# Supplementary material for: Sequence-based virtual screening using transformers
Source: Nat Commun. 2025 Jul 28;16:6925. doi: 10.1038/s41467-025-61833-8 (PMC12304311; doi:10.1038/s41467-025-61833-8)
Supplement: Supplementary file 8 — Source data [file 41467_2025_61833_MOESM8_ESM.zip]

Archive with 48 entries (48 files):
- raw_data/Figure_2a.xlsx
- raw_data/Figure_2b.xlsx
- raw_data/Figure_2c.xlsx
- raw_data/Figure_2e.xlsx
- raw_data/Figure_2f.xlsx
- raw_data/Figure_3a.xlsx
- raw_data/Figure_3b.xlsx
- raw_data/Figure_4a.xlsx
- raw_data/Figure_4b.xlsx
- raw_data/Figure_4c.xlsx
- raw_data/Figure_4d.xlsx
- raw_data/Figure_5.xlsx
- raw_data/Figure_6.xlsx
- raw_data/Figure_S10.xlsx
- raw_data/Figure_S11.xlsx
- raw_data/Figure_S1-2.xlsx
- raw_data/Figure_S13a.xlsx
- raw_data/Figure_S13b.xlsx
- raw_data/Figure_S13c.xlsx
- raw_data/Figure_S14a.xlsx
- raw_data/Figure_S14b.xlsx
- raw_data/Figure_S14c.xlsx
- raw_data/Figure_S14d.xlsx
- raw_data/Figure_S15.xlsx
- raw_data/Figure_S16.xlsx
- raw_data/Figure_S17.xlsx
- raw_data/Figure_S3.xlsx
- raw_data/Figure_S4a.xlsx
- raw_data/Figure_S4b.xlsx
- raw_data/Figure_S4c.xlsx
- raw_data/Figure_S4d.xlsx
- raw_data/Figure_S4e.xlsx
- raw_data/Figure_S5.xlsx
- raw_data/Figure_S6a.xlsx
- raw_data/Figure_S6b.xlsx
- raw_data/Figure_S6c.xlsx
- raw_data/Figure_S6d.xlsx
- raw_data/Figure_S7.xlsx
- raw_data/Figure_S8a.xlsx
- raw_data/Figure_S8b.xlsx
- raw_data/Figure_S8c.xlsx
- raw_data/Figure_S9a.xlsx
- raw_data/Figure_S9b.xlsx
- raw_data/Figure_S9c.xlsx
- raw_data/Figure_S9d.xlsx
- raw_data/Figure_S9e.xlsx
- raw_data/Table_S1.xlsx
- raw_data/Table_S4.xlsx
