# Supplementary material for: Sequence-based virtual screening using transformers
Source: Nat Commun. 2025 Jul 28;16:6925. doi: 10.1038/s41467-025-61833-8 (PMC12304311; doi:10.1038/s41467-025-61833-8)
Supplement: Supplementary file 8 — Source data [file 41467_2025_61833_MOESM8_ESM.zip › raw_data/Figure_2a.xlsx]

## Sheet: Figure_2a
Measured pIC50	Predicted pIC50
10.0126	9.24598
8.47191	7.29399
7.26864	7.39682
6.355	8.12098
6.4492	7.63013
8.40904	7.59094
8.41052	9.05116
8.45191	8.14509
7.00282	5.69767
8.01258	9.10668
5.15088	6.75653
7.17891	7.95151
8.86364	8.89229
7.60526	7.65814
7.99327	8.29734
7.64488	7.30775
8.6648	7.81476
6.355	8.17492
7.38187	8.51921
9.5099	8.44855
6.93012	8.31102
6.806	7.99225
7.75294	8.60967
6.65603	8.5413
8.15634	9.2617
9.31361	9.34855
7.33381	8.3168
8.07625	8.20816
7.69224	8.50359
9.52892	8.82377
9.65603	9.57778
8.31361	7.89538
7.31361	7.82483
5.65603	7.81883
8.27186	8.46232
7.74222	8.04109
9.87788	9.44422
8.40076	9.12629
6.7939	7.23169
7.70082	8.91217
6.63154	8.08543
10.054	9.65374
6.6218	7.79972
7.63983	7.58119
9.74222	8.38045
9.90784	8.95833
8.12455	8.06384
10.4519	9.05609
8.03278	8.46473
8.17891	8.64314
7.21828	8.51638
5.05397	6.36026
8.355	8.22148
5.05397	6.82035
7.53087	8.53439
7.99327	8.44438
8.27582	9.10992
5.355	8.898
6.42712	5.52386
7.95706	9.45325
7.75294	8.30866
5.355	7.54164
8.42558	8.25813
7.2098	8.77262
7.82996	7.9243
6.65603	8.23113
7.22146	6.92487
8.49767	8.40782
8.38652	8.3
8.97479	8.51602
6.65603	9.06531
7.21199	7.87666
7.79033	8.4484
5.7868	6.31122
7.27945	7.19725
6.40463	7.5472
10.4008	9.27023
7.2943	7.4518
6.96761	7.92483
6.355	8.34354
6.05527	7.2909
7.63072	8.27222
7.9623	8.28921
6.04325	8.52774
6.355	7.83576
8.35936	8.96876
4.98209	6.62153
8.39596	8.75131
8.07397	7.86467
6.65603	8.47847
8.47994	9.95541
7.0067	7.71698
7.58415	7.5957
7.40076	7.81687
7.14817	9.07932
7.98338	8.46232
7.77408	8.3751
6.54991	8.07905
10.054	9.99578
9.43072	8.97451
7.99139	8.05393
6.45028	8.09132
4.6648	6.71328
8.01258	7.91746
6.83517	7.2361
8.81093	8.24616
8.45737	8.22173
7.87788	6.33752
6.60993	7.60769
6.57975	8.06183
7.62584	7.74601
5.355	8.6226
7.23443	6.894
7.51302	7.9848
6.355	8.57008
8.63072	7.21897
6.69413	8.38448
5.45737	7.7782
10.054	9.6068
7.72153	8.51942
6.61071	8.297
9.5099	9.87777
7.91567	8.43319
9.75294	10.0023
6.65603	9.33772
7.72153	8.51168
7.81342	8.48296
10.4008	9.27416
6.355	7.68307
6.96939	8.74599
6.65603	8.55694
10.2758	8.89766
8.45191	9.04788
5.355	7.9876
10.355	9.68114
7.72052	9.16727
5.7868	6.59451
8.63072	8.97117
8.5099	7.97301
6.57685	7.83682
8.09973	8.36479
6.355	8.28383
5.05397	8.50311
10.355	8.89853
6.97118	8.86084
6.73175	8.83659
6.46964	8.53507
5.355	7.94927
8.05397	5.92323
6.19966	7.14093
9.5099	7.83654
7.1137	8.51536
7.41052	7.50987
7.19065	7.15546
6.37911	8.55505
10.0762	9.72158
6.355	8.04323
5.65603	7.17269
6.8336	8.28384
6.355	7.98189
6.355	7.93241
8.52892	9.09685
9.95706	9.2821
6.88078	7.95232
7.61464	8.43345
8.23443	8.80761
8.41052	7.6078
8.45737	8.77771
5.85175	8.18844
8.02256	9.22639
10.1789	7.98704
8.56261	8.6864
5.85394	7.9176
5.05397	6.04826
7.01595	7.43006
7.366	8.23016
7.84985	9.33965
6.31164	8.43451
7.6648	8.97542
9.27582	8.95265
8.24106	8.67868
6.67739	8.42878
8.31361	9.2473
5.355	7.97345
8.01258	8.16978
6.65603	9.22118
10.4519	8.63541
7.95706	7.74128
5.355	8.07126
8.355	9.21005
8.22789	8.33209
5.65603	7.09601
7.43645	8.12436
8.86364	8.05513
8.0717	8.35377
6.43176	8.4602
9.87788	9.30806
8.4205	8.62611
4.74222	7.18468
9.65603	9.88862
7.31361	8.59318
10.0165	9.13472
8.31361	8.40067
6.48577	7.06643
8.73175	8.93308
6.74647	8.12301
5.05397	7.11008
6.04092	7.78492
9.57685	7.81621
6.355	9.1158
4.17891	6.57592
5.87788	7.94541
7.26158	6.38331
8.87788	7.94359
8.07625	8.94489
7.99707	8.80891
8.09255	8.80677
6.72938	7.97245
7.2981	7.40339
8.49767	9.22055
7.13228	7.91336
6.60604	7.82988
6.99327	7.8702
5.05397	6.88562
7.30192	8.15272
8.83649	8.14086
9.03278	8.46258
8.09973	7.83323
6.78774	7.82644
7.76729	7.89864
6.24243	8.05755
4.49168	7.57489
6.5257	8.18648
6.56261	7.49193
5.63072	6.64881
7.65603	8.02629
6.80355	8.15186
6.58592	7.78344
6.65603	8.93232
6.355	7.91388
7.56121	8.95083
5.98523	7.99617
10.1789	9.11839
5.355	8.06981
6.355	7.85486
9.355	8.51129
5.05397	7.38648
6.65603	8.80818
8.03072	7.72641
6.26158	5.71403
8.59157	8.86529
9.38652	9.01997
8.03072	8.05427
7.74222	8.11931
7.30192	9.49642
6.79713	7.97911
7.90784	7.86249
9.75294	9.15861
9.72153	9.92276
9.92364	9.03533
5.67299	8.17729
7.6218	7.61368
7.78563	8.30292
7.80846	9.20454
8.24441	8.4621
7.63072	8.50374
9.52892	9.00429
5.355	8.39456
6.9588	8.79712
6.63908	8.59216
8.2512	8.22635
9.01258	8.49382
7.18181	7.80604
8.47191	7.25866
6.82866	7.92396
7.26864	8.34389
6.38049	7.96276
8.86364	8.77436
5.05397	6.36818
8.38187	8.49195
9.74222	9.39339
8.54209	8.90664
8.19664	8.87917
6.82866	7.57929
6.65603	9.41039
6.355	7.94521
7.2279	8.3538
6.355	8.27099
