# Supplementary material for: Sequence-based virtual screening using transformers
Source: Nat Commun. 2025 Jul 28;16:6925. doi: 10.1038/s41467-025-61833-8 (PMC12304311; doi:10.1038/s41467-025-61833-8)
Supplement: Supplementary file 8 — Source data [file 41467_2025_61833_MOESM8_ESM.zip › raw_data/Figure_2b.xlsx]

## Sheet: Figure_2b
Measured pIC50	Predicted pIC50
5.15088	4.79104
6.93012	7.26658
9.65603	9.56891
6.63154	6.80602
7.21828	7.03503
7.75294	7.68431
6.65603	6.59994
6.05527	6.87195
8.47994	9.22691
7.99139	8.68177
7.62584	7.6755
6.61071	6.32195
6.65603	6.60803
8.09973	8.16481
9.5099	8.93235
6.355	6.44523
10.1789	9.73487
8.24106	7.92047
8.22789	8.00798
7.31361	6.74251
4.17891	4.69937
7.13228	7.34587
6.24243	6.24684
7.56121	8.10943
8.59157	8.07163
5.67299	5.58288
8.2512	8.211
9.74222	10.1219
7.17891	6.74907
6.806	6.54646
8.31361	7.37599
10.054	10.0068
5.05397	5.21229
5.355	5.27663
7.21199	7.20593
7.63072	7.35767
7.0067	6.71945
6.45028	6.41106
5.355	7.59174
9.5099	9.30898
10.2758	9.82519
6.355	6.51652
7.1137	7.80023
8.52892	8.44248
8.56261	8.15847
6.67739	6.09567
5.65603	5.84404
10.0165	9.8393
5.87788	6.71643
6.60604	7.55785
4.49168	5.39188
5.98523	6.71523
9.38652	9.28219
7.6218	7.43899
9.01258	7.91846
8.54209	7.91922
8.86364	8.43552
7.75294	7.56428
7.31361	6.58877
6.6218	6.18107
8.355	7.76874
8.42558	8.0413
7.79033	6.46268
7.9623	7.71052
7.58415	6.79536
4.6648	5.17919
7.23443	6.77217
7.91567	7.28389
8.45191	7.22461
5.05397	6.59099
7.41052	5.9947
9.95706	8.24184
5.85394	6.43283
8.31361	8.61606
7.43645	8.36564
8.31361	8.01181
7.26158	6.10771
6.99327	6.773
6.5257	6.62811
10.1789	10.426
8.03072	7.6008
7.78563	7.72612
7.18181	7.37004
8.19664	7.68282
7.60526	7.42879
6.65603	6.78311
5.65603	6.84079
7.63983	7.82037
5.05397	4.99967
7.2098	8.11107
5.7868	6.33574
6.04325	6.74362
7.40076	7.02827
8.01258	7.82068
7.51302	7.31953
9.75294	9.86961
5.355	5.82137
10.355	9.73744
7.19065	7.08916
6.88078	7.0066
5.05397	5.61967
5.355	5.77739
8.86364	7.7895
6.48577	6.28632
8.87788	8.44677
5.05397	6.29295
6.56261	6.31375
5.355	5.9998
7.74222	7.51479
7.80846	8.26339
8.47191	7.74429
6.82866	7.10221
7.99327	7.90275
8.15634	8.34064
8.27186	7.58036
9.74222	9.35607
7.53087	6.97799
7.82996	9.02283
7.27945	6.92817
6.355	6.37797
7.14817	7.14171
6.83517	6.368
6.355	6.8323
6.65603	7.22141
10.355	10.259
6.97118	6.99212
6.37911	6.33563
7.61464	7.50797
7.01595	6.89441
8.01258	7.86784
8.0717	8.23452
8.73175	8.16468
8.07625	8.23449
7.30192	7.6706
5.63072	6.1383
6.355	6.4657
7.30192	8.77781
8.24441	8.43101
6.82866	7.39438
6.65603	7.47813
7.64488	7.19215
9.31361	9.02836
7.74222	7.72518
9.90784	10.0419
7.99327	8.15786
6.65603	6.60447
6.40463	6.77192
8.35936	8.75115
7.98338	8.47369
8.81093	8.0266
8.63072	6.89514
7.72153	7.29467
7.72052	8.04507
6.73175	6.86943
10.0762	10.0447
8.23443	7.89443
7.366	6.90267
6.65603	6.618
6.43176	6.63542
6.74647	7.00347
7.99707	8.5078
8.83649	9.2133
7.65603	7.44661
9.355	8.19889
6.79713	7.18068
7.63072	7.9977
7.26864	8.15543
6.355	8.73171
8.6648	7.15774
7.33381	6.62104
9.87788	9.65371
8.12455	8.1194
8.27582	8.16899
7.22146	6.36557
10.4008	9.51602
4.98209	5.70914
7.77408	7.17795
8.45737	7.90116
6.69413	7.21159
7.81342	7.75747
5.7868	5.40195
6.46964	6.83418
6.355	7.52888
8.41052	8.25933
7.84985	7.71647
10.4519	10.4288
9.87788	8.45386
5.05397	5.21166
8.09255	8.59667
9.03278	8.82455
6.80355	6.73288
5.05397	5.44141
7.90784	7.87072
9.52892	9.63139
6.38049	7.63005
7.2279	7.26052
6.355	6.55756
8.07625	7.46617
8.40076	8.15466
10.4519	9.81035
5.355	7.13456
8.49767	7.86835
7.2943	7.33191
8.39596	8.78151
6.54991	7.18786
7.87788	5.51002
5.45737	6.35709
10.4008	9.88733
8.63072	8.81381
5.355	5.06221
5.65603	5.96195
8.45737	8.37153
6.31164	6.27477
7.95706	6.58791
8.4205	7.89254
6.04092	6.90807
6.72938	6.43808
8.09973	7.62265
6.58592	6.73938
6.65603	6.59932
9.75294	8.6283
5.355	6.49488
8.86364	8.93344
6.355	6.92029
7.38187	7.69082
7.69224	8.15064
6.7939	7.32112
8.03278	7.83529
6.42712	5.66941
8.38652	8.08307
6.96761	7.67708
8.07397	7.20706
10.054	9.6224
6.60993	6.51075
10.054	9.92012
6.355	6.53947
8.5099	7.92872
8.05397	5.27057
6.8336	6.54831
5.85175	6.58347
7.6648	7.25188
5.355	6.11661
4.74222	5.49144
9.57685	8.80999
7.2981	6.51519
6.78774	6.59165
6.65603	7.0598
8.03072	8.27635
9.72153	9.74981
6.9588	7.53941
5.05397	5.19398
5.355	6.2007
9.5099	8.96176
9.52892	9.42241
7.70082	7.74703
8.17891	7.36606
7.95706	8.6703
8.97479	8.73267
6.355	6.2902
6.65603	6.51504
9.43072	9.48426
6.57975	6.08546
7.72153	8.31058
6.96939	6.85814
6.57685	6.96318
6.19966	7.27591
6.355	6.71622
8.02256	8.0925
9.27582	9.19667
8.355	8.6415
9.65603	9.53856
6.355	7.99364
8.49767	8.46217
7.76729	7.24654
6.355	6.24885
6.26158	6.02436
9.92364	9.871
6.63908	7.31583
8.38187	7.95227
6.46179	7.12609
