# Supplementary material for: Sequence-based virtual screening using transformers
Source: Nat Commun. 2025 Jul 28;16:6925. doi: 10.1038/s41467-025-61833-8 (PMC12304311; doi:10.1038/s41467-025-61833-8)
Supplement: Supplementary file 8 — Source data [file 41467_2025_61833_MOESM8_ESM.zip › raw_data/Figure_2c.xlsx]

## Sheet: Figure_1c
Measured pIC50	Predicted distance	Inhibitor
10.0126	4.84682	Orthosteric
8.47191	4.7042	Orthosteric
7.26864	4.88361	Orthosteric
6.355	4.88106	Orthosteric
6.4492	4.59591	Orthosteric
8.40904	4.85199	Orthosteric
8.41052	5.13538	Orthosteric
8.45191	4.70553	Orthosteric
7.00282	6.66547	Orthosteric
8.01258	4.64015	Orthosteric
5.15088	5.25273	Orthosteric
7.17891	4.5748	Orthosteric
8.86364	4.70539	Orthosteric
7.60526	4.6761	Orthosteric
7.99327	5.56892	Orthosteric
7.64488	4.59197	Orthosteric
8.6648	5.54371	Dual
6.355	4.84502	Orthosteric
7.38187	4.81764	Orthosteric
9.5099	4.72813	Orthosteric
6.93012	4.7331	Orthosteric
6.806	4.72283	Orthosteric
7.75294	5.26173	Orthosteric
6.65603	5.15659	Orthosteric
8.15634	4.754	Orthosteric
9.31361	5.31596	Orthosteric
7.33381	4.75833	Orthosteric
8.07625	5.07786	Orthosteric
7.69224	5.07897	Orthosteric
9.52893	5.07482	Orthosteric
9.65603	5.11716	Orthosteric
8.31361	4.58339	Orthosteric
7.31361	4.60139	Orthosteric
5.65603	4.66467	Orthosteric
8.27186	4.68753	Orthosteric
7.74222	4.59696	Orthosteric
9.87788	4.88734	Orthosteric
8.40076	4.95473	Orthosteric
6.7939	4.82011	Orthosteric
7.70082	4.72274	Orthosteric
6.63154	4.65479	Orthosteric
10.054	5.43874	Orthosteric
6.6218	4.63069	Orthosteric
7.63983	4.61266	Orthosteric
9.74222	4.98468	Orthosteric
9.90784	4.95652	Orthosteric
8.12455	4.75716	Orthosteric
10.4519	4.8486	Orthosteric
8.03278	4.70203	Orthosteric
8.17891	4.65734	Orthosteric
7.21828	5.00054	Orthosteric
5.05397	5.40066	Orthosteric
8.355	4.79396	Orthosteric
5.05397	5.47624	Orthosteric
7.53087	4.82711	Orthosteric
7.99327	4.64105	Orthosteric
8.27582	4.94749	Orthosteric
5.355	4.67029	Orthosteric
6.42712	4.67	Orthosteric
7.95706	5.5513	Orthosteric
7.75294	5.27873	Orthosteric
5.355	4.8176	Dual
8.42558	4.72226	Orthosteric
7.2098	4.98223	Orthosteric
7.82996	5.03137	Orthosteric
6.65603	4.90455	Orthosteric
7.22146	5.54077	Allosteric
8.49767	4.61478	Orthosteric
8.38652	5.28992	Dual
8.97479	4.69209	Orthosteric
6.65603	5.38885	Orthosteric
7.21199	5.20219	Allosteric
7.79033	5.70303	Dual
5.7868	5.27799	Orthosteric
7.27945	5.55742	Allosteric
6.40464	4.64779	Orthosteric
10.4008	4.92472	Orthosteric
7.2943	5.54862	Allosteric
6.96761	4.72076	Orthosteric
6.355	4.82431	Orthosteric
6.05527	5.59883	Orthosteric
7.63072	4.7641	Orthosteric
7.9623	4.66857	Orthosteric
6.04325	4.92504	Orthosteric
6.355	4.83253	Orthosteric
8.35936	4.73429	Orthosteric
4.98209	4.68904	Orthosteric
8.39596	4.82488	Orthosteric
8.07397	5.51441	Dual
6.65603	5.14575	Orthosteric
8.47994	5.25365	Orthosteric
7.0067	4.65674	Orthosteric
7.58415	5.63243	Allosteric
7.40076	4.65349	Orthosteric
7.14817	5.26072	Orthosteric
7.98338	4.74496	Orthosteric
7.77408	4.57612	Orthosteric
6.54991	4.83325	Orthosteric
10.054	5.11242	Orthosteric
9.43072	5.01904	Orthosteric
7.99139	4.80991	Orthosteric
6.45028	4.68768	Orthosteric
4.6648	5.08403	Orthosteric
8.01258	4.74414	Orthosteric
6.83517	4.62213	Orthosteric
8.81093	4.87941	Orthosteric
8.45737	5.31379	Dual
7.87788	4.99645	Orthosteric
6.60993	4.69365	Orthosteric
6.57975	4.82038	Orthosteric
7.62584	4.793	Orthosteric
5.355	5.86278	Dual
7.23443	6.02372	Allosteric
7.51302	4.72689	Orthosteric
6.355	4.80299	Orthosteric
8.63072	5.38736	Allosteric
6.69413	5.082	Orthosteric
5.45737	4.81135	Orthosteric
10.054	5.00112	Orthosteric
7.72153	5.24851	Dual
6.61071	4.64646	Orthosteric
9.5099	5.21697	Orthosteric
7.91567	4.87507	Orthosteric
9.75294	5.19251	Orthosteric
6.65603	5.11051	Orthosteric
7.72153	6.10517	Allosteric
7.81342	4.60354	Orthosteric
10.4008	4.81672	Orthosteric
6.355	4.94082	Orthosteric
6.96939	4.61214	Orthosteric
6.65603	4.94493	Orthosteric
10.2758	4.95055	Orthosteric
8.45191	5.19198	Dual
5.355	4.737	Dual
10.355	5.40525	Orthosteric
7.72052	4.79733	Orthosteric
5.7868	5.85312	Orthosteric
8.63072	5.51164	Orthosteric
8.5099	4.67955	Orthosteric
6.57685	5.64527	Allosteric
8.09973	5.32542	Dual
6.355	4.80167	Orthosteric
5.05397	4.62986	Orthosteric
10.355	4.92641	Orthosteric
6.97118	5.19464	Orthosteric
6.73175	4.97564	Orthosteric
6.46964	4.60706	Orthosteric
5.355	4.84747	Dual
8.05397	5.18582	Orthosteric
6.19966	4.74458	Orthosteric
9.5099	4.76922	Orthosteric
7.1137	5.57013	Dual
7.41052	4.7626	Orthosteric
7.19065	5.94724	Allosteric
6.37911	4.7411	Orthosteric
10.0762	4.79974	Orthosteric
6.355	4.86389	Orthosteric
5.65603	4.82323	Orthosteric
6.8336	4.90992	Orthosteric
6.355	4.88902	Orthosteric
6.355	4.73272	Orthosteric
8.52893	4.76358	Orthosteric
9.95706	5.07894	Allosteric
6.88078	4.97598	Orthosteric
7.61464	4.70859	Orthosteric
8.23443	4.72975	Orthosteric
8.41052	4.70181	Orthosteric
8.45737	4.96282	Orthosteric
5.85175	5.22845	Dual
8.02256	5.03588	Orthosteric
10.1789	4.76021	Orthosteric
8.56261	4.9373	Orthosteric
5.85394	4.53056	Orthosteric
5.05397	5.20541	Orthosteric
7.01595	4.91291	Orthosteric
7.366	5.5052	Dual
7.84985	5.62784	Dual
6.31164	4.72827	Orthosteric
7.6648	4.72011	Orthosteric
9.27582	5.25393	Orthosteric
8.24106	5.2642	Orthosteric
6.67739	4.67475	Orthosteric
8.31361	5.03081	Orthosteric
5.355	4.8548	Dual
8.01258	4.88805	Orthosteric
6.65603	5.35863	Orthosteric
10.4519	5.0526	Orthosteric
7.95706	4.67913	Orthosteric
5.355	5.28511	Dual
8.355	5.30267	Orthosteric
8.2279	5.27914	Dual
5.65603	4.94539	Orthosteric
7.43645	4.63994	Orthosteric
8.86364	4.60526	Orthosteric
8.0717	5.29746	Dual
6.43176	4.83838	Orthosteric
9.87788	4.91932	Orthosteric
8.4205	4.68366	Orthosteric
4.74222	4.83027	Orthosteric
9.65603	5.20687	Orthosteric
7.31361	5.44748	Orthosteric
10.0165	4.70706	Orthosteric
8.31361	4.63898	Orthosteric
6.48577	4.6158	Orthosteric
8.73175	4.6252	Orthosteric
6.74647	4.65211	Orthosteric
5.05397	5.34642	Orthosteric
6.04092	4.80496	Orthosteric
9.57685	4.74841	Orthosteric
6.355	6.14693	Dual
4.17891	5.12693	Orthosteric
5.87788	4.57571	Orthosteric
7.26158	5.43824	Allosteric
8.87788	4.72998	Orthosteric
8.07625	4.74045	Orthosteric
7.99707	4.87994	Orthosteric
8.09255	4.73418	Orthosteric
6.72938	4.94417	Orthosteric
7.2981	4.59677	Orthosteric
8.49767	5.06539	Orthosteric
7.13228	4.65678	Orthosteric
6.60604	4.65016	Orthosteric
6.99327	4.57232	Orthosteric
5.05397	5.03657	Orthosteric
7.30192	6.38706	Allosteric
8.83649	4.80421	Orthosteric
9.03278	4.77311	Orthosteric
8.09973	4.91119	Orthosteric
6.78774	4.56348	Dual
7.76729	4.81811	Orthosteric
6.24243	4.90647	Dual
4.49168	5.37289	Orthosteric
6.5257	4.6643	Orthosteric
6.56261	4.99111	Orthosteric
5.63072	6.56193	Allosteric
7.65603	4.69609	Orthosteric
6.80355	4.72995	Orthosteric
6.58592	4.88425	Orthosteric
6.65603	5.45928	Orthosteric
6.355	4.7374	Orthosteric
7.56121	4.65502	Orthosteric
5.98523	4.68686	Orthosteric
10.1789	4.87265	Orthosteric
5.355	4.64128	Orthosteric
6.355	4.81494	Orthosteric
9.355	4.92511	Orthosteric
5.05397	5.40741	Orthosteric
6.65603	5.16223	Orthosteric
8.03072	4.67674	Orthosteric
6.26158	4.83748	Orthosteric
8.59157	4.74898	Orthosteric
9.38652	4.7182	Orthosteric
8.03072	5.49011	Dual
7.74222	4.57889	Orthosteric
7.30192	4.92272	Orthosteric
6.79713	5.54537	Dual
7.90784	4.57202	Orthosteric
9.75294	5.56893	Orthosteric
9.72153	4.90235	Orthosteric
9.92364	4.8501	Orthosteric
5.67299	4.88646	Dual
7.6218	4.65773	Orthosteric
7.78563	5.19169	Dual
7.80846	4.71762	Orthosteric
8.24441	4.77163	Orthosteric
7.63072	4.60559	Orthosteric
9.52893	5.13307	Orthosteric
5.355	4.74512	Orthosteric
6.9588	4.60142	Orthosteric
6.63908	4.63327	Orthosteric
8.2512	4.96374	Orthosteric
9.01258	5.216	Dual
7.18181	5.03152	Orthosteric
8.47191	4.75778	Orthosteric
6.82866	4.7694	Orthosteric
7.26864	4.67221	Orthosteric
6.38049	4.62199	Orthosteric
8.86364	4.67898	Orthosteric
5.05397	5.31717	Orthosteric
8.38187	4.72396	Orthosteric
9.74222	4.85833	Orthosteric
8.54209	5.1762	Orthosteric
8.19664	4.71818	Orthosteric
6.82866	4.75333	Orthosteric
6.65603	5.21206	Orthosteric
6.355	4.87274	Orthosteric
7.2279	5.20901	Allosteric
6.355	4.81012	Orthosteric
