# Supplementary material for: Sequence-based virtual screening using transformers
Source: Nat Commun. 2025 Jul 28;16:6925. doi: 10.1038/s41467-025-61833-8 (PMC12304311; doi:10.1038/s41467-025-61833-8)
Supplement: Supplementary file 8 — Source data [file 41467_2025_61833_MOESM8_ESM.zip › raw_data/Figure_2e.xlsx]

## Sheet: Figure_1e
Residue index	Orthosteric distance	pAE_Orthosteric	Allosteric distance	pAE_Allosteric
694	20	0.673198	20	1.56696
695	20	0.688035	20	1.4839
696	20	0.842782	20	1.81147
697	20	0.670771	20	1.7222
698	20	0.670622	19.9317	1.74135
699	20	1.01639	17.6582	2.00373
700	19.8536	1.31827	17.3585	1.85774
701	20	0.848771	18.1084	1.79468
702	18.5182	1.44352	15.8111	1.95296
703	18.5502	1.13117	16.1422	2.05151
704	17.082	0.878896	13.3081	1.99462
705	14.906	0.812284	13.3845	1.83569
706	17.9631	0.653402	14.5608	1.88432
707	14.3732	0.689926	12.7661	1.69716
708	19.4845	0.737118	16.8995	1.53148
709	18.002	0.831141	15.4108	1.49937
710	20	0.910645	17.8887	1.37047
711	16.1312	0.65526	14.8226	1.75932
712	13.092	0.735828	12.0678	1.63789
713	15.5424	1.63044	14.9271	1.49497
714	11.1013	1.70983	12.0241	1.26882
715	11.1	1.4098	13.5156	1.5383
716	8.79668	1.26572	13.3918	1.63619
717	8.02314	1.00661	12.7247	1.92022
718	4.05958	1.08392	9.58713	1.63837
719	4.94423	1.76103	11.1061	1.77055
720	8.83873	1.54384	12.6116	2.03188
721	9.40563	1.83841	11.6352	1.95985
722	9.82377	1.59895	11.5936	2.11433
723	8.06936	1.89017	10.4735	2.23037
724	7.80059	1.50083	9.04658	2.30988
725	7.8913	1.37383	9.97375	1.7812
726	4.5692	1.13866	7.12032	1.73519
727	8.2497	0.759214	9.63289	1.24968
728	7.39648	1.36712	10.5044	1.40629
729	9.55307	0.505365	10.2306	1.13816
730	12.4092	0.488172	14.3896	1.5461
731	11.4837	0.527796	12.5835	1.669
732	16.607	0.664736	16.7097	1.5311
733	17.3235	0.706716	17.8694	1.30138
734	20	0.545244	20	1.15232
735	20	0.354658	20	0.715556
736	20	0.694641	20	1.07379
737	20	0.379069	20	0.655235
738	17.0946	0.844551	19.1118	1.5015
739	15.0339	0.562683	16.5083	1.54807
740	11.3963	0.478987	13.7025	1.51157
741	8.0421	0.559345	12.2359	1.55569
742	7.14173	0.453264	8.75339	1.45179
743	3.62063	0.79046	6.34944	1.54535
744	8.28713	1.58416	6.61709	2.29729
745	5.77779	1.33611	5.33921	1.9756
746	8.81722	1.7589	8.85202	1.65917
747	9.15722	1.53657	8.18316	2.20528
748	11.8678	1.56508	11.2266	1.9315
749	15.5118	1.54013	14.4379	1.86841
750	15.7975	1.73974	12.5859	2.15952
751	17.1069	1.5346	14.8615	1.69656
752	17.2567	1.74486	15.8601	1.79472
753	19.303	1.29919	17.6975	1.45552
754	17.3127	1.55097	15.8944	1.72361
755	12.9055	1.70597	12.4206	1.36508
756	14.5956	1.7062	13.2499	1.5973
757	16.6308	1.60006	14.2301	1.65496
758	12.8009	1.36898	11.4335	1.47873
759	9.28273	1.80272	8.82417	1.68709
760	14.365	1.70089	11.9394	1.60001
761	15.1907	1.75337	12.5144	1.71437
762	8.98969	1.67672	7.48758	1.84409
763	11.1198	1.77766	7.86578	1.77243
764	15.8972	1.56619	11.9238	1.7065
765	13.9689	1.67993	9.019	1.47204
766	10.0673	1.17785	6.00313	1.73743
767	13.5085	0.793243	9.53935	1.88818
768	16.2405	0.710461	12.3648	1.69164
769	13.2358	0.640543	9.94788	1.88764
770	15.4203	0.591655	12.7504	1.49741
771	14.8833	0.580305	12.8249	1.32483
772	14.1355	0.594499	14.9471	1.58511
773	13.4427	0.467795	13.4802	1.67682
774	11.7061	0.533345	9.20822	1.63593
775	6.12771	0.693045	5.6875	1.7992
776	9.02223	0.592472	7.3342	1.79674
777	8.86338	0.588246	6.21063	1.84769
778	8.62119	0.529762	7.8128	1.74802
779	11.2159	0.572658	9.58422	1.52955
780	13.1539	0.69027	8.29292	1.5783
781	14.1067	0.627944	10.8511	2.04662
782	17.3157	1.40085	12.7531	1.86391
783	16.3533	1.49287	14.3348	1.73405
784	17.9735	1.37954	15.6861	1.65743
785	13.4827	1.58428	12.2113	1.85227
786	12.0906	1.59309	9.78598	1.97417
787	10.9639	1.48025	9.11858	1.69425
788	7.19685	1.56997	5.64713	1.66731
789	8.21732	0.521518	7.90857	1.47848
790	4.05625	0.767058	4.93544	2.10657
791	4.93114	0.54952	7.67949	1.58532
792	4.59013	0.666717	9.65221	2.11396
793	3.8592	0.695524	9.80326	2.10508
794	7.58622	0.722191	13.974	1.99517
795	8.33512	1.4835	16.1305	1.50648
796	6.34711	1.0968	12.9473	1.64955
797	3.90714	0.966672	12.6773	1.44285
798	9.57674	0.876724	15.1921	1.28038
799	9.32731	0.734236	16.6914	1.31925
800	7.64098	1.34553	17.2304	1.2829
801	10.6732	1.43975	17.7149	1.19141
802	14.3146	0.703164	20	0.733277
803	12.4957	1.33824	20	0.954585
804	9.74842	1.8406	20	0.98931
805	13.0413	1.65479	20	0.68859
806	17.1095	1.61964	20	0.354402
807	18.9681	1.29229	20	0.350502
808	17.7146	1.37378	20	0.362132
809	17.8176	1.52823	20	0.372158
810	20	0.736667	20	0.345549
811	20	0.361768	20	0.346547
812	20	0.398664	20	0.345297
813	18.8718	1.25142	20	0.386317
814	19.8838	0.877605	20	0.393833
815	20	0.36594	20	0.354476
816	19.9591	0.697979	20	0.50572
817	15.5861	0.828055	19.4401	1.00683
818	19.2182	0.715321	20	0.627115
819	20	0.561097	20	0.566992
820	15.9318	0.780342	17.2882	1.05384
821	14.3907	0.726051	16.2893	1.24946
822	19.3106	0.695147	20	1.11377
823	18.6562	0.488033	18.3837	1.19154
824	15.4717	0.767368	14.1703	1.55258
825	16.6538	0.797394	15.8563	1.32691
826	20	0.54666	19.3403	1.51151
827	17.9974	0.522754	15.2403	1.44054
828	16.5369	0.874203	13.5628	1.33145
829	20	0.436627	18.7148	1.74908
830	20	0.354677	18.8718	1.56442
831	20	0.645748	15.6727	2.01697
832	20	0.384082	17.2289	1.68309
833	17.7284	0.973546	12.7488	1.89923
834	19.37	0.85537	14.9842	1.94017
835	13.9369	0.893058	11.6234	1.16952
836	15.831	0.956357	12.9627	1.37607
837	11.1469	0.836295	10.7483	1.40448
838	13.2292	0.802856	13.9404	1.21699
839	10.8025	0.691139	15.2774	2.06823
840	11.2306	0.677133	17.1739	1.29609
841	6.89172	0.752661	13.9163	1.30033
842	6.8023	1.0008	9.83592	1.52251
843	9.0154	0.825645	12.8735	1.29552
844	5.0263	0.960409	9.98338	1.79427
845	9.80348	0.529562	14.7229	1.82678
846	8.62418	0.512061	13.2105	1.77654
847	12.1125	0.566656	17.8995	1.41454
848	15.1624	1.68184	20	1.09301
849	16.1246	0.575592	20	1.0933
850	12.256	0.501392	16.1689	1.49502
851	11.2636	0.868125	14.5366	1.62231
852	8.64133	0.497222	9.74098	1.75474
853	10.6778	0.832765	10.384	1.31182
854	5.02171	1.06523	5.94912	1.71951
855	6.76343	1.61152	7.97597	2.235
856	11.1103	1.16734	8.20145	2.13304
857	10.5407	1.23077	8.6154	1.83172
858	12.6573	1.42069	11.8312	1.84253
859	14.1366	1.4385	11.4059	2.26678
860	18.9811	1.25876	14.335	2.34348
861	20	0.967633	15.9484	1.78533
862	20	0.361714	19.1923	1.28562
863	20	0.353595	20	1.56853
864	20	0.34481	20	1.23341
865	20	0.343876	20	0.714065
866	20	0.344456	20	1.45799
867	20	0.344839	20	1.26595
868	20	0.347001	20	1.22836
869	20	0.525578	18.5943	1.68932
870	20	0.356457	20	1.28901
871	20	0.491835	19.5451	1.83935
872	20	0.392038	20	1.38786
873	20	0.452453	20	1.5669
874	20	1.08126	18.2406	1.80917
875	16.8597	1.15114	16.7144	2.07787
876	18.2831	0.847139	16.9467	1.90195
877	14.5125	0.744573	15.9662	1.46735
878	20	0.88448	20	1.52521
879	18.2669	0.661234	20	1.34106
880	15.5454	0.670926	17.691	1.74945
881	19.7431	0.67301	19.4405	1.56451
882	20	0.37234	20	1.14152
883	20	0.344334	20	0.415445
884	20	0.344267	20	0.750763
885	20	0.479398	18.9293	1.59603
886	20	0.348568	20	0.883518
887	20	0.344375	20	0.399158
888	20	0.344416	20	0.575601
889	20	0.354677	19.7572	1.37773
890	20	0.34478	20	1.11
891	20	0.563143	16.0375	2.00332
892	20	0.346459	19.535	1.5859
893	20	0.399275	19.1134	1.42605
894	20	0.34427	20	0.947044
895	20	0.51936	19.1332	1.44529
896	17.9437	0.872172	16.8935	1.56186
897	20	0.403331	20	1.08087
898	20	0.524938	20	1.31837
899	16.168	0.751175	17.2684	1.4797
900	17.673	0.726041	19.2774	1.11931
901	19.6942	0.615046	20	0.861694
902	17.4303	0.592727	20	1.17928
903	14.184	0.678572	18.1944	1.24128
904	18.7948	0.696765	20	0.740535
905	19.7115	0.667918	20	0.588022
906	14.6426	0.638688	20	1.19543
907	16.3361	0.700711	20	0.567628
908	20	0.641593	20	0.361044
909	19.7663	0.697222	20	0.386212
910	18.4346	0.764042	20	0.438085
911	14.9414	0.766964	20	1.24926
912	18.9246	0.683475	20	0.428063
913	17.0239	0.652672	20	0.676735
914	18.0808	0.681423	20	0.794571
915	20	0.438839	20	0.398197
916	20	0.542216	20	0.361887
917	20	0.456226	20	0.355959
918	20	0.357211	20	0.356946
919	20	0.370077	20	0.367505
920	20	0.451868	20	0.854354
921	20	0.350646	20	0.3782
922	20	0.347789	20	0.344567
923	20	0.352183	20	0.461627
924	20	0.345515	20	0.366698
925	20	0.344896	20	0.347679
926	20	0.346083	20	0.357226
927	20	0.344853	20	0.366596
928	20	0.344715	20	0.350904
929	20	0.344397	20	0.345418
930	20	0.344563	20	0.344084
931	20	0.344988	20	0.348018
932	20	0.344699	20	0.34797
933	20	0.376083	20	0.377429
934	20	0.347768	20	0.34652
935	20	0.344781	20	0.346422
936	20	0.35633	20	0.350462
937	20	0.357461	20	0.345532
938	20	0.375931	20	0.34511
939	20	0.345353	20	0.345584
940	20	0.344461	20	0.346067
941	20	0.344255	20	0.345129
942	20	0.343993	20	0.344683
943	20	0.344245	20	0.345004
944	20	0.344415	20	0.348244
945	20	0.344077	20	0.348469
946	20	0.344051	20	0.354333
947	20	0.34828	20	0.35598
948	20	0.344252	20	0.347004
949	20	0.343925	20	0.354782
950	20	0.355195	20	0.520103
951	20	0.344326	20	0.376038
952	20	0.344084	20	0.348994
953	20	0.344279	20	0.34687
954	20	0.344318	20	0.349132
955	20	0.343945	20	0.447626
956	20	0.344184	20	0.355989
957	20	0.344256	20	0.352056
958	20	0.343913	20	0.411176
959	20	0.343861	20	0.395186
960	20	0.343879	20	0.555416
961	20	0.452149	20	1.12777
962	20	0.343812	20	0.535259
963	20	0.343871	20	0.353151
964	20	0.352932	20	0.598957
965	20	0.347924	20	0.615363
966	20	0.343906	20	0.34598
967	20	0.34394	20	0.346971
968	20	0.350541	20	0.373071
969	20	0.343898	20	0.347464
970	20	0.344019	20	0.343804
971	20	0.344377	20	0.344577
972	20	0.345571	20	0.345878
973	20	0.344153	20	0.344626
974	20	0.344309	20	0.344048
975	20	0.350122	20	0.344591
976	20	0.345189	20	0.344222
977	20	0.344251	20	0.344922
978	20	0.344392	20	0.344518
979	20	0.348461	20	0.344573
980	20	0.345931	20	0.344409
981	20	0.389032	20	0.344685
982	20	0.359458	20	0.345114
983	20	0.359829	20	0.343879
984	20	0.361097	20	0.34404
985	20	0.366503	20	0.344651
986	20	0.492048	20	0.346087
987	20	1.07565	20	0.346061
988	19.7165	1.39733	20	0.37155
989	15.7447	1.50748	20	0.684419
990	13.7978	1.85557	20	1.22614
991	17.6857	1.8249	20	1.04489
992	15.8784	1.65657	20	1.33178
993	17.8906	1.71323	20	1.44492
994	17.4361	1.65323	20	1.11698
995	15.3558	1.78428	20	1.13009
996	14.3681	1.73353	20	0.997893
997	11.9162	1.78445	19.273	1.45569
998	11.5882	2.13473	17.9012	1.85326
999	11.4745	1.78878	18.7551	1.69061
1000	10.564	1.82813	18.3625	1.37899
1001	9.11511	2.10256	17.0203	1.53132
1002	10.6045	1.92453	18.363	1.54008
1003	11.0601	1.90814	18.6975	1.67587
1004	13.5574	1.85076	19.2558	1.58826
1005	12.3508	1.87265	19.3866	1.52738
1006	14.575	1.9255	20	1.30817
1007	18.1055	1.7242	20	1.20077
1008	17.6342	1.532	20	1.21504
1009	16.5042	1.58268	19.0981	1.36881
1010	14.4611	1.35784	18.8278	1.41682
1011	12.7456	1.14035	16.2868	1.529
1012	11.0893	1.14217	15.3943	1.79786
1013	8.5951	1.1912	15.2317	2.2194
1014	12.3072	0.844181	16.9269	1.54168
1015	14.4969	1.38843	17.7419	1.65279
1016	14.2736	1.21925	17.3376	1.59306
1017	17.7024	1.38703	18.8964	1.58114
1018	19.8774	1.40615	20	1.57378
1019	20	0.98212	20	1.57076
1020	20	0.729644	20	1.25484
1021	20	0.410449	20	0.982493
1022	20	0.466703	20	0.75924
