# Supplementary material for: Sequence-based virtual screening using transformers
Source: Nat Commun. 2025 Jul 28;16:6925. doi: 10.1038/s41467-025-61833-8 (PMC12304311; doi:10.1038/s41467-025-61833-8)
Supplement: Supplementary file 8 — Source data [file 41467_2025_61833_MOESM8_ESM.zip › raw_data/Figure_2f.xlsx]

## Sheet: Figure_2f
Raw data												Data analysis
EGFR L858R T790M C797S												EGFR L858R T790M C797S
Conc.[nM]	20000	5000	1250	312.5	78.125	19.5312	4.88281	1.2207	0.305176	0.0762939		Conc.[nM]	20000	5000	1250	312.5	78.125	19.5312	4.88281	1.2207	0.305176	0.0762939
Afatinib	903.91	933.86	1227.06	2165.19	4656.09	9965.05	13472.8	15599.3	16657.9	17443.4		Afatinib	100.071	99.8524	97.7178	90.8876	72.7522	34.0996	8.56092	-6.92151	-14.6284	-20.3473
	958.45	1042.83	1313.22	2402.09	5206.79	9550.21	13997.4	16931.7	16909.8	17435.7			99.6734	99.0591	97.0905	89.1628	68.7428	37.1199	4.74157	-16.6223	-16.4624	-20.2913
Conc.[nM]	10000	2500	625	156.25	39.0625	9.76562	2.44141	0.610352	0.152588	0.038147		Conc.[nM]	10000	2500	625	156.25	39.0625	9.76562	2.44141	0.610352	0.152588	0.038147
C_1	990.14	974.41	1123.22	1499.11	2896.9	6841.56	10912.9	13230.8	13316.4	16131		C_1	99.4427	99.5572	98.4738	95.7371	85.5603	56.8406	27.1986	10.323	9.6999	-10.7926
	1041.37	1008.49	1126.53	1611.07	2506.83	5935.71	9366.63	12149.5	10762.7	15362.8			99.0697	99.3091	98.4497	94.9219	88.4002	63.4358	38.4565	18.195	28.2924	-5.19979
C_2	10780.9	5194.9	17160.2	13851	16751.6	15421.2	16255.1	13103.8	14517.4	12690.9		C_2	28.1594	68.8293	-18.2858	5.80723	-15.3108	-5.62439	-11.6963	11.2478	0.955706	14.2538
	23617.5	17580.1	16363.6	14337.7	13531.6	12714	13877.5	12158.3	13734.9	11931.8			-65.2994	-21.3426	-12.4857	2.26396	8.13296	14.0858	5.61444	18.1311	6.65303	19.7807
C_3	8033.06	12658.7	13906.8	16611.2	14292.9	15866	14180.9	15787.2	14674.9	15746.2		C_3	48.1657	14.4882	5.40127	-14.2883	2.58999	-8.86348	3.40528	-8.28954	-0.191214	-7.99097
	9847.1	14063.8	13616.7	16703.1	11375.4	15492.1	13931.7	15521.5	13866.2	16082			34.9583	4.2582	7.51345	-14.9577	23.8311	-6.14074	5.22005	-6.35508	5.69671	-10.4355
C_4	1249.34	1535.67	3081.03	6123.42	11168.9	12654.9	16368	16366.9	16682.6	15464.4		C_4	97.5555	95.4709	84.2197	62.0691	25.3352	14.5157	-12.5184	-12.5098	-14.8086	-5.93921
	1378.5	1657.33	3039.34	5678.31	10475.3	12236	15855.4	14382.7	15657.8	14116.1			96.6152	94.5851	84.5232	65.3098	30.3849	17.5656	-8.78616	1.93626	-7.34692	3.87728
C_5	4627.4	7283.86	10344.5	15161.8	14836	16267.8	14024.5	17018.8	13733.5	16551.1		C_5	72.9611	53.6204	31.3371	-3.73572	-1.3642	-11.7885	4.5439	-17.2565	6.66278	-13.8509
	6081.95	10138.8	11699.7	16415.5	14664	17532.8	13851.8	18142	14040.8	16645.3			62.371	32.8344	21.4703	-12.8635	-0.111418	-20.9983	5.80126	-25.434	4.42544	-14.5369
C_6	14046.7	14133.5	15077.8	16405.6	19267	16700.9	18978	18022.3	17471.5	16856.4		C_6	4.38227	3.75053	-3.12437	-12.7918	-33.6244	-14.9415	-31.5206	-24.5621	-20.5525	-16.0738
	16937.3	16597.5	13811.3	15087.4	15781.9	15381	15924	16858.9	16015.9	17375			-16.6632	-14.189	6.09657	-3.19426	-8.25088	-5.33229	-9.28561	-16.0919	-9.95419	-19.8498
C_7	6862.54	7884.07	11744.4	15165.1	18174.4	18322.9	17043.6	16726.3	17442.7	17248		C_7	56.6879	49.2505	21.1446	-3.75997	-25.67	-26.7509	-17.4369	-15.1265	-20.3422	-18.9246
	8665.38	9243.7	13499.3	18881.9	16678.8	15362	16749.1	16442.9	16989	16545.7			43.562	39.3515	8.36813	-30.821	-14.7811	-5.19396	-15.2926	-13.0635	-17.0393	-13.8116
C_8	14279.3	12463.2	16532.3	13721	15921.5	14859.8	16447.3	15360.7	16202.4	16400.1		C_8	2.68894	15.9113	-13.7144	6.75364	-9.26733	-1.53711	-13.0953	-5.18391	-11.3124	-12.752
	14130.6	18049.7	16088.3	15295.6	16407.6	14000.7	16834.4	16004.6	16807	14926.9			3.77157	-24.7615	-10.4819	-4.71016	-12.8061	4.71761	-15.9138	-9.8725	-15.7142	-2.02594
C_9	8222.7	12701.2	13806.3	15660.5	13401.9	14990	14385.1	16906.7	13789.6	16641.1		C_9	46.785	14.1785	6.13275	-7.36701	9.07741	-2.4852	1.91872	-16.44	6.25463	-14.5066
	10957.3	17391	14992.6	16317.1	14729.1	16282.3	13370.7	16400.9	13550.3	15928.8			26.8754	-19.9663	-2.50427	-12.1478	-0.58597	-11.8939	9.30413	-12.7572	7.9966	-9.31997
C_10	896.56	858.43	976.18	1056.21	1599.19	4130.33	6566.33	11467.2	16877.8	17785.5		C_10	100.124	100.402	99.5443	98.9617	95.0084	76.5801	58.8445	23.1626	-16.2299	-22.8386
	899.97	918.67	907.49	1116.6	1623.54	3095.11	6460.58	12430.6	14993.2	16407.5			100.099	99.963	100.044	98.522	94.8311	84.1172	59.6144	16.1488	-2.50886	-12.8052
C_11	1555.76	1757.86	2191.67	3480	5609.93	6520.98	6925.37	5968.89	6105.13	6438.36		C_11	98.2213	94.1917	85.5423	59.8552	17.3879	-0.776857	-8.83971	10.2309	7.51449	0.870447
	1675.87	1624.28	2149.27	3608.05	4927.27	5927.31	6820.87	7172.15	6454.69	6197.67			95.8265	96.8551	86.3877	57.3021	30.999	11.0599	-6.75616	-13.7601	0.544854	5.6694
PC(20000 nM Afatinib )	943	869.67	937.34	923.25	882.72	925.58
VC(1% DMSO)	12024.8	15261.1	13778.5	15733.8	14824.5	16269.2
Ave_PC	913.593	STD_PC	30.1596	CV%_PC	0.0330121
Ave_VC	14648.6	STD_VC	1539.59	CV%_VC	0.105101
S/B	16.0341	Z`	0.657135
Fitting
Compound ID	IC50(nM)	Hillslope	Top	Bottom
Afatinib	22.39	0.8699	100.7	-19.89
C1	5.525	0.8013	100.9	0.5484
C2	>10000
C3	>10000
C4	73.56	0.8699	99.08	-7.579
C5	2744	0.7398	100	-8.953
C6	>10000
C7	3577	0.655	100	-19.18
C8	>10000
C9	>10000
C10	1.185	0.8873	100	-24.84
C11	106.4	1.162	97.49	-0.6824
