# Supplementary material for: Sequence-based virtual screening using transformers
Source: Nat Commun. 2025 Jul 28;16:6925. doi: 10.1038/s41467-025-61833-8 (PMC12304311; doi:10.1038/s41467-025-61833-8)
Supplement: Supplementary file 8 — Source data [file 41467_2025_61833_MOESM8_ESM.zip › raw_data/Figure_3a.xlsx]

## Sheet: State_A
	248	249	250	251	252	253	254	255	256	257	258	259	260	261	262	263	264	265	266	267	268	269	270	271	272	273	274	275	276	277	278	279	280	281	282	283	284	285	286	287	288	289	290	291	292	293	294	295	296
248	0	5.69566	5.16786	4.65947	9.26829	12.3599	14.1329	9.72351	14.7599	14.8513	16.4727	18.787	18.4596	20.7077	25.6875	24.5383	29.5721	32.6336	30.5055	30.944	32.414	32.6367	33.9116	34.3745	30.1821	28.6897	26.2937	27.5525	26.2042	29.3451	25.7837	27.2107	22.4851	23.8902	22.0336	25.2923	29.1424	27.7645	29.8307	24.413	26.4089	22.3743	23.0648	21.7486	20.5695	25.6527	26.4775	28.5658	25.8108
249	5.69566	0	5.36486	7.11517	10.3016	14.1552	15.5205	12.4979	18.2304	19.3317	20.0981	23.2916	22.639	24.0461	29.3628	27.3809	32.3249	34.8744	32.0163	32.197	33.2292	33.0957	33.8804	34.1223	30.1004	28.6214	26.888	28.3656	28.0561	31.5241	28.469	30.4718	25.6672	27.9917	26.0448	28.5795	32.788	30.5819	32.375	26.6846	27.7465	24.2417	23.5554	22.7953	20.4015	25.5037	26.5646	27.8748	24.7168
250	5.16786	5.36486	0	6.04173	7.10755	12.2085	12.0973	8.23491	13.8942	14.8987	14.9905	18.5998	18.1327	19.0984	24.328	22.132	27.1556	29.6977	26.9518	27.3695	28.4562	28.4619	29.4996	29.9537	25.8693	24.2421	22.1211	23.645	22.9277	26.4984	23.4314	25.6207	21.1676	23.4421	22.0683	24.5903	28.4197	26.329	27.6706	22.0457	23.137	19.2144	18.9784	17.8237	16.0188	21.1625	22.2023	24.0265	21.0096
251	4.65947	7.11517	6.04173	0	5.73721	7.89038	10.354	7.17604	12.2783	13.8322	16.0298	18.3997	16.7722	18.9267	24.3397	23.4812	28.082	31.32	29.3719	29.0047	30.9335	31.3361	32.5748	32.592	28.2254	27.3661	25.4578	25.7499	24.8631	27.4215	23.8701	25.0803	19.8429	22.0194	19.4923	22.19	26.573	24.6729	27.2197	21.7118	23.8673	20.5853	21.2111	21.0003	20.2075	25.3644	26.6285	28.8478	25.6234
252	9.26829	10.3016	7.10755	5.73721	0	5.90148	5.28179	4.11034	9.31862	12.6311	13.7122	17.0586	14.6095	15.4032	21.1835	19.7242	23.9601	26.9315	24.7819	23.8845	25.9137	26.367	27.5213	27.3184	22.8799	22.3879	20.915	20.5898	20.3238	22.7422	19.5733	21.2707	16.0776	19.4556	17.2008	18.8467	23.3578	20.5808	22.6837	16.9707	18.5907	15.8591	16.0162	16.7319	16.2529	21.2868	22.9376	25.2407	21.6986
253	12.3599	14.1552	12.2085	7.89038	5.90148	0	5.51087	7.14526	9.29781	13.2718	16.1636	18.064	14.3075	16.1159	21.7155	21.7094	25.1822	28.7314	27.4797	25.7498	28.59	29.434	30.7465	30.1024	25.5734	25.8997	24.7141	23.1527	22.781	23.934	20.4768	20.9951	15.1561	18.5244	14.9487	16.3354	21.4791	18.8013	22.275	17.0367	19.7491	18.0731	19.0985	20.6863	21.1118	25.8601	27.6256	30.2133	26.6374
254	14.1329	15.5205	12.0973	10.354	5.28179	5.51087	0	5.71133	7.1833	12.1268	13.2507	16.278	12.536	12.5742	18.4063	17.4118	20.7872	23.9346	22.3275	20.5085	23.2233	24.0533	25.3404	24.7686	20.2083	20.5547	19.5136	17.7624	17.7542	19.153	16.0936	17.4788	12.0551	16.4477	13.9421	14.4685	19.2665	15.843	18.251	12.6249	14.6207	13.0269	13.7095	15.7425	16.5055	20.9758	22.9169	25.5757	21.9824
255	9.72351	12.4979	8.23491	7.17604	4.11034	7.14526	5.71133	0	5.91679	8.67427	10.0116	13.0614	10.8814	12.0592	17.6695	16.6245	21.0917	24.4014	22.7579	22.3366	24.5623	25.2487	26.8045	26.9583	22.5253	21.796	19.6315	19.3997	18.0758	20.4284	16.8354	18.2838	13.3198	15.9626	14.1957	16.5184	20.5133	18.4707	20.4309	14.9156	17.2703	13.7247	15.2582	15.1154	15.718	20.5246	21.9144	24.757	21.7086
256	14.7599	18.2304	13.8942	12.2783	9.31862	9.29781	7.1833	5.91679	0	5.39724	7.89465	9.41301	5.54138	7.26406	12.7142	13.2008	16.9776	20.9708	20.5754	19.8489	22.8746	24.1087	26.1398	26.2545	21.912	21.6811	19.3108	17.952	15.6443	16.733	12.6055	13.0149	7.90099	10.2393	8.56946	11.1235	14.7551	13.3793	15.7359	10.8523	14.6911	11.4109	14.9576	15.0586	17.541	21.5366	22.7776	26.2368	23.6479
257	14.8513	19.3317	14.8987	13.8322	12.6311	13.2718	12.1268	8.67427	5.39724	0	5.77619	4.96556	4.24147	8.0054	11.7542	13.0069	17.3356	21.4987	21.581	22.0994	24.7732	25.9953	28.3184	29.0162	24.9666	24.0328	20.7805	20.4708	16.8546	18.3155	13.929	13.8936	10.3691	9.54449	9.43079	13.6141	15.6833	16.1719	17.9561	14.0258	17.9997	13.5947	17.9474	16.3259	19.1162	22.8204	23.4731	27.1582	25.3097
258	16.4727	20.0981	14.9905	16.0298	13.7122	16.1636	13.2507	10.0116	7.89465	5.77619	0	5.51386	7.17137	6.65835	10.06	8.80184	14.0124	17.4299	16.8022	18.2855	20.252	21.2634	23.6409	24.8243	21.0563	19.4703	15.7368	16.395	12.3679	15.0773	11.2812	12.9672	11.0532	11.0415	12.8102	15.6929	16.9327	16.8004	16.6801	12.737	15.3589	9.90082	14.2032	11.3416	14.5952	17.7611	18.1293	21.922	20.5574
259	18.787	23.2916	18.5998	18.3997	17.0586	18.064	16.278	13.0614	9.41301	4.96556	5.51386	0	5.49284	7.79568	8.94101	10.8679	15.0201	19.1589	19.9733	21.382	23.8535	25.1902	27.831	28.9688	25.3544	24.1009	20.335	20.3942	15.7124	17.0371	12.827	12.5577	11.2614	8.40286	10.7452	14.7774	15.0152	16.719	17.3667	14.6612	18.5071	13.7334	18.8743	16.3061	19.9403	22.7921	22.9321	26.8978	25.8412
260	18.4596	22.639	18.1327	16.7722	14.6095	14.3075	12.536	10.8814	5.54138	4.24147	7.17137	5.49284	0	5.34373	8.71624	11.3215	14.6225	19.1682	20.064	19.9648	23.2094	24.755	27.2376	27.6985	23.747	23.3858	20.4389	19.0658	15.3286	15.6053	11.0808	10.1064	6.71475	5.53473	5.88656	9.81143	11.4938	12.3018	14.3184	11.1001	15.786	12.224	17.2973	16.4888	20.1203	23.3363	24.1019	27.9856	26.1473
261	20.7077	24.0461	19.0984	18.9267	15.4032	16.1159	12.5742	12.0592	7.26406	8.0054	6.65835	7.79568	5.34373	0	5.88852	6.65892	9.89275	14.1954	14.8904	14.7015	17.9657	19.5853	22.1493	22.6853	18.8851	18.6022	15.7861	13.9961	10.144	10.4627	5.99416	6.74293	4.91596	6.45713	8.65201	9.89186	10.8938	10.3084	10.3603	6.93563	11.0154	7.31524	12.9275	12.3976	16.7827	19.3014	20.163	24.1068	22.4079
262	25.6875	29.3628	24.328	24.3397	21.1835	21.7155	18.4063	17.6695	12.7142	11.7542	10.06	8.94101	8.71624	5.88852	0	6.11894	7.05401	11.7804	14.4454	15.1293	18.3274	20.257	23.2006	24.1363	21.0864	20.7226	17.6064	15.8879	10.8566	9.74705	6.16745	4.98545	8.26323	6.05904	10.8341	11.775	9.64877	11.4414	9.92752	9.88739	13.5104	10.5352	16.4778	15.2126	20.3094	21.6787	21.9737	26.1433	25.3604
263	24.5383	27.3809	22.132	23.4812	19.7242	21.7094	17.4118	16.6245	13.2008	13.0069	8.80184	10.8679	11.3215	6.65892	6.11894	0	5.6154	8.72831	9.28972	11.1871	13.4171	15.005	17.9174	19.2802	16.2972	15.1762	11.6532	11.013	5.44416	7.32838	5.0112	8.37709	10.5169	11.1369	14.838	15.2691	14.5086	14.0667	11.0227	9.44843	10.6666	6.32006	11.7024	9.52579	14.8475	15.7214	16.0188	20.141	19.5074
264	29.5721	32.3249	27.1556	28.082	23.9601	25.1822	20.7872	21.0917	16.9776	17.3356	14.0124	15.0201	14.6225	9.89275	7.05401	5.6154	0	4.90628	8.57969	9.2656	12.266	14.4811	17.5153	18.534	16.2919	16.2055	13.7793	11.3555	6.75802	4.19718	4.84641	7.03472	11.7067	12.336	16.3458	15.2895	13.1076	12.8086	8.0721	9.68573	10.4023	9.14664	13.919	13.3335	18.7502	18.6072	18.9379	22.8769	22.4857
265	32.6336	34.8744	29.6977	31.32	26.9315	28.7314	23.9346	24.4014	20.9708	21.4987	17.4299	19.1589	19.1682	14.1954	11.7804	8.72831	4.90628	0	5.63484	7.57966	9.15596	11.3363	14.3699	15.8142	14.6217	14.3378	12.4035	10.4623	7.12009	5.65622	8.86517	11.7178	16.1262	17.2211	21.1128	19.7034	17.5911	16.6943	11.2054	13.0265	11.6409	11.2248	14.2969	13.6412	18.7421	17.2945	17.3668	20.9549	21.198
266	30.5055	32.0163	26.9518	29.3719	24.7819	27.4797	22.3275	22.7579	20.5754	21.581	16.8022	19.9733	20.064	14.8904	14.4454	9.28972	8.57969	5.63484	0	5.80428	5.0345	6.71282	9.8081	11.7897	10.455	9.12181	7.12958	6.61531	4.97172	7.49536	10.3622	14.6274	17.395	19.5864	22.8523	21.6696	20.883	18.8572	13.8417	13.5381	10.4763	9.49172	10.4878	9.55771	14.0402	11.9862	12.3659	15.7374	15.845
267	30.944	32.197	27.3695	29.0047	23.8845	25.7498	20.5085	22.3366	19.8489	22.0994	18.2855	21.382	19.9648	14.7015	15.1293	11.1871	9.2656	7.57966	5.80428	0	4.7886	7.39619	9.69625	9.72375	7.79259	9.0963	9.48428	4.51899	6.47528	5.73062	9.48894	13.3861	15.6	19.1162	21.4988	19.1124	18.9307	15.6395	10.6666	10.7124	6.42595	8.93358	9.20025	11.4989	15.5979	14.3776	15.7198	18.6456	17.5611
268	32.414	33.2292	28.4562	30.9335	25.9137	28.59	23.2233	24.5623	22.8746	24.7732	20.252	23.8535	23.2094	17.9657	18.3274	13.4171	12.266	9.15596	5.0345	4.7886	0	3.81829	6.11014	7.36122	6.88342	6.68415	7.60764	5.55752	8.22818	9.71822	13.2304	17.4737	19.6496	22.8607	25.4828	23.5448	23.3387	20.2725	15.3007	14.9351	10.3768	11.5248	10.1816	11.3317	14.56	11.9434	13.0307	15.4357	15.0443
269	32.6367	33.0957	28.4619	31.3361	26.367	29.434	24.0533	25.2487	24.1087	25.9953	21.2634	25.1902	24.755	19.5853	20.257	15.005	14.4811	11.3363	6.71282	7.39619	3.81829	0	3.82724	6.70758	6.75301	5.56734	7.02216	6.85047	9.85659	12.1295	15.307	19.6747	21.5142	24.7855	27.304	25.5503	25.5802	22.4289	17.6689	16.8639	12.1893	12.9077	10.6564	11.4152	13.8161	10.672	11.638	13.5481	13.4015
270	33.9116	33.8804	29.4996	32.5748	27.5213	30.7465	25.3404	26.8045	26.1398	28.3184	23.6409	27.831	27.2376	22.1493	23.2006	17.9174	17.5153	14.3699	9.8081	9.69625	6.11014	3.82724	0	4.86811	6.50646	5.63044	8.76011	8.74614	12.6935	14.8921	18.0497	22.4268	23.8895	27.5041	29.7243	27.8116	28.1854	24.6541	20.092	19.061	14.012	15.2087	11.8828	13.2152	14.4452	10.8833	12.1915	13.1046	12.8234
271	34.3745	34.1223	29.9537	32.592	27.3184	30.1024	24.7686	26.9583	26.2545	29.0162	24.8243	28.9688	27.6985	22.6853	24.1363	19.2802	18.534	15.8142	11.7897	9.72375	7.36122	6.70758	4.86811	0	5.16121	6.91353	10.9555	8.96426	13.9332	15.2661	18.4895	22.6427	23.7114	27.8919	29.6354	27.2131	27.9621	23.871	19.6223	18.5988	13.2277	15.7037	11.94	14.7808	15.8399	13.1937	15.0343	15.7069	14.5761
272	30.1821	30.1004	25.8693	28.2254	22.8799	25.5734	20.2083	22.5253	21.912	24.9666	21.0563	25.3544	23.747	18.8851	21.0864	16.2972	16.2919	14.6217	10.455	7.79259	6.88342	6.75301	6.50646	5.16121	0	4.66816	8.55745	5.50146	11.0825	12.8123	15.2826	19.5319	19.8305	24.3404	25.704	23.4638	24.7626	20.4475	16.7888	14.7894	9.43564	11.796	7.51385	11.4268	12.77	11.3584	13.5417	15.1056	13.0245
273	28.6897	28.6214	24.2421	27.3661	22.3879	25.8997	20.5547	21.796	21.6811	24.0328	19.4703	24.1009	23.3858	18.6022	20.7226	15.1762	16.2055	14.3378	9.12181	9.0963	6.68415	5.56734	5.63044	6.91353	4.66816	0	4.8547	5.76288	10.0634	13.5295	15.5619	20.2207	20.6013	24.5025	26.2883	24.8789	25.9985	22.2991	18.5303	16.0643	11.2819	11.3701	7.06246	8.63978	9.51893	7.16464	9.43587	11.063	9.28898
274	26.2937	26.888	22.1211	25.4578	20.915	24.7141	19.5136	19.6315	19.3108	20.7805	15.7368	20.335	20.4389	15.7861	17.6064	11.6532	13.7793	12.4035	7.12958	9.48428	7.60764	7.02216	8.76011	10.9555	8.55745	4.8547	0	6.16639	7.27658	12.15	13.3657	18.1341	18.7311	21.7823	24.0669	23.4919	24.2506	21.4077	17.6826	14.9746	11.385	9.10789	6.7814	4.90259	7.44799	5.56217	7.07454	10.2058	9.11324
275	27.5525	28.3656	23.645	25.7499	20.5898	23.1527	17.7624	19.3997	17.952	20.4708	16.395	20.3942	19.0658	13.9961	15.8879	11.013	11.3555	10.4623	6.61531	4.51899	5.55752	6.85047	8.74614	8.96426	5.50146	5.76288	6.16639	0	5.81821	8.16524	10.2398	14.7574	15.4722	19.4779	21.3469	19.5651	20.4326	16.7678	12.8587	10.6925	5.93573	6.93686	4.99691	7.92054	11.3732	10.7387	12.6054	15.4024	13.6044
276	26.2042	28.0561	22.9277	24.8631	20.3238	22.781	17.7542	18.0758	15.6443	16.8546	12.3679	15.7124	15.3286	10.144	10.8566	5.44416	6.75802	7.12009	4.97172	6.47528	8.22818	9.85659	12.6935	13.9332	11.0825	10.0634	7.27658	5.81821	0	5.54381	6.38499	11.0867	12.8635	15.38	18.2829	17.4832	17.3705	15.2349	11.1501	9.41048	7.55225	4.75791	7.84918	6.979	12.2607	12.1504	12.9792	16.7699	15.8763
277	29.3451	31.5241	26.4984	27.4215	22.7422	23.934	19.153	20.4284	16.733	18.3155	15.0773	17.0371	15.6053	10.4627	9.74705	7.32838	4.19718	5.65622	7.49536	5.73062	9.71822	12.1295	14.8921	15.2661	12.8123	13.5295	12.15	8.16524	5.54381	0	4.55487	7.93556	11.3436	13.8858	16.8733	14.8425	13.7912	11.6516	6.41899	7.56154	6.66879	7.44926	11.1717	12.2285	17.3255	17.1765	18.065	21.708	20.7434
278	25.7837	28.469	23.4314	23.8701	19.5733	20.4768	16.0936	16.8354	12.6055	13.929	11.2812	12.827	11.0808	5.99416	6.16745	5.0112	4.84641	8.86517	10.3622	9.48894	13.2304	15.307	18.0497	18.4895	15.2826	15.5619	13.3657	10.2398	6.38499	4.55487	0	4.79099	7.35819	9.70348	12.6965	11.5523	11.0046	9.45758	6.15416	5.17623	7.43956	5.83504	11.3322	11.7305	16.8708	17.9284	18.8369	22.739	21.4285
279	27.2107	30.4718	25.6207	25.0803	21.2707	20.9951	17.4788	18.2838	13.0149	13.8936	12.9672	12.5577	10.1064	6.74293	4.98545	8.37709	7.03472	11.7178	14.6274	13.3861	17.4737	19.6747	22.4268	22.6427	19.5319	20.2207	18.1341	14.7574	11.0867	7.93556	4.79099	0	5.97381	6.55052	9.90282	8.50933	6.40727	6.85579	5.33022	6.72311	10.9031	10.2001	15.7183	16.268	21.3015	22.6364	23.4167	27.4012	26.0996
280	22.4851	25.6672	21.1676	19.8429	16.0776	15.1561	12.0551	13.3198	7.90099	10.3691	11.0532	11.2614	6.71475	4.91596	8.26323	10.5169	11.7067	16.1262	17.395	15.6	19.6496	21.5142	23.8895	23.7114	19.8305	20.6013	18.7311	15.4722	12.8635	11.3436	7.35819	5.97381	0	6.01537	6.02613	5.19121	7.69444	5.95746	8.37599	5.34883	10.7829	9.67081	14.5818	15.8134	19.9274	22.5093	23.7452	27.5159	25.3641
281	23.8902	27.9917	23.4421	22.0194	19.4556	18.5244	16.4477	15.9626	10.2393	9.54449	11.0415	8.40286	5.53473	6.45713	6.05904	11.1369	12.336	17.2211	19.5864	19.1162	22.8607	24.7855	27.5041	27.8919	24.3404	24.5025	21.7823	19.4779	15.38	13.8858	9.70348	6.55052	6.01537	0	5.18615	7.67159	6.72814	9.57165	11.3816	10.5391	15.6627	13.3449	19.04	18.6798	23.1693	25.5239	26.1328	30.2346	28.7709
282	22.0336	26.0448	22.0683	19.4923	17.2008	14.9487	13.9421	14.1957	8.56946	9.43079	12.8102	10.7452	5.88656	8.65201	10.8341	14.838	16.3458	21.1128	22.8523	21.4988	25.4828	27.304	29.7243	29.6354	25.704	26.2883	24.0669	21.3469	18.2829	16.8733	12.6965	9.90282	6.02613	5.18615	0	5.36471	7.93745	9.26422	13.3024	11.3179	16.7521	15.128	20.0418	20.6257	24.3972	27.4581	28.4552	32.3278	30.2101
283	25.2923	28.5795	24.5903	22.19	18.8467	16.3354	14.4685	16.5184	11.1235	13.6141	15.6929	14.7774	9.81143	9.89186	11.775	15.2691	15.2895	19.7034	21.6696	19.1124	23.5448	25.5503	27.8116	27.2131	23.4638	24.8789	23.4919	19.5651	17.4832	14.8425	11.5523	8.50933	5.19121	7.67159	5.36471	0	5.67866	4.49192	9.82265	8.8918	14.17	14.5071	18.9214	20.8314	24.781	27.3669	28.6888	32.4001	30.0873
284	29.1424	32.788	28.4197	26.573	23.3578	21.4791	19.2665	20.5133	14.7551	15.6833	16.9327	15.0152	11.4938	10.8938	9.64877	14.5086	13.1076	17.5911	20.883	18.9307	23.3387	25.5802	28.1854	27.9621	24.7626	25.9985	24.2506	20.4326	17.3705	13.7912	11.0046	6.40727	7.69444	6.72814	7.93745	5.67866	0	5.89793	8.69736	10.6731	15.6084	15.7894	20.97	22.1072	26.8086	28.6064	29.5059	33.4691	31.8664
285	27.7645	30.5819	26.329	24.6729	20.5808	18.8013	15.843	18.4707	13.3793	16.1719	16.8004	16.719	12.3018	10.3084	11.4414	14.0667	12.8086	16.6943	18.8572	15.6395	20.2725	22.4289	24.6541	23.871	20.4475	22.2991	21.4077	16.7678	15.2349	11.6516	9.45758	6.85579	5.95746	9.57165	9.26422	4.49192	5.89793	0	5.8618	6.63454	11.1962	12.9464	17.0532	19.5682	23.813	25.7067	27.115	30.7303	28.5606
286	29.8307	32.375	27.6706	27.2197	22.6837	22.275	18.251	20.4309	15.7359	17.9561	16.6801	17.3667	14.3184	10.3603	9.92752	11.0227	8.0721	11.2054	13.8417	10.6666	15.3007	17.6689	20.092	19.6223	16.7888	18.5303	17.6826	12.8587	11.1501	6.41899	6.15416	5.33022	8.37599	11.3816	13.3024	9.82265	8.69736	5.8618	0	5.82868	8.25533	10.574	14.6687	16.8813	21.6576	22.4705	23.6699	27.2874	25.7014
287	24.413	26.6846	22.0457	21.7118	16.9707	17.0367	12.6249	14.9156	10.8523	14.0258	12.737	14.6612	11.1001	6.93563	9.88739	9.44843	9.68573	13.0265	13.5381	10.7124	14.9351	16.8639	19.061	18.5988	14.7894	16.0643	14.9746	10.6925	9.41048	7.56154	5.17623	6.72311	5.34883	10.5391	11.3179	8.8918	10.6731	6.63454	5.82868	0	5.5079	6.47493	10.5353	13.0608	17.2637	19.1392	20.7023	24.2267	21.972
288	26.4089	27.7465	23.137	23.8673	18.5907	19.7491	14.6207	17.2703	14.6911	17.9997	15.3589	18.5071	15.786	11.0154	13.5104	10.6666	10.4023	11.6409	10.4763	6.42595	10.3768	12.1893	14.012	13.2277	9.43564	11.2819	11.385	5.93573	7.55225	6.66879	7.43956	10.9031	10.7829	15.6627	16.7521	14.17	15.6084	11.1962	8.25533	5.5079	0	5.92587	6.95584	11.0014	14.7821	15.6895	17.5987	20.6603	18.3269
289	22.3743	24.2417	19.2144	20.5853	15.8591	18.0731	13.0269	13.7247	11.4109	13.5947	9.90082	13.7334	12.224	7.31524	10.5352	6.32006	9.14664	11.2248	9.49172	8.93358	11.5248	12.9077	15.2087	15.7037	11.796	11.3701	9.10789	6.93686	4.75791	7.44926	5.83504	10.2001	9.67081	13.3449	15.128	14.5071	15.7894	12.9464	10.574	6.47493	5.92587	0	5.98947	6.6464	11.3143	13.0627	14.5371	18.1633	16.164
290	23.0648	23.5554	18.9784	21.2111	16.0162	19.0985	13.7095	15.2582	14.9576	17.9474	14.2032	18.8743	17.2973	12.9275	16.4778	11.7024	13.919	14.2969	10.4878	9.20025	10.1816	10.6564	11.8828	11.94	7.51385	7.06246	6.7814	4.99691	7.84918	11.1717	11.3322	15.7183	14.5818	19.04	20.0418	18.9214	20.97	17.0532	14.6687	10.5353	6.95584	5.98947	0	5.96245	8.09592	9.68249	12.1537	14.8281	11.8028
291	21.7486	22.7953	17.8237	21.0003	16.7319	20.6863	15.7425	15.1154	15.0586	16.3259	11.3416	16.3061	16.4888	12.3976	15.2126	9.52579	13.3335	13.6412	9.55771	11.4989	11.3317	11.4152	13.2152	14.7808	11.4268	8.63978	4.90259	7.92054	6.979	12.2285	11.7305	16.268	15.8134	18.6798	20.6257	20.8314	22.1072	19.5682	16.8813	13.0608	11.0014	6.6464	5.96245	0	5.5412	7.19651	8.67404	12.1623	10.3841
292	20.5695	20.4015	16.0188	20.2075	16.2529	21.1118	16.5055	15.718	17.541	19.1162	14.5952	19.9403	20.1203	16.7827	20.3094	14.8475	18.7502	18.7421	14.0402	15.5979	14.56	13.8161	14.4452	15.8399	12.77	9.51893	7.44799	11.3732	12.2607	17.3255	16.8708	21.3015	19.9274	23.1693	24.3972	24.781	26.8086	23.813	21.6576	17.2637	14.7821	11.3143	8.09592	5.5412	0	5.5852	7.99882	9.9092	6.67882
293	25.6527	25.5037	21.1625	25.3644	21.2868	25.8601	20.9758	20.5246	21.5366	22.8204	17.7611	22.7921	23.3363	19.3014	21.6787	15.7214	18.6072	17.2945	11.9862	14.3776	11.9434	10.672	10.8833	13.1937	11.3584	7.16464	5.56217	10.7387	12.1504	17.1765	17.9284	22.6364	22.5093	25.5239	27.4581	27.3669	28.6064	25.7067	22.4705	19.1392	15.6895	13.0627	9.68249	7.19651	5.5852	0	5.554	6.85953	5.15272
294	26.4775	26.5646	22.2023	26.6285	22.9376	27.6256	22.9169	21.9144	22.7776	23.4731	18.1293	22.9321	24.1019	20.163	21.9737	16.0188	18.9379	17.3668	12.3659	15.7198	13.0307	11.638	12.1915	15.0343	13.5417	9.43587	7.07454	12.6054	12.9792	18.065	18.8369	23.4167	23.7452	26.1328	28.4552	28.6888	29.5059	27.115	23.6699	20.7023	17.5987	14.5371	12.1537	8.67404	7.99882	5.554	0	5.19829	7.22015
295	28.5658	27.8748	24.0265	28.8478	25.2407	30.2133	25.5757	24.757	26.2368	27.1582	21.922	26.8978	27.9856	24.1068	26.1433	20.141	22.8769	20.9549	15.7374	18.6456	15.4357	13.5481	13.1046	15.7069	15.1056	11.063	10.2058	15.4024	16.7699	21.708	22.739	27.4012	27.5159	30.2346	32.3278	32.4001	33.4691	30.7303	27.2874	24.2267	20.6603	18.1633	14.8281	12.1623	9.9092	6.85953	5.19829	0	5.75025
296	25.8108	24.7168	21.0096	25.6234	21.6986	26.6374	21.9824	21.7086	23.6479	25.3097	20.5574	25.8412	26.1473	22.4079	25.3604	19.5074	22.4857	21.198	15.845	17.5611	15.0443	13.4015	12.8234	14.5761	13.0245	9.28898	9.11324	13.6044	15.8763	20.7434	21.4285	26.0996	25.3641	28.7709	30.2101	30.0873	31.8664	28.5606	25.7014	21.972	18.3269	16.164	11.8028	10.3841	6.67882	5.15272	7.22015	5.75025	0
297	24.0248	22.6333	19.3432	24.299	21.0253	26.2733	22.0931	21.2331	23.9055	25.2702	20.8356	26.0721	26.6398	23.5332	26.8399	21.2458	24.8237	24.0265	18.9237	20.7042	18.5618	17.0542	16.5589	17.9774	16.2129	12.802	12.1977	16.6078	18.3437	23.3518	23.4293	27.9035	26.6306	29.8298	30.9757	31.3539	33.454	30.3001	27.9605	23.7955	20.7342	18.0359	14.0687	12.1887	7.74151	8.62741	9.84268	8.37663	5.3317
298	22.8486	20.6239	17.9849	22.8707	19.6488	24.9076	21.0482	20.6015	23.946	25.9172	22.017	27.4106	27.4271	24.5779	28.5077	23.1036	26.7689	26.2681	21.0981	22.1669	20.3459	18.9221	18.1734	19.0472	16.97	14.0831	14.0724	17.8143	20.1141	24.9281	24.8113	29.2141	27.2656	30.9389	31.5161	31.7882	34.4472	30.8923	29.0537	24.4581	21.4186	19.0912	14.5358	13.699	8.36793	10.0556	11.9181	10.5276	6.65648
299	17.3973	15.8018	12.5997	17.788	15.0801	20.6828	17.2518	15.6981	19.5127	21.0125	17.5275	22.8081	23.0549	20.9845	25.2839	20.431	24.8958	25.3592	20.8062	22.0964	21.1805	20.2428	20.3716	21.4095	18.4074	15.5425	14.1242	17.7177	18.6656	23.5714	22.4568	26.4662	23.9529	27.1374	27.5009	28.527	31.3581	28.3323	27.1862	22.1254	20.299	16.8244	13.653	11.8123	6.90711	11.047	12.4733	12.7886	9.39668
300	19.3759	16.3434	14.5339	19.175	16.375	21.6131	18.522	18.1693	22.447	24.8177	21.9268	27.193	26.6745	24.6226	29.3289	24.5823	28.5992	28.9011	24.1385	24.4831	23.5442	22.4317	21.9015	22.1987	19.4168	17.3166	17.2899	20.0068	22.1951	26.6525	25.8385	29.8158	26.8448	30.7483	30.4909	30.9887	34.3792	30.6651	29.8272	24.6397	22.3329	20.0501	15.8036	15.7302	10.6682	14.0765	15.9767	15.3132	11.1731
301	22.4037	19.9731	17.4502	21.4211	17.4515	22.1368	18.1598	19.0027	22.276	25.2136	21.9582	27.3079	26.3047	23.4268	27.8779	22.8837	26.1359	25.975	21.0526	20.7562	19.6843	18.5438	17.6798	17.5658	14.9372	13.3138	14.3851	16.3595	19.5884	23.6756	23.5583	27.7531	25.2666	29.692	29.6491	29.3263	32.5106	28.3339	26.9779	22.1949	19.0217	17.7961	12.612	13.873	9.2708	11.7047	14.2497	13.5997	8.86697
302	19.7164	18.5716	14.8448	18.7437	14.437	19.2552	14.7856	15.0461	17.7231	20.3344	16.772	22.1361	21.3453	18.3571	22.7195	17.7564	21.3777	21.6544	17.0452	17.1797	16.6171	15.8971	15.9393	16.3433	12.9085	10.8428	10.5501	12.7082	14.9302	19.2858	18.7394	22.9374	20.6174	24.6921	25.0109	25.0102	27.8774	24.1498	22.7117	17.8186	15.174	12.9218	8.46606	8.908	4.74495	8.81021	11.5483	12.454	7.95093
303	15.0892	13.4793	10.1295	14.1624	10.5223	15.8334	12.3901	11.9315	16.0531	18.6819	16.2534	21.394	20.4285	18.6779	23.7517	19.6316	23.8843	25.0471	21.0093	21.0045	21.1526	20.6805	20.9655	21.1956	17.4449	15.7696	14.9287	16.6663	18.0104	22.1106	20.5788	24.1706	20.7483	24.6229	24.1378	24.8387	28.3737	24.8751	24.5924	19.0996	17.7592	14.9806	11.8637	11.982	8.38279	13.3091	15.4298	16.4753	12.3422
304	18.8384	16.1823	14.1525	17.119	13.1274	17.3954	14.0863	15.5333	19.3949	22.9408	20.8886	25.9249	24.1454	22.0929	27.2711	23.1822	26.6484	27.4421	23.2066	22.1085	22.2071	21.6044	21.2053	20.5869	17.1062	16.4145	17.1471	17.826	20.6604	24.1337	23.2148	26.8002	23.2344	27.9273	26.96	26.7579	30.701	26.3759	26.1986	20.8735	18.7308	17.6524	13.2709	15.3648	11.6887	15.5258	18.1219	18.3591	13.6772
305	20.1871	18.9178	15.6911	17.8751	12.7307	16.2522	11.7152	14.2018	16.5307	20.4985	18.1837	23.0973	20.849	18.052	22.9976	18.9994	21.8472	22.6705	18.7811	16.9938	17.6724	17.4719	17.4719	16.6048	12.5585	12.625	13.6045	12.9258	16.1029	19.0156	18.3765	22.0018	18.8388	23.9032	23.2358	22.3757	26.0294	21.4568	20.9286	15.8322	13.3215	13.0123	8.45212	12.0387	10.0935	13.5478	16.3436	17.4837	12.9688
306	15.0608	14.498	10.8868	12.5812	7.36895	11.5305	7.33402	8.95517	12.2677	16.1361	14.7329	19.3953	17.1184	15.4856	21.0234	17.844	21.5706	23.4206	20.2175	18.989	20.336	20.4599	21.109	20.7	16.3768	15.9649	15.4467	15.1173	16.5014	19.4609	17.5586	20.5778	16.4671	21.0144	19.85	20.0197	24.0621	20.1604	20.6762	14.9754	14.366	12.497	10.2139	12.2209	10.8942	15.5749	17.9095	19.7525	15.6102
307	15.6058	13.3561	11.6502	12.9257	8.85946	12.391	10.0138	12.0704	16.2728	20.2718	19.559	24.0094	21.5264	20.4447	26.1057	23.095	26.6788	28.3913	24.9682	23.3878	24.5098	24.387	24.5031	23.6934	19.6663	19.5421	19.7585	19.4574	21.5368	24.3299	22.5911	25.4009	20.8954	25.5892	23.7501	23.7959	28.3477	24.1423	25.1597	19.5239	18.7221	17.6204	14.6469	17.0113	14.5763	19.0987	21.5176	22.5725	18.098
308	20.7199	18.7379	16.7088	17.7199	12.9019	15.2687	11.9068	15.5125	18.2907	22.8539	21.686	26.1821	23.2022	21.1634	26.4804	23.2554	25.8673	27.056	23.5687	21.03	22.1749	22.07	21.8103	20.3368	16.5179	17.3825	18.7976	17.3701	20.693	22.8437	21.9609	24.9428	20.9771	26.3682	24.712	23.5838	27.9847	23.0407	23.5749	18.462	16.5785	17.1506	13.1883	17.1615	15.1811	18.6858	21.4751	22.3132	17.6928
309	20.2188	19.64	16.6945	16.7709	11.3179	12.6227	8.39871	12.9776	14.34	19.2665	18.4646	22.479	18.9504	16.8191	22.0852	19.5407	21.7981	23.537	20.8555	17.8583	19.9617	20.4234	20.8143	19.3526	15.0412	16.3956	17.3133	14.7332	17.4418	18.8083	17.5931	20.1449	16.0501	21.6445	19.9246	18.456	22.8676	17.8724	18.7629	13.6277	12.5006	13.4667	10.8128	15.2865	15.0195	18.5256	21.1988	22.9626	18.7156
310	16.1642	15.5323	13.4225	12.2643	7.48957	8.19918	5.91651	10.2767	13.0246	17.8492	18.354	21.9215	18.3304	17.7381	23.4903	21.7026	24.7332	27.1703	24.775	22.3704	24.5924	25.0399	25.6245	24.485	20.1484	20.8876	20.9897	19.1847	20.7837	22.3635	20.1719	22.074	16.9634	21.9402	19.3298	18.9549	23.9709	19.657	21.7412	16.2376	16.6524	16.3078	14.8168	17.9681	17.2993	21.6945	24.0992	25.9448	21.7014
311	19.4202	17.3988	16.4962	15.7443	11.8433	12.4872	11.1401	15.1867	18.263	23.0506	23.2991	27.1023	23.5581	22.7027	28.3518	26.1716	28.9098	30.8437	27.9902	25.227	27.0214	27.1888	27.1863	25.6087	21.6602	22.7213	23.696	21.9074	24.5189	26.1224	24.5189	26.6467	21.7709	26.9962	24.3075	23.4465	28.5258	23.7697	25.6422	20.426	19.8999	20.3782	17.6598	21.3576	19.7502	23.8017	26.4268	27.5446	22.9962
312	23.6388	22.183	20.4705	19.8348	15.1141	15.1737	12.636	17.6361	19.2668	24.4149	24.2393	27.9725	24.0241	22.3062	27.4952	25.3199	27.0807	28.6597	26.0437	22.4019	24.4512	24.782	24.6582	22.5581	18.8021	20.8108	22.5611	19.628	22.9984	23.7898	22.8989	25.0119	20.7545	26.4988	24.0895	22.0806	26.877	21.5203	22.9958	18.459	17.2256	19.2262	16.2203	21.0525	20.2142	23.4315	26.224	27.4015	22.9669
313	24.3984	23.8774	22.1824	20.09	15.7679	13.718	12.3004	17.8305	18.331	23.6392	24.5882	27.3765	22.7212	21.7336	26.7475	25.8337	27.167	29.4476	27.8386	23.791	26.7221	27.501	27.8369	25.7069	21.8094	24.1666	25.4802	21.7656	24.34	24.0965	22.7162	23.7546	19.0898	24.6822	21.511	19.1303	24.2814	19.0656	21.8033	17.7412	17.926	20.267	18.7926	23.567	23.7697	27.127	29.7718	31.5283	27.3076
314	29.1107	28.2005	26.3003	25.0166	20.2689	19.0106	16.6603	22.1875	22.3777	27.6845	27.7927	30.9056	26.3811	24.4259	28.9213	27.4717	27.9948	29.4863	27.6777	23.0202	25.6452	26.3071	26.1835	23.5308	20.2463	23.3093	25.594	21.3627	24.9966	24.3933	24.0568	25.4777	21.7986	27.6843	25.1465	21.9242	26.4458	20.7446	22.4452	19.2207	18.0279	21.634	19.2293	24.7232	24.8648	27.3391	30.1342	31.4832	27.3469
315	32.1592	32.0466	29.7198	27.9373	23.191	21.0658	18.7814	24.3718	23.2166	28.388	28.8139	31.1878	26.3173	24.3318	28.0623	27.5098	27.06	28.7319	27.9307	22.755	26.0446	27.1312	27.3446	24.6033	21.5597	25.0988	27.2615	22.1646	25.3519	23.5183	23.38	23.9625	20.8883	26.5463	24.0318	19.9507	24.0016	18.366	20.3984	18.4666	17.892	22.3106	21.0248	26.575	27.7702	29.858	32.5044	34.2978	30.5339
316	33.0313	32.3608	29.9095	29.1132	23.9819	23.07	19.936	25.3465	24.744	29.8745	29.3424	32.4279	28.0371	25.2776	28.9857	27.3703	26.91	27.7572	26.1896	21.0024	23.5658	24.3154	24.0271	21.0194	18.4068	22.1452	25.0209	20.1319	24.2862	23.0054	23.6155	25.1288	22.5964	28.4833	26.6522	22.7031	26.3771	20.5138	21.1937	19.1339	17.0366	21.7517	19.2298	25.0626	25.7388	27.2617	30.0149	31.3088	27.563
317	27.5256	26.7659	24.2768	23.7194	18.5156	18.1998	14.8016	20.0965	20.2091	25.3841	24.8003	28.2688	24.0975	21.5576	25.9851	23.9735	24.5794	25.8008	23.685	19.1724	21.6133	22.2392	22.1573	19.6359	16.161	19.1618	21.4767	17.2917	21.1485	20.8889	20.7953	22.7671	19.4618	25.4405	23.5242	20.4208	24.6095	18.8424	19.7177	16.2517	14.3667	17.9795	15.1968	20.8023	21.0482	23.3055	26.0899	27.5079	23.4605
318	26.6713	26.7018	23.22	23.2697	17.7041	18.099	13.5465	18.2131	17.3439	22.1119	20.7316	24.2378	20.452	17.0507	20.9771	18.6323	18.9323	20.0056	18.0359	13.467	16.2375	17.1874	17.6002	15.4088	11.5368	14.6062	16.5854	11.8191	15.5544	15.1587	15.4174	17.8372	15.4168	21.3185	20.386	17.2289	20.6248	14.9552	14.6544	11.3054	8.63825	12.7674	10.4139	16.1428	17.4701	19.2471	21.847	23.8145	20.2399
319	24.3878	24.9906	21.859	20.4419	15.3122	13.9403	10.476	15.8386	14.5068	19.6797	19.8893	22.5366	17.9013	15.8715	20.3264	19.494	20.2037	22.5382	21.5019	17.2614	20.7546	21.9566	22.836	20.9644	16.8924	19.4296	20.373	15.8798	17.9924	17.0827	15.8986	16.9836	13.0533	18.9639	16.7346	13.6268	18.1471	12.5816	14.6649	10.8489	11.1947	14.1949	13.778	18.6761	20.2863	23.0663	25.51	27.8927	24.2252
320	19.2241	19.7099	16.3211	15.5708	10.0967	10.3726	5.74232	10.8361	10.9859	16.1322	15.9573	19.4074	15.427	13.6388	18.9996	17.2987	19.536	21.9681	20.0883	17.114	19.9318	20.8062	21.7632	20.5419	16.0596	17.381	17.5318	14.5166	16.0939	16.8876	14.9908	16.9436	12.3826	17.9807	16.0193	14.6299	19.2153	14.4453	16.0265	10.6941	11.0613	11.6844	10.9115	14.9257	15.8398	19.4828	21.8694	24.2508	20.4054
321	21.1531	22.9832	18.9132	17.7863	12.8365	12.1716	7.87844	11.6712	8.72102	13.4834	13.5344	15.9037	11.4289	9.18525	13.9748	13.5237	15.0291	18.2201	17.7148	14.6965	18.4486	19.9264	21.5903	20.691	16.3711	17.783	17.1704	13.356	13.363	12.8096	10.2941	11.3517	6.83405	12.7306	11.24	9.22778	13.4173	8.79163	10.7643	5.55512	8.3804	9.09773	11.2114	14.5336	17.3321	20.3385	22.3024	25.4365	22.3553
322	16.6303	18.5937	14.3789	13.4777	8.55538	9.08031	4.25507	7.09725	5.52398	10.5615	10.7725	13.8322	9.94146	8.75532	14.5031	13.4825	16.5792	19.8358	18.6331	16.8209	19.8477	20.9631	22.5939	22.1672	17.6694	18.0721	16.7418	14.5043	13.9375	15.0046	11.8586	13.4134	8.36397	13.1774	11.5725	11.6654	15.8859	12.4448	14.2374	8.53736	10.9862	9.20812	11.0938	13.1118	15.1485	19.0482	20.8991	23.9762	20.7791
323	13.8672	15.1	10.6035	11.3587	6.15932	9.69989	4.97141	5.44294	7.6314	11.4808	10.4734	14.7918	12.3746	11.1305	16.8434	14.4214	18.4621	21.0761	18.7544	17.855	19.8705	20.457	21.7895	21.7204	17.2527	16.7464	15.1862	14.5526	14.3473	16.9732	14.2152	16.7481	12.3967	16.4681	15.4419	16.2385	20.0708	16.8733	17.7442	11.9527	12.8707	9.89816	10.1238	11.1474	11.7268	16.3368	18.2135	20.9102	17.4843
324	13.8857	16.3852	11.1733	12.8668	9.45168	13.0865	9.41868	6.54835	7.18481	8.33893	5.54429	10.4996	9.96871	8.75908	13.7669	11.1199	16.1473	18.9373	16.9654	17.6292	19.3146	19.9585	21.8115	22.5956	18.4681	16.9738	13.9647	14.6684	12.4779	15.8403	12.6198	15.2392	12.0363	14.3409	14.7277	16.6836	19.278	17.484	17.5752	12.4071	13.8878	8.86987	11.0788	9.24862	10.9983	15.2529	16.3876	19.665	17.2732
325	10.454	11.3245	6.41667	9.43449	6.20719	11.628	8.82955	5.98483	10.5341	12.5488	11.1421	15.7527	14.8728	14.3695	19.693	16.7858	21.6126	23.9163	21.044	21.2946	22.443	22.5696	23.7258	24.1862	20.0198	18.4865	16.3717	17.5598	17.0013	20.6535	17.9166	20.6635	16.6796	19.6613	18.9536	20.7166	24.2395	21.6924	22.2806	16.6458	17.2294	13.2701	12.9439	12.0336	10.9306	16.0941	17.5456	19.8506	16.6142
326	8.50838	11.8992	7.01112	8.8825	8.37733	12.4662	11.2146	5.87324	9.38508	8.88598	8.61928	12.022	12.3866	13.5309	18.2369	16.5252	21.7735	24.7382	22.7923	23.7835	25.2234	25.6123	27.2777	28.1367	24.0593	22.277	19.2233	20.6539	18.4767	21.8734	18.3622	20.2505	16.4348	17.6635	17.208	20.3378	23.3047	22.1471	23.1488	17.9786	19.9043	15.049	16.7091	14.4721	14.6228	19.3355	20.0741	22.8746	20.5902
327	12.6171	15.4113	10.4251	13.6172	12.3501	16.7279	14.2863	9.71946	11.6423	10.2304	7.12911	11.3654	13.2474	13.0715	16.8023	14.0106	19.5382	21.9239	19.7052	21.757	22.5591	22.7912	24.5948	26.0523	22.3552	19.8765	16.1625	18.6854	15.9185	20.0499	17.0022	19.5487	17.0723	17.8418	18.7649	21.6678	23.6673	22.7823	22.5631	17.8802	19.1131	13.5577	15.3441	11.5621	12.0747	16.103	16.3509	19.3742	17.864
328	15.357	16.6799	12.3002	17.014	15.6826	20.838	17.9842	14.0458	16.6009	15.5997	11.6514	16.1076	18.326	17.2111	20.4393	16.3875	21.745	23.0383	19.8021	22.6118	22.2757	21.9373	23.3062	25.2081	22.0526	18.7716	15.0745	19.1301	17.0712	22.0459	19.9087	23.2262	21.4002	22.5121	23.8292	26.2636	28.0505	26.7833	25.6942	21.1584	21.0942	15.7004	15.9318	11.3245	10.0528	13.481	13.2176	15.5615	14.6214
329	17.6629	19.6349	14.5759	18.191	15.6045	20.0394	16.3165	13.2072	13.9407	13.1575	8.05377	12.877	14.8683	12.691	15.4826	11.024	16.3333	17.7389	14.8951	17.759	17.8471	17.9187	19.7911	21.7108	18.4523	15.4467	11.2677	14.7337	11.8782	16.7639	14.7063	18.2067	17.1249	18.2782	20.2465	22.1999	23.4455	22.248	20.6265	16.5317	16.5299	10.8696	12.2491	7.15259	8.55814	11.4135	11.5266	14.9132	13.9784
330	15.365	15.9266	11.0893	15.056	11.5355	16.6267	12.6021	10.6249	13.1839	14.5476	10.8029	16.1616	16.2519	14.0847	18.489	14.0744	18.8757	20.2213	16.5867	17.7871	18.0192	17.858	19.0086	20.0677	16.3048	13.8712	11.2392	13.8193	13.3036	17.9336	16.0874	19.8124	17.3173	20.2072	20.8334	22.0746	24.6261	22.0664	21.1164	16.0167	15.2624	10.7889	9.65767	7.09442	5.55035	10.6109	12.044	14.4842	11.6277
331	17.4764	19.2961	14.1458	16.2547	12.0221	15.5275	10.8651	9.81316	9.50875	11.2242	7.18804	12.3138	11.6391	8.46287	12.9395	8.90544	13.5565	15.7046	13.2152	13.8369	15.3282	15.9833	17.8815	18.7173	14.6573	13.1333	10.1834	10.7159	8.874	12.7254	10.3227	13.9318	11.7832	14.8069	15.8953	16.7597	18.8786	16.5034	15.4373	10.492	10.6993	5.47311	7.40241	5.65822	8.59376	12.1836	13.5926	17.0163	14.6509
332	18.8803	19.3535	14.8908	16.7285	11.4198	14.7123	9.40509	11.0229	11.7248	15.2819	12.4933	17.3007	15.2397	11.9764	16.8236	12.9403	16.1681	17.6666	14.4879	13.2327	14.7534	15.1983	16.3075	16.1392	11.6543	11.2793	10.4945	9.43331	10.8149	13.8504	12.5253	16.2171	13.3982	18.0615	18.0862	17.6128	20.6723	16.7616	15.9495	10.6305	9.08355	7.07968	4.67431	7.61735	8.50805	12.1567	14.4951	17.0574	13.5065
333	19.3456	21.2991	16.5918	16.8322	11.9046	13.3001	8.30676	9.98466	7.58213	11.3519	9.62748	13.1674	10.0729	6.64946	11.864	9.7988	12.6977	15.6502	14.3988	12.7824	15.8275	17.1072	19.0004	18.8468	14.4904	14.7449	13.1664	10.6522	9.70384	10.9677	8.1559	10.8122	7.3953	12.2601	12.3057	11.8271	14.7865	11.3382	11.3793	5.65408	7.43458	5.00047	7.98086	9.92179	13.1142	16.2115	17.9805	21.3217	18.5515
334	23.1997	24.0611	19.9224	20.15	14.6337	15.5294	10.4061	14.1587	12.6504	17.0603	15.4129	18.9336	15.436	11.8032	16.0457	13.6476	14.7803	16.6001	14.8564	11.2699	14.4495	15.6647	16.8944	15.7062	11.3003	13.1475	13.5719	9.23845	11.3449	11.5397	10.7724	13.5247	10.8833	16.6099	16.1844	13.8568	17.0503	11.9982	11.5472	6.84504	5.22061	7.76742	7.15083	12.068	14.4011	16.6973	19.0189	21.7075	18.453
335	26.6455	27.8707	23.9338	23.198	17.9424	17.2835	13.0104	17.3169	14.5842	19.0405	18.3151	20.7139	16.4875	13.2064	16.5077	15.655	15.2626	17.4005	17.054	12.464	16.5121	18.1687	19.4847	17.8485	14.0404	16.7698	17.5034	12.1766	13.8971	11.9324	11.4596	12.6864	10.4904	16.2869	15.4605	11.6615	14.7543	8.99746	9.4433	6.72072	6.67552	10.9916	11.6922	16.4387	19.3211	21.1634	23.3484	26.1358	23.1423
336	29.0615	30.8891	26.3845	26.1765	21.1315	21.0006	16.5192	19.5724	15.8162	19.0619	17.4862	19.3431	15.9453	11.693	13.0501	12.3826	10.3869	12.392	13.3355	8.8381	13.5119	15.6905	17.6318	16.5808	13.4519	15.8496	15.9568	10.3666	10.7413	7.02821	7.69236	8.94473	9.69958	14.3403	15.2684	11.487	12.2758	7.54574	4.51807	5.0915	5.00666	9.51466	11.9201	15.5177	19.6362	20.4936	22.1663	25.3757	23.2798
337	31.5692	32.4495	28.332	28.4399	22.9832	23.0902	18.4278	22.3618	19.7575	23.679	21.8221	24.4734	21.0043	16.7571	18.6782	16.915	15.0341	15.4998	15.0635	9.46665	13.2295	14.9431	15.9301	13.8398	11.1164	14.7958	16.6224	10.562	13.6678	11.0191	12.8741	14.8007	14.8804	20.0228	20.3511	16.2833	17.7577	12.4874	10.1346	9.99356	6.81723	12.7112	12.274	17.2757	20.2851	20.6477	22.7553	25.1881	22.7179
338	35.7866	37.2128	32.9981	32.5871	27.3964	26.7184	22.5399	26.3396	22.7349	26.1879	24.7964	26.3931	22.8404	18.8735	19.3356	19.0015	15.6164	16.1718	17.5636	12.1896	16.2431	18.2883	19.583	17.6768	15.9063	19.4578	20.9046	14.8664	16.6464	12.2968	14.4481	14.8353	16.2901	20.4743	21.1045	16.3678	16.4772	12.0402	9.53084	12.3258	10.9527	16.4066	17.3848	21.6682	25.3615	25.3901	27.1764	29.8622	27.8819
339	38.0415	38.8722	34.7514	34.9387	29.4944	29.4425	24.9135	28.8358	25.9429	29.5515	27.5051	29.7878	26.5538	22.1685	22.8358	21.3518	18.0789	17.366	17.721	12.1879	15.1309	16.7611	17.3533	14.9871	14.1596	18.1698	20.6096	14.7314	17.8765	14.3766	17.3833	18.7731	20.2139	24.6577	25.4362	20.915	21.2217	16.6525	13.5442	15.5722	12.4852	18.2141	17.703	22.3268	25.4174	24.7361	26.6219	28.7194	26.8312
340	34.6583	35.4154	31.1112	31.8929	26.4091	27.1585	22.2148	25.6446	23.1398	26.5548	23.8762	26.6962	23.9444	19.1757	20.1716	17.6724	15.0388	14.006	13.3682	7.76553	10.6009	12.2653	13.0053	10.9019	9.58715	13.4215	15.8021	9.97808	13.603	11.0393	14.293	16.754	18.1204	22.6632	23.8321	19.9809	20.4785	15.8986	12.0412	12.9728	8.74338	14.2051	13.2384	17.6992	20.7604	19.9386	21.8211	23.9774	22.1457
341	34.5771	34.6359	30.5519	32.0159	26.4522	27.9809	22.8381	26.1811	24.7065	28.2478	25.0599	28.6565	26.2365	21.3811	23.0201	19.4195	17.7536	16.0548	13.696	8.93506	9.71903	10.4233	10.0916	7.3291	6.53039	10.7484	14.3291	9.45772	14.537	13.7561	16.9355	20.2263	20.9935	25.798	26.8619	23.4607	24.5032	19.7377	16.0622	15.6694	10.4909	15.2079	12.2976	16.9556	18.8932	17.5914	19.7097	21.0939	19.1243
342	37.1295	36.7885	33.1944	34.1096	28.499	29.3434	24.6278	28.7958	27.5077	31.6393	29.1244	32.6003	29.508	25.0652	27.1084	24.1287	22.3599	21.1157	19.1844	14.0918	15.2452	15.7855	15.0005	11.7379	11.2496	15.5686	19.4257	14.4975	19.5721	18.2463	21.0282	23.6905	23.7947	29.0397	29.3293	25.3642	26.9604	21.6832	19.032	18.7083	14.1599	19.4604	16.36	21.6511	23.0213	22.2095	24.5672	25.5563	23.1112
343	38.7035	38.2335	34.4409	36.1871	30.6237	32.3224	27.2625	30.725	29.6803	33.2964	29.9522	33.7386	31.4165	26.5602	28.1208	24.3001	22.5308	20.206	17.5704	13.5336	13.0082	12.964	11.4998	8.35476	9.80046	13.5045	17.759	13.9448	19.2	18.6812	22.0803	25.3749	26.2019	31.0262	32.0409	28.517	29.5474	24.7355	21.0763	20.8871	15.6915	20.1654	16.5768	21.0026	22.1137	20.1676	22.2501	22.7128	20.997
344	38.6437	38.9087	34.6591	36.2197	30.7106	32.183	27.0338	30.1448	28.2208	31.3637	27.9442	31.1855	29.0811	24.0352	24.6563	21.2474	18.5854	15.9828	14.3909	10.1802	10.2693	10.9779	10.601	8.33815	9.67665	13.2155	16.565	12.1473	16.4317	14.9737	18.883	21.8862	23.7243	27.9686	29.5721	25.9947	26.1467	21.9169	17.5215	18.4716	13.5964	18.1408	15.9639	19.8198	22.1575	20.0263	21.7137	23.0023	21.8362
345	39.545	39.849	35.8507	36.5961	31.0288	31.5738	26.8115	30.6974	28.4663	32.1419	29.5746	32.4307	29.502	24.8617	25.7773	23.3812	20.4541	18.8814	18.1878	12.9761	14.6002	15.6776	15.5058	12.7673	12.9371	17.0906	20.3509	15.0069	19.1377	16.6131	20.0074	22.143	23.4579	28.0817	28.9645	24.7052	25.2293	20.5454	17.1312	18.4431	14.3263	19.849	18.0934	22.7971	25.2133	23.9432	25.9108	27.3927	25.6049
346	43.1612	42.9369	39.2075	40.2328	34.6249	35.4	30.6619	34.6819	32.964	36.7838	34.0306	37.2064	34.3511	29.6808	30.7659	27.9666	25.2261	23.1655	21.8854	17.1558	17.7051	18.1912	17.2075	14.194	15.4434	19.4628	23.3583	18.6872	23.3569	21.4069	24.906	27.2725	28.4135	33.1737	33.9436	29.6925	30.4018	25.6147	22.3123	23.3253	18.878	24.1945	21.5589	26.2892	27.9695	26.2809	28.3042	29.0587	27.347
347	44.1109	44.1077	40.0349	41.6084	36.0559	37.3941	32.3419	35.6983	33.8312	37.0621	33.673	36.8445	34.6873	29.6736	30.0327	26.8036	23.7707	20.8148	19.5168	15.7424	15.2787	15.6177	14.6394	12.3521	14.7403	18.0705	21.7245	17.7759	22.0258	20.3587	24.4027	27.1019	29.1264	33.3184	34.8658	30.9839	30.9497	26.7665	22.4908	23.9383	19.2184	23.8804	21.4827	25.302	27.2594	24.7214	26.3167	27.0121	26.1159
348	43.9837	44.5845	40.2539	41.4019	35.9246	36.7908	31.8499	35.121	32.4861	35.4523	32.3466	34.8829	32.6641	27.7317	27.3745	24.9453	21.1227	18.4009	18.4447	14.4206	15.0161	16.0599	16.03	14.1937	15.8575	19.198	22.0812	17.5128	20.7733	18.0069	22.1493	24.1975	26.8831	30.6044	32.3976	28.3296	27.6225	23.9361	19.4652	21.9913	17.9889	22.8033	21.6574	25.2634	28.1304	25.8517	27.2716	28.6916	27.9122
349	45.0854	45.4151	41.4665	42.0386	36.4932	36.7028	32.1247	36.1465	33.6353	37.2357	34.8074	37.3168	34.3376	29.7809	30.1103	28.1855	24.6086	22.7527	22.7403	17.8506	19.1986	20.2145	19.8991	17.2885	18.2762	22.275	25.5596	20.3871	24.1575	21.105	24.6894	26.2768	28.0778	32.3717	33.3103	28.7244	28.7321	24.4318	21.0996	23.329	19.6597	25.1939	23.7285	28.2503	30.7482	29.1495	30.9673	32.2602	30.7863
350	48.5724	49.2963	45.256	45.4134	39.9851	39.6613	35.3447	39.373	36.2603	39.6508	37.5835	39.458	36.3813	32.0622	31.708	30.6533	26.4362	24.8215	25.8752	21.1125	22.9197	24.2399	24.3202	21.981	22.8858	26.7696	29.6111	24.2486	27.2342	23.3814	26.8727	27.6386	29.9527	33.718	34.7294	29.8924	29.2384	25.5621	22.4633	25.7011	22.8627	28.3796	27.79	32.0889	35.0899	33.5546	35.2119	36.7958	35.5154
351	51.3724	51.5176	47.6999	48.2578	42.7087	42.7925	38.3372	42.4992	40.0138	43.6365	41.2208	43.6504	40.6671	36.1532	36.239	34.4288	30.6061	28.4647	28.5784	24.0062	24.89	25.6922	25.0679	22.4553	24.1088	27.983	31.4727	26.5849	30.3822	27.2919	30.9813	32.3666	34.3346	38.4889	39.406	34.6637	34.4637	30.3743	27.1757	29.6994	26.1036	31.608	29.9807	34.4368	36.7236	34.8118	36.5618	37.4779	36.2115
352	53.1011	53.646	49.8025	49.7777	44.3543	43.7684	39.6603	43.956	40.9196	44.4835	42.619	44.4442	41.172	37.013	36.7369	35.8445	31.622	30.0456	31.0636	26.2787	27.9453	29.1257	28.9682	26.4389	27.5495	31.5221	34.5942	29.2587	32.4276	28.5769	31.9616	32.5297	34.6414	38.4547	39.1896	34.1859	33.6497	29.9794	27.3306	30.5314	27.7965	33.4254	32.6229	37.1145	39.8935	38.3567	40.0858	41.4345	40.0815
353	48.3302	48.9048	45.1533	44.8844	39.4976	38.7055	34.7308	39.1814	36.1988	39.973	38.4029	40.2593	36.7005	32.7184	32.9135	32.1459	28.2579	27.235	28.1329	22.9293	25.1612	26.4747	26.4786	23.7938	24.1691	28.3242	31.295	25.6448	28.8632	24.9831	28.0046	28.5146	30.0973	34.2158	34.5885	29.524	29.4787	25.4201	23.2345	26.0604	23.549	29.3257	28.5978	33.3727	36.1429	35.1211	37.0299	38.6075	36.8576
354	46.6607	46.778	43.1347	43.3342	37.8136	37.5854	33.3354	37.7911	35.4233	39.3803	37.3841	39.8613	36.4604	32.2025	32.9315	31.2988	27.9118	26.4879	26.4233	21.2478	22.8501	23.8048	23.3313	20.4014	21.0838	25.294	28.76	23.4169	27.3949	24.2869	27.495	28.7938	30.0194	34.5881	34.9732	30.1408	30.6069	26.0314	23.5058	25.4775	22.1114	27.8771	26.2183	31.1636	33.3702	32.1505	34.1802	35.3469	33.4929
355	51.4924	51.3294	48.0206	47.9513	42.4934	41.9056	38.0053	42.7924	40.5937	44.7962	43.1097	45.5456	41.8631	37.8515	38.7576	37.3365	33.9888	32.6824	32.5987	27.3899	28.9088	29.7259	29.0072	25.9082	26.7117	30.9579	34.6326	29.349	33.4801	30.3609	33.3866	34.4371	35.33	40.0005	39.9736	34.9642	35.6708	31.0548	29.1257	31.0126	27.8693	33.7063	31.8252	36.9902	38.8723	37.7637	39.9053	40.7984	38.7742
356	51.5566	50.8489	47.8697	48.0377	42.5857	42.2934	38.4204	43.3127	41.7683	46.2136	44.3985	47.3055	43.6182	39.5913	41.0823	39.117	36.3134	34.8962	34.0338	28.9083	29.9654	30.4272	29.2504	25.9561	26.8678	31.0421	35.1079	30.2017	34.9024	32.4518	35.3961	36.9191	37.2714	42.3333	42.0714	37.2395	38.5235	33.4985	31.6833	32.7627	29.1909	34.9024	32.2128	37.5527	38.7383	37.6653	39.9648	40.3838	38.1314
357	50.0079	49.5429	46.6875	46.2208	40.9174	39.9424	36.5051	41.6555	39.8588	44.4536	43.2651	45.8026	41.7038	38.1099	39.7577	38.4588	35.6879	34.9637	34.549	29.0731	30.9135	31.6755	30.891	27.556	27.6701	32.0196	35.754	30.3912	34.7403	31.8688	34.326	35.2919	35.2398	40.3002	39.56	34.559	36.0947	31.0767	30.0895	31.1964	28.3606	34.1987	32.0462	37.6045	39.0607	38.6037	40.9997	41.8409	39.258
358	45.8579	45.7315	42.5244	42.2057	36.8042	36.0312	32.2759	37.2116	35.1354	39.5432	38.1669	40.6506	36.717	32.9397	34.3966	33.0713	30.2021	29.496	29.2312	23.7115	25.7704	26.7099	26.1946	22.9821	22.8885	27.2666	30.7788	25.2496	29.4004	26.4017	28.9501	29.9896	30.2248	35.1963	34.7753	29.8156	31.116	26.1219	24.7536	26.0309	23.134	29.0108	27.1691	32.6011	34.4362	33.9366	36.2427	37.392	34.9442
359	46.0864	45.425	42.3284	42.6738	37.172	37.1646	33.0874	37.8552	36.4529	40.8824	38.9241	42.0239	38.4433	34.336	36.0902	33.8436	31.3842	30.068	28.871	23.7043	24.8138	25.2695	24.1434	20.7946	21.3431	25.5634	29.6081	24.7024	29.5405	27.4064	30.2548	32.0905	32.2483	37.4545	37.2556	32.631	34.1346	28.9124	26.9652	27.5815	23.7816	29.4094	26.5543	31.9359	33.0844	32.1599	34.5139	35.0522	32.6682
360	46.8516	45.8651	43.2629	43.1921	37.8747	37.4326	33.8791	39.0012	37.9599	42.7277	41.2785	44.3884	40.4227	36.7498	39.0545	37.0419	34.9808	34.1534	32.8319	27.5196	28.8894	29.3008	28.1274	24.6602	24.6883	28.8948	32.9391	28.0392	32.9447	30.9314	33.2765	34.9009	34.2903	39.7516	38.9002	34.2541	36.3939	30.9417	29.8862	29.9751	26.5933	32.167	29.1463	34.8103	35.5465	35.1942	37.7431	38.1756	35.3368
361	43.9656	43.4558	40.7276	40.12	34.8724	33.8486	30.523	35.7786	34.2678	39.0526	38.0887	40.7743	36.5212	33.1535	35.4255	34.0655	31.9201	31.7087	30.9576	25.3632	27.5411	28.339	27.6941	24.3231	23.5922	27.9302	31.4955	26.1001	30.4902	27.9731	29.9258	31.0245	30.2408	35.6109	34.5057	29.697	31.9029	26.511	26.0424	26.3097	23.6438	29.3449	27.0871	32.8307	34.1018	34.2333	36.7777	37.7849	34.8038
362	40.6817	40.1856	37.133	37.1201	31.6692	31.3782	27.4604	32.4002	31.0166	35.6322	34.0815	37.1192	33.2582	29.4571	31.7271	29.7368	27.7538	27.1861	25.9855	20.5266	22.3777	23.06	22.33	18.9839	18.3098	22.6459	26.3414	21.1016	25.7819	23.6907	25.9346	27.6428	27.1185	32.5568	31.9454	27.3977	29.464	23.9652	22.693	22.6779	19.2919	24.9365	22.3057	27.9654	29.2108	29.0487	31.5559	32.5201	29.6817
363	41.9528	40.7453	38.1708	38.4581	33.1081	33.1883	29.4249	34.3914	33.8527	38.6441	36.963	40.4688	36.6972	32.969	35.7513	33.2156	31.7999	31.0207	29.0374	23.9314	25.0639	25.2783	23.9753	20.4999	20.1322	24.1816	28.2935	23.7517	28.9418	27.6529	29.8033	31.9447	30.9311	36.6058	35.7725	31.5239	34.056	28.3791	27.2279	26.4498	22.7079	27.9398	24.3644	30.0474	30.3531	30.1898	32.8394	33.1433	30.0802
364	41.6792	40.5944	38.3547	37.8217	32.7201	31.8977	28.8255	34.1826	33.5218	38.5625	37.687	40.7992	36.5126	33.3849	36.4481	34.6655	33.3544	33.3248	31.8205	26.4308	28.3307	28.8249	27.9057	24.4807	23.3579	27.4561	31.1555	26.2451	30.9868	29.29	30.8258	32.3252	30.6816	36.4013	34.8765	30.4779	33.4679	27.7589	27.7148	26.8331	24.0425	29.3111	26.3318	32.1954	32.6713	33.2465	35.9716	36.6425	33.2386
365	37.2555	36.6229	33.9921	33.4214	28.1802	27.3742	24.0133	29.3125	28.3161	33.2837	32.4122	35.4163	31.1441	27.9756	31.0487	29.3897	28.1723	28.4565	27.1234	21.671	24.0189	24.7541	24.2457	20.9913	19.2261	23.3457	26.6623	21.4897	25.933	24.1487	25.4766	26.9499	25.272	30.998	29.5882	25.2291	28.2301	22.467	22.4437	21.4092	18.802	24.0933	21.5324	27.399	28.3184	29.1223	31.8046	32.9303	29.5296
366	36.3912	35.2108	32.6242	32.9092	27.5587	27.8084	23.9915	28.9343	28.6982	33.5664	31.9903	35.6553	31.8817	28.3373	31.6529	29.0008	28.268	27.9677	25.6674	20.6724	22.0756	22.3367	21.2911	17.9588	16.532	20.4209	24.2338	19.794	24.9177	24.1294	25.7473	28.0864	26.4623	32.2967	31.2744	27.4016	30.4144	24.6016	23.7954	22.1076	18.4923	23.3567	19.6383	25.4306	25.5736	26.0266	28.7904	29.3443	25.8982
367	38.6249	36.9209	35.0189	34.9871	29.9733	29.8738	26.7433	31.8916	32.1755	37.262	36.1138	39.794	35.7885	32.6819	36.3647	33.873	33.4068	33.3021	30.9089	25.9984	27.3283	27.4338	26.191	22.8487	21.5163	25.1608	28.9852	24.8621	29.9571	29.3014	30.6064	32.7515	30.5731	36.5015	34.9325	31.1251	34.596	28.7253	28.5895	26.6269	23.4237	28.0326	24.1672	29.9216	29.4938	30.2939	33.1407	33.3663	29.66
368	35.9682	34.7377	32.8567	31.9989	27.1369	26.141	23.514	28.975	28.8903	34.1181	33.7074	36.9129	32.4828	29.9132	33.7669	32.0489	31.669	32.3364	30.5255	25.398	27.5844	28.0789	27.414	24.2297	22.0535	25.7437	28.9523	24.3729	28.8187	27.7229	28.399	29.9289	27.2282	33.1213	31.0244	27.1461	30.979	25.1511	25.9827	23.9072	21.7107	26.2953	23.3131	29.1359	29.2265	30.7247	33.5646	34.4144	30.5281
369	31.8643	30.6348	28.3935	28.1553	23.011	22.88	19.5648	24.7594	24.9737	30.0908	29.1704	32.7803	28.72	25.848	29.9169	27.6045	27.6997	28.2652	25.9491	21.1685	23.0976	23.4772	22.8393	19.8603	17.267	20.6872	23.8129	19.5882	24.1734	23.7513	24.3846	26.5069	23.7849	29.7607	28.0574	24.5991	28.4298	22.5615	22.8664	20.1202	17.4311	21.6248	18.1762	23.9563	23.8548	25.4113	28.2692	29.1384	25.1882
370	33.8634	31.8752	30.0576	30.4507	25.4859	26.0725	22.8001	27.635	28.6171	33.6287	32.289	36.349	32.6445	29.6309	33.8004	30.8414	31.1901	31.2302	28.2369	23.8624	24.9152	24.8138	23.5735	20.5296	18.6079	21.6926	25.2998	21.8749	26.957	27.1947	28.1117	30.7142	28.0846	34.0466	32.5068	29.3267	33.1207	27.2827	27.1352	24.2135	20.9087	24.718	20.3496	25.8852	24.8506	26.0716	28.9836	29.0956	25.0942
371	35.1281	33.0381	31.8534	31.3694	26.8589	26.4669	24.1837	29.3564	30.41	35.6445	35.1296	38.8198	34.6537	32.2945	36.7142	34.4262	34.8271	35.4036	32.8261	28.232	29.803	29.889	28.8599	25.797	23.626	26.7481	30.0359	26.3773	31.059	30.917	31.3578	33.3711	30.1494	36.1104	33.8541	30.6118	34.8657	29.044	29.8902	26.9403	24.5111	28.311	24.5256	30.0727	29.0974	30.8851	33.8034	34.0937	29.9087
372	29.9692	28.1968	26.8885	26.0883	21.5878	21.0232	18.8745	24.094	25.2509	30.5081	30.3263	33.9021	29.6816	27.6963	32.4472	30.3981	31.2968	32.426	29.962	25.6045	27.5715	27.8304	27.2466	24.5374	21.5555	24.355	27.0003	23.4348	27.5515	27.6181	27.4353	29.3276	25.5758	31.4793	28.9948	26.1454	30.7375	25.0464	26.3947	22.8342	21.0514	24.2834	20.956	26.3235	25.5208	27.9788	30.8644	31.6198	27.27
373	29.0179	26.741	25.2774	25.669	20.9872	21.8892	18.9717	23.5537	25.3579	30.3411	29.2714	33.485	29.9064	27.4126	32.1897	29.1848	30.4591	31.0169	27.7521	23.9582	25.0761	24.9185	23.9467	21.393	18.6531	20.9752	23.9097	21.2022	25.7827	26.7498	26.9028	29.5976	26.1998	32.0768	30.2275	27.7783	32.0717	26.4249	26.8127	22.9038	20.1736	22.9005	18.5251	23.6451	22.0416	24.1841	27.1123	27.3357	22.9415
374	33.0864	30.2959	29.5168	29.7448	25.5044	26.0959	23.7946	28.3806	30.414	35.4494	34.5697	38.7462	35.0617	32.728	37.5006	34.5603	35.6821	36.0876	32.7892	28.8773	29.8016	29.4989	28.1981	25.4637	23.2808	25.686	28.9139	26.284	31.0583	31.8884	32.1858	34.7541	31.3131	37.2139	35.1184	32.526	36.9216	31.2002	31.7551	28.0918	25.349	28.2826	23.806	28.8725	26.9349	28.877	31.7962	31.5763	27.2391
375	31.0323	28.4015	28.0752	27.3585	23.5852	23.2657	21.9257	26.6925	28.8005	33.9474	33.9091	37.6781	33.6439	32.0374	37.1092	34.845	36.2273	37.3229	34.4499	30.4664	32.0171	31.995	31.1283	28.5297	25.7188	28.0731	30.7195	27.8781	32.0333	32.6393	32.2747	34.3098	30.2039	35.9889	33.2522	30.8808	35.733	30.1794	31.6963	27.7637	26.0081	28.6513	24.9345	29.9001	28.2276	30.9214	33.7984	34.055	29.5516
376	26.214	23.5759	23.0217	22.7119	18.8097	19.238	17.5801	21.9956	24.569	29.5538	29.3107	33.3071	29.603	28.0411	33.3353	30.7946	32.7395	33.9642	30.8418	27.3851	28.8142	28.7349	28.0671	25.85	22.6216	24.4275	26.6165	24.3366	28.1677	29.3704	28.6925	31.0183	26.7408	32.4024	29.8699	28.0503	32.9314	27.5721	28.9373	24.4273	22.7592	24.6109	20.8448	25.4087	23.4904	26.5869	29.4176	29.8138	25.2087
377	28.1399	24.557	24.6888	25.2644	21.9033	23.2779	21.7034	25.3383	28.673	33.3395	32.6385	37.0377	33.8349	32.1572	37.4841	34.3298	36.5808	37.3669	33.6336	30.6721	31.3453	30.8379	29.7181	27.6474	24.9313	26.2236	28.6214	27.2614	31.3741	33.23	32.7745	35.5501	31.4364	36.9852	34.7084	33.2008	37.9705	32.6665	33.5636	28.923	26.7201	28.145	23.6748	27.7334	24.8164	27.656	30.4447	30.0581	25.455
378	25.9739	23.2254	22.0869	22.9697	18.6329	20.346	17.6143	21.5241	24.2163	28.9399	27.7732	32.2571	29.0879	26.8735	31.9756	28.659	30.6863	31.3634	27.6951	24.6329	25.4134	25.0455	24.1091	22.0411	19.0541	20.5218	22.9772	21.2675	25.491	27.2658	27.0177	29.9788	26.2635	31.909	30.0895	28.3571	32.792	27.4359	27.8534	23.3138	20.7772	22.4125	17.8382	22.2622	19.8807	22.542	25.4155	25.4531	20.8584
379	29.7302	26.6388	25.4014	27.2732	22.9376	25.4056	22.1727	25.573	28.2785	32.6946	30.6858	35.5369	32.8661	30.0389	34.736	30.6838	32.4825	32.317	28.0739	25.3497	25.1565	24.3311	22.7432	20.6391	18.6504	19.8782	23.0114	21.9583	26.7956	28.9448	29.4233	32.9093	29.9291	35.5173	34.3139	32.46	36.4024	31.0139	30.4782	26.3297	22.8089	24.5547	19.1581	23.3058	20.3233	21.9033	24.7469	23.8905	19.5644
380	29.8411	27.6918	25.4286	27.1731	22.1382	24.3825	20.3251	24.0648	25.7134	30.1663	27.8352	32.5309	29.7539	26.3527	30.5763	26.553	27.7105	27.3304	23.3447	20.1362	20.1565	19.5727	18.1227	15.7128	13.5986	15.5554	19.1071	17.1389	22.3264	23.9769	24.9233	28.4374	26.092	31.7504	30.9808	28.646	32.1132	26.6536	25.5722	21.9531	17.9408	20.4586	15.0867	19.9154	17.9993	18.9966	21.9367	21.6453	17.5475
381	31.2608	28.4913	26.5716	29.2249	24.6228	27.7279	23.7589	26.672	29.0077	33.0226	30.1662	35.2276	33.0926	29.6369	33.7877	29.1321	30.6966	29.8144	25.1792	22.949	21.9192	20.7535	18.7696	16.8543	15.6604	16.5013	20.0518	19.5977	24.7186	27.2065	28.2919	32.2275	30.0842	35.4572	35.011	33.133	36.432	31.2191	29.7032	25.962	21.6925	23.3409	17.517	21.2675	18.2144	18.6585	21.4243	20.0684	16.1811
382	30.8761	28.9541	26.1622	28.7648	23.6978	26.7074	22.1022	25.0529	26.4954	30.3742	27.1572	32.0772	30.0073	26.0509	29.6982	24.9732	26.0411	24.8895	20.365	17.9341	16.8744	15.8686	13.9953	11.9236	10.6365	11.9059	15.8801	14.8484	20.2397	22.4681	23.9924	28.0304	26.5534	31.8281	31.8791	29.7486	32.5191	27.4109	25.2842	22.0183	17.2941	19.3567	13.5561	17.6758	15.6292	15.391	18.2363	17.4882	13.8768
383	33.7909	31.8776	29.4025	31.0218	25.8047	27.6818	23.4485	27.4393	28.422	32.8901	30.396	34.9137	32.035	28.2471	31.9277	27.9734	28.3086	27.4352	23.7097	20.0174	19.9133	19.3688	17.6293	14.7042	13.5492	16.2734	20.4145	17.7936	23.3682	24.3568	25.9793	29.4002	27.7065	33.3948	32.8748	29.9833	33.0279	27.4544	25.8987	23.1375	18.6762	22.1079	16.9069	21.998	20.7007	20.8132	23.6468	23.2797	19.6988
384	35.8383	34.45	31.3099	33.3812	27.983	30.1901	25.3863	28.9099	29.1994	33.1873	29.9838	34.4329	32.0407	27.6237	30.4325	26.1178	25.7897	24.0651	20.295	16.8359	15.9655	15.2823	13.2291	10.1879	10.3695	13.2881	17.878	15.2721	21.027	21.8915	24.358	28.0514	27.5043	32.8126	33.1404	30.1336	32.2794	27.0419	24.3349	22.4487	17.3002	20.9154	15.8701	20.5441	19.9493	18.7507	21.3181	20.9352	18.2401
385	38.4117	37.6036	34.1612	35.6553	30.0851	31.5448	26.7211	30.6126	29.9189	33.9406	30.9804	34.874	32.1598	27.5828	29.7235	26.0758	24.6613	22.8482	20.1261	15.7728	15.6982	15.6176	14.0665	10.7252	11.2988	15.1595	19.5438	15.6147	21.106	20.6366	23.589	26.7399	26.8542	32.0645	32.5253	28.879	30.5045	25.3027	22.3572	21.6584	16.659	21.3375	17.363	22.3215	22.932	21.5769	23.94	24.2199	21.9314
386	35.3564	34.6369	30.9066	33.0933	27.6212	29.9238	24.7732	27.8675	27.457	30.9993	27.4031	31.632	29.5937	24.8036	26.9168	22.5005	21.7015	19.5485	15.9167	12.5662	11.406	10.9308	9.14839	6.14211	6.79946	10.0281	14.5637	11.6322	17.2411	17.9252	20.8884	24.7022	25.005	29.8953	30.8689	27.9089	29.3466	24.5248	21.0224	19.7557	14.3364	17.9427	13.4995	17.773	18.2052	16.3439	18.6228	18.8474	16.8243
387	31.5102	30.4404	27.0827	28.9931	23.5309	25.7528	20.8419	24.3212	24.5709	28.5963	25.5478	29.9978	27.521	23.2375	26.4057	22.1785	22.3285	21.2256	17.4465	13.8671	13.6945	13.3499	12.0286	9.27374	7.38903	10.4718	14.6533	11.6674	17.3368	18.4427	20.3963	24.131	23.1752	28.5405	28.7488	25.9981	28.3931	23.1726	20.7737	18.2569	13.2657	16.6473	11.5664	16.6386	16.3227	15.9247	18.6529	19.0033	15.8146
388	34.1642	33.4919	30.1544	31.1025	25.5208	26.547	21.917	26.2037	25.5476	29.9304	27.5688	31.3714	28.177	24.0001	26.8263	23.6195	22.7329	21.9566	19.4228	14.5634	15.6987	16.0363	15.1691	11.9385	10.4099	14.5098	18.3759	13.81	19.1308	18.5839	20.7233	23.6247	22.8358	28.3951	28.2626	24.6384	26.9528	21.4219	19.4034	17.9038	13.4022	18.2755	14.498	20.096	20.8206	20.6437	23.2554	24.118	21.1087
389	31.4913	31.688	27.8871	28.3456	22.7533	23.3005	18.5563	22.7646	21.1434	25.3941	23.327	26.618	23.2189	19.029	21.633	19.0904	17.9348	17.9266	16.3123	10.9387	13.6045	14.7314	14.9851	12.3654	9.6092	13.6666	16.4116	10.8115	15.2036	13.7976	15.6273	18.1448	17.5181	22.9944	22.9908	19.2179	21.322	15.8389	13.8543	12.575	8.53387	14.0341	11.8067	17.3949	19.3859	19.7209	22.1403	23.9964	21.1308
390	37.0032	37.3088	33.5472	33.72	28.1854	28.1638	23.7197	28.0908	25.8966	30.014	28.115	30.8715	27.3542	23.1573	24.7928	22.9031	20.4852	19.9678	19.3399	13.6987	16.2639	17.5008	17.5639	14.6775	13.5005	17.8227	20.8343	15.0708	19.1171	16.4821	19.0244	20.7773	21.1085	26.1837	26.3287	21.8668	23.1823	17.9751	15.7263	16.372	12.8925	18.7396	17.1439	22.4118	24.7215	24.3932	26.6144	28.326	25.9154
391	35.2937	36.1483	32.3132	31.8345	26.4845	25.7432	21.6432	26.0714	23.2099	27.3017	26.0711	28.2112	24.3043	20.5241	22.0707	21.2021	18.6714	19.1704	19.4649	13.7842	17.416	19.0903	19.8151	17.3378	15.3409	19.3437	21.4844	15.4171	18.3479	14.9336	16.7574	17.6339	17.781	22.7397	22.5909	17.8291	19.174	13.9482	12.5414	13.6223	11.5872	17.4133	17.1471	22.2255	25.1305	25.4455	27.5762	29.8559	27.3581
392	37.5927	38.8537	35.1021	33.9455	28.8922	27.2815	23.8098	28.2825	24.7937	28.7241	28.2288	29.5567	25.3271	22.1454	23.1406	23.4919	20.4853	21.5393	22.8543	17.3791	21.3653	23.2458	24.2189	21.8928	19.9726	23.8307	25.5591	19.4736	21.5044	17.312	18.6815	18.3121	18.6497	23.0292	22.5695	17.3758	18.2865	13.6517	13.3464	15.537	14.9945	20.4641	21.1756	25.9443	29.2161	29.7422	31.7361	34.2766	31.8559
393	40.0065	40.8005	37.4696	36.1168	31.0734	29.1903	26.0612	31.0049	28.0385	32.3574	32.0827	33.6374	29.159	26.2128	27.6928	27.8377	25.1111	25.9739	26.798	21.1533	24.7604	26.3647	26.8916	24.1662	22.4545	26.5852	28.8614	22.8183	25.5407	21.7397	23.0842	22.874	22.5662	27.2381	26.211	21.0122	22.5389	17.7347	18.0014	19.5145	18.621	24.2348	24.1433	29.3597	32.0586	32.6703	34.8757	37.0345	34.332
394	41.7634	42.0766	38.6606	38.0986	32.7478	31.7579	28.0079	32.8573	30.3917	34.7126	33.5663	35.7818	31.749	28.1028	29.537	28.604	25.7622	25.5906	25.7089	20.0391	22.7949	24.0744	24.0727	21.0694	20.2082	24.5549	27.5553	21.7059	25.3511	22.0335	24.2608	25.0169	25.194	30.093	29.6463	24.6563	25.9565	20.954	19.8228	21.1946	18.8118	24.7032	23.5472	28.9065	31.2095	31.1021	33.3359	34.9957	32.4871
395	36.2186	36.6143	33.3491	32.3989	27.1553	25.8454	22.3445	27.3996	25.1063	29.7131	29.0787	31.3149	26.9363	23.7454	26.0245	25.3006	23.3295	24.0905	23.9624	18.2935	21.6397	23.0141	23.3216	20.4686	18.3667	22.5023	25.0156	19.1576	22.521	19.5775	20.8431	21.5183	20.5469	25.8496	24.7671	19.9351	22.2335	16.7344	16.7513	16.9223	15.2532	20.8821	19.9534	25.4736	27.6663	28.4557	30.8371	32.7891	29.8025
396	36.5136	36.2048	32.9918	32.999	27.5057	27.3493	23.2583	28.1175	26.7341	31.3519	29.8027	32.9109	29.0701	25.285	27.8402	25.7755	24.1813	23.9703	22.6242	17.1374	19.339	20.1708	19.7505	16.5404	15.0289	19.3276	22.7229	17.3691	21.9457	20.08	22.0121	23.8854	23.0639	28.621	28.0045	23.6691	25.9797	20.341	19.151	18.5803	15.2104	20.7745	18.2457	23.9748	25.3542	25.5556	28.0803	29.3573	26.3584
397	30.9832	30.827	27.6615	27.3501	21.902	21.5959	17.5901	22.6108	21.4638	26.3171	25.2116	28.3687	24.2978	20.9626	24.3572	22.4601	21.8429	22.5712	21.0538	15.8396	18.6094	19.5691	19.6255	16.8448	13.9025	17.7001	20.3463	15.1366	19.2115	17.8785	18.7452	20.6121	18.6607	24.5086	23.3803	19.4662	22.637	16.7824	16.5859	14.5926	11.9681	16.9759	14.7156	20.5354	21.8491	23.0908	25.7166	27.3902	23.9356
398	30.691	29.5762	26.8233	27.3588	21.9454	22.7378	18.6305	23.3364	23.5307	28.3585	26.6866	30.6356	27.0637	23.6327	27.5027	24.5322	24.6928	24.8171	22.0585	17.5258	19.013	19.266	18.548	15.6491	13.0023	16.3846	19.719	15.6906	20.6409	20.691	21.7048	24.4331	22.2401	28.1327	27.1075	23.8746	27.2618	21.4999	20.8428	18.0034	14.4371	18.5285	14.5148	20.2896	20.1985	21.3148	24.1578	24.9882	21.1937
399	28.2253	27.8467	24.2621	25.2622	19.651	21.0597	16.1611	20.1809	19.7702	24.1451	21.8333	25.8449	22.7341	18.7519	22.2978	18.9359	19.1605	19.2347	16.3909	12.0349	13.7395	14.2995	14.1839	11.8089	8.15324	11.4958	14.3821	9.97614	14.8734	15.2163	16.3729	19.5864	18.0055	23.6469	23.4076	20.4824	23.279	17.8518	16.2793	13.2973	9.03353	13.0488	9.14806	15.0011	15.8148	16.7171	19.4285	20.9239	17.4513
400	27.3764	26.4762	22.9413	24.9867	19.5675	22.1842	17.1599	20.2737	20.8448	24.7775	21.7248	26.3609	24.0336	19.959	23.615	19.2505	20.2872	19.791	15.7795	12.7839	12.9388	12.7535	12.0813	10.1958	6.65525	8.67926	11.998	9.52523	14.7634	16.6636	17.8672	21.7888	20.3042	25.5898	25.7325	23.5713	26.2448	21.229	19.1772	15.722	11.1057	13.404	7.95422	13.0914	12.6029	13.1684	16.0539	16.9205	13.2175
401	23.4724	21.9932	19.1815	20.7184	15.4661	17.9717	13.6142	17.1848	18.9524	23.3884	21.3624	26.0146	23.2193	20.2198	24.9666	21.2288	23.2334	23.7989	20.0896	17.2903	18.1445	18.0089	17.5971	15.9691	12.2058	13.4647	15.5834	13.7132	17.8369	19.8961	19.8137	23.2291	20.2014	25.7145	24.792	23.1245	26.8858	21.7624	21.2705	16.6859	13.6324	14.9867	10.1813	14.9202	13.4229	15.9299	18.8468	19.6812	15.2343
402	23.5936	21.9241	18.8457	21.6848	16.7648	20.4727	15.8943	18.1	20.255	23.9265	20.9214	26.023	24.1803	20.8321	25.2208	20.5736	23.0037	22.9286	18.415	16.8276	16.4914	15.8328	15.1189	14.1973	10.8874	10.7173	12.7506	12.7021	16.8024	19.9828	20.2131	24.2594	21.8922	26.8828	26.7163	25.578	28.7727	24.1163	22.729	18.2263	14.6112	14.7861	9.16537	12.6276	9.90855	11.9472	14.9506	15.2298	10.6105
403	27.1727	24.8186	22.3468	25.4238	20.7809	24.4575	20.1672	22.4565	24.8317	28.4899	25.3498	30.5243	28.7781	25.317	29.495	24.6292	26.7168	26.0476	21.2471	19.6534	18.6023	17.4697	15.95	14.7145	12.6876	12.6593	15.5471	15.8005	20.446	23.5364	24.2888	28.4217	26.3053	31.37	31.2202	29.8393	32.9821	28.1399	26.4913	22.3801	18.2951	18.9996	13.147	16.3705	13.0792	13.9664	16.7877	15.8893	11.6045
404	24.6851	22.3563	20.2412	22.1691	17.3698	20.1881	16.3741	19.6185	22.1068	26.4226	24.3441	29.1838	26.599	23.7693	28.5748	24.5948	26.7565	27.0329	22.9601	20.4572	20.7237	20.1971	19.2871	17.596	14.5328	15.4683	17.8726	16.7581	21.0701	23.4377	23.4831	27.0032	23.9217	29.3643	28.3419	26.8206	30.6856	25.5577	25.0548	20.5059	17.3239	18.4644	13.3224	17.4855	14.918	17.2432	20.1419	20.1897	15.627
405	24.6041	21.178	20.0689	22.8076	19.0028	22.5937	19.5186	21.7128	25.328	29.1647	27	32.0748	30.0752	27.6599	32.624	28.3077	31.1197	31.2629	26.7156	25.102	24.6766	23.7393	22.5	21.2734	18.756	18.6505	20.6828	21.0378	24.9871	28.1293	27.9606	31.666	28.3885	33.4788	32.4335	31.5626	35.5377	30.6984	30.2387	25.3874	22.3855	22.5156	17.2964	20.1466	16.2053	18.6828	21.3327	20.4866	15.9392
406	22.8916	19.1644	19.0075	20.585	17.3085	20.042	18.088	20.6877	24.6744	28.8295	27.7166	32.4005	29.8632	28.2512	33.6752	30.1251	33.1027	33.9626	29.9194	27.8647	28.2252	27.6077	26.7423	25.3268	22.259	22.583	24.2378	23.9343	27.4612	30.1592	29.3616	32.4909	28.3888	33.5418	31.6857	30.9547	35.5328	30.6764	31.256	26.1102	24.036	24.2173	19.7667	22.8688	19.3968	22.7412	25.3622	25.068	20.4247
407	28.5254	24.6107	24.5505	26.3095	22.9319	25.4466	23.2547	26.1698	29.8144	34.0885	32.6088	37.4242	34.846	32.765	37.9185	34.0577	36.5287	36.8028	32.5177	30.1922	30.0915	29.2333	27.7686	25.9906	23.7456	24.4107	26.894	26.477	30.7431	33.2606	33.1131	36.4306	32.7622	38.1493	36.4663	35.2129	39.619	34.4346	34.572	29.8856	27.0691	28.0159	22.9592	26.4316	22.7999	25.1852	27.8249	26.8708	22.4269
408	26.0324	21.574	22.5571	24.1183	21.7517	24.3108	23.0784	25.3381	29.6887	33.6925	32.7073	37.3843	34.968	33.5812	39.0438	35.4509	38.516	39.2505	35.0392	33.1091	33.2021	32.3211	31.1931	29.8275	27.1381	27.3376	29.1158	29.1583	32.7733	35.586	34.8237	37.9423	33.738	38.8063	36.7812	36.1705	40.8713	36.0174	36.712	31.5854	29.4832	29.635	25.0761	27.893	23.9722	27.1175	29.587	28.7599	24.2743
409	30.2003	25.7183	26.6115	28.3544	25.7832	28.3122	26.7998	29.2775	33.4291	37.5134	36.2425	41.0338	38.6133	36.8945	42.1952	38.3664	41.1296	41.4794	37.0888	35.0191	34.7895	33.7749	32.3186	30.7754	28.5731	28.9573	31.2119	31.2082	35.2622	37.9935	37.645	40.9146	36.9963	42.2373	40.3564	39.41	43.9861	38.9157	39.2932	34.4384	31.8597	32.4544	27.5079	30.5409	26.5114	29.0715	31.5473	30.2659	25.9684
410	31.8653	27.4461	27.9594	30.1577	27.3015	30.1342	28.1884	30.6031	34.6116	38.6237	36.9528	41.8892	39.6423	37.5972	42.7155	38.5892	41.2224	41.2434	36.6705	34.7247	34.1479	32.9741	31.3226	29.8306	28.027	28.2921	30.7493	30.9453	35.1968	38.0212	37.9825	41.4594	37.8788	43.1348	41.5557	40.4871	44.8268	39.7233	39.6905	35.0135	32.0479	32.7271	27.525	30.4746	26.338	28.4243	30.7865	29.2788	25.1602
411	33.3576	29.14	29.1647	31.6858	28.4402	31.485	29.0018	31.4939	35.2141	39.2103	37.1133	42.1958	40.0582	37.5863	42.4439	38.0244	40.3898	40.0073	35.2745	33.3658	32.4475	31.1609	29.2046	27.5937	26.2567	26.5641	29.3959	29.6721	34.2482	37.1091	37.4565	41.1579	37.9886	43.3055	42.0574	40.773	44.8506	39.6588	39.1385	34.7038	31.2566	32.1698	26.6327	29.675	25.5323	26.984	29.4973	27.6116	23.6644
412	30.9665	26.8688	26.5552	29.6398	26.3809	29.9966	27.2204	29.1946	33.0071	36.6841	34.2327	39.4312	37.6988	35.1387	39.8895	35.2106	37.8419	37.3774	32.4589	31.0706	29.8807	28.5103	26.6398	25.4512	24.0317	23.7747	26.2874	27.1713	31.4929	34.7626	35.0699	38.974	35.9937	41.0744	40.1627	39.1764	43.0337	38.0849	37.272	32.7265	29.2311	29.5993	24.0463	26.5329	22.1229	23.546	25.8369	23.8631	20.0118
413	31.0051	27.0392	26.4671	29.9358	26.6562	30.6115	27.581	29.2366	33.003	36.4334	33.6633	38.9577	37.5223	34.7882	39.355	34.4404	37.1167	36.4355	31.361	30.3541	28.855	27.3028	25.3669	24.4581	23.2419	22.6153	25.0528	26.3937	30.6397	34.1661	34.5818	38.6617	35.9396	40.8671	40.2444	39.3744	43.0112	38.1953	37.0646	32.5751	28.9189	29.0224	23.3851	25.497	20.9336	22.0173	24.3625	22.0836	18.3549
414	31.8524	28.3096	27.0717	30.9512	27.3661	31.6071	28.0376	29.4811	32.8535	36.0465	32.7143	38.0867	36.9776	33.8193	37.9626	32.7109	35.1785	34.0386	28.7906	28.1548	26.1341	24.4273	22.2825	21.6375	20.9597	19.9957	22.5598	24.31	28.6164	32.2904	33.1041	37.4176	35.2858	40.0525	39.9436	39.0016	42.1865	37.5048	35.7614	31.6032	27.5452	27.6017	21.8417	23.6089	19.1075	19.3628	21.4567	18.822	15.5029
415	29.393	25.7598	24.6953	29.1309	26.1371	30.9217	27.6093	28.1302	31.9858	34.619	31.211	36.6	36.0491	33.2483	37.4418	32.1106	35.2282	34.3203	28.9867	29.1629	27.056	25.356	23.5693	23.6109	22.5408	20.7369	22.3066	25.0333	28.5368	32.7917	33.1492	37.5072	35.2416	39.5567	39.5713	39.2828	42.429	38.1806	36.5369	32.0409	28.441	27.4562	22.1152	22.7523	17.7133	18.4647	20.2176	17.485	14.4305
416	32.7713	29.4065	28.0263	32.653	29.5286	34.3655	30.7226	31.1762	34.6399	37.0752	33.2301	38.6225	38.3495	35.1718	38.9054	33.2973	36.0834	34.6269	29.1791	29.685	27.0239	25.1521	23.0991	23.255	22.9803	21.0209	22.7779	25.8279	29.419	33.6926	34.5162	39.0453	37.3567	41.5496	41.9868	41.5463	44.2872	40.1101	37.9114	33.8391	29.8434	28.9858	23.594	23.9514	19.1402	18.8338	20.3115	16.9686	14.8148
417	32.953	29.8966	28.0853	32.5374	28.976	33.6537	29.6959	30.4824	33.5603	36.1563	32.178	37.5719	37.1316	33.6762	37.2565	31.6161	34.0796	32.4505	27.0042	27.2849	24.5617	22.6431	20.3813	20.5017	20.4417	18.6318	20.7909	23.5564	27.458	31.5423	32.624	37.1854	35.7281	40.0375	40.5785	39.857	42.469	38.1892	35.7871	31.9445	27.6927	27.2102	21.6593	22.382	17.87	17.0656	18.7923	15.45	13.1227
418	30.7988	27.9444	25.9163	30.0151	26.1425	30.5809	26.5283	27.6942	30.6045	33.4997	29.7057	35.0931	34.2917	30.8029	34.5561	29.0724	31.4493	30.0584	24.7117	24.4996	22.1622	20.4297	18.3657	18.1384	17.547	16.0625	18.4726	20.6998	24.8469	28.7199	29.7364	34.2212	32.5937	37.1192	37.4836	36.585	39.3335	34.8976	32.6688	28.7485	24.5055	24.3025	18.5939	19.9343	15.5912	15.1268	17.3359	14.6151	11.4053
419	32.4815	30.2744	27.5376	31.5458	27.1945	31.4575	26.8701	28.2099	30.2753	33.0721	28.8756	34.1283	33.4001	29.3774	32.5241	26.8912	28.6476	26.7113	21.3663	21.2167	18.4266	16.4738	14.1687	14.0364	14.2479	12.7659	15.7311	17.8276	22.2321	25.87	27.4824	32.0692	31.2014	35.6253	36.4848	35.2518	37.4477	33.0987	30.2136	26.9277	22.2218	22.4329	16.7744	18.2282	14.8446	13.1149	15.0834	12.5005	10.0618
420	33.9556	31.2883	29.0627	32.5231	28.0495	31.7836	27.4669	29.6302	31.8521	35.2863	31.6398	36.8587	35.4511	31.5806	35.1289	29.8676	31.338	29.6565	24.5807	23.3241	21.1382	19.4818	16.968	15.754	15.8726	15.7292	19.3316	20.1033	25.1128	28.1122	29.7159	34.0537	32.7082	37.6625	37.9426	36.2602	38.93	34.0639	31.6646	28.3283	23.5813	24.7426	18.8261	21.4987	18.1812	17.1911	19.6302	17.3069	14.3355
421	36.1169	34.1418	31.2804	34.3426	29.3587	32.5906	27.8294	30.4503	31.6464	35.1586	31.3692	36.293	34.6797	30.3107	33.2235	28.1217	28.6187	26.4736	21.7736	19.9166	17.6843	16.1668	13.4393	11.5767	12.6539	13.5236	17.8809	17.5258	22.9615	25.1656	27.4722	31.7003	31.115	36.0937	36.719	34.4427	36.5776	31.6695	28.7046	26.2542	21.0551	23.2092	17.5694	20.8703	18.8933	17.0581	19.4164	17.7125	15.3774
422	40.6852	38.2114	35.7751	39.1939	34.4933	37.9718	33.3965	35.8043	37.3966	40.7785	36.8292	41.8802	40.5174	36.1807	39.0124	33.7074	34.2438	31.7424	26.9168	25.5506	22.8188	21.0419	18.0376	16.6303	18.4298	18.7967	22.9083	23.2795	28.5307	30.9306	33.3607	37.6702	37.1618	42.061	42.7384	40.5382	42.6443	37.7654	34.6933	32.3258	27.1069	29.0303	23.3463	26.0741	23.5172	21.3172	23.3184	20.7022	18.986
423	42.0545	40.0084	37.2597	40.1009	35.021	37.8607	33.1448	36.1502	37.0156	40.6703	36.9309	41.6744	39.8681	35.3278	37.8475	32.9571	32.6954	30.1197	25.8741	23.6182	21.3518	19.9349	17.0368	14.8833	16.9906	18.5	23.0409	22.0988	27.6361	29.1139	31.9279	35.9296	35.7538	40.8024	41.4605	38.6805	40.5668	35.5389	32.3662	30.6702	25.3376	28.253	22.901	26.4263	24.852	22.6047	24.7109	22.8584	21.099
424	37.6715	35.5445	32.9744	35.4563	30.3654	32.983	28.4674	31.7735	32.8775	36.8589	33.5722	38.3429	36.1515	31.9327	35.061	30.4157	30.5928	28.7456	24.4914	21.7047	20.2138	19.0567	16.5225	13.9556	14.6553	16.551	21.0657	19.6366	25.3225	26.8322	29.1	32.9812	32.0793	37.4187	37.579	34.8623	37.3064	32.0325	29.5251	27.2017	22.1414	25.1122	19.5727	23.7135	21.9693	20.737	23.2527	21.8889	19.1546
425	37.9143	35.1295	33.109	36.1177	31.4817	34.6686	30.4494	33.2476	35.2035	38.9971	35.5989	40.6757	38.8418	34.8859	38.3556	33.3572	34.2445	32.423	27.6717	25.6833	23.7251	22.2027	19.4987	17.5974	18.2509	19.0657	23.1695	22.9975	28.4097	30.7197	32.6415	36.7605	35.4785	40.7198	40.7895	38.582	41.301	36.1227	33.7909	30.8764	25.9801	28.0505	22.1882	25.5674	22.7096	21.6289	24.0363	21.8355	19.0745
426	40.3357	37.158	35.7371	38.2072	33.7208	36.3554	32.6403	35.9531	38.1051	42.3047	39.4535	44.4353	42.1106	38.4598	42.2696	37.6517	38.4684	36.9793	32.5002	29.9028	28.495	27.1757	24.5912	22.288	22.6059	23.9825	28.1205	27.3249	32.8487	34.7398	36.4689	40.2782	38.5104	44.0524	43.5618	41.1078	44.2631	38.7846	37.055	34.0679	29.4593	31.9841	26.204	30.1129	27.224	26.759	29.2765	27.2482	24.1309
427	44.9435	41.6556	40.2483	43.0694	38.6575	41.5385	37.7075	40.7786	42.9243	46.9235	43.7267	48.7882	46.7501	42.8835	46.3877	41.5069	42.1437	40.1731	35.5779	33.3564	31.4043	29.8503	27.0075	24.9633	26.0607	27.1523	31.3446	30.9905	36.5066	38.5017	40.5702	44.5347	43.1674	48.577	48.3864	45.9151	48.7812	43.3962	41.2391	38.551	33.6849	36.1406	30.313	33.8134	30.8228	29.7066	31.9467	29.4134	26.9125
428	42.2508	38.5544	37.7119	40.4002	36.3615	39.2302	35.872	38.8716	41.5777	45.6705	42.8583	47.9723	45.8262	42.4052	46.432	41.6721	42.8723	41.4165	36.7135	34.4912	32.8792	31.3863	28.7498	26.7401	27.046	27.955	31.8298	31.641	36.9935	39.2635	40.7912	44.6865	42.6543	48.1421	47.5231	45.3603	48.7177	43.2803	41.7139	38.4154	33.9445	36.016	30.143	33.6228	30.1489	29.855	32.2298	29.7775	26.7244
429	37.9555	34.5623	33.2792	36.2054	31.9983	35.1678	31.4952	34.2654	36.8744	40.7936	37.7709	42.9289	40.9832	37.465	41.4258	36.5352	37.8962	36.4653	31.647	29.6747	27.9807	26.4771	23.9141	22.0848	22.183	22.8217	26.5836	26.6335	31.88	34.3965	35.8642	39.8932	37.9772	43.3271	42.9398	40.965	44.1772	38.8976	37.1439	33.7255	29.207	30.9714	25.0606	28.3599	24.8891	24.5616	27.0032	24.6571	21.5105
430	41.6764	38.44	36.8518	40.2383	35.9705	39.4655	35.4476	37.8921	40.2641	43.8579	40.2965	45.5077	43.9803	40.0906	43.5396	38.3048	39.3789	37.3132	32.3573	30.8931	28.4887	26.7142	23.8386	22.3569	23.4473	23.7321	27.5894	28.1529	33.3766	36.0139	37.9619	42.2117	40.952	46.0705	46.209	44.2032	46.9155	41.8181	39.3911	36.4222	31.5203	33.2112	27.3022	30.0754	26.6975	25.3748	27.4589	24.5722	22.3013
431	43.8742	40.1412	39.1829	42.5265	38.6369	42.104	38.5127	40.9176	43.7582	47.4264	44.1044	49.3778	47.7927	44.1863	47.9431	42.7584	44.1055	42.2329	37.2261	35.7599	33.4781	31.6842	28.863	27.4102	28.2409	28.4583	32.1344	32.8346	37.988	40.7392	42.4445	46.6427	44.9888	50.1882	50.0204	48.143	51.1782	45.9904	43.9169	40.6638	35.9673	37.5103	31.5613	34.2686	30.4843	29.593	31.6212	28.5839	26.1852
432	40.5762	36.5244	36.0373	39.3075	35.7915	39.3032	36.1242	38.3593	41.6834	45.3626	42.3681	47.6651	46.0391	42.8429	47.0238	41.9638	43.826	42.4268	37.3575	35.9378	33.9726	32.2493	29.6696	28.2881	28.3906	28.4115	31.7294	32.6012	37.53	40.5356	41.7415	45.8692	43.6659	48.8621	48.3618	46.8165	50.2328	45.0703	43.4888	39.7139	35.4063	36.5316	30.6197	33.2212	29.0418	28.9201	31.0442	28.1596	25.2741
433	36.8812	33.1103	32.1718	35.9388	32.3907	36.4115	32.9167	34.6257	37.9315	41.2396	37.8849	43.2523	42.0553	38.765	42.776	37.4763	39.5965	38.1221	32.8685	32.0468	29.7901	27.9633	25.4752	24.5688	24.6001	23.9791	26.9489	28.5063	33.1211	36.5622	37.71	42.031	40.0584	44.9571	44.8302	43.612	46.7658	41.9018	40.017	36.1489	31.824	32.3545	26.48	28.4703	24.1012	23.7789	25.8179	22.8011	20.0035
434	36.7279	32.6634	32.2718	35.2853	31.8068	35.1777	32.1903	34.5251	37.973	41.7805	39.0979	44.331	42.5099	39.5608	44.0111	39.1765	41.251	40.263	35.3002	33.6786	32.134	30.5823	28.2565	26.7663	26.234	26.3612	29.5156	30.1526	34.9762	37.9527	38.8219	42.8081	40.2399	45.4904	44.7263	43.2829	46.9445	41.7686	40.5741	36.5193	32.5143	33.5486	27.7316	30.5335	26.3484	26.8632	29.1712	26.7033	23.3074
435	33.0274	29.5026	28.4462	31.2416	27.2439	30.4718	27.1014	29.7495	32.7718	36.7335	34.0687	39.219	37.1891	34.0921	38.4979	33.8056	35.7163	34.8862	30.0959	28.1575	26.9455	25.605	23.4626	21.7684	20.8219	21.2587	24.5335	24.6608	29.5778	32.3323	33.198	37.1181	34.6183	39.9492	39.2358	37.6218	41.2098	36.0019	34.7919	30.7907	26.7678	28.0404	22.2369	25.5016	21.7516	22.418	25.0171	23.1203	19.3097
436	35.2063	31.4564	30.9802	32.9818	29.1428	31.57	28.7898	32.0478	35.0789	39.4483	37.413	42.3481	39.7689	36.9906	41.6486	37.4397	39.1565	38.6503	34.2143	31.6077	30.9571	29.8432	27.8022	25.6621	24.5274	25.6374	29.0224	28.3468	33.3681	35.569	36.2802	39.8144	36.883	42.4806	41.1919	39.2858	43.2708	37.8012	37.2112	33.2458	29.5566	31.3927	25.8362	29.6915	26.2417	27.3456	30.026	28.4136	24.4618
437	34.1849	30.863	30.206	31.3946	27.2833	28.8951	26.2592	30.1966	32.7579	37.4858	35.9504	40.5705	37.4489	34.8138	39.5306	35.8718	37.2713	37.1495	33.2161	29.9258	30.0015	29.2633	27.532	25.0021	23.3992	25.2133	28.63	26.967	31.9857	33.5332	34.1105	37.2344	34.0919	39.8804	38.2356	35.9663	40.1317	34.4996	34.381	30.5657	27.2127	29.6467	24.4862	29.0273	26.2893	27.7701	30.6331	29.6961	25.4794
438	38.8134	35.3602	34.6078	36.2761	32.0951	34.0312	31.0811	34.8443	37.304	41.893	39.8753	44.6616	41.7876	38.7555	43.1403	39.0983	40.196	39.4757	35.3107	32.1856	31.6467	30.6402	28.4654	25.9085	25.2256	26.9682	30.7966	29.4281	34.7726	36.3846	37.4908	40.8653	38.2464	44.0084	42.7363	40.2928	44.1104	38.4506	37.731	34.315	30.4068	33.0281	27.5391	31.903	28.9962	29.6514	32.3914	30.8701	27.0932
439	36.3322	33.0891	31.8236	34.1281	29.7597	32.3753	28.8686	32.1716	34.598	38.8675	36.2996	41.277	38.8533	35.5063	39.6779	35.2068	36.438	35.418	30.9354	28.3132	27.2906	26.0886	23.8025	21.5391	21.0256	22.3144	26.1534	25.3582	30.6986	32.7601	34.0358	37.7701	35.532	41.1014	40.3395	38.1295	41.6046	36.1379	34.8413	31.3819	27.1152	29.3329	23.5878	27.5611	24.4977	24.7533	27.4207	25.7157	22.0952
440	33.9005	31.1635	29.5729	31.2122	26.5074	28.4975	24.9458	28.8269	30.7588	35.328	33.1614	37.8636	34.9732	31.7003	35.9338	31.9508	32.9289	32.3302	28.3222	25.0171	24.7839	24.0036	22.1318	19.5035	18.2563	20.2805	24.107	22.2756	27.624	29.1035	30.2254	33.6286	31.2178	36.9662	35.9555	33.4439	37.0449	31.4346	30.5024	27.1153	23.1041	25.8719	20.4689	25.1695	22.8603	23.6015	26.4532	25.5737	21.6311
441	39.0656	36.2356	34.8812	36.1759	31.5072	32.9604	29.6618	33.9064	35.5766	40.3271	38.3472	42.883	39.7102	36.4101	40.4567	36.715	37.1722	36.3987	32.6791	28.9551	28.7919	28.0604	26.0075	23.0748	22.4569	24.9313	29.0457	26.7515	32.2701	33.1847	34.6004	37.7468	35.4918	41.3544	40.1826	37.2215	40.777	35.0078	34.1529	31.302	27.2804	30.6825	25.4707	30.4054	28.3438	28.747	31.5535	30.5193	26.8352
442	40.4393	37.6552	35.9135	37.974	33.1773	35.3524	31.5017	35.2413	36.858	41.2397	38.5381	43.3073	40.6745	36.9031	40.536	36.2178	36.5671	35.1205	31.02	27.8595	26.8455	25.7725	23.3137	20.6113	20.9028	22.9573	27.3196	25.6941	31.3673	32.6741	34.5814	38.1658	36.5677	42.2175	41.6928	38.851	41.8925	36.3086	34.5894	31.9878	27.3576	30.5129	24.9645	29.4023	27.1677	26.667	29.2888	27.7297	24.578
443	36.4864	34.1956	31.9612	33.9401	28.89	31.0604	26.8983	30.6532	31.9253	36.2694	33.5292	38.2112	35.566	31.6961	35.2705	31.0217	31.3584	30.0822	26.0761	22.762	22.0253	21.1408	18.9494	16.1417	15.8952	18.1953	22.5339	20.5473	26.213	27.4595	29.3096	32.9023	31.3863	36.9975	36.6105	33.7881	36.7237	31.2009	29.3922	26.7475	22.0852	25.3009	19.8481	24.5167	22.7307	22.3646	25.0969	24.0813	20.7549
444	38.2533	36.1352	34.0757	35.1872	30.0849	31.2751	27.5059	31.9732	32.8215	37.5623	35.4786	39.7667	36.4832	32.8612	36.4739	32.947	32.821	31.9576	28.6555	24.489	24.6473	24.2043	22.3608	19.1652	18.5657	21.6612	25.9143	22.8323	28.4096	28.7376	30.4779	33.4793	31.7278	37.5606	36.6739	33.3278	36.4821	30.7185	29.5358	27.2575	23.0699	27.0971	22.2395	27.5375	26.364	26.4533	29.2544	28.7556	25.2709
445	42.2983	40.1693	37.9865	39.3736	34.2112	35.5628	31.5979	35.9303	36.5852	41.1752	38.7479	43.0579	39.9651	36.0343	39.2177	35.5034	34.9519	33.5368	30.2396	26.2004	25.8697	25.2628	23.1018	19.8974	20.2871	23.366	27.8972	24.9589	30.6702	30.8688	33.1129	36.209	35.0258	40.7375	40.1973	36.6772	39.4072	33.7356	32.013	30.2877	25.7484	29.9495	25.0467	30.1312	29.0289	28.4001	31.0394	30.2018	27.1935
446	41.4807	39.4768	36.9304	38.9282	33.6957	35.6882	31.2826	35.1015	35.7402	39.9583	36.9433	41.4333	38.8519	34.5811	37.4545	33.2421	32.7275	30.8125	27.1477	23.6823	22.6209	21.7432	19.3043	16.3235	17.3868	20.0564	24.7116	22.3786	28.136	28.7847	31.3457	34.848	34.1602	39.6273	39.6478	36.3835	38.7055	33.2731	30.8369	29.175	24.1826	27.9955	22.8681	27.4654	26.3008	25.0033	27.4864	26.3707	23.796
447	38.6973	37.1571	34.4097	35.7714	30.3747	31.7454	27.3936	31.6432	31.7873	36.2341	33.6791	37.844	34.8187	30.6916	33.6385	29.9895	29.2616	27.9032	24.7924	20.5481	20.5039	20.1498	18.3089	14.9821	15.0046	18.4638	22.9278	19.5034	25.1668	25.1689	27.5109	30.6252	29.7449	35.349	35.1006	31.5575	34.0111	28.4415	26.4148	24.8544	20.1866	24.5795	19.957	25.1823	24.7419	24.0639	26.6991	26.4335	23.493
448	43.2695	41.6094	39.1402	40.1025	34.7763	35.5993	31.6013	36.2121	36.2052	40.8466	38.6249	42.5696	39.2222	35.2384	38.0663	34.824	33.6821	32.3453	29.6754	25.127	25.3219	25.0736	23.223	19.8236	20.1942	23.8178	28.2866	24.5557	30.1154	29.5478	31.9648	34.6704	33.8016	39.4619	38.9391	35.0098	37.4705	31.8278	30.1215	29.0449	24.6941	29.4886	25.1724	30.5302	30.1835	29.5221	32.1271	31.783	28.8992
449	45.659	44.0079	41.2694	42.8458	37.4543	38.8643	34.4659	38.6288	38.5783	42.8636	40.0159	44.1171	41.2742	36.8824	39.2337	35.5065	34.1453	32.0729	29.1589	25.1741	24.4968	23.9495	21.7248	18.5596	20.0596	23.3093	27.9685	24.8231	30.4438	30.1482	33.0932	36.1574	35.975	41.3713	41.4568	37.6528	39.5703	34.1842	31.6314	30.9082	26.0461	30.5938	26.0911	30.9242	30.5293	28.9966	31.3567	30.5976	28.339
450	42.0061	40.8267	37.6505	39.2637	33.7562	35.2582	30.575	34.5385	34.1082	38.1921	35.1912	39.1818	36.4836	31.9286	34.0451	30.3088	28.8274	26.734	23.9217	19.8556	19.308	18.9465	16.9715	13.7162	15.0919	18.5832	23.1548	19.7059	25.2442	24.8559	27.9189	31.0544	31.1796	36.4156	36.8071	33.0801	34.7208	29.4893	26.5852	26.0046	21.0158	25.6006	21.3732	26.172	26.3207	24.6929	27.0015	26.7175	24.5731
451	42.7139	41.7823	38.7032	39.5298	34.0003	34.6178	30.2875	34.8162	33.9318	38.3291	36.0025	39.5533	36.256	32.002	34.1434	31.2349	29.3647	27.8875	25.9001	21.0272	21.6229	21.7755	20.3503	16.9379	17.4605	21.5133	25.7872	21.3552	26.6057	25.2835	28.0941	30.545	30.4417	35.8167	35.7366	31.5212	33.3131	27.9196	25.7024	25.5285	21.1859	26.4501	22.9072	28.2348	28.8995	27.9132	30.3402	30.6056	28.121
452	47.6012	46.4231	43.4992	44.4573	38.965	39.632	35.3708	39.8984	39.1193	43.4975	41.0525	44.6446	41.4214	37.1028	39.0521	36.0586	33.9843	32.1389	30.144	25.5314	25.6635	25.6075	23.8785	20.5778	21.8385	25.6554	30.0967	26.0079	31.2961	29.9791	33.0196	35.4603	35.5743	40.8761	40.8633	36.5602	38.1807	32.8827	30.5303	30.6392	26.2257	31.4307	27.7367	32.8793	33.3049	31.9409	34.2777	34.1258	31.8879
453	47.9481	46.9152	43.64	45.1691	39.6205	40.8778	36.1991	40.2164	39.3447	43.3028	40.2487	43.9477	41.2785	36.5826	38.0409	34.5893	32.3473	29.8212	27.6399	23.6464	22.9865	22.7203	20.7943	17.8214	20.0233	23.4486	27.9086	24.3601	29.5656	28.5419	32.0449	34.8548	35.6491	40.6209	41.2615	37.1947	38.2613	33.292	30.0751	30.4594	25.6059	30.4587	26.7273	31.2898	31.8274	29.7041	31.7597	31.4144	29.8058
454	47.8301	47.4249	43.7933	44.9135	39.308	40.0892	35.4006	39.4553	37.7872	41.5793	38.7375	41.8983	39.114	34.4062	35.2476	32.442	29.4685	27.0566	25.8619	21.4834	21.5577	21.84	20.5744	17.7045	19.6575	23.4213	27.4494	23.1391	27.7732	25.8023	29.4821	31.7633	33.1356	37.7806	38.6217	34.265	34.7636	30.1228	26.7524	28.076	23.6437	28.8804	26.1304	30.6865	32.1697	30.1158	32.0374	32.4106	30.9667
455	43.9731	43.3898	39.7494	41.2886	35.7002	37.0315	32.1451	35.9145	34.6863	38.4103	35.2406	38.8023	36.29	31.4713	32.6884	29.2565	26.8909	24.359	22.3351	18.2526	17.7788	17.7552	16.1809	13.2218	15.2955	18.8807	23.123	19.2733	24.2823	23.1268	26.7423	29.6058	30.7074	35.4832	36.4201	32.4749	33.269	28.4862	24.9138	25.4636	20.5604	25.3921	22.0626	26.4972	27.5996	25.4503	27.4287	27.607	26.1045
456	47.695	46.7817	43.2865	45.1826	39.6458	41.2907	36.3815	40.007	39.096	42.7342	39.2933	43.0481	40.7809	35.8833	37.0286	33.2724	30.9924	28.0357	25.7033	22.2462	21.0065	20.5777	18.5479	15.9109	18.7346	21.7751	26.1571	23.0712	28.1295	27.3773	31.1229	34.1785	35.3831	40.0935	41.157	37.3156	38.0423	33.3347	29.5989	30.0953	25.0257	29.5201	25.8174	29.8957	30.5113	27.9006	29.7445	29.2938	28.1364
457	45.2047	44.0872	40.5889	43.1051	37.7076	40.0713	34.9975	38.0738	37.6702	41.0251	37.1183	41.258	39.5053	34.5245	35.8559	31.4074	29.7957	26.5647	23.3505	20.8174	18.6051	17.6622	15.1535	12.9676	16.2651	18.4608	22.8792	20.9259	26.0538	26.348	30.0038	33.6296	34.7321	39.332	40.6438	37.3586	38.187	33.5882	29.5815	29.4057	24.0201	27.6706	23.4464	26.9049	26.9559	23.9337	25.6463	24.6932	23.8219
458	43.6772	42.0247	39.0415	41.3558	36.0209	38.2501	33.4888	36.9668	37.1654	41.005	37.5157	41.9085	39.7197	35.0705	37.2591	32.8574	31.8512	29.2807	25.7227	22.6658	20.9896	19.9928	17.3848	14.6814	16.909	19.3741	24.0576	21.9509	27.5482	28.0886	31.2014	34.8195	34.9624	40.0753	40.7026	37.4044	39.0496	33.9496	30.7415	29.7492	24.4658	28.2429	23.3939	27.4928	26.7858	24.5902	26.7492	25.5645	23.7805
459	46.6836	44.6768	41.9092	44.6367	39.4763	42.087	37.3609	40.5497	41.1321	44.8116	41.0646	45.654	43.7742	39.1064	41.278	36.5494	35.7579	32.8889	29.0175	26.6029	24.333	23.0139	20.1204	17.9274	20.5756	22.3547	26.9305	25.6783	31.1708	32.1649	35.3133	39.1389	39.3266	44.3408	45.0953	42.0022	43.6197	38.6069	35.2494	34.1271	28.7593	32.0823	26.9912	30.5663	29.3085	26.7638	28.7196	26.8551	25.4525
460	49.5381	48.1043	44.854	47.4235	42.0665	44.4121	39.4517	42.6513	42.4416	45.8968	42.0141	46.2124	44.4157	39.4717	40.8324	36.3912	34.7337	31.4163	28.2473	25.7829	23.5152	22.4756	19.8618	17.797	21.1227	23.1967	27.6322	25.877	31.031	31.2957	34.9709	38.5366	39.5826	44.2602	45.467	42.0656	42.9553	38.2729	34.3734	34.2571	28.896	32.6081	28.2274	31.6781	31.3813	28.31	29.9803	28.5936	27.8089
461	51.7743	50.1359	46.969	49.9807	44.7779	47.5543	42.549	45.3735	45.4663	48.6729	44.4746	48.842	47.4416	42.4542	43.7404	38.9504	37.5494	33.9434	30.4568	28.7385	25.8763	24.5379	21.7448	20.2571	23.8661	25.2344	29.4713	28.5937	33.5621	34.3435	38.0305	41.8368	42.9827	47.4879	48.9131	45.7919	46.5949	42.0696	37.9589	37.678	32.2297	35.4038	30.8567	33.7081	32.9986	29.5507	30.9615	29.0292	28.7173
462	50.6757	48.5531	45.8113	48.9078	43.8622	46.7805	41.9898	44.8626	45.5458	48.9641	44.9072	49.5587	48.0398	43.2638	45.159	40.1978	39.3768	36.1078	32.1564	30.3627	27.5674	26.056	23.0626	21.4098	24.5407	25.7717	30.1328	29.5388	34.7879	36.0129	39.3384	43.2963	43.7992	48.5938	49.6397	46.6783	48.0344	43.2206	39.5374	38.5753	33.1287	36.114	31.0539	34.0525	32.6132	29.5852	31.2105	28.8883	28.1016
463	51.3691	49.2075	46.4271	50.0835	45.2738	48.7486	43.8672	46.1112	47.0349	49.9964	45.5258	50.2963	49.3739	44.5604	46.2593	40.9127	40.4277	36.8583	32.5885	31.7917	28.3412	26.5371	23.4914	22.6655	26.0337	26.3359	30.2475	30.7467	35.5784	37.4345	40.7396	44.9718	45.6953	50.1366	51.5595	49.038	50.1754	45.686	41.6743	40.5603	35.0862	37.2935	32.251	34.3384	32.5777	29.087	30.2961	27.4586	27.384
464	45.8388	43.6458	40.8886	44.6579	39.9567	43.6425	38.8067	40.8376	42.0382	44.9549	40.5033	45.4188	44.5669	39.8999	41.942	36.4448	36.4899	33.2198	28.5539	27.9356	24.4599	22.5279	19.4306	18.7274	21.6696	21.6021	25.4463	26.3352	31.1733	33.5083	36.4788	40.8663	41.23	45.6921	47.0062	44.7928	46.1918	41.6965	37.8862	36.2364	30.8344	32.6146	27.3652	29.3104	27.2023	23.9293	25.2949	22.3489	21.9787
465	49.9134	47.3884	44.9465	48.9336	44.4463	48.3042	43.6041	45.4885	46.9982	49.8387	45.3256	50.3283	49.6373	45.0428	47.1202	41.5176	41.7003	38.3413	33.6263	33.2691	29.6674	27.6382	24.5503	24.0406	26.9872	26.6883	30.3254	31.5953	36.3142	38.8173	41.7495	46.1864	46.4932	50.9218	52.2256	50.1108	51.5625	47.0734	43.2814	41.5531	36.1767	37.7665	32.4522	34.1171	31.6326	28.3729	29.5328	26.1973	26.0695
466	51.9243	49.388	46.9862	50.5059	45.7662	49.1268	44.4699	46.9605	48.2147	51.4696	47.2547	52.1521	50.9467	46.3024	48.4354	43.145	42.872	39.6	35.2178	34.0236	30.8721	29.0845	25.98	24.782	27.7587	28.3019	32.3933	32.6876	37.7993	39.6668	42.7615	46.9612	47.2124	51.9514	52.9891	50.4	51.9531	47.1761	43.5572	42.1163	36.6863	39.0553	33.7177	36.1915	34.0408	31.0216	32.4872	29.5496	28.9346
467	46.442	43.9216	41.5313	44.882	40.1083	43.3938	38.7995	41.4049	42.7654	46.1854	42.1803	47.1271	45.7147	41.2112	43.7056	38.4795	38.4874	35.6037	31.0668	29.5673	26.7112	24.9809	21.8957	20.3965	22.8722	23.5676	27.7967	27.8762	33.1697	35.1356	37.9567	42.1562	42.0155	46.9191	47.7073	45.1869	47.0467	42.1322	38.8239	37.0008	31.6479	34.0153	28.5087	31.3044	29.0452	26.459	28.2444	25.5238	24.3016
468	46.7365	43.6737	41.8459	45.3793	40.9752	44.4882	40.2316	42.6475	44.6688	48.1094	44.2332	49.3828	48.0338	43.8307	46.7829	41.4344	42.0253	39.4164	34.5788	33.299	30.4747	28.6202	25.5535	24.2124	26.1768	26.4789	30.461	31.0659	36.2892	38.7151	41.1439	45.4369	44.7653	49.7532	50.2561	48.0381	50.3164	45.3138	42.3824	39.9803	34.8053	36.7272	30.9622	33.5364	30.5163	28.4137	30.2108	27.0939	25.6012
469	51.972	48.9617	47.0807	50.5287	46.0138	49.3525	45.0288	47.6219	49.3869	52.8666	48.9261	53.9853	52.5836	48.2123	50.8745	45.5943	45.7394	42.8377	38.2464	36.8408	33.9462	32.1373	29.0256	27.6227	30.0504	30.6154	34.7236	35.0539	40.3279	42.396	45.1437	49.3486	49.0014	53.9916	54.6047	52.1098	54.1651	49.1446	46.0053	44.0541	38.7589	41.0494	35.4147	38.0934	35.3825	32.9497	34.6205	31.5167	30.3684
470	51.7891	49.0733	46.949	49.9578	45.1371	48.0061	43.6003	46.6578	47.9451	51.6699	47.9261	52.7839	51.009	46.5357	49.0539	44.0951	43.7405	40.8784	36.6765	34.6333	32.1211	30.563	27.522	25.6385	28.1423	29.3984	33.8083	33.2752	38.7504	40.1997	43.139	47.0991	46.8961	52.0209	52.551	49.6475	51.6077	46.4712	43.366	41.8212	36.5114	39.454	33.9966	37.2687	35.135	32.7412	34.6023	31.9939	30.6146
471	47.1015	44.1681	42.3205	45.2008	40.5142	43.3624	39.1917	42.3101	43.9718	47.8683	44.4107	49.3702	47.4166	43.2286	46.2698	41.3598	41.499	39.128	34.7092	32.4772	30.2968	28.7711	25.8029	23.7242	25.4907	26.7532	31.1373	30.5866	36.159	37.8594	40.3583	44.3252	43.518	48.8253	48.9817	46.2656	48.6991	43.4025	40.7831	38.6429	33.523	36.2884	30.6117	34.1044	31.5912	29.8517	31.9827	29.4698	27.4327
472	50.0535	46.7008	45.2906	48.3798	44.0096	47.0645	43.1314	46.0321	48.1419	51.9699	48.4998	53.5994	51.7949	47.7553	50.9732	45.9115	46.3565	43.9819	39.3613	37.4444	35.0821	33.4094	30.3894	28.5666	30.2892	31.1697	35.3543	35.3126	40.7802	42.8034	45.1591	49.2221	48.2091	53.5033	53.5688	51.059	53.6624	48.3643	45.8563	43.4559	38.4036	40.8278	35.0222	38.1886	35.1771	33.5353	35.546	32.6302	30.6941
473	54.2087	51.0952	49.444	52.3252	47.7049	50.4572	46.3777	49.5715	51.2204	55.1399	51.6453	56.5821	54.6214	50.3689	53.2357	48.3426	48.2073	45.5829	41.3144	39.0981	36.7941	35.2408	32.2112	30.1999	32.3613	33.6637	38.0628	37.5092	43.0715	44.5716	47.2876	51.1899	50.5659	55.88	56.0607	53.1625	55.4832	50.1626	47.4459	45.6174	40.4492	43.4026	37.7909	41.2228	38.7213	36.7434	38.7191	35.986	34.2898
474	52.9932	49.8458	48.3964	50.7356	46.0882	48.3216	44.5279	48.1797	49.7843	54.0555	51.0368	55.8495	53.4074	49.3773	52.5385	48.0245	47.8403	45.646	41.6089	38.7424	37.054	35.7432	32.872	30.3986	32.0395	33.8848	38.4095	37.1585	42.8726	43.9946	46.4936	50.1139	49.0872	54.65	54.3787	51.2583	53.9148	48.3709	46.1797	44.2685	39.3495	42.7115	37.1676	41.1975	38.8385	37.4373	39.687	37.3566	35.0844
475	52.4594	49.7583	47.7206	50.3269	45.4187	47.8698	43.6077	47.0602	48.203	52.1996	48.7662	53.5036	51.3552	46.9655	49.5884	44.9311	44.3702	41.726	37.7885	35.1877	33.1266	31.7717	28.8366	26.5504	28.8242	30.5936	35.1618	33.9945	39.6188	40.6498	43.555	47.281	46.9179	52.2303	52.4871	49.31	51.4169	46.107	43.2883	41.8592	36.6686	40.0615	34.686	38.4553	36.533	34.4566	36.5043	34.2074	32.478
476	49.8659	47.326	45.2975	47.3491	42.3253	44.2383	40.1468	44.0538	44.9765	49.2821	46.2902	50.8428	48.2283	44.0046	46.8218	42.5891	41.8954	39.6857	36.0648	32.7678	31.3972	30.3418	27.6486	24.8888	26.5829	28.9899	33.6591	31.6719	37.412	37.9759	40.702	44.1207	43.4661	48.9816	48.8738	45.4422	47.7831	42.288	39.916	38.5034	33.5515	37.4181	32.2152	36.6046	35.0166	33.4696	35.7848	34.0343	31.7717
477	49.084	47.0929	44.5087	46.5511	41.275	43.1325	38.6838	42.545	42.8458	46.9632	43.7687	48.1012	45.5933	41.0895	43.3688	39.2344	38.0179	35.5246	32.2471	28.8791	27.4807	26.5747	23.9781	21.1829	23.3371	25.9954	30.6972	28.3593	33.9892	34.1584	37.2563	40.6001	40.566	45.8644	46.1584	42.5487	44.3649	39.0771	36.2253	35.4228	30.3355	34.47	29.6404	34.0002	33.1082	31.1162	33.2982	31.9102	30.0226
478	54.4836	52.5269	49.9715	51.8165	46.5051	48.0569	43.6922	47.7522	47.7956	51.9719	48.8774	53.03	50.3817	45.8492	47.857	43.9801	42.3242	39.7114	36.8394	33.3129	32.0495	31.2723	28.7719	25.9992	28.3584	31.185	35.8644	33.2465	38.775	38.4815	41.7634	44.847	45.0561	50.312	50.597	46.6946	48.3057	43.0671	40.2162	39.917	34.9488	39.3988	34.837	39.2644	38.6184	36.5028	38.5982	37.2384	35.544
479	54.3284	52.5882	50.0491	51.3132	45.9493	46.8758	42.7408	47.2084	46.9116	51.3211	48.6929	52.548	49.4595	45.1169	47.1491	43.8219	41.8888	39.6832	37.3187	33.1644	32.6326	32.2026	30.0259	26.9357	28.7895	32.1511	36.7838	33.3884	38.8471	37.934	41.0737	43.7132	43.7745	49.1215	49.0812	44.8569	46.5578	41.2407	38.8389	38.8017	34.2058	39.1347	34.9578	39.8523	39.6222	37.9439	40.1907	39.3273	37.2864
480	50.6861	49.3766	46.432	47.7288	42.2416	43.2269	38.8273	43.1451	42.4628	46.6823	43.9153	47.6215	44.667	40.171	41.8913	38.6186	36.4522	34.1611	32.0147	27.8104	27.3693	27.0969	25.0945	22.0087	23.9405	27.4436	31.9894	28.3584	33.6691	32.5569	35.8662	38.4963	38.927	44.0984	44.3602	40.1336	41.5069	36.3503	33.6054	33.8631	29.204	34.2095	30.334	35.1654	35.4165	33.5839	35.756	35.2444	33.3696
481	55.303	54.2788	51.0985	52.3422	46.7906	47.6135	43.133	47.407	46.2449	50.2685	47.4311	50.8408	47.9718	43.3443	44.4439	41.4417	38.6638	36.0804	34.5128	30.4222	29.9734	29.8547	28.0525	25.2047	27.5531	31.0378	35.4013	31.6396	36.5938	34.9771	38.6022	40.9527	42.0148	46.8619	47.4252	42.9947	43.7843	38.9743	35.9178	36.9703	32.4486	37.59	34.2171	38.8187	39.5446	37.3374	39.2928	38.9156	37.4701
482	54.0505	53.112	50.0699	50.8072	45.292	45.5886	41.4017	46.0138	44.7177	48.9875	46.6329	49.8415	46.5558	42.2013	43.5262	40.9857	38.1969	36.1472	34.8746	30.2464	30.494	30.6259	29.0777	25.9603	27.6444	31.5013	35.7967	31.4728	36.3897	34.3874	37.7095	39.6909	40.3868	45.3837	45.5269	40.8846	41.9442	36.9886	34.5226	35.5637	31.4401	36.8956	33.7611	38.7738	39.6589	37.9964	40.1439	40.0989	38.2283
483	51.1495	49.8292	47.0782	47.9318	42.4914	42.995	38.9008	43.5514	42.8085	47.2657	44.931	48.4777	45.1512	40.9073	42.831	39.9531	37.7711	35.9015	34.0131	29.4013	29.5109	29.4252	27.6248	24.3587	25.7518	29.5272	34.0027	29.9485	35.2199	33.7863	36.8332	39.1331	39.2248	44.5358	44.3996	39.9778	41.6092	36.3206	34.1257	34.3695	30.0738	35.3356	31.6414	36.8057	37.1251	35.746	38.0691	37.7677	35.5502
484	53.0809	51.7563	49.2978	49.5469	44.2412	44.0722	40.4648	45.493	44.6596	49.3742	47.6276	50.9103	47.1292	43.2679	45.3861	43.0678	40.8476	39.4948	37.9776	32.9671	33.6946	33.8316	32.2759	28.8636	29.7011	33.6974	38.0306	33.5497	38.6676	36.8276	39.522	41.3358	41.021	46.4238	45.764	41.1173	43.0355	37.6819	36.2475	36.5313	32.8026	38.2911	34.9032	40.3803	40.7874	39.938	42.3909	42.3199	39.7591
485	56.3449	54.5699	52.3939	52.942	47.7255	47.8787	44.3045	49.2411	48.8742	53.6226	51.6808	55.2618	51.6211	47.7108	50.026	47.3136	45.3535	43.7563	41.789	37.0784	37.309	37.1453	35.2516	31.9046	33.0612	36.7773	41.2988	37.3223	42.6835	41.3021	44.0464	46.1644	45.7141	51.2246	50.5556	46.0722	48.1535	42.7061	41.1653	41.1196	37.1157	42.3625	38.4793	43.8279	43.6914	42.6837	45.1227	44.5569	42.0492
486	52.8455	51.0607	49.1079	49.2544	44.1691	43.9588	40.7285	45.8653	45.6097	50.5446	49.0362	52.5311	48.6049	45.0345	47.7391	45.3	43.6361	42.5642	40.6305	35.6552	36.366	36.3391	34.6292	31.1607	31.6269	35.4724	39.8495	35.6342	40.9309	39.5236	41.8368	43.7629	42.762	48.4136	47.3082	42.8633	45.384	39.795	38.8766	38.4509	34.8245	40.0692	36.2923	41.8796	41.7052	41.2854	43.8981	43.5836	40.6486
487	49.3297	47.7752	45.4354	45.8903	40.6133	40.7529	37.0989	42.0445	41.6231	46.3892	44.5437	48.1073	44.4166	40.5739	43.0847	40.4248	38.6855	37.4027	35.4007	30.5105	31.0728	31.0546	29.3541	25.901	26.5166	30.3834	34.7858	30.5855	35.9134	34.5782	37.1022	39.2451	38.5699	44.152	43.4204	39.0322	41.2997	35.7476	34.3467	34.0098	30.0847	35.3306	31.5384	37.0295	37.0511	36.3666	38.9156	38.6912	35.9291
488	52.0332	50.1309	47.8657	48.871	43.6119	44.3224	40.4672	45.1274	45.0669	49.6954	47.396	51.2808	47.9422	43.8665	46.3341	43.1354	41.5306	39.7514	37.283	32.8806	32.6947	32.3251	30.2212	26.9419	28.2126	31.6864	36.2959	32.7561	38.295	37.4609	40.2412	42.8023	42.3206	47.8753	47.4312	43.2449	45.3986	39.8775	37.9957	37.5246	33.1441	38.0779	33.7997	38.9625	38.5222	37.3617	39.798	39.0185	36.5386
489	52.3737	50.1254	48.3765	49.0607	44.0502	44.4713	41.108	45.9701	46.3098	51.1866	49.3115	53.2346	49.616	45.9226	48.8948	45.8518	44.6409	43.2976	40.7083	36.165	36.2621	35.8882	33.816	30.4663	31.1769	34.6229	39.1598	35.6314	41.1976	40.5007	42.8471	45.2837	44.1401	49.8962	48.9205	44.8142	47.5132	41.8117	40.6051	39.6395	35.5884	40.4159	36.015	41.3667	40.5444	39.9598	42.5567	41.7322	38.82
490	47.3061	45.2394	43.3959	43.9074	38.8644	39.1735	35.8229	40.7532	41.0472	45.9713	44.2646	48.1279	44.4132	40.8443	43.996	41.0828	40.0564	39.039	36.487	31.7892	32.2295	31.9902	30.1292	26.7092	26.8781	30.4459	34.8453	31.1036	36.5949	35.8968	37.9956	40.3762	38.9864	44.7948	43.6915	39.6547	42.5398	36.7782	35.8076	34.5925	30.711	35.5244	31.2419	36.7402	36.0539	35.8253	38.5198	38.009	34.852
491	46.8347	44.7943	42.6106	43.7644	38.5616	39.5457	35.6723	40.2129	40.5226	45.1682	42.8467	46.9449	43.6862	39.705	42.5743	39.1344	38.0653	36.4995	33.6125	29.3274	29.11	28.6344	26.5019	23.1954	24.0221	27.3454	31.9324	28.646	34.2978	33.9563	36.4531	39.2701	38.3831	44.0574	43.5135	39.6378	42.1359	36.4908	34.7407	33.618	29.1681	33.7838	29.1935	34.3616	33.5859	32.7278	35.2892	34.474	31.7019
492	50.326	47.8387	46.0424	47.3762	42.3724	43.5308	39.8521	44.2986	45.0399	49.7083	47.3389	51.6231	48.4438	44.536	47.5759	43.9293	43.0814	41.3997	38.2299	34.2247	33.6624	32.9675	30.5911	27.4556	28.4894	31.4692	36.097	33.2925	39.0149	38.9961	41.4514	44.4001	43.3443	49.0646	48.4227	44.6747	47.334	41.6514	39.9661	38.6232	34.127	38.4848	33.5973	38.5706	37.2762	36.3711	38.8909	37.627	34.8822
493	47.4385	44.769	43.3853	44.3008	39.5238	40.3423	37.1373	41.7811	42.8335	47.7236	45.8545	50.098	46.6218	43.1469	46.6971	43.3127	42.8865	41.7881	38.6107	34.3912	34.3225	33.7404	31.5723	28.3505	28.5561	31.5898	36.0181	33.0685	38.7064	38.7588	40.6838	43.4525	41.7005	47.5841	46.4115	42.7935	45.9998	40.176	39.2137	37.3385	33.2803	37.5166	32.6643	37.8663	36.3643	36.2171	38.9215	37.8739	34.5997
494	43.1943	40.7188	38.9748	40.1941	35.2414	36.4416	32.8551	37.2972	38.306	43.047	40.8944	45.2452	41.9975	38.343	41.8458	38.2235	37.93	36.7521	33.3885	29.3398	29.1262	28.4979	26.3354	23.1552	23.2843	26.2338	30.6664	27.8579	33.5319	33.8362	35.8038	38.811	37.1996	43.0243	42.1334	38.683	41.7629	35.9929	34.7106	32.6846	28.3971	32.463	27.4825	32.5964	31.1367	30.879	33.5907	32.6145	29.3673
495	46.1502	43.527	41.6859	43.4993	38.5514	40.3084	36.4293	40.4789	41.6008	46.0734	43.3903	47.9507	45.1297	41.1617	44.376	40.2857	39.9273	38.167	34.4884	30.9632	29.9862	29.0386	26.5038	23.5856	24.573	27.0949	31.6832	29.521	35.2849	35.9303	38.279	41.6246	40.4743	46.1393	45.6923	42.36	45.0908	39.4624	37.5506	35.702	30.9796	34.7903	29.5313	34.1743	32.4468	31.4845	33.9988	32.4723	29.7178
496	47.0769	43.9397	42.7978	44.362	39.8002	41.3608	38.0751	42.2171	43.9023	48.5722	46.3176	50.941	47.9075	44.3806	48.1154	44.1571	44.2517	42.9099	39.1162	35.5544	34.8231	33.8847	31.4067	28.5157	28.9479	31.3127	35.7064	33.7029	39.3967	40.2373	42.1249	45.3598	43.528	49.3496	48.3753	45.2143	48.4937	42.7262	41.4756	39.1065	34.7612	38.3351	32.9799	37.6645	35.4201	35.107	37.7352	36.0834	32.9121
497	48.8922	45.5095	44.4017	46.6099	42.179	44.3865	40.8977	44.5436	46.542	50.916	48.1866	53.0693	50.5109	46.8031	50.4278	45.9766	46.284	44.5335	40.3255	37.4109	35.9926	34.7181	31.9598	29.4553	30.4054	32.1671	36.5295	35.3588	41.035	42.4184	44.471	48.0781	46.484	52.1486	51.5306	48.6554	51.7488	46.1176	44.4008	41.9266	37.2677	40.3583	34.7094	38.8094	36.105	35.327	37.744	35.4978	32.7424
498	48.0253	44.366	43.7783	45.6015	41.4741	43.3656	40.397	44.1871	46.5145	51.0799	48.8233	53.6538	50.8298	47.5266	51.5706	47.3746	47.9895	46.7077	42.5458	39.42	38.4232	37.2801	34.7123	32.1037	32.4087	34.2488	38.4321	37.1122	42.7031	44.0877	45.7181	49.1367	46.9635	52.7535	51.656	48.8848	52.4279	46.6926	45.5913	42.7348	38.4702	41.4774	35.8919	40.1693	37.2644	37.1716	39.719	37.6523	34.4468
499	42.3	38.6075	38.0307	39.9678	35.9192	38.056	35.1055	38.6876	41.2788	45.7588	43.5487	48.4386	45.7273	42.5923	46.8733	42.6294	43.6757	42.6696	38.3487	35.4176	34.5102	33.3536	30.9368	28.4803	28.2774	29.8423	33.7799	32.719	38.145	39.8725	41.1758	44.6778	42.2276	47.959	46.8152	44.3733	48.0833	42.4289	41.4841	38.1823	34.0755	36.6547	31.0238	35.1613	32.0331	32.3292	34.9551	33.0314	29.5292
500	44.8376	40.9257	40.8722	42.3399	38.6011	40.2668	37.8617	41.648	44.3852	49.0448	47.2774	52.0391	49.0441	46.2298	50.7258	46.7829	47.8602	47.1262	42.9802	39.7939	39.2113	38.1661	35.8473	33.2787	32.8336	34.5835	38.444	37.1275	42.4918	44.0132	45.1001	48.3488	45.5381	51.3599	49.8024	47.3077	51.3142	45.5759	45.1217	41.7496	37.9764	40.6723	35.2156	39.518	36.3866	37.08	39.7347	37.9155	34.2498
501	48.0446	44.5122	43.9942	45.3125	41.1617	42.5349	39.8044	43.9469	46.0816	50.8572	48.9756	53.6043	50.4373	47.3047	51.4261	47.601	48.0623	47.0594	43.2	39.647	39.1079	38.1662	35.7723	32.9354	32.9515	35.1685	39.3632	37.5001	43.0766	44.0709	45.5767	48.7025	46.3403	52.2308	50.8385	47.8662	51.5597	45.7406	45.0176	42.2521	38.2541	41.5837	36.2337	40.8769	38.2713	38.4928	41.1553	39.4432	36.0145
502	43.454	40.2292	39.3136	40.6575	36.2511	37.6941	34.6805	38.8606	40.7885	45.5407	43.5886	48.1874	45.0338	41.8048	45.8787	42.0689	42.5199	41.5919	37.7768	34.1598	33.7513	32.8806	30.615	27.7339	27.5314	29.84	34.0244	31.9925	37.5584	38.5276	40.0167	43.1685	40.8795	46.7562	45.4871	42.5174	46.1303	40.3332	39.5179	36.7261	32.6902	36.0508	30.7444	35.505	33.127	33.3865	36.1222	34.6846	31.1411
503	43.8359	40.9542	40.0289	40.5822	36.1206	36.6955	34.0147	38.722	40.1913	45.2134	43.8229	48.0384	44.375	41.3851	45.4555	42.2826	42.3983	41.8761	38.6407	34.4042	34.734	34.2303	32.2959	29.135	28.5219	31.4111	35.5148	32.6161	38.0494	38.3174	39.6483	42.2836	39.8123	45.7805	44.1141	40.7829	44.5335	38.6576	38.398	35.8887	32.3231	36.2144	31.4343	36.6838	34.9105	35.5503	38.3829	37.5111	33.7754
504	39.0829	36.073	35.4822	35.7904	31.6112	32.0973	29.8332	34.4782	36.3612	41.4205	40.4026	44.5977	40.8734	38.3272	42.8422	39.8212	40.5076	40.5032	37.2008	33.1088	33.7437	33.3049	31.6434	28.6604	27.2644	29.8932	33.5738	30.8601	35.9836	36.5574	37.3058	39.8688	36.7762	42.7328	40.7095	37.7727	41.9664	36.1401	36.441	33.29	30.2028	33.5941	28.9318	34.0808	32.0835	33.4488	36.3508	35.7207	31.6073
505	36.3314	33.9125	32.6356	32.9017	28.2591	28.6795	25.9017	30.7426	32.0656	37.1407	36.0043	40.0783	36.2961	33.5083	37.8094	34.8982	35.3194	35.3507	32.2901	27.9653	28.8799	28.6531	27.219	24.1377	22.5103	25.4635	29.1355	25.9426	31.0452	31.3268	32.1846	34.698	31.8633	37.8385	36.0348	32.8853	36.863	31.0112	31.1249	28.1835	25.0234	28.7353	24.2881	29.6999	28.2884	29.5625	32.4816	32.284	28.2258
506	38.418	35.8649	35.1919	34.7464	30.5657	30.2059	28.2933	33.3361	34.7511	39.9764	39.5063	43.2849	39.149	36.8993	41.3946	39.0044	39.4675	39.9035	37.1504	32.6448	33.9448	33.8501	32.5555	29.4499	27.6393	30.6369	34.0894	30.7172	35.5406	35.5358	36.0347	38.0874	34.7945	40.7443	38.3595	35.1863	39.5139	33.7062	34.5927	31.6439	29.1383	32.8439	28.815	34.2409	32.8463	34.5524	37.4834	37.3953	33.1964
507	42.8736	40.1625	39.3712	39.3692	35.0264	35.0277	32.7382	37.6924	39.0247	44.1865	43.2723	47.226	43.2564	40.5935	44.7939	42.0719	42.1903	42.0889	39.1775	34.6751	35.514	35.2346	33.5799	30.3559	29.2793	32.3588	36.2419	32.9644	38.1657	38.1327	39.155	41.4318	38.6432	44.6214	42.5863	39.188	43.1651	37.2959	37.5915	35.0518	31.976	35.9668	31.577	37.0075	35.4967	36.5674	39.4628	38.9684	35.0316
508	41.1959	38.9196	37.4492	37.73	32.9308	33.181	30.2228	35.1817	36.0286	41.0942	39.7859	43.7441	39.9084	36.8122	40.654	37.7981	37.5686	37.1977	34.3765	29.777	30.5642	30.349	28.7182	25.4094	24.5237	27.8416	31.881	28.3436	33.6686	33.455	34.8354	37.2419	34.973	40.9276	39.3419	35.7369	39.3083	33.4316	33.1742	30.9899	27.5389	31.8392	27.4649	33.0088	31.9247	32.5758	35.4355	35.1065	31.3846
509	39.6078	37.7397	36.3136	35.7822	31.099	30.4654	27.9948	33.3084	33.7783	39.0077	38.3819	41.8874	37.612	34.9652	38.8999	36.7736	36.4766	36.7403	34.5008	29.5416	31.1331	31.2972	30.151	26.8348	25.2686	28.8211	32.442	28.321	33.1844	32.4408	33.3701	35.1888	32.5365	38.4691	36.401	32.6377	36.4687	30.6246	31.1796	29.0527	26.4044	30.8691	27.2346	32.9818	32.4214	33.6531	36.541	36.8055	32.8924
510	44.0418	41.8752	40.8633	40.1984	35.7805	34.9627	32.882	38.1978	38.843	44.1104	43.6366	47.1134	42.7589	40.2569	44.203	42.1452	41.7832	41.9752	39.7325	34.7597	36.2207	36.2898	34.969	31.5975	30.3417	33.8653	37.6156	33.5965	38.5314	37.7355	38.706	40.4163	37.7123	43.6182	41.3653	37.5626	41.4354	35.6378	36.3442	34.3494	31.7597	36.2385	32.5284	38.2328	37.4433	38.62	41.5106	41.5172	37.6241
511	45.9617	43.8148	42.373	42.3336	37.5563	37.3357	34.5605	39.7199	40.1899	45.3153	44.1908	47.8923	43.8432	40.7597	44.313	41.7996	41.077	40.6407	38.2286	33.3444	34.299	34.2036	32.5908	29.1665	28.6189	32.2091	36.3377	32.4217	37.6994	36.9352	38.5087	40.5747	38.5464	44.4459	42.78	38.8115	42.1854	36.3586	36.193	34.606	31.3087	36.0233	31.9678	37.6278	36.8694	37.3242	40.1387	39.8615	36.3139
512	43.9415	42.4143	40.5123	40.1442	35.1627	34.5341	31.6093	36.9325	36.7197	41.8179	40.8604	44.2001	39.9792	36.871	40.1154	38.0564	36.9352	36.7134	34.8602	29.6418	31.1429	31.3908	30.1578	26.6868	25.8716	29.805	33.7294	29.1905	34.1861	32.8282	34.4103	36.1149	34.3297	40.1246	38.5204	34.2606	37.3956	31.6453	31.5631	30.4453	27.4387	32.5267	29.0894	34.9092	34.8844	35.3838	38.1653	38.4366	34.9626
513	44.8783	43.3241	41.8588	40.852	36.2288	34.9161	32.7136	38.222	38.0803	43.3151	43.0009	46.0607	41.5051	38.9436	42.4369	40.891	39.9412	40.2298	38.6276	33.3078	35.2245	35.6015	34.5649	31.1308	29.881	33.7722	37.4206	32.774	37.4573	35.9345	37.0391	38.2998	35.9851	41.7411	39.5604	35.3341	38.8466	33.1792	33.9482	32.6719	30.3649	35.3188	32.2396	38.0936	38.0513	39.0826	41.9202	42.3585	38.6355
514	49.4568	47.5835	46.2604	45.5415	40.9262	39.8945	37.608	43.0335	43.0854	48.3034	47.7302	50.9771	46.5479	43.7911	47.1912	45.3548	44.2865	44.1838	42.3748	37.1481	38.6367	38.818	37.4731	33.9769	33.2719	37.117	41.0668	36.6458	41.6113	40.2092	41.625	43.0882	41.002	46.7798	44.7585	40.5028	43.8578	38.1809	38.5865	37.4519	34.7555	39.7567	36.3066	42.1157	41.7894	42.4663	45.286	45.3346	41.7513
515	49.6171	48.0798	46.184	45.8009	40.8171	40.0706	37.1731	42.5147	42.0856	47.1369	46.1225	49.3448	45.1107	41.8881	44.7723	42.8165	41.2438	40.7292	39.1112	33.8433	35.188	35.4164	34.0586	30.5403	30.3099	34.3315	38.425	33.8132	38.8367	37.1534	39.0599	40.6111	39.2316	44.8981	43.4138	38.9166	41.6995	36.0979	35.8121	35.2812	32.2029	37.5192	34.1659	39.9448	40.0358	40.1569	42.8696	42.987	39.7564
516	48.2442	47.1751	45.1826	44.2053	39.3105	37.8892	35.3042	40.8095	39.8887	44.9489	44.4482	47.1991	42.6659	39.7748	42.5402	41.2722	39.5145	39.509	38.4937	32.9611	34.9911	35.5763	34.6507	31.163	30.4156	34.6137	38.3269	33.2281	37.7808	35.5522	37.1442	38.1191	36.6353	42.1412	40.3824	35.7031	38.4814	33.0474	33.3502	33.114	30.7339	36.1891	33.5644	39.4236	40.0496	40.5467	43.2458	43.888	40.562
517	53.6583	52.3739	50.6295	49.596	44.8208	43.305	40.9341	46.4703	45.6634	50.7646	50.3232	53.0662	48.4863	45.6514	48.3693	47.1229	45.2633	45.1217	44.1034	38.5981	40.44	40.9439	39.8435	36.3218	35.8878	40.0517	43.9114	38.9161	43.5612	41.3071	42.9892	43.9028	42.456	47.9174	46.0735	41.3592	44.0876	38.7498	39.0875	38.9855	36.5814	42.0478	39.2926	45.1482	45.5933	45.9749	48.6751	49.1126	45.8065
518	53.6639	52.8842	50.5994	49.6383	44.6225	43.1075	40.3447	45.7924	44.3198	49.1924	48.5632	51.0279	46.5583	43.4609	45.5515	44.5429	42.09	41.7698	41.2777	35.7109	37.7027	38.4033	37.5245	34.0587	33.8881	38.2161	41.9701	36.6555	41.0385	38.2575	40.2649	40.9572	40.217	45.3981	43.9934	39.0153	41.0906	36.0215	35.926	36.6218	34.2324	39.9637	37.6985	43.4494	44.5218	44.5435	47.0914	47.8137	44.8533
519	55.4376	54.9321	52.7031	51.2555	46.4254	44.3561	41.9828	47.4919	45.6948	50.5265	50.3573	52.4024	47.7156	44.965	46.9033	46.4918	43.8861	43.9379	43.9255	38.271	40.6822	41.5995	40.9847	37.602	37.1352	41.4943	44.9733	39.4221	43.405	40.2348	41.9797	42.1454	41.3507	46.2829	44.628	39.5629	41.5546	36.7942	37.2239	38.211	36.4297	42.1523	40.4192	46.1617	47.5358	47.798	50.3361	51.3554	48.3272
520	51.8953	51.3118	49.172	47.7154	42.9265	40.8985	38.5734	44.1084	42.5167	47.4385	47.3243	49.4968	44.7749	42.1141	44.3753	43.8454	41.5668	41.7862	41.535	35.8644	38.3076	39.2021	38.5956	35.1732	34.4673	38.7471	42.1975	36.7149	40.7714	37.831	39.3818	39.6832	38.5367	43.6392	41.8349	36.8909	39.2311	34.2553	34.8693	35.421	33.656	39.2724	37.4212	43.1997	44.4097	44.9008	47.5216	48.5518	45.334
521	51.0134	50.2497	48.4756	46.7521	42.2147	39.9378	38.0541	43.6635	42.4125	47.4865	47.7187	49.9163	45.027	42.7207	45.4096	44.9414	43.0979	43.6319	43.1851	37.5546	40.1121	40.9076	40.2927	36.9494	35.8114	39.9887	43.3337	38.0006	42.0431	39.368	40.5201	40.787	39.051	44.2598	42.0253	37.2784	40.1223	35.0601	36.2266	36.2342	34.7413	40.1134	38.1681	43.9896	44.9128	45.7988	48.5237	49.5262	46.0434
522	53.0251	52.1916	50.5194	48.7428	44.2787	41.9462	40.1798	45.792	44.5573	49.6255	49.9094	52.0674	47.1657	44.92	47.5849	47.1744	45.3035	45.8273	45.4219	39.8079	42.3638	43.1732	42.5319	39.0619	38.0648	42.2554	45.6021	40.2678	44.2955	41.5876	42.7416	42.9467	41.2138	46.3715	44.0819	39.3475	42.1639	37.1886	38.4055	38.4675	37.0171	42.3749	40.4311	46.2633	47.1381	48.0378	50.7051	51.6121	48.1909
523	51.8009	50.9167	49.4524	47.4856	43.2251	40.728	39.2669	44.8756	43.8525	48.954	49.4657	51.6018	46.6522	44.6683	47.5934	47.2369	45.6742	46.4234	45.9152	40.37	43.0041	43.7512	43.1681	39.741	38.4874	42.5563	45.7676	40.5741	44.5212	41.9968	42.8635	43.0389	40.9351	46.1102	43.5736	39.0136	42.1363	37.1484	38.7168	38.4198	37.1902	42.3206	40.3804	46.1728	46.8883	48.0825	50.8094	51.7135	48.1668
524	50.591	49.5854	48.2504	46.2945	42.0983	39.6609	38.2809	43.8833	43.063	48.2094	48.7611	50.9896	46.0387	44.1314	47.2513	46.8028	45.455	46.27	45.6106	40.1283	42.7492	43.4462	42.809	39.4356	38.006	42.0218	45.2074	40.1265	44.1083	41.773	42.515	42.7847	40.4661	45.7249	43.0906	38.6447	41.9629	36.8967	38.563	37.9841	36.7644	41.7635	39.709	45.5035	46.0496	47.351	50.084	51.007	47.3515
525	49.1268	48.0132	46.7343	44.8559	40.6351	38.2976	36.8948	42.4923	41.8384	47.0508	47.5521	49.9224	44.9697	43.0306	46.2972	45.6876	44.4911	45.2906	44.4421	38.9907	41.5133	42.1536	41.4672	38.1243	36.6354	40.5778	43.7982	38.8358	42.9111	40.755	41.4719	41.8947	39.4504	44.81	42.161	37.8051	41.2687	36.0684	37.7024	36.903	35.5771	40.5178	38.3124	44.0856	44.5074	45.8557	48.659	49.5461	45.7746
526	48.2214	46.9544	45.9922	43.9339	39.9828	37.5282	36.5231	42.0373	41.7017	46.8988	47.6496	50.013	45.0497	43.4292	46.9805	46.4113	45.5817	46.6103	45.6302	40.3259	42.872	43.4929	42.8337	39.5586	37.8328	41.5656	44.6138	39.8649	43.8212	41.9117	42.3104	42.7163	39.8791	45.2119	42.3079	38.2225	41.9862	36.8406	38.8204	37.6198	36.5383	41.1444	38.9388	44.6102	44.807	46.4695	49.307	50.1419	46.2179
527	48.0695	46.4781	45.7862	43.8508	40.0285	37.7556	36.866	42.3168	42.3885	47.6471	48.3414	50.9207	46.0318	44.4492	48.256	47.4226	46.8929	47.8685	46.5565	41.399	43.7222	44.197	43.3766	40.1394	38.4159	41.9862	45.0787	40.6378	44.7333	43.1812	43.5195	44.1659	41.0941	46.5209	43.5417	39.6985	43.6901	38.4437	40.3928	38.8085	37.5735	41.9696	39.4549	45.054	44.8946	46.616	49.5322	50.1954	46.1154
528	46.7075	45.0912	44.5243	42.5007	38.8062	36.4789	35.7516	41.1511	41.3481	46.629	47.4378	50.0231	45.1205	43.6725	47.6279	46.7933	46.4586	47.5543	46.1623	41.0733	43.4285	43.8877	43.1162	39.9592	38.0146	41.5099	44.5015	40.1688	44.1901	42.7801	42.9553	43.6185	40.342	45.7789	42.6849	38.9854	43.1482	37.8886	39.9925	38.1774	37.0567	41.2853	38.7731	44.3116	44.0637	45.9871	48.8626	49.5693	45.4607
529	47.5459	46.0816	45.1562	43.3681	39.3429	37.1993	36.0025	41.4965	41.384	46.6767	47.1919	49.8207	44.9408	43.1433	46.8304	45.9215	45.2392	46.0987	44.813	39.5891	41.9148	42.3499	41.5438	38.3032	36.6137	40.3066	43.4944	38.9442	43.114	41.4862	41.9789	42.6866	39.802	45.2979	42.4806	38.4834	42.3538	37.0187	38.7645	37.3155	35.9231	40.4873	37.9343	43.5997	43.5502	45.1679	48.0044	48.7201	44.7699
530	46.8219	45.0566	44.4783	42.7384	38.9575	36.9552	36.0121	41.3481	41.6859	46.9844	47.5575	50.3423	45.5338	43.9045	47.8903	46.8051	46.5109	47.4327	45.8563	40.8491	43.0139	43.3093	42.4155	39.3129	37.4794	40.9273	44.0468	39.8457	44.0254	42.788	43.0815	43.9541	40.7442	46.2786	43.3178	39.6205	43.767	38.406	40.278	38.3779	37.0097	41.2219	38.4512	43.9844	43.5507	45.3964	48.2188	48.7978	44.7408
531	46.6231	44.6753	44.3249	42.6202	39.0448	37.1311	36.3785	41.5694	42.1895	47.4597	48.0556	50.9301	46.2115	44.6999	48.8427	47.6318	47.5813	48.5023	46.7475	41.9283	43.9777	44.159	43.2385	40.1829	38.3089	41.6096	44.6624	40.7208	44.8775	43.8985	44.0863	45.0724	41.6889	47.1985	44.1716	40.726	45.004	39.6816	41.5801	39.4208	38.0561	42.0004	39.116	44.4958	43.844	45.807	48.5334	48.9758	44.9688
532	45.3719	43.1123	43.0671	41.4972	38.1043	36.4417	35.8031	40.876	41.9338	47.1969	47.7543	50.8302	46.2323	44.8068	49.2232	47.7875	48.1031	49.0631	47.0014	42.372	44.2533	44.3276	43.3014	40.3303	38.3525	41.4252	44.4374	40.8166	45.013	44.4289	44.4674	45.6707	42.0292	47.6026	44.5235	41.3527	45.8436	40.4655	42.377	39.7802	38.3517	41.9934	38.8666	44.1341	43.1276	45.2642	47.9903	48.3103	44.2012
533	45.5651	43.1652	43.2563	41.7787	38.4975	36.9811	36.4026	41.346	42.6215	47.8531	48.3356	51.5156	47.0312	45.6191	50.0943	48.5112	48.9679	49.8471	47.6445	43.1795	44.9215	44.8642	43.7753	40.853	38.9619	41.9053	44.8897	41.5035	45.7086	45.3264	45.3603	46.691	43.016	48.5549	45.5132	42.5338	47.0296	41.6991	43.5021	40.779	39.2713	42.7155	39.4669	44.5823	43.3751	45.5252	48.2598	48.4539	44.3396
534	45.6207	42.9988	43.3531	42.0114	38.9844	37.6695	37.2882	41.9197	43.528	48.6581	49.1105	52.3855	48.0634	46.7536	51.3376	49.6007	50.2975	51.1401	48.7526	44.5397	46.0987	45.9191	44.7841	41.9786	40.0966	42.8043	45.7062	42.671	46.8199	46.731	46.6824	48.1451	44.3758	49.8357	46.8098	44.1126	48.6559	43.4068	45.1528	42.225	40.6964	43.8158	40.4566	45.3236	43.8516	46.0999	48.7342	48.7769	44.6816
[truncated: 238 more columns]

## Sheet: State_I1
	248	249	250	251	252	253	254	255	256	257	258	259	260	261	262	263	264	265	266	267	268	269	270	271	272	273	274	275	276	277	278	279	280	281	282	283	284	285	286	287	288	289	290	291	292	293	294	295	296
248	0	5.74331	5.45971	4.44863	9.15714	11.888	14.1013	9.85108	14.406	14.4203	17.2048	18.5422	18.6164	21.2209	26.086	25.5638	30.0651	33.3327	30.982	31.0313	32.2684	32.8641	33.0141	35.3131	32.6568	29.1868	26.0832	27.8448	26.4876	29.7	26.1566	27.3176	22.3153	23.6162	21.5673	25.0627	28.8361	27.4328	29.9308	24.4559	26.5389	22.6764	23.1355	22.184	20.3251	23.9625	26.6581	27.5648	24.6688
249	5.74331	0	5.31583	7.09087	10.4583	14.1129	15.8507	12.6186	18.1265	19.0171	20.8244	23.1418	23.0142	24.8297	30.0615	28.7113	33.1814	35.9179	32.9065	32.7005	33.4427	34.0147	33.8682	35.7283	33.0977	29.6825	27.1778	29.0885	28.7445	32.2708	29.2426	30.9639	25.8769	28.0447	25.9018	28.7104	32.8583	30.6695	32.908	27.1895	28.3392	24.9704	24.0804	23.6219	20.4982	24.7801	26.8179	27.1235	23.9753
250	5.45971	5.31583	0	6.06636	7.14467	12.154	12.4203	8.32666	13.9394	14.7634	15.8456	18.7124	18.7568	20.0293	25.2657	23.586	28.1387	30.7947	27.7634	27.7727	28.5099	29.0485	28.9831	31.0298	28.422	24.9119	22.1702	24.1806	23.6012	27.2779	24.3131	26.3202	21.5414	23.8479	22.2699	24.9485	28.7788	26.5629	28.3017	22.5751	23.6355	19.9278	19.2777	18.5031	15.7711	19.8941	22.2582	22.8622	19.7801
251	4.44863	7.09087	6.06636	0	5.71779	7.69987	10.3941	7.41394	12.1193	13.7034	16.62	18.3051	17.1175	19.5926	24.8774	24.5159	28.5175	31.81	29.6986	28.9823	30.6089	31.3569	31.6704	33.801	30.9517	27.8095	25.1079	25.9748	25.0503	27.7554	24.2953	25.3003	19.8685	21.9401	19.277	22.1749	26.4744	24.5184	27.4069	21.8883	23.9971	20.8702	21.1545	21.2703	19.5796	23.7685	26.4444	27.0724	23.9093
252	9.15714	10.4583	7.14467	5.71779	0	5.91101	5.46388	3.9107	9.17737	12.4398	13.9784	16.9259	14.9606	16.138	21.8628	20.8227	24.4486	27.3632	25.0942	23.8557	25.5261	26.3935	26.7744	28.6999	25.7294	22.8467	20.5886	20.8176	20.547	23.1348	20.1262	21.6613	16.2671	19.6005	17.2113	19.0064	23.4828	20.6024	23.0128	17.3036	18.7783	16.2218	15.9186	16.9624	15.382	19.9747	22.5725	22.9594	19.6757
253	11.888	14.1129	12.154	7.69987	5.91101	0	5.40528	7.227	9.08315	13.157	16.2116	17.7937	14.405	16.6743	22.1161	22.5132	25.2907	28.745	27.5371	25.5464	28.0989	29.1357	29.8996	31.8446	28.7378	26.3776	24.2928	23.3269	22.7434	24.083	20.7332	21.0433	15.1327	18.2621	14.5756	16.2214	21.2627	18.5991	22.3393	17.2108	19.7989	18.2045	18.9179	20.7479	20.2005	24.5129	27.2745	27.6844	24.4632
254	14.1013	15.8507	12.4203	10.3941	5.46388	5.40528	0	5.68673	7.11452	12.1234	13.3246	16.2203	12.7783	13.3297	19.1078	18.5089	21.1495	24.1365	22.5907	20.411	22.835	23.918	24.6833	26.5212	23.3926	21.1411	19.3357	18.0497	17.9667	19.4818	16.6183	17.7961	12.2073	16.553	13.8553	14.4468	19.2719	15.7196	18.4646	12.9556	14.7483	13.4157	13.6321	16.0437	15.7463	20.0748	22.7433	23.0466	19.9153
255	9.85108	12.6186	8.32666	7.41394	3.9107	7.227	5.68673	0	5.91177	8.69318	10.2155	13.0781	11.4215	12.6918	18.2823	17.4475	21.3164	24.5075	22.5267	21.7902	23.6249	24.425	24.9743	27.2706	24.4133	21.3771	18.5466	18.9846	17.7967	20.447	17.0936	18.5669	13.4344	16.269	14.4894	16.7806	20.7126	18.395	20.514	14.8786	16.9317	13.5569	14.4455	14.6686	14.1819	18.0181	21.1046	21.9807	19.0658
256	14.406	18.1265	13.9394	12.1193	9.17737	9.08315	7.11452	5.91177	0	5.44576	7.84767	9.35059	5.96114	7.96665	13.3227	13.9445	17.134	21.018	20.3219	19.4215	22.1546	23.0735	24.1327	26.7266	23.9249	21.3196	18.2842	17.6902	15.3213	16.791	12.8173	13.2767	8.01967	10.4891	8.83697	11.4177	14.9517	13.3335	15.8431	10.7799	14.4114	11.1524	14.2664	14.5784	16.2298	18.8737	22.406	23.6738	21.2841
257	14.4203	19.0171	14.7634	13.7034	12.4398	13.157	12.1234	8.69318	5.44576	0	5.78707	4.86854	4.93828	8.29996	12.1039	13.2733	17.3058	21.4561	20.9055	21.4148	23.7562	24.3961	25.3822	28.3979	25.9625	22.9528	19.0896	19.7684	16.1001	18.1183	13.8157	14.0562	10.403	9.92566	10.056	14.1387	16.0429	16.1993	17.963	13.6793	17.4737	12.8865	16.8937	15.2478	17.4399	18.8451	22.7651	24.6636	22.7543
258	17.2048	20.8244	15.8456	16.62	13.9784	16.2116	13.3246	10.2155	7.84767	5.78707	0	5.56595	7.25236	6.1711	9.99138	8.67434	13.5737	17.0274	15.6969	17.0264	18.7491	19.2405	20.1194	23.2716	21.1175	17.8805	13.718	15.1082	11.1374	14.2586	10.5991	12.6038	10.4866	11.1847	13.0222	15.5642	16.7214	16.1376	16.0078	11.6907	14.1926	8.6455	12.7811	10.0207	13.1403	13.5947	17.6604	19.7762	18.3823
259	18.5422	23.1418	18.7124	18.3051	16.9259	17.7937	16.2203	13.0781	9.35059	4.86854	5.56595	0	5.53672	7.57356	9.01076	10.8338	14.9128	19.1772	19.2321	20.6897	22.9428	23.4034	24.5135	27.8292	25.7919	22.8436	18.6427	19.6308	14.878	16.7184	12.4626	12.5055	10.9819	8.65274	11.1092	15.0084	15.172	16.5013	17.1676	14.0236	17.8561	12.8948	17.8753	15.2496	18.6103	18.5936	22.6669	25.0063	23.7768
260	18.6164	23.0142	18.7568	17.1175	14.9606	14.405	12.7783	11.4215	5.96114	4.93828	7.25236	5.53672	0	5.38955	8.65619	11.4192	14.1702	18.7537	19.3575	19.2232	22.3312	23.1232	24.5162	27.5218	25.0668	22.6588	19.1878	18.5424	14.5703	15.1449	10.5956	9.65882	6.24022	5.20172	6.0344	9.77346	11.154	11.7869	13.8299	10.4293	15.1689	11.5616	16.5615	15.8459	19.0949	20.1776	24.0109	25.8403	24.1514
261	21.2209	24.8297	20.0293	19.5926	16.138	16.6743	13.3297	12.6918	7.96665	8.29996	6.1711	7.57356	5.38955	0	5.89675	6.62943	9.39381	13.6605	14.0681	13.9879	17.0674	17.9038	19.4315	22.4077	20.0808	17.8617	14.578	13.5165	9.29451	9.99449	5.55767	6.65081	5.10497	6.86349	9.30872	10.3598	11.0332	10.283	10.1472	6.55423	10.5825	6.71422	12.3859	11.7812	15.9681	16.4472	20.1295	21.9264	20.626
262	26.086	30.0615	25.2657	24.8774	21.8628	22.1161	19.1078	18.2823	13.3227	12.1039	9.99138	9.01076	8.65619	5.89675	0	6.1027	6.9767	11.7976	14.0845	15.0819	18.19	18.8101	20.5902	23.7694	22.0383	20.267	16.943	15.9465	10.6157	9.83501	6.15668	5.2659	8.5654	6.67414	11.4274	12.2723	9.96661	11.674	10.0898	9.85611	13.5891	10.488	16.4866	15.0476	20.0993	19.0898	22.7118	24.9235	24.374
263	25.5638	28.7113	23.586	24.5159	20.8227	22.5132	18.5089	17.4475	13.9445	13.2733	8.67434	10.8338	11.4192	6.62943	6.1027	0	5.53504	8.63713	8.73927	10.9755	13.0427	13.5207	15.0436	18.3351	16.7805	14.5815	11.0497	10.9822	5.21055	7.21289	5.16112	8.62379	10.8347	11.6972	15.4594	15.7124	14.7229	14.2184	11.0962	9.50834	10.7925	6.61962	11.9811	9.66166	15.1308	13.4464	16.887	19.2107	19.0129
264	30.0651	33.1814	28.1387	28.5175	24.4486	25.2907	21.1495	21.3164	17.134	17.3058	13.5737	14.9128	14.1702	9.39381	6.9767	5.53504	0	4.97023	8.54494	9.303	12.4701	13.1843	15.3047	18.1472	16.8114	15.967	13.7832	11.5229	6.90576	4.10707	4.61577	6.90539	11.4762	12.5226	16.3978	15.0745	12.9192	12.4386	7.70562	9.2503	10.2569	9.18581	14.1094	13.5614	19.0345	17.3893	20.1579	22.0788	22.1221
265	33.3327	35.9179	30.7947	31.81	27.3632	28.745	24.1365	24.5075	21.018	21.4561	17.0274	19.1772	18.7537	13.6605	11.7976	8.63713	4.97023	0	5.74798	7.25668	9.35189	9.89131	12.1231	14.6081	13.9761	13.917	12.8021	10.3382	7.41541	5.08617	8.59767	11.5367	15.7632	17.4447	21.1021	19.2635	17.2946	16.0564	10.5209	12.3804	11.108	11.2162	14.4308	14.0617	19.36	17.0174	18.9209	20.6574	21.3572
266	30.982	32.9065	27.7634	29.6986	25.0942	27.5371	22.5907	22.5267	20.3219	20.9055	15.6969	19.2321	19.3575	14.0681	14.0845	8.73927	8.54494	5.74798	0	5.83801	5.23581	5.62955	7.44504	10.3442	9.71919	8.64061	7.4948	6.52508	5.04196	7.21521	10.1437	14.5031	17.0169	19.5649	22.7278	21.4021	20.6995	18.5305	13.6582	13.1421	10.313	9.40883	10.7504	9.71255	14.5877	11.9018	13.3879	15.1205	16.0525
267	31.0313	32.7005	27.7727	28.9823	23.8557	25.5464	20.411	21.7902	19.4215	21.4148	17.0264	20.6897	19.2232	13.9879	15.0819	10.9755	9.303	7.25668	5.83801	0	4.7926	6.65117	8.80559	10.4427	8.50794	9.08685	9.77587	4.49904	6.50105	5.6505	9.43653	13.4243	15.2521	19.1517	21.3417	18.8187	18.9	15.3919	10.6571	10.3874	6.1225	8.76563	9.1535	11.4058	15.4833	14.7671	15.9921	16.6594	16.693
268	32.2684	33.4427	28.5099	30.6089	25.5261	28.0989	22.835	23.6249	22.1546	23.7562	18.7491	22.9428	22.3312	17.0674	18.19	13.0427	12.4701	9.35189	5.23581	4.7926	0	3.82634	5.32846	6.44639	5.24224	5.89017	7.84122	4.84896	8.16517	9.63509	13.1172	17.5015	19.1557	22.8402	25.2084	23.1643	23.2961	19.9535	15.2918	14.4722	9.92241	11.1382	9.78373	10.9453	14.3448	12.7242	12.9524	13.4774	14.3614
269	32.8641	34.0147	29.0485	31.3569	26.3935	29.1357	23.918	24.425	23.0735	24.3961	19.2405	23.4034	23.1232	17.9038	18.8101	13.5207	13.1843	9.89131	5.62955	6.65117	3.82634	0	3.83084	6.09203	6.65037	6.51841	8.05423	6.44868	8.98227	10.8095	14.1154	18.4917	20.2714	23.6933	26.2317	24.396	24.3745	21.2767	16.5774	15.7764	11.4782	12.1395	10.8466	11.278	14.6486	12.4839	12.5604	13.3499	14.4685
270	33.0141	33.8682	28.9831	31.6704	26.7744	29.8996	24.6833	24.9743	24.1327	25.3822	20.1194	24.5135	24.5162	19.4315	20.5902	15.0436	15.3047	12.1231	7.44504	8.80559	5.32846	3.83084	0	4.69229	6.62684	5.79764	7.90107	7.6714	10.6151	13.0646	16.0709	20.5485	22.0024	25.4492	27.8956	26.2655	26.4623	23.2954	18.8024	17.5858	13.181	13.4826	11.3894	11.4905	14.0853	11.7526	11.1039	11.877	13.223
271	35.3131	35.7283	31.0298	33.801	28.6999	31.8446	26.5212	27.2706	26.7266	28.3979	23.2716	27.8292	27.5218	22.4077	23.7694	18.3351	18.1472	14.6081	10.3442	10.4427	6.44639	6.09203	4.69229	0	5.17253	6.7046	10.5014	9.51493	13.5763	15.4713	18.8466	23.2612	24.5716	28.4199	30.5906	28.5622	28.9818	25.3814	20.8958	19.8491	14.9091	16.1561	13.1644	14.2235	15.9003	14.1778	12.7196	12.359	13.9451
272	32.6568	33.0977	28.422	30.9517	25.7294	28.7378	23.3926	24.4133	23.9249	25.9625	21.1175	25.7919	25.0668	20.0808	22.0383	16.7805	16.8114	13.9761	9.71919	8.50794	5.24224	6.65037	6.62684	5.17253	0	4.80564	8.98942	6.9142	11.7926	13.7173	16.7822	21.2003	21.9493	26.1531	27.9501	25.8802	26.7404	22.8217	18.7531	17.1876	12.0933	13.6653	10.2572	12.2008	13.7548	12.9411	12.0334	11.5399	12.2796
273	29.1868	29.6825	24.9119	27.8095	22.8467	26.3776	21.1411	21.3771	21.3196	22.9528	17.8805	22.8436	22.6588	17.8617	20.267	14.5815	15.967	13.917	8.64061	9.08685	5.89017	6.51841	5.79764	6.7046	4.80564	0	4.86155	5.65908	9.76113	13.3368	15.4759	20.1948	20.4276	24.3909	26.23	24.921	25.9906	22.3771	18.7182	16.141	11.6279	11.3557	7.6668	8.29476	9.7527	8.75756	8.22914	8.39881	8.91773
274	26.0832	27.1778	22.1702	25.1079	20.5886	24.2928	19.3357	18.5466	18.2842	19.0896	13.718	18.6427	19.1878	14.578	16.943	11.0497	13.7832	12.8021	7.4948	9.77587	7.84122	8.05423	7.90107	10.5014	8.98942	4.86155	0	6.17463	7.09688	12.0795	13.0871	17.8521	18.0039	21.2581	23.4476	22.9944	23.8452	20.9787	17.6236	14.5145	11.3487	8.6953	6.87287	4.2278	7.54275	5.41849	7.08011	8.9346	9.16283
275	27.8448	29.0885	24.1806	25.9748	20.8176	23.3269	18.0497	18.9846	17.6902	19.7684	15.1082	19.6308	18.5424	13.5165	15.9465	10.9822	11.5229	10.3382	6.52508	4.49904	4.84896	6.44868	7.6714	9.51493	6.9142	5.65908	6.17463	0	5.8553	8.29734	10.4747	15.031	15.4253	19.67	21.4432	19.6532	20.6426	16.8834	13.1982	10.8068	6.19379	7.04921	5.20872	7.75353	11.1551	11.0711	12.2564	12.7804	12.3951
276	26.4876	28.7445	23.6012	25.0503	20.547	22.7434	17.9667	17.7967	15.3213	16.1001	11.1374	14.878	14.5703	9.29451	10.6157	5.21055	6.90576	7.41541	5.04196	6.50105	8.16517	8.98227	10.6151	13.5763	11.7926	9.76113	7.09688	5.8553	0	5.50688	6.26479	11.0257	12.459	15.3215	18.1228	17.2445	17.2077	14.9275	11.0818	8.99738	7.41951	4.58305	7.95699	6.99922	12.3777	11.0249	13.6903	15.4694	15.3198
277	29.7	32.2708	27.2779	27.7554	23.1348	24.083	19.4818	20.447	16.791	18.1183	14.2586	16.7184	15.1449	9.99449	9.83501	7.21289	4.10707	5.08617	7.21521	5.6505	9.63509	10.8095	13.0646	15.4713	13.7173	13.3368	12.0795	8.29734	5.50688	0	4.58642	8.11129	11.2812	14.1575	17.0292	14.8354	13.913	11.604	6.47392	7.38766	6.61989	7.46015	11.2764	12.2436	17.2874	16.3654	18.7068	20.0846	19.887
278	26.1566	29.2426	24.3131	24.2953	20.1262	20.7332	16.6183	17.0936	12.8173	13.8157	10.5991	12.4626	10.5956	5.55767	6.15668	5.16112	4.61577	8.59767	10.1437	9.43653	13.1172	14.1154	16.0709	18.8466	16.7822	15.4759	13.0871	10.4747	6.26479	4.58642	0	4.80276	7.29375	9.83317	12.8199	11.5745	10.9542	9.3529	6.13875	5.01539	7.52997	5.91999	11.483	11.7819	16.7764	16.4232	19.5157	21.154	20.4325
279	27.3176	30.9639	26.3202	25.3003	21.6613	21.0433	17.7961	18.5669	13.2767	14.0562	12.6038	12.5055	9.65882	6.65081	5.2659	8.62379	6.90539	11.5367	14.5031	13.4243	17.5015	18.4917	20.5485	23.2612	21.2003	20.1948	17.8521	15.031	11.0257	8.11129	4.80276	0	5.96971	6.68984	10.0052	8.49887	6.33282	6.74999	5.33059	6.58282	10.9601	10.2015	15.7587	16.2677	21.0479	20.9282	24.1743	25.8265	24.9429
280	22.3153	25.8769	21.5414	19.8685	16.2671	15.1327	12.2073	13.4344	8.01967	10.403	10.4866	10.9819	6.24022	5.10497	8.5654	10.8347	11.4762	15.7632	17.0169	15.2521	19.1557	20.2714	22.0024	24.5716	21.9493	20.4276	18.0039	15.4253	12.459	11.2812	7.29375	5.96971	0	5.99635	6.14948	5.42615	7.75497	5.90278	8.37198	5.16384	10.5831	9.36794	14.1907	15.4479	19.0531	20.4206	23.7974	25.1043	23.408
281	23.6162	28.0447	23.8479	21.9401	19.6005	18.2621	16.553	16.269	10.4891	9.92566	11.1847	8.65274	5.20172	6.86349	6.67414	11.6972	12.5226	17.4447	19.5649	19.1517	22.8402	23.6933	25.4492	28.4199	26.1531	24.3909	21.2581	19.67	15.3215	14.1575	9.83317	6.68984	5.99635	0	5.16981	7.72037	6.67268	9.45875	11.4803	10.3977	15.6616	13.2758	18.8921	18.5825	22.6607	23.0847	26.8097	28.6785	27.3634
282	21.5673	25.9018	22.2699	19.277	17.2113	14.5756	13.8553	14.4894	8.83697	10.056	13.0222	11.1092	6.0344	9.30872	11.4274	15.4594	16.3978	21.1021	22.7278	21.3417	25.2084	26.2317	27.8956	30.5906	27.9501	26.23	23.4476	21.4432	18.1228	17.0292	12.8199	10.0052	6.14948	5.16981	0	5.47873	7.9238	9.13424	13.3424	11.2502	16.6472	15.0121	19.7303	20.4399	23.5904	25.1491	28.7669	30.2278	28.3288
283	25.0627	28.7104	24.9485	22.1749	19.0064	16.2214	14.4468	16.7806	11.4177	14.1387	15.5642	15.0084	9.77346	10.3598	12.2723	15.7124	15.0745	19.2635	21.4021	18.8187	23.1643	24.396	26.2655	28.5622	25.8802	24.921	22.9944	19.6532	17.2445	14.8354	11.5745	8.49887	5.42615	7.72037	5.47873	0	5.64608	4.27872	9.71308	8.86672	14.0053	14.3811	18.633	20.6536	23.9979	25.6694	28.8899	29.9734	28.1234
284	28.8361	32.8583	28.7788	26.4744	23.4828	21.2627	19.2719	20.7126	14.9517	16.0429	16.7214	15.172	11.154	11.0332	9.96661	14.7229	12.9192	17.2946	20.6995	18.9	23.2961	24.3745	26.4623	28.9818	26.7404	25.9906	23.8452	20.6426	17.2077	13.913	10.9542	6.33282	7.75497	6.67268	7.9238	5.64608	0	5.9167	8.70447	10.5866	15.584	15.6636	20.8256	21.9511	26.2344	26.7653	30.0668	31.5551	30.3089
285	27.4328	30.6695	26.5629	24.5184	20.6024	18.5991	15.7196	18.395	13.3335	16.1993	16.1376	16.5013	11.7869	10.283	11.674	14.2184	12.4386	16.0564	18.5305	15.3919	19.9535	21.2767	23.2954	25.3814	22.8217	22.3771	20.9787	16.8834	14.9275	11.604	9.3529	6.74999	5.90278	9.45875	9.13424	4.27872	5.9167	0	5.83414	6.5745	11.0633	12.7215	16.7762	19.2912	23.0152	24.325	27.2362	28.1921	26.6357
286	29.9308	32.908	28.3017	27.4069	23.0128	22.3393	18.4646	20.514	15.8431	17.963	16.0078	17.1676	13.8299	10.1472	10.0898	11.0962	7.70562	10.5209	13.6582	10.6571	15.2918	16.5774	18.8024	20.8958	18.7531	18.7182	17.6236	13.1982	11.0818	6.47392	6.13875	5.33059	8.37198	11.4803	13.3424	9.71308	8.70447	5.83414	0	5.83793	8.3431	10.5945	14.7538	16.8897	21.3799	21.6098	24.2127	25.3036	24.4308
287	24.4559	27.1895	22.5751	21.8883	17.3036	17.2108	12.9556	14.8786	10.7799	13.6793	11.6907	14.0236	10.4293	6.55423	9.85611	9.50834	9.2503	12.3804	13.1421	10.3874	14.4722	15.7764	17.5858	19.8491	17.1876	16.141	14.5145	10.8068	8.99738	7.38766	5.01539	6.58282	5.16384	10.3977	11.2502	8.86672	10.5866	6.5745	5.83793	0	5.5004	6.25365	10.3942	12.8079	16.6246	17.8691	20.7309	21.7238	20.2381
288	26.5389	28.3392	23.6355	23.9971	18.7783	19.7989	14.7483	16.9317	14.4114	17.4737	14.1926	17.8561	15.1689	10.5825	13.5891	10.7925	10.2569	11.108	10.313	6.1225	9.92241	11.4782	13.181	14.9091	12.0933	11.6279	11.3487	6.19379	7.41951	6.61989	7.52997	10.9601	10.5831	15.6616	16.6472	14.0053	15.584	11.0633	8.3431	5.5004	0	5.92007	6.95419	10.9325	14.3457	15.5599	17.5677	18.0215	16.7682
289	22.6764	24.9704	19.9278	20.8702	16.2218	18.2045	13.4157	13.5569	11.1524	12.8865	8.6455	12.8948	11.5616	6.71422	10.488	6.61962	9.18581	11.2162	9.40883	8.76563	11.1382	12.1395	13.4826	16.1561	13.6653	11.3557	8.6953	7.04921	4.58305	7.46015	5.91999	10.2015	9.36794	13.2758	15.0121	14.3811	15.6636	12.7215	10.5945	6.25365	5.92007	0	6.03421	6.6048	11.0301	11.6908	14.7808	16.1441	14.9149
290	23.1355	24.0804	19.2777	21.1545	15.9186	18.9179	13.6321	14.4455	14.2664	16.8937	12.7811	17.8753	16.5615	12.3859	16.4866	11.9811	14.1094	14.4308	10.7504	9.1535	9.78373	10.8466	11.3894	13.1644	10.2572	7.6668	6.87287	5.20872	7.95699	11.2764	11.483	15.7587	14.1907	18.8921	19.7303	18.633	20.8256	16.7762	14.7538	10.3942	6.95419	6.03421	0	5.96579	7.61654	9.9965	11.8282	12.0578	10.2071
291	22.184	23.6219	18.5031	21.2703	16.9624	20.7479	16.0437	14.6686	14.5784	15.2478	10.0207	15.2496	15.8459	11.7812	15.0476	9.66166	13.5614	14.0617	9.71255	11.4058	10.9453	11.278	11.4905	14.2235	12.2008	8.29476	4.2278	7.75353	6.99922	12.2436	11.7819	16.2677	15.4479	18.5825	20.4399	20.6536	21.9511	19.2912	16.8897	12.8079	10.9325	6.6048	5.96579	0	5.68104	5.30444	8.7947	10.6508	9.7573
292	20.3251	20.4982	15.7711	19.5796	15.382	20.2005	15.7463	14.1819	16.2298	17.4399	13.1403	18.6103	19.0949	15.9681	20.0993	15.1308	19.0345	19.36	14.5877	15.4833	14.3448	14.6486	14.0853	15.9003	13.7548	9.7527	7.54275	11.1551	12.3777	17.2874	16.7764	21.0479	19.0531	22.6607	23.5904	23.9979	26.2344	23.0152	21.3799	16.6246	14.3457	11.0301	7.61654	5.68104	0	5.95969	7.96004	8.5426	6.21633
293	23.9625	24.7801	19.8941	23.7685	19.9747	24.5129	20.0748	18.0181	18.8737	18.8451	13.5947	18.5936	20.1776	16.4472	19.0898	13.4464	17.3893	17.0174	11.9018	14.7671	12.7242	12.4839	11.7526	14.1778	12.9411	8.75756	5.41849	11.0711	11.0249	16.3654	16.4232	20.9282	20.4206	23.0847	25.1491	25.6694	26.7653	24.325	21.6098	17.8691	15.5599	11.6908	9.9965	5.30444	5.95969	0	5.18329	7.79505	7.99286
294	26.6581	26.8179	22.2582	26.4444	22.5725	27.2745	22.7433	21.1046	22.406	22.7651	17.6604	22.6669	24.0109	20.1295	22.7118	16.887	20.1579	18.9209	13.3879	15.9921	12.9524	12.5604	11.1039	12.7196	12.0334	8.22914	7.08011	12.2564	13.6903	18.7068	19.5157	24.1743	23.7974	26.8097	28.7669	28.8899	30.0668	27.2362	24.2127	20.7309	17.5677	14.7808	11.8282	8.7947	7.96004	5.18329	0	5.33796	7.27312
295	27.5648	27.1235	22.8622	27.0724	22.9594	27.6844	23.0466	21.9807	23.6738	24.6636	19.7762	25.0063	25.8403	21.9264	24.9235	19.2107	22.0788	20.6574	15.1205	16.6594	13.4774	13.3499	11.877	12.359	11.5399	8.39881	8.9346	12.7804	15.4694	20.0846	21.154	25.8265	25.1043	28.6785	30.2278	29.9734	31.5551	28.1921	25.3036	21.7238	18.0215	16.1441	12.0578	10.6508	8.5426	7.79505	5.33796	0	5.47928
296	24.6688	23.9753	19.7801	23.9093	19.6757	24.4632	19.9153	19.0658	21.2841	22.7543	18.3823	23.7768	24.1514	20.626	24.374	19.0129	22.1221	21.3572	16.0525	16.693	14.3614	14.4685	13.223	13.9451	12.2796	8.91773	9.16283	12.3951	15.3198	19.887	20.4325	24.9429	23.408	27.3634	28.3288	28.1234	30.3089	26.6357	24.4308	20.2381	16.7682	14.9149	10.2071	9.7573	6.21633	7.99286	7.27312	5.47928	0
297	26.5125	25.2992	21.4576	25.8391	21.6889	26.6229	22.1446	21.3865	23.8612	25.3802	21.03	26.4415	26.8718	23.3305	26.9793	21.4724	24.4665	23.3642	17.9151	18.6033	15.8428	15.8537	14.3324	14.4014	13.2592	10.367	11.2072	14.4173	17.6685	22.171	22.9737	27.55	26.0824	30.0816	31.0306	30.7554	32.9539	29.1809	26.8597	22.7716	19.0303	17.4733	12.5191	12.178	8.32994	9.89713	8.05293	7.01213	5.9387
298	26.0471	24.4218	20.8936	24.7088	20.1429	24.7028	20.2009	20.5174	23.2696	25.765	21.9772	27.4766	26.9748	23.6154	27.8865	22.7967	25.3488	24.4685	19.4048	18.6558	16.5723	16.9275	15.6676	15.2574	13.5221	11.3779	13.0456	14.5204	18.6546	22.4958	23.2746	27.6175	25.5124	30.2002	30.4456	29.6789	32.5189	28.1072	26.3408	22.0499	18.1025	17.6564	11.9167	13.6486	9.45553	12.8198	11.4532	9.25997	6.58805
299	20.372	18.7164	15.1489	19.5956	15.7719	21.0691	17.2362	16.18	19.9124	21.8292	18.6225	23.9679	24.0098	21.5865	26.2964	21.6504	25.3089	25.4769	20.5784	20.5885	19.1743	19.4778	18.4791	19.2262	17.1831	13.9326	13.4375	16.15	18.6352	23.1104	22.693	26.7495	23.8903	27.9916	28.0029	28.3147	31.3998	27.5825	26.6135	21.5401	18.94	16.7919	12.1688	12.2943	6.82721	11.4533	11.3493	10.2833	6.78665
300	22.7889	20.2157	17.5999	21.3778	17.3785	22.0906	18.4587	18.7687	22.7201	25.553	22.8702	28.1688	27.3788	25.0335	30.0409	25.6221	28.6423	28.6013	23.8836	22.7705	21.5057	21.9853	20.9534	20.8921	18.7866	16.4739	17.2516	18.5608	22.1123	25.8906	25.8053	29.6868	26.4626	31.2021	30.5816	30.2683	33.89	29.4135	28.7898	23.8129	20.7708	20.0106	14.6737	16.5795	11.5423	16.2957	15.5798	13.648	10.2689
301	25.07	23.3317	20.0822	23.0863	18.2223	22.1941	17.7763	19.1243	21.922	25.2148	22.1066	27.4671	26.1357	23.1	27.832	23.3383	25.5433	25.099	20.6231	18.7243	17.5993	18.2686	17.4283	17.0096	14.7502	13.1293	14.8762	14.837	19.2258	22.3738	22.9175	26.8729	24.1637	29.3131	28.9027	27.783	31.1712	26.3341	25.244	20.7829	17.0126	17.4292	11.5994	14.8927	11.053	15.4364	14.7332	12.6419	9.50849
302	21.7031	20.9759	16.8863	19.9207	14.9213	19.183	14.4283	14.9614	17.3707	20.2236	16.8237	22.2356	21.247	18.1646	22.9142	18.4188	21.1863	21.2827	16.8547	15.6191	14.9065	15.5818	15.0748	15.7655	13.1542	10.4582	10.7412	11.3786	14.7414	18.4267	18.4141	22.4547	19.7921	24.5708	24.5397	23.9357	27.0242	22.6901	21.547	16.7197	13.5367	12.6601	7.21072	9.87498	6.25887	11.1484	11.6716	10.5707	7.11233
303	17.5722	16.1177	12.5912	15.7934	11.3252	16.163	12.3824	12.4209	16.4027	19.3713	17.2191	22.3081	21.2665	19.4375	24.7965	21.0602	24.4193	25.3307	21.2359	20.081	19.8926	20.5528	20.1031	21.0202	18.3665	15.5198	14.9308	15.9478	18.3252	22.0133	21.0377	24.5181	20.757	25.3075	24.4653	24.6019	28.372	24.2344	24.2586	18.8183	16.8929	15.3326	11.0715	12.9287	8.56359	14.1641	15.0331	14.1554	10.4462
304	21.6004	19.6163	16.9453	19.1066	14.3802	17.9406	14.185	16.1504	19.5856	23.4577	21.5347	26.5233	24.5931	22.5268	27.8852	24.2951	26.7086	27.2013	23.3509	20.9745	20.9263	21.7759	21.3407	21.4371	18.7312	16.9689	17.7919	17.2629	20.8821	23.6652	23.3196	26.636	22.8615	28.105	26.791	25.9332	30.0689	25.176	25.3275	20.3278	17.6822	17.9756	12.9858	16.6361	12.8351	18.1638	18.3312	16.6571	13.0965
305	22.159	21.5402	17.9258	19.3667	13.889	16.6901	11.903	14.5808	16.4628	20.5802	18.2609	23.1749	20.8149	18.1374	23.2513	19.8041	21.6448	22.1917	18.8572	15.912	16.5601	17.6098	17.6435	18.1061	15.0925	13.6025	14.3989	12.575	16.2287	18.4302	18.278	21.5815	18.2311	23.7285	22.7634	21.3429	25.1575	20.1211	19.9279	15.1641	12.2641	13.2887	8.48192	13.3193	11.2526	16.0537	16.8264	15.6118	12.4076
306	16.8787	16.6934	12.9254	14.0232	8.53457	11.9456	7.41896	9.44492	12.3594	16.439	15.1018	19.7136	17.4657	15.94	21.6007	18.8668	21.6411	23.2384	20.2022	18.0617	19.1899	20.1577	20.3543	21.5821	18.5285	16.1776	15.3787	14.6367	16.5272	19.1487	17.7007	20.5199	16.1812	21.1678	19.7408	19.4623	23.6516	19.2752	20.109	14.5574	13.5136	12.6741	9.62163	12.894	10.7349	15.9633	17.6662	17.2055	13.7555
307	17.8328	16.1737	13.8774	14.756	10.1671	13.0874	10.1649	12.6698	16.4706	20.7206	20.0554	24.4357	22.0084	21.0021	26.7336	24.1483	26.7527	28.169	25.0063	22.4964	23.3754	24.3387	24.2963	24.9684	21.9831	19.9979	19.8774	19.0858	21.6285	24.0484	22.7856	25.37	20.7141	25.7633	23.6748	23.266	27.9363	23.2964	24.6143	19.2559	18.011	17.8854	14.2823	17.7497	14.5847	20.1377	21.1779	20.1064	16.4192
308	22.494	21.3746	18.8409	19.0364	13.9748	15.3946	11.7951	15.8307	18.0507	22.8712	21.8529	26.1855	23.0234	21.3289	26.7246	24.2314	25.7484	26.7499	24.0632	20.4674	21.7284	22.8941	23.0789	23.29	20.2384	19.2374	20.0849	17.7284	21.1181	22.5157	21.9669	24.4227	20.2455	25.8933	23.817	22.1618	26.7794	21.4794	22.5771	17.9469	15.9933	17.6692	13.8056	18.6921	16.5216	21.6133	22.3976	21.0343	17.6681
309	20.7004	20.9053	17.6709	17.0645	11.6531	12.2266	7.87322	12.5784	13.528	18.5815	17.864	21.7703	18.1765	16.6268	22.0123	20.1855	21.5781	23.2306	21.2659	17.6473	19.7896	21.0366	21.6848	22.5877	19.3798	18.1764	18.1958	15.3658	17.6963	18.6251	17.5089	19.5359	15.1319	20.8021	18.7016	17.0119	21.6535	16.49	18.0217	13.2046	12.3023	13.8136	11.4481	16.2792	15.5018	20.1294	21.7418	21.0642	17.919
310	16.6098	16.4132	14.0922	12.6807	7.9978	8.38633	6.00527	10.3749	13.049	17.955	18.5264	21.9924	18.6285	18.5092	24.2708	22.9493	25.1871	27.4204	25.3146	22.4068	24.3695	25.5021	25.9698	27.0913	23.9085	22.0892	21.396	19.7413	21.2768	22.7779	20.8136	22.419	17.1384	22.0813	19.2106	18.7975	23.9036	19.4627	21.9451	16.6901	16.9262	16.9835	15.1411	18.7535	17.0897	22.2127	24.0443	23.5083	20.0021
311	20.7038	19.5389	18.126	16.7795	12.786	12.5622	11.0351	15.5088	18.0582	23.079	23.5223	27.0604	23.4548	23.0841	28.7012	27.249	28.9469	30.7345	28.5886	25.0403	26.8563	28.0431	28.4047	28.9315	25.7874	24.5684	24.7477	22.543	25.0103	26.1086	24.7264	26.3086	21.2645	26.4984	23.3979	22.2338	27.4756	22.5599	25.0309	20.2953	19.7971	20.9886	18.315	22.6611	20.5616	25.8378	27.0902	26.0062	22.4531
312	24.3303	23.8938	21.6599	20.3491	15.6204	14.8895	12.1315	17.3577	18.3707	23.6583	23.518	27.0594	22.985	21.8205	26.9808	25.5852	26.3228	27.7707	26.1506	21.8399	24.0612	25.4014	26.0236	26.3383	23.1896	22.7073	23.4573	20.0593	22.949	23.1364	22.3711	23.8502	19.4702	25.147	22.3693	20.0236	24.9812	19.5455	21.6539	17.6962	16.7072	19.292	16.7319	21.9338	20.8241	25.5801	26.7597	25.6303	22.4417
313	24.4954	25.0858	22.8847	20.2627	16.0777	13.3849	11.6731	17.3158	16.9702	22.349	23.2053	25.7317	20.9609	20.6177	25.4264	25.3186	25.6176	27.807	27.2425	22.8299	25.9264	27.346	28.3876	29.1471	25.9348	25.4807	25.6204	21.8124	23.5893	22.8737	21.4945	21.8337	17.1944	22.4695	19.0181	16.3895	21.6236	16.5368	19.9145	16.5219	17.1256	19.7111	18.834	23.6976	23.6164	27.978	29.7596	29.131	26.0657
314	29.4411	29.6539	27.2294	25.3224	20.6768	18.7653	16.2035	21.7638	21.2165	26.5346	26.4715	29.4077	24.7129	23.3537	27.6769	27.0315	26.4812	27.807	27.3055	22.205	25.1307	26.6107	27.6369	27.7742	24.7405	25.1556	26.2856	21.6853	24.485	23.2054	22.9205	23.5957	20.0221	25.6206	22.8207	19.2028	23.7709	18.1774	20.472	18.0898	17.335	21.3035	19.6487	25.205	25.2241	29.2963	30.5145	29.4883	26.7206
315	32.0387	33.0793	30.2432	27.9787	23.4017	20.8755	18.3035	23.7043	21.7429	26.7665	26.7579	29.0012	23.994	22.5366	25.926	26.1077	24.5648	26.0255	26.6651	21.3271	24.9474	26.4994	27.9323	28.2779	25.376	26.1856	27.1546	21.9121	24.0159	21.539	21.4175	21.2462	18.5777	23.7609	21.2233	16.7187	20.6018	15.2346	17.6668	16.7866	16.7326	21.2714	20.8941	26.238	27.4161	30.7294	32.2457	31.5882	29.2412
316	33.6085	33.9342	31.0583	29.6482	24.6505	23.1936	19.943	25.2526	24.1046	29.1762	28.3326	31.3841	26.817	24.5941	28.1776	27.2492	25.7809	26.345	26.209	20.6509	23.5355	25.0561	26.1994	25.9154	23.17	24.4135	26.231	20.9307	24.2271	22.2298	22.9315	23.7508	21.4022	27.0149	24.9728	20.6116	24.2791	18.557	19.6799	18.5444	16.8669	21.8818	20.1329	25.9171	26.5059	29.9089	30.7963	29.668	27.3986
317	28.3068	28.4218	25.5132	24.4335	19.2946	18.4927	14.9118	20.1222	19.7712	24.9392	24.0766	27.5574	23.2929	21.2158	25.6134	24.199	23.8274	24.7468	23.7355	18.698	21.2817	22.7409	23.6541	23.7223	20.6969	21.091	22.4506	17.8822	21.1628	20.3125	20.4115	21.8345	18.5776	24.4547	22.3119	18.8258	23.0953	17.2752	18.5776	15.8267	14.1137	18.2105	15.9186	21.6533	21.6223	25.571	26.5922	25.4998	22.8461
318	27.2192	27.9533	24.1858	23.7773	18.2845	18.3559	13.7166	18.0901	16.9625	21.6218	19.8158	23.5225	19.7045	16.6712	20.7268	18.7973	18.312	19.0356	17.9976	12.9921	15.8272	17.3242	18.4532	18.9327	15.8566	16.1562	17.2934	12.3383	15.5168	14.6729	15.1373	17.1844	14.7431	20.6657	19.5822	16.1313	19.6211	13.8344	13.8214	10.9909	8.41291	12.9539	11.0123	16.7357	17.7042	20.9001	22.1355	21.4438	19.2023
319	24.8852	26.2834	22.8963	21.0828	16.1612	14.4781	10.8986	16.0008	14.1244	19.2112	18.9934	21.6623	16.965	15.4257	19.757	19.4618	19.2043	21.2887	21.1543	16.6355	20.178	21.6556	22.9885	24.0569	20.9253	20.6195	20.6245	16.2106	17.6366	16.3656	15.3015	15.8802	12.0791	17.8099	15.4917	12.0355	16.5951	10.9745	13.4757	10.3422	10.8969	14.1459	14.1208	19.0172	20.2218	23.6942	25.6626	25.4116	22.8846
320	19.7546	20.9103	17.3485	16.1046	10.8113	10.5351	5.90315	10.8733	10.5537	15.7593	15.4679	18.8693	14.889	13.6475	19.0242	17.9106	19.2652	21.5349	20.2079	16.772	19.526	20.8233	21.7659	23.129	19.9126	18.5521	17.8765	14.9314	16.1549	16.6948	14.9468	16.4691	11.7187	17.3412	15.1263	13.5478	18.2718	13.3511	15.438	10.4438	10.8961	11.9624	11.2438	15.5549	15.8088	19.9621	22.1129	21.9483	19.0118
321	21.22	23.653	19.5373	18.0384	13.3418	12.4396	8.32768	11.6928	8.35239	12.9524	12.5897	15.0569	10.5604	8.92188	13.749	13.7332	14.5152	17.5702	17.4872	14.3784	18.0108	19.3104	20.7543	22.7146	19.6981	18.4011	16.9717	13.6619	13.0832	12.5675	10.0651	10.7932	6.12206	11.9725	10.461	8.46825	12.6395	8.02331	10.348	5.39322	8.39333	9.0626	11.3004	14.5855	16.8243	19.5856	22.3623	22.9271	20.6476
322	16.7582	19.1131	14.9329	13.6753	8.87059	9.09287	4.46286	7.11854	5.35274	10.4205	10.5019	13.5935	9.87032	9.26682	15.0057	14.3775	16.7246	19.8185	18.6858	16.5532	19.3523	20.4712	21.5146	23.6124	20.5596	18.4322	16.4157	14.6457	13.9552	15.1307	12.1799	13.5302	8.26899	13.147	11.3832	11.4643	15.7205	12.1012	14.2363	8.61006	10.9016	9.40771	10.8865	13.259	14.4131	17.8828	20.8351	21.454	18.7924
323	14.6004	16.0567	11.5466	11.9678	6.63423	9.83371	5.05829	5.45469	7.52288	11.4205	10.4758	14.7642	12.5903	11.6046	17.4143	15.3811	18.6704	21.1218	18.7149	17.2811	19.0007	19.9386	20.4818	22.4519	19.4658	16.7217	14.627	14.2562	14.284	16.9342	14.4818	16.8942	12.2753	16.6484	15.4491	16.0722	19.9709	16.4436	17.6064	11.782	12.4156	9.96168	9.47171	11.2411	10.7656	15.0869	17.8092	18.2454	15.2508
324	14.0503	16.6003	11.4738	12.8739	9.23951	12.811	9.32692	6.08812	6.94347	7.99148	5.70295	10.4966	10.2733	9.31151	14.5605	12.2969	16.76	19.52	17.0679	17.3251	18.675	19.3133	19.8384	22.4566	19.8912	16.4966	13.0374	14.3563	12.5136	16.0908	13.0955	15.6988	12.0573	14.805	14.9674	16.8278	19.5199	17.3614	17.7648	12.2998	13.6035	8.8628	10.3532	8.9911	9.78597	12.5178	16.0688	17.4734	15.1817
325	11.7694	12.3849	7.54051	10.3406	6.35938	11.8145	8.79691	5.98289	10.623	12.7183	11.6217	16.0922	15.5201	14.9855	20.4747	17.8262	22.0171	24.175	20.9172	20.5783	21.2904	21.9419	21.9783	23.9346	21.2138	17.8341	15.3547	16.8845	16.8782	20.6277	18.2604	21.0264	16.7505	20.1981	19.3279	20.841	24.4417	21.4496	22.2551	16.4861	16.6572	13.2143	11.9089	11.8126	9.38725	14.0358	16.5402	17.048	13.9426
326	9.18559	11.9417	6.9456	9.49944	8.35714	12.8898	11.4815	6.13296	9.80868	9.26477	9.28179	12.4814	13.4469	14.2433	19.0367	17.2779	22.1475	24.9849	22.2724	23.0224	23.9067	24.3718	24.5399	27.0926	24.6715	20.9649	17.3985	19.7543	17.9889	21.8418	18.6616	20.8052	16.8129	18.5152	18.1155	21.0452	23.9563	22.3573	23.3728	17.9324	19.4045	14.6761	15.4632	13.4145	12.4299	15.3312	18.5505	19.9453	17.4705
327	13.6736	15.6582	10.7004	14.3502	12.4272	17.197	14.6316	10.0769	12.4698	11.262	8.59692	12.7758	14.8757	14.1487	18.2224	15.172	20.3881	22.5488	19.1985	20.9383	21.0464	21.2657	21.2025	23.8751	21.8202	17.8244	13.893	17.4685	15.5637	20.2086	17.6546	20.6196	17.8313	19.46	20.2567	22.7531	24.8654	23.2989	23.0638	17.9816	18.557	13.2842	13.8028	10.1493	9.36965	11.0076	14.3996	16.2731	14.375
328	16.8627	17.2289	12.826	17.7478	15.5839	21.0221	18.0376	14.1898	17.263	16.6157	13.2367	17.7909	19.9074	18.322	22.1508	17.9804	22.9946	24.1175	19.7468	21.8509	20.8142	20.7954	20.1344	22.3603	20.6739	16.5299	13.217	17.8641	17.1845	22.3745	20.7771	24.431	22.0857	24.2412	25.2102	27.1405	29.2341	27.1358	26.1806	21.2185	20.4553	15.7229	14.4208	10.5315	7.59196	8.96595	11.1557	12.8076	11.1548
329	18.8883	20.2972	15.2729	19.0049	15.8596	20.509	16.7345	13.5583	14.8532	14.2417	9.56381	14.5514	16.5071	13.9253	17.3352	12.7316	17.6747	18.7864	14.6466	17.0194	16.3133	16.3526	16.1009	18.7857	17.0603	12.9004	8.82148	13.3851	11.9305	17.1782	15.7344	19.6199	18.0558	20.2269	21.8631	23.346	24.8619	22.8845	21.3221	16.7854	16.0262	10.9383	10.6825	5.68732	5.79214	5.59223	9.48558	11.7605	10.6108
330	16.5284	16.9252	12.0679	15.5731	11.4131	16.4056	12.2941	10.3131	13.1234	14.669	11.3731	16.7121	16.7968	14.6003	19.4738	15.4315	19.6083	20.8624	16.8014	17.0939	16.9379	17.4189	17.2033	19.1451	16.6905	12.969	10.4814	12.9888	13.5156	18.0121	16.5705	20.2863	17.2772	20.8942	21.1491	22.0152	24.8287	21.6714	21.0555	15.6999	14.5076	10.8651	8.40348	7.35373	4.10522	9.01372	11.4548	12.0687	9.22625
331	17.569	19.5498	14.4169	16.1489	11.7571	15.1545	10.6757	9.16069	9.10429	10.6694	6.75173	12.1113	11.6216	8.79234	13.7774	10.2995	14.4104	16.5261	13.6482	13.7623	14.9281	15.6327	16.2152	18.7654	16.1852	12.8591	9.59751	10.6019	9.27642	13.1987	11.0057	14.4977	11.758	15.2644	16.0294	16.8125	19.14	16.3981	15.7515	10.4494	10.5371	5.77656	6.7637	5.72563	7.61872	10.0811	13.5433	14.8534	12.7897
332	19.8183	20.6642	16.0711	17.4447	12.0118	14.9704	9.68334	11.0031	11.6236	15.0936	12.1641	17.148	15.2047	12.1423	17.2683	13.8154	16.3345	17.6134	14.5592	12.5924	13.8618	14.9218	15.419	17.0538	14.0067	11.5633	10.4693	9.17042	10.9303	13.7336	12.7705	16.2935	13.1841	18.2129	18.0305	17.2989	20.4766	16.2213	15.6968	10.394	8.51267	7.38853	4.20056	8.24513	8.28176	12.2972	14.422	14.4463	11.7423
333	19.6034	21.9205	17.2574	17.0553	12.1738	13.255	8.44091	9.90327	7.42768	11.1426	9.15952	12.9313	9.85361	6.97561	12.4147	10.7827	12.9463	15.7124	14.5091	12.5174	15.3761	16.5248	17.7348	19.9867	17.0531	14.9945	12.9212	10.7791	9.8131	11.1228	8.56266	10.9978	7.20653	12.3727	12.2056	11.5883	14.6735	10.939	11.3597	5.54305	7.2239	5.3086	7.76875	10.1473	12.5818	15.1402	18.1398	18.9654	16.7925
334	23.8163	25.2127	20.9383	20.7531	15.3157	15.9306	10.8567	14.2601	12.6062	16.8785	14.7771	18.5735	15.0923	11.8095	16.2391	14.1869	14.5652	16.039	14.8461	10.8041	13.9005	15.3463	16.6029	17.9644	14.8176	14.0468	13.8853	9.59774	11.4094	11.3486	10.871	13.3631	10.6278	16.4787	15.9292	13.3601	16.6337	11.3761	11.1708	6.81249	5.01381	8.15064	7.52944	12.5752	14.3374	17.2251	19.1986	19.1601	16.9889
335	27.2221	29.0661	25.0005	23.8992	18.8116	17.955	13.6833	17.6502	14.7016	18.9546	17.5773	20.2467	15.9766	13.0482	16.34	15.7624	14.5024	16.2228	16.7371	11.9549	16.0316	17.5735	19.2608	20.5044	17.5835	17.6935	17.7537	12.609	13.7044	11.4246	11.1991	12.1172	10.1958	15.8632	15.0843	11.0021	14.0076	8.18945	8.66173	6.74172	6.692	11.1712	12.1294	16.7673	19.2713	21.5617	23.58	23.6356	21.79
336	29.4944	31.8133	27.244	26.7452	21.8173	21.6116	17.1587	19.809	16.0736	19.0246	16.5807	18.9427	15.5599	11.429	12.9386	12.1205	9.47984	10.8853	12.575	8.14852	12.8298	14.328	16.4277	18.0741	15.6529	15.9615	15.7053	10.4245	10.2409	6.34939	7.42192	8.79374	9.87204	14.4313	15.5147	11.6947	12.3457	7.80387	4.27907	5.4122	5.06496	9.44731	11.993	15.3601	19.2478	20.0282	22.1647	22.7655	21.7388
337	32.2322	33.6845	29.3838	29.1657	23.7994	23.7937	19.0875	22.603	19.9788	23.6468	21.0252	24.1335	20.6729	16.6101	18.6702	16.9074	14.4093	14.1465	14.7009	9.00413	12.7596	14.3695	16.1546	16.6635	14.1916	15.672	17.0798	11.0188	13.5969	10.6231	12.8377	14.6691	14.9599	20.0554	20.4223	16.1826	17.6132	12.4273	9.87958	10.3203	7.11901	12.9963	12.8189	17.5833	20.3668	21.7023	22.9211	22.698	21.5981
338	36.2807	38.3195	33.905	33.3053	28.2386	27.635	23.3279	26.5926	22.9451	25.9954	23.5622	25.6671	22.228	18.2795	18.6067	18.0307	13.9415	13.543	16.1861	11.2048	15.2682	16.7536	18.896	19.5543	17.7132	19.5304	20.5878	14.7245	15.7654	11.094	13.7055	14.192	16.319	20.2196	21.2298	16.5271	16.2859	12.3266	8.92168	12.4436	10.9589	16.1097	17.4969	21.2804	24.9705	25.4095	26.8214	27.0043	26.4161
339	38.7227	40.1674	35.8048	35.7235	30.3632	30.2877	25.6577	29.0759	26.1708	29.4374	26.4945	29.2784	26.0981	21.801	22.5001	20.8514	17.0755	15.4173	16.9881	11.7461	14.6621	16.0977	17.9226	17.6783	16.1864	18.844	20.9991	15.025	17.5787	13.7501	17.1078	18.4992	20.3111	24.6168	25.5645	20.9557	21.1182	16.8263	13.3048	15.8557	12.7825	18.3244	18.2178	22.4227	25.5186	25.9657	26.6506	26.3499	25.9753
340	35.2878	36.4979	32.0197	32.5078	27.0424	27.7395	22.7554	25.7539	23.4165	26.6	23.1623	26.579	23.8379	19.191	20.5631	17.8603	15.0136	13.1368	13.2994	7.79251	10.3857	11.9379	13.65	13.5101	11.6491	14.1227	16.4478	10.4772	13.8716	11.1894	14.6901	17.2025	18.506	23.1762	24.2696	20.2904	20.9447	16.3494	12.4972	13.5393	9.2625	14.6579	13.7641	18.0261	20.8843	21.3715	21.9313	21.5764	21.1806
341	35.4977	35.9668	31.7036	32.7382	27.1248	28.4469	23.3134	26.3627	25.0831	28.5301	24.8708	28.9725	26.4436	21.8232	23.9799	20.46	18.5904	16.3987	14.9348	9.95262	10.6687	12.0629	13.0071	11.803	9.92939	12.8361	16.2557	10.8816	15.786	14.6252	17.9146	21.0335	21.4897	26.5794	27.3307	23.6518	25.0144	20.0397	16.6943	16.4205	11.3502	16.3259	13.5298	18.2333	19.8802	20.8633	20.659	19.602	19.1208
342	38.2488	38.5477	34.6748	35.0541	29.4554	29.9488	25.2186	29.1356	27.7781	31.7972	28.8306	32.632	29.385	25.2531	27.5344	24.8406	22.5163	20.7714	20.1376	14.7521	16.1459	17.5084	18.4719	17.0805	15.3681	18.2154	21.5368	15.97	20.5412	18.5727	21.5225	23.8191	23.8898	29.1998	29.2527	24.9358	26.6721	21.3677	18.9593	19.1772	14.8797	20.4577	17.8726	23.1096	24.4196	26.0347	25.8798	24.5787	23.722
343	39.6253	39.6055	35.5777	36.8326	31.1955	32.6277	27.5755	30.781	29.9071	33.4636	29.7408	33.99	31.5024	26.9039	28.9969	25.3214	23.3628	20.6778	19.0459	14.607	14.3443	15.4204	15.8448	13.5643	12.6914	16.0121	20.0859	15.3677	20.5197	19.4927	22.9685	26.0443	26.5282	31.6569	32.2971	28.4607	29.8525	24.8239	21.547	21.4922	16.428	21.2534	17.8879	22.4628	23.4553	24.4144	23.5314	21.9696	21.7606
344	39.4044	40.0273	35.6036	36.8273	31.2612	32.6457	27.4797	30.2202	28.5882	31.591	27.5772	31.4536	29.2751	24.3688	25.5878	21.9983	19.4284	16.2747	15.3492	11.1455	11.1292	12.2725	13.1986	11.4709	10.8788	14.4349	18.0487	13.085	17.449	15.8293	19.8103	22.837	24.3306	28.9048	30.2368	26.4592	26.9823	22.5467	18.3963	19.2381	14.345	19.0084	16.8074	20.6503	22.7965	22.7837	22.2823	21.3938	21.6754
345	40.3826	41.2511	37.0103	37.3906	31.8513	32.264	27.4418	30.9311	28.76	32.2148	28.9439	32.3013	29.3253	24.8563	26.0233	23.5634	20.3119	17.994	18.4071	13.2949	14.942	16.255	17.6053	16.4465	15.2941	18.5094	21.5679	15.8465	19.585	16.712	20.3092	22.3514	23.7197	28.3847	29.1927	24.739	25.3565	20.7395	17.3001	18.9495	14.9175	20.4399	19.0116	23.4909	25.8531	26.4363	26.4567	25.6499	25.4056
346	44.1627	44.5344	40.5179	41.0997	35.4942	36.0485	31.2633	34.9478	33.2671	36.9217	33.587	37.2099	34.2412	29.7963	31.162	28.4261	25.3576	22.711	22.6199	17.8224	18.5787	19.6805	20.5871	18.6258	17.9968	21.5113	25.1833	19.8521	24.1663	21.7328	25.3768	27.5424	28.6618	33.4971	34.0927	29.5792	30.4374	25.6774	22.4878	23.8688	19.5761	25.0236	22.7878	27.4079	29.1106	29.8561	29.3162	28.0407	27.902
347	44.9405	45.3548	41.0585	42.2778	36.6785	37.9114	32.8311	35.8047	34.1851	37.2605	33.2709	37.0494	34.8008	29.9227	30.8006	27.3988	24.4195	20.9249	20.4141	16.6362	16.267	17.0769	17.7432	15.3848	15.6921	19.4697	23.3572	18.724	22.9736	21.0512	25.1828	27.8886	29.6603	34.1315	35.4373	31.3456	31.6432	27.315	23.2065	24.6451	19.9448	24.7115	22.433	26.1993	28.1184	27.9537	27.0449	25.8949	26.4713
348	44.4045	45.4312	40.8912	41.8102	36.3246	37.2325	32.216	34.9909	32.622	35.3294	31.3977	34.6371	32.4384	27.5332	27.6166	24.745	21.0681	17.5232	18.2122	14.5699	15.0117	15.8835	17.0986	15.6035	15.8011	19.4043	22.5841	17.6756	20.8773	18.0958	22.396	24.6678	27.2406	31.1637	32.8918	28.7497	28.3011	24.5643	20.0123	22.4242	18.3237	23.0051	21.947	25.2653	28.1259	27.4468	27.1079	26.5591	27.2348
349	45.8282	46.8348	42.574	42.8133	37.3214	37.4391	32.7607	36.2983	33.7531	37.0301	33.7937	36.7674	33.7917	29.3578	29.7408	27.7199	23.7759	21.1078	22.3708	17.796	19.2608	20.3455	21.7097	20.3512	19.8779	23.3623	26.4415	20.8911	24.1119	20.6581	24.4658	25.9657	28.0538	32.2314	33.2583	28.5358	28.458	24.4149	20.8325	23.5389	19.9982	25.4101	24.4597	28.5883	31.2412	31.3724	31.289	30.5419	30.6498
350	50.0155	51.3594	47.0145	47.0145	41.6388	41.4152	36.9065	40.3851	37.3236	40.3241	37.2163	39.666	36.7112	32.3961	31.9688	30.5613	26.0251	23.3435	25.5459	21.4401	23.0924	24.0379	25.5612	24.4017	24.2629	27.7133	30.4896	25.0378	27.5073	23.4771	27.2806	28.1587	30.942	34.5022	35.7899	30.9382	30.1002	26.7958	23.1527	26.7957	23.8943	29.1145	28.8992	32.6476	35.7711	35.4815	35.5564	35.0677	35.3854
351	51.8372	52.5682	48.4653	48.7195	43.1924	43.229	38.643	42.4002	40.0238	43.4355	40.2197	43.2319	40.1919	35.8102	36.1291	34.1187	30.1062	27.2281	28.4004	24.0643	25.0403	25.9744	27.0805	25.1952	25.1896	28.8792	32.3154	26.9757	30.437	27.0805	30.9248	32.3082	34.3772	38.5457	39.4289	34.547	34.4686	30.4914	27.1498	29.9272	26.3457	31.79	30.4748	34.6818	37.0118	37.1662	36.7139	35.6861	35.9305
352	54.1845	55.3796	51.218	50.9923	45.6182	45.0885	40.7678	44.5915	41.5882	44.8387	41.9778	44.3724	41.1438	37.0372	36.7242	35.553	30.994	28.479	30.668	26.4008	28.0374	28.9773	30.4064	29.0104	28.8935	32.4262	35.3778	29.8444	32.5034	28.4258	32.0646	32.6788	35.2166	38.8425	39.7906	34.7248	34.0587	30.718	27.5981	31.2304	28.4532	33.8723	33.4555	37.4963	40.3751	40.3646	40.3197	39.6325	39.8351
353	49.3929	50.7608	46.6357	46.1407	40.8488	40.0796	35.8851	39.7949	36.6498	40.0028	37.4289	39.6964	36.2351	32.3283	32.2358	31.3702	26.8679	24.8868	27.2531	22.59	24.8616	25.9873	27.617	26.6386	25.9827	29.2445	31.8567	26.06	28.4991	24.2091	27.5459	27.9449	30.2266	33.942	34.6765	29.5519	29.091	25.5962	22.7937	26.3955	23.9634	29.4832	29.3796	33.5862	36.5708	36.8592	37.1734	36.6211	36.5121
354	47.14	48.0462	44.035	43.863	38.4154	38.051	33.6579	37.6682	35.1456	38.7931	36.0124	38.868	35.44	31.3631	32.0361	30.4548	26.525	24.3618	25.7394	20.7755	22.6074	23.7786	25.1447	23.7719	23.0138	26.3834	29.443	23.6744	26.9666	23.3394	26.7642	27.8463	29.4674	33.814	34.309	29.3013	29.5937	25.3572	22.5724	25.2185	22.0352	27.7333	26.7138	31.2903	33.6845	34.3394	34.3362	33.4362	33.1957
355	51.9423	52.6668	48.936	48.4425	43.0707	42.2797	38.2163	42.6173	40.1688	44.0842	41.657	44.3895	40.6391	36.8766	37.6372	36.3979	32.41	30.4423	31.9217	26.8803	28.714	29.8583	31.1292	29.5552	28.8508	32.2457	35.4219	29.6324	33.002	29.2838	32.483	33.1909	34.5384	38.8888	38.9596	33.7435	34.2194	30.031	27.9056	30.5849	27.6934	33.4991	32.3468	37.177	39.2908	40.2654	40.1633	39.0702	38.6716
356	52.2475	52.4483	49.0028	48.6706	43.2673	42.672	38.6503	43.2381	41.4246	45.6551	43.2329	46.3821	42.5749	38.8551	40.2706	38.6042	35.1166	33.1286	33.8453	28.6657	30.1001	31.2471	32.2264	30.2881	29.5107	32.8903	36.4149	30.795	34.8089	31.6642	34.7722	35.8667	36.5495	41.3594	41.0631	35.9491	37.0968	32.4058	30.5802	32.4557	29.1594	34.9938	33.0301	38.1836	39.5971	41.0339	40.6196	39.1475	38.5507
357	50.9788	51.5632	48.1891	47.2426	42.0303	40.7529	37.1112	41.9272	39.6615	43.9612	42.0909	44.7499	40.5669	37.2876	38.5855	37.7009	34.0095	32.6702	34.0355	28.6148	30.8371	32.117	33.3967	31.9789	30.7897	33.8991	36.9166	30.9964	34.4198	30.7615	33.4257	33.8417	34.417	38.993	38.3863	33.0952	34.2212	29.7663	28.6162	30.8297	28.3403	34.2364	32.9879	38.2235	39.9791	41.6117	41.6943	40.4901	39.6108
358	46.4746	47.2631	43.6217	42.891	37.5819	36.6	32.655	37.2113	34.8095	38.9297	36.8141	39.5407	35.5532	32.0357	33.279	32.2102	28.5456	27.172	28.5189	23.0898	25.4426	26.7613	28.1474	26.9518	25.6489	28.6862	31.5531	25.5872	28.9023	25.2476	28.0211	28.6588	29.428	34.0352	33.7456	28.5381	29.5346	24.9788	23.3869	25.6109	22.965	28.8525	27.7756	32.8702	34.89	36.312	36.5298	35.5005	34.7066
359	47.019	47.1955	43.6957	43.4985	38.0461	37.6822	33.5138	38.0195	36.3881	40.655	38.1714	41.5146	37.7766	34.0104	35.786	33.8775	30.7456	28.9101	29.2447	23.9184	25.4077	26.6351	27.6031	25.8015	24.7135	27.9212	31.3847	25.7589	29.9468	27.1074	30.1024	31.4893	31.8552	36.897	36.5708	31.6237	33.0894	28.0944	26.2607	27.6237	24.1225	29.9325	27.7641	33.0232	34.314	35.9353	35.6051	34.1327	33.3827
360	47.9944	48.0362	44.9497	44.213	38.9767	38.0057	34.3687	39.3183	37.811	42.4302	40.5685	43.7221	39.5394	36.3158	38.4555	37.0447	34.0638	32.8169	33.2647	27.697	29.585	30.8965	31.8984	30.2689	28.8389	31.7473	34.9865	29.2919	33.3541	30.4429	32.9088	33.8514	33.5749	38.7039	37.7136	32.6679	34.6431	29.5566	28.7181	29.8252	26.8987	32.7279	30.6133	36.1805	37.1653	39.3779	39.2351	37.6824	36.5035
361	44.7791	45.3405	42.1105	40.9563	35.822	34.396	30.899	35.8855	33.8238	38.3696	36.8391	39.5634	35.1743	32.1971	34.1416	33.3372	30.1754	29.4643	30.4976	24.8047	27.4186	28.8364	30.1529	29.098	27.3333	29.9703	32.6556	26.7151	30.1242	26.757	28.8842	29.3249	29.1024	34.0084	32.9513	27.7715	29.6248	24.7135	24.2491	25.6941	23.4508	29.2947	27.9877	33.4755	34.982	37.1512	37.5187	36.339	35.0312
362	41.5975	41.988	38.5318	37.9715	32.602	31.9234	27.901	32.5874	30.8649	35.311	33.2401	36.4473	32.4396	29.0052	31.2025	29.6457	26.8295	25.757	26.1302	20.4691	22.6784	24.0855	25.2512	24.0521	22.2886	24.9701	27.8997	22.0763	25.9774	23.1336	25.5547	26.7392	26.5117	31.7206	31.0258	26.1143	28.0676	22.8079	21.641	22.5348	19.4837	25.3297	23.4622	28.9606	30.3006	32.3779	32.5335	31.2547	30.0559
363	43.3262	43.0611	40.0338	39.6217	34.3175	33.8147	30.0019	34.8604	33.9188	38.6387	36.6506	40.2132	36.2003	32.9296	35.6784	33.7647	31.4447	30.291	29.9609	24.4106	26.0296	27.3576	28.1591	26.517	24.8248	27.4484	30.7432	25.3168	29.7909	27.5904	29.8824	31.3562	30.5047	35.9996	34.9102	30.2116	32.7287	27.228	26.4286	26.5701	23.2425	28.8706	26.1186	31.8281	32.2979	34.8698	34.6294	32.9122	31.5043
364	42.9189	42.94	40.1819	38.9629	33.9628	32.5353	29.3581	34.609	33.3333	38.2583	37.0438	40.0808	35.5674	32.9492	35.7533	34.7124	32.3085	31.9138	32.182	26.4414	28.831	30.2717	31.3275	30.1909	28.1326	30.3976	33.1173	27.493	31.3181	28.6792	30.3493	31.0577	29.7893	35.1123	33.4293	28.5735	31.3676	26.02	26.2883	26.5598	24.2555	29.8518	27.8249	33.6238	34.2889	37.2007	37.4641	35.9867	34.2223
365	38.3413	38.7198	35.6461	34.471	29.3532	28.0388	24.568	29.6914	28.1495	32.9801	31.6915	34.6965	30.2413	27.5353	30.3888	29.3748	27.1038	26.9848	27.287	21.5335	24.266	25.7707	26.9694	26.2596	23.9398	25.9239	28.2748	22.5758	26.1173	23.4892	24.9816	25.7519	24.444	29.8292	28.3094	23.5011	26.3316	20.8385	21.0624	21.1418	18.9583	24.5334	22.8436	28.5814	29.5748	32.3985	32.9711	31.7537	29.9487
366	37.7741	37.4997	34.495	34.0677	28.7644	28.3862	24.5399	29.4158	28.7725	33.6119	31.7989	35.4918	31.4802	28.4151	31.7317	29.7454	28.0637	27.4262	26.6705	21.123	22.9463	24.3486	25.132	23.9188	21.7081	23.7461	26.6616	21.4038	25.84	24.1519	25.9301	27.5917	26.05	31.77	30.4397	26.0867	29.1544	23.4007	23.0349	22.2392	19.017	24.3679	21.4394	27.2996	27.5013	30.5317	30.5593	28.9211	27.1111
367	40.3432	39.7399	37.2934	36.4373	31.4628	30.562	27.3877	32.5846	32.2347	37.324	36.0489	39.5817	35.2764	32.7166	36.2471	34.6171	33.0116	32.636	31.9672	26.411	28.2812	29.6773	30.3909	29.0968	26.8976	28.8175	31.6685	26.5646	30.899	29.1807	30.6386	31.9339	29.9347	35.6238	33.7212	29.3627	32.8009	27.1013	27.491	26.6138	23.8928	29.0845	26.1489	32.0624	31.8517	35.2958	35.2996	33.5047	31.4548
368	37.2321	37.1409	34.729	33.1584	28.4065	26.7029	23.9714	29.4247	28.6235	33.808	33.1835	36.2108	31.5402	29.5429	33.1274	32.2616	30.6995	31.0934	30.936	25.3275	27.9566	29.4421	30.4412	29.7892	27.2194	28.6986	30.832	25.5985	29.159	27.1316	27.9344	28.6105	26.204	31.719	29.3816	25.0005	28.7195	23.1546	24.4721	23.5394	21.8307	26.8483	24.7809	30.6339	30.8179	34.4257	35.0361	33.63	31.3219
369	33.272	32.9918	30.3297	29.3729	24.3125	23.4731	20.1221	25.3279	25.0275	30.1638	29.0922	32.6222	28.3385	26.0126	30.009	28.4555	27.4852	27.7692	26.8781	21.4892	23.7469	25.2093	26.008	25.413	22.7095	23.8718	26.0192	21.1213	25.0297	23.7553	24.5538	25.9423	23.2932	29.1115	27.0687	23.12	27.0246	21.1873	22.0375	20.2112	17.8941	22.6305	19.9189	25.8205	25.6517	29.4064	29.9216	28.4511	26.0312
370	36.0634	35.0468	32.7669	32.2639	27.3143	26.9854	23.7581	28.7635	29.2063	34.3294	33.0266	36.9251	32.8919	30.447	34.592	32.5217	31.7422	31.5603	30.1122	24.8856	26.4083	27.7473	28.2144	27.039	24.6094	25.9641	28.6592	24.1641	28.689	27.8662	28.965	30.7387	28.0893	33.979	31.9615	28.2003	32.1254	26.2657	26.7878	24.8123	21.9186	26.495	22.9222	28.7924	27.8643	31.7826	31.7299	29.8108	27.427
371	37.1301	36.2278	34.4413	33.0766	28.6013	27.2557	24.9269	30.3012	30.5764	35.8945	35.4009	38.7961	34.3108	32.5622	36.7602	35.4656	34.5976	34.9763	34.0435	28.6887	30.759	32.1781	32.8208	31.9392	29.341	30.5213	32.7843	28.1719	32.1419	30.9311	31.5269	32.607	29.5343	35.221	32.5547	28.7407	32.9849	27.3201	28.8289	26.9905	25.0344	29.525	26.6156	32.4598	31.6428	35.825	36.1245	34.3639	31.7503
372	32.0082	31.3836	29.5398	27.9008	23.4814	21.941	19.7506	25.1966	25.532	30.8968	30.7453	34.0077	29.4977	28.1217	32.6326	31.5572	31.166	32.0987	31.1089	25.9931	28.3469	29.7909	30.5087	30.1523	27.2665	27.8498	29.49	25.1457	28.61	27.6953	27.6935	28.6871	25.0597	30.7155	27.8151	24.3934	29.0163	23.4042	25.442	22.9513	21.5753	25.5298	22.9689	28.6484	27.8594	32.2707	32.9916	31.5188	28.6489
373	31.0962	29.8347	27.8931	27.2862	22.5845	22.3824	19.532	24.4692	25.6423	30.8379	29.9816	33.9199	29.9901	28.0984	32.8632	30.8394	30.9255	31.3536	29.4828	24.6901	26.2432	27.5565	27.9172	27.2256	24.4738	24.9485	26.9868	23.1894	27.3333	27.2466	27.5805	29.4226	25.8893	31.7656	29.3473	26.3074	30.8198	25.045	26.2312	23.1751	20.8186	24.4733	20.809	26.4598	24.9267	29.4694	29.7168	27.9034	25.0153
374	35.288	33.5687	32.1435	31.4753	27.1202	26.7357	24.3711	29.2947	30.6737	35.9023	35.1699	39.0837	35.0811	33.2893	37.9984	35.9963	35.9086	36.1333	34.273	29.3863	30.7376	32.0171	32.269	31.2053	28.6574	29.4278	31.789	28.0094	32.3773	32.1643	32.6789	34.4191	30.9404	36.7816	34.1835	31.0169	35.5418	29.7749	31.0253	28.2679	25.8339	29.6511	25.8239	31.4529	29.6389	34.2019	34.1395	32.0801	29.2751
375	33.9022	32.485	31.4706	29.862	26.023	24.6086	23.1684	28.3717	29.5655	34.9167	35.0311	38.401	34.0266	32.9907	37.8044	36.5771	36.5645	37.4673	36.0713	31.1452	33.1033	34.4757	34.9473	34.3519	31.5406	31.9859	33.7324	29.8858	33.5622	33.0892	32.9708	34.0762	30.085	35.6657	32.4556	29.4551	34.3301	28.8279	31.055	28.2182	26.789	30.3454	27.3008	32.821	31.241	36.0368	36.4837	34.7279	31.6725
376	28.8815	27.4234	26.3402	24.9073	21.0292	20.0372	18.5309	23.5248	25.203	30.4804	30.6309	34.1374	30.0299	29.1467	34.2938	32.8893	33.4886	34.6514	32.8908	28.3805	30.2432	31.5601	31.9582	31.6925	28.73	28.6143	29.9242	26.6133	30.0337	30.1543	29.6502	31.0067	26.618	32.183	29.0019	26.5782	31.658	26.2307	28.518	24.9438	23.683	26.5365	23.4301	28.6669	26.8076	31.8281	32.4719	30.8718	27.6123
377	30.4461	27.9989	27.4681	26.8436	23.296	23.3078	21.8664	26.1916	28.804	33.8515	33.6879	37.6156	33.9877	32.9537	38.2957	36.2646	37.2705	38.0686	35.6219	31.447	32.5902	33.7715	33.7929	33.1773	30.4273	30.2049	31.8187	29.1757	33.0632	33.8343	33.5304	35.3963	31.0075	36.6014	33.6067	31.5333	36.5902	31.1295	32.9802	29.087	27.2444	29.7358	25.8021	30.7722	28.0036	33.2	33.3082	31.3284	28.038
378	28.0388	26.3073	24.7004	24.3745	19.9277	20.2934	17.7156	22.24	24.2916	29.3637	28.6585	32.7633	29.1673	27.5922	32.77	30.5329	31.3625	32.0256	29.6365	25.3802	26.6269	27.8487	27.9912	27.5098	24.6716	24.5189	26.177	23.2023	27.1675	27.8495	27.7583	29.8441	25.8119	31.5831	29.0567	26.7288	31.503	25.904	27.2657	23.431	21.2606	24.0012	20.0417	25.2834	23.0277	27.9927	28.2571	26.4478	23.264
379	31.3384	29.031	27.368	28.0936	23.5547	24.9318	21.8665	25.7628	28.1561	32.9226	31.4232	36.0255	32.9315	30.7217	35.7254	32.6705	33.4971	33.3853	30.3759	26.3563	26.6929	27.757	27.522	26.3668	23.942	24.117	26.5398	23.9586	28.6894	29.775	30.3515	33.0518	29.5734	35.4235	33.447	31.0592	35.4541	29.7521	30.183	26.5206	23.3438	26.1569	21.2716	26.3572	23.5457	28.2303	27.7139	25.408	22.5315
380	31.881	30.4263	27.8532	28.5829	23.4187	24.6978	20.7733	24.8496	26.2276	30.9418	28.8886	33.4857	30.3134	27.4536	31.9651	28.818	29.014	28.5334	25.8466	21.4352	21.9299	23.0896	23.0677	21.8139	19.3993	20.156	22.9776	19.5609	24.5667	25.1256	26.2499	29.0345	26.2991	32.2306	30.7881	27.8618	31.7279	25.9339	25.6761	22.6347	18.9179	22.5105	17.7581	23.27	21.4505	25.512	25.0692	22.9069	20.4389
381	32.8097	30.5601	28.3388	29.9548	25.1038	27.3256	23.5223	26.8154	29.1006	33.4659	31.0884	36.0646	33.4975	30.5845	35.239	31.4586	32.2415	31.431	27.9336	24.2907	23.8093	24.7253	24.1806	22.5722	20.5683	20.9829	24.0091	21.7714	27.0055	28.4389	29.6249	32.8914	30.1161	35.9265	34.6749	32.2591	36.1089	30.4534	29.8764	26.437	22.4154	25.1891	19.7231	24.5375	21.6625	25.7627	24.6619	22.0732	19.6536
382	32.8936	31.3375	28.3536	30.1184	24.8512	27.1755	22.7046	25.8558	27.3787	31.5099	28.5452	33.5515	31.1328	27.6265	31.8012	27.7739	28.1582	26.9228	23.4863	19.7804	19.1217	20.0562	19.59	17.8185	15.9206	16.7713	20.2315	17.5509	23.0527	24.2861	25.982	29.4625	27.4189	33.1596	32.5049	29.8394	33.119	27.5486	26.2025	23.2362	18.6722	21.8153	16.3705	21.3016	19.2425	22.6465	21.5331	19.041	17.1112
383	35.6753	34.449	31.6267	32.3857	27.0671	28.178	24.0191	28.1482	28.9282	33.5486	31.1367	35.6784	32.4702	29.1693	33.1401	29.922	29.4197	28.3702	25.9961	21.3049	21.6727	22.8245	22.8658	21.1466	19.1305	20.6803	24.0735	20.1213	25.4138	25.3973	27.1812	29.9467	27.9504	33.854	32.761	29.3292	32.7082	26.8898	26.0266	23.8528	19.6963	23.9845	19.4031	24.9756	23.75	27.1557	26.4465	24.2342	22.2778
384	37.5461	36.6585	33.2615	34.5897	29.0648	30.6933	25.9695	29.5113	29.8231	33.9272	30.6988	35.362	32.6551	28.6381	31.9197	28.1514	27.2616	25.3547	22.8382	18.4463	18.0755	19.1101	19.0515	16.7922	15.3626	17.6339	21.655	17.6736	23.2789	23.2353	25.8211	29.0074	28.049	33.704	33.4637	29.9602	32.5146	26.9602	24.8873	23.3728	18.4724	22.8593	18.2686	23.4046	22.7957	25.1487	24.0495	21.8589	20.7295
385	39.7187	39.4819	35.7689	36.643	31.0232	32.0481	27.2533	30.9949	30.3065	34.3123	31.0724	35.2782	32.3307	28.1006	30.626	27.3435	25.4564	23.3036	21.8527	16.9655	17.2853	18.4466	18.9157	16.8177	15.538	18.514	22.4151	17.5025	22.6705	21.4704	24.5309	27.2733	27.1499	32.5681	32.6294	28.5771	30.4916	25.1316	22.6233	22.3317	17.5901	22.7301	19.2184	24.3424	24.9155	26.5987	25.8517	24.1078	23.3889
386	36.3929	36.0098	32.1174	33.7016	28.1004	30.0198	24.9455	27.9497	27.7879	31.4173	27.6908	32.3219	30.0123	25.5712	28.3697	24.2983	23.271	20.9752	18.364	14.2221	13.5067	14.5597	14.6146	12.3652	10.9822	13.6436	17.805	13.6962	19.3068	19.3266	22.3046	25.7836	25.5076	30.8612	31.2651	27.9106	29.8664	24.6493	21.7789	20.5598	15.3072	19.542	15.2531	19.9746	20.1366	21.6885	20.6606	18.7926	18.1855
387	32.9846	32.3931	28.8494	29.9795	24.4094	26.0029	21.1964	24.7573	25.0311	29.2108	26.1905	30.8169	28.0139	24.1824	27.8302	24.2311	23.745	22.4792	19.9167	15.3629	15.6098	16.8101	16.979	15.5255	13.2999	14.8798	18.304	14.1324	19.547	19.7311	21.7957	24.9787	23.5582	29.2916	28.9012	25.6474	28.4831	22.8886	21.1939	19.0371	14.3285	18.5625	14.0067	19.4924	18.9921	21.7987	21.28	19.389	17.7367
388	35.542	35.5441	31.9354	32.2174	26.6452	27.1408	22.5455	26.7221	25.9065	30.2701	27.645	31.6399	28.2168	24.4523	27.5002	24.8043	23.1897	22.0439	20.8759	15.474	16.9354	18.3324	19.1122	17.9218	15.7306	17.9468	21.0687	15.7544	20.516	19.1597	21.458	23.8264	22.9303	28.5801	28.0898	24.013	26.5232	20.8806	19.303	18.4495	14.2923	19.6475	16.5065	22.1555	22.7849	25.1917	25.1332	23.6512	22.2324
389	32.9062	33.697	29.6052	29.7593	24.2011	24.6231	19.7826	23.5364	21.8298	25.8125	23.0221	26.6996	23.3646	19.3223	21.9527	19.4931	17.583	16.7627	16.2001	10.5247	13.0803	14.6476	15.983	15.7499	13.2111	15.0885	17.4059	11.5236	15.5031	13.5883	15.9262	18.2658	17.9351	23.357	23.3974	19.3461	21.3284	15.902	13.7215	13.2207	9.10118	14.8135	12.9201	18.2719	20.0808	21.8908	22.5075	21.7296	20.4836
390	38.0268	39.0407	34.9992	34.7536	29.3074	29.0657	24.5545	28.5462	26.1937	30.0612	27.4752	30.5681	26.99	23.0312	24.6663	22.9451	19.8324	18.6112	19.3659	13.7258	16.4347	17.9161	19.4507	18.8698	17.0041	19.5943	22.0781	16.0348	19.3837	16.1806	18.9935	20.4484	21.0972	26.017	26.1817	21.4517	22.6452	17.6472	15.2722	16.7004	13.4305	19.3026	18.2743	23.2493	25.5417	26.8414	27.3589	26.6338	25.7852
391	36.1093	37.7053	33.5956	32.8172	27.6078	26.7853	22.5598	26.5063	23.4145	27.1508	25.0499	27.5201	23.642	20.0242	21.3553	20.589	17.1847	16.9212	18.6233	13.0758	16.8339	18.3828	20.2522	20.4754	18.3497	20.308	21.8532	15.7728	17.8605	13.9052	16.1031	16.7396	17.5507	22.17	22.297	17.3511	18.3028	13.4761	11.5095	13.6541	11.7257	17.4374	17.7661	22.4154	25.3181	26.5668	27.7434	27.488	26.4703
392	38.2509	40.3517	36.2882	34.9336	30.07	28.5092	24.8201	28.7243	24.8845	28.3245	26.7931	28.3733	24.2568	21.1768	21.6131	22.0912	18.0462	18.3553	21.2572	16.2162	20.3382	21.8116	23.8791	24.4138	22.4481	24.2698	25.3008	19.3929	20.3408	15.5958	17.3185	16.6462	18.1155	21.8491	21.99	16.7313	16.8086	12.9744	11.6451	15.2226	14.8234	19.9805	21.4448	25.5977	28.9918	29.9804	31.5096	31.572	30.6007
393	40.6431	42.4171	38.7213	37.0284	32.2008	30.1864	26.8595	31.3468	27.8738	31.7842	30.6637	32.3174	27.8338	25.1712	26.0892	26.6271	22.8391	23.1183	25.6432	20.3051	24.1642	25.663	27.5702	27.693	25.6676	27.704	29.1242	23.0988	24.6609	20.2167	21.7572	20.9903	21.655	25.6236	25.0065	19.5971	20.3886	16.3686	16.1401	19.0289	18.4952	23.8997	24.7001	29.3833	32.2237	33.7433	35.0547	34.7727	33.5677
394	42.5719	43.786	40.0045	39.0256	33.8154	32.6062	28.716	33.1682	30.3403	34.3417	32.4473	34.8646	30.7716	27.4086	28.5505	27.9236	24.2048	23.3845	25.1543	19.6455	22.6869	24.1145	25.7674	25.1839	23.4971	26.1493	28.4372	22.3419	25.0281	21.0505	23.491	23.7916	24.6031	29.0626	28.7999	23.5579	24.4586	19.9716	18.5627	21.0144	18.9539	24.7737	24.42	29.3734	31.8139	33.2085	33.8839	33.2131	32.2781
395	36.9538	38.2687	34.6536	33.2839	28.2194	26.6642	23.0146	27.7015	24.947	29.2677	27.9375	30.2999	25.8487	22.9929	24.9505	24.6519	21.6634	21.8945	23.3304	17.6705	21.2823	22.8497	24.5365	24.5196	22.1809	24.0409	25.6901	19.6937	22.0594	18.4423	19.9194	20.0485	19.7226	24.5721	23.6561	18.4843	20.3875	15.3	15.149	16.5406	15.2047	20.8411	20.7101	25.8751	28.0941	30.1413	31.2777	30.7116	29.2425
396	37.5579	38.0972	34.5248	33.9838	28.583	28.0251	23.8612	28.4613	26.7386	31.1901	29.1417	32.4125	28.4285	25.0098	27.5083	25.8928	23.4264	22.7159	22.8834	17.1432	19.659	21.1442	22.3931	21.598	19.4336	21.7301	24.3287	18.4855	22.2741	19.6558	21.7937	23.1407	22.5917	27.9601	27.245	22.5171	24.7387	19.2626	18.205	18.5667	15.5302	21.3299	19.5474	25.1063	26.5063	28.7293	29.1418	28.0309	26.6441
397	32.0441	32.7184	29.2306	28.3806	23.0565	22.3143	18.2438	23.0385	21.4901	26.217	24.6681	27.9291	23.7286	20.803	24.1228	22.7478	21.1531	21.4539	21.2713	15.6804	18.6725	20.2265	21.492	21.4098	18.6483	19.9355	21.717	16.1722	19.4979	17.4615	18.5577	19.8676	18.1463	23.833	22.5784	18.2247	21.3585	15.5338	15.5819	14.539	12.196	17.5479	15.9521	21.6591	22.828	25.7065	26.6494	25.7463	23.7853
398	32.2247	31.9223	28.8111	28.6255	23.2353	23.3541	19.244	23.9344	23.753	28.6048	26.777	30.7458	26.9526	23.9853	27.9223	25.6303	24.8135	24.6209	23.2045	17.955	19.7453	21.1609	21.8434	21.101	18.4432	19.6875	22.1533	17.3314	21.7404	20.9094	22.1464	24.2343	22.007	27.9178	26.5307	22.785	26.3193	20.4395	20.2888	18.2494	14.9765	19.7398	16.4232	22.3485	22.1811	25.6538	25.9271	24.3856	22.1831
399	29.0661	29.1846	25.435	25.8479	20.2322	21.2064	16.3587	20.275	19.905	24.3116	21.8035	26.061	22.8102	19.2929	23.2138	20.3283	19.9326	19.6956	17.8012	12.8637	14.5926	15.9806	16.7254	16.5026	13.5972	14.3651	16.5341	11.7538	16.2332	16.021	17.3173	20.0852	18.1682	24.0067	23.3406	20.0857	23.2134	17.5453	16.5372	13.9181	9.91712	14.3985	10.8731	16.7716	17.0685	20.1889	20.6926	19.5119	17.4243
400	25.5517	25.2005	21.7143	22.3494	16.7989	18.3622	13.6515	17.4194	18.2349	22.7473	20.5899	25.1364	22.1254	19.2109	23.9375	20.9073	21.678	21.9582	19.3401	15.3254	16.5168	17.7383	18.1148	18.105	15.1408	14.8396	16.3862	12.9944	17.1192	18.1028	18.5082	21.4347	18.4643	24.2617	23.1542	20.7991	24.5642	19.0961	18.871	14.962	11.7046	14.5056	10.2849	15.8998	14.9322	19.081	19.6065	18.4104	15.5683
401	28.052	27.3984	23.7505	25.2636	19.7388	22.0436	17.1134	20.1138	21.0655	25.0858	22.0831	26.9834	24.5528	20.9888	25.2522	21.4032	22.0489	21.4289	18.1438	14.4078	14.529	15.6759	15.6081	14.9722	12.2145	12.34	14.9296	11.8439	16.9207	18.3056	19.5505	23.0612	20.9279	26.5955	26.1446	23.728	26.9106	21.5331	20.2245	16.7923	12.4201	15.2797	10.0953	15.439	14.2228	17.6961	17.5547	15.7747	13.4432
402	27.1991	25.7245	22.7124	24.4266	19.2128	21.8283	17.4413	20.3814	22.4187	26.5771	24.0241	29.0326	26.6627	23.6774	28.434	24.634	25.8494	25.4909	21.921	18.5704	18.4389	19.4303	19.0655	18.331	15.7651	15.37	17.6739	15.5718	20.4034	22.2493	23.0172	26.4372	23.5889	29.2585	28.2991	26.2836	29.9991	24.6031	23.9565	19.9903	16.1524	18.2939	12.8584	17.7385	15.1694	19.5038	19.0744	17.0158	14.1758
403	26.3391	25.0174	22.3869	23.0248	17.8747	19.4079	15.5216	19.4608	21.3081	26.0317	24.3768	28.9403	25.8529	23.4933	28.5154	25.5702	26.5559	26.8422	24.0068	20.054	20.9024	22.0647	22.1084	21.6977	18.8496	18.5469	20.3453	17.5341	21.8204	22.9723	23.2331	25.9798	22.4975	28.3275	26.6366	24.402	28.654	23.0766	23.4325	19.4232	16.4492	19.0214	14.4692	19.7695	17.6448	22.3421	22.5167	20.7551	17.6954
404	26.8033	24.3644	22.5579	23.8216	19.3338	21.5611	18.3856	21.5917	24.5972	29.0564	27.4929	32.262	29.6235	27.572	32.8284	29.5528	31.1178	31.289	27.8459	24.4935	24.6248	25.586	25.2236	24.5438	21.9771	21.3365	23.153	21.4582	25.8003	27.6538	27.7941	30.7567	27.0014	32.6442	30.8232	29.1325	33.556	28.1412	28.5686	24.2195	21.2686	23.0446	18.0241	22.5612	19.2138	24.2355	23.8526	21.7266	18.5679
405	26.2132	23.545	22.5598	23.0239	19.1845	20.6358	18.5012	22.0018	25.2744	29.9252	29.2078	33.5682	30.6258	29.2989	34.7883	32.1071	33.7694	34.4445	31.3312	27.852	28.4411	29.4722	29.2483	28.7981	26.0811	25.2892	26.6812	24.9258	28.8049	30.4563	30.0966	32.5787	28.2444	33.7727	31.3166	29.8265	34.6827	29.3579	30.6211	26.1229	23.9352	25.5715	21.1332	25.5849	22.2284	27.4977	27.5239	25.5874	22.1286
406	31.4324	28.6854	27.8029	28.1387	24.2149	25.2415	23.0291	26.9258	29.7683	34.6011	33.6996	38.09	34.8863	33.2545	38.5053	35.7806	36.8608	37.1221	34.1717	30.2245	30.7428	31.8088	31.5558	30.59	28.0793	27.9772	30.0388	27.7154	32.1168	33.2722	33.4281	35.8544	31.8748	37.6081	35.148	33.0399	37.8032	32.2034	33.2655	29.3547	26.729	29.2102	24.5778	29.4569	26.3219	31.3365	30.9839	28.6994	25.5804
407	28.9922	25.6753	25.5849	25.9271	22.7913	24.0351	22.6475	25.9614	29.5729	34.1811	33.7814	38.0519	35.1079	34.083	39.6479	37.0445	38.7738	39.4542	36.2739	32.7986	33.2818	34.2666	33.9359	33.3172	30.713	29.9704	31.4327	29.8581	33.7775	35.4505	35.0452	37.4168	32.9111	38.3485	35.6186	34.2222	39.2526	33.9615	35.4705	30.996	28.9135	30.5092	26.0469	30.3269	26.6477	31.9693	31.7912	29.647	26.3121
408	31.3832	27.771	27.846	28.5525	25.5377	27.0605	25.6119	28.6754	32.4244	36.9185	36.3129	40.7234	37.9406	36.7798	42.2921	39.4474	41.1786	41.6202	38.2507	34.8688	35.0606	35.9563	35.4611	34.6316	32.1926	31.5739	33.2533	31.8706	35.9997	37.7977	37.5937	40.1253	35.7698	41.2145	38.609	37.1942	42.1388	36.81	38.0843	33.6838	31.3275	32.9349	28.2184	32.3705	28.4576	33.6656	33.1052	30.8345	27.666
409	32.965	29.4079	29.1027	30.1866	26.8002	28.605	26.6464	29.7252	33.3051	37.7578	36.7495	41.3536	38.6586	37.0948	42.4629	39.318	40.8726	40.9545	37.4654	34.0697	33.9838	34.9031	34.3033	33.1295	30.842	30.4869	32.5574	31.1111	35.5849	37.3752	37.5257	40.2807	36.256	41.8148	39.4998	37.8552	42.5944	37.1404	37.9809	33.7723	30.9686	32.822	27.8138	32.0473	28.1425	33.1696	32.2102	29.7943	26.8101
410	34.6094	31.1426	30.6815	31.8033	28.2549	30.0174	27.8679	31.0774	34.4903	39.0014	37.8184	42.4855	39.7475	37.998	43.2773	40.0538	41.4413	41.3533	37.8842	34.3769	34.2254	35.1375	34.5797	33.2146	31.0218	30.8555	33.1381	31.5353	36.1806	37.8499	38.1928	40.9919	37.1253	42.7749	40.5341	38.6955	43.3495	37.8134	38.4971	34.4578	31.4627	33.5548	28.4517	32.8172	28.9943	33.9129	32.9698	30.3931	27.5182
411	35.858	32.3811	31.7242	33.1212	29.4082	31.384	28.945	32.0894	35.4296	39.8776	38.3566	43.164	40.5433	38.5024	43.6654	40.1896	41.4829	41.1016	37.495	34.0579	33.6334	34.4505	33.7588	32.2362	30.3145	30.258	32.8231	31.2567	36.1168	37.8225	38.4291	41.4069	37.7898	43.5029	41.4831	39.5238	44.0192	38.4172	38.7652	34.8558	31.5365	33.7515	28.436	32.7946	29.0015	33.6443	32.4642	29.7804	27.1191
412	35.5549	31.9769	31.1603	33.0788	29.3305	31.8348	29.1539	31.8825	35.4012	39.6137	37.7802	42.7701	40.4882	38.2657	43.369	39.5754	41.0715	40.514	36.5883	33.5119	32.6945	33.4514	32.5546	30.9795	29.2073	29.0344	31.6108	30.4896	35.4073	37.4648	38.1623	41.4023	37.9366	43.5794	41.8336	40.0538	44.3955	38.8633	38.8887	34.8738	31.3384	33.2463	27.6963	31.7298	27.6728	32.19	30.7625	28.0225	25.4222
413	33.0797	29.5129	28.4917	30.7767	26.9762	29.9158	27.0534	29.4104	33.0591	37.0444	35.0542	40.1306	38.1191	35.8489	40.9527	36.9826	38.7324	38.196	34.066	31.3182	30.3402	30.9797	30.0708	28.603	26.8575	26.3848	28.7874	28.0732	32.8574	35.2393	35.8576	39.2655	35.8464	41.3769	39.8435	38.2999	42.5308	37.1364	36.9922	32.7906	29.2391	30.7494	25.1518	28.849	24.6329	29.0845	27.5838	24.8664	22.316
414	31.701	28.5656	26.885	29.4946	25.3129	28.5766	25.1614	27.3179	30.6972	34.5129	32.0607	37.2767	35.4695	32.822	37.7244	33.4954	35.2218	34.474	30.2009	27.6343	26.3972	27.0847	26.096	24.6077	22.8675	22.4012	24.9542	24.3294	29.2238	31.7336	32.5588	36.187	33.1196	38.6133	37.4736	35.9034	39.8261	34.4971	33.9078	29.7971	25.9554	27.4015	21.6314	25.2653	21.1614	25.4129	23.8889	21.096	18.6265
415	30.131	26.8158	25.1765	28.3246	24.4331	28.2652	24.927	26.381	30.1468	33.5794	31.0198	36.2974	34.9401	32.3952	37.3282	32.8943	35.1004	34.4294	29.8376	27.8842	26.3803	26.8384	25.7085	24.5354	22.9305	21.8564	24.0115	24.2203	28.7957	31.8455	32.4591	36.2581	33.1523	38.3978	37.4353	36.3163	40.1574	35.0911	34.4175	30.0106	26.3143	27.0165	21.2513	24.1825	19.626	23.8483	22.2612	19.5166	17.1505
416	31.1219	27.7882	26.0875	29.6084	25.8163	29.9527	26.5201	27.5978	31.3975	34.5382	31.7149	37.0635	36.0399	33.3564	38.1329	33.4618	35.7928	34.9295	30.1229	28.5766	26.7083	27.0942	25.8106	24.4899	23.0618	21.9849	24.1377	24.834	29.3477	32.639	33.3607	37.3297	34.4344	39.5371	38.8179	37.8343	41.4918	36.5485	35.5991	31.231	27.4158	27.8371	22.0432	24.4945	19.8164	23.5958	21.812	19.1199	16.9046
417	31.9947	29.1229	26.8577	30.4141	26.2046	30.3189	26.4048	27.5771	30.8709	33.9644	30.7018	36.1271	35.1396	32.0194	36.4862	31.5905	33.6202	32.3866	27.5459	26.001	23.858	24.2284	22.822	21.2817	20.1335	19.3081	21.9069	22.4269	27.2154	30.3891	31.506	35.6258	33.2099	38.3419	37.9773	36.7227	40.0458	35.0845	33.6543	29.6259	25.4126	26.1226	20.213	22.7578	18.4817	21.8252	19.8323	17.0264	15.1506
418	31.6766	29.0102	26.6738	29.6741	25.1889	28.7974	24.8309	26.654	29.6628	33.1781	30.1156	35.4681	33.9851	30.8753	35.4384	30.8242	32.4808	31.3501	26.8571	24.6252	22.9376	23.5254	22.3188	20.7526	19.2533	18.8121	21.6715	21.2857	26.3434	29.0337	30.2004	34.1209	31.5988	36.9732	36.3662	34.7618	38.2375	33.0466	31.8218	27.9281	23.684	25.0321	19.1047	22.4612	18.5728	22.2731	20.4589	17.7236	15.5983
419	33.1001	31.0325	28.0242	31.2162	26.4094	30.1033	25.6113	27.2322	29.5803	32.7738	29.0849	34.4745	33.2469	29.5634	33.5762	28.6053	29.9513	28.2643	23.6485	21.6994	19.4643	19.9685	18.606	16.6952	15.6114	15.5393	18.9667	18.5778	23.8645	26.5128	28.2195	32.3827	30.6257	35.8585	35.851	34.0495	36.9425	31.9056	29.9133	26.5243	21.808	23.2931	17.3924	20.4965	17.299	20.0235	17.8953	15.083	13.7423
420	35.053	33.0602	30.1336	32.8476	27.848	31.049	26.5424	28.7756	30.7758	34.3263	30.7807	36.0883	34.4401	30.6832	34.6273	29.8904	30.683	28.8607	24.6616	22.051	20.133	20.7778	19.6816	17.3191	16.2233	16.9242	20.7272	19.4204	24.9909	27.0192	28.9933	32.9652	31.2983	36.7392	36.5727	34.3253	37.2657	31.9874	30.0221	27.0105	22.1363	24.4206	18.6069	22.3757	19.6764	22.4284	20.3634	17.5392	16.3332
421	38.0349	36.5736	33.2267	35.7003	30.4086	33.2259	28.3956	30.8894	32.0652	35.5724	31.718	36.8507	35.0717	30.862	34.1876	29.4757	29.4533	27.0518	23.3132	20.3701	18.3909	19.0211	18.1011	15.2447	14.6146	16.3909	20.7686	18.6058	24.3799	25.6855	28.3235	32.2253	31.3412	36.741	36.9485	34.176	36.585	31.3341	28.754	26.6363	21.3998	24.4596	19.0639	23.036	21.4168	23.3279	21.2622	18.6201	18.0349
422	41.8701	39.7983	36.858	39.7663	34.7486	37.9096	33.2962	35.5193	37.2425	40.6273	36.7136	41.9934	40.4924	36.3578	39.7391	34.7852	35.0163	32.4118	28.3666	25.9807	23.5135	23.8591	22.5733	19.5366	19.5901	21.0586	25.3542	24.0278	29.7015	31.3624	33.9968	38.0225	37.0534	42.4101	42.5924	39.9922	42.483	37.2456	34.6705	32.4321	27.2181	29.8872	24.2856	27.7183	25.4233	27.2201	24.5854	21.6617	21.3972
423	43.8951	42.2994	39.1076	41.451	36.1501	38.6727	33.925	36.7052	37.6836	41.2926	37.4315	42.4581	40.5254	36.2081	39.1985	34.6094	34.012	31.1968	27.9048	24.8331	22.8579	23.35	22.458	19.2235	19.3298	21.649	26.1927	23.7467	29.4844	30.2214	33.2463	36.9514	36.4269	41.8413	42.064	38.8854	41.1004	35.7987	33.0514	31.5961	26.322	29.8728	24.7499	28.7315	27.3465	28.9176	26.6246	23.9522	23.7624
424	39.4053	37.8779	34.7753	36.7225	31.3888	33.6281	29.0069	32.1321	33.1801	37.1123	33.6754	38.6506	36.351	32.3469	35.7999	31.5422	31.1475	28.9725	25.7742	22.1138	20.8444	21.613	20.9966	18.2629	17.3929	19.4016	23.6589	20.7452	26.5253	27.2142	29.787	33.314	32.2034	37.8272	37.6249	34.4686	37.1338	31.6274	29.4765	27.5688	22.5294	26.2366	21.0369	25.6309	24.1221	26.48	24.7148	22.1109	21.1567
425	39.4497	37.1719	34.6021	37.0148	32.0518	34.8062	30.5189	33.2622	35.2295	39.0887	35.7702	40.9829	38.9777	35.2764	39.1897	34.6721	35.0152	33.0379	29.2169	26.1301	24.446	25.0592	24.0509	21.3933	20.5992	21.8508	25.8544	24.0007	29.7163	31.189	33.3626	37.0958	35.4244	41.0597	40.6265	37.9624	41.0252	35.5097	33.7018	31.073	26.1896	29.1201	23.4313	27.5727	24.9611	27.7503	25.6205	22.6957	21.5219
426	41.612	39.1297	37.0377	38.8137	33.9803	36.0504	32.2179	35.606	37.5899	41.9092	39.159	44.1836	41.6235	38.2872	42.4291	38.4166	38.5026	36.8506	33.4998	29.7791	28.7559	29.5174	28.784	26.262	25.1643	26.5482	30.3967	27.9304	33.5937	34.5473	36.5248	39.8307	37.7619	43.6019	42.6043	39.6425	43.092	37.3458	36.174	33.6381	29.1075	32.5338	27.0584	31.7463	29.1447	32.4513	30.6226	27.7348	26.1782
427	46.337	43.6335	41.6364	43.7142	38.9639	41.2466	37.3906	40.5735	42.6488	46.8193	43.8279	48.9507	46.5984	43.0847	47.0439	42.7791	42.7856	40.7433	37.2588	33.8248	32.3566	32.9732	32.0553	29.1888	28.5829	30.1595	34.2342	32.0713	37.8237	38.8543	41.1089	44.5597	42.7607	48.5494	47.7408	44.7488	48.0153	42.3076	40.8144	38.4874	33.7453	37.119	31.5505	35.9176	33.2236	36.1352	33.8922	30.8898	29.7542
428	43.1573	40.1084	38.5791	40.5121	36.0831	38.3256	34.9029	38.0837	40.654	44.953	42.4136	47.5101	45.0679	42.0166	46.448	42.3743	42.8534	41.3511	37.724	34.2573	33.0806	33.7689	32.8729	30.4164	29.3478	30.3522	33.9918	32.0623	37.6348	38.9581	40.6772	44.0268	41.5727	47.4049	46.1711	43.5029	47.2375	41.4891	40.6127	37.692	33.3363	36.3515	30.7113	35.1285	31.921	35.4879	33.5005	30.5173	28.827
429	39.3332	36.5278	34.5753	36.8446	32.2268	34.8831	31.0998	33.9504	36.4729	40.5413	37.7014	42.8999	40.7406	37.5003	41.8559	37.5492	38.2308	36.6814	32.8123	29.6402	28.2375	28.8957	27.9132	25.5255	24.4216	25.2454	28.8642	27.2152	32.778	34.4108	36.1429	39.7207	37.4238	43.1559	42.236	39.7644	43.3113	37.6883	36.5101	33.4369	28.9287	31.641	25.881	30.0878	26.8795	30.3138	28.3137	25.3163	23.671
430	43.4945	40.7074	38.5537	41.2669	36.5983	39.5789	35.5286	38.0441	40.4307	44.1912	40.8539	46.1646	44.3623	40.7294	44.6876	39.9892	40.502	38.3611	34.317	31.5796	29.5364	29.9887	28.77	25.9382	25.5217	26.6726	30.6499	29.3424	35.0206	36.7375	38.9327	42.7622	41.0288	46.634	46.1674	43.6328	46.7624	41.2503	39.4361	36.7345	31.8471	34.5174	28.7082	32.447	29.3898	32.0575	29.5384	26.4576	25.5227
431	45.6379	42.3826	40.7856	43.4158	39.0787	41.9674	38.3374	40.9091	43.7058	47.5979	44.5936	49.8938	47.9931	44.6739	48.918	44.3416	45.0457	43.1271	39.0513	36.2498	34.3535	34.8189	33.5838	30.8754	30.3347	31.2682	35.0364	33.8622	39.4716	41.2682	43.2187	46.9449	44.8101	50.4855	49.6737	47.243	50.7015	45.0993	43.692	40.7449	36.0783	38.6476	32.7886	36.5463	33.0838	36.1167	33.6105	30.5045	29.3278
432	42.647	39.0875	37.927	40.4327	36.4257	39.2867	36.0677	38.5879	41.8121	45.7843	43.1973	48.443	46.4785	43.5842	48.2139	43.8356	44.9402	43.5026	39.3476	36.5199	34.9095	35.4525	34.2635	31.9321	30.9676	31.4151	34.7635	33.7846	39.1892	41.2161	42.6917	46.3063	43.6216	49.2963	48.125	45.9983	49.8339	44.2353	43.3588	39.9256	35.631	37.8668	32.0053	35.7709	31.8852	35.4889	33.2457	30.1947	28.5131
433	38.4416	35.0297	33.5295	36.4824	32.4162	35.7997	32.3211	34.342	37.6685	41.3237	38.4712	43.8167	42.2373	39.2443	43.8347	39.2154	40.6744	39.2602	34.7957	32.4392	30.5602	31.0221	29.7027	27.567	26.5856	26.6288	29.7869	29.3708	34.6261	37.106	38.4843	42.3291	39.7313	45.2321	44.3616	42.5676	46.237	40.837	39.7251	36.0417	31.709	33.4082	27.4579	30.7902	26.7134	30.2087	27.9391	24.9127	23.2116
434	39.1747	35.7232	34.6105	36.7442	32.7281	35.3105	32.2525	35.0233	38.2347	42.3999	40.1356	45.2602	43.0449	40.3944	45.2136	41.1382	42.2875	41.2252	37.261	34.1589	32.9907	33.6672	32.6699	30.6292	29.2611	29.5415	32.6448	31.3839	36.6543	38.5573	39.7467	43.1587	40.1689	45.8895	44.4522	42.3501	46.3984	40.7739	40.2896	36.6875	32.6802	34.9582	29.2311	33.2954	29.4496	33.4891	31.6441	28.6939	26.5923
435	35.468	32.6073	30.9482	32.7633	28.3139	30.6581	27.2629	30.3688	33.1246	37.4397	35.1666	40.2047	37.7555	35.008	39.7661	35.8849	36.8297	35.923	32.2292	28.8067	28.0295	28.8207	28.0586	26.2355	24.5532	24.8986	27.9704	26.1744	31.4292	33.0547	34.222	37.5203	34.5999	40.3822	38.9838	36.6965	40.6822	35.0281	34.5603	31.0472	27.073	29.6328	24.0461	28.5343	25.1548	29.3	27.8594	25.0739	22.7563
436	38.3021	35.324	34.1704	35.2893	31.0844	32.6434	29.8048	33.4608	36.1162	40.7792	39.0424	43.8226	40.8913	38.4938	43.3442	39.9469	40.5972	39.9166	36.6701	32.7601	32.4728	33.3837	32.8375	31.0135	29.2073	29.7864	32.7986	30.4752	35.6386	36.7501	37.7896	40.6586	37.4701	43.3468	41.4529	38.8988	43.1663	37.3882	37.4766	34.169	30.5583	33.5513	28.3007	33.1473	29.9495	34.3177	33.0853	30.3435	27.9192
437	37.2722	34.7967	33.5623	33.8596	29.5642	30.2615	27.6311	31.9117	34.0411	39.0095	37.7149	42.1468	38.7017	36.5526	41.3686	38.5689	38.8582	38.544	35.9059	31.4783	31.9175	33	32.8093	31.2813	29.1407	29.856	32.6523	29.6013	34.5072	35.0047	35.8548	38.2404	34.9154	40.8238	38.5956	35.7336	40.1351	34.3172	34.9019	31.8453	28.6823	32.1252	27.4189	32.7192	30.1059	34.6291	33.9061	31.4149	28.7842
438	41.7967	39.1424	37.7515	38.5894	34.1425	35.2786	32.2797	36.3146	38.418	43.2229	41.3963	46.0737	42.8766	40.2614	44.8077	41.5532	41.6246	40.6943	37.842	33.5543	33.4215	34.384	33.9769	31.9083	30.2432	31.3855	34.732	31.7989	37.1201	37.6586	39.0523	41.7465	38.9326	44.8799	43.0462	39.9999	44.0552	38.1886	38.1116	35.4056	31.6508	35.2806	30.216	35.3739	32.6994	36.7709	35.5106	32.785	30.5928
439	38.8657	36.3328	34.4888	35.9025	31.2114	33.007	29.488	33.0945	35.252	39.7752	37.4644	42.3709	39.5776	36.6227	41.0859	37.3945	37.6884	36.5319	33.2918	29.37	28.8103	29.6807	29.1068	26.9838	25.4341	26.4528	29.9092	27.3439	32.7975	33.7532	35.2975	38.3882	35.8219	41.7191	40.3317	37.4928	41.3065	35.5094	34.9084	32.027	27.8969	31.2286	25.8664	30.7748	28.0195	31.8533	30.4021	27.6284	25.5715
440	36.2723	34.2725	32.2675	32.9467	28.1135	29.1873	25.7553	29.9273	31.5887	36.3989	34.5045	39.092	35.8237	33.1032	37.595	34.4797	34.5086	33.8105	31.1442	26.6989	26.9508	28.0415	27.8518	26.1807	24.1545	25.1673	28.287	24.9923	30.1524	30.5692	31.8498	34.5082	31.7524	37.7023	36.0201	32.9404	36.9065	31.0523	30.9357	28.1704	24.4771	28.2066	23.3713	28.7655	26.5857	30.6673	29.8327	27.3588	25.0158
441	41.3787	39.4172	37.5468	37.9008	33.1146	33.6747	30.4355	34.9187	36.2141	41.1509	39.3494	43.7619	40.2176	37.4615	41.6723	38.7971	38.2677	37.3555	35.1241	30.3581	30.7468	31.8564	31.7837	29.8126	28.0135	29.5768	32.9686	29.2181	34.4342	34.2592	35.8286	38.1985	35.7305	41.6785	39.9081	36.3813	40.1997	34.3146	34.2033	32.0938	28.4293	32.6976	28.1312	33.6719	31.8245	35.662	34.7222	32.2198	30.1262
442	42.5325	40.4378	38.2505	39.3966	34.4243	35.797	32.0344	35.9777	37.418	42.0087	39.5187	44.2743	41.2504	37.9746	41.9652	38.4205	37.9764	36.4498	33.7206	29.414	28.9987	29.9251	29.5364	27.1129	25.8071	27.5655	31.4041	28.1177	33.6952	33.9408	35.9749	38.8814	36.9022	42.8092	41.6201	38.2216	41.6524	35.8222	34.8727	32.8051	28.477	32.5385	27.5008	32.6654	30.6576	33.9937	32.5215	29.8162	28.1722
443	38.4348	36.7806	34.1819	35.286	30.0933	31.507	27.4381	31.3536	32.4985	37.0285	34.4432	39.1585	36.1538	32.7724	36.721	33.2053	32.7783	31.3892	28.7139	24.3085	24.1142	25.1285	24.892	22.7377	21.1308	22.8081	26.5209	23.0007	28.5183	28.7472	30.7283	33.6774	31.7721	37.6581	36.6335	33.271	36.6032	30.805	29.7411	27.5982	23.2288	27.3281	22.404	27.7036	26.0466	29.3461	28.1735	25.6621	23.92
444	40.2463	38.9395	36.4573	36.7225	31.5748	31.996	28.2835	32.8542	33.4082	38.2575	36.1965	40.4694	36.8628	33.7671	37.5572	34.7876	33.7704	32.7001	30.8867	25.8638	26.5334	27.7115	27.8939	25.9861	24.1671	26.1056	29.5777	25.2506	30.4091	29.7377	31.6121	33.9008	31.9754	37.868	36.455	32.5878	35.9856	30.1368	29.6143	28.0564	24.244	28.9828	24.8048	30.494	29.4355	32.8201	32.0804	29.816	27.9672
445	44.1723	42.8142	40.1873	40.7766	35.5335	36.2046	32.2694	36.6447	37.0806	41.7498	39.2901	43.6617	40.2544	36.7995	40.2214	37.1737	35.8464	34.213	32.3902	27.525	27.7379	28.806	28.8603	26.4958	25.1875	27.5816	31.476	27.1969	32.5685	31.7961	34.1653	36.6171	35.2429	41.0533	40.0057	35.9862	38.9709	33.214	32.0952	31.0141	26.8144	31.6851	27.4047	32.8893	31.9535	34.8491	33.7318	31.3486	29.95
446	43.0356	41.6398	38.7257	39.9535	34.595	35.9809	31.6334	35.4724	36.0714	40.3979	37.3875	42.039	39.1366	35.2991	38.6022	34.9651	33.874	31.8117	29.4569	25.0717	24.574	25.5076	25.2878	22.6247	21.6614	24.11	28.2886	24.4802	30.0995	29.8399	32.4912	35.452	34.391	40.1258	39.5708	35.829	38.5396	32.8802	31.0929	29.8451	25.1294	29.6505	24.9913	30.0985	29.0542	31.5459	30.079	27.5904	26.5413
447	40.3154	39.4639	36.3707	36.9869	31.5412	32.3025	27.9962	32.2281	32.2368	36.7395	34.0765	38.3844	35.0707	31.3976	34.6355	31.5723	30.1527	28.5417	26.8369	21.8607	22.2988	23.4599	23.7054	21.6037	20.0646	22.513	26.2947	21.7066	26.9877	26.1011	28.556	31.0899	29.9885	35.7301	35.0002	30.9861	33.721	28.023	26.5692	25.5803	21.2463	26.2401	22.2169	27.7313	27.3371	29.9735	29.1383	27.0253	25.6963
448	44.9849	44.1352	41.238	41.4709	36.123	36.3459	32.3459	36.906	36.6557	41.3008	38.8913	42.9427	39.3246	35.7937	38.776	36.1248	34.2133	32.5644	31.4229	26.2644	26.9597	28.1119	28.4891	26.2765	24.9651	27.6749	31.4725	26.6214	31.698	30.2262	32.7704	34.8614	33.9358	39.5917	38.672	34.2842	36.9019	31.284	30.0549	29.6936	25.6982	31.005	27.3634	32.9307	32.7231	35.2951	34.4613	32.3447	31.1109
449	47.1572	46.1659	43.046	43.9405	38.4785	39.3802	34.9984	39.0693	38.9623	43.2644	40.2341	44.5638	41.4508	37.4556	40.1514	36.8789	34.9848	32.6446	31.0874	26.4565	26.2888	27.2452	27.3223	24.5911	23.9297	26.9388	31.1746	26.7754	32.1351	31.0238	34.0621	36.6402	36.232	41.7845	41.4159	37.1864	39.3926	33.9112	31.855	31.6038	27.0215	32.0831	28.0856	33.2123	32.9381	34.9336	33.5945	31.3265	30.6298
450	43.3973	42.7861	39.3012	40.3039	34.7309	35.811	31.1462	34.9637	34.5728	38.6533	35.4016	39.7072	36.7741	32.5772	35.1078	31.7253	29.8205	27.4237	25.8571	21.2292	21.1027	22.1181	22.3134	19.7542	18.9472	22.0427	26.219	21.6622	26.969	25.8696	29.0191	31.7543	31.6066	37.0527	37.0093	32.8926	34.8574	29.4793	27.0424	26.8246	22.076	27.1151	23.3034	28.33	28.4822	30.1912	29.042	27.0083	26.4186
451	43.9333	43.7482	40.297	40.5348	35.0114	35.2153	30.8425	35.1703	34.1382	38.446	35.7242	39.5268	36.0393	32.1469	34.4588	31.9258	29.4372	27.5185	26.9614	21.7362	22.71	23.9116	24.5969	22.5786	21.3804	24.4549	28.1622	22.8696	27.6123	25.56	28.5096	30.5076	30.4146	35.7765	35.4315	30.847	32.7526	27.4178	25.4856	25.9364	21.8787	27.4598	24.5172	29.8611	30.5985	32.4633	31.8799	30.166	29.315
452	48.9129	48.5033	45.1792	45.5117	40.0146	40.2369	35.9428	40.2919	39.3625	43.66	40.8525	44.6848	41.241	37.2944	39.4223	36.8213	34.1576	31.9107	31.3834	26.3948	26.9852	28.0564	28.5838	26.1812	25.4517	28.7382	32.7016	27.6143	32.4384	30.3537	33.5066	35.4742	35.5834	40.8695	40.561	35.8819	37.6291	32.4135	30.3745	31.0958	26.9858	32.5267	29.4454	34.6575	35.2372	36.9478	36.0411	34.1506	33.5282
453	49.2262	48.7845	45.1833	46.147	40.5525	41.4546	36.772	40.5763	39.7545	43.6529	40.2371	44.3129	41.4272	37.0398	38.8868	35.6634	33.098	30.2076	29.2483	24.8659	24.6244	25.4902	25.7622	22.9687	22.8583	26.3725	30.6425	26.0327	31.0262	29.3649	32.9476	35.4349	36.0288	41.17	41.4455	37.0326	38.3849	33.3428	30.4781	31.1981	26.5563	31.7442	28.4156	33.1154	33.7381	34.8229	33.5286	31.6124	31.5207
454	48.6924	48.8842	44.9534	45.6191	40.0106	40.5707	35.8342	39.5682	37.9683	41.6123	38.2085	41.8353	38.9128	34.4388	35.6049	32.8416	29.6171	26.6752	26.6351	22.1709	22.517	23.449	24.1688	21.8225	21.71	25.3907	29.2897	24.2188	28.5668	26.1268	29.9109	32.0056	33.308	38.049	38.6788	34.0669	34.7671	30.1422	26.9159	28.5421	24.2564	29.6321	27.2585	31.7482	33.2924	33.8793	33.0275	31.5911	31.6825
455	44.8587	44.7794	40.8737	41.9208	36.2856	37.3508	32.4579	35.9642	34.8825	38.5327	34.9368	38.9673	36.2765	31.7247	33.4229	30.0949	27.5426	24.6126	23.6501	19.2629	19.1087	20.0288	20.4822	17.9363	17.6626	21.2338	25.3607	20.5985	25.4703	23.8215	27.5016	30.155	30.9868	35.9996	36.5909	32.3488	33.4795	28.5599	25.3125	26.0409	21.2814	26.3835	23.3272	27.8586	28.9279	29.7271	28.6797	27.0505	27.0397
456	48.7979	48.3925	44.5988	45.9549	40.339	41.6683	36.7671	40.1614	39.3835	42.9692	39.1772	43.3716	40.8845	36.2467	37.8922	34.2836	31.8323	28.5623	27.3045	23.4186	22.615	23.3107	23.4255	20.4222	20.7445	24.3526	28.7491	24.5283	29.5376	28.1994	32.0073	34.82	35.7213	40.71	41.3758	37.1949	38.2816	33.4099	30.0441	30.7301	25.822	30.6731	27.2653	31.5351	32.235	32.8555	31.3461	29.4781	29.7592
457	46.4047	45.6175	41.8866	43.8535	38.3137	40.3546	35.3395	38.2508	38.134	41.5357	37.4468	42.0554	40.0311	35.3243	37.3709	33.0968	31.4464	28.0883	25.7665	22.4999	20.7989	21.303	20.9122	17.5523	18.1388	21.4184	26.0415	22.7059	28.0817	27.7834	31.4565	34.8579	35.4024	40.4818	41.2346	37.5726	38.9412	33.9809	30.5243	30.3338	25.0558	29.2257	25.0852	28.9912	29.0137	29.6346	27.6751	25.5349	25.9551
458	45.5792	44.3661	41.0933	42.7637	37.3015	39.0731	34.3814	37.7774	38.1181	42.0285	38.451	43.1545	40.6818	36.3883	39.127	35.1079	33.7595	31.0142	28.5931	24.7263	23.5575	24.2721	23.8946	20.7874	20.6151	23.4863	27.9969	24.4605	30.0903	29.8561	33.0473	36.2703	35.9685	41.4459	41.5091	37.7752	39.8679	34.4853	31.8661	31.1121	26.0282	30.4183	25.8585	30.4175	29.7519	31.3706	29.5447	27.1106	26.7915
459	49.1418	47.5966	44.4664	46.5022	41.1389	43.2411	38.5642	41.7164	42.3746	46.1411	42.3689	47.2274	45.0265	40.6552	43.3567	39.0414	37.857	34.8353	32.1066	28.7343	27.0281	27.5334	26.8541	23.4696	23.8034	26.5929	31.2145	28.2786	33.9419	34.0414	37.3315	40.7469	40.5132	45.9415	46.1188	42.518	44.5633	39.2346	36.4455	35.6196	30.4148	34.486	29.6885	33.8592	32.8358	34.2349	31.9856	29.3777	29.3319
460	51.4394	50.4807	46.9106	48.8018	43.2805	45.16	40.2537	43.3613	43.2544	46.7571	42.7353	47.2936	45.1572	40.4759	42.4025	38.259	36.359	32.883	30.8311	27.5663	25.9265	26.3631	25.9382	22.5087	23.3371	26.6796	31.3146	27.9825	33.2894	32.739	36.5006	39.7249	40.3595	45.4501	46.1154	42.2376	43.5633	38.5914	35.2036	35.3143	30.1299	34.4716	30.3785	34.3114	34.249	34.855	32.7503	30.5365	31.0003
461	53.7733	52.5541	49.0458	51.3796	45.9536	48.268	43.3165	46.0652	46.2923	49.5711	45.2975	50.0289	48.2686	43.498	45.4099	40.8934	39.3077	35.6009	33.1097	30.4685	28.2339	28.4366	27.6788	24.0836	25.3619	28.4929	33.1669	30.5561	35.8636	35.8135	39.6093	43.1111	43.7842	48.7945	49.6398	46.0162	47.2963	42.4072	38.8208	38.7047	33.3779	37.2615	32.9125	36.368	35.9632	36.2845	33.7836	31.4731	32.2484
462	52.9727	51.2888	48.1572	50.5469	45.2538	47.664	42.9218	45.7657	46.5434	50.063	46.0179	50.9519	49.0789	44.555	47.0368	42.4507	41.3174	37.9523	35.0527	32.2318	30.0364	30.3181	29.4056	25.8544	26.7228	29.4944	34.161	31.7533	37.3288	37.6547	41.12	44.7063	44.7414	50.0219	50.4632	46.9772	48.795	43.6184	40.5051	39.7766	34.4577	38.2315	33.3931	37.081	35.9639	36.9158	34.3074	31.6987	32.0628
463	53.1903	51.3529	48.1828	51.1673	46.0322	49.0482	44.2118	46.4301	47.5267	50.6183	46.2298	51.3194	50.0255	45.3919	47.7955	42.7536	42.0857	38.5068	35.0541	33.0937	30.2038	30.2131	28.9378	25.3479	26.6763	29.082	33.6498	32.2133	37.6422	38.6422	42.0989	46.0478	46.1927	51.2618	52.0364	48.9789	50.6526	45.6837	42.2531	41.2249	35.7886	38.8523	33.8525	36.7806	35.3735	35.8441	32.8469	30.2454	31.0472
464	47.7265	45.8195	42.688	45.7591	40.6894	43.8881	39.0935	41.1656	42.5312	45.632	41.3313	46.5322	45.2863	40.7992	43.561	38.4348	38.2143	34.9566	31.1171	29.1599	26.2462	26.3433	24.9764	21.5259	22.4624	24.4953	28.9905	27.782	33.3083	34.7155	37.8735	41.9488	41.7047	46.8392	47.4755	44.6863	46.6326	41.6029	38.4061	36.8493	31.4445	34.2151	28.9551	31.9068	30.1465	30.9777	28.0457	25.3059	25.8413
465	51.6524	49.364	46.5283	49.84	44.9677	48.3585	43.7122	45.6348	47.3528	50.3928	46.092	51.3753	50.2886	45.8773	48.7188	43.4705	43.4405	40.1367	36.1371	34.4436	31.3555	31.3409	29.8211	26.394	27.4828	29.3112	33.6793	32.9074	38.3733	40.0024	43.1038	47.2491	46.892	52.0245	52.6129	49.9375	51.9809	46.9324	43.7905	42.0967	36.7147	39.265	33.8752	36.5666	34.4137	35.2255	32.0449	29.2457	29.8396
466	53.7438	51.571	48.7571	51.5554	46.4997	49.3404	44.7403	47.2613	48.6528	52.0761	48.0089	53.1634	51.5668	47.1722	49.9849	45.0979	44.5366	41.2643	37.7986	35.3885	32.8203	32.9817	31.7676	28.2457	29.1265	31.4232	35.9799	34.3189	39.9449	40.9078	44.1424	47.9809	47.649	52.9715	53.3226	50.1916	52.2871	47.0538	44.0837	42.7857	37.4372	40.6923	35.4491	38.8047	36.9864	38.0891	35.1703	32.3793	32.7118
467	48.2648	46.153	43.3363	45.9586	40.8716	43.6244	39.0677	41.7113	43.1623	46.7416	42.8758	48.0391	46.267	42.0298	45.1414	40.3747	39.9953	37.0752	33.5334	30.8082	28.5159	28.8442	27.7185	24.3637	24.7376	26.8713	31.3754	29.5007	35.2302	36.2578	39.2438	43.0442	42.3694	47.8073	47.9428	44.8814	47.2339	41.8922	39.2201	37.6026	32.334	35.6173	30.2581	33.9343	31.9983	33.57	30.9003	28.0457	27.9774
468	48.5815	45.9087	43.5776	46.4251	41.6618	44.6693	40.4252	42.8823	44.9893	48.5923	44.9257	50.2313	48.5719	44.6278	48.1686	43.3034	43.4627	40.8219	36.8897	34.3617	31.9865	32.2729	30.9653	27.7922	27.9608	29.5608	33.8138	32.5121	38.2199	39.7398	42.3654	46.2618	45.0582	50.5704	50.4269	47.688	50.4403	45.0102	42.7172	40.5189	35.3933	38.2409	32.5642	36.0672	33.3705	35.3733	32.5615	29.5272	29.1809
469	53.6134	50.9787	48.656	51.3589	46.5286	49.3084	45.0557	47.7271	49.6105	53.2945	49.597	54.8351	53.0445	48.9909	52.3159	47.5338	47.3075	44.4369	40.7977	38.1264	35.8033	36.0715	34.8434	31.4954	31.9125	33.8683	38.2697	36.6686	42.4035	43.5551	46.4248	50.2047	49.2497	54.7826	54.67	51.6498	54.2571	48.7999	46.3847	44.5992	39.4188	42.6113	37.0882	40.6997	38.281	40.0699	37.2048	34.2212	34.0626
470	53.3461	51.1015	48.5473	50.7999	45.7318	48.0338	43.6942	46.7909	48.1544	52.0382	48.4348	53.4904	51.3429	47.2197	50.3399	45.8759	45.1309	42.2452	39.1225	35.9515	34.0453	34.464	33.5232	30.1367	30.4413	32.8195	37.3509	34.9917	40.75	41.2912	44.3265	47.8371	47.1012	52.6768	52.529	49.1251	51.5908	46.1012	43.6864	42.3719	37.2331	40.9874	35.7604	39.8145	37.9521	39.7427	37.1652	34.2975	34.0678
471	48.3696	45.9949	43.6239	45.7561	40.786	43.0637	38.8988	42.0633	43.7124	47.7488	44.4301	49.5197	47.2481	43.4009	46.9434	42.5838	42.2058	39.7674	36.462	33.0959	31.4452	31.9891	31.0801	27.9598	27.7342	29.744	34.079	31.732	37.5246	38.2949	40.9435	44.4325	43.1739	48.8721	48.4117	45.1988	48.0567	42.4435	40.4724	38.6441	33.6724	37.2829	31.8767	36.1571	33.9422	36.3076	33.9467	31.0067	30.2894
472	50.7008	47.8313	45.9056	48.2341	43.567	46.0405	42.1579	45.1489	47.3091	51.3329	48.1368	53.3314	51.1813	47.5304	51.3352	46.8664	46.8437	44.5089	40.9142	37.7751	35.9611	36.4256	35.3438	32.2726	32.0644	33.7444	37.9326	36.0707	41.8375	42.9644	45.4131	48.9848	47.4001	53.127	52.486	49.5055	52.6167	46.963	45.2127	43.0271	38.1424	41.4165	35.7993	39.8618	37.0968	39.673	37.1323	34.0567	33.2487
473	55.1529	52.519	50.427	52.5388	47.7003	49.869	45.8827	49.1354	50.8725	54.9728	51.6983	56.7826	54.4585	50.6322	54.1141	49.776	49.2397	46.6446	43.4505	40.1019	38.3947	38.869	37.9272	34.6665	34.6914	36.8234	41.2121	38.9061	44.6974	45.3289	48.0882	51.5004	50.2933	56.0136	55.4698	52.1236	54.9818	49.3379	47.3929	45.7662	40.8135	44.5329	39.154	43.3769	41.0784	43.3572	40.8186	37.8244	37.2553
474	53.4699	50.9601	49.0059	50.5401	45.7064	47.3041	43.5706	47.2979	48.8633	53.2918	50.4532	55.3438	52.5585	49.0047	52.6524	48.772	48.0546	45.8455	43.0351	39.1175	38.0335	38.7129	38.045	35.005	34.5752	36.7291	40.985	38.0838	43.8239	44.0473	46.5873	49.642	48.146	53.9799	53.0423	49.4901	52.5939	46.8353	45.3934	43.8145	39.1685	43.2542	38.0804	42.8155	40.6668	43.4128	41.2761	38.3404	37.3307
475	54.1404	51.9864	49.5118	51.3595	46.2581	48.1303	43.9312	47.4044	48.577	52.7048	49.36	54.2754	51.7802	47.7835	50.9323	46.7932	45.7835	43.0655	40.3066	36.6935	35.2249	35.7816	35.0626	31.7598	31.8229	34.341	38.8414	35.9822	41.7277	41.8626	44.8515	48.0894	47.2666	52.9285	52.5444	48.8959	51.457	45.8806	43.7339	42.6119	37.6408	41.7674	36.7157	41.15	39.4649	41.4997	39.1631	36.3401	35.8819
476	51.7133	49.8747	47.3535	48.6398	43.4579	44.7618	40.6812	44.5975	45.402	49.7862	46.7849	51.4636	48.5385	44.7188	47.8881	44.2211	42.9145	40.5234	38.2524	34.0628	33.2555	34.0336	33.6438	30.5804	30.1962	32.8329	37.2052	33.653	39.3016	38.9201	41.7755	44.6442	43.7113	49.4333	48.7879	44.8743	47.5306	41.8903	40.1016	39.187	34.4917	39.0531	34.3279	39.2444	37.9213	40.2588	38.3651	35.6826	34.8848
477	51.4443	50.0866	47.0758	48.4376	43.032	44.3807	39.9396	43.709	43.964	48.0967	44.7534	49.3166	46.54	42.3746	45.0081	41.3041	39.5723	36.8073	34.8426	30.7545	29.8602	30.6043	30.3444	27.1698	27.0864	30.1345	34.626	30.8507	36.3762	35.6714	38.9195	41.8014	41.5377	47.0484	46.8796	42.8105	44.9119	39.4929	37.1139	36.7811	31.9228	36.6476	32.2784	37.0084	36.3478	38.0613	36.1933	33.7392	33.368
478	56.5641	55.2737	52.3157	53.421	48.0172	49.0118	44.6926	48.6943	48.6871	52.905	49.6764	54.0519	51.0742	46.9379	49.3166	45.8964	43.7548	40.9232	39.4222	35.1985	34.538	35.268	35.1411	31.9856	32.0425	35.2727	39.7554	35.7086	41.0762	39.914	43.272	45.855	45.8127	51.2486	51.0287	46.6778	48.6044	43.2777	40.9527	41.1133	36.4374	41.4345	37.3633	42.1695	41.7564	43.3677	41.556	39.1463	38.8618
479	55.8861	54.921	51.9407	52.5072	47.1037	47.5085	43.3673	47.727	47.2884	51.6754	48.8023	52.8558	49.4877	45.5549	47.8197	44.9524	42.4445	39.9372	39.0484	34.3617	34.3864	35.2914	35.4868	32.6482	32.3292	35.6376	39.9069	35.2725	40.3795	38.6266	41.8516	43.9686	43.9366	49.3131	48.8785	44.2483	46.1426	40.8758	38.8964	39.4378	35.161	40.5236	36.9397	42.0555	42.0493	43.8367	42.4338	40.2148	39.698
480	52.7089	52.0946	48.7457	49.4631	43.9337	44.5249	40.0882	44.1978	43.4421	47.5708	44.4195	48.4318	45.28	41.0969	43.0444	40.0756	37.4077	34.6857	33.9171	29.3602	29.3329	30.2065	30.5151	27.6954	27.5212	30.9811	35.2255	30.5334	35.5112	33.6653	37.1144	39.3418	39.7389	44.9523	44.9219	40.3257	41.8465	36.7402	34.2737	35.0711	30.6568	35.9948	32.6545	37.5537	37.9833	39.3486	38.0324	36.0183	35.7504
481	57.3728	57.0206	53.4937	54.1463	48.584	49.0214	44.5364	48.5965	47.4125	51.3456	48.0866	51.838	48.7383	44.4297	45.7858	43.0265	39.8559	36.8609	36.6406	32.2947	32.296	33.094	33.5044	30.7092	30.8928	34.5875	38.7925	34.012	38.6461	36.3544	40.0609	42.0433	43.0536	47.9464	48.2127	43.4343	44.4013	39.6614	36.8766	38.3973	34.1347	39.5443	36.6737	41.3278	42.2343	43.1199	41.823	39.9869	40.0371
482	55.5469	55.3982	51.9458	52.1241	46.624	46.561	42.3065	46.6692	45.2299	49.3517	46.4969	49.9947	46.5283	42.498	43.9194	41.6606	38.3295	35.7879	35.9908	31.2033	31.8633	32.833	33.5046	31.057	30.7816	34.3672	38.3084	33.0991	37.5132	34.8189	38.2615	39.8344	40.6579	45.5506	45.5143	40.5532	41.6418	36.8916	34.5777	36.2487	32.4008	38.0563	35.5397	40.4927	41.5844	42.7891	41.8757	40.1624	39.8814
483	52.8661	52.3492	49.1672	49.3901	43.9452	43.9919	39.8535	44.3353	43.4069	47.778	45.072	48.8388	45.2874	41.4226	43.47	41.0041	38.1885	35.9037	35.5346	30.5759	31.1498	32.1766	32.6825	30.1743	29.6015	32.9399	36.9508	31.8838	36.6661	34.4432	37.6098	39.4083	39.5537	44.7936	44.3825	39.5834	41.2931	36.1513	34.2467	35.1634	31.1828	36.7661	33.7146	38.9329	39.4445	41.1771	40.1799	38.2305	37.6293
484	54.223	53.913	50.9245	50.4955	45.2201	44.5269	40.8248	45.6955	44.4508	49.0301	46.892	50.2533	46.2451	42.8109	44.8279	43.0726	40.0115	38.2485	38.4755	33.1695	34.4452	35.6135	36.3747	34.2313	33.3053	36.502	40.171	34.7241	39.1169	36.3762	39.1884	40.3594	40.3146	45.4385	44.6049	39.5693	41.374	36.3611	35.1565	36.3646	33.05	38.8343	36.2977	41.7576	42.4746	44.5144	43.9102	42.1001	41.1873
485	57.9703	57.2349	54.5156	54.2456	49.0364	48.5061	44.9105	49.8014	48.9905	53.6812	51.5186	55.1017	51.1354	47.7258	49.9936	47.9851	45.1559	43.2706	43.1122	37.9154	38.8266	39.9184	40.4516	38.0314	37.2562	40.4318	44.3172	39.1408	43.8351	41.4288	44.2445	45.6116	45.3165	50.5916	49.6086	44.6754	46.7251	41.5783	40.4534	41.3291	37.818	43.489	40.4934	45.9827	46.2237	48.4431	47.5445	45.4815	44.5464
486	54.3303	53.694	51.1472	50.465	45.4084	44.4723	41.1889	46.2976	45.4582	50.3192	48.5908	51.9945	47.7579	44.7135	47.241	45.6033	42.9177	41.5492	41.515	36.0554	37.4413	38.6721	39.3515	37.2612	36.0417	38.9466	42.5209	37.1746	41.6766	39.189	41.5959	42.6874	41.9547	47.2679	45.8952	40.9779	43.3662	38.1527	37.6383	38.2886	35.1958	40.8746	38.0839	43.7751	43.9966	46.6076	46.0385	44.0672	42.7723
487	50.7295	50.1565	47.3188	47.0188	41.7663	41.2835	37.5926	42.4605	41.6414	46.3472	44.238	47.8431	43.8735	40.5088	43.0009	40.9871	38.3893	36.7754	36.4945	31.1446	32.2949	33.4854	34.1146	31.9695	30.8187	33.7934	37.4811	32.2152	36.8729	34.5852	37.207	38.6554	38.1183	43.5042	42.477	37.6515	39.9135	34.5956	33.5819	34.1322	30.6504	36.2999	33.3408	38.9308	39.2211	41.6017	40.9415	38.986	37.8589
488	54.0915	53.1062	50.3638	50.5215	45.2423	45.2385	41.4154	46.0789	45.6815	50.3223	47.8917	51.8182	48.1198	44.5396	47.1091	44.5962	42.189	40.1628	39.3984	34.3639	34.8615	35.9063	36.2322	33.6607	32.9002	35.9739	40.0122	35.1581	40.1798	38.3162	41.1726	43.0175	42.5233	48.0039	47.1325	42.4554	44.7228	39.3338	37.9724	38.3024	34.3784	39.8403	36.3462	41.7727	41.6487	43.9254	42.8062	40.5963	39.6693
489	54.1954	52.9919	50.6911	50.4556	45.433	45.0316	41.6969	46.639	46.5013	51.4148	49.4956	53.331	49.3298	46.2049	49.1834	46.9783	44.8183	43.2818	42.4956	37.2456	38.0675	39.2053	39.5588	37.1878	36.0535	38.815	42.6297	37.7613	42.7192	40.9139	43.3235	44.9243	43.812	49.3998	47.9747	43.361	46.1252	40.6242	40.0127	39.9638	36.4339	41.8372	38.3143	43.9751	43.5074	46.3493	45.4074	43.1373	41.7838
490	49.0335	47.9774	45.6034	45.2717	40.2322	39.7862	36.4322	41.4043	41.2416	46.186	44.3762	48.18	44.1383	41.1129	44.2591	42.1332	40.1489	38.8868	38.0638	32.7118	33.7711	34.9855	35.4238	33.3179	31.8743	34.4338	38.0383	33.101	37.9647	36.2282	38.4226	40.0134	38.6782	44.318	42.8091	38.2819	41.2219	35.6361	35.2114	34.9086	31.4987	36.8576	33.415	39.161	38.7393	41.7469	41.0314	38.8544	37.3344
491	49.2776	48.1242	45.4565	45.7657	40.5094	40.7598	36.9074	41.4817	41.4461	46.1307	43.7133	47.8343	44.2295	40.7175	43.6914	40.9591	39.0203	37.1881	35.9636	30.9506	31.3574	32.4346	32.6481	30.1707	29.1499	31.9351	35.9109	31.2665	36.4538	35.0446	37.6794	39.7792	38.8632	44.5189	43.5328	39.1207	41.7458	36.1528	34.9352	34.6396	30.6001	35.8483	32.0169	37.506	37.028	39.6072	38.5002	36.2007	35.0596
492	52.6682	51.0915	48.7578	49.181	44.0807	44.4373	40.7913	45.3477	45.7262	50.4849	48.1268	52.3873	48.8135	45.4045	48.5868	45.7113	43.985	42.1108	40.611	35.7409	35.8779	36.8807	36.9041	34.2421	33.3446	36.0316	40.1055	35.7782	41.1187	39.9794	42.5531	44.7467	43.5918	49.3277	48.169	43.8664	46.702	41.0441	39.9769	39.4295	35.3506	40.4215	36.2699	41.7046	40.7631	43.5219	42.1676	39.676	38.4799
493	49.9031	48.2479	46.2731	46.2476	41.3912	41.3287	38.1409	42.9546	43.5109	48.5046	46.6885	50.7992	46.934	44.0043	47.5835	45.0792	43.6196	42.3309	40.8802	35.7757	36.3758	37.503	37.6336	35.3381	33.9484	36.2543	39.9681	35.5663	40.7249	39.6154	41.6766	43.6029	41.8258	47.6317	45.9534	41.7644	45.0828	39.3405	39.0255	38.0715	34.4619	39.4433	35.3978	41.0591	39.9024	43.2297	42.2077	39.7607	38.089
494	45.526	43.9602	41.721	41.9893	36.9646	37.2877	33.7652	38.3758	38.9878	43.858	41.7864	46.0543	42.4118	39.2933	42.9297	40.1537	38.9005	37.559	35.8366	30.8559	31.3004	32.4109	32.4968	30.2491	28.7957	31.0025	34.7195	30.4471	35.6976	34.8666	36.9602	39.1688	37.4233	43.276	41.8307	37.8033	41.0886	35.2883	34.6975	33.4892	29.6341	34.4808	30.262	35.8633	34.6943	37.9546	36.9315	34.488	32.8546
495	48.2746	46.47	44.1286	44.9923	39.8945	40.818	36.9998	41.2196	42.05	46.6813	44.1151	48.6611	45.4163	41.9312	45.4117	42.1011	40.9092	39.0281	36.9062	32.3355	32.0706	33.01	32.8126	30.1135	29.1697	31.5671	35.6601	31.8164	37.3544	36.8612	39.3338	41.9544	40.5578	46.3854	45.3368	41.4176	44.4385	38.6796	37.4683	36.2965	31.9425	36.6014	31.99	37.2579	35.8804	38.751	37.2359	34.5971	33.3531
496	49.7934	47.597	45.8485	46.3897	41.649	42.2488	39.0108	43.4387	44.6724	49.5453	47.4995	51.9723	48.4824	45.4773	49.3613	46.3186	45.394	43.9378	41.7858	37.1003	37.0843	38.0844	37.8587	35.3531	34.1391	36.1927	40.0358	36.3052	41.7417	41.346	43.3911	45.791	43.7845	49.6926	48.0958	44.2997	47.8074	41.9666	41.4624	39.9178	35.9687	40.479	35.8244	41.2181	39.3854	42.8184	41.419	38.7308	37.0604
497	52.4355	49.9334	48.1841	49.3127	44.5825	45.7818	42.3317	46.3517	47.9053	52.5526	50.0966	54.8448	51.755	48.4811	52.3201	48.7757	48.0452	46.1868	43.5858	39.3481	38.6894	39.5138	39.0036	36.179	35.3803	37.4476	41.5235	38.3282	43.973	44.0032	46.2881	49.0824	47.2678	53.1649	51.8756	48.2623	51.6216	45.7978	44.825	43.165	38.8204	43.0447	38.0071	43.0335	40.8813	44.0169	42.1688	39.2989	37.9551
498	51.9027	49.1778	47.8944	48.668	44.2507	45.1242	42.1688	46.3623	48.1795	53.0141	51.0464	55.679	52.3634	49.5251	53.7055	50.4542	49.9483	48.5327	45.9654	41.556	41.2359	42.1388	41.6993	39.135	37.9836	39.7476	43.5387	40.3361	45.8417	45.9103	47.7869	50.3631	48.0196	53.9617	52.2114	48.7266	52.494	46.6195	46.2645	44.2763	40.3205	44.4347	39.4548	44.6264	42.2037	45.8345	44.2111	41.3704	39.6068
499	46.279	43.43	42.2456	43.124	38.817	39.9142	37.0372	41.054	43.2035	47.9884	46.1349	50.822	47.6358	44.9801	49.4496	46.1445	46.0899	44.9687	42.1173	37.8665	37.5574	38.4805	37.9868	35.6809	34.2606	35.5981	39.1196	36.229	41.6346	42.1052	43.6546	46.3448	43.6379	49.5786	47.7362	44.6009	48.6074	42.7326	42.5815	40.0637	36.2296	39.9488	34.8454	39.922	37.1873	41.1278	39.6275	36.7979	34.7678
500	49.2448	46.3152	45.5231	45.9484	41.9241	42.5205	40.1182	44.3775	46.5221	51.4765	50.0318	54.5226	51.0568	48.724	53.2811	50.3252	50.1801	49.2911	46.6977	42.2275	42.2354	43.2065	42.8267	40.6273	39.0793	40.4074	43.7954	40.7131	45.979	46.2063	47.5707	49.9498	47.0082	52.9327	50.7257	47.5213	51.7197	45.8593	46.1603	43.7112	40.2195	44.0499	39.1696	44.3827	41.6629	45.8103	44.4652	41.7046	39.506
501	51.7736	49.267	48.0109	48.3397	43.9417	44.3344	41.5699	46.0638	47.6142	52.6035	50.9167	55.3332	51.7253	49.0666	53.2157	50.3346	49.6192	48.4254	46.2206	41.5159	41.6113	42.6074	42.371	39.9722	38.614	40.4375	44.108	40.5259	45.8791	45.5904	47.3491	49.6145	47.1998	53.1223	51.1586	47.5058	51.3291	45.4748	45.4309	43.6258	39.954	44.2994	39.6218	45.0237	42.8629	46.6218	45.2589	42.5411	40.6372
502	46.5992	44.3309	42.8358	43.1216	38.583	38.9859	36.0663	40.5888	42.023	47.0042	45.3175	49.7002	46.0884	43.4282	47.6138	44.7838	44.1467	43.1158	40.9304	36.1797	36.443	37.4904	37.3392	35.1506	33.5802	35.2806	38.8093	35.1355	40.3999	40.1346	41.7788	44.0491	41.5799	47.5057	45.5841	41.9813	45.8289	39.9648	39.9529	38.0204	34.4048	38.7225	34.1273	39.6012	37.5802	41.4079	40.2463	37.6208	35.6176
503	47.1874	45.3878	43.8405	43.4267	38.9023	38.4994	35.8387	40.7998	41.6496	46.8079	45.5249	49.4995	45.4438	43.0258	47.0186	44.8206	43.7423	43.0151	41.5123	36.3456	37.2773	38.4666	38.6483	36.7181	34.9233	36.7715	40.087	35.8005	40.73	39.7934	41.3071	43.0252	40.5932	46.4162	44.2368	40.2984	44.1095	38.3429	38.7622	37.2978	34.1755	38.8879	34.9245	40.6683	39.2157	43.0635	42.315	39.9316	37.8339
504	43.1369	41.1788	40.0443	39.3242	35.1554	34.5377	32.3955	37.379	38.612	43.8588	43.0751	46.938	42.8075	40.9042	45.3243	43.3557	42.7793	42.6066	40.959	35.8775	37.0504	38.2889	38.4797	36.9459	34.774	36.0808	38.9256	34.9108	39.5541	38.9348	39.8657	41.4591	38.3568	44.1563	41.5418	37.9986	42.2917	36.5509	37.6367	35.5412	32.9043	37.1706	33.2859	38.9816	37.1972	41.5374	41.0938	38.8044	36.2782
505	39.2361	37.6791	36.1279	35.3643	30.9199	30.2775	27.8226	32.8919	33.8186	39.0572	38.2043	42.0135	37.8538	35.8581	40.2193	38.3247	37.7072	37.6564	36.1401	30.9946	32.4028	33.7004	34.0237	32.7176	30.3759	31.6256	34.3104	30.1061	34.6026	33.8872	34.7637	36.3373	33.2961	39.1153	36.624	33.0211	37.2571	31.4865	32.5307	30.4287	27.8531	32.1875	28.5145	34.2844	32.8324	37.0972	36.9097	34.8156	32.2532
506	42.5653	41.1133	39.8999	38.5435	34.4452	33.0807	31.2228	36.5149	37.197	42.5329	42.1555	45.5966	41.1191	39.506	43.7523	42.3867	41.517	41.7028	40.6338	35.3118	37.0701	38.4057	38.8837	37.6502	35.2844	36.6053	39.15	34.7249	38.94	37.8072	38.5141	39.5896	36.4704	42.1027	39.2474	35.5016	39.7814	34.2032	35.7593	34.0017	31.9326	36.3868	33.1597	38.9639	37.7009	42.0189	41.9949	39.9724	37.3642
507	46.6054	45.0535	43.5925	42.6843	38.2993	37.3487	35.0111	40.1995	40.7892	46.0458	45.1556	48.8279	44.5034	42.3931	46.3637	44.6264	43.4321	43.053	41.9227	36.5762	37.9598	39.2355	39.6068	37.9412	35.9349	37.6967	40.7374	36.2089	40.8203	39.5805	40.8366	42.1678	39.5852	45.3011	42.8491	38.8342	42.7365	37.0766	37.9578	36.6159	33.9625	38.7434	35.2104	41.0487	39.842	43.8162	43.4015	41.194	38.9208
508	43.6095	42.3153	40.3503	39.7673	35.0054	34.4201	31.5027	36.5826	36.9466	42.0883	40.7832	44.5994	40.4449	37.9443	41.7579	39.7636	38.4758	37.8744	36.6885	31.3517	32.647	33.9245	34.3203	32.6323	30.6705	32.5556	35.7109	31.0745	35.7991	34.562	36.0683	37.642	35.3869	41.1737	39.1195	35.0108	38.6723	32.9207	33.3029	32.0554	29.0539	33.9729	30.3829	36.2325	35.2842	38.9863	38.5541	36.4066	34.2986
509	41.6389	40.8059	38.8925	37.5933	33.0186	31.629	29.1469	34.5299	34.4434	39.6985	38.9756	42.3165	37.7826	35.7565	39.5352	38.2562	36.8488	36.8429	36.2188	30.692	32.7038	34.0912	34.7842	33.598	31.2968	32.9541	35.5851	30.6554	34.7873	33.1266	34.1719	35.151	32.648	38.258	35.8177	31.6117	35.4267	29.8352	30.9573	29.847	27.6472	32.5848	29.7408	35.6505	35.1188	38.9605	39.0653	37.247	34.9099
510	46.587	45.6417	43.9782	42.4934	38.1144	36.4608	34.2874	39.73	39.6009	44.8759	44.3016	47.5069	42.8542	40.9428	44.5663	43.4683	41.8241	41.7324	41.3129	35.7258	37.7179	39.0859	39.784	38.4181	36.2716	38.1282	40.8935	35.8901	40.0297	38.1385	39.2719	40.0334	37.6524	43.1289	40.5694	36.2464	39.9418	34.5196	35.7358	34.9714	32.8694	37.9132	35.1364	41.0457	40.5016	44.3144	44.3116	42.4062	40.1393
511	48.2313	47.266	45.1862	44.2835	39.5094	38.4546	35.6147	40.8618	40.6375	45.7615	44.5274	48.0299	43.6544	41.1241	44.4517	42.8518	40.9393	40.2223	39.6746	34.1438	35.7123	37.0048	37.6016	35.8529	34.073	36.342	39.566	34.5055	39.0265	37.1169	38.8456	40.0021	38.2307	43.8055	41.8138	37.298	40.5525	35.0289	35.3634	34.944	32.1511	37.4571	34.3683	40.2461	39.8308	43.2066	42.8459	40.8158	38.9316
512	44.8876	44.4309	41.9974	40.9182	36.0123	34.7579	31.7409	37.0196	36.2781	41.3232	40.1083	43.3855	38.9295	36.3659	39.4631	38.1418	36.0109	35.4769	35.3163	29.6668	31.6539	33.0316	33.858	32.4353	30.4768	32.7297	35.6974	30.3432	34.5304	32.278	33.9549	34.895	33.3325	38.7996	36.9379	32.2628	35.3251	29.8731	30.207	30.0809	27.529	32.982	30.4023	36.2755	36.3938	39.5751	39.5458	37.7941	35.9418
513	45.6969	45.3886	43.3081	41.5562	37.0371	35.0162	32.6897	38.2021	37.3082	42.4701	41.9325	44.7708	39.9629	38.011	41.1629	40.5136	38.3901	38.4162	38.6401	32.9219	35.3791	36.8166	37.7968	36.6902	34.4984	36.4918	39.0527	33.6454	37.3582	34.8674	36.0401	36.3901	34.4525	39.689	37.2997	32.6454	35.9354	30.7408	31.9502	31.8553	30.1037	35.4011	33.3247	39.1951	39.3724	42.8285	43.1398	41.5363	39.425
514	50.827	50.3225	48.274	46.7136	42.1378	40.2892	37.8657	43.3335	42.4939	47.6243	46.8606	49.8084	45.0753	42.9051	45.8648	45.03	42.6693	42.2983	42.5221	36.8147	38.9816	40.3478	41.2386	39.7866	37.9003	40.2096	43.1197	37.689	41.6612	39.0879	40.6152	41.0683	39.4607	44.6799	42.4707	37.7019	40.727	35.5953	36.4173	36.634	34.5493	40.008	37.7043	43.5817	43.6978	46.9874	47.0097	45.2428	43.326
515	50.5135	50.1949	47.6588	46.5349	41.5977	40.1984	37.1587	42.4258	41.3116	46.239	44.9117	48.008	43.5241	40.8114	43.3878	42.2308	39.5504	38.6945	38.9886	33.3392	35.299	36.6125	37.5202	35.8839	34.2695	36.9266	40.091	34.5377	38.6461	35.9219	37.9481	38.6589	37.6966	42.9156	41.2828	36.3297	38.8588	33.7131	33.7256	34.3811	31.8233	37.5057	35.1868	40.963	41.4248	44.2199	44.0741	42.3439	40.7944
516	47.3891	47.5435	44.8551	43.3678	38.4973	36.6931	33.7642	39.0784	37.4809	42.3449	41.2904	44.0191	39.3666	36.8666	39.263	38.6107	35.7799	35.3399	36.1039	30.3691	32.8737	34.2976	35.453	34.2627	32.3839	34.8582	37.5941	31.8274	35.4172	32.3327	34.0857	34.3773	33.4591	38.4722	36.7739	31.717	34.1438	29.1767	29.5236	30.4451	28.4411	34.1304	32.4628	38.1815	39.0964	41.8381	42.1093	40.6803	39.0544
517	50.6823	50.8408	48.5275	46.5239	42.0061	39.6069	37.3014	42.7946	41.1655	46.1248	45.6152	48.0073	43.0831	41.0946	43.5106	43.3717	40.5339	40.4551	41.4726	35.716	38.4501	39.8947	41.0981	40.0288	38.0582	40.3891	42.9261	37.1671	40.489	37.2591	38.6575	38.4779	37.2838	42.0607	39.9179	34.9076	37.465	32.8057	33.8434	34.8068	33.3672	38.9167	37.5057	43.2395	44.0792	47.0601	47.4956	46.0853	44.2655
518	54.4304	54.4801	51.8931	50.3797	45.5574	43.6663	40.8523	46.1851	44.5373	49.3601	48.2669	50.9193	46.257	43.7153	45.8021	45.2087	42.0527	41.3094	42.2785	36.6121	38.9141	40.2548	41.3658	39.8909	38.3485	41.1129	44.0954	38.3109	41.9703	38.6806	40.6869	40.8537	40.2795	45.1045	43.4888	38.3245	40.4152	35.7345	35.8946	37.2598	35.1816	40.9563	39.2597	44.9322	45.864	48.4292	48.5038	46.96	45.5119
519	51.7336	52.0718	49.1371	47.7816	42.7911	41.0724	37.9273	43.0919	41.1238	45.7615	44.4203	47.0289	42.504	39.7126	41.5073	40.8843	37.5258	36.6644	37.8392	32.2182	34.6111	35.9601	37.1773	35.8085	34.3091	37.158	40.0805	34.1899	37.6881	34.2108	36.3965	36.5935	36.4258	41.1579	39.8993	34.6492	36.3953	31.7817	31.5339	33.23	31.0868	36.93	35.4978	41.0285	42.3413	44.5837	44.7269	43.3617	42.109
520	49.5354	50.1288	47.3859	45.4785	40.7783	38.45	35.8033	41.1156	38.9285	43.6406	42.8926	45.0977	40.2746	38.0372	39.9314	39.9427	36.6968	36.5071	37.9811	32.2857	35.2083	36.6574	38.0448	37.1377	35.2774	37.7383	40.1621	34.2124	37.2131	33.5747	35.1849	34.8481	34.2869	38.8208	37.1244	31.9048	33.8845	29.4649	30.0738	31.6904	30.3285	35.9951	35.0759	40.6119	42.0282	44.5494	45.1073	43.9336	42.4068
521	54.3458	55.0091	52.3831	50.2362	45.6903	43.0682	40.6881	46.0415	43.7041	48.3628	47.809	49.7649	44.8481	42.7915	44.4264	44.7518	41.2825	41.1109	42.8866	37.2384	40.2081	41.6427	43.0612	42.1168	40.3535	42.9186	45.3362	39.3505	42.1922	38.3277	39.9185	39.2685	38.8732	43.1219	41.3596	36.1149	37.8461	33.8124	34.5632	36.5148	35.3899	41.036	40.3142	45.7972	47.3087	49.7649	50.3478	49.1814	47.6743
522	54.0318	54.8596	51.9503	50.0104	45.3093	42.8999	40.202	45.3996	42.827	47.2893	46.4576	48.3899	43.6378	41.2795	42.5869	42.8464	39.1178	38.7288	40.7069	35.172	38.1125	39.4985	40.9675	40.008	38.3729	41.1174	43.5793	37.5535	40.2902	36.2492	38.0896	37.4868	37.5618	41.6975	40.3103	34.9852	36.2972	32.3921	32.6663	35.0108	33.7563	39.4656	38.9154	44.2402	46.0563	48.1744	48.7342	47.6976	46.3697
523	55.7927	56.7125	53.8977	51.7182	47.1519	44.4807	42.0252	47.2577	44.57	49.0225	48.4244	50.1567	45.2999	43.1754	44.3958	44.9462	41.1865	40.9896	43.1409	37.6429	40.7217	42.1033	43.6272	42.8132	41.1176	43.7672	46.0874	40.0586	42.5964	38.4518	40.1184	39.2501	39.2876	43.2303	41.7033	36.4111	37.6741	34.0134	34.5721	37.0076	36.0574	41.6761	41.3233	46.6113	48.4787	50.6427	51.3167	50.3164	48.9616
524	58.022	58.906	56.1774	53.9433	49.447	46.7116	44.363	49.6095	46.9503	51.3873	50.8395	52.5351	47.6724	45.6199	46.8233	47.4233	43.6447	43.4306	45.5945	40.1426	43.1733	44.521	45.9963	45.0867	43.5527	46.197	48.5386	42.5392	45.0882	40.9496	42.6018	41.6864	41.7112	45.5821	44.0165	38.7538	40.0042	36.4392	37.0598	39.4985	38.5768	44.1656	43.7988	49.0822	50.9046	53.1118	53.744	52.6682	51.3426
525	56.5511	57.2479	54.54	52.4982	47.9112	45.396	42.926	48.1698	45.73	50.2523	49.5522	51.4829	46.6685	44.4938	45.9091	46.203	42.5697	42.2117	44.0924	38.587	41.4456	42.8282	44.167	43.1843	41.6502	44.3047	46.8005	40.8364	43.6459	39.7039	41.456	40.8128	40.7123	44.8139	43.2708	38.0184	39.4653	35.6126	36.0957	38.2815	37.0725	42.7073	42.0477	47.4086	49.0441	51.3341	51.8289	50.6643	49.3255
526	57.7236	58.4429	55.7373	53.7111	49.1795	46.6631	44.2475	49.3964	46.8998	51.3145	50.6275	52.4744	47.7136	45.5831	46.8803	47.2475	43.586	43.2397	45.1949	39.8463	42.6862	44.0276	45.3399	44.4245	42.9934	45.595	48.027	42.1255	44.8078	40.8484	42.5735	41.8647	41.8586	45.8054	44.3132	39.1517	40.4575	36.8025	37.2596	39.5244	38.4065	43.9303	43.3874	48.6215	50.3173	52.5442	53.0591	51.9216	50.6447
527	57.2606	58.0338	55.2253	53.2914	48.7245	46.3107	43.7975	48.8521	46.2885	50.6248	49.8346	51.6856	47.0091	44.7878	45.983	46.3025	42.6091	42.1912	44.1941	38.936	41.7568	43.058	44.3185	43.4242	42.1157	44.6895	47.0994	41.2646	43.8821	39.9182	41.6984	41.0254	41.1687	45.06	43.7235	38.5511	39.7406	36.1384	36.439	38.7787	37.6374	43.1088	42.644	47.7813	49.5713	51.7055	52.2051	51.1296	49.8729
528	56.6438	57.4303	54.554	52.7304	48.1284	45.838	43.2229	48.2128	45.6504	49.947	49.055	50.9595	46.3497	44.0374	45.2333	45.4411	41.7698	41.2753	43.2101	37.99	40.7336	42.0604	43.263	42.321	41.0337	43.6419	46.0944	40.3256	42.9662	39.0557	40.9	40.327	40.5102	44.4384	43.1725	38.0105	39.1989	35.5358	35.7243	38.0374	36.8045	42.2579	41.769	46.8376	48.6379	50.6791	51.1465	50.0818	48.8816
529	55.9844	56.6966	53.8453	52.0366	47.3563	45.101	42.4044	47.5055	45.0387	49.4488	48.5084	50.5307	45.8746	43.4816	44.799	44.8931	41.2224	40.6668	42.4953	37.1022	39.8113	41.2092	42.4559	41.3912	40.0079	42.7067	45.285	39.403	42.2479	38.3563	40.2826	39.8152	39.9202	44.0284	42.7192	37.4806	38.7796	34.908	35.0571	37.2998	35.8886	41.5081	40.8192	46.0594	47.7737	49.8868	50.3098	49.1613	47.952
530	56.1816	57.0082	54.0837	52.3104	47.6733	45.4641	42.741	47.7104	45.1382	49.3958	48.4231	50.3373	45.7785	43.3715	44.5294	44.6745	40.9643	40.3951	42.3131	37.0875	39.7637	41.2096	42.4016	41.3655	40.0486	42.7204	45.2245	39.4515	42.1281	38.2256	40.1547	39.6478	39.9083	43.8401	42.6568	37.4959	38.6173	34.9487	35.0091	37.3503	36.013	41.5057	40.9888	46.0443	47.8894	49.8556	50.3393	49.2371	48.1377
531	55.1156	56.1263	53.1055	51.3182	46.734	44.5031	41.7764	46.6259	43.8888	48.0075	47.0424	48.7945	44.3111	41.9252	42.9028	43.1772	39.402	38.8894	40.9712	35.8699	38.6194	40.0744	41.2958	40.3677	39.0688	41.7004	44.0799	38.3507	40.7915	36.8089	38.6951	38.0788	38.4951	42.2385	41.156	36.0529	36.9885	33.5215	33.5498	36.0459	34.871	40.2474	39.9915	44.8694	46.8938	48.7123	49.3359	48.3297	47.3037
532	55.4964	56.5074	53.4658	51.7722	47.1904	45.0704	42.2945	47.0239	44.3082	48.3216	47.2641	49.0362	44.6786	42.2283	43.145	43.3267	39.5629	38.94	40.9784	36.0002	38.6497	40.0073	41.1625	40.1901	39.0698	41.7259	44.136	38.4857	40.9302	37.0117	38.9693	38.4426	38.9552	42.6368	41.6906	36.675	37.5119	34.1114	33.9632	36.458	35.2001	40.4931	40.2305	44.9908	47.0413	48.7723	49.3297	48.3135	47.3921
533	53.8413	54.8976	51.8117	50.1399	45.5609	43.4734	40.68	45.362	42.637	46.6456	45.5746	47.3486	43.0184	40.5574	41.4896	41.6583	37.9501	37.3652	39.3919	34.4449	37.1151	38.5661	39.6679	38.7594	37.5696	40.2007	42.5524	36.9202	39.3028	35.4057	37.3313	36.8276	37.316	41.0124	40.0643	35.0954	35.9708	32.54	32.3879	34.8267	33.6066	38.8415	38.6491	43.3524	45.4501	47.1326	47.754	46.7798	45.8786
534	53.0938	54.2196	51.0662	49.4886	44.937	42.9586	40.1137	44.6213	41.8593	45.7266	44.5655	46.3013	42.1281	39.6098	40.4329	40.5671	36.8913	36.2828	38.3131	33.5893	36.1672	37.6576	38.6788	37.8262	36.7453	39.2932	41.5528	36.0759	38.2914	34.4626	36.3864	35.9256	36.5459	40.1228	39.348	34.5018	35.2258	31.919	31.6103	34.0785	32.904	37.956	37.8937	42.3823	44.562	46.1237	46.7554	45.8576	45.0489
[truncated: 238 more columns]

## Sheet: State_I2
	248	249	250	251	252	253	254	255	256	257	258	259	260	261	262	263	264	265	266	267	268	269	270	271	272	273	274	275	276	277	278	279	280	281	282	283	284	285	286	287	288	289	290	291	292	293	294	295	296
248	0	5.64241	6.94572	10.3139	14.0644	17.9516	17.3298	13.9451	19.1139	18.3735	20.4743	22.4496	22.202	24.2062	29.1968	30.132	34.3029	36.799	35.434	34.8022	36.2523	35.7336	32.5084	31.352	27.3414	29.9823	31.9128	31.0325	31.4665	33.5655	30.345	30.3317	26.6688	28.4951	31.6682	29.8926	28.7607	31.5731	33.5894	28.1457	30.2337	26.447	26.7243	25.8859	24.5969	29.4127	28.5933	30.5918	25.628
249	5.64241	0	5.84254	6.8234	11.5819	15.3336	13.5915	9.87772	14.4207	13.9633	15.3719	18.017	17.8538	19.258	24.4634	24.9906	29.374	31.6935	30.1919	29.746	31.1078	30.6325	27.5314	26.6992	22.4673	24.8628	26.6462	25.9411	26.2357	28.5872	25.4443	25.8276	22.491	24.6039	28.0022	26.6018	24.7746	27.5664	29.0666	23.4744	25.3877	21.2918	21.6628	20.5508	19.5321	24.391	23.5536	25.859	20.8683
250	6.94572	5.84254	0	5.70737	7.87923	12.5384	11.2167	9.58966	14.8284	16.0523	18.2552	20.852	19.1941	20.6283	26.051	26.7683	30.3868	32.8592	31.5439	30.0243	31.8033	31.5551	27.9631	26.7845	23.2679	26.1927	28.123	26.277	27.4362	29.0108	26.137	26.1308	22.8551	25.6687	28.2914	26.0208	24.3442	26.3752	28.6088	23.1487	24.9723	22.0151	21.8753	22.2586	21.289	26.5968	26.7905	28.7832	23.1847
251	10.3139	6.8234	5.70737	0	5.3955	8.58746	7.49831	4.04705	9.55443	10.7384	13.5875	15.7931	13.7323	15.5327	20.8373	22.069	25.5211	28.3335	27.5546	26.1929	28.3558	28.7267	25.4196	25.1428	21.4502	23.6715	24.7962	22.8695	23.2906	24.5282	21.2786	20.9928	17.5005	20.2656	23.0118	20.972	19.2109	21.722	23.9466	18.5043	21.067	17.7504	18.7913	18.9933	19.2996	24.4942	24.3347	27.1333	21.8606
252	14.0644	11.5819	7.87923	5.3955	0	5.08262	4.77856	6.21672	10.3793	13.499	16.546	18.6085	15.1285	16.5994	21.757	23.0709	25.5152	28.3976	27.8991	25.4566	28.0677	28.7971	25.1751	24.8105	21.9672	24.4283	25.4874	22.4235	23.6329	23.9229	21.1084	20.4327	17.3242	20.8662	22.6085	19.7357	17.9728	19.4301	22.3731	17.3173	19.7525	17.898	18.5334	20.2705	20.8473	26.1634	26.9368	29.4795	23.9078
253	17.9516	15.3336	12.5384	8.58746	5.08262	0	5.53724	7.10067	9.23853	12.4553	16.2708	17.2552	12.8412	14.902	19.2869	21.4934	23.0574	26.4281	26.7981	24.1519	27.3427	28.8557	25.5464	25.9919	23.4037	25.1969	25.386	21.9259	22.516	21.8213	18.7612	17.2224	13.8967	17.4574	18.5963	15.352	14.0501	15.6773	19.3096	14.8649	18.2986	16.912	18.7494	20.7373	22.4765	27.4618	28.093	31.1576	25.9768
254	17.3298	13.5915	11.2167	7.49831	4.77856	5.53724	0	5.93905	7.22565	11.9679	14.0639	16.6491	12.7599	13.0863	18.397	19.1829	21.4843	24.1567	23.59	20.9668	23.6558	24.5928	21.0377	21.0965	18.4218	20.5664	21.344	18.0056	19.3462	19.5746	17.03	16.8046	14.4055	18.5775	20.2791	17.8167	14.953	15.9636	18.3303	13.0576	15.227	13.5947	14.2844	16.4668	17.656	22.7851	23.8874	26.5434	21.1526
255	13.9451	9.87772	9.58966	4.04705	6.21672	7.10067	5.93905	0	5.88873	7.65405	10.877	12.8349	10.2138	12.087	17.3267	18.8514	22.1048	25.1149	24.7096	23.3923	25.8229	26.6446	23.5637	23.9221	20.266	21.9488	22.471	20.4256	20.3727	21.31	17.86	17.429	13.9025	16.8335	19.6269	17.802	15.7472	18.5032	20.6235	15.2123	18.2582	14.7982	16.6966	16.9066	18.1876	23.1649	22.9019	26.1592	21.1946
256	19.1139	14.4207	14.8284	9.55443	10.3793	9.23853	7.22565	5.88873	0	5.82688	7.53587	9.71848	6.14433	6.47484	11.9178	13.2547	16.3214	19.3636	19.3019	18.1469	20.8166	22.24	19.6217	20.9943	17.5377	18.2489	17.8231	15.7181	14.9462	15.6542	12.0879	12.0286	9.22295	12.8218	15.6747	14.6936	11.3564	14.1632	15.3684	9.89886	13.3253	9.49687	12.7546	12.921	15.7459	20.0978	19.8981	23.6464	19.3381
257	18.3735	13.9633	16.0523	10.7384	13.499	12.4553	11.9679	7.65405	5.82688	0	5.72867	5.31756	4.55922	7.76759	11.6667	14.2315	17.8833	21.2408	21.6213	21.7971	24.1876	25.5948	23.5873	25.2249	21.2105	21.3681	20.5314	19.7218	17.5245	18.6333	14.415	13.857	10.0495	11.2989	15.3135	15.2462	13.3329	17.5884	18.6538	13.9408	17.8715	13.0925	17.1409	15.5664	18.4478	22.2474	20.5815	24.9294	21.3988
258	20.4743	15.3719	18.2552	13.5875	16.546	16.2708	14.0639	10.877	7.53587	5.72867	0	5.5302	7.33984	6.29634	10.4572	10.7473	15.7671	18.1402	17.5539	18.7467	20.3148	21.2094	19.6545	21.5112	17.2169	16.7729	15.9046	16.3367	13.7631	16.3639	12.732	13.9792	11.9477	13.482	17.6721	18.5655	15.3163	18.8517	18.2574	13.4392	15.9962	10.259	14.0025	10.9512	14.0353	17.1474	15.0632	19.6154	16.7541
259	22.4496	18.017	20.852	15.7931	18.6085	17.2552	16.6491	12.8349	9.71848	5.31756	5.5302	0	5.55508	7.60089	9.01975	11.926	15.8072	19.0621	19.8938	21.3063	23.4134	25.0917	23.959	26.3411	22.3021	21.4133	19.6731	19.9354	16.3441	17.7141	13.4243	13.1827	10.2289	9.76775	14.406	15.9272	14.0209	18.6272	18.5743	14.8223	18.6598	13.4645	18.3392	15.6534	19.3095	21.9872	19.4282	24.3178	22.0149
260	22.202	17.8538	19.1941	13.7323	15.1285	12.8412	12.7599	10.2138	6.14433	4.55922	7.33984	5.55508	0	5.36896	8.03881	11.7449	14.2673	18.1071	19.3896	19.2915	22.2064	24.3952	22.7021	25.0354	21.561	21.1364	19.4363	18.1121	15.3792	15.4028	10.9464	9.63431	5.70131	7.31561	11.1464	11.4991	9.21905	13.7996	14.7913	10.8306	15.4927	11.3788	16.4296	15.5026	19.4251	22.7896	21.4968	26.0235	22.8386
261	24.2062	19.258	20.6283	15.5327	16.5994	14.902	13.0863	12.087	6.47484	7.76759	6.29634	7.60089	5.36896	0	5.94812	7.10886	10.5442	13.6602	14.2593	14.3437	16.9832	19.1318	17.6541	20.3711	17.1138	16.1824	14.1865	13.0471	10.1543	10.981	6.90519	7.89054	6.91938	9.91413	13.1152	14.0374	9.79103	12.8905	12.0678	7.60986	11.1647	6.37322	11.8294	10.7604	15.3498	18.2193	17.4458	21.8608	18.9915
262	29.1968	24.4634	26.051	20.8373	21.757	19.2869	18.397	17.3267	11.9178	11.6667	10.4572	9.01975	8.03881	5.94812	0	5.91469	7.14369	11.096	13.6591	14.7436	17.5626	20.6529	20.2876	23.9068	21.1587	19.1607	15.8274	15.2879	10.672	10.066	5.93149	5.9376	6.80717	7.44534	10.2539	13.0188	9.44757	12.874	11.0414	9.51568	13.2739	9.85222	15.7589	14.4264	19.6515	21.2946	20.0069	24.7517	23.0766
263	30.132	24.9906	26.7683	22.069	23.0709	21.4934	19.1829	18.8514	13.2547	14.2315	10.7473	11.926	11.7449	7.10886	5.91469	0	6.00242	7.50274	8.24873	10.5206	12.3725	15.0845	15.2218	19.1533	16.6109	13.9088	10.1595	10.7527	5.39857	7.41755	5.34857	9.0294	11.3663	13.208	15.6871	18.0073	13.3727	15.0981	11.5691	9.60236	10.7322	6.93873	11.972	9.96721	15.4232	16.1336	15.3115	19.7634	18.6927
264	34.3029	29.374	30.3868	25.5211	25.5152	23.0574	21.4843	22.1048	16.3214	17.8833	15.7671	15.8072	14.2673	10.5442	7.14369	6.00242	0	4.69829	8.97498	9.62465	12.6722	16.7839	17.2793	21.6766	20.2882	17.5174	13.2612	12.2302	7.6111	4.74474	4.46816	6.94381	11.3332	13.0491	13.6785	16.2792	11.8017	12.269	7.71184	9.16446	10.5324	9.95197	14.7615	14.6651	20.1321	20.671	20.6492	24.6887	23.6532
265	36.799	31.6935	32.8592	28.3335	28.3976	26.4281	24.1567	25.1149	19.3636	21.2408	18.1402	19.0621	18.1071	13.6602	11.096	7.50274	4.69829	0	5.42179	7.53657	9.36085	13.6017	15.1028	19.8636	19.1048	15.6609	10.9679	10.9459	6.53123	5.3529	7.8831	11.3727	15.7478	17.5848	18.3154	20.8478	16.1584	15.7849	10.5222	12.006	11.1252	11.2292	14.5698	14.2981	19.4663	18.8717	19.3105	22.807	22.612
266	35.434	30.1919	31.5439	27.5546	27.8991	26.7981	23.59	24.7096	19.3019	21.6213	17.5539	19.8938	19.3896	14.2593	13.6591	8.24873	8.97498	5.42179	0	5.87237	5.20041	8.52294	10.5079	15.2905	14.629	10.7494	5.97276	7.67051	4.37721	7.42844	10.1084	14.5459	18.2603	20.7302	22.184	24.2212	19.0626	18.5794	13.5811	13.2035	10.5247	10.1013	11.5049	10.7401	15.2722	13.9314	15.0726	17.9415	18.0527
267	34.8022	29.746	30.0243	26.1929	25.4566	24.1519	20.9668	23.3923	18.1469	21.7971	18.7467	21.3063	19.2915	14.3437	14.7436	10.5206	9.62465	7.53657	5.87237	0	4.48046	8.84673	8.99367	13.5354	13.9528	11.386	8.05826	4.88452	5.7554	5.42194	9.35153	13.2937	17.2628	20.7902	21.4079	22.4652	17.0389	15.121	10.3567	10.3176	6.08483	8.9918	9.35942	11.6174	15.796	15.8701	18.3567	20.6625	19.259
268	36.2523	31.1078	31.8033	28.3558	28.0677	27.3427	23.6558	25.8229	20.8166	24.1876	20.3148	23.4134	22.2064	16.9832	17.5626	12.3725	12.6722	9.36085	5.20041	4.48046	0	4.85922	6.83665	11.6605	12.5842	9.21927	6.00995	5.73886	7.16715	9.31867	12.8728	17.1924	20.9273	24.2021	25.2794	26.5814	21.1425	19.54	14.7659	14.2658	9.75911	11.3743	10.2237	11.4019	14.7129	13.3956	16.3293	17.8855	17.4585
269	35.7336	30.6325	31.5551	28.7267	28.7971	28.8557	24.5928	26.6446	22.24	25.5948	21.2094	25.0917	24.3952	19.1318	20.6529	15.0845	16.7839	13.6017	8.52294	8.84673	4.85922	0	4.42801	8.46644	9.8342	6.38703	5.59767	7.39019	10.0305	13.5842	16.4504	20.9182	24.0556	27.4315	29.0269	30.1482	24.6472	23.3225	18.982	17.417	12.6877	13.3149	10.3383	10.8164	12.3704	10.0487	13.9743	14.2883	14.2647
270	32.5084	27.5314	27.9631	25.4196	25.1751	25.5464	21.0377	23.5637	19.6217	23.5873	19.6545	23.959	22.7021	17.6541	20.2876	15.2218	17.2793	15.1028	10.5079	8.99367	6.83665	4.42801	0	4.89594	6.50534	4.89911	6.36228	5.54493	10.1971	13.5116	15.8251	20.0177	22.6164	26.5081	28.1296	28.6223	23.0974	21.6616	18.0976	15.5777	10.6556	11.4841	6.98548	9.08533	9.96554	9.5454	14.1381	14.4098	12.5323
271	31.352	26.6992	26.7845	25.1428	24.8105	25.9919	21.0965	23.9221	20.9943	25.2249	21.5112	26.3411	25.0354	20.3711	23.9068	19.1533	21.6766	19.8636	15.2905	13.5354	11.6605	8.46644	4.89594	0	5.09489	6.7863	10.4673	9.59457	14.5288	17.8206	19.6569	23.5637	25.5359	29.6823	31.4694	31.4562	26.044	24.5877	21.766	18.5628	13.8413	14.4552	8.78985	11.1386	9.5	9.9247	15.2227	14.1948	11.2894
272	27.3414	22.4673	23.2679	21.4502	21.9672	23.4037	18.4218	20.266	17.5377	21.2105	17.2169	22.3021	21.561	17.1138	21.1587	16.6109	20.2882	19.1048	14.629	13.9528	12.5842	9.8342	6.50534	5.09489	0	4.53805	8.99946	9.26761	12.9438	17.092	17.8503	21.705	22.9707	26.836	29.2335	29.3539	24.1176	23.6672	21.1613	17.0309	13.4007	11.9628	6.81377	7.22067	4.56504	6.69395	11.3523	11.2061	7.12239
273	29.9823	24.8628	26.1927	23.6715	24.4283	25.1969	20.5664	21.9488	18.2489	21.3681	16.7729	21.4133	21.1364	16.1824	19.1607	13.9088	17.5174	15.6609	10.7494	11.386	9.21927	6.38703	4.89911	6.7863	4.53805	0	4.87306	7.40639	9.91801	14.6942	15.9083	20.221	22.1448	25.5873	27.9742	28.7703	23.4144	23.082	19.6989	16.3134	12.5546	10.8827	7.13413	5.86968	6.08963	4.98141	9.39089	10.0695	8.34046
274	31.9128	26.6462	28.123	24.7962	25.4874	25.386	21.344	22.471	17.8231	20.5314	15.9046	19.6731	19.4363	14.1865	15.8274	10.1595	13.2612	10.9679	5.97276	8.05826	6.00995	5.59767	6.36228	10.4673	8.99946	4.87306	0	5.74902	5.82659	10.8946	12.5065	17.0694	19.6911	22.7333	24.8889	26.2691	20.9148	20.668	16.5678	14.1312	10.7148	9.06423	7.88417	6.22387	9.64754	8.23	10.5347	12.7594	12.2538
275	31.0325	25.9411	26.277	22.8695	22.4235	21.9259	18.0056	20.4256	15.7181	19.7218	16.3367	19.9354	18.1121	13.0471	15.2879	10.7527	12.2302	10.9459	7.67051	4.88452	5.73886	7.39019	5.54493	9.59457	9.26761	7.40639	5.74902	0	5.79071	8.27778	10.4152	14.52	17.3638	21.2998	22.6722	23.2438	17.7003	16.392	12.7251	10.244	5.55149	6.76688	4.72161	7.67488	11.216	12.1117	15.1653	17.1659	14.8619
276	31.4665	26.2357	27.4362	23.2906	23.6329	22.516	19.3462	20.3727	14.9462	17.5245	13.7631	16.3441	15.3792	10.1543	10.672	5.39857	7.6111	6.53123	4.37721	5.7554	7.16715	10.0305	10.1971	14.5288	12.9438	9.91801	5.82659	5.79071	0	5.60384	6.83793	11.4486	14.588	17.5397	19.3077	20.918	15.6287	15.6166	11.3193	9.4728	7.56259	5.78134	8.45341	7.87725	13.0794	13.3003	14.2666	17.6839	16.4972
277	33.5655	28.5872	29.0108	24.5282	23.9229	21.8213	19.5746	21.31	15.6542	18.6333	16.3639	17.7141	15.4028	10.981	10.066	7.41755	4.74474	5.3529	7.42844	5.42194	9.31867	13.5842	13.5116	17.8206	17.092	14.6942	10.8946	8.27778	5.60384	0	4.57526	8.17861	12.5858	15.7364	16.1492	17.6114	12.3824	11.2584	6.17984	7.0567	6.25902	7.75868	11.2885	12.6957	17.8126	18.6216	19.8221	23.1879	21.5663
278	30.345	25.4443	26.137	21.2786	21.1084	18.7612	17.03	17.86	12.0879	14.415	12.732	13.4243	10.9464	6.90519	5.93149	5.34857	4.46816	7.8831	10.1084	9.35153	12.8728	16.4504	15.8251	19.6569	17.8503	15.9083	12.5065	10.4152	6.83793	4.57526	0	4.61882	8.34682	11.4913	12.6269	14.2055	9.03964	9.84329	6.4068	5.0887	7.69906	6.34812	11.739	12.2293	17.5578	19.1922	19.4633	23.4762	21.4079
279	30.3317	25.8276	26.1308	20.9928	20.4327	17.2224	16.8046	17.429	12.0286	13.857	13.9792	13.1827	9.63431	7.89054	5.9376	9.0294	6.94381	11.3727	14.5459	13.2937	17.1924	20.9182	20.0177	23.5637	21.705	20.221	17.0694	14.52	11.4486	8.17861	4.61882	0	5.02586	8.13575	8.25284	9.72435	4.90177	7.03964	5.90841	5.8819	10.5985	9.83284	15.2821	16.1274	21.2482	23.4291	23.431	27.6291	25.1869
280	26.6688	22.491	22.8551	17.5005	17.3242	13.8967	14.4055	13.9025	9.22295	10.0495	11.9477	10.2289	5.70131	6.91938	6.80717	11.3663	11.3332	15.7478	18.2603	17.2628	20.9273	24.0556	22.6164	25.5359	22.9707	22.1448	19.6911	17.3638	14.588	12.5858	8.34682	5.02586	0	5.12643	6.78615	7.22493	3.86782	8.8626	10.2732	8.07718	13.5183	11.3685	16.818	17.1934	21.807	24.7819	24.2457	28.6493	25.6493
281	28.4951	24.6039	25.6687	20.2656	20.8662	17.4574	18.5775	16.8335	12.8218	11.2989	13.482	9.76775	7.31561	9.91413	7.44534	13.208	13.0491	17.5848	20.7302	20.7902	24.2021	27.4315	26.5081	29.6823	26.836	25.5873	22.7333	21.2998	17.5397	15.7364	11.4913	8.13575	5.12643	0	4.85102	7.69004	7.59484	12.7626	13.7925	12.7535	17.9553	15.2826	21.0455	20.4408	25.1849	27.7161	26.3043	31.0899	28.7098
282	31.6682	28.0022	28.2914	23.0118	22.6085	18.5963	20.2791	19.6269	15.6747	15.3135	17.6721	14.406	11.1464	13.1152	10.2539	15.6871	13.6785	18.3154	22.184	21.4079	25.2794	29.0269	28.1296	31.4694	29.2335	27.9742	24.8889	22.6722	19.3077	16.1492	12.6269	8.25284	6.78615	4.85102	0	4.77472	6.53992	10.7502	12.6045	13.3142	18.5487	17.3679	22.9332	23.2936	28.1991	30.6988	29.8629	34.4668	31.978
283	29.8926	26.6018	26.0208	20.972	19.7357	15.352	17.8167	17.802	14.6936	15.2462	18.5655	15.9272	11.4991	14.0374	13.0188	18.0073	16.2792	20.8478	24.2212	22.4652	26.5814	30.1482	28.6223	31.4562	29.3539	28.7703	26.2691	23.2438	20.918	17.6114	14.2055	9.72435	7.22493	7.69004	4.77472	0	5.58663	9.31139	13.1035	13.1281	18.5229	17.9189	22.9073	24.0975	28.5586	31.725	31.3946	35.7285	32.4994
284	28.7607	24.7746	24.3442	19.2109	17.9728	14.0501	14.953	15.7472	11.3564	13.3329	15.3163	14.0209	9.21905	9.79103	9.44757	13.3727	11.8017	16.1584	19.0626	17.0389	21.1425	24.6472	23.0974	26.044	24.1176	23.4144	20.9148	17.7003	15.6287	12.3824	9.03964	4.90177	3.86782	7.59484	6.53992	5.58663	0	5.41087	8.28457	7.58979	13.0071	12.6068	17.5538	19.0239	23.6195	26.6186	26.7338	30.8509	27.6663
285	31.5731	27.5664	26.3752	21.722	19.4301	15.6773	15.9636	18.5032	14.1632	17.5884	18.8517	18.6272	13.7996	12.8905	12.874	15.0981	12.269	15.7849	18.5794	15.121	19.54	23.3225	21.6616	24.5877	23.6672	23.082	20.668	16.392	15.6166	11.2584	9.84329	7.03964	8.8626	12.7626	10.7502	9.31139	5.41087	0	5.54935	7.0568	11.0166	13.1355	16.8981	19.7659	24.1841	27.0093	28.1433	31.6968	28.3935
286	33.5894	29.0666	28.6088	23.9466	22.3731	19.3096	18.3303	20.6235	15.3684	18.6538	18.2574	18.5743	14.7913	12.0678	11.0414	11.5691	7.71184	10.5222	13.5811	10.3567	14.7659	18.982	18.0976	21.766	21.1613	19.6989	16.5678	12.7251	11.3193	6.17984	6.4068	5.90841	10.2732	13.7925	12.6045	13.1035	8.28457	5.54935	0	5.86281	8.06355	10.7461	14.5745	17.0684	21.9322	23.7809	25.014	28.4849	26.0087
287	28.1457	23.4744	23.1487	18.5043	17.3173	14.8649	13.0576	15.2123	9.89886	13.9408	13.4392	14.8223	10.8306	7.60986	9.51568	9.60236	9.16446	12.006	13.2035	10.3176	14.2658	17.417	15.5777	18.5628	17.0309	16.3134	14.1312	10.244	9.4728	7.0567	5.0887	5.8819	8.07718	12.7535	13.3142	13.1281	7.58979	7.0568	5.86281	0	5.56147	6.09601	10.2996	12.7211	17.2574	20.0352	21.1794	24.6779	21.4356
288	30.2337	25.3877	24.9723	21.067	19.7525	18.2986	15.227	18.2582	13.3253	17.8715	15.9962	18.6598	15.4927	11.1647	13.2739	10.7322	10.5324	11.1252	10.5247	6.08483	9.75911	12.6877	10.6556	13.8413	13.4007	12.5546	10.7148	5.55149	7.56259	6.25902	7.69906	10.5985	13.5183	17.9553	18.5487	18.5229	13.0071	11.0166	8.06355	5.56147	0	5.95657	6.92096	10.8608	14.8752	17.0041	19.3984	22.0083	18.9677
289	26.447	21.2918	22.0151	17.7504	17.898	16.912	13.5947	14.7982	9.49687	13.0925	10.259	13.4645	11.3788	6.37322	9.85222	6.93873	9.95197	11.2292	10.1013	8.9918	11.3743	13.3149	11.4841	14.4552	11.9628	10.8827	9.06423	6.76688	5.78134	7.75868	6.34812	9.83284	11.3685	15.2826	17.3679	17.9189	12.6068	13.1355	10.7461	6.09601	5.95657	0	5.95035	6.67262	11.5619	14.1229	15.1327	18.6402	15.6215
290	26.7243	21.6628	21.8753	18.7913	18.5334	18.7494	14.2844	16.6966	12.7546	17.1409	14.0025	18.3392	16.4296	11.8294	15.7589	11.972	14.7615	14.5698	11.5049	9.35942	10.2237	10.3383	6.98548	8.78985	6.81377	7.13413	7.88417	4.72161	8.45341	11.2885	11.739	15.2821	16.818	21.0455	22.9332	22.9073	17.5538	16.8981	14.5745	10.2996	6.92096	5.95035	0	5.7117	8.1867	11.1256	14.1438	16.0962	12.2886
291	25.8859	20.5508	22.2586	18.9933	20.2705	20.7373	16.4668	16.9066	12.921	15.5664	10.9512	15.6534	15.5026	10.7604	14.4264	9.96721	14.6651	14.2981	10.7401	11.6174	11.4019	10.8164	9.08533	11.1386	7.22067	5.86968	6.22387	7.67488	7.87725	12.6957	12.2293	16.1274	17.1934	20.4408	23.2936	24.0975	19.0239	19.7659	17.0684	12.7211	10.8608	6.67262	5.7117	0	5.54779	7.7011	8.95497	12.0667	9.21603
292	24.5969	19.5321	21.289	19.2996	20.8473	22.4765	17.656	18.1876	15.7459	18.4478	14.0353	19.3095	19.4251	15.3498	19.6515	15.4232	20.1321	19.4663	15.2722	15.796	14.7129	12.3704	9.96554	9.5	4.56504	6.08963	9.64754	11.216	13.0794	17.8126	17.5578	21.2482	21.807	25.1849	28.1991	28.5586	23.6195	24.1841	21.9322	17.2574	14.8752	11.5619	8.1867	5.54779	0	5.55419	8.24186	9.24788	4.35906
293	29.4127	24.391	26.5968	24.4942	26.1634	27.4618	22.7851	23.1649	20.0978	22.2474	17.1474	21.9872	22.7896	18.2193	21.2946	16.1336	20.671	18.8717	13.9314	15.8701	13.3956	10.0487	9.5454	9.9247	6.69395	4.98141	8.23	12.1117	13.3003	18.6216	19.1922	23.4291	24.7819	27.7161	30.6988	31.725	26.6186	27.0093	23.7809	20.0352	17.0041	14.1229	11.1256	7.7011	5.55419	0	5.55895	5.17261	5.02616
294	28.5933	23.5536	26.7905	24.3347	26.9368	28.093	23.8874	22.9019	19.8981	20.5815	15.0632	19.4282	21.4968	17.4458	20.0069	15.3115	20.6492	19.3105	15.0726	18.3567	16.3293	13.9743	14.1381	15.2227	11.3523	9.39089	10.5347	15.1653	14.2666	19.8221	19.4633	23.431	24.2457	26.3043	29.8629	31.3946	26.7338	28.1433	25.014	21.1794	19.3984	15.1327	14.1438	8.95497	8.24186	5.55895	0	5.23965	7.24688
295	30.5918	25.859	28.7832	27.1333	29.4795	31.1576	26.5434	26.1592	23.6464	24.9294	19.6154	24.3178	26.0235	21.8608	24.7517	19.7634	24.6887	22.807	17.9415	20.6625	17.8855	14.2883	14.4098	14.1948	11.2061	10.0695	12.7594	17.1659	17.6839	23.1879	23.4762	27.6291	28.6493	31.0899	34.4668	35.7285	30.8509	31.6968	28.4849	24.6779	22.0083	18.6402	16.0962	12.0667	9.24788	5.17261	5.23965	0	6.18555
296	25.628	20.8683	23.1847	21.8606	23.9078	25.9768	21.1526	21.1946	19.3381	21.3988	16.7541	22.0149	22.8386	18.9915	23.0766	18.6927	23.6532	22.612	18.0527	19.259	17.4585	14.2647	12.5323	11.2894	7.12239	8.34046	12.2538	14.8619	16.4972	21.5663	21.4079	25.1869	25.6493	28.7098	31.978	32.4994	27.6663	28.3935	26.0087	21.4356	18.9677	15.6215	12.2886	9.21603	4.35906	5.02616	7.24688	6.18555	0
297	26.2244	22.218	24.6147	24.44	26.7166	29.49	24.6271	24.5116	23.7023	25.5314	21.2242	26.4954	27.5517	24.1517	28.4758	24.2714	29.2978	28.1914	23.4914	24.5906	22.5257	18.7988	17.0545	14.5965	11.4518	13.4166	17.6395	20.1166	22.1236	27.1449	26.9767	30.6307	30.7726	33.7942	37.2015	37.5077	32.8317	33.569	31.4482	26.7145	24.1899	21.0584	17.3434	14.8064	9.62356	9.80674	11.3533	8.2605	5.67228
298	22.1002	18.5871	21.2229	21.7135	24.453	27.7125	23.1235	22.372	22.701	24.1086	20.5182	25.691	26.8097	24.2506	29.0836	25.6947	30.9732	30.5758	26.3426	27.1652	25.7637	22.5458	20.2814	17.7669	14.0807	16.6325	20.6337	22.5	24.2792	29.0393	28.1629	31.2988	30.6411	33.5463	37.1618	37.1174	32.8821	34.0871	32.705	27.47	25.7553	22.1425	18.9589	16.4956	11.4742	13.4563	13.9461	12.2531	8.55201
299	24.5261	20.7487	22.1	22.431	24.0127	27.0728	22.0711	22.7908	22.4736	25.143	21.5379	26.9595	27.1312	23.8928	28.7582	24.8662	29.4895	28.6918	24.1683	24.1254	22.5533	19.0429	16.34	12.9812	10.2999	13.6473	18.2615	19.372	22.3499	26.8013	26.6821	30.0711	30.0836	33.613	36.6883	36.4236	31.7591	32.0611	30.4535	25.5343	22.875	20.4364	16.0128	14.9784	9.55392	11.5849	14.3449	11.9369	7.26794
300	19.13	14.8256	16.4182	16.3916	18.448	21.6057	16.7818	16.8317	17.1043	19.5371	16.5908	21.9232	21.9358	19.426	24.7653	21.8416	26.678	26.8261	23.094	22.8631	22.3385	19.9266	16.7996	14.4762	10.4625	13.8265	17.6406	18.0597	20.3227	24.392	23.3417	26.1321	25.3611	28.7795	32.0222	31.5148	27.2562	28.1906	27.3146	21.8701	20.4061	17.1306	13.8601	12.6405	8.15961	12.5093	13.9951	13.8556	7.96284
301	23.3586	19.4957	19.5214	19.7604	20.2828	23.2639	18.1429	20.0367	19.7671	23.4484	20.6068	25.9596	25.0548	21.8991	27.0799	23.5925	27.5663	27.1491	23.0517	21.7602	20.9392	18.0941	14.4712	10.7965	8.69833	13.0186	17.4772	16.9363	20.7578	24.3821	24.3408	27.3897	27.419	31.461	34.0475	33.2586	28.59	28.3568	27.245	22.306	19.5706	18.033	13.1177	13.9535	9.31993	12.9651	16.5378	15.2191	9.55232
302	22.3231	17.5406	18.2299	16.9086	17.7959	19.9983	14.8686	16.3008	14.8871	18.4915	15.2442	20.5804	19.7476	16.2725	21.3502	17.9063	22.1016	21.9743	18.2083	17.3007	16.9374	14.8834	11.3513	9.49336	5.44963	9.15221	12.8845	12.4415	15.4778	19.2652	18.8524	21.9849	22.0816	25.9762	28.6971	28.2836	23.503	23.7008	22.3324	17.2425	14.9625	12.5125	8.25883	8.44079	4.74546	9.80294	12.791	13.1988	7.30297
303	17.5899	13.164	13.1879	12.7854	13.8631	16.9959	12.0513	13.1163	13.6466	17.1006	15.2432	20.3299	19.1917	17.038	22.7436	20.5338	24.7526	25.4974	22.4311	21.1563	21.5572	20.0309	16.3222	14.3493	10.7631	14.3634	17.5885	16.4727	19.0863	22.2141	20.9395	23.1833	22.1743	26.029	28.8488	27.7918	23.6646	24.3386	24.1602	18.5672	17.557	14.8429	11.8202	12.2597	9.38909	14.7009	16.5801	17.3562	11.2473
304	20.9246	17.372	16.0408	16.545	16.1757	19.3871	14.4085	17.0775	17.5919	21.8096	20.1379	25.1661	23.4152	20.9471	26.494	23.9094	27.4411	27.7491	24.3834	22.2057	22.3733	20.4521	16.3471	13.167	11.3005	15.6204	19.4156	17.538	21.4561	24.1712	23.7099	26.0587	25.588	29.8881	32.1605	30.7391	26.4302	26.0876	25.913	20.7717	18.731	17.6187	13.2326	15.2679	11.9028	16.5688	19.7742	19.4309	13.4117
305	24.0657	19.7838	18.7933	17.759	16.9621	18.9949	13.8459	17.1843	15.9257	20.7065	18.5037	23.4313	21.3428	18.0071	23.057	19.9785	22.9657	22.9352	19.5659	16.9666	17.2096	15.6592	11.3876	8.82708	7.5584	11.5442	14.9267	12.3928	16.8435	19.3367	19.4943	22.2298	22.6303	27.1358	29.068	27.9904	23.176	22.2766	21.4059	16.7045	13.8154	13.5271	8.43155	11.7177	9.5601	13.8571	17.7198	17.8212	12.2892
306	20.1986	15.6563	14.6243	12.6863	12.0745	14.0348	8.7928	11.8403	10.9255	15.7825	14.4659	19.0932	16.6933	14.1783	19.7258	17.7862	21.0218	22.0326	19.5835	17.222	18.4724	17.9586	13.9791	12.9319	10.2344	13.3338	15.6254	12.9135	15.9767	18.0495	17.0075	19.0157	18.4759	22.8841	25.0403	23.736	19.3247	19.3012	19.2975	13.8743	12.8026	11.228	8.31989	10.9289	10.2552	15.444	17.8893	19.3426	13.6245
307	19.1518	15.7184	13.0888	13.0326	11.4174	14.5254	9.80138	13.4574	14.5365	19.2356	18.8753	23.2702	20.616	18.9597	24.6186	23.1092	26.0766	27.1952	24.7657	21.9367	23.1593	22.3259	18.0989	15.9513	14.054	17.8509	20.6776	17.7225	21.2661	22.9426	21.9461	23.4456	22.45	26.9049	28.8063	26.8097	22.9515	22.6252	23.4553	18.2377	17.2723	16.4789	13.3192	16.1561	14.4277	19.6071	22.3025	23.0265	16.9614
308	24.3527	20.8363	18.2468	17.7321	15.3629	17.3843	12.7956	17.4983	17.1676	22.4927	21.6346	26.0139	22.9418	20.4282	25.5273	23.3886	25.4872	26.0139	23.4209	19.7237	20.8215	20.0177	15.662	13.2743	13.1096	16.8155	19.6062	15.8395	20.4675	21.6431	21.7062	23.5539	23.6251	28.4446	29.7276	27.7938	23.4577	21.9142	22.2035	17.8177	15.5058	16.5029	12.2702	16.5532	15.1463	19.5446	23.3007	23.543	17.9134
309	24.125	19.9804	17.9495	15.8107	13.4623	14.2407	9.66349	14.5176	12.8386	18.458	17.7236	21.6709	18.2185	15.5378	20.3842	18.62	20.3797	21.3472	19.4283	15.6048	17.5191	17.7759	13.6624	12.9996	12.1654	14.8289	16.4524	12.0909	16.0812	16.7044	16.4739	18.1497	18.3913	23.2815	24.4432	22.7187	18.1607	16.7198	16.9624	12.4194	10.6296	11.702	8.63971	13.376	13.7798	18.1998	21.3847	22.7178	17.4456
310	20.2311	16.7741	13.634	11.9847	8.68809	10.3479	6.09933	11.4415	11.9747	17.28	18.0176	21.5264	17.8175	16.7021	22.0134	21.4678	23.5011	25.2849	23.8771	20.4054	22.6265	22.9411	18.8699	17.9137	16.2935	19.2652	20.9448	17.0015	20.0752	20.4871	19.2016	19.8535	18.7115	23.3744	24.651	22.1897	18.624	18.0211	19.7232	14.8018	14.8633	14.8317	13.1323	16.7455	16.7975	21.8925	24.3026	25.9028	20.1548
311	23.7778	20.9352	17.1599	16.6991	12.9514	14.6017	11.1796	16.627	17.1818	22.5862	23.0937	26.7283	22.8905	21.4444	26.4802	25.4949	26.9843	28.289	26.6045	22.4457	24.4057	24.4111	20.1562	18.4209	18.0721	21.4412	23.5625	19.1913	23.2671	23.3898	22.9321	23.7318	23.1804	28.0108	28.7819	26.0802	22.5154	20.8533	22.4742	18.3284	17.2989	18.6377	15.7914	20.2038	19.6078	24.3461	27.5986	28.4118	22.6508
312	27.5431	24.1427	20.937	19.3438	15.5644	15.7655	12.5684	18.3206	17.2018	22.9558	23.1045	26.4408	22.2428	20.1387	24.4012	23.2128	23.7119	24.7852	23.483	18.6515	20.9807	21.6834	17.7054	16.8724	17.3768	19.9611	21.307	16.2044	20.4971	19.7674	20.032	20.9112	21.3471	26.3661	26.5417	24.0781	20.0825	17.385	18.5632	15.3632	13.6833	16.5475	13.8961	19.1442	19.6332	23.7199	27.2789	28.3312	23.1422
313	25.7048	22.7688	19.0219	16.965	12.3194	11.465	10.0504	15.8323	15.4751	20.8832	22.4922	24.8619	20.0658	19.3573	23.4809	23.7692	23.9775	26.1058	25.8297	21.2341	24.3361	25.7388	21.9674	21.7738	21.3363	23.625	24.3297	19.2657	22.3061	20.8151	20.0066	19.5782	18.9666	23.7592	23.5703	20.3397	17.4061	15.2374	18.1301	14.9448	15.4549	17.5867	16.8144	21.4197	22.6365	27.1795	29.8604	31.7031	26.3655
314	31.2996	28.3376	24.614	22.6401	18.0326	16.7733	15.5743	21.333	20.1257	25.6404	26.8167	29.0829	24.1417	22.8381	26.1356	26.0582	25.1596	26.7964	26.7396	21.4064	24.5491	26.2759	22.7873	22.7829	23.5285	25.4791	25.8857	20.3284	23.8686	21.5527	21.804	21.4588	21.9518	26.7567	25.7568	22.644	19.6372	16.0047	18.4682	16.8986	16.3893	20.1614	18.9889	24.259	25.702	29.5987	32.8737	34.4027	29.4571
315	33.6215	30.6342	27.1691	24.4485	19.8996	17.3789	17.4386	22.6205	20.7997	25.8327	27.5252	28.8265	23.5689	22.7561	24.9908	25.8097	23.8517	25.9941	27.0475	21.7568	25.5148	28.1268	25.1745	26.1155	26.6694	27.8895	27.357	21.7602	24.2725	20.8357	20.9274	19.6305	20.3065	24.6975	22.8009	19.5339	17.2896	13.1482	16.433	16.2959	16.9219	20.9299	21.178	26.1385	28.5646	32.21	35.0111	37.1438	32.5804
316	36.0794	32.8389	29.4858	27.0992	22.7258	20.8921	19.8392	25.3726	23.1869	28.6004	29.3807	31.3495	26.4066	24.6183	26.9071	26.6245	24.62	25.8507	26.2617	20.5609	23.8076	26.0941	23.2037	23.8649	25.3483	26.5986	26.355	20.6304	24.063	20.9035	22.0312	21.7158	23.2504	27.8818	26.2087	23.5108	20.4171	15.7614	17.5205	17.6516	16.572	21.4625	20.5262	25.9652	27.9843	31.1509	34.6286	36.1595	31.8203
317	31.5086	28.057	24.9044	22.6529	18.5782	17.4641	15.3932	21.0735	19.0844	24.7473	25.1676	27.7668	23.1094	21.0363	24.2412	23.4829	22.6212	23.7976	23.4132	17.9726	20.9373	22.6259	19.2276	19.4326	20.4821	22.1905	22.5319	16.9134	20.7859	18.6722	19.4383	19.7609	20.8984	25.8385	25.0853	22.5521	18.7754	14.9278	16.3247	14.7668	13.2965	17.5429	15.941	21.4168	22.966	26.4987	29.9928	31.4046	26.7473
318	30.7727	26.633	24.5653	21.5436	18.4958	17.1784	14.4257	19.3802	16.0706	21.591	21.1266	23.8346	19.6015	16.6294	19.5031	18.1166	17.3272	18.2222	17.7328	12.3601	15.5197	17.6141	14.535	15.7871	16.5488	17.4502	17.1643	11.4734	15.1501	13.1642	14.2926	15.4118	17.3238	22.2562	21.9241	20.3097	15.6152	11.9815	11.822	10.0687	7.65684	12.4151	11.176	16.5755	18.9255	21.9755	25.2552	27.0196	22.9096
319	26.6519	22.9731	20.2219	17.2258	13.4609	11.9667	9.83224	15.2804	13.2409	18.8483	19.7549	22.1335	17.3852	15.8558	19.5973	19.5449	19.4756	21.4779	21.3487	16.7132	20.0355	21.8664	18.3964	19.0195	18.588	20.2066	20.3172	15.0981	17.9079	16.1805	15.6291	15.5651	15.7385	20.7193	20.5642	17.9753	14.1409	11.6052	13.7331	10.5932	10.8957	13.5191	13.2174	17.9585	19.9819	24.0938	26.7153	28.8502	23.9872
320	22.7744	18.6174	16.5675	13.5112	10.8921	10.7746	6.60154	11.6533	9.75925	15.5247	15.6979	19.0135	15.0452	13.0911	17.9722	17.2459	18.8315	20.613	19.5445	15.9176	18.542	19.5348	15.7847	15.9727	14.45	16.5073	17.3078	12.9484	15.7281	15.719	14.6094	15.4966	15.1045	19.9998	21.1053	19.1331	14.8626	13.9577	15.0551	10.1457	10.1731	10.5983	9.6546	13.7385	15.1684	19.773	22.1314	24.247	19.0767
321	23.9514	19.7093	18.3594	13.9371	11.7931	9.37714	7.5676	10.9314	7.21946	12.5059	13.6466	15.4396	10.6284	9.41474	13.3826	14.2519	14.9646	17.8481	18.2891	15.086	18.6239	20.8341	17.9485	19.5624	17.6868	18.4362	17.6875	13.5264	14.2262	12.8869	10.6496	10.1949	9.4201	14.417	15.1693	13.2592	8.91469	8.85592	10.8342	5.97114	9.18802	9.09395	11.5187	14.518	17.7061	21.7776	23.1063	26.2601	21.8459
322	19.8682	15.4158	14.3589	9.9378	8.72667	7.99057	4.23737	7.08843	4.53601	10.2453	11.3225	14.1044	10.1189	9.29387	14.6304	15.0736	17.4048	20.0147	19.5473	17.1558	19.9434	21.2229	18.0071	18.8439	16.0968	17.5188	17.6812	14.4142	15.2655	15.5405	12.9499	13.1792	11.3887	15.8646	17.7422	16.0075	12.1962	13.3064	14.818	9.22601	11.5775	9.50847	11.0766	13.1242	15.3274	20.0461	21.0497	24.0786	19.1786
323	17.7579	12.8509	12.5818	8.98375	9.45726	10.8558	6.00755	7.23422	6.23082	10.8311	10.3858	14.5762	12.146	10.6359	16.4951	15.7613	19.3352	21.2396	19.6644	18.0037	19.8472	20.0839	16.683	16.7396	13.2632	15.3062	16.5022	14.2628	15.5372	17.3516	15.0787	16.3614	14.7783	18.795	21.3912	20.165	16.2439	17.4984	18.078	12.2506	13.2016	10.0347	10.0036	11.0209	11.8437	17.0003	17.9742	20.5925	15.3035
324	18.0576	12.7322	14.7075	10.3124	12.8617	13.4456	10.1511	7.85185	5.31053	6.88032	4.83566	9.54302	8.92916	7.56163	13.1977	12.8017	17.4324	19.5636	18.3057	18.2896	19.8986	20.3394	17.8944	18.9036	14.651	15.3742	15.6264	15.0297	14.2087	16.7509	13.6384	15.0358	13.046	15.9302	19.5027	19.3489	15.6979	18.3522	18.2741	12.675	14.5641	9.41536	11.5869	9.84005	11.8226	16.1441	15.3637	19.0827	14.9054
325	13.8563	8.59393	10.0275	7.36586	10.5311	13.2351	9.33059	7.33239	9.06387	11.039	10.4955	14.8714	14.0731	13.5236	19.31	18.6784	23.1636	24.9869	23.0489	22.3856	23.6164	23.1437	19.9602	19.4231	15.2061	17.4912	19.2719	18.3594	19.101	21.7659	19.1523	20.435	18.158	21.2846	24.594	23.5869	20.308	22.3837	22.9698	17.1288	18.207	14.1083	13.9667	13.1541	12.5249	17.6794	17.6216	20.0728	14.7597
326	12.5451	7.41399	11.0436	7.91609	12.5525	14.6277	12.2239	7.65364	9.94249	8.93523	9.20966	12.4805	13.0423	13.857	19.0252	19.3364	24.1291	26.381	24.9727	25.1509	26.4669	26.2707	23.6151	23.6155	19.0704	20.6195	21.7459	21.5664	21.0353	23.7103	20.4049	21.1795	18.1356	20.1442	24.0115	23.3931	20.9255	24.0649	24.8223	19.1976	21.2597	16.3695	17.6295	15.6329	15.6694	20.1905	18.7328	21.8673	17.4378
327	16.3366	11.402	15.2353	11.2957	15.4943	16.3544	14.2759	9.68399	9.3793	6.51767	5.30015	8.24281	10.3546	11.0221	15.3743	15.8979	20.9428	23.2666	22.2651	23.298	24.6061	24.8358	22.8669	23.7961	19.1482	19.6055	19.7678	20.2854	18.5052	21.3055	17.72	18.5946	15.749	17.0198	21.3092	21.5839	19.0531	22.727	22.8601	17.6677	20.116	14.5768	17.1172	14.1102	15.4586	19.1347	16.7661	20.782	17.4114
328	20.3404	15.3576	19.4373	15.7577	19.6241	20.2649	17.6868	13.9799	12.0501	9.60257	5.22687	8.60332	12.0843	11.0748	14.4254	13.6878	19.3461	20.9509	19.5237	21.6906	22.3297	22.3198	21.0991	22.499	17.7718	17.2915	17.0536	18.8772	16.364	20.0364	16.8954	18.6839	16.8974	17.8387	22.276	23.449	20.3522	23.8296	22.8012	18.0655	19.7784	13.8594	16.4266	12.0633	13.7562	16.1845	12.8413	17.3369	15.2477
329	22.0726	16.7762	20.1533	16.946	20.0266	21.0118	17.3429	15.2676	12.6196	12.607	7.31852	12.2125	14.2424	11.2587	15.1175	12.3483	18.1863	18.7884	16.1577	18.2317	18.1812	17.472	16.1776	17.3753	12.6156	12.0806	12.5356	14.8311	13.2748	17.8373	15.7423	18.6454	18.0327	20.0528	23.9934	25.0349	20.9518	23.344	21.5378	16.7228	16.9095	11.3015	12.333	7.36522	8.53418	10.8292	8.22955	12.5209	10.1578
330	19.2577	13.8822	16.1879	13.5886	16.0752	17.833	13.4266	12.4596	10.8594	12.8164	9.10763	14.5292	14.7719	12.0013	17.2094	14.7167	19.8595	20.6428	17.782	18.149	18.4445	17.4314	14.8439	14.8497	10.0562	11.4803	13.3707	13.9069	14.3925	18.362	16.525	19.1839	18.3232	21.4016	24.8684	24.9062	20.655	22.3442	21.2763	15.8038	15.5237	10.8001	9.99456	7.23923	6.46037	11.1739	11.0822	13.7688	8.96356
331	21.7677	16.4215	18.0024	13.8924	15.4279	15.5477	11.8067	11.3285	7.12753	9.84701	6.23725	11.0209	10.1556	6.36424	11.6556	9.65222	14.3535	15.8453	14.1359	14.1627	15.586	16.1534	13.9263	15.5769	11.6051	11.6102	11.4128	10.8605	10.0817	13.1517	10.7576	13.2833	12.7907	16.1291	19.3018	19.6033	15.0638	16.8873	15.6741	10.2966	11.0739	5.59155	7.86697	5.95589	9.34994	13.1238	13.0422	16.784	13.0237
332	22.1585	17.1688	17.0481	13.8789	13.7072	14.4088	9.60745	11.9481	8.93744	13.7775	11.7248	16.2292	13.8932	10.4829	15.736	13.4938	16.7676	17.8018	15.5892	13.5618	15.0983	15.2632	11.7671	12.2589	9.27684	10.9922	12.1799	9.46452	11.7774	13.9682	12.8505	15.2718	15.2809	19.6339	21.851	21.1506	16.3206	16.5008	15.7534	10.2926	9.30336	6.90363	5.04848	7.58249	9.03999	13.6817	15.7283	18.0261	13.1057
333	23.555	18.6899	18.641	14.0827	13.6168	12.2666	9.25968	10.929	5.76188	10.6647	9.90267	12.6795	9.09218	5.87112	10.7131	10.295	12.5429	14.9573	14.6613	12.616	15.5604	17.4275	14.8644	16.8843	14.2971	14.4844	13.5582	10.4183	10.3563	10.6558	8.13926	9.46882	9.27928	13.8758	15.7904	15.2323	10.2961	11.2371	11.0154	5.16548	7.57467	4.72453	8.20801	9.96802	13.7204	17.4829	18.4096	21.8372	17.8462
334	26.6311	22.049	20.8812	17.338	15.4208	14.4449	10.8984	14.8825	11.0076	16.4469	15.4954	18.6217	14.8673	11.506	15.3139	13.7267	14.5409	15.8305	14.8958	10.8096	13.8061	15.5686	12.3498	13.9126	13.0174	13.8116	13.5434	8.51358	11.3861	10.8732	10.7465	12.5119	13.7634	18.686	19.4901	18.3899	13.2629	11.5557	10.9639	6.63786	4.99493	7.26557	6.77804	11.5497	14.3338	17.8622	20.4274	22.7575	18.5149
335	29.1978	25.0103	23.295	19.4113	16.6179	14.2298	12.4858	16.6859	12.8117	17.9386	18.2285	20.0258	15.3769	13.0765	15.5283	15.4624	14.3512	16.4584	17.1553	12.5124	16.4592	19.2844	16.643	18.6665	18.2575	18.6094	17.4499	12.2028	13.9466	11.1197	10.9245	10.9283	12.4833	17.3965	16.8969	15.2111	10.5335	7.21059	8.23005	6.13805	6.92183	10.5256	11.8384	16.2063	19.575	22.8401	25.0987	27.7698	23.7867
336	32.383	27.7335	27.05	22.8437	21.0891	18.7797	16.7278	19.8054	14.7426	18.9892	17.9279	19.5411	15.8419	12.2271	12.9632	11.7412	9.46886	10.8466	12.079	7.5056	11.8933	15.6719	14.2263	17.6042	17.4358	16.3587	13.8844	9.11146	9.64205	5.63612	7.26207	8.80732	12.4697	16.7258	16.3272	16.2779	10.9927	7.93268	4.51266	5.10439	4.05718	8.69769	10.9511	14.4788	18.8183	20.789	22.8395	25.73	22.9191
337	35.7161	31.4502	29.8618	26.0839	23.2941	20.7824	19.2329	23.3279	18.971	23.6342	23.2385	24.71	20.4582	17.5299	18.1666	17.4136	14.3023	15.2845	16.6569	11.2764	15.2846	18.9489	17.3362	20.1081	21.0308	20.4792	18.5009	13.2191	14.977	10.7054	12.7461	13.1252	16.4906	20.7177	19.2164	18.3228	13.926	9.0588	7.67588	9.97048	8.63814	14.1115	15.0258	19.4869	23.1774	25.2158	27.9214	30.2886	27.2295
338	38.2696	33.909	32.9214	28.5699	26.3243	23.1763	22.3633	25.4304	20.4905	24.0855	23.756	24.1053	20.2119	17.6024	16.2884	16.4059	11.6616	13.1167	16.2829	12.2054	16.3928	20.8617	20.2729	23.898	24.3526	22.883	19.7864	15.5379	15.1664	9.72273	11.646	11.1621	15.3558	18.4985	16.2802	16.4291	12.6394	8.27352	5.59086	10.8571	11.1954	15.4902	18.0985	21.3576	25.9103	27.372	29.2375	32.2328	29.9306
339	41.3638	36.9829	35.6861	31.7979	29.2121	26.538	25.1391	28.9158	24.1682	28.3245	27.4972	28.5631	24.7631	21.5976	20.835	19.7859	15.3876	15.3659	17.4675	12.6478	16.094	20.2622	19.8164	23.1555	24.7014	23.3438	20.6559	16.1586	17.2031	12.4418	15.5675	16.0827	20.2975	23.7299	21.6773	21.6029	17.6736	12.9173	10.2191	14.4882	12.7909	18.1544	19.2015	23.1316	27.095	28.126	30.8189	33.0814	30.9239
340	38.9004	34.2757	33.3823	29.5755	27.4719	25.3163	23.1502	26.7401	21.8054	26.0444	24.4801	26.1728	22.8219	18.9521	18.7074	16.5808	13.0392	12.2791	13.3759	8.21916	11.5594	15.6687	15.2768	18.8399	20.3637	18.8087	16.1712	11.7445	13.2226	9.23803	13.005	14.7539	19.0875	22.7983	21.6621	21.908	17.1726	13.0675	9.18159	12.2408	9.2137	14.6342	15.1536	18.9692	22.8232	23.5919	26.4338	28.5297	26.5355
341	39.6608	35.0091	34.0581	30.7817	28.7034	27.2517	24.3527	28.2798	23.6574	28.2453	26.1019	28.6104	25.5503	21.2267	21.7926	18.6336	16.2143	14.4632	13.7926	8.52259	10.2578	13.3425	12.8963	15.9533	18.4864	17.1753	15.3765	11.0784	14.1983	11.9111	15.9353	18.4737	22.5453	26.5294	25.8861	25.9981	20.983	17.0286	13.3218	14.9587	10.4282	15.8708	14.5685	18.7396	21.6816	22.0273	25.6696	26.9131	25.0336
342	41.9104	37.612	35.8811	32.9437	30.0757	28.5244	26.0099	30.6549	26.5716	31.5721	30.119	32.5336	28.8579	25.0613	25.8945	23.4292	20.6571	19.5067	19.2527	13.775	15.6587	18.2396	17.1965	19.2349	22.2231	21.71	20.5146	15.7494	19.2776	16.4437	20.0274	21.7326	25.4792	29.6743	28.4121	27.8059	23.2823	18.5496	16.135	18.0644	14.141	20.004	18.3962	23.2407	25.7223	26.595	30.5589	31.5298	29.1103
343	45.055	40.536	39.3045	36.3807	33.9992	32.6798	29.7798	34.0625	29.6672	34.3762	32.1759	34.7702	31.7007	27.3922	27.7932	24.5168	21.8252	19.5849	18.7719	14.1997	14.7567	16.9493	16.9881	19.2731	22.7913	21.6345	20.2741	16.6028	19.927	17.8107	21.9926	24.3713	28.533	32.4338	31.4421	31.4599	26.7116	22.3513	18.941	21.0409	16.5354	21.9401	19.9983	24.1781	26.4904	26.2924	30.39	30.9161	29.4232
344	43.6288	38.8982	38.1799	34.6882	32.7453	31.0075	28.3649	32.0119	27.0748	31.2606	28.9607	31.0428	28.2378	23.8958	23.4626	20.3258	17.0609	14.7018	14.7408	10.5769	11.7445	15.1771	15.8662	19.3078	21.9288	19.972	17.5197	14.2071	16.1791	13.5031	17.8885	20.3007	24.8307	28.297	27.3196	27.9269	23.1824	19.2296	15.0277	17.858	13.8594	18.9202	18.2591	21.7471	24.9944	24.613	27.9686	29.2569	28.1434
345	43.7444	39.2943	37.9777	34.4166	31.8291	29.5963	27.6641	31.7119	27.0294	31.4265	30.0646	31.6645	28.1197	24.474	24.0088	22.0578	18.0809	17.0015	18.1469	13.2801	15.7347	19.4272	19.278	22.3714	24.7335	23.354	20.9993	16.7282	18.6181	14.6917	18.4619	19.7328	24.0406	27.6033	25.8456	25.8465	21.6651	16.9729	13.911	17.5171	14.5674	20.1838	20.1175	24.2237	27.6782	28.1876	31.4231	33.0725	31.2206
346	47.82	43.4502	41.9077	38.712	35.9161	33.9642	31.8295	36.2138	31.7551	36.3611	34.8176	36.7144	33.2134	29.4314	29.1543	26.8214	23.0532	21.4439	21.9825	17.3141	18.8381	21.8221	21.8543	24.3936	27.538	26.3342	24.4396	20.4256	22.9424	19.5743	23.537	24.9983	29.2614	32.8813	31.079	30.957	26.8556	22.0285	19.1811	22.5005	19.0351	24.7287	23.8033	28.0807	30.9644	31.1102	34.8292	35.8589	34.2091
347	49.4424	44.8042	43.882	40.4853	38.268	36.3911	33.983	37.8417	32.963	37.131	34.9469	36.8085	33.9409	29.7593	28.8866	25.9795	22.1978	19.7176	20.1269	16.5412	17.2216	20.2257	21.2839	24.3618	27.4827	25.5332	23.1614	20.1983	22.0257	19.1495	23.5057	25.5192	30.1667	33.3834	31.899	32.5144	28.1952	23.9018	20.0449	23.5446	19.8317	24.9651	24.2282	27.7077	30.7668	30.0334	33.4997	34.4722	33.7118
348	47.418	42.7542	42.0183	38.1597	36.0832	33.7072	31.8028	35.2419	30.1003	33.8608	32.0268	33.2347	30.3161	26.4741	24.8946	22.7082	18.1714	16.2728	17.981	14.5726	16.2962	20.2654	21.3009	25.0132	27.2845	25.0517	21.9564	18.8965	19.5672	15.7667	19.8624	21.3534	26.1278	28.9498	27.1779	28.068	24.0603	19.9732	15.9943	20.3254	17.5997	22.4799	23.0019	26.1536	29.9847	29.5858	32.3743	34.1417	33.268
349	49.1341	44.7526	43.4295	39.6924	37.0139	34.372	32.9797	36.8631	32.0685	36.0908	34.9548	35.9367	32.4239	29.1158	27.7139	26.2994	21.4867	20.4266	22.46	18.3861	20.649	24.5356	24.9472	28.2208	30.6232	28.9214	26.1416	22.3543	23.4235	19.0553	22.6897	23.3505	27.8095	30.7373	28.31	28.5775	25.1553	20.4828	17.6912	22.3074	20.1137	25.4452	25.9701	29.7265	33.4604	33.6476	36.606	38.393	36.9554
350	54.0525	49.4945	48.5229	44.8071	42.4378	39.9885	38.2708	41.9569	36.9304	40.7241	38.9988	40.0651	37.0809	33.3982	31.5762	29.5503	24.8079	22.8162	24.5191	21.4014	22.6317	26.1684	27.4208	30.7981	33.5763	31.4028	28.4799	25.6022	26.4439	22.7102	26.7333	27.9134	32.6526	35.2484	33.0334	33.8541	30.3254	26.001	22.529	27.1189	24.4387	29.4503	29.6965	32.9554	36.5526	35.8678	38.8404	40.2723	39.6628
351	53.5008	49.041	48.0976	44.0341	41.6639	38.7081	37.6404	40.9958	35.9042	39.2874	38.1063	38.4447	35.3242	32.2096	29.736	28.6843	23.306	22.1473	24.9876	22.0399	24.0857	28.2282	29.3298	33.055	35.1933	32.9309	29.5512	26.5269	26.4849	21.9941	25.458	25.8192	30.4466	32.5337	29.808	30.7488	27.9051	23.7887	20.764	26.0367	24.4667	29.1935	30.4816	33.5383	37.6966	37.4058	39.8178	41.904	41.0972
352	52.7268	48.5247	47.0553	43.1415	40.2789	37.1827	36.4772	40.2157	35.4908	39.1861	38.5992	38.9072	35.2307	32.5268	30.514	29.9888	24.625	24.1706	27.029	23.2763	25.8625	29.989	30.4216	33.7841	35.939	34.2024	31.1627	27.3901	27.8466	22.9787	26.0875	25.8899	30.1444	32.5211	29.4068	29.6459	27.1676	22.5998	20.5994	25.7997	24.5685	29.6668	30.8712	34.4986	38.5368	38.8894	41.5131	43.6355	42.1646
353	53.8139	49.5987	47.8928	44.4305	41.3757	38.8032	37.4964	41.7545	37.223	41.4679	40.4731	41.5416	37.8478	34.6484	33.4191	32.0187	27.2597	26.1201	27.8832	23.6993	25.6255	29.1042	29.4415	32.2598	35.1469	33.709	31.2758	27.3946	28.9505	24.7306	28.3515	28.8742	33.1677	36.147	33.4664	33.4213	30.3057	25.3946	23.1562	27.6233	25.2732	30.8265	30.8627	34.9252	38.3102	38.4651	41.7659	43.1947	41.7041
354	49.258	45.1879	43.1616	39.88	36.5703	34.1128	32.7938	37.3511	33.1547	37.7382	37.0455	38.3646	34.3268	31.2749	30.7734	29.5134	25.1641	24.5095	25.98	21.0694	23.4449	26.8188	26.4235	28.8842	31.653	30.7421	28.7261	24.206	26.3445	22.1092	25.4576	25.8691	29.8107	33.265	30.7121	30.1013	26.8316	21.6565	20.022	23.9227	21.5839	27.3736	27.147	31.676	34.8467	35.6259	39.102	40.5439	38.403
355	52.8797	49.1115	46.6701	43.472	39.763	37.0336	36.3294	41.0156	37.1404	41.6743	41.5646	42.5082	38.1536	35.6484	35.0123	34.4147	29.7895	29.615	31.5131	26.5886	29.2075	32.6374	32.0615	34.3336	37.0355	36.3429	34.3547	29.6533	31.6481	27.0749	30.0098	29.7384	33.3367	36.5753	33.4742	32.4754	30.0101	24.7768	24.1013	28.1984	26.5321	32.2662	32.3043	36.9668	40.1686	41.2519	44.6681	46.2241	43.8324
356	54.4136	50.7657	48.0279	45.2941	41.379	39.099	38.0359	43.1146	39.567	44.4764	44.1988	45.6632	41.2668	38.5433	38.5222	37.445	33.3012	32.8017	33.9692	28.7986	30.9729	33.8088	33.0003	34.6435	37.8413	37.5482	36.1432	31.3581	34.1454	30.0772	33.1952	33.3152	36.7966	40.4197	37.5998	36.3351	33.5643	28.2186	27.5624	31.0041	28.6981	34.6094	33.7723	38.756	41.353	42.4319	46.3319	47.3519	44.8137
357	51.8857	48.4595	45.5029	42.6464	38.5184	35.8881	35.4452	40.4458	37.1471	41.9178	42.2864	43.3336	38.6311	36.5077	36.4813	36.1886	31.9287	32.2005	33.893	28.575	31.4149	34.6023	33.4243	35.1784	37.8106	37.6877	36.1558	31.0371	33.4777	28.9822	31.4976	30.9234	33.9702	37.4737	34.3335	32.6672	30.4921	25.1871	25.4706	28.9488	27.5373	33.2732	33.0598	38.0832	40.9617	42.6111	46.1776	47.6644	44.695
358	48.32	44.5705	42.0562	38.9314	35.1795	32.5792	31.7416	36.5455	32.8256	37.5454	37.5082	38.6747	34.203	31.7057	31.5728	30.9515	26.7148	26.7825	28.417	23.1569	26.009	29.3501	28.3536	30.457	32.9787	32.5637	30.8192	25.8218	28.1202	23.6659	26.4205	26.2094	29.6038	33.182	30.3439	29.0769	26.3164	20.9817	20.5545	24.1589	22.4646	28.2419	28.1328	32.9836	36.0592	37.4901	40.9452	42.53	39.7948
359	49.6483	45.9111	43.2569	40.6158	36.8151	34.8197	33.3528	38.507	35.0068	40.0949	39.6126	41.4464	37.116	34.1707	34.6392	33.2298	29.5735	29.0138	29.7008	24.3023	26.4332	29.0474	27.9521	29.4155	32.6115	32.5111	31.388	26.469	29.6683	25.9538	29.0975	29.578	32.998	36.9503	34.5693	33.2561	29.9725	24.6383	23.8048	26.6631	23.9661	29.911	28.69	33.8001	36.1771	37.3855	41.4087	42.3196	39.6092
360	49.4481	46.1326	42.8985	40.5991	36.3234	34.3528	33.3294	38.7548	35.9021	41.1332	41.2783	43.0512	38.3444	35.9457	36.8785	35.9962	32.5624	32.5898	33.3279	27.6745	30.1348	32.6048	30.9232	31.8878	34.8654	35.338	34.5885	29.2993	32.7092	28.9369	31.5231	31.4992	34.3052	38.3854	35.8357	33.8585	31.0803	25.7505	26.0299	28.4074	26.2627	32.0762	30.8203	36.2107	38.3343	40.1809	44.2284	45.1733	41.8597
361	45.8286	42.4234	39.3781	36.6402	32.4589	30.0451	29.3916	34.5543	31.5071	36.5099	36.9565	38.3168	33.509	31.4093	32.083	31.7392	28.0931	28.652	29.9457	24.3286	27.3795	30.3629	28.6419	30.1177	32.4757	32.7412	31.5736	26.1595	28.9787	24.7748	26.9842	26.5187	29.2259	33.1561	30.4377	28.4369	25.8674	20.5392	21.2008	23.8508	22.4286	28.0964	27.6512	32.8692	35.5264	37.6223	41.2101	42.7115	39.3161
362	43.8168	40.073	37.4274	34.6502	30.8559	28.7941	27.3737	32.5055	29.0993	34.2354	34.0095	35.8307	31.351	28.6059	29.4573	28.3468	25.0214	25.0292	25.7641	20.0891	22.8022	25.5916	23.9845	25.5233	28.1384	28.2513	27.1705	21.8694	25.055	21.2813	23.9722	24.2789	27.3804	31.5414	29.3663	27.809	24.385	19.0804	18.6953	21.063	18.7251	24.5924	23.646	28.8668	31.3947	33.1505	36.9333	38.2039	35.059
363	45.536	41.9975	39.0189	36.8387	32.8545	31.359	29.5906	35.0655	32.1393	37.5617	37.1856	39.508	35.0694	32.1905	33.6263	32.0774	29.2866	28.9531	28.9467	23.2277	25.3238	27.3466	25.4811	26.1712	29.3425	29.9634	29.5958	24.3647	28.3278	25.2131	27.9989	28.6575	31.5414	35.945	34.0334	32.2536	28.7129	23.5226	23.1985	24.8322	21.9134	27.72	25.7777	31.2387	32.9926	34.7409	39.0192	39.6681	36.3635
364	44.5185	41.4264	37.885	35.9024	31.428	29.7647	28.6975	34.3241	32.0442	37.4633	37.899	39.9254	35.0789	32.9428	34.6633	33.917	31.1954	31.6363	32.0042	26.1697	28.8071	30.9495	28.5956	29.0445	31.6704	32.7349	32.5002	26.95	30.7339	27.3525	29.4117	29.3346	31.5295	35.9294	33.7501	31.2983	28.4526	23.3482	24.3138	25.6332	23.687	29.2015	27.6621	33.2413	34.9847	37.4493	41.4967	42.4328	38.5376
365	39.9901	36.6236	33.4293	30.9992	26.7591	24.8654	23.7088	29.1666	26.5659	31.9192	32.3402	34.2682	29.4452	27.2915	29.0239	28.4169	25.8179	26.5548	27.0766	21.2581	24.286	26.7256	24.2823	25.1628	27.2644	28.1503	27.6551	22.0016	25.4854	22.0231	23.8345	23.724	25.9005	30.3612	28.3764	26.0401	22.9048	17.8442	18.8375	19.9687	18.2986	23.7275	22.6512	28.1274	30.2636	32.8901	36.6049	37.9465	34.0227
366	40.1668	36.5893	33.6453	31.5783	27.6995	26.5615	24.3869	29.9289	27.24	32.8146	32.3983	35.0657	30.6882	27.7839	29.9231	28.2496	26.2515	26.1504	25.6549	19.844	22.0265	23.7243	21.249	21.5953	24.4318	25.4802	25.5475	20.1251	24.4842	21.9275	24.3326	25.231	27.7204	32.4113	31.052	29.1356	25.2255	20.381	20.2201	20.73	17.6709	23.2048	20.8853	26.494	27.966	30.166	34.4297	35.1033	31.3814
367	42.4205	39.3272	35.7793	34.2965	29.9782	29.0843	27.2429	33.0353	31.0697	36.734	36.7342	39.4377	34.8562	32.3578	34.8049	33.3945	31.5136	31.5939	31.048	25.2526	27.3242	28.6758	25.966	25.6332	28.5505	30.1054	30.6097	25.2058	29.7339	27.2499	29.3838	29.9656	32.0182	36.7422	35.2254	32.8264	29.3923	24.5901	25.1579	25.4446	22.7403	28.0284	25.4655	31.1509	32.1177	34.6086	39.0278	39.4189	35.3645
368	39.0169	36.1827	32.3211	30.7396	26.0926	24.897	23.7178	29.5152	27.9882	33.5455	34.2873	36.612	31.7183	29.9181	32.5503	31.947	30.1622	31.0336	30.9573	25.171	27.89	29.5852	26.5311	26.3653	28.439	30.1805	30.5523	24.9068	28.9785	26.2169	27.5798	27.4892	28.8921	33.5681	31.9368	29.0462	26.1404	21.5793	23.2404	23.1681	21.5418	26.4218	24.5816	30.2097	31.4591	34.6209	38.5726	39.5026	34.9865
369	35.8331	32.5337	29.1952	27.3719	23.1968	22.2805	20.2322	25.9823	24.0085	29.6906	29.8279	32.5505	27.9687	25.6105	28.4874	27.3075	25.994	26.5831	26.0232	20.3047	22.8277	24.3165	21.1551	21.036	23.089	24.7805	25.2702	19.6762	24.0326	21.7864	23.3066	23.8525	25.4902	30.3587	29.2805	26.8339	23.1419	18.7659	19.6528	18.997	16.704	21.5733	19.3194	24.9883	26.1909	29.2315	33.2454	34.1264	29.7186
370	37.6228	34.4128	31.0645	29.8655	25.8952	25.7079	23.0699	28.8304	27.1133	32.8795	32.5003	35.7676	31.521	28.772	31.9501	30.0667	29.1848	29.1626	27.8304	22.2605	23.9613	24.6277	21.414	20.4285	23.2041	25.2575	26.4251	21.2009	26.2194	24.7019	26.6023	27.7426	29.4958	34.4401	33.6847	31.4111	27.4443	23.2185	23.4997	22.5401	19.3879	24.1154	20.773	26.4305	26.7768	29.4991	34.0313	34.1641	29.8433
371	38.3413	35.7459	31.6886	30.9175	26.3812	26.151	24.3151	30.2123	29.3024	35.0107	35.4332	38.4013	33.7957	31.7933	35.1414	33.9798	33.0137	33.5548	32.6284	27.0053	29.0941	29.9111	26.5032	25.3363	27.6518	30.0331	31.2584	25.8938	30.6301	28.7788	30.1473	30.6014	31.751	36.633	35.5823	32.6922	29.4541	25.3049	26.666	25.6492	23.4204	27.8706	24.9811	30.602	30.8704	34.1238	38.4391	38.7269	33.9745
372	33.1833	30.5382	26.4766	25.5254	20.9491	20.7605	18.9249	24.8171	24.1854	29.8437	30.5729	33.4745	28.8453	27.1762	30.8888	30.0847	29.5925	30.6202	29.7734	24.3649	26.7836	27.6993	23.9842	22.9466	24.4107	26.9536	28.1771	22.7943	27.2198	25.5697	26.2891	26.557	27.1695	32.082	31.354	28.3235	25.1148	21.4958	23.3275	21.5184	19.9288	23.7557	21.2465	26.7106	27.1164	30.9008	34.7932	35.5098	30.4232
373	32.9037	29.8395	26.3713	25.5639	21.7023	22.1721	19.1513	24.8789	23.8356	29.5959	29.3364	32.9084	28.8208	26.322	30.2539	28.4504	28.4988	28.8112	27.1023	21.8989	23.5581	23.7589	19.967	18.3564	20.3806	23.1012	24.8593	19.8276	24.9048	24.1206	25.3376	26.5448	27.603	32.6307	32.4539	30.0228	26.0234	22.5524	23.2009	20.99	18.1861	21.9508	18.3028	23.7853	23.5703	26.9415	31.2921	31.4304	26.5559
374	36.2434	33.6793	29.8095	29.6864	25.6448	26.4002	23.6753	29.3946	28.8751	34.5922	34.4607	38.1057	33.9954	31.6508	35.6358	33.8094	33.7904	33.96	32.1292	26.9127	28.2871	28.1561	24.4568	22.3085	24.7178	27.6708	29.7466	24.899	30.137	29.3658	30.7088	31.8344	32.8163	37.8221	37.4993	34.8455	31.117	27.5081	28.3384	26.347	23.5114	27.2999	23.4033	28.7816	28.0457	31.2824	35.86	35.5132	30.6445
375	33.3569	31.3055	26.8621	27.0049	22.5364	23.329	21.316	27.0092	27.333	32.881	33.5862	36.8909	32.5308	30.9986	35.2552	34.2224	34.368	35.2497	33.842	28.69	30.6106	30.7849	26.8188	24.8182	26.3	29.484	31.4714	26.486	31.2507	30.2844	30.8664	31.3551	31.5676	36.4741	36.1237	32.9676	29.8577	26.6809	28.5123	26.098	24.334	27.5645	24.3586	29.5693	28.9817	32.9329	37.0017	37.14	31.7756
376	29.0746	26.6664	22.591	22.7299	18.7436	20.1368	17.2699	22.8046	23.1747	28.6925	29.0161	32.6875	28.7018	26.9603	31.6231	30.2887	31.1577	31.9883	30.161	25.4398	27.1235	26.9354	22.7635	20.5217	21.4905	24.9247	27.2383	22.6038	27.3719	27.124	27.4528	28.3482	28.3819	33.319	33.5768	30.7317	27.2031	24.6107	26.0652	22.8279	20.9491	23.4509	19.9276	24.8536	23.9244	28.0781	32.0152	32.148	26.6311
377	31.6525	29.5467	25.6422	26.5628	23.0762	25.0555	21.8431	27.0219	27.5899	32.9909	32.7929	36.9044	33.3245	31.2375	36.0375	34.0956	35.276	35.5826	33.1294	28.6161	29.5833	28.6197	24.5145	21.3999	22.9442	26.6958	29.6558	25.5153	30.722	31.0421	31.7322	33.1023	33.3286	38.2732	38.7505	36.0876	32.3388	29.7177	30.6606	27.3976	24.8312	27.2408	22.8856	27.5626	25.6985	29.4298	33.781	33.0651	27.723
378	29.8591	26.8915	23.6188	23.5544	20.3348	21.9049	18.1248	23.3923	23.0132	28.5731	27.9196	32.0745	28.5636	26.011	30.6266	28.4242	29.587	29.7689	27.2933	22.811	23.8286	23.0702	18.9412	16.2517	17.7926	21.2655	23.9535	19.6935	24.9171	25.3112	26.1491	27.8146	28.4041	33.3776	33.9616	31.7026	27.5194	24.9023	25.3129	22.0211	19.1244	21.6432	17.2178	22.1067	20.7347	24.3748	28.7414	28.384	23.1805
379	34.8513	31.7788	28.8841	28.8325	25.8636	27.2776	23.3818	28.5523	27.5969	33.1519	31.8539	36.1871	32.8967	29.7249	33.9017	30.9878	31.8083	31.2064	28.3261	23.7983	24.0873	22.8722	19.2171	16.2122	19.1414	22.2615	25.0605	21.0947	26.7592	27.2395	28.9255	31.0757	32.3956	37.3789	37.8054	35.8883	31.3803	28.2425	27.836	25.2712	21.3928	24.5744	19.5632	24.4644	22.8541	25.4464	30.4158	29.3232	24.8558
380	34.4011	30.717	28.242	27.1287	24.1913	24.7905	20.937	26.1437	24.1597	29.7836	28.3426	32.3402	28.9075	25.4319	29.0633	26.1469	26.4159	25.7799	23.281	18.3872	19.0941	18.6787	15.1664	13.3984	16.4689	18.8022	20.7496	16.2309	21.8138	21.7806	23.7862	25.9834	27.8124	32.7552	32.9491	31.341	26.6167	23.2016	22.3537	20.31	16.1459	20.0279	15.4476	20.7846	20.3493	22.7391	27.5693	27.1934	23.0368
381	36.5327	32.8995	30.8201	30.219	27.837	29.0028	24.7382	29.5301	27.6841	33.0697	30.9618	35.4085	32.5514	28.7044	32.4092	28.7749	29.5543	28.244	24.9279	20.7476	20.297	18.7007	15.5515	12.6985	16.5481	19.0227	21.7169	18.2723	24.0484	24.9211	27.2111	29.9727	31.9338	36.777	37.3371	36.0478	31.0982	27.9346	26.4856	24.3025	19.6282	22.9344	17.5979	22.2289	20.7498	22.3298	27.5989	26.2204	22.5712
382	36.2604	32.1297	30.5875	29.1513	27.0424	27.6227	23.3702	27.9148	25.1583	30.4159	27.9736	32.1881	29.4299	25.1954	28.3391	24.4728	24.9084	23.3257	20.0986	15.8365	15.3668	14.2612	11.3909	9.82102	13.9783	15.5043	17.4452	13.8278	19.5327	20.2615	22.9494	25.9646	28.4381	33.1308	33.6282	32.7928	27.617	24.4148	22.2704	20.5412	15.4497	19.1355	14.1015	18.8183	18.3432	19.4457	24.6034	23.7848	20.6399
383	38.5387	34.7275	32.3674	30.8761	27.8347	27.8635	24.3513	29.5798	26.9937	32.5758	31.0064	34.7021	31.1718	27.4454	30.3156	27.2773	26.6635	25.603	23.4373	18.2615	18.9057	18.986	16.2696	15.3824	19.107	20.5934	21.83	17.2443	22.6559	21.9507	24.6623	26.8623	29.3673	34.2011	33.9207	32.5403	27.8003	23.7748	22.4329	21.5711	17.0694	21.8207	17.6924	23.0358	23.2301	24.8671	29.7889	29.4349	25.9574
384	40.8656	36.6024	34.9947	32.9097	30.4255	30.0705	26.4789	31.1758	27.6768	32.8952	30.6537	34.1736	31.0787	26.7854	28.787	25.1691	24.1025	22.2293	19.9879	15.1413	15.1662	15.5587	13.9993	14.3914	18.5133	18.7696	19.1853	15.1671	20.1779	19.4751	22.9686	25.6763	28.9589	33.4645	33.1756	32.5493	27.5179	23.4969	20.9153	20.9355	15.8474	20.808	17.0602	21.862	22.727	23.2309	28.075	27.8012	25.3811
385	43.3356	39.017	37.36	34.7364	32.0083	30.8789	27.9519	32.6306	28.6677	33.7281	31.8571	34.6714	31.2747	27.1838	28.253	25.2024	22.8888	21.1646	20.1428	15.0047	15.9142	17.7188	16.851	18.4175	22.0355	21.6037	20.872	16.5674	20.5981	18.5497	22.3478	24.5211	28.2712	32.514	31.5408	31.0413	26.3286	21.7911	19.1045	20.5775	16.0648	21.6739	19.2395	23.9906	25.8968	26.3383	30.6918	31.0882	28.9279
386	40.2848	35.7027	34.6919	32.0227	30.0133	29.2806	25.7771	29.9161	25.7473	30.5605	27.9803	31.2017	28.4221	23.8524	25.177	21.3283	19.9604	17.7055	15.6193	10.9382	10.919	12.2167	11.5297	13.505	17.1178	16.3051	15.6955	11.9468	16.2938	15.4885	19.3795	22.3898	26.1174	30.3066	30.0995	30.0547	24.8677	21.1215	17.6651	18.1897	12.963	17.8823	14.9349	19.2048	20.9748	20.9594	25.3555	25.6347	23.8184
387	36.7763	32.447	30.8864	28.6137	26.2067	25.8303	22.1804	26.8167	23.3313	28.6005	26.5343	30.0675	26.8771	22.6974	25.0759	21.6833	21.0086	19.6703	17.4741	12.2985	13.0216	13.7291	11.3543	12.0047	15.4215	15.9157	16.3419	11.6757	16.8969	16.2889	19.336	21.9994	24.97	29.5955	29.5377	28.7961	23.685	19.9649	17.6283	16.9411	11.9019	16.797	13.0955	18.235	19.3716	20.5722	25.1684	25.3997	22.4297
388	38.7372	34.5925	32.5545	29.8987	26.8242	25.5829	22.8831	27.8347	24.2228	29.5331	28.3252	31.0579	27.1866	23.5781	25.2675	22.9272	20.9088	20.249	19.5557	13.8012	15.8728	17.9466	15.978	17.3247	20.1367	20.3589	19.8432	14.6046	18.8072	16.4288	19.4343	21.0826	24.2448	28.7973	27.826	26.7441	22.1497	17.553	15.8942	16.6414	12.6999	18.4713	16.3142	21.6166	23.6554	25.2108	29.3217	30.213	27.126
389	35.82	31.4604	29.8753	26.4891	23.7762	21.9216	19.588	23.9733	19.7624	24.7423	23.7418	25.9361	21.9937	18.4991	19.7466	17.968	15.5933	15.6811	15.9062	10.1085	13.4787	16.6145	14.7989	17.2565	18.8087	18.4548	17.0027	11.5369	14.5505	11.3087	13.9799	15.353	18.6949	23.1281	22.1542	21.3496	16.5984	12.1382	10.1507	11.2565	8.05891	13.9845	13.476	18.3796	21.5051	23.3231	26.6084	28.4287	25.3819
390	40.7379	36.5633	34.7398	31.226	28.1532	25.6967	24.2224	28.6001	24.3563	29.0195	28.4699	29.9172	25.7566	22.7464	22.8705	21.811	18.0492	18.1879	19.5846	14.1675	17.4948	21.1219	20.0074	22.6609	24.5298	23.838	21.8565	16.7932	18.8988	14.5752	17.4153	17.8508	21.5317	25.4314	23.4147	22.6149	18.7314	13.591	12.0409	15.2666	13.239	18.9997	19.2209	23.8252	27.2472	28.7286	31.8655	33.7924	31.0969
391	38.1911	34.169	32.2818	28.4669	25.3167	22.3446	21.5844	25.6993	21.5599	25.9862	26.1742	27.0553	22.5368	20.2493	20.2864	20.3346	16.4877	17.8127	19.93	14.7999	18.8178	22.6785	21.2499	23.9859	24.9946	24.4365	22.2837	17.1369	18.4342	13.6208	15.3622	14.7531	17.9717	21.8004	19.4574	18.2753	14.8123	9.4942	9.34959	12.7593	12.4535	17.6132	18.9401	23.2969	27.0915	29.1643	31.7356	34.2258	31.1746
392	40.0668	36.1715	34.4599	30.2897	27.2928	23.7182	23.8435	27.3205	23.0871	26.7738	27.4733	27.3991	22.8919	21.3212	20.2544	21.3876	16.7506	18.7201	21.9403	17.5849	21.7756	26.0446	25.0121	28.1247	28.7255	27.8106	25.1063	20.4318	20.5235	15.1532	16.27	14.5444	17.6771	20.6449	17.4377	16.4776	14.1744	9.28295	9.88929	14.4615	15.5656	19.9189	22.3563	26.0826	30.3694	32.3663	34.3471	37.3153	34.5066
393	40.3975	36.8693	34.3617	30.7588	27.0046	23.6786	23.9049	28.1934	24.7585	29.0581	30.1428	30.5374	25.611	24.267	24.2728	25.2222	21.2451	23.0577	25.5062	20.4515	24.4741	28.2419	26.5907	28.9414	29.9479	29.7638	27.8073	22.5568	23.8264	18.9097	20.0115	18.4116	20.8052	24.2883	21.1846	19.1827	17.1702	12.0144	13.8163	17.0523	17.6288	22.4425	23.8719	28.3529	31.9835	34.4527	36.9816	39.5239	36.1202
394	44.256	40.452	38.1627	34.6665	31.1015	28.1481	27.6347	32.0828	28.2164	32.6746	32.9304	33.7199	29.1751	26.9894	26.668	26.6221	22.2765	23.0138	25.1802	20.0197	23.4987	27.2538	26.1298	28.6235	30.4207	29.8818	27.8108	22.7436	24.3969	19.5556	21.8053	21.1279	24.3954	27.8624	24.9375	23.6667	21.0174	15.7228	15.6746	19.5164	18.6802	24.1507	24.8881	29.4841	33.0083	34.7505	37.714	39.8284	36.9564
395	39.1093	35.5325	32.8337	29.6104	25.7043	22.9572	22.448	27.2738	24.0307	28.8776	29.5714	30.7123	25.8233	23.9763	24.8112	24.9656	21.6254	22.9521	24.528	19.0247	22.7469	26.0465	24.0467	25.9251	27.3133	27.5116	26.1039	20.5844	22.8259	18.49	19.974	19.1656	21.5751	25.6401	23.1731	21.0801	18.249	12.9675	14.2487	16.5076	16.013	21.2611	21.6785	26.6317	29.7351	32.2744	35.2913	37.3841	33.771
396	40.0785	36.218	33.7377	30.8727	27.2541	25.3116	23.6151	28.6974	25.2484	30.4568	30.1389	32.145	27.7189	24.87	26.0937	24.8775	22.0001	22.1733	22.6592	16.8672	19.7795	22.5277	20.6149	22.1837	24.476	24.6954	23.719	18.256	21.5794	18.0485	20.5513	21.0647	24.0359	28.4097	26.6276	25.0776	21.259	16.1066	15.6513	17.3937	14.9413	20.7609	19.7767	25.047	27.5874	29.572	33.2637	34.6574	31.3321
397	34.4576	30.5764	28.1187	25.1501	21.5917	19.7534	17.8712	22.9848	19.7587	25.1288	25.0756	27.2533	22.7086	20.0905	22.1546	21.2194	19.2744	20.1518	20.3852	14.6759	18.0105	20.5658	17.946	19.3367	20.7125	21.3666	20.6979	14.9805	18.3299	15.2717	16.8507	17.2957	19.5663	24.2826	23.0713	21.2138	17.0978	12.443	12.7337	12.8635	10.9502	16.2769	15.4778	20.8178	23.3304	26.0623	29.4365	31.1515	27.268
398	34.5905	30.8137	28.1592	26.0746	22.5745	21.8997	19.0304	24.4809	21.882	27.5528	26.8974	29.9949	25.8577	22.7923	25.6926	23.7595	22.8094	22.8935	21.788	16.1519	18.324	19.6135	16.4849	16.5682	18.8289	20.2728	20.7892	15.298	20.0118	18.3295	20.2494	21.5876	23.6605	28.5736	27.9883	26.1612	21.7539	17.6254	17.3531	16.3621	13.0455	18.0278	15.2402	20.9286	22.1532	24.8116	28.9684	29.7419	25.6456
399	32.5385	28.2087	26.4994	23.7258	21.1171	20.282	16.9573	21.6722	18.1307	23.5415	22.2068	25.3668	21.6764	17.9836	20.6914	18.2544	17.6266	17.5337	16.2289	10.7063	13.1021	14.7961	11.8098	13.0621	14.7219	15.416	15.3545	9.73405	14.3432	13.0401	15.1208	17.1626	19.6455	24.4542	24.3677	23.2727	18.255	14.6943	13.2147	11.7918	7.60337	12.7329	10.219	15.7745	17.7743	20.1391	23.9602	25.2094	21.5126
400	32.8933	28.4976	27.161	25.0769	23.0803	23.2613	19.0839	23.4748	20.3035	25.5584	23.2929	27.2795	24.3745	20.1749	23.3489	19.788	20.2786	19.2233	16.3879	11.7701	12.2619	12.1336	8.67933	8.52456	11.4347	12.6758	13.9778	9.44858	15.1239	15.6485	17.991	20.9242	23.3072	28.0104	28.5864	27.8136	22.5746	19.6406	17.5364	15.428	10.4216	14.1944	9.57368	14.8037	15.3615	17.148	21.7826	21.9813	18.4571
401	32.7086	27.8519	27.4998	24.5811	23.4278	23.1031	19.0627	22.4235	18.2035	22.8099	19.8509	23.5664	21.2376	16.4516	18.8584	14.6842	15.2929	13.7956	10.7028	6.4481	6.88938	7.82298	5.13844	8.20427	9.84738	9.11024	8.84898	4.10326	9.6782	10.8118	13.5311	17.1684	20.1038	24.383	25.2609	25.336	19.8294	17.5335	14.211	12.3201	6.83595	10.1498	6.53455	10.9247	13.081	14.0242	18.0263	19.0854	16.4778
402	33.1921	28.4912	28.1249	25.9779	24.9817	25.4518	20.9253	24.3475	20.8352	25.4533	22.1568	26.4702	24.5244	19.7696	22.7236	18.1803	19.5344	17.6526	13.6691	10.5672	9.29887	7.60584	4.16892	4.53659	8.09542	8.45455	10.2698	7.54908	13.1234	15.2352	17.752	21.5023	24.066	28.3759	29.5547	29.4862	24.011	21.8294	18.7876	16.4578	11.1723	13.4744	8.3336	12.1349	12.3171	12.8269	17.7571	17.5441	14.9024
403	36.6936	31.8498	31.6486	28.9775	27.9044	27.6946	23.6118	26.9304	22.701	27.0751	23.6854	27.4181	25.4732	20.4843	22.275	17.5632	17.783	15.1754	11.5389	8.21469	6.47261	6.27329	5.55896	8.44523	11.6502	10.2602	10.0631	7.50877	12.2098	13.5027	16.9755	20.8258	24.2049	28.2325	28.9817	29.363	23.8655	21.2853	17.4148	16.4959	10.9873	14.2041	10.562	13.8737	15.3716	14.8207	19.2765	19.4719	17.9701
404	38.5334	33.8139	33.9275	31.9547	31.3212	31.8666	27.316	30.3659	26.6785	30.8105	26.8482	31.1212	29.8409	24.7797	26.9457	21.7127	22.8756	19.8201	15.2502	13.6627	10.4834	7.22866	7.31664	7.51499	11.7522	10.794	12.3227	12.0439	16.4437	18.9706	22.1539	26.2815	29.3502	33.264	34.4733	34.9376	29.4062	27.1665	23.3515	21.8976	16.5027	18.5435	13.9574	16.086	15.7431	13.9368	19.0122	17.6008	16.9773
405	41.1217	36.1817	36.7821	34.2859	33.9549	34.0454	29.7561	32.3357	28.0391	31.6477	27.3611	31.1573	30.2816	25.0319	26.1751	20.6895	21.4008	17.6345	13.1509	12.8615	8.8727	6.33156	9.02334	11.2036	14.3735	11.8558	11.6787	12.6467	15.5692	18.0617	21.629	25.9284	29.484	32.904	34.0542	35.1316	29.639	27.5727	23.0574	22.4294	17.2756	19.0919	15.7372	16.88	17.6012	14.7153	18.9598	18.0476	18.7707
406	39.4149	34.4617	34.5574	31.5651	30.6532	30.0822	26.2694	29.2756	24.6173	28.5941	25.0088	28.3137	26.627	21.5183	22.3577	17.4903	17.0233	13.7009	10.3467	7.87627	5.40148	6.40842	7.93179	11.5286	14.3531	11.9619	10.4901	9.03536	12.2382	13.1713	17.1675	21.0963	24.9762	28.6011	29.1695	30.0324	24.6069	22.0218	17.52	17.5977	12.3841	15.5413	13.023	15.4814	17.6213	16.2141	20.1604	20.581	20.0404
407	43.8158	38.9122	38.7573	35.7151	34.4412	33.5692	30.0309	33.34	28.5762	32.6132	29.2612	32.205	30.2881	25.3187	25.5245	21.0099	19.4427	15.9169	13.6269	11.0859	9.35313	10.7803	12.5403	15.6417	18.9416	16.6397	14.9461	13.353	16.0307	15.8228	20.2129	23.7418	28.0119	31.5029	31.5042	32.4034	27.1877	24.0182	19.4422	20.688	15.692	19.5678	17.4428	20.1058	22.3173	20.7174	24.5806	24.8383	24.6281
408	47.7576	42.8448	42.9409	40.0255	38.9469	38.2031	34.5846	37.7262	32.9877	36.7885	33.1197	36.0688	34.537	29.4964	29.4129	24.6777	23.1876	19.2412	16.8362	15.456	13.0294	13.4943	15.9487	18.5806	22.0994	19.6132	18.1164	17.5941	19.8511	20.0341	24.4138	28.0278	32.3845	35.6371	35.694	36.8423	31.6817	28.6045	23.8775	25.2952	20.3894	23.8388	21.5955	23.6651	25.4541	23.0459	26.8536	26.5527	27.1914
409	48.8451	44.0261	43.8358	41.2097	39.9083	39.3654	35.6048	39.0722	34.5539	38.6355	35.0427	38.2334	36.5059	31.4795	31.7522	27.0194	25.652	21.8407	19.2216	17.388	14.9816	14.9723	16.9629	18.9228	22.9072	20.8853	19.9567	19.1064	21.9897	22.2028	26.5665	30.1389	34.3824	37.8479	37.8567	38.7455	33.5556	30.2511	25.7865	27.0078	21.8757	25.5883	22.798	25.2488	26.5765	24.3106	28.4688	27.7578	28.1853
410	47.7566	43.0124	42.4317	39.6312	37.9114	37.014	33.5921	37.3721	32.7981	37.1205	34.0313	36.9484	34.6969	29.8941	30.0844	25.8735	23.837	20.4932	18.6525	15.7168	14.4002	15.4897	16.8256	19.1001	22.9806	21.1852	19.9271	17.9372	20.9505	20.1814	24.6151	27.769	32.0864	35.6744	35.2626	35.9049	30.8683	27.1537	22.9431	24.6476	19.6909	24.1275	21.7197	24.8629	26.7027	25.2145	29.3375	29.189	28.8928
411	44.8212	40.1485	39.5835	37.1804	35.621	35.2631	31.3981	35.1991	30.9837	35.4772	32.1634	35.6427	33.5431	28.6279	29.6815	25.0786	24.1002	20.8531	17.9411	15.017	13.0637	12.7953	13.6147	15.1027	19.339	18.0223	17.7454	15.9179	19.8297	20.0837	24.21	27.7064	31.6103	35.4848	35.5572	35.9826	30.7075	27.2722	23.2815	23.8605	18.4986	22.5067	19.1135	22.3044	23.3345	21.8997	26.5167	25.8308	25.2657
412	43.3992	38.8002	38.2663	36.2355	34.8221	34.9284	30.7425	34.5218	30.7033	35.2323	31.79	35.6665	33.7188	28.7916	30.4014	25.6314	25.3789	22.2353	18.7133	15.9997	13.6835	12.368	12.6663	13.1143	17.6758	16.8903	17.4794	15.9222	20.289	21.2536	25.0622	28.7214	32.2655	36.2864	36.7209	36.9769	31.6062	28.4357	24.6947	24.4669	18.9825	22.5304	18.4376	21.5567	21.8239	20.4104	25.2938	24.0894	23.3853
413	45.3481	40.9014	40.4249	38.8451	37.5897	38.1146	33.6979	37.4164	33.9104	38.4151	34.7281	38.922	37.2354	32.2653	34.1944	29.1607	29.4025	26.1277	22.1729	19.9816	17.2231	14.883	15.1741	14.5155	19.2537	18.8401	20.2098	19.3278	23.8121	25.337	29.0068	32.8177	36.1948	40.2371	40.8817	41.1228	35.7025	32.6478	28.9716	28.3952	22.8595	25.9621	21.3602	24.0904	23.4312	21.6207	26.7457	24.6684	24.3088
414	42.5827	38.1387	37.9101	36.5355	35.6413	36.5472	31.8586	35.2752	32.0331	36.3786	32.52	36.9973	35.5925	30.6575	33.0214	27.8883	28.8906	25.787	21.3784	19.6149	16.6578	13.5459	13.3337	11.8104	16.4353	16.419	18.5162	18.0918	22.6505	24.9047	28.15	32.1101	35.0991	39.1211	40.2004	40.4373	34.9678	32.4109	28.8604	27.5197	22.0893	24.4295	19.4603	21.7873	20.5131	18.7403	23.9075	21.5176	21.0394
415	44.4574	40.1286	40.0552	38.9146	38.1994	39.3013	34.56	37.8217	34.7482	38.9428	34.903	39.4769	38.3321	33.3649	35.7297	30.418	31.6235	28.3335	23.7411	22.4131	19.1414	15.6467	15.8465	14.1308	18.4357	18.3959	20.6942	20.8468	25.2251	27.7497	30.9931	35.0648	38.0502	42.0013	43.1987	43.5199	38.0267	35.5381	31.9072	30.5217	25.0958	27.1724	22.1456	24.0375	22.3395	20.1067	25.2248	22.2706	22.3212
416	44.0273	40.002	39.3248	38.6422	37.4917	38.8379	34.0992	37.8215	35.2582	39.8413	36.2303	40.971	39.3986	34.6796	37.5729	32.5779	33.7676	30.9064	26.4769	24.3061	21.6224	18.3417	17.4945	14.8381	19.3902	20.3347	23.1172	22.3644	27.3646	29.5655	32.6332	36.4338	39.1266	43.4103	44.479	44.2929	38.892	36.1429	33.0941	31.4303	26.0343	28.4656	23.0211	25.6447	23.4998	22.2295	27.5961	24.5793	23.6222
417	42.2043	38.3181	37.9154	37.5805	36.8439	38.6064	33.7036	37.0319	34.8548	39.1849	35.413	40.3954	39.1819	34.5678	37.839	32.7661	34.6634	31.9306	27.1574	25.505	22.6435	18.7803	17.7077	14.3704	18.3202	19.6655	23.0741	22.9142	27.7817	30.6236	33.2835	37.1927	39.5023	43.7109	45.1896	45.0171	39.621	37.3474	34.4202	32.127	26.9355	28.5719	22.9412	24.9565	22.0473	20.7524	26.0071	22.4924	21.5584
418	39.8755	36.1232	35.2137	34.997	33.8454	35.6296	30.8048	34.5317	32.6141	37.2788	33.9634	38.9395	37.2696	32.8821	36.4702	31.7752	33.5237	31.2285	26.7435	24.3319	22.1031	18.6867	16.7457	13.0006	17.0796	19.1012	22.6222	21.5262	26.8238	29.2564	31.746	35.365	37.4726	41.9096	43.2152	42.6725	37.3829	34.9265	32.4689	30.0123	24.9334	26.9143	21.125	23.8935	21.0595	20.7736	26.2059	23.1785	21.1406
419	36.655	32.528	32.0036	31.3038	30.4511	32.0677	27.1265	30.5695	28.2879	32.8063	29.3124	34.2411	32.7207	28.2312	31.7606	27.0119	28.9878	26.7782	22.2278	20.0571	17.8272	14.3677	12.1818	8.48799	12.5147	14.391	17.929	16.9826	22.1521	24.8614	27.1989	30.9309	33.0317	37.3451	38.814	38.4917	33.1416	31.0019	28.359	25.707	20.6878	22.2864	16.5578	19.1356	16.5563	16.3135	21.7496	19.1907	16.9835
420	39.2002	35.2178	33.9949	33.2177	31.5793	32.8133	28.1964	32.3746	29.9958	34.9717	31.9766	36.6229	34.4491	30.042	33.3299	28.8984	29.9323	27.7819	23.7945	20.5825	18.9116	16.3871	14.208	11.2864	15.8819	17.5867	20.3997	18.2798	23.8096	25.4667	28.2173	31.6198	34.0225	38.5722	39.4422	38.8122	33.5498	30.6494	28.216	26.267	21.0657	23.9166	18.3798	22.0332	20.2451	20.3778	25.8594	23.7424	21.3179
421	41.7742	37.488	36.4661	35.017	33.3037	33.8629	29.5238	33.701	30.5431	35.4369	32.3285	36.5549	34.3099	29.6418	32.0833	27.5558	27.7393	25.1625	21.5368	18.2109	16.4375	14.6628	13.5008	12.294	17.1444	17.6309	19.2976	17.0859	22.2552	23.3136	26.6859	30.1383	33.1916	37.5646	38.0624	37.7865	32.4663	29.2023	26.179	25.238	19.7917	23.3497	18.4811	22.199	21.5713	21.0348	26.327	24.7267	23.0663
422	45.2427	41.1672	40.1632	39.1722	37.5684	38.474	34.014	38.1267	35.2699	40.1033	36.777	41.2283	39.2309	34.5199	37.0832	32.3118	32.7617	29.9234	25.9817	23.1747	20.9002	18.428	17.6501	15.7223	20.5913	21.2681	23.4035	21.895	26.9814	28.4141	31.7963	35.378	38.3722	42.7377	43.3563	43.0781	37.7467	34.5171	31.4857	30.4498	24.9791	28.2146	23.0697	26.3294	24.9517	23.9184	29.3191	26.8869	25.7011
423	47.3755	43.0964	42.0233	40.4475	38.5605	38.8043	34.7168	38.993	35.5564	40.4233	37.261	41.2301	38.9536	34.1886	36.0192	31.4465	30.9202	27.9327	24.6768	21.5077	19.5807	18.2262	18.0648	17.5219	22.4093	22.3125	23.3539	21.3852	26.0961	26.6335	30.4718	33.851	37.3481	41.583	41.6953	41.5821	36.349	32.6826	29.3813	29.3579	23.8996	27.904	23.4933	27.0598	26.788	25.649	30.8161	29.1051	28.1432
424	43.898	39.7448	38.2022	36.634	34.3266	34.479	30.5696	35.2173	32.0262	37.1943	34.5818	38.4734	35.7027	31.2509	33.4431	29.3758	28.7417	26.4049	23.5167	19.418	18.4232	17.6542	16.4469	15.7609	20.493	20.9843	22.1005	19.0279	24.1582	24.1959	27.7473	30.7483	33.9659	38.447	38.3837	37.8249	32.731	28.8707	26.1742	25.9298	20.661	25.0826	20.6689	25.0107	24.9389	24.8346	30.0323	28.8406	26.8656
425	43.6905	39.8438	38.1978	37.3673	35.2	36.062	31.8247	36.4366	33.9286	39.1241	36.4093	40.7761	38.2197	33.8541	36.7342	32.4896	32.6831	30.417	26.9201	23.2081	21.8072	19.9585	18.2775	16.1138	20.8814	22.2121	24.398	21.8032	27.2776	28.0984	31.2639	34.4065	37.1542	41.7733	42.1083	41.3318	36.203	32.6646	30.2961	29.1868	23.9431	27.6728	22.5116	26.5936	25.3416	25.3502	30.8096	28.8148	26.6199
426	45.7413	42.2755	39.9383	39.3987	36.6116	37.4015	33.5567	38.6396	36.544	42.0166	39.8962	44.1123	41.0578	37.0694	40.0821	36.3347	36.1313	34.2737	31.2664	26.9452	26.2025	24.8654	22.8329	20.6212	25.1516	26.8754	28.9944	25.705	31.2833	31.4417	34.4785	37.1312	39.7007	44.493	44.4325	43.167	38.3518	34.4115	32.7209	31.8156	26.9201	31.1105	26.1327	30.7396	29.5604	30.206	35.6436	33.8225	31.0815
427	50.5708	47.1183	44.9578	44.5196	41.8887	42.7359	38.8214	43.782	41.5773	46.9536	44.5325	48.8232	45.9849	41.7971	44.5967	40.5435	40.2816	38.0147	34.8361	30.9042	29.6729	28.0384	26.5785	24.3823	29.1013	30.5388	32.6515	29.9014	35.3382	35.6651	38.9685	41.8176	44.6144	49.319	49.2626	48.1948	43.3027	39.3114	37.2851	36.6443	31.5593	35.6924	30.6501	34.9067	33.5334	33.5525	39.0404	36.763	34.6421
428	47.6519	44.5652	42.0294	42.0876	39.3064	40.5294	36.645	41.7046	40.1544	45.6211	43.5601	47.9965	45.0184	41.1761	44.5578	40.7923	40.9564	39.1573	35.9118	31.7608	30.8615	29.0806	26.8908	24.0383	28.3719	30.5392	33.1555	30.109	35.7911	36.261	39.0889	41.7352	44.0075	48.8703	48.9655	47.4998	42.7605	38.9595	37.5407	36.2493	31.4666	35.3096	30.0521	34.478	32.6459	33.3999	38.8797	36.5951	33.7408
429	43.6566	40.2738	38.1533	37.9756	35.5639	36.848	32.6693	37.4759	35.7016	41.0344	38.6826	43.2158	40.4943	36.4756	39.8925	35.9174	36.4107	34.5261	31.0199	27.1271	26.013	23.99	21.7306	18.7759	23.1615	25.2795	28.0091	25.2033	30.8881	31.7572	34.5333	37.435	39.7183	44.5115	44.8945	43.6822	38.7405	35.2412	33.5122	31.9253	26.9881	30.5145	25.1121	29.3393	27.4659	28.1039	33.5888	31.3485	28.5493
430	47.7276	44.1538	42.4916	42.1621	40.0914	41.3062	36.9859	41.5216	39.3515	44.4802	41.6187	46.1919	43.8363	39.4639	42.4829	38.0441	38.4735	36.0071	32.2453	28.924	27.1294	24.7583	23.3503	20.6846	25.3561	26.8549	29.4229	27.3738	32.8018	33.94	37.1042	40.3485	43.0171	47.6372	48.0857	47.28	42.1529	38.6568	36.3056	35.0874	29.8321	33.2782	27.8907	31.5928	29.6916	29.3565	34.854	32.1609	30.3286
431	49.963	46.7758	44.7835	44.9547	42.7175	44.2091	39.9688	44.6242	42.9491	48.1629	45.5234	50.2071	47.7487	43.5886	46.915	42.622	43.1845	40.9014	37.1368	33.6989	32.0481	29.5833	27.9061	24.8211	29.2557	31.1913	34.067	31.9135	37.4639	38.5969	41.5776	44.67	47.0804	51.8122	52.253	51.1582	46.1658	42.638	40.6733	39.2437	34.1562	37.5299	32.0093	35.7739	33.4633	33.4387	38.9273	35.9922	33.8925
432	46.7666	43.8997	41.6001	42.1787	39.8408	41.6389	37.4512	42.1444	41.0296	46.2886	43.9877	48.7575	46.1804	42.3462	46.1434	42.144	43.0425	41.1915	37.4332	33.7978	32.4886	29.9943	27.6868	24.1207	28.1417	30.6917	33.9382	31.5011	37.2057	38.4175	40.9721	43.8637	45.8155	50.6543	51.2204	49.8002	44.9631	41.6284	40.1805	38.2182	33.4388	36.5446	30.9147	34.8109	32.1639	32.8407	38.2723	35.4304	32.6316
433	43.3957	40.2853	38.5575	39.049	37.2806	39.2885	34.7518	38.9959	37.7635	42.7508	40.0282	44.9804	42.8554	38.8388	42.7169	38.4152	39.8533	37.8505	33.6893	30.6227	28.8976	25.8878	23.6406	19.7676	23.6427	26.189	29.7413	27.932	33.5088	35.3718	37.8023	41.0221	42.9155	47.6175	48.6037	47.5005	42.4603	39.5784	37.7781	35.4087	30.5286	33.0105	27.1967	30.5485	27.5365	27.9097	33.2935	30.1983	27.6424
434	42.9025	40.1344	37.6087	38.2757	35.8114	37.6984	33.5765	38.3384	37.4977	42.8086	40.807	45.5454	42.8157	39.2278	43.2844	39.5799	40.6186	39.1452	35.5211	31.6732	30.7454	28.4282	25.632	21.9147	25.6074	28.5258	31.8723	29.0897	34.8496	35.9959	38.2293	40.9223	42.5715	47.4642	48.0704	46.4427	41.7329	38.5347	37.4617	35.1733	30.6697	33.6476	28.0638	32.1563	29.5117	30.8057	36.1515	33.6413	30.2442
435	38.9255	35.7667	33.3625	33.5005	31.0184	32.629	28.441	33.2668	32.0648	37.4341	35.4558	40.0708	37.2432	33.6012	37.57	33.9669	34.9229	33.6013	30.1394	26.1114	25.4606	23.468	20.4137	16.9567	20.6672	23.5178	26.6339	23.5126	29.2855	30.3005	32.4831	35.1543	36.8649	41.7517	42.3449	40.8116	36.027	32.869	31.7316	29.414	24.9121	27.9935	22.5138	26.8751	24.6947	26.2507	31.5743	29.6024	25.9427
436	40.6039	37.9219	34.7661	35.1787	32.024	33.4968	29.8705	35.1138	34.3748	39.942	38.6624	43.0121	39.6748	36.5064	40.5375	37.5136	38.0404	37.1541	34.2214	29.6543	29.6377	28.2136	24.9759	21.7974	25.2162	28.2217	31.0905	27.327	33.0637	33.3844	35.394	37.5099	38.9869	43.987	44.1664	42.118	37.7504	34.2643	33.8725	31.7825	27.7621	31.2545	26.1743	30.9737	29.0794	31.1985	36.3841	34.7328	30.6423
437	39.1882	36.478	32.9639	32.9575	29.2875	30.2373	27.0858	32.6598	31.8268	37.537	36.8038	40.7432	36.9435	34.097	37.9527	35.5007	35.5243	35.0975	32.8105	27.7548	28.4879	27.8679	24.4645	21.9751	25.0906	27.9383	30.2538	25.793	31.337	30.918	32.7665	34.3875	35.7966	40.8191	40.6082	38.2907	34.2106	30.4663	30.5867	28.8017	25.2408	29.1697	24.7027	29.9541	28.8343	31.4332	36.3889	35.462	31.0414
438	44.0599	41.2818	37.9913	38.0325	34.5378	35.4819	32.2006	37.6941	36.5745	42.2649	41.1278	45.1928	41.5608	38.358	41.9392	39.0548	38.8838	37.9304	35.4136	30.5062	30.7112	29.7959	26.8786	24.3139	28.0619	30.6218	32.9598	28.865	34.5139	34.1878	36.5275	38.4403	40.2673	45.2545	44.9698	42.8916	38.6438	34.6652	34.2652	32.9264	28.8801	33.0412	28.3139	33.4087	32.1121	34.0164	39.2465	37.8197	33.9645
439	42.2156	39.0218	36.359	36.1626	33.2299	34.3102	30.4936	35.6699	34.1249	39.6774	37.9172	42.2233	39.0266	35.3772	38.9062	35.4808	35.664	34.2953	31.2984	26.8004	26.4479	25.0752	22.3402	19.6242	23.6822	26.0573	28.5597	24.9595	30.6905	30.9516	33.4931	35.927	37.9919	42.908	42.9964	41.3818	36.7163	32.9979	31.8905	30.3532	25.8103	29.6964	24.604	29.383	27.8984	29.3024	34.6561	32.976	29.5195
440	39.272	35.9708	33.0949	32.4529	29.1744	29.8177	26.2998	31.7137	30.0246	35.703	34.385	38.3555	34.7892	31.3905	34.836	31.9066	31.7534	30.861	28.416	23.4312	23.8554	23.2656	20.209	18.1415	21.7916	24.0923	26.1136	21.7826	27.3911	27.0553	29.3926	31.4433	33.4242	38.3808	38.2226	36.4212	31.9184	28.0533	27.3373	25.9157	21.7298	25.9676	21.3816	26.6235	25.8684	27.8577	32.9562	32.0513	28.1623
441	43.8935	40.8009	37.5719	36.9244	33.2202	33.4951	30.5014	36.1403	34.4384	40.1809	39.1863	42.8545	38.9649	35.7446	38.814	36.1754	35.3327	34.4683	32.5071	27.2515	27.9127	27.7606	25.0573	23.3864	27.1776	29.2082	30.8336	26.2912	31.6996	30.675	33.2213	34.902	37.0631	41.9785	41.2914	39.2938	35.1198	30.7692	30.3149	29.6712	25.7142	30.4706	26.3146	31.699	31.2774	33.1397	38.2355	37.3894	33.6505
442	46.2012	42.7734	40.1406	39.3584	36.1778	36.5638	33.1012	38.4365	36.2384	41.8368	40.1056	44.0074	40.5818	36.7935	39.5821	36.2349	35.4879	33.8967	31.4432	26.6601	26.4923	25.8461	23.7591	22.088	26.4808	28.0698	29.7311	25.872	31.3288	30.7962	33.8563	36.1359	38.7738	43.581	43.1271	41.6751	37.083	32.8057	31.4148	30.9671	26.3304	31.0116	26.4853	31.4692	30.8584	31.8182	37.1352	35.7971	32.8256
443	42.2272	38.5111	36.1693	34.9782	31.9996	32.2213	28.6343	33.8271	31.3041	36.8408	35.0109	38.8519	35.495	31.6012	34.3408	30.9736	30.3091	28.7938	26.3557	21.4882	21.4926	21.0852	18.8435	17.5708	21.8437	23.2515	24.6968	20.6518	26.0972	25.6022	28.626	31.0146	33.7062	38.4858	38.1749	36.9016	32.1437	28.0209	26.412	25.8266	21.0923	25.7799	21.3678	26.4221	26.1901	27.2582	32.4437	31.5105	28.4634
444	42.9909	39.4941	36.6152	35.2698	31.6739	31.3987	28.4888	34.0337	31.6416	37.311	36.2108	39.5804	35.6599	32.2606	34.8066	32.2062	30.8671	29.941	28.3613	22.9456	23.8853	24.3683	21.9785	21.2196	25.0062	26.4201	27.3686	22.6175	27.74	26.2591	29.072	30.7433	33.3152	38.1127	37.2291	35.5259	31.2403	26.677	25.8386	25.7922	21.7529	26.94	23.2885	28.7406	29.1025	30.7418	35.6537	35.292	31.8425
445	47.2623	43.6549	40.9613	39.5092	36.0243	35.6074	32.7085	38.1516	35.4318	41.0077	39.6291	42.9325	39.1442	35.5037	37.5888	34.7351	33.0092	31.6276	30.0886	24.8837	25.4395	25.9309	24.1724	23.676	27.8589	28.8288	29.519	25.1217	30.0664	28.4754	31.7316	33.5494	36.538	41.1853	40.1233	38.7	34.3844	29.6382	28.3169	28.9087	24.6285	29.9971	26.4106	31.65	32.1165	33.1358	38.1424	37.566	34.6756
446	46.9928	43.0592	40.9561	39.3182	36.3748	36.0795	32.7451	37.8228	34.6793	40.055	38.0366	41.5245	38.2093	34.0985	35.9833	32.5186	31.0196	29.0401	27.0305	22.3039	22.1492	22.2871	21.0578	20.7683	25.2687	25.7817	26.4147	22.6304	27.5423	26.4927	30.1038	32.4926	35.8108	40.3331	39.6158	38.7173	34.0033	29.5221	27.3424	27.9047	23.0779	28.2223	24.4027	29.2228	29.6438	29.96	35.0294	34.2125	31.9441
447	43.5339	39.6257	37.293	35.3398	32.1002	31.4059	28.4573	33.6822	30.5229	35.9769	34.5033	37.6456	33.9285	30.1742	32.0539	29.2213	27.4088	26.1019	24.742	19.3997	20.2817	21.277	19.5421	19.7682	23.6513	24.246	24.4854	19.8824	24.6288	22.8785	26.1774	28.0769	31.2267	35.8094	34.838	33.6631	29.1596	24.4995	22.8446	23.5252	19.186	24.6827	21.4784	26.712	27.7515	28.8069	33.5531	33.4762	30.6294
448	47.8131	44.123	41.4198	39.5235	35.884	34.9065	32.4624	37.8816	34.8466	40.3233	39.2354	42.0656	38.0546	34.5984	36.1596	33.7465	31.3413	30.1983	29.3895	23.9907	25.119	26.4136	24.8787	25.1532	29.0331	29.6016	29.6236	24.9374	29.3732	27.0209	30.3147	31.7284	34.9076	39.3811	37.8828	36.4841	32.4401	27.4243	26.2195	27.5714	23.7146	29.4241	26.6149	31.9093	33.0967	34.192	38.8933	38.8614	36.0175
449	50.4926	46.529	44.3244	42.3235	39.1336	38.2723	35.4453	40.5716	37.1185	42.4103	40.6724	43.652	40.0964	36.1511	37.3541	34.3062	31.91	30.0162	28.8437	24.0038	24.3254	25.3117	24.5291	25.0053	29.303	29.3539	29.2455	25.2762	29.5893	27.6566	31.4499	33.409	37.0343	41.3356	40.0452	39.2012	34.827	29.967	27.8379	29.4302	25.0197	30.5883	27.5683	32.4152	33.532	33.7746	38.5752	38.1878	36.1117
450	46.793	42.5772	40.7665	38.3513	35.4786	34.4234	31.534	36.3536	32.5153	37.6186	35.7237	38.572	35.1714	31.0873	32.0645	28.9553	26.5061	24.5706	23.5117	18.6421	19.151	20.6087	19.9875	21.1769	25.1714	24.8059	24.2461	20.2409	24.2837	22.276	26.1711	28.2894	32.0901	36.29	35.1512	34.6086	30.0363	25.3493	22.7635	24.4575	19.9701	25.5443	22.9034	27.5974	29.2129	29.3957	33.9331	33.9748	32.0137
451	47.0091	43.0338	40.7301	38.2091	34.8038	33.2952	31.0767	36.1641	32.5269	37.7211	36.5932	38.9802	35.0283	31.5208	32.3793	30.1567	27.1339	25.9992	25.8348	20.4858	22.0192	24.1381	23.0806	24.3673	27.8942	27.7806	26.9804	22.2991	26.0294	23.0835	26.5735	27.8618	31.4401	35.6314	33.9077	32.8975	28.8754	23.7805	22.127	24.3115	20.6894	26.5836	24.6298	29.6861	31.6931	32.5725	36.8614	37.3959	34.8899
452	52.0593	48.1198	45.7865	43.4214	39.9929	38.5631	36.3176	41.4392	37.7948	42.9638	41.6603	44.0841	40.2423	36.6207	37.2597	34.83	31.6545	30.1296	29.8718	24.8738	25.888	27.7177	27.0715	28.1763	32.1	31.8732	31.1277	26.8502	30.5518	27.7362	31.4601	32.8424	36.5861	40.6514	38.8034	37.9188	33.9963	28.8696	27.036	29.4827	25.7113	31.5521	29.3911	34.295	36.0883	36.5314	40.9889	41.163	39.0274
453	52.8766	48.6422	46.858	44.2835	41.3428	39.9677	37.3942	42.1459	38.069	42.9787	41.0929	43.5734	40.2026	36.1633	36.4114	33.4542	30.2962	28.12	27.6337	23.245	23.6247	25.3649	25.4526	26.9654	31.0228	30.2194	29.1851	25.5949	28.9829	26.5317	30.6479	32.527	36.6575	40.508	38.9217	38.6193	34.3763	29.5165	26.7855	29.4138	25.2488	30.8571	28.7093	33.1076	35.0077	34.7218	39.0932	39.1409	37.7147
454	51.8558	47.5542	45.8846	42.8065	39.8739	37.9206	35.866	40.3638	35.9704	40.5857	39.0451	40.9005	37.3969	33.6509	33.2168	30.8875	26.9699	25.1981	25.7526	21.3472	22.5343	25.2726	25.5125	27.8351	31.2788	30.0807	28.2678	24.4723	26.9926	23.6682	27.673	29.0393	33.333	36.8409	34.8335	34.701	30.8192	25.9082	23.209	26.7102	23.2707	28.9499	27.878	32.1335	34.8533	34.7759	38.6133	39.4064	37.9515
455	48.9157	44.4572	43.1072	40.1461	37.5871	36.0473	33.4312	37.7824	33.3383	37.9792	35.916	38.2365	35.0865	30.9166	30.8715	27.8411	24.6051	22.3304	22.0273	17.7509	18.3101	20.612	20.9775	23.2472	26.8694	25.5956	24.0322	20.5531	23.4729	20.9422	25.1759	27.2391	31.558	35.255	33.8644	33.9257	29.4856	24.8947	21.6066	24.385	20.2354	25.7064	24.0626	28.1523	30.5676	30.1864	34.2078	34.7095	33.4494
456	52.7067	48.259	46.9332	44.2245	41.7126	40.4326	37.5867	41.9944	37.6377	42.3053	39.9514	42.5068	39.5569	35.2087	35.2257	31.8259	28.8376	26.1452	25.3703	21.5804	21.3726	22.9625	23.6457	25.47	29.5432	28.2891	27.0617	24.1129	27.2272	25.214	29.5604	31.8662	36.2121	39.8905	38.6068	38.7462	34.2476	29.7096	26.3218	28.9139	24.4748	29.7529	27.6041	31.5194	33.4599	32.6032	36.8647	36.8137	35.9525
457	51.0417	46.4575	45.5831	43.0293	41.0288	40.1976	36.8239	40.9084	36.5377	41.0532	38.085	41.0698	38.6563	33.9263	34.2254	30.1028	27.9412	24.6876	22.9243	19.8366	18.5744	19.2871	20.4	22.0523	26.3047	24.8629	23.9739	21.8643	25.1594	24.2366	28.6602	31.6353	35.936	39.6292	38.9825	39.4111	34.4963	30.4534	26.5504	28.3913	23.43	28.1059	25.3943	28.7913	30.2678	28.7987	33.1836	32.6581	32.3107
458	48.4466	44.1408	42.7204	40.6408	38.2428	37.7526	34.2736	38.841	35.0543	40.0325	37.4267	40.7783	37.9609	33.4405	34.6384	30.6989	29.0064	26.3253	24.2208	20.2277	19.3779	19.6065	19.4986	20.1075	24.6665	24.2151	24.2221	21.2733	25.5882	24.7611	28.839	31.6557	35.4862	39.6574	39.0688	38.8534	33.9213	29.6709	26.5205	27.5972	22.4996	27.4307	23.9608	28.1008	28.9485	28.2996	33.1557	32.3701	31.0757
459	51.5334	47.2971	45.9593	44.218	41.965	41.8218	38.0956	42.6178	39.0091	43.9624	41.0641	44.6943	42.1267	37.4675	38.825	34.5466	33.225	30.2415	27.6672	24.2092	22.7189	22.1426	22.2629	22.241	27.056	26.7293	27.2056	24.8858	29.2999	29.0283	33.1151	36.1669	39.9485	44.1168	43.726	43.5729	38.5532	34.4297	31.1918	31.9988	26.7312	31.3057	27.385	31.1999	31.4219	30.3237	35.3589	33.9149	33.0197
460	53.9976	49.493	48.541	46.2302	44.1801	43.5347	40.0569	44.2508	40.0363	44.6278	41.5732	44.7213	42.3494	37.5842	38.0186	33.7754	31.7673	28.4214	26.4436	23.5352	22.0052	22.21	23.3183	24.467	28.9566	27.7062	27.175	25.2846	28.7553	28.0539	32.46	35.4787	39.7317	43.4688	42.8388	43.2034	38.2906	34.1921	30.3902	32.1112	27.0603	31.6646	28.6204	31.9775	33.0376	31.3826	35.933	34.9716	34.7888
461	57.5319	53.103	52.1271	50.0598	48.0179	47.5737	43.9746	48.2191	44.1483	48.7697	45.5841	48.893	46.6224	41.8045	42.3486	37.9519	36.127	32.6567	30.451	27.7894	25.9713	25.6988	26.8537	27.5476	32.1975	31.0934	30.8858	29.2915	32.8685	32.4309	36.8239	39.9236	44.139	47.8965	47.325	47.6724	42.7393	38.6365	34.8719	36.4629	31.3237	35.7958	32.4584	35.6933	36.3403	34.4488	39.1057	37.6953	37.7537
462	57.0124	52.7961	51.5723	49.9603	47.8063	47.7525	43.9654	48.4135	44.7838	49.6354	46.5077	50.1783	47.8179	43.0499	44.2154	39.7416	38.4006	35.108	32.4562	29.5183	27.6386	26.7651	27.3425	27.1841	32.0408	31.5567	32.0695	30.3089	34.4885	34.3936	38.5965	41.7512	45.6612	49.7042	49.3102	49.3227	44.3074	40.1913	36.775	37.7599	32.4635	36.8659	32.9096	36.3694	36.3531	34.7402	39.7263	37.8617	37.5443
463	56.2835	51.9854	51.2618	49.7744	48.158	48.4477	44.3073	48.3258	44.7107	49.2754	45.6439	49.5777	47.765	42.7804	44.0697	39.1295	38.4702	34.8386	31.5411	29.4362	26.8097	25.1225	26.0912	25.6854	30.4378	29.7839	30.6187	29.7946	33.8317	34.6096	38.7289	42.3167	46.1447	50.0672	50.1769	50.4874	45.24	41.6017	37.8212	38.2971	32.8251	36.5228	32.2997	35.0604	34.5705	32.3259	37.2208	34.8501	35.1891
464	51.1773	46.9013	46.224	44.8612	43.3826	43.9059	39.5948	43.5279	40.1133	44.6978	41.053	45.2017	43.4402	38.48	40.2073	35.2041	35.0579	31.6066	27.9176	25.7262	23.019	20.8928	21.4446	20.6276	25.4134	25.0643	26.3421	25.4855	29.8496	31.0353	34.9179	38.6184	42.1716	46.2202	46.6141	46.8061	41.4615	38.0666	34.4184	34.2908	28.7544	32.1697	27.6159	30.3931	29.5937	27.5805	32.6495	30.2092	30.1896
465	54.762	50.6946	49.9168	48.9435	47.4452	48.2437	43.8505	47.8429	44.7293	49.355	45.6777	50.006	48.3019	43.3791	45.3145	40.257	40.2965	36.8372	33.017	30.9276	28.1467	25.7106	26.1265	24.7508	29.4863	29.4686	31.1309	30.4372	34.907	36.2573	40.0658	43.7751	47.211	51.3231	51.7773	51.8573	46.519	43.099	39.5974	39.3054	33.7654	37.0601	32.2482	34.9329	33.6099	31.5485	36.6443	33.7049	33.7952
466	56.9049	52.8234	51.6765	50.4661	48.5101	48.9017	44.8307	49.1849	45.883	50.7236	47.3974	51.4232	49.2841	44.4619	46.0762	41.3469	40.6364	37.2971	34.0873	31.4129	29.1544	27.5245	27.9084	27.0329	31.9229	31.7918	32.9354	31.5476	35.9996	36.5365	40.5616	43.945	47.6097	51.7586	51.7193	51.6664	46.5065	42.6288	39.2675	39.63	34.1867	38.167	33.7025	36.9342	36.2213	34.4948	39.6172	37.1872	36.9461
467	51.6996	47.6577	46.3165	45.1257	43.036	43.4637	39.4013	43.886	40.748	45.7406	42.658	46.734	44.3781	39.6921	41.6428	37.0973	36.5301	33.5333	30.3005	27.1294	25.2032	23.6468	23.4268	22.3402	27.2775	27.5096	28.8519	26.9324	31.7409	32.2159	36.0518	39.3297	42.7727	47.093	47.0913	46.7945	41.6448	37.779	34.7095	34.7396	29.3242	33.3979	28.7861	32.3999	31.6895	30.5363	35.8115	33.6439	32.7272
468	52.257	48.533	47.0255	46.4335	44.3701	45.3045	41.0692	45.5832	43.0163	48.0781	45.0226	49.4367	47.1485	42.5822	45.103	40.5088	40.507	37.6692	34.0586	30.9494	28.9234	26.7486	26.0464	23.994	28.8302	29.7275	31.8186	30.032	35.1633	36.0852	39.6207	42.9368	45.9996	50.4816	50.7315	50.177	45.0184	41.3132	38.5867	37.9797	32.5927	36.2966	31.1824	34.7249	33.1874	32.2596	37.6732	34.9468	33.7785
469	57.308	53.5631	52.0045	51.2947	49.0924	49.8062	45.7248	50.3341	47.5702	52.645	49.5888	53.8397	51.4827	46.8644	49.025	44.4478	44.0032	40.9903	37.6541	34.5755	32.5613	30.6906	30.3906	28.7459	33.6358	34.2125	35.9325	34.1698	39.0845	39.6685	43.4452	46.6842	50.0079	54.4109	54.3976	53.9258	48.8377	44.8828	42.0361	41.9595	36.5773	40.5687	35.703	39.2556	38.0028	36.8174	42.1526	39.4593	38.6248
470	57.0589	53.1976	51.4578	50.3611	47.8569	48.1118	44.3393	49.145	46.0923	51.2597	48.4778	52.39	49.7135	45.181	46.9703	42.7001	41.6164	38.7316	35.9526	32.4581	30.9037	29.7753	29.5316	28.5219	33.457	33.7724	34.925	32.6379	37.405	37.3032	41.2335	44.1923	47.7242	52.0844	51.6721	51.1682	46.2443	41.9797	39.1945	39.7059	34.4652	38.9726	34.552	38.473	37.9083	36.9421	42.2174	40.1037	39.0665
471	52.4349	48.7697	46.7249	45.8855	43.208	43.6713	39.8942	44.869	42.2265	47.5672	45.0904	49.1388	46.2511	41.9447	44.2616	40.2115	39.4472	36.9943	34.1186	30.1715	28.9716	27.7577	26.7508	25.221	30.0766	30.9961	32.5691	29.7882	34.9682	34.9169	38.5159	41.3308	44.4787	49.0588	48.7486	47.8789	43.003	38.7949	36.4944	36.4601	31.3271	35.7999	31.1152	35.3939	34.5656	34.2823	39.6896	37.6673	35.8847
472	54.9513	51.5605	49.377	49.0071	46.3317	47.1503	43.291	48.2804	46.0441	51.4146	48.94	53.2083	50.3822	46.1476	48.7867	44.6723	44.2314	41.8001	38.676	34.8582	33.502	31.8661	30.6972	28.5898	33.3684	34.6571	36.6796	34.0903	39.4211	39.6623	43.1142	45.9615	48.8925	53.5557	53.3815	52.3553	47.4987	43.3768	41.2749	40.8996	35.7885	40.0108	35.0206	39.1857	37.7962	37.5589	43.0378	40.5783	38.7483
473	59.3235	55.761	53.6499	52.9309	50.1711	50.6066	46.926	51.9495	49.3024	54.6397	52.1101	56.1284	53.251	48.9081	51.0185	46.9136	45.916	43.266	40.4894	36.7338	35.3813	34.1507	33.5038	32.0227	36.9127	37.6874	39.1726	36.6285	41.6461	41.4844	45.2451	48.0288	51.3282	55.844	55.3628	54.5308	49.7379	45.3671	43.0124	43.3227	38.2012	42.7537	38.1339	42.2791	41.3801	40.7816	46.1685	43.8824	42.4714
474	59.8835	56.4482	53.9437	53.1495	49.9808	50.1425	46.8326	52.1227	49.5479	55.0349	52.9512	56.7258	53.4529	49.3723	51.406	47.7322	46.3059	43.9983	41.7074	37.4609	36.6708	35.9806	35.0749	33.8047	38.6099	39.4884	40.736	37.6008	42.6133	41.8534	45.5432	47.9253	51.1741	55.7327	54.8811	53.7764	49.2643	44.6172	42.684	43.3026	38.4737	43.4095	39.0843	43.6418	43.0946	42.9627	48.3273	46.4407	44.5884
475	57.1093	53.3263	51.2829	50.1031	47.2732	47.2997	43.8034	48.8333	45.8097	51.1104	48.6776	52.3966	49.3955	45.0546	46.778	42.849	41.397	38.7858	36.4141	32.4772	31.4073	30.7561	30.2805	29.4562	34.3352	34.7375	35.6846	32.876	37.6578	37.0456	40.9421	43.5884	47.1044	51.5112	50.8009	50.0896	45.3622	40.8533	38.3766	39.1545	34.1206	38.9774	34.7914	39.0759	38.8172	38.2463	43.5095	41.7379	40.322
476	56.5816	52.8626	50.4697	49.054	45.8078	45.4091	42.3757	47.6415	44.5836	49.9898	48.0745	51.4156	47.9765	43.9463	45.4621	42.0928	40.0562	37.8759	36.1891	31.6956	31.3789	31.5142	30.7913	30.4021	35.0799	35.4845	36.0099	32.5053	37.145	35.7415	39.5559	41.7016	45.2085	49.6061	48.4398	47.4801	43.0867	38.2625	36.2222	37.4752	32.8464	38.1593	34.4869	39.2013	39.5135	39.4653	44.6	43.4223	41.5464
477	54.6432	50.6268	48.6285	46.7708	43.7912	43.1331	40.0739	45.0786	41.5572	46.7561	44.6239	47.7718	44.5186	40.3179	41.4	37.9325	35.6649	33.2688	31.7466	27.4599	27.0842	27.5678	27.2904	27.5757	32.1747	32.0376	32.0627	28.7459	33.0095	31.5033	35.5241	37.8	41.5986	45.8032	44.656	44.0672	39.5559	34.8128	32.2848	33.8944	29.2044	34.5341	31.2372	35.7189	36.5218	36.1485	41.0742	40.2037	38.6906
478	59.5683	55.4651	53.5897	51.5125	48.565	47.6357	44.7562	49.6519	45.8438	50.8786	48.6766	51.5582	48.3777	44.1398	44.6581	41.2422	38.5011	35.9001	34.7612	30.8172	30.3722	31.1422	31.404	32.1098	36.6826	36.1196	35.7042	32.6761	36.4489	34.6619	38.8709	41.053	45.1345	49.0719	47.6615	47.33	42.9831	38.1644	35.406	37.6505	33.1074	38.4853	35.5875	39.834	40.9478	40.1928	44.929	44.1355	43.0854
479	59.8206	55.9022	53.6008	51.4695	48.0896	46.8524	44.4493	49.5866	45.9427	51.0969	49.4717	52.0487	48.4166	44.5805	45.0598	42.2604	39.0916	37.0494	36.5105	32.0298	32.3285	33.6343	33.4748	34.2689	38.6267	38.2916	37.7207	34.0374	37.7586	35.2903	39.2697	40.8854	44.8058	48.7619	46.9045	46.1997	42.2795	37.1827	35.07	37.6244	33.5757	39.2763	36.7569	41.4097	42.8199	42.6619	47.3212	46.9308	45.3352
480	56.2794	52.1847	50.1386	47.6275	44.42	42.9121	40.6014	45.5171	41.5591	46.5219	44.9003	47.2207	43.6422	39.8132	39.9519	37.2914	33.8581	31.8723	31.6885	27.228	27.8049	29.6278	29.6362	31.019	35.1049	34.4233	33.3848	29.6537	32.973	30.2168	34.2341	35.7884	39.862	43.6524	41.7524	41.2794	37.346	32.3098	29.9538	32.8465	28.9625	34.6887	32.6674	37.1964	39.1072	38.9508	43.3293	43.3812	41.856
481	60.8126	56.6897	54.6974	51.9392	48.7039	46.8433	44.8798	49.662	45.4918	50.2363	48.7375	50.6443	47.0601	43.3748	42.9049	40.5545	36.5643	34.6161	35.039	30.8837	31.606	33.8182	34.198	35.9789	39.9098	38.8931	37.3961	33.8311	36.5636	33.3827	37.408	38.6509	42.8961	46.3289	44.04	43.7634	40.2132	35.1557	32.8019	36.3671	32.8867	38.5964	37.1287	41.4609	43.7612	43.4267	47.5454	47.835	46.5843
482	58.5721	54.6074	52.3419	49.5386	46.0427	43.965	42.3707	47.2591	43.2622	48.0574	47.0302	48.7175	44.808	41.4808	41.0869	39.2509	35.0822	33.6832	34.496	29.9171	31.2537	33.8106	33.7679	35.5803	39.2411	38.4487	36.9037	32.8346	35.5368	31.9103	35.6391	36.4299	40.4501	43.9211	41.3702	40.7635	37.5266	32.3288	30.5555	34.212	31.1846	37.0328	35.8746	40.4717	42.9663	43.165	47.1862	47.8107	46.075
483	55.5846	51.7034	49.2779	46.7864	43.2175	41.4961	39.6065	44.7122	40.9981	46.0603	44.9699	47.0723	43.1108	39.6813	39.9187	37.8169	34.1785	32.7702	33.0052	28.1106	29.3153	31.4491	30.997	32.3211	36.1597	35.7723	34.7315	30.4678	33.79	30.5578	34.2517	35.2933	39.1087	42.9508	40.7256	39.8508	36.2988	31.0668	29.4159	32.4004	29.0077	34.9049	33.1569	38.0062	40.0571	40.4671	44.7765	45.1165	43.0779
484	55.7963	52.2713	49.3139	47.0445	43.0184	41.2128	39.7794	45.1426	41.9153	47.1198	46.6463	48.6084	44.234	41.3052	41.8476	40.3169	36.674	35.8842	36.3573	31.0706	32.781	34.985	33.9665	34.9598	38.586	38.6789	37.8594	33.1	36.5669	33.0423	36.2843	36.7844	40.1455	44.0905	41.5819	40.1288	37.0589	31.7019	31.0131	33.8127	30.952	36.8976	35.2475	40.4348	42.4038	43.4504	47.7685	48.2503	45.6085
485	59.6793	56.2259	53.1965	51.2645	47.242	45.778	44.0679	49.5524	46.4807	51.8133	51.0943	53.3704	49.1141	45.9818	46.7457	44.823	41.4379	40.297	40.3054	35.1479	36.3563	38.0503	37.1027	37.6499	41.6592	41.9051	41.4492	36.927	40.7478	37.6373	41.0545	41.862	45.2502	49.3103	46.9696	45.5308	42.2846	36.9548	36.0728	38.5995	35.325	41.2271	39.022	44.2082	45.7138	46.5162	51.132	51.1259	48.6268
486	55.6083	52.3815	49.0391	47.2404	42.974	41.5126	40.0462	45.6578	42.962	48.3844	48.0958	50.3345	45.8193	43.0372	44.1775	42.6389	39.447	38.8159	38.9052	33.4108	35.0671	36.8444	35.36	35.7177	39.4093	40.04	39.7654	34.8265	38.7815	35.5618	38.5749	39.0727	42.0498	46.2546	43.9034	42.0409	38.996	33.6812	33.463	35.6115	32.7048	38.5593	36.431	41.8489	43.3142	44.7112	49.2573	49.4653	46.415
487	52.3345	48.8034	45.8564	43.8735	39.9428	38.5874	36.6855	42.1629	39.1326	44.5324	43.8088	46.2383	41.9849	38.8267	39.9511	37.9944	34.972	34.0205	33.8315	28.4351	29.8527	31.553	30.2365	30.7598	34.5535	34.9703	34.6461	29.8859	33.9075	30.9524	34.2125	35.134	38.365	42.6266	40.5914	39.0699	35.5404	30.2867	29.4503	31.5075	28.1621	34.0262	31.7344	37.0321	38.5276	39.6406	44.2078	44.363	41.5658
488	56.2418	52.6527	49.8469	48.0582	44.3012	43.2222	40.9815	46.4301	43.3407	48.7553	47.6111	50.3086	46.3112	42.8268	43.944	41.4887	38.6244	37.1519	36.5342	31.4649	32.2344	33.4547	32.4754	32.7349	36.9522	37.2893	37.1747	32.8702	37.0662	34.5407	38.1073	39.432	42.8634	47.1277	45.2684	43.9781	40.2113	35.0251	33.7067	35.7004	31.879	37.6523	34.9027	40.0185	41.1489	41.7582	46.561	46.2241	43.8335
489	56.7787	53.5657	50.2761	48.8904	44.788	43.8738	41.861	47.5441	45.0125	50.5899	49.8667	52.6263	48.356	45.2198	46.7809	44.6305	41.9752	40.8991	40.2505	34.9108	35.9265	36.9891	35.4905	35.245	39.3372	40.2082	40.4783	35.8595	40.3258	37.7914	41.0036	42.0399	45.0376	49.4623	47.5413	45.7632	42.2739	37.0786	36.4716	38.0604	34.5248	40.2345	37.3206	42.6904	43.503	44.6312	49.5262	49.12	46.206
490	51.5115	48.3147	44.9776	43.5935	39.4682	38.6196	36.5719	42.2852	39.9024	45.5241	44.9416	47.7502	43.4206	40.401	42.2613	40.2348	37.849	37.0495	36.3399	30.8165	32.0848	33.1768	31.2996	30.9748	34.8207	35.9127	36.3055	31.4472	36.0317	33.5675	36.5312	37.5194	40.2799	44.8278	43.0753	41.141	37.5858	32.487	32.1245	33.3094	29.8854	35.5099	32.5867	38.0755	38.8787	40.3799	45.2007	44.9771	41.7217
491	51.7155	48.1769	45.3558	43.8463	40.1845	39.5198	36.9219	42.4213	39.6144	45.1583	43.9064	46.9802	43.0692	39.5106	41.2245	38.5372	36.3213	34.89	33.7183	28.5489	29.1667	29.9152	28.4909	28.2296	32.4741	33.2252	33.6296	29.2733	33.9447	31.95	35.3499	36.9408	40.1009	44.6146	43.1886	41.7636	37.7021	32.7203	31.4596	32.6534	28.5668	34.1325	30.8527	36.0601	36.7341	37.5759	42.5448	41.9909	39.3033
492	55.5523	52.2483	49.2109	48.0992	44.3327	43.9259	41.3114	46.9112	44.428	50.0471	48.8097	52.053	48.1372	44.6186	46.5383	43.7658	41.7139	40.2096	38.8241	33.7526	34.1245	34.4846	33.0152	32.2698	36.6625	37.6752	38.4291	34.2302	39.0854	37.3009	40.6684	42.2817	45.3158	49.8955	48.4873	46.9103	42.9235	37.9518	36.8537	37.8625	33.7355	39.1793	35.5821	40.7683	41	41.803	46.9447	46.0004	43.3026
493	52.0157	49.0181	45.5908	44.779	40.7566	40.518	38.0772	43.8289	41.8782	47.6047	46.8021	50.0791	45.9382	42.7942	45.2051	42.7894	41.0471	40.0477	38.6691	33.309	34.0773	34.4124	32.3104	31.1851	35.2345	36.7824	37.8547	33.271	38.3254	36.5515	39.4615	40.8002	43.3386	48.0764	46.7336	44.7165	40.9269	36.0669	35.6492	36.1111	32.3357	37.6248	33.9729	39.3936	39.4233	40.9048	46.004	45.2008	41.8584
494	48.3157	45.0212	41.9735	40.9537	37.2549	37.0978	34.2754	39.8812	37.646	43.3304	42.1705	45.6025	41.7004	38.2703	40.7137	37.9796	36.4854	35.283	33.6219	28.3799	28.9376	29.1313	27.0638	26.001	30.1409	31.5637	32.6597	28.2196	33.3632	31.9063	34.926	36.6098	39.2829	44.042	42.9991	41.2624	37.1077	32.4015	31.5302	31.7761	27.6607	32.8633	29.0317	34.3542	34.3892	35.6891	40.8041	39.9937	36.8028
495	52.0557	48.5957	45.8926	44.8721	41.4855	41.4403	38.3276	43.7522	41.2357	46.8175	45.1543	48.7434	45.1645	41.3556	43.5561	40.3221	38.8338	37.0584	35.0824	30.2675	30.1693	29.9931	28.4959	27.4251	31.9681	33.0566	34.1622	30.3075	35.4131	34.2816	37.6897	39.7686	42.7883	47.4457	46.5177	45.1557	40.7614	36.0847	34.5749	35.0372	30.4896	35.6186	31.5503	36.5327	36.3837	36.9705	42.2316	40.984	38.4296
496	52.579	49.5727	46.4161	46.0058	42.3899	42.7398	39.708	45.2886	43.4733	49.1762	47.8374	51.6122	47.89	44.3985	47.1574	44.1187	43.0237	41.5785	39.4359	34.4982	34.5199	34.0082	31.9749	30.18	34.5156	36.2634	37.9233	33.9335	39.3184	38.3804	41.4049	43.3061	45.8408	50.6672	49.8336	48.035	43.8301	39.2669	38.3749	38.2629	33.9565	38.8293	34.4595	39.5614	38.8444	39.9339	45.279	43.7896	40.7239
497	53.8004	50.6862	47.9526	47.728	44.5829	45.313	41.8038	47.1127	45.2306	50.807	48.902	53.025	49.7552	45.9026	48.7568	45.1465	44.5113	42.5894	39.8449	35.4434	34.7401	33.532	31.8017	29.6264	34.1967	35.8863	37.9046	34.6067	40.086	39.8466	43.04	45.4479	48.1003	52.9036	52.4703	50.9947	46.4376	42.1309	40.6863	40.2765	35.5301	40.0166	35.1817	39.8379	38.5922	39.1008	44.5758	42.4886	39.9311
498	52.6859	49.9764	46.7976	46.9849	43.5761	44.5102	41.2146	46.6592	45.3604	51.0234	49.5619	53.6996	50.2055	46.7375	50.0013	46.7523	46.3077	44.8287	42.1689	37.5029	37.1746	35.9952	33.7266	31.1799	35.4079	37.621	39.9207	36.2822	41.9031	41.5973	44.4032	46.5149	48.7264	53.6484	53.2077	51.3144	47.0078	42.7729	41.9587	41.1599	36.7728	41.1318	36.2694	41.1242	39.6425	40.7884	46.2219	44.2194	41.0516
499	47.0081	44.2727	41.148	41.3855	38.1071	39.2408	35.7797	41.1392	40.0102	45.643	44.2099	48.4465	45.0349	41.6429	45.2081	42.0003	41.9602	40.6858	37.8723	33.2281	32.9899	31.6817	29.0288	26.2228	30.207	32.7137	35.2492	31.5613	37.2696	37.2401	39.7625	41.9194	43.8683	48.8307	48.6626	46.736	42.3553	38.4096	37.708	36.3886	32.081	36.1247	31.1379	35.9796	34.3371	35.8291	41.1924	39.3156	35.8059
500	49.3636	47.0481	43.4909	44.0868	40.5115	41.714	38.5969	44.0688	43.397	49.0664	48.0403	52.19	48.556	45.5059	49.2259	46.3468	46.2375	45.2396	42.6245	37.8066	37.8372	36.656	33.8323	30.9402	34.6713	37.4104	40.001	36.1045	41.7921	41.5407	43.8562	45.6995	47.3815	52.3876	52.0579	49.7876	45.7175	41.7181	41.5241	40.1777	36.216	40.2644	35.4169	40.3626	38.6417	40.4764	45.7725	43.9317	40.1269
501	52.4239	49.8458	46.3257	46.4324	42.6631	43.3447	40.4368	46.0686	44.8739	50.6144	49.585	53.4693	49.6486	46.4699	49.6695	46.8461	46.0845	44.9472	42.7109	37.704	37.866	37.1513	34.7033	32.4223	36.4582	38.7083	40.7626	36.6689	42.2004	41.41	44.0731	45.8033	47.8984	52.8314	52.0966	49.9423	45.9282	41.5286	41.1559	40.5581	36.5249	41.1223	36.6061	41.7479	40.6195	42.1645	47.4941	45.8922	42.3861
502	48.2572	45.4336	42.0412	41.8099	38.0621	38.565	35.6108	41.2591	39.8314	45.5765	44.5619	48.3483	44.4891	41.2839	44.4108	41.6658	40.8474	39.8185	37.7092	32.5898	32.9591	32.492	29.9485	27.9317	31.8887	34.0361	35.8959	31.6093	37.0877	36.1827	38.8103	40.5155	42.654	47.5733	46.847	44.768	40.6858	36.2925	35.8781	35.2882	31.2836	35.9641	31.604	36.8563	36.0435	37.7186	42.9611	41.6907	38.0846
503	47.708	45.1506	41.2789	40.9831	36.75	36.9056	34.5958	40.4268	39.2702	45.0438	44.7156	48.1042	43.8126	41.1413	44.2228	42.1766	41.004	40.5606	39.0691	33.5876	34.675	34.8174	32.0136	30.3341	33.8372	36.0675	37.6161	32.7939	38.021	36.4818	38.7577	39.8398	41.6779	46.5646	45.4556	42.9536	39.3863	34.8625	35.229	34.8278	31.5148	36.3552	32.5921	38.1098	37.7397	40.0017	44.9889	44.264	40.2014
504	42.4946	40.0278	36.0622	35.9025	31.6738	32.0643	29.6924	35.505	34.7105	40.472	40.328	43.7923	39.5224	37.0684	40.5705	38.6924	37.9944	37.8842	36.2826	30.8375	32.1161	32.164	28.9201	27.0085	30.0442	32.632	34.4237	29.5127	34.7691	33.4971	35.3353	36.3617	37.776	42.7362	41.9207	39.2577	35.6893	31.5173	32.2164	31.134	28.0865	32.5175	28.7225	34.2258	33.6934	36.4429	41.2593	40.7104	36.2302
505	41.0728	38.2017	34.4905	33.6129	29.3623	29.1579	26.9125	32.7623	31.3473	37.1103	36.9769	40.1348	35.736	33.1971	36.2742	34.5589	33.4029	33.3821	32.2035	26.5732	28.231	28.8775	25.8008	24.6416	27.6138	29.7329	30.9387	25.743	30.7285	28.9696	30.9288	31.8233	33.5325	38.4304	37.3762	34.8689	31.252	26.8289	27.4128	26.8171	23.8513	28.6816	25.3942	31.0451	31.2478	33.9185	38.5522	38.4991	34.1812
506	42.7479	40.4595	36.17	35.745	31.0958	30.9293	29.332	35.2221	34.5101	40.2017	40.6956	43.6429	38.9853	37.0359	40.2741	39.0973	37.9128	38.3105	37.3981	31.7248	33.6423	34.3477	31.0907	29.7271	32.3701	34.7871	36.0978	30.8002	35.6251	33.6583	35.2121	35.5947	36.8099	41.6407	40.3639	37.3622	34.363	30.0474	31.4497	30.7756	28.47	33.0686	30.053	35.6809	35.7512	38.8386	43.3368	43.3474	38.6762
507	47.3729	44.8936	40.8316	40.3257	35.8327	35.6146	33.7758	39.6689	38.529	44.2701	44.3469	47.3938	42.8524	40.4918	43.4005	41.8117	40.3149	40.2176	39.1894	33.5264	35.0702	35.6755	32.8157	31.4997	34.7402	36.8767	38.1069	32.984	37.946	35.94	38.0334	38.7038	40.4311	45.2386	43.827	41.1226	37.9056	33.2786	34.079	33.9441	31.0927	36.0646	32.7963	38.4347	38.4801	41.0025	45.784	45.4676	41.237
508	45.6574	42.6994	39.0752	37.9865	33.7097	33.1584	31.1144	36.9416	35.1384	40.8569	40.6259	43.5814	39.1318	36.4504	38.9885	37.228	35.4593	35.1745	34.2735	28.5867	30.172	31.0811	28.4863	27.7078	31.0683	32.7573	33.5851	28.436	33.2572	31.076	33.4562	34.2973	36.4437	41.2017	39.7575	37.4125	33.8995	29.0992	29.3982	29.6528	26.5519	31.8148	28.7423	34.3872	34.8941	37.1139	41.837	41.7454	37.8314
509	43.8442	41.1558	37.1745	35.9634	31.3087	30.3604	29.0599	34.9109	33.434	39.0495	39.5549	42.0506	37.2403	35.2117	37.7311	36.7793	34.8195	35.2474	34.9563	29.132	31.418	32.8342	29.9854	29.5	32.1986	33.9713	34.5315	29.0327	33.4164	30.7271	32.5366	32.671	34.3523	39.0055	37.2472	34.45	31.5513	26.8027	28.0656	28.3488	26.2001	31.3246	28.9972	34.6903	35.5991	38.4054	42.7289	43.1966	38.8747
510	48.5826	46.1224	41.9449	41.01	36.2553	35.3838	34.2317	40.0993	38.7884	44.3971	44.9501	47.4409	42.5958	40.6091	43.043	42.0674	39.9449	40.2324	39.9392	34.1238	36.2261	37.5196	34.7978	34.1206	37.09	38.9088	39.5573	34.1463	38.6035	35.8638	37.8163	37.9057	39.6287	44.2166	42.2745	39.4104	36.7317	31.9081	33.1771	33.7013	31.483	36.6801	34.2121	39.9095	40.6333	43.3005	47.7853	48.0108	43.7582
511	50.1655	47.2484	43.5467	42.2631	37.8277	36.8643	35.256	41.0642	39.0686	44.6955	44.6501	47.2523	42.6412	40.0879	42.1208	40.6268	38.2362	37.9667	37.5581	31.8395	33.5871	34.8955	32.6474	32.2713	35.7124	37.077	37.4872	32.3007	36.781	34.0571	36.5878	37.1121	39.4649	44.0203	42.0973	39.7538	36.6098	31.5463	31.932	32.9588	30.1146	35.646	33.0247	38.6555	39.5426	41.5827	46.2303	46.2923	42.5854
512	47.4658	44.3826	40.8325	39.0477	34.6122	33.1561	31.8737	37.5576	35.2603	40.7453	40.9282	43.1385	38.4028	36.0339	37.7269	36.6444	33.9026	33.9709	34.0993	28.3054	30.5669	32.4627	30.2715	30.5126	33.5543	34.6175	34.5281	29.1356	33.1538	29.9423	32.316	32.5003	34.8934	39.3067	37.1534	34.8352	31.8683	26.713	27.2975	28.714	26.3347	31.96	30.0295	35.6285	37.1257	39.3074	43.6081	44.2127	40.495
513	48.6165	45.9965	41.9647	40.4547	35.6554	34.1211	33.4719	39.1893	37.4825	42.8908	43.712	45.668	40.6599	38.8959	40.7472	40.2584	37.5322	38.1047	38.5036	32.6654	35.2349	37.1896	34.7128	34.7512	37.4593	38.8359	38.8522	33.2938	37.1709	33.781	35.6625	35.2981	37.1562	41.4793	39.0836	36.2603	33.9652	28.9736	30.4618	31.7059	30.0199	35.3894	33.7298	39.365	40.8013	43.4525	47.6071	48.3635	44.2474
514	53.4777	50.7716	46.835	45.3739	40.6676	39.2087	38.3409	44.0805	42.1458	47.5911	48.0936	50.1538	45.2556	43.1837	44.7963	43.9702	41.019	41.1619	41.4591	35.6902	37.909	39.7483	37.5963	37.6152	40.7759	41.9769	41.9663	36.5936	40.5765	37.2073	39.5116	39.3943	41.6229	45.8971	43.417	40.848	38.4167	33.2689	34.2399	35.8591	33.7348	39.327	37.4168	43.0403	44.3907	46.6176	51.0002	51.4678	47.6788
515	52.5779	49.4492	45.9772	44.0323	39.6154	37.8984	36.8171	42.3999	39.826	45.1749	45.3092	47.2669	42.5444	40.134	41.2716	40.2377	36.9495	36.8195	37.2897	31.636	33.8104	35.9392	34.2007	34.7535	38.0108	38.7124	38.2746	33.0452	36.7604	33.2118	35.8597	35.9326	38.647	42.7999	40.2777	38.1696	35.447	30.1447	30.4827	32.6475	30.298	36.0974	34.4287	39.911	41.6629	43.4779	47.7677	48.3839	45.0201
516	50.1636	47.1601	43.5855	41.4057	36.8472	34.7255	34.2281	39.6763	37.2111	42.3723	43.043	44.5553	39.6089	37.7069	38.7044	38.356	34.8807	35.3653	36.3849	30.6856	33.447	36.0145	34.0998	34.9577	37.6569	38.3459	37.6306	32.1752	35.4335	31.4574	33.6242	33.1027	35.4982	39.4806	36.6742	34.2996	32.0979	26.8636	27.9202	30.2232	28.6868	34.3245	33.3529	38.7876	40.9387	43.1658	47.0731	48.1968	44.5707
517	53.7418	51.0618	47.1566	45.2617	40.4813	38.4093	38.2233	43.7233	41.6379	46.7792	47.7507	49.1789	44.1014	42.4862	43.5623	43.4372	39.9566	40.5706	41.636	35.9267	38.6797	41.1462	39.126	39.7354	42.4661	43.3618	42.7949	37.3004	40.6104	36.6138	38.6241	37.8768	40.0131	43.9181	40.9436	38.3043	36.5325	31.4111	32.8621	35.0836	33.7533	39.2976	38.2782	43.769	45.7522	48.1337	52.0951	53.1388	49.3448
518	57.7796	54.8531	51.2136	49.077	44.4799	42.2624	41.9361	47.331	44.7874	49.8187	50.4879	51.7988	46.8788	44.9917	45.5456	45.2348	41.3303	41.595	42.8449	37.3182	39.8815	42.5111	40.9558	41.8928	44.8887	45.376	44.4817	39.2079	42.2948	38.1278	40.5232	39.9103	42.5131	46.2165	43.0533	40.8282	38.9848	33.7368	34.6102	37.4627	35.8994	41.6335	40.7273	46.091	48.3064	50.2192	54.1962	55.2105	51.8611
519	57.7587	54.8903	51.2836	49.222	44.6552	42.5184	42.1479	47.5497	45.0393	50.1058	50.7282	52.1062	47.1874	45.2589	45.8582	45.4815	41.6335	41.8496	43.0182	37.5164	40.0149	42.5702	41.0162	41.8918	44.9231	45.4372	44.5984	39.3582	42.4999	38.4031	40.8135	40.2601	42.8556	46.5771	43.4777	41.2716	39.3825	34.1556	34.9808	37.7633	36.1322	41.8534	40.8667	46.2183	48.3589	50.2427	54.263	55.2168	51.87
520	61.0459	58.1563	54.605	52.5187	48.005	45.8562	45.4545	50.8118	48.2352	53.2451	53.809	55.1392	50.2685	48.3081	48.7315	48.3369	44.3433	44.4484	45.6736	40.2859	42.6757	45.2324	43.8469	44.7678	47.8939	48.3062	47.3995	42.2686	45.3327	41.2046	43.7156	43.165	45.8528	49.453	46.2672	44.1594	42.3594	37.1644	37.8593	40.8214	39.155	44.8875	43.9176	49.2079	51.3719	53.0978	57.1411	58.0345	54.838
521	62.9026	60.0523	56.487	54.5497	50.0323	48.0332	47.5372	52.9203	50.4328	55.4783	55.9558	57.3972	52.5801	50.5422	51.0472	50.4965	46.6104	46.5751	47.6205	42.2751	44.4816	46.853	45.5006	46.2767	49.5177	49.981	49.2055	44.165	47.3641	43.3948	45.9774	45.5551	48.2589	51.9128	48.8037	46.6991	44.8203	39.6398	40.2509	43.0945	41.2595	46.9766	45.7965	51.0904	53.0838	54.7189	58.8731	59.5871	56.4433
522	62.3585	59.6144	56.0011	54.131	49.6045	47.6268	47.1679	52.5659	50.1434	55.23	55.7149	57.2009	52.3815	50.3472	50.9392	50.3703	46.5595	46.5519	47.5434	42.162	44.3625	46.6723	45.2472	45.9326	49.1681	49.7093	49.0155	43.9654	47.2306	43.313	45.8591	45.4499	48.1044	51.7977	48.7229	46.5763	44.6942	39.5163	40.1675	42.921	41.0706	46.7711	45.5183	50.8301	52.7361	54.4265	58.5991	59.2817	56.0738
523	64.7726	62.0226	58.4108	56.6232	52.0989	50.2282	49.6597	55.0692	52.6927	57.8036	58.2141	59.7847	55.0185	52.9234	53.5608	52.8635	49.1186	48.9898	49.8467	44.52	46.5646	48.7264	47.3547	47.9295	51.2688	51.836	51.2361	46.2737	49.6246	45.8271	48.4395	48.1327	50.8135	54.5395	51.5108	49.3784	47.4403	42.267	42.8373	45.5269	43.55	49.2319	47.8264	53.122	54.906	56.4946	60.746	61.2755	58.1387
524	66.5895	63.8895	60.268	58.5278	54.0146	52.1741	51.6204	57.0119	54.6876	59.7832	60.2038	61.7677	57.0126	54.9476	55.5933	54.9111	51.178	51.0451	51.8801	46.5914	48.5911	50.7032	49.3396	49.871	53.2009	53.7911	53.2293	48.3124	51.6677	47.903	50.4998	50.175	52.8153	56.5227	53.4842	51.3203	49.4438	44.3165	44.9274	47.5873	45.6301	51.274	49.8431	55.1253	56.849	58.4307	62.7024	63.1824	60.0538
525	66.1504	63.3768	59.804	58.0883	53.609	51.8489	51.1709	56.5701	54.2338	59.3354	59.6695	61.3054	56.5924	54.4495	55.1276	54.3383	50.6759	50.444	51.1683	45.9216	47.8253	49.8613	48.5319	49.0315	52.4343	53.0113	52.4839	47.6082	51.0176	47.3477	50.0031	49.786	52.4654	56.204	53.2511	51.1322	49.1389	44.0284	44.5309	47.1214	45.047	50.6809	49.159	54.43	56.1155	57.622	61.9354	62.3491	59.2804
526	68.2678	65.5833	61.9251	60.4142	55.9166	54.3395	53.5822	59.0299	56.8487	61.9866	62.3058	64.0462	59.3516	57.2121	58.0467	57.1814	53.6467	53.3747	53.952	48.7187	50.5225	52.3983	51.0158	51.333	54.7662	55.4623	55.0924	50.2593	53.7904	50.257	52.9022	52.743	55.3514	59.148	56.2603	54.0771	52.0671	46.9903	47.5247	49.9426	47.801	53.3827	51.6915	56.988	58.4906	60.0164	64.4102	64.6762	61.5709
527	69.6537	66.9634	63.4023	61.916	57.5018	55.9755	55.1542	60.5341	58.3516	63.472	63.6547	65.4714	60.8799	58.6516	59.485	58.4698	55.0386	54.6092	55.0271	49.9435	51.5347	53.2352	51.9614	52.2053	55.7142	56.3818	56.085	51.4351	54.9926	51.6388	54.3454	54.327	56.9708	60.7684	57.9818	55.8658	53.7716	48.7798	49.1616	51.4998	49.2264	54.7215	52.8987	58.095	59.4685	60.8212	65.25	65.3598	62.4119
528	69.6471	66.9253	63.46	61.8997	57.5648	56.0013	55.19	60.4671	58.2306	63.2499	63.446	65.1808	60.6224	58.4218	59.1593	58.2072	54.7479	54.3582	54.8565	49.8579	51.4739	53.2269	52.0161	52.3585	55.8026	56.3865	56.0021	51.3994	54.8245	51.4412	54.1022	54.0336	56.6836	60.4002	57.5969	55.5381	53.4908	48.5533	48.9472	51.3372	49.1685	54.5936	52.9087	58.0157	59.4764	60.8059	65.1493	65.3375	62.4427
529	67.6544	64.8086	61.4124	59.6386	55.308	53.5707	52.8016	58.0736	55.6529	60.6535	60.8505	62.4919	57.8993	55.6793	56.2436	55.357	51.712	51.3409	52.0074	46.9631	48.6926	50.652	49.4995	50.0491	53.4944	53.9442	53.3726	48.6999	52.0146	48.4587	51.1801	51.0623	53.8161	57.4662	54.565	52.5926	50.567	45.5626	45.871	48.4942	46.3506	51.8854	50.3629	55.4777	57.1482	58.4641	62.7489	63.098	60.2286
530	69.8726	67.0084	63.7306	61.9839	57.7838	56.1331	55.2566	60.4266	57.9899	62.9167	62.9859	64.6732	60.1925	57.907	58.4329	57.4319	53.8625	53.3583	53.9128	49.0572	50.5892	52.4058	51.3913	51.9103	55.3951	55.7794	55.2399	50.7729	54.0482	50.6537	53.4191	53.4116	56.2015	59.8061	56.9858	55.1142	53.0372	48.1358	48.2979	50.8778	48.6557	54.0724	52.4839	57.4542	59.0282	60.168	64.4581	64.6807	61.982
531	71.0301	68.1941	64.97	63.3087	59.1927	57.6678	56.7031	61.805	59.4236	64.3089	64.3126	66.0505	61.6523	59.3465	59.9186	58.8522	55.4073	54.8549	55.2886	50.5549	51.9721	53.6576	52.6766	53.123	56.5847	56.9824	56.5159	52.1704	55.4503	52.2026	54.9429	55.01	57.7772	61.3886	58.6602	56.8343	54.6882	49.8491	49.9794	52.4426	50.1925	55.4925	53.8341	58.7243	60.1934	61.2715	65.5663	65.7036	63.0557
532	72.3435	69.4359	66.3363	64.6652	60.6928	59.2503	58.1246	63.1408	60.6881	65.5075	65.3477	67.1294	62.8569	60.4333	60.9246	59.7459	56.309	55.6437	56.026	51.4529	52.7181	54.3149	53.4554	53.89	57.3747	57.7041	57.2445	53.0908	56.3101	53.1685	55.9862	56.1533	59.0296	62.5751	59.8871	58.2203	56.0239	51.2737	51.1545	53.6679	51.3234	56.5357	54.8297	59.5873	60.9901	61.901	66.1888	66.2275	63.7385
533	73.1957	70.2836	67.2762	65.6423	61.7715	60.4131	59.2105	64.1414	61.7146	66.4837	66.2645	68.0757	63.8946	61.4468	61.9664	60.7251	57.4194	56.7232	56.9885	52.5263	53.6726	55.133	54.3155	54.6954	58.1793	58.503	58.1068	54.0698	57.2885	54.2885	57.0617	57.283	60.1549	63.707	61.1194	59.5227	57.2289	52.5825	52.3976	54.804	52.4458	57.5366	55.7769	60.444	61.7628	62.6127	66.9013	66.8662	64.4379
534	74.3576	71.4096	68.5802	66.9578	63.2816	62.0309	60.7119	65.4623	63.0384	67.6519	67.3017	69.117	65.1154	62.6418	63.0835	61.7883	58.6287	57.8534	57.9984	53.8256	54.758	56.0431	55.3671	55.7153	59.1419	59.3956	59.0383	55.289	58.3944	55.6343	58.36	58.663	61.5224	64.9424	62.484	61.0971	58.7822	54.4547	54.0665	56.3199	53.9347	58.7767	56.9903	61.4311	62.6426	63.3296	67.5483	67.4136	65.1738
[truncated: 238 more columns]
