# Supplementary material for: Sequence-based virtual screening using transformers
Source: Nat Commun. 2025 Jul 28;16:6925. doi: 10.1038/s41467-025-61833-8 (PMC12304311; doi:10.1038/s41467-025-61833-8)
Supplement: Supplementary file 8 — Source data [file 41467_2025_61833_MOESM8_ESM.zip › raw_data/Figure_3b.xlsx]

## Sheet: Figure 3b
Compound name	Measured state a	Predicted state b	c	c	c	MSE (Å) d
Dasatinib	A	A	0.569	0.359	0.072	0.313
Imatinib	I2	I2	0.254	0.259	0.487	0.406
Bosutinib	A	A	0.478	0.434	0.088	0.329
Axitinib	A	I1	0.394	0.41	0.196	0.34
Nilotinib	I2	I2	0.263	0.24	0.497	0.387
Ponatinib	I2	I2	0.273	0.24	0.486	0.394
VX680	A	A	0.655	0.284	0.061	0.317
Irfin1	A	A	0.607	0.316	0.076	0.317
PD173955	I1	I1	0.44	0.468	0.091	0.32
PD166326	I1	I1	0.404	0.496	0.101	0.323
Rebastinib	I2	I2	0.227	0.264	0.509	0.392
FR180204	A	A	0.552	0.372	0.076	0.314
apo e	A	A	0.518	0.303	0.179	0.299
a Conformational state of ABL [A, I1, I2] the inhibitor selectively binds to as determined by NMR analysis41. b Predominant conformational state of ABL inferred to the predicted population. c Predicted population of specific conformational state of ABL according to the reweighting process detailed in the Methods section. d Mean squared error (MSE) between the protein distance matrix {d ̂_ij} pred…
