# Supplementary material for: Sequence-based virtual screening using transformers
Source: Nat Commun. 2025 Jul 28;16:6925. doi: 10.1038/s41467-025-61833-8 (PMC12304311; doi:10.1038/s41467-025-61833-8)
Supplement: Supplementary file 8 — Source data [file 41467_2025_61833_MOESM8_ESM.zip › raw_data/Figure_4a.xlsx]

## Sheet: Figure_4a
	248	249	250	251	252	253	254	255	256	257	258	259	260	261	262	263	264	265	266	267	268	269	270	271	272	273	274	275	276	277	278	279	280	281	282	283	284	285	286	287	288	289	290	291	292	293	294	295	296
248	0	-0.0476513	-0.291852	0.210845	0.111144	0.471922	0.0315882	-0.127568	0.353846	0.430967	-0.732133	0.244808	-0.156754	-0.513172	-0.398509	-1.02549	-0.493034	-0.699112	-0.476583	-0.0872478	0.145566	-0.227359	0.897452	-0.938616	-2.47475	-0.497052	0.210504	-0.292332	-0.283407	-0.354897	-0.372971	-0.106846	0.169736	0.274018	0.466311	0.229597	0.306378	0.331672	-0.100156	-0.0428828	-0.130013	-0.302096	-0.070678	-0.43537	0.244392	1.69024	-0.180542	1.00102	1.14201
249	-0.0476513	0	0.0490299	0.0243052	-0.156718	0.0422595	-0.330214	-0.120647	0.103924	0.314634	-0.726256	0.149817	-0.375199	-0.783613	-0.698774	-1.3304	-0.856435	-1.04345	-0.890206	-0.503415	-0.213586	-0.919069	0.0122228	-1.60597	-2.99723	-1.06111	-0.289746	-0.722934	-0.68839	-0.746762	-0.773529	-0.492054	-0.209694	-0.0530459	0.143	-0.130872	-0.0702905	-0.0876466	-0.532979	-0.504898	-0.592648	-0.728771	-0.524961	-0.826564	-0.0966619	0.723582	-0.253234	0.751311	0.741418
250	-0.291852	0.0490299	0	-0.0246361	-0.0371269	0.054449	-0.322975	-0.0917516	-0.0451911	0.135312	-0.855122	-0.112557	-0.624096	-0.930951	-0.937716	-1.45406	-0.98316	-1.09701	-0.811539	-0.403144	-0.0537323	-0.586581	0.516521	-1.07604	-2.55265	-0.669803	-0.0490659	-0.535651	-0.67355	-0.77946	-0.88167	-0.699551	-0.37384	-0.405829	-0.201615	-0.35817	-0.359093	-0.233878	-0.631097	-0.529447	-0.498418	-0.713422	-0.299284	-0.67941	0.247753	1.26834	-0.0559175	1.16429	1.22952
251	0.210845	0.0243052	-0.0246361	0	0.0194271	0.190507	-0.0401567	-0.237898	0.158997	0.12879	-0.590171	0.0946438	-0.345274	-0.665963	-0.537717	-1.03475	-0.435582	-0.490052	-0.326743	0.0223701	0.324613	-0.0207821	0.904426	-1.20899	-2.72634	-0.443438	0.349947	-0.22492	-0.18722	-0.333927	-0.425237	-0.219983	-0.0255747	0.0792189	0.215345	0.0150524	0.0985914	0.154442	-0.187264	-0.176511	-0.129807	-0.284951	0.0565909	-0.270038	0.627868	1.59599	0.184114	1.77538	1.71407
252	0.111144	-0.156718	-0.0371269	0.0194271	0	-0.0095289	-0.18209	0.199637	0.141254	0.191315	-0.266168	0.132717	-0.351043	-0.734819	-0.679303	-1.09851	-0.488512	-0.43166	-0.312299	0.0287503	0.3876	-0.0264107	0.746888	-1.38142	-2.84949	-0.458779	0.326453	-0.227783	-0.223188	-0.392604	-0.552883	-0.390573	-0.189496	-0.144955	-0.0105425	-0.15973	-0.125014	-0.0216847	-0.329087	-0.332831	-0.187633	-0.362703	0.0976937	-0.230444	0.870916	1.31204	0.365173	2.28129	2.02285
253	0.471922	0.0422595	0.054449	0.190507	-0.0095289	0	0.105596	-0.0817347	0.214664	0.114834	-0.0480585	0.270325	-0.0974601	-0.558402	-0.400643	-0.803856	-0.108531	-0.0136553	-0.0574054	0.20341	0.49112	0.298273	0.846885	-1.74215	-3.1644	-0.477932	0.421308	-0.174282	0.0376064	-0.149067	-0.256407	-0.0482296	0.023439	0.262341	0.37317	0.113917	0.216425	0.202193	-0.0643289	-0.174061	-0.0498319	-0.131468	0.180571	-0.0616442	0.911297	1.34719	0.351081	2.52882	2.17417
254	0.0315882	-0.330214	-0.322975	-0.0401567	-0.18209	0.105596	0	0.0245914	0.0687773	0.0033596	-0.0739021	0.057764	-0.242333	-0.755476	-0.701504	-1.09717	-0.36229	-0.201978	-0.263251	0.0974565	0.388243	0.135278	0.657087	-1.75266	-3.18427	-0.586412	0.177866	-0.287319	-0.212493	-0.328813	-0.524722	-0.317272	-0.152136	-0.105266	0.0868767	0.0216835	-0.00535555	0.123385	-0.213644	-0.33067	-0.127632	-0.388826	0.0774395	-0.301177	0.759167	0.900969	0.173544	2.5291	2.06717
255	-0.127568	-0.120647	-0.0917516	-0.237898	0.199637	-0.0817347	0.0245914	0	0.00502918	-0.0189051	-0.203886	-0.0167778	-0.540107	-0.632565	-0.612851	-0.823023	-0.224708	-0.106067	0.23123	0.546331	0.937448	0.823735	1.8302	-0.312359	-1.88798	0.418874	1.08492	0.415078	0.279185	-0.0185909	-0.258196	-0.283078	-0.114564	-0.306416	-0.293732	-0.262255	-0.199327	0.0756734	-0.0831083	0.0370728	0.338584	0.167776	0.812699	0.446766	1.53606	2.50649	0.809822	2.77624	2.6428
256	0.353846	0.103924	-0.0451911	0.158997	0.141254	0.214664	0.0687773	0.00502918	0	-0.0485187	0.0469875	0.0624196	-0.419765	-0.70259	-0.608471	-0.743631	-0.156426	-0.0471736	0.253524	0.427434	0.719952	1.03519	2.00714	-0.47205	-2.01288	0.361457	1.02664	0.261799	0.32299	-0.0580072	-0.211818	-0.261787	-0.118681	-0.249794	-0.26751	-0.294119	-0.196622	0.0458264	-0.107208	0.0724361	0.279661	0.258543	0.691212	0.480172	1.3112	2.66293	0.371633	2.56302	2.36387
257	0.430967	0.314634	0.135312	0.12879	0.191315	0.114834	0.0033596	-0.0189051	-0.0485187	0	-0.0108747	0.0970267	-0.696809	-0.294554	-0.34975	-0.266398	0.0298067	0.0425685	0.675465	0.684612	1.01698	1.59914	2.93623	0.618336	-0.995863	1.07993	1.69091	0.702403	0.754491	0.197227	0.1133	-0.162597	-0.0338408	-0.381169	-0.625239	-0.524547	-0.359543	-0.0273925	-0.00694113	0.34653	0.525984	0.708152	1.05364	1.0781	1.67629	3.97529	0.707968	2.49457	2.55541
258	-0.732133	-0.726256	-0.855122	-0.590171	-0.266168	-0.0480585	-0.0739021	-0.203886	0.0469875	-0.0108747	0	-0.0520876	-0.0809934	0.487253	0.0686382	0.127498	0.438768	0.402517	1.10528	1.2591	1.5029	2.02284	3.52155	1.55271	-0.0611906	1.58981	2.01886	1.28683	1.23051	0.818701	0.682111	0.363333	0.566611	-0.143215	-0.211958	0.128762	0.211297	0.662773	0.672298	1.04623	1.16634	1.25532	1.42211	1.32091	1.45489	4.16649	0.468909	2.14578	2.17515
259	0.244808	0.149817	-0.112557	0.0946438	0.132717	0.270325	0.057764	-0.0167778	0.0624196	0.0970267	-0.0520876	0	-0.0438819	0.222119	-0.0697464	0.0341092	0.107308	-0.0182929	0.741199	0.692291	0.910602	1.78674	3.31758	1.13965	-0.437444	1.25726	1.69225	0.76333	0.834359	0.318742	0.364373	0.052217	0.279539	-0.24988	-0.364016	-0.231003	-0.156768	0.217781	0.199026	0.637597	0.650979	0.838558	0.999028	1.05652	1.33001	4.19851	0.26517	1.89147	2.06436
260	-0.156754	-0.375199	-0.624096	-0.345274	-0.351043	-0.0974601	-0.242333	-0.540107	-0.419765	-0.696809	-0.0809934	-0.0438819	0	-0.0458209	0.0600417	-0.0977112	0.452278	0.414511	0.706538	0.741616	0.878144	1.63183	2.72136	0.176722	-1.31977	0.727008	1.25112	0.523394	0.758337	0.4604	0.485149	0.447569	0.474527	0.333011	-0.147834	0.0379674	0.339797	0.514857	0.488539	0.670763	0.617059	0.662433	0.735764	0.642901	1.02543	3.15873	0.0909597	2.14529	1.99593
261	-0.513172	-0.783613	-0.930951	-0.665963	-0.734819	-0.558402	-0.755476	-0.632565	-0.70259	-0.294554	0.487253	0.222119	-0.0458209	0	-0.0082345	0.0294889	0.498944	0.534984	0.82231	0.713598	0.898348	1.68144	2.71779	0.27761	-1.19566	0.740458	1.20804	0.479562	0.849522	0.468247	0.43649	0.0921242	-0.189011	-0.406356	-0.656708	-0.467899	-0.139385	0.0253917	0.213141	0.381396	0.432844	0.601018	0.541575	0.616324	0.814584	2.85415	0.0334576	2.18044	1.7819
262	-0.398509	-0.698774	-0.937716	-0.537717	-0.679303	-0.400643	-0.701504	-0.612851	-0.608471	-0.34975	0.0686382	-0.0697464	0.0600417	-0.0082345	0	0.0162412	0.077317	-0.0172497	0.360917	0.0474404	0.137361	1.44691	2.61039	0.366869	-0.951914	0.455609	0.663489	-0.0586648	0.240888	-0.0879655	0.0107637	-0.280448	-0.302167	-0.615098	-0.59331	-0.497298	-0.317846	-0.232644	-0.162306	0.0312775	-0.0786936	0.0472336	-0.00870595	0.164921	0.210118	2.58887	-0.738128	1.21985	0.986385
263	-1.02549	-1.3304	-1.45406	-1.03475	-1.09851	-0.803856	-1.09717	-0.823023	-0.743631	-0.266398	0.127498	0.0341092	-0.0977112	0.0294889	0.0162412	0	0.0803616	0.0911797	0.550452	0.211559	0.374402	1.48425	2.8738	0.945062	-0.483294	0.594671	0.603471	0.0308354	0.233608	0.115486	-0.149917	-0.246695	-0.317787	-0.560201	-0.621467	-0.443318	-0.214329	-0.151629	-0.0734998	-0.0599025	-0.125979	-0.299566	-0.278722	-0.135866	-0.283303	2.27504	-0.868152	0.93037	0.494481
264	-0.493034	-0.856435	-0.98316	-0.435582	-0.488512	-0.108531	-0.36229	-0.224708	-0.156426	0.0298067	0.438768	0.107308	0.452278	0.498944	0.077317	0.0803616	0	-0.0639449	0.0347536	-0.0374004	-0.20409	1.29679	2.21056	0.38681	-0.519467	0.238577	-0.00392022	-0.167433	-0.147739	0.0901099	0.230633	0.129327	0.230482	-0.186617	-0.0519935	0.214991	0.188425	0.370017	0.366477	0.435427	0.145398	-0.0391716	-0.190319	-0.227954	-0.284252	1.21784	-1.21999	0.798066	0.363556
265	-0.699112	-1.04345	-1.09701	-0.490052	-0.43166	-0.0136553	-0.201978	-0.106067	-0.0471736	0.0425685	0.402517	-0.0182929	0.414511	0.534984	-0.0172497	0.0911797	-0.0639449	0	-0.113141	0.322977	-0.195928	1.44495	2.24679	1.20613	0.64562	0.420805	-0.398641	0.124134	-0.29532	0.570046	0.267496	0.18113	0.36301	-0.223582	0.0107433	0.439893	0.296519	0.637885	0.68447	0.64608	0.532894	0.00857091	-0.133868	-0.420499	-0.617963	0.277104	-1.5541	0.297509	-0.159257
266	-0.476583	-0.890206	-0.811539	-0.326743	-0.312299	-0.0574054	-0.263251	0.23123	0.253524	0.675465	1.10528	0.741199	0.706538	0.82231	0.360917	0.550452	0.0347536	-0.113141	0	-0.0337296	-0.201313	1.08327	2.36307	1.4455	0.735801	0.481193	-0.365221	0.0902276	-0.0702368	0.280141	0.218549	0.124296	0.378125	0.0215747	0.124543	0.267508	0.183456	0.326781	0.18356	0.395985	0.163247	0.0828885	-0.262594	-0.154835	-0.547543	0.0843974	-1.02196	0.616838	-0.207457
267	-0.0872478	-0.503415	-0.403144	0.0223701	0.0287503	0.20341	0.0974565	0.546331	0.427434	0.684612	1.2591	0.692291	0.741616	0.713598	0.0474404	0.211559	-0.0374004	0.322977	-0.0337296	0	-0.00399902	0.745018	0.890663	-0.718916	-0.715349	0.00945415	-0.291591	0.0199549	-0.0257699	0.0801182	0.0524126	-0.0381967	0.347903	-0.0355392	0.157068	0.293701	0.0307518	0.247658	0.00950089	0.325013	0.303449	0.167956	0.0467546	0.0930876	0.114617	-0.38953	-0.272208	1.98616	0.868089
268	0.145566	-0.213586	-0.0537323	0.324613	0.3876	0.49112	0.388243	0.937448	0.719952	1.01698	1.5029	0.910602	0.878144	0.898348	0.137361	0.374402	-0.20409	-0.195928	-0.201313	-0.00399902	0	-0.00805196	0.781678	0.914838	1.64118	0.793982	-0.233579	0.708559	0.0630064	0.083133	0.11315	-0.0277987	0.493839	0.0205443	0.274454	0.380463	0.0426537	0.318957	0.00890503	0.462926	0.454397	0.386576	0.397839	0.386462	0.215264	-0.780843	0.0783639	1.95833	0.68298
269	-0.227359	-0.919069	-0.586581	-0.0207821	-0.0264107	0.298273	0.135278	0.823735	1.03519	1.59914	2.02284	1.78674	1.63183	1.68144	1.44691	1.48425	1.29679	1.44495	1.08327	0.745018	-0.00805196	0	-0.00359117	0.615545	0.102638	-0.951071	-1.03207	0.401792	0.87432	1.32005	1.1916	1.18307	1.24281	1.0922	1.07238	1.1543	1.20568	1.15224	1.09148	1.08754	0.711096	0.768166	-0.190167	0.137193	-0.832504	-1.8119	-0.922407	0.19823	-1.06698
270	0.897452	0.0122228	0.516521	0.904426	0.746888	0.846885	0.657087	1.8302	2.00714	2.93623	3.52155	3.31758	2.72136	2.71779	2.61039	2.8738	2.21056	2.24679	2.36307	0.890663	0.781678	-0.00359117	0	0.175816	-0.12038	-0.167199	0.859038	1.07474	2.07842	1.82755	1.97889	1.87832	1.88707	2.05493	1.82872	1.54607	1.72307	1.35871	1.28968	1.47517	0.831082	1.72609	0.493388	1.72477	0.359882	-0.869264	1.0876	1.22753	-0.399535
271	-0.938616	-1.60597	-1.07604	-1.20899	-1.38142	-1.74215	-1.75266	-0.312359	-0.47205	0.618336	1.55271	1.13965	0.176722	0.27761	0.366869	0.945062	0.38681	1.20613	1.4455	-0.718916	0.914838	0.615545	0.175816	0	-0.0113236	0.208927	0.454172	-0.550667	0.356927	-0.205178	-0.357149	-0.618433	-0.860162	-0.528006	-0.95522	-1.3491	-1.01977	-1.51037	-1.27351	-1.25028	-1.68146	-0.452408	-1.22438	0.55729	-0.0604297	-0.984075	2.31472	3.34783	0.631028
272	-2.47475	-2.99723	-2.55265	-2.72634	-2.84949	-3.1644	-3.18427	-1.88798	-2.01288	-0.995863	-0.0611906	-0.437444	-1.31977	-1.19566	-0.951914	-0.483294	-0.519467	0.64562	0.735801	-0.715349	1.64118	0.102638	-0.12038	-0.0113236	0	-0.137482	-0.431974	-1.41275	-0.71007	-0.905055	-1.49963	-1.66847	-2.11878	-1.81274	-2.24609	-2.41643	-1.97784	-2.37417	-1.96425	-2.39815	-2.65764	-1.86931	-2.74338	-0.773966	-0.984834	-1.58269	1.50831	3.56564	0.744942
273	-0.497052	-1.06111	-0.669803	-0.443438	-0.458779	-0.477932	-0.586412	0.418874	0.361457	1.07993	1.58981	1.25726	0.727008	0.740458	0.455609	0.594671	0.238577	0.420805	0.481193	0.00945415	0.793982	-0.951071	-0.167199	0.208927	-0.137482	0	-0.00684664	0.103797	0.302222	0.192688	0.0860582	0.0258708	0.173671	0.111602	0.0583162	-0.0421506	0.00791016	-0.0779919	-0.187852	-0.0767389	-0.34597	0.0144807	-0.604338	0.345018	-0.233777	-1.59292	1.20673	2.66414	0.371244
274	0.210504	-0.289746	-0.0490659	0.349947	0.326453	0.421308	0.177866	1.08492	1.02664	1.69091	2.01886	1.69225	1.25112	1.20804	0.663489	0.603471	-0.00392022	-0.398641	-0.365221	-0.291591	-0.233579	-1.03207	0.859038	0.454172	-0.431974	-0.00684664	0	-0.00824111	0.179699	0.0704767	0.278568	0.281974	0.727196	0.524221	0.61932	0.497546	0.405417	0.429047	0.0589474	0.460068	0.0363684	0.412584	-0.0914742	0.674794	-0.0947611	0.143686	-0.00556304	1.27118	-0.0495954
275	-0.292332	-0.722934	-0.535651	-0.22492	-0.227783	-0.174282	-0.287319	0.415078	0.261799	0.702403	1.28683	0.76333	0.523394	0.479562	-0.0586648	0.0308354	-0.167433	0.124134	0.0902276	0.0199549	0.708559	0.401792	1.07474	-0.550667	-1.41275	0.103797	-0.00824111	0	-0.0370816	-0.132101	-0.234915	-0.273533	0.0468334	-0.192046	-0.096235	-0.0880418	-0.210068	-0.115594	-0.339514	-0.114374	-0.258062	-0.11235	-0.211807	0.16701	0.218139	-0.332389	0.349017	2.62196	1.20924
276	-0.283407	-0.68839	-0.67355	-0.18722	-0.223188	0.0376064	-0.212493	0.279185	0.32299	0.754491	1.23051	0.834359	0.758337	0.849522	0.240888	0.233608	-0.147739	-0.29532	-0.0702368	-0.0257699	0.0630064	0.87432	2.07842	0.356927	-0.71007	0.302222	0.179699	-0.0370816	0	0.0369302	0.120205	0.0609639	0.404449	0.0585563	0.160127	0.238692	0.162789	0.307313	0.0682847	0.413092	0.132742	0.174857	-0.107805	-0.0202121	-0.11697	1.12552	-0.711045	1.3005	0.556479
277	-0.354897	-0.746762	-0.77946	-0.333927	-0.392604	-0.149067	-0.328813	-0.0185909	-0.0580072	0.197227	0.818701	0.318742	0.4604	0.468247	-0.0879655	0.115486	0.0901099	0.570046	0.280141	0.0801182	0.083133	1.32005	1.82755	-0.205178	-0.905055	0.192688	0.0704767	-0.132101	0.0369302	0	-0.0315457	-0.175735	0.0623986	-0.271694	-0.155865	0.00712585	-0.121769	0.0475523	-0.054925	0.173878	0.0488995	-0.0108971	-0.104745	-0.0150617	0.0381177	0.811097	-0.641749	1.62332	0.856392
278	-0.372971	-0.773529	-0.88167	-0.425237	-0.552883	-0.256407	-0.524722	-0.258196	-0.211818	0.1133	0.682111	0.364373	0.485149	0.43649	0.0107637	-0.149917	0.230633	0.267496	0.218549	0.0524126	0.11315	1.1916	1.97889	-0.357149	-1.49963	0.0860582	0.278568	-0.234915	0.120205	-0.0315457	0	-0.0117745	0.0644447	-0.129683	-0.123463	-0.022269	0.0503853	0.104687	0.0154157	0.16084	-0.0904091	-0.0849486	-0.150789	-0.0514801	0.094383	1.50526	-0.678771	1.58494	0.996078
279	-0.106846	-0.492054	-0.699551	-0.219983	-0.390573	-0.0482296	-0.317272	-0.283078	-0.261787	-0.162597	0.363333	0.052217	0.447569	0.0921242	-0.280448	-0.246695	0.129327	0.18113	0.124296	-0.0381967	-0.0277987	1.18307	1.87832	-0.618433	-1.66847	0.0258708	0.281974	-0.273533	0.0609639	-0.175735	-0.0117745	0	0.0041003	-0.139322	-0.102355	0.0104662	0.0744537	0.105792	-0.000367713	0.140291	-0.0569305	-0.0013823	-0.0404831	0.000254202	0.253604	1.70825	-0.757672	1.57467	1.1567
280	0.169736	-0.209694	-0.37384	-0.0255747	-0.189496	0.023439	-0.152136	-0.114564	-0.118681	-0.0338408	0.566611	0.279539	0.474527	-0.189011	-0.302167	-0.317787	0.230482	0.36301	0.378125	0.347903	0.493839	1.24281	1.88707	-0.860162	-2.11878	0.173671	0.727196	0.0468334	0.404449	0.0623986	0.0644447	0.0041003	0	0.0190197	-0.123355	-0.234942	-0.0605294	0.0546751	0.00400591	0.184993	0.199839	0.302877	0.391142	0.365526	0.874264	2.08871	-0.0521832	2.41163	1.95605
281	0.274018	-0.0530459	-0.405829	0.0792189	-0.144955	0.262341	-0.105266	-0.306416	-0.249794	-0.381169	-0.143215	-0.24988	0.333011	-0.406356	-0.615098	-0.560201	-0.186617	-0.223582	0.0215747	-0.0355392	0.0205443	1.0922	2.05493	-0.528006	-1.81274	0.111602	0.524221	-0.192046	0.0585563	-0.271694	-0.129683	-0.139322	0.0190197	0	0.016345	-0.0487772	0.0554607	0.112896	-0.0986959	0.141402	0.00110593	0.0691151	0.147966	0.0973289	0.508554	2.43918	-0.676872	1.55609	1.40749
282	0.466311	0.143	-0.201615	0.215345	-0.0105425	0.37317	0.0868767	-0.293732	-0.26751	-0.625239	-0.211958	-0.364016	-0.147834	-0.656708	-0.59331	-0.621467	-0.0519935	0.0107433	0.124543	0.157068	0.274454	1.07238	1.82872	-0.95522	-2.24609	0.0583162	0.61932	-0.096235	0.160127	-0.155865	-0.123463	-0.102355	-0.123355	0.016345	0	-0.114025	0.013651	0.12998	-0.0400112	0.0676483	0.104885	0.115968	0.311448	0.185777	0.806779	2.30898	-0.311782	2.1	1.88133
283	0.229597	-0.130872	-0.35817	0.0150524	-0.15973	0.113917	0.0216835	-0.262255	-0.294119	-0.524547	0.128762	-0.231003	0.0379674	-0.467899	-0.497298	-0.443318	0.214991	0.439893	0.267508	0.293701	0.380463	1.1543	1.54607	-1.3491	-2.41643	-0.0421506	0.497546	-0.0880418	0.238692	0.00712585	-0.022269	0.0104662	-0.234942	-0.0487772	-0.114025	0	0.0325809	0.213194	0.109568	0.0250727	0.164751	0.125934	0.288416	0.177746	0.783137	1.69746	-0.201062	2.4267	1.96391
284	0.306378	-0.0702905	-0.359093	0.0985914	-0.125014	0.216425	-0.00535555	-0.199327	-0.196622	-0.359543	0.211297	-0.156768	0.339797	-0.139385	-0.317846	-0.214329	0.188425	0.296519	0.183456	0.0307518	0.0426537	1.20568	1.72307	-1.01977	-1.97784	0.00791016	0.405417	-0.210068	0.162789	-0.121769	0.0503853	0.0744537	-0.0605294	0.0554607	0.013651	0.0325809	0	-0.0187718	-0.00711174	0.0864866	0.024352	0.125811	0.144359	0.156126	0.574202	1.84108	-0.560927	1.91397	1.55743
285	0.331672	-0.0876466	-0.233878	0.154442	-0.0216847	0.202193	0.123385	0.0756734	0.0458264	-0.0273925	0.662773	0.217781	0.514857	0.0253917	-0.232644	-0.151629	0.370017	0.637885	0.326781	0.247658	0.318957	1.15224	1.35871	-1.51037	-2.37417	-0.0779919	0.429047	-0.115594	0.307313	0.0475523	0.104687	0.105792	0.0546751	0.112896	0.12998	0.213194	-0.0187718	0	0.0276639	0.06004	0.132964	0.224852	0.276991	0.277022	0.797818	1.38167	-0.121264	2.53823	1.92487
286	-0.100156	-0.532979	-0.631097	-0.187264	-0.329087	-0.0643289	-0.213644	-0.0831083	-0.107208	-0.00694113	0.672298	0.199026	0.488539	0.213141	-0.162306	-0.0734998	0.366477	0.68447	0.18356	0.00950089	0.00890503	1.09148	1.28968	-1.27351	-1.96425	-0.187852	0.0589474	-0.339514	0.0682847	-0.054925	0.0154157	-0.000367713	0.00400591	-0.0986959	-0.0400112	0.109568	-0.00711174	0.0276639	0	-0.00924673	-0.0877692	-0.020557	-0.0851278	-0.0083292	0.27772	0.860694	-0.54281	1.98378	1.27059
287	-0.0428828	-0.504898	-0.529447	-0.176511	-0.332831	-0.174061	-0.33067	0.0370728	0.0724361	0.34653	1.04623	0.637597	0.670763	0.381396	0.0312775	-0.0599025	0.435427	0.64608	0.395985	0.325013	0.462926	1.08754	1.47517	-1.25028	-2.39815	-0.0767389	0.460068	-0.114374	0.413092	0.173878	0.16084	0.140291	0.184993	0.141402	0.0676483	0.0250727	0.0864866	0.06004	-0.00924673	0	0.00749893	0.22128	0.141102	0.252954	0.63911	1.27012	-0.0285324	2.50295	1.73385
288	-0.130013	-0.592648	-0.498418	-0.129807	-0.187633	-0.0498319	-0.127632	0.338584	0.279661	0.525984	1.16634	0.650979	0.617059	0.432844	-0.0786936	-0.125979	0.145398	0.532894	0.163247	0.303449	0.454397	0.711096	0.831082	-1.68146	-2.65764	-0.34597	0.0363684	-0.258062	0.132742	0.0488995	-0.0904091	-0.0569305	0.199839	0.00110593	0.104885	0.164751	0.024352	0.132964	-0.0877692	0.00749893	0	0.00579219	0.00164945	0.0689006	0.436444	0.129536	0.0309731	2.63878	1.55871
289	-0.302096	-0.728771	-0.713422	-0.284951	-0.362703	-0.131468	-0.388826	0.167776	0.258543	0.708152	1.25532	0.838558	0.662433	0.601018	0.0472336	-0.299566	-0.0391716	0.00857091	0.0828885	0.167956	0.386576	0.768166	1.72609	-0.452408	-1.86931	0.0144807	0.412584	-0.11235	0.174857	-0.0108971	-0.0849486	-0.0013823	0.302877	0.0691151	0.115968	0.125934	0.125811	0.224852	-0.020557	0.22128	0.00579219	0	-0.044734	0.0416014	0.284242	1.3719	-0.243748	2.01914	1.24913
290	-0.070678	-0.524961	-0.299284	0.0565909	0.0976937	0.180571	0.0774395	0.812699	0.691212	1.05364	1.42211	0.999028	0.735764	0.541575	-0.00870595	-0.278722	-0.190319	-0.133868	-0.262594	0.0467546	0.397839	-0.190167	0.493388	-1.22438	-2.74338	-0.604338	-0.0914742	-0.211807	-0.107805	-0.104745	-0.150789	-0.0404831	0.391142	0.147966	0.311448	0.288416	0.144359	0.276991	-0.0851278	0.141102	0.00164945	-0.044734	0	-0.00334194	0.479376	-0.314003	0.325516	2.77029	1.59568
291	-0.43537	-0.826564	-0.67941	-0.270038	-0.230444	-0.0616442	-0.301177	0.446766	0.480172	1.0781	1.32091	1.05652	0.642901	0.616324	0.164921	-0.135866	-0.227954	-0.420499	-0.154835	0.0930876	0.386462	0.137193	1.72477	0.55729	-0.773966	0.345018	0.674794	0.16701	-0.0202121	-0.0150617	-0.0514801	0.000254202	0.365526	0.0973289	0.185777	0.177746	0.156126	0.277022	-0.0083292	0.252954	0.0689006	0.0416014	-0.00334194	0	-0.139848	1.89206	-0.120656	1.51158	0.626758
292	0.244392	-0.0966619	0.247753	0.627868	0.870916	0.911297	0.759167	1.53606	1.3112	1.67629	1.45489	1.33001	1.02543	0.814584	0.210118	-0.283303	-0.284252	-0.617963	-0.547543	0.114617	0.215264	-0.832504	0.359882	-0.0604297	-0.984834	-0.233777	-0.0947611	0.218139	-0.11697	0.0381177	0.094383	0.253604	0.874264	0.508554	0.806779	0.783137	0.574202	0.797818	0.27772	0.63911	0.436444	0.284242	0.479376	-0.139848	0	-0.374488	0.0387753	1.3666	0.462486
293	1.69024	0.723582	1.26834	1.59599	1.31204	1.34719	0.900969	2.50649	2.66293	3.97529	4.16649	4.19851	3.15873	2.85415	2.58887	2.27504	1.21784	0.277104	0.0843974	-0.38953	-0.780843	-1.8119	-0.869264	-0.984075	-1.58269	-1.59292	0.143686	-0.332389	1.12552	0.811097	1.50526	1.70825	2.08871	2.43918	2.30898	1.69746	1.84108	1.38167	0.860694	1.27012	0.129536	1.3719	-0.314003	1.89206	-0.374488	0	0.370714	-0.935524	-2.84015
294	-0.180542	-0.253234	-0.0559175	0.184114	0.365173	0.351081	0.173544	0.809822	0.371633	0.707968	0.468909	0.26517	0.0909597	0.0334576	-0.738128	-0.868152	-1.21999	-1.5541	-1.02196	-0.272208	0.0783639	-0.922407	1.0876	2.31472	1.50831	1.20673	-0.00556304	0.349017	-0.711045	-0.641749	-0.678771	-0.757672	-0.0521832	-0.676872	-0.311782	-0.201062	-0.560927	-0.121264	-0.54281	-0.0285324	0.0309731	-0.243748	0.325516	-0.120656	0.0387753	0.370714	0	-0.139668	-0.0529676
295	1.00102	0.751311	1.16429	1.77538	2.28129	2.52882	2.5291	2.77624	2.56302	2.49457	2.14578	1.89147	2.14529	2.18044	1.21985	0.93037	0.798066	0.297509	0.616838	1.98616	1.95833	0.19823	1.22753	3.34783	3.56564	2.66414	1.27118	2.62196	1.3005	1.62332	1.58494	1.57467	2.41163	1.55609	2.1	2.4267	1.91397	2.53823	1.98378	2.50295	2.63878	2.01914	2.77029	1.51158	1.3666	-0.935524	-0.139668	0	0.270976
296	1.14201	0.741418	1.22952	1.71407	2.02285	2.17417	2.06717	2.6428	2.36387	2.55541	2.17515	2.06436	1.99593	1.7819	0.986385	0.494481	0.363556	-0.159257	-0.207457	0.868089	0.68298	-1.06698	-0.399535	0.631028	0.744942	0.371244	-0.0495954	1.20924	0.556479	0.856392	0.996078	1.1567	1.95605	1.40749	1.88133	1.96391	1.55743	1.92487	1.27059	1.73385	1.55871	1.24913	1.59568	0.626758	0.462486	-2.84015	-0.0529676	0.270976	0
297	-2.48776	-2.66597	-2.11443	-1.54012	-0.663635	-0.349589	-0.0515598	-0.153361	0.0443353	-0.109977	-0.194421	-0.369446	-0.23194	0.20271	-0.139414	-0.226596	0.357232	0.662347	1.00863	2.10082	2.71899	1.20052	2.22651	3.57601	2.9537	2.43505	0.990455	2.19048	0.675218	1.18085	0.455638	0.353533	0.548116	-0.251832	-0.0548717	0.598497	0.50009	1.11914	1.10074	1.02389	1.70392	0.562644	1.54959	0.0106196	-0.588429	-1.26971	1.78975	1.3645	-0.606999
298	-3.19847	-3.79788	-2.90866	-1.83805	-0.494159	0.20479	0.847276	0.0840897	0.676385	0.152173	0.0398607	-0.0659822	0.452261	0.96247	0.621246	0.306944	1.42013	1.79961	1.69325	3.51113	3.77357	1.99463	2.50584	3.7898	3.44791	2.70523	1.02679	3.29395	1.45951	2.43237	1.53672	1.59658	1.75323	0.738726	1.0705	2.10931	1.92827	2.78506	2.71282	2.40825	3.3161	1.43481	2.61906	0.0503921	-1.0876	-2.76427	0.464907	1.26765	0.0684337
299	-2.9747	-2.9146	-2.54925	-1.80754	-0.691815	-0.386253	0.0155775	-0.481971	-0.399717	-0.816695	-1.09502	-1.1598	-0.954839	-0.60201	-1.01255	-1.21936	-0.413042	-0.117753	0.227792	1.5079	2.00621	0.764965	1.89247	2.18328	1.22426	1.60987	0.686698	1.56771	0.030407	0.460971	-0.236183	-0.283298	0.0625507	-0.854147	-0.502032	0.212265	-0.0417121	0.749764	0.572666	0.585312	1.35897	0.032538	1.48429	-0.481967	0.0798969	-0.40623	1.12403	2.50529	2.61003
300	-3.41305	-3.87234	-3.06596	-2.20279	-1.00349	-0.477537	0.0633112	-0.599428	-0.273109	-0.735302	-0.943398	-0.975762	-0.704357	-0.410961	-0.711938	-1.03978	-0.0431514	0.299793	0.254936	1.71257	2.03855	0.446387	0.948085	1.30652	0.63021	0.842708	0.038366	1.4461	0.0827446	0.761845	0.0332387	0.129044	0.382201	-0.453758	-0.0906744	0.720352	0.489169	1.25159	1.03747	0.826714	1.56216	0.0394972	1.12997	-0.849341	-0.874171	-2.21925	0.396922	1.66517	0.904256
301	-2.66627	-3.35862	-2.632	-1.66518	-0.77073	-0.0573423	0.383558	-0.121637	0.354001	-0.00114679	-0.148386	-0.159161	0.169076	0.326841	0.0459029	-0.454578	0.592569	0.875953	0.429515	2.0319	2.08498	0.275272	0.2515	0.556199	0.187011	0.184502	-0.491062	1.52247	0.362659	1.30177	0.640827	0.880216	1.10297	0.378852	0.746477	1.54334	1.33942	1.99977	1.73392	1.41199	2.00909	0.366907	1.01259	-1.01978	-1.78219	-3.73165	-0.483535	0.957785	-0.641525
302	-1.9867	-2.40433	-2.04155	-1.17696	-0.484266	0.0722048	0.357351	0.0847263	0.35238	0.110853	-0.0516638	-0.0995002	0.0983644	0.192491	-0.194654	-0.662391	0.191469	0.371627	0.190582	1.56057	1.71057	0.315299	0.864484	0.577761	-0.24575	0.384677	-0.19105	1.32961	0.188849	0.859109	0.32522	0.482636	0.825269	0.121282	0.471175	1.07448	0.853196	1.45976	1.16469	1.09887	1.63729	0.261718	1.25534	-0.966976	-1.51393	-2.33815	-0.123289	1.88336	0.838601
303	-2.48299	-2.63839	-2.46172	-1.63106	-0.802884	-0.329596	0.00764313	-0.489446	-0.34961	-0.689435	-0.965663	-0.914187	-0.838034	-0.759556	-1.04475	-1.42857	-0.534929	-0.283614	-0.226616	0.923488	1.26	0.127694	0.862415	0.1754	-0.921611	0.249816	-0.00206499	0.718438	-0.314855	0.0972761	-0.45882	-0.347559	-0.00867414	-0.684559	-0.327435	0.236811	0.00169783	0.640706	0.333847	0.281264	0.866276	-0.351921	0.792143	-0.946755	-0.180804	-0.855015	0.39672	2.31987	1.89599
304	-2.76206	-3.43402	-2.7928	-1.98763	-1.25272	-0.545141	-0.0987564	-0.617122	-0.190643	-0.516852	-0.646172	-0.598353	-0.447689	-0.43387	-0.61409	-1.11281	-0.0601924	0.24074	-0.144285	1.13401	1.28076	-0.171529	-0.135393	-0.850109	-1.62502	-0.554413	-0.644895	0.563178	-0.221641	0.468418	-0.104795	0.164244	0.372885	-0.177719	0.169011	0.824748	0.632167	1.19988	0.871113	0.54566	1.0486	-0.323201	0.285037	-1.27129	-1.14648	-2.63798	-0.209335	1.70199	0.580698
305	-1.9719	-2.62242	-2.23475	-1.49161	-1.15822	-0.437842	-0.187784	-0.379026	0.067854	-0.0817495	-0.0771755	-0.077616	0.0341003	-0.0853742	-0.253649	-0.804737	0.202484	0.478835	-0.0760721	1.08178	1.11232	-0.13794	-0.171648	-1.50133	-2.53402	-0.977433	-0.794403	0.350873	-0.125849	0.585359	0.0985142	0.420377	0.607624	0.174725	0.472384	1.03283	0.871835	1.33569	1.00073	0.66804	1.05742	-0.276386	-0.029799	-1.28057	-1.15905	-2.50583	-0.482866	1.87188	0.561141
306	-1.81791	-2.1954	-2.03865	-1.44195	-1.16562	-0.415051	-0.0849421	-0.48975	-0.0917471	-0.302934	-0.368864	-0.318266	-0.347276	-0.454444	-0.577263	-1.02278	-0.0704123	0.18217	0.01535	0.927331	1.14606	0.302127	0.7547	-0.882135	-2.15175	-0.212711	0.0680063	0.480565	-0.0258336	0.312128	-0.14215	0.057952	0.285883	-0.153436	0.109197	0.557437	0.410517	0.885204	0.567256	0.417962	0.852385	-0.177112	0.592298	-0.673085	0.159237	-0.38838	0.24329	2.54698	1.85473
307	-2.22698	-2.81756	-2.2272	-1.83025	-1.30768	-0.696344	-0.151194	-0.599393	-0.197842	-0.448798	-0.49645	-0.426285	-0.482025	-0.557362	-0.627875	-1.05332	-0.0739929	0.222226	-0.0381247	0.891448	1.13439	0.048306	0.206804	-1.27502	-2.31681	-0.455846	-0.118872	0.371647	-0.09176	0.281565	-0.194459	0.0309359	0.18125	-0.174137	0.0753229	0.52991	0.411324	0.845869	0.545357	0.268049	0.711149	-0.26506	0.364597	-0.73842	-0.00841599	-1.03904	0.339715	2.46607	1.67887
308	-1.77412	-2.6367	-2.13214	-1.31648	-1.07286	-0.125859	0.111696	-0.318198	0.240041	-0.0173656	-0.166884	-0.00341959	0.178761	-0.165537	-0.244153	-0.975984	0.118902	0.306091	-0.494575	0.562574	0.446543	-0.824138	-1.26859	-2.95326	-3.72054	-1.85493	-1.28733	-0.358259	-0.425058	0.327996	-0.00604153	0.520062	0.73159	0.474898	0.895007	1.42201	1.2053	1.56126	0.997833	0.515079	0.585272	-0.518566	-0.617294	-1.53058	-1.34056	-2.92752	-0.92242	1.27888	0.0247011
309	-0.481625	-1.26535	-0.976443	-0.293677	-0.335213	0.396091	0.525492	0.399224	0.811951	0.685025	0.600657	0.708701	0.773888	0.192322	0.0729511	-0.64482	0.219991	0.306341	-0.410466	0.211029	0.17213	-0.613176	-0.870468	-3.23514	-4.33856	-1.78072	-0.882445	-0.632603	-0.254501	0.183259	0.0842645	0.609037	0.918224	0.842374	1.22293	1.44406	1.21404	1.38232	0.741186	0.423035	0.198337	-0.346843	-0.635271	-0.99263	-0.482241	-1.60376	-0.543063	1.89843	0.79667
310	-0.445546	-0.880911	-0.669678	-0.416393	-0.508235	-0.187155	-0.0887671	-0.0982788	-0.0243706	-0.10584	-0.172351	-0.0709536	-0.298087	-0.771058	-0.780487	-1.24662	-0.453862	-0.250105	-0.539591	-0.0363481	0.222837	-0.462242	-0.345322	-2.60636	-3.76011	-1.20164	-0.406265	-0.55659	-0.493085	-0.414457	-0.641694	-0.345005	-0.174977	-0.141072	0.119132	0.157436	0.0673211	0.194271	-0.203926	-0.452546	-0.273846	-0.675681	-0.324356	-0.78547	0.209529	-0.518185	0.0549126	2.43645	1.69932
311	-1.28358	-2.14008	-1.62985	-1.03516	-0.942744	-0.0750352	0.105052	-0.322097	0.204783	-0.0283852	-0.223195	0.0419542	0.103308	-0.381406	-0.34944	-1.07748	-0.0370578	0.109215	-0.598432	0.186712	0.165111	-0.85436	-1.21841	-3.32287	-4.12716	-1.84707	-1.05176	-0.6356	-0.491416	0.0137985	-0.207499	0.33817	0.506403	0.497812	0.909586	1.21275	1.05016	1.20984	0.61128	0.130654	0.102884	-0.610346	-0.655219	-1.30349	-0.811358	-2.03615	-0.663385	1.53841	0.543129
312	-0.691516	-1.7108	-1.18935	-0.514287	-0.50632	0.284277	0.504567	0.278402	0.896139	0.756661	0.721301	0.913113	1.03907	0.485678	0.514352	-0.265274	0.757958	0.888956	-0.106838	0.561965	0.390033	-0.619385	-1.3654	-3.7802	-4.38744	-1.89643	-0.896215	-0.431267	0.0494529	0.653399	0.52781	1.16175	1.2843	1.35184	1.7202	2.05701	1.89587	1.97485	1.34183	0.762756	0.518364	-0.0658018	-0.511618	-0.881294	-0.60984	-2.14862	-0.535676	1.77123	0.525187
313	-0.0969788	-1.20838	-0.7023	-0.172746	-0.309825	0.333096	0.627351	0.514677	1.36073	1.2902	1.38297	1.64482	1.76027	1.11582	1.32105	0.515056	1.54941	1.64054	0.596064	0.961093	0.795703	0.15497	-0.550712	-3.44016	-4.12545	-1.31414	-0.140215	-0.0467661	0.750746	1.22284	1.22164	1.92092	1.89537	2.21269	2.49291	2.74085	2.65781	2.52882	1.88878	1.21928	0.800367	0.555866	-0.0414322	-0.130597	0.153325	-0.850992	0.012184	2.39728	1.24185
314	-0.330375	-1.45338	-0.929081	-0.305744	-0.407902	0.245313	0.456824	0.423696	1.16118	1.14998	1.32117	1.49793	1.66812	1.07217	1.24444	0.440197	1.5136	1.67926	0.372241	0.81516	0.514471	-0.303526	-1.45344	-4.24334	-4.49421	-1.84631	-0.691664	-0.322532	0.511604	1.1879	1.13635	1.882	1.77659	2.06367	2.32574	2.72134	2.67491	2.56715	1.97321	1.1309	0.692882	0.3305	-0.419402	-0.481787	-0.359226	-1.95721	-0.380268	1.99491	0.626306
315	0.120525	-1.03277	-0.523414	-0.0414137	-0.210781	0.190268	0.477948	0.667466	1.47373	1.62149	2.05597	2.18655	2.32335	1.79514	2.13626	1.40212	2.49517	2.70642	1.26556	1.42785	1.09719	0.631814	-0.587751	-3.67461	-3.81631	-1.08679	0.106867	0.252529	1.33602	1.97933	1.96247	2.71627	2.31057	2.78545	2.80852	3.23203	3.39987	3.13134	2.73168	1.68004	1.15939	1.03912	0.130755	0.337073	0.354173	-0.871378	0.258615	2.70954	1.29272
316	-0.577203	-1.57342	-1.14884	-0.534994	-0.668562	-0.123589	-0.00701914	0.093912	0.639446	0.698252	1.00984	1.04386	1.22007	0.683482	0.808059	0.12111	1.12917	1.41221	-0.0194215	0.351464	0.03029	-0.740719	-2.1723	-4.89596	-4.7632	-2.26834	-1.21003	-0.798783	0.0591357	0.775592	0.683985	1.37794	1.19421	1.46843	1.67935	2.09148	2.09798	1.95682	1.51382	0.589475	0.16967	-0.130099	-0.903096	-0.854577	-0.767094	-2.64719	-0.781352	1.64079	0.164402
317	-0.781172	-1.65595	-1.2364	-0.714052	-0.779082	-0.292887	-0.110123	-0.0257285	0.437892	0.444962	0.723661	0.71135	0.804622	0.341853	0.371703	-0.225572	0.751954	1.054	-0.0505355	0.47441	0.331584	-0.501683	-1.49678	-4.08639	-4.53589	-1.9292	-0.9739	-0.59049	-0.0143524	0.576405	0.383851	0.932615	0.884274	0.985752	1.21229	1.59503	1.51424	1.56719	1.14016	0.425011	0.252954	-0.231044	-0.721825	-0.851036	-0.574086	-2.2655	-0.502362	2.00813	0.614431
318	-0.547973	-1.25146	-0.965787	-0.507543	-0.580395	-0.256848	-0.170059	0.123026	0.381364	0.490168	0.915829	0.715374	0.747548	0.379474	0.250323	-0.164993	0.620297	0.969934	0.0382369	0.474883	0.410333	-0.13679	-0.853008	-3.52384	-4.31981	-1.55005	-0.708018	-0.51922	0.0376275	0.485814	0.2801	0.652792	0.673709	0.652775	0.803816	1.09762	1.00372	1.12081	0.832963	0.314496	0.225348	-0.186422	-0.598393	-0.592963	-0.234179	-1.65303	-0.288524	2.37071	1.03758
319	-0.497336	-1.29281	-1.03732	-0.640922	-0.849004	-0.537741	-0.422628	-0.162207	0.382384	0.468526	0.89585	0.874273	0.936223	0.445764	0.569365	0.0321731	0.999361	1.24946	0.347567	0.625905	0.576624	0.300985	-0.15253	-3.09244	-4.03294	-1.18993	-0.251514	-0.330807	0.355827	0.71716	0.59714	1.10345	0.974207	1.154	1.24288	1.59136	1.55202	1.60716	1.18917	0.506783	0.297755	0.0490375	-0.342831	-0.341033	0.0644944	-0.627847	-0.15258	2.48106	1.34056
320	-0.530508	-1.20034	-1.02736	-0.533813	-0.714507	-0.162552	-0.160827	-0.0372051	0.432185	0.372895	0.489402	0.53811	0.538097	-0.00863519	-0.0246925	-0.611897	0.270775	0.433143	-0.119557	0.342024	0.405827	-0.0171564	-0.00274467	-2.5871	-3.85305	-1.1711	-0.344766	-0.414739	-0.0609433	0.192853	0.044048	0.474488	0.663933	0.639513	0.892964	1.08213	0.94353	1.09411	0.58852	0.250338	0.165261	-0.277941	-0.332342	-0.629195	0.0309357	-0.479237	-0.243557	2.3025	1.39363
321	-0.066945	-0.669844	-0.624096	-0.252045	-0.50527	-0.268045	-0.449244	-0.0216697	0.368632	0.531063	0.944737	0.846793	0.868446	0.263372	0.225804	-0.209546	0.513874	0.649854	0.227558	0.318088	0.437809	0.616061	0.836023	-2.02354	-3.32703	-0.618041	0.19868	-0.305863	0.279717	0.242077	0.22895	0.558489	0.711989	0.758111	0.779011	0.759525	0.777782	0.768327	0.416361	0.161901	-0.012936	0.0351325	-0.0889724	-0.051896	0.50779	0.75293	-0.0598532	2.50933	1.70772
322	-0.127916	-0.519397	-0.554054	-0.197568	-0.315214	-0.0125598	-0.207781	-0.021285	0.171238	0.140958	0.270593	0.238744	0.0711381	-0.511492	-0.502548	-0.895059	-0.145423	0.0173144	-0.0526356	0.267714	0.495409	0.49193	1.07933	-1.44529	-2.89025	-0.360064	0.326107	-0.141448	-0.0176208	-0.126129	-0.321295	-0.116885	0.0949795	0.0303482	0.189289	0.20111	0.165363	0.34358	0.00107212	-0.0726994	0.0846219	-0.19959	0.207345	-0.147122	0.73545	1.16538	0.0640067	2.52226	1.98674
323	-0.73327	-0.956724	-0.943154	-0.609149	-0.474915	-0.133824	-0.0868836	-0.0117435	0.108525	0.0603232	-0.00243826	0.0275657	-0.215668	-0.474139	-0.570898	-0.959646	-0.208278	-0.045691	0.0394578	0.57388	0.869773	0.518373	1.3077	-0.731518	-2.21309	0.0247228	0.55919	0.296316	0.0632033	0.0389595	-0.266568	-0.146102	0.121404	-0.180249	-0.00728602	0.166298	0.0998488	0.429664	0.137718	0.170633	0.455142	-0.0635136	0.652114	-0.0936773	0.961154	1.24988	0.404335	2.66486	2.23354
324	-0.164569	-0.215127	-0.300525	-0.00701208	0.212171	0.275518	0.0917558	0.460227	0.241339	0.347449	-0.158659	0.00302248	-0.30463	-0.552432	-0.79357	-1.17703	-0.612748	-0.582634	-0.102456	0.304045	0.639596	0.645134	1.97313	0.138903	-1.42307	0.477271	0.927313	0.312101	-0.0357318	-0.250496	-0.475728	-0.459639	-0.0209582	-0.464136	-0.239741	-0.144162	-0.241913	0.122582	-0.189549	0.10726	0.284292	0.00707026	0.725611	0.257517	1.21231	2.73514	0.318772	2.19165	2.09156
325	-1.31534	-1.06035	-1.12385	-0.906148	-0.152195	-0.186508	0.0326451	0.0019428	-0.0888765	-0.169556	-0.479627	-0.339465	-0.647296	-0.615965	-0.78171	-1.0404	-0.404457	-0.258725	0.126809	0.716342	1.15257	0.627662	1.74744	0.251627	-1.19404	0.652446	1.01699	0.675374	0.123149	0.0258774	-0.343811	-0.362946	-0.0708974	-0.536783	-0.37439	-0.124352	-0.202173	0.24282	0.0254887	0.159665	0.572216	0.0558223	1.03497	0.220955	1.54336	2.05827	1.00539	2.80259	2.67159
326	-0.677211	-0.0425001	0.0655175	-0.616947	0.0201874	-0.423658	-0.26691	-0.259713	-0.423602	-0.37879	-0.662507	-0.459449	-1.06022	-0.712331	-0.79983	-0.752663	-0.37403	-0.246658	0.51986	0.76114	1.31672	1.24055	2.73784	1.04413	-0.612215	1.31213	1.82477	0.899587	0.487772	0.0315843	-0.299374	-0.554755	-0.378165	-0.851671	-0.907482	-0.707373	-0.651557	-0.210262	-0.224035	0.0462837	0.499784	0.3729	1.24592	1.05761	2.1929	4.00425	1.52363	2.92927	3.11971
327	-1.05642	-0.246854	-0.275389	-0.733012	-0.0771417	-0.46911	-0.345294	-0.357408	-0.827548	-1.03159	-1.46781	-1.41036	-1.62823	-1.07713	-1.42008	-1.16139	-0.849964	-0.624913	0.506753	0.81867	1.51265	1.52553	3.39231	2.1772	0.535046	2.05208	2.26947	1.21687	0.354853	-0.158662	-0.652422	-1.07093	-0.758951	-1.61826	-1.49179	-1.08526	-1.1981	-0.516598	-0.500715	-0.101375	0.556079	0.27349	1.54127	1.41283	2.70507	5.09535	1.95131	3.10109	3.48897
328	-1.50568	-0.548951	-0.525789	-0.733859	0.0987391	-0.184117	-0.0534708	-0.14401	-0.662085	-1.01597	-1.58527	-1.68334	-1.58142	-1.11085	-1.71157	-1.59292	-1.24959	-1.07917	0.0552286	0.760933	1.46156	1.14188	3.1718	2.84779	1.37878	2.24173	1.85749	1.26598	-0.113302	-0.328506	-0.868434	-1.20479	-0.685527	-1.72909	-1.381	-0.876833	-1.18354	-0.352559	-0.486404	-0.0601305	0.638842	-0.0225334	1.51103	0.793018	2.46081	4.51509	2.06191	2.754	3.46655
329	-1.22533	-0.662255	-0.697	-0.813864	-0.255059	-0.469588	-0.41803	-0.351142	-0.91253	-1.08421	-1.51004	-1.67442	-1.63873	-1.23429	-1.85253	-1.70762	-1.34132	-1.04754	0.248586	0.739661	1.53377	1.56613	3.69018	2.92515	1.39196	2.54627	2.44621	1.34864	-0.0522427	-0.414332	-1.0281	-1.41324	-0.930875	-1.94868	-1.61658	-1.14608	-1.41641	-0.63643	-0.695669	-0.253721	0.503728	-0.068677	1.56652	1.46527	2.76601	5.82129	2.04097	3.1527	3.36767
330	-1.16341	-0.998693	-0.978571	-0.517151	0.122448	0.221046	0.308014	0.311782	0.0605682	-0.121359	-0.570213	-0.550495	-0.544922	-0.515652	-0.984815	-1.35714	-0.732584	-0.64111	-0.214756	0.693131	1.08129	0.439153	1.80531	0.922598	-0.385691	0.902205	0.757766	0.830527	-0.212044	-0.0784853	-0.483096	-0.473919	0.0401547	-0.68707	-0.315669	0.0594554	-0.202603	0.394972	0.060917	0.316769	0.754808	-0.0761224	1.25418	-0.259313	1.44513	1.59721	0.589212	2.41543	2.40141
331	-0.092575	-0.253715	-0.271161	0.105756	0.26501	0.373045	0.18942	0.652478	0.404457	0.554786	0.436314	0.202527	0.0175374	-0.329475	-0.837859	-1.39407	-0.853876	-0.82145	-0.433034	0.0745742	0.400059	0.350589	1.66632	-0.048092	-1.5279	0.274127	0.585852	0.114009	-0.402415	-0.473268	-0.683031	-0.565878	0.0252515	-0.457447	-0.134106	-0.0527465	-0.261395	0.105296	-0.314273	0.0426552	0.16215	-0.303453	0.638708	-0.0674104	0.975046	2.10257	0.0493877	2.16285	1.86117
332	-0.938034	-1.31078	-1.18033	-0.716238	-0.591999	-0.25804	-0.278241	0.0198345	0.101177	0.188337	0.329249	0.152727	0.0349963	-0.165876	-0.444693	-0.87509	-0.166402	0.0531484	-0.0712375	0.640292	0.891661	0.276419	0.888561	-0.914624	-2.35235	-0.283995	0.0251458	0.262895	-0.115402	0.116771	-0.245269	-0.0763764	0.214085	-0.151379	0.0556973	0.313988	0.195728	0.540234	0.252765	0.236549	0.570885	-0.308848	0.473745	-0.627774	0.226294	-0.140513	0.0730432	2.6111	1.76424
333	-0.257873	-0.621373	-0.665692	-0.223109	-0.269271	0.045089	-0.134148	0.0813848	0.154455	0.209288	0.467952	0.236061	0.219293	-0.326155	-0.550629	-0.983873	-0.248616	-0.0621799	-0.110351	0.265012	0.451366	0.582348	1.26564	-1.13991	-2.5627	-0.249665	0.245129	-0.126914	-0.109253	-0.155185	-0.406765	-0.185609	0.188775	-0.112534	0.100123	0.238849	0.113009	0.399262	0.0196349	0.111036	0.210682	-0.308128	0.212116	-0.2255	0.532434	1.07131	-0.159356	2.35633	1.75905
334	-0.616578	-1.15159	-1.01594	-0.603115	-0.681972	-0.40118	-0.450626	-0.101379	0.0441616	0.1818	0.63574	0.360042	0.343674	-0.006393	-0.193366	-0.539279	0.215062	0.561132	0.0102798	0.465761	0.549009	0.318447	0.291594	-2.25814	-3.51723	-0.899279	-0.313421	-0.359289	-0.0645867	0.191055	-0.0985838	0.161644	0.255538	0.131246	0.2552	0.496692	0.416602	0.622153	0.376459	0.0325475	0.206798	-0.383223	-0.378611	-0.507226	0.0637448	-0.527855	-0.179687	2.54734	1.46405
335	-0.576565	-1.1954	-1.06669	-0.701217	-0.869238	-0.671499	-0.67292	-0.333342	-0.117471	0.0859081	0.737756	0.467125	0.510845	0.158222	0.167643	-0.107417	0.760203	1.17765	0.316857	0.509137	0.480513	0.595202	0.223912	-2.65586	-3.54315	-0.923757	-0.250373	-0.432426	0.192755	0.507865	0.260496	0.569213	0.294591	0.423733	0.376195	0.659415	0.746724	0.808014	0.781573	-0.0209965	-0.01648	-0.179613	-0.437202	-0.32864	0.0498938	-0.398275	-0.231578	2.50013	1.35224
336	-0.432897	-0.924288	-0.859548	-0.568717	-0.685869	-0.610979	-0.639424	-0.236548	-0.257389	0.0373148	0.90558	0.40043	0.385308	0.264068	0.111415	0.262082	0.907045	1.50666	0.760481	0.689573	0.682098	1.36247	1.2041	-1.49324	-2.201	-0.111853	0.251541	-0.0578349	0.500332	0.678821	0.270436	0.150988	-0.172461	-0.0909248	-0.24625	-0.207629	-0.0698578	-0.258134	0.238997	-0.320705	-0.0582938	0.0673487	-0.0729453	0.157585	0.388422	0.465405	0.00159311	2.61024	1.54094
337	-0.662956	-1.23508	-1.05181	-0.725861	-0.816264	-0.703486	-0.659678	-0.241177	-0.221287	0.0321891	0.796894	0.33982	0.331378	0.147072	0.00794945	0.00759325	0.624838	1.35325	0.362549	0.462515	0.469866	0.573682	-0.224573	-2.82374	-3.07518	-0.876242	-0.457443	-0.456846	0.0709179	0.395959	0.0364243	0.13167	-0.0795033	-0.0325913	-0.0711469	0.100694	0.14454	0.0600679	0.255056	-0.326736	-0.301776	-0.285135	-0.544902	-0.307628	-0.0817488	-1.05455	-0.165726	2.49009	1.11978
338	-0.494173	-1.10666	-0.906916	-0.718209	-0.842128	-0.916613	-0.788028	-0.25298	-0.210216	0.192486	1.23422	0.725921	0.612371	0.593984	0.728951	0.970874	1.67495	2.62877	1.37748	0.984867	0.974897	1.53472	0.686978	-1.87751	-1.80691	-0.0726278	0.316856	0.14191	0.880972	1.20282	0.742641	0.643379	-0.0289248	0.254707	-0.125346	-0.159297	0.191316	-0.286424	0.609159	-0.117775	-0.00619192	0.29682	-0.112049	0.387752	0.391055	-0.0194464	0.354949	2.85799	1.46579
339	-0.681221	-1.29519	-1.05338	-0.784833	-0.868778	-0.845181	-0.744217	-0.240095	-0.227816	0.114143	1.01056	0.509472	0.455681	0.367415	0.335754	0.500405	1.00339	1.94877	0.732961	0.441735	0.468799	0.66341	-0.569289	-2.69121	-2.02683	-0.674183	-0.38947	-0.293645	0.297793	0.626505	0.275505	0.273891	-0.0972778	0.0409395	-0.128342	-0.040721	0.103474	-0.173798	0.239414	-0.283531	-0.297313	-0.110366	-0.514745	-0.0958822	-0.101233	-1.22959	-0.0287261	2.36951	0.855864
340	-0.62952	-1.08245	-0.908491	-0.614831	-0.633351	-0.581021	-0.540557	-0.109328	-0.27667	-0.0452225	0.713842	0.11721	0.106421	-0.0152469	-0.391411	-0.187819	0.0251157	0.869164	0.0688537	-0.0269785	0.215182	0.327365	-0.644743	-2.60828	-2.06196	-0.701187	-0.645685	-0.499141	-0.26856	-0.150083	-0.397092	-0.448468	-0.38569	-0.512968	-0.43758	-0.309448	-0.466175	-0.450778	-0.455997	-0.566493	-0.519119	-0.452754	-0.525712	-0.326872	-0.123955	-1.43288	-0.110196	2.401	0.965131
341	-0.920667	-1.33093	-1.15169	-0.722337	-0.672557	-0.465945	-0.475308	-0.181654	-0.376647	-0.282288	0.189047	-0.315984	-0.207145	-0.442066	-0.959783	-1.04052	-0.836773	-0.343915	-1.23873	-1.01756	-0.949633	-1.63964	-2.91549	-4.47394	-3.399	-2.08772	-1.92667	-1.42386	-1.24901	-0.869149	-0.979162	-0.807206	-0.496212	-0.781399	-0.468767	-0.191086	-0.511221	-0.301948	-0.632132	-0.751086	-0.859228	-1.11801	-1.23218	-1.27768	-0.98701	-3.27193	-0.949337	1.49189	0.00354943
342	-1.11925	-1.7592	-1.48037	-0.944514	-0.956433	-0.605445	-0.590815	-0.339849	-0.270414	-0.157967	0.293831	-0.0316195	0.123002	-0.187912	-0.425946	-0.711893	-0.156369	0.344352	-0.953178	-0.660299	-0.900659	-1.72282	-3.47134	-5.34262	-4.1185	-2.64678	-2.1111	-1.47249	-0.969174	-0.326362	-0.494322	-0.128582	-0.0950748	-0.160123	0.0766019	0.42834	0.288338	0.315527	0.0726845	-0.46895	-0.719757	-0.997339	-1.51267	-1.45855	-1.39828	-3.82519	-1.31263	0.977635	-0.610753
343	-0.921854	-1.372	-1.1368	-0.645505	-0.571761	-0.305366	-0.312992	-0.0559757	-0.226731	-0.167217	0.211324	-0.251432	-0.085937	-0.343731	-0.876062	-1.02131	-0.832062	-0.471769	-1.47552	-1.07341	-1.33607	-2.45642	-4.34503	-5.2095	-2.89099	-2.50757	-2.32689	-1.42294	-1.31973	-0.81159	-0.888168	-0.669401	-0.326262	-0.630635	-0.256233	0.0563548	-0.305051	-0.0884188	-0.470775	-0.605067	-0.736524	-1.08796	-1.3111	-1.46015	-1.34153	-4.24679	-1.2813	0.743183	-0.763592
344	-0.760683	-1.11865	-0.944497	-0.607575	-0.550647	-0.462667	-0.445882	-0.0754075	-0.367412	-0.227357	0.366977	-0.268125	-0.19401	-0.333552	-0.931501	-0.750868	-0.843041	-0.291894	-0.958282	-0.965249	-0.859873	-1.29457	-2.59758	-3.13275	-1.20217	-1.21931	-1.48361	-0.937642	-1.01728	-0.855651	-0.927302	-0.950842	-0.606301	-0.936185	-0.664689	-0.464484	-0.835666	-0.629778	-0.874826	-0.766559	-0.748555	-0.867602	-0.843455	-0.830459	-0.63903	-2.7574	-0.568564	1.60843	0.160815
345	-0.837632	-1.40204	-1.15965	-0.794561	-0.822432	-0.690273	-0.630327	-0.233702	-0.293638	-0.0729405	0.630655	0.129386	0.176714	0.00538464	-0.245969	-0.182233	0.142168	0.887417	-0.219309	-0.318825	-0.341885	-0.577351	-2.09951	-3.67917	-2.357	-1.41879	-1.21706	-0.839579	-0.44728	-0.0988929	-0.301725	-0.208402	-0.261797	-0.302968	-0.228154	-0.0338522	-0.127223	-0.194098	-0.168855	-0.506484	-0.591207	-0.590898	-0.918173	-0.693828	-0.639864	-2.49317	-0.545847	1.74284	0.199273
346	-1.00149	-1.59751	-1.31041	-0.866961	-0.869277	-0.648512	-0.601405	-0.26594	-0.303115	-0.137912	0.443628	-0.00349426	0.109826	-0.115525	-0.396075	-0.459589	-0.131586	0.454512	-0.734503	-0.666588	-0.873545	-1.48927	-3.37967	-4.43178	-2.55339	-2.04857	-1.82505	-1.16485	-0.809397	-0.325931	-0.47081	-0.269875	-0.248275	-0.323425	-0.149116	0.113301	-0.0356184	-0.0627302	-0.17552	-0.543523	-0.698043	-0.829068	-1.22883	-1.11872	-1.14109	-3.5752	-1.012	1.01801	-0.555039
347	-0.82963	-1.24713	-1.02354	-0.669374	-0.622555	-0.517365	-0.489162	-0.106412	-0.353867	-0.198396	0.402144	-0.204927	-0.113573	-0.24904	-0.767887	-0.595193	-0.648782	-0.110089	-0.897315	-0.893885	-0.988261	-1.45922	-3.10384	-3.03271	-0.951703	-1.39916	-1.63269	-0.948126	-0.947811	-0.692579	-0.780107	-0.786775	-0.533917	-0.81307	-0.571548	-0.361734	-0.693482	-0.548556	-0.715699	-0.706775	-0.726314	-0.831086	-0.950351	-0.897356	-0.858995	-3.23235	-0.728203	1.11718	-0.355419
348	-0.420855	-0.846647	-0.637266	-0.408288	-0.39999	-0.441666	-0.366147	0.130075	-0.135941	0.122913	0.948905	0.245877	0.225749	0.198492	-0.242121	0.200323	0.0546062	0.877678	0.2325	-0.149376	0.00448713	0.176384	-1.06859	-1.4098	0.0564168	-0.206332	-0.502896	-0.162797	-0.104053	-0.088906	-0.246649	-0.470305	-0.357496	-0.559281	-0.494206	-0.420157	-0.678602	-0.628166	-0.547133	-0.432886	-0.334789	-0.20181	-0.289584	-0.00188751	0.00453415	-1.59505	0.163698	2.13252	0.677377
349	-0.74285	-1.41969	-1.1075	-0.774685	-0.828243	-0.736282	-0.635944	-0.15183	-0.117766	0.205588	1.01366	0.549443	0.545928	0.423126	0.369456	0.46556	0.832687	1.64494	0.369484	0.0546019	-0.0621572	-0.131034	-1.81064	-3.06275	-1.60173	-1.08725	-0.881978	-0.504029	0.0455767	0.44683	0.223637	0.311119	0.0240302	0.140309	0.0520144	0.188566	0.274142	0.0168593	0.267151	-0.209893	-0.338467	-0.216156	-0.731244	-0.337953	-0.493085	-2.22288	-0.321737	1.71835	0.136474
350	-1.4431	-2.06303	-1.75843	-1.6011	-1.65373	-1.75388	-1.56182	-1.01209	-1.06336	-0.673348	0.367136	-0.208043	-0.329918	-0.333864	-0.260784	0.0920102	0.411084	1.47797	0.329366	-0.327677	-0.172701	0.202007	-1.24101	-2.42073	-1.37701	-0.943669	-0.878536	-0.789199	-0.273119	-0.0957104	-0.407985	-0.520166	-0.989296	-0.78425	-1.06051	-1.04585	-0.861797	-1.23368	-0.68939	-1.09459	-1.03163	-0.734864	-1.10922	-0.558735	-0.681236	-1.92691	-0.344575	1.72808	0.129946
351	-0.46476	-1.05057	-0.765327	-0.461722	-0.483763	-0.436449	-0.305795	0.0990501	-0.0100571	0.201079	1.00111	0.418549	0.475202	0.342966	0.109936	0.310078	0.4999	1.23661	0.177966	-0.058107	-0.150243	-0.282146	-2.01265	-2.73986	-1.08076	-0.896188	-0.8427	-0.390725	-0.054786	0.211365	0.0564641	0.0583643	-0.0426388	-0.0568697	-0.0229244	0.116668	-0.00487232	-0.117127	0.0258624	-0.227835	-0.242068	-0.182001	-0.494108	-0.244997	-0.288166	-2.35444	-0.152101	1.79178	0.28107
352	-1.08344	-1.73357	-1.41549	-1.21459	-1.26386	-1.32014	-1.10755	-0.63559	-0.668555	-0.355212	0.641185	0.0718008	0.0281294	-0.02416	0.0127163	0.291538	0.627996	1.56653	0.395569	-0.122194	-0.0921364	0.148375	-1.43814	-2.5715	-1.34399	-0.904067	-0.78366	-0.585773	-0.075848	0.151081	-0.103055	-0.149076	-0.575136	-0.387744	-0.600962	-0.538849	-0.408969	-0.738606	-0.267542	-0.699042	-0.656785	-0.446927	-0.832657	-0.381881	-0.481527	-2.00789	-0.233953	1.802	0.246344
353	-1.06271	-1.85604	-1.48239	-1.25633	-1.35118	-1.37411	-1.1543	-0.613448	-0.450985	-0.0297823	0.973985	0.56288	0.4654	0.390104	0.677692	0.775668	1.39003	2.34824	0.879782	0.339353	0.299563	0.487338	-1.13836	-2.84475	-1.81364	-0.920231	-0.561755	-0.415185	0.364099	0.77394	0.458753	0.569697	-0.1293	0.273814	-0.0880152	-0.0278636	0.387673	-0.176138	0.440771	-0.335041	-0.414438	-0.15755	-0.781826	-0.213444	-0.427872	-1.73811	-0.143511	1.98644	0.345533
354	-0.479275	-1.2682	-0.90033	-0.52874	-0.601837	-0.465653	-0.32249	0.122933	0.277629	0.587123	1.37173	0.993393	1.02036	0.839375	0.89535	0.843976	1.38677	2.12602	0.68391	0.472354	0.242657	0.0262109	-1.8134	-3.37046	-1.92999	-1.0894	-0.683002	-0.257513	0.428249	0.947473	0.730755	0.947516	0.552006	0.774137	0.664204	0.839505	1.01319	0.674208	0.933367	0.259003	0.0762832	0.143794	-0.495515	-0.126702	-0.314225	-2.18891	-0.156015	1.91072	0.297245
355	-0.449924	-1.33742	-0.915414	-0.491166	-0.577232	-0.37408	-0.211013	0.175014	0.424972	0.712054	1.45275	1.15612	1.22395	0.974868	1.12043	0.938571	1.5788	2.24018	0.676966	0.509622	0.194766	-0.13238	-2.12199	-3.647	-2.13909	-1.28776	-0.789328	-0.283353	0.478158	1.0771	0.903604	1.24616	0.791633	1.11168	1.01395	1.22075	1.45144	1.02374	1.22013	0.427739	0.175939	0.20722	-0.521575	-0.186745	-0.418547	-2.50175	-0.258009	1.72823	0.102577
356	-0.690966	-1.59944	-1.13313	-0.63292	-0.681647	-0.378614	-0.229899	0.0746988	0.343694	0.558532	1.16564	0.923356	1.04333	0.736201	0.811714	0.512803	1.19688	1.76757	0.188471	0.242557	-0.134671	-0.819892	-2.97595	-4.33207	-2.64292	-1.8482	-1.30693	-0.593312	0.0934975	0.787567	0.62385	1.05235	0.721969	0.973865	1.00835	1.2904	1.42672	1.09277	1.10303	0.306998	0.0314973	-0.0913446	-0.81728	-0.630847	-0.858768	-3.36858	-0.654739	1.23632	-0.419368
357	-0.970934	-2.02035	-1.50161	-1.02189	-1.11287	-0.810491	-0.606092	-0.271658	0.197373	0.492417	1.1742	1.0527	1.1369	0.822262	1.17219	0.757881	1.67834	2.29355	0.51347	0.458263	0.0763967	-0.44158	-2.50568	-4.42281	-3.11964	-1.8795	-1.16267	-0.605186	0.320427	1.10733	0.900256	1.45019	0.82275	1.30716	1.17371	1.46383	1.87345	1.31032	1.47329	0.366621	0.020256	-0.0377535	-0.941686	-0.618999	-0.918354	-3.00801	-0.694584	1.35081	-0.352787
358	-0.61668	-1.53156	-1.09733	-0.685335	-0.777693	-0.568795	-0.37913	0.000346375	0.325942	0.613538	1.35271	1.10992	1.16372	0.903915	1.11762	0.861072	1.65647	2.32408	0.712315	0.621781	0.327806	-0.0513299	-1.95279	-3.96977	-2.76041	-1.41962	-0.774329	-0.337554	0.498099	1.15413	0.928974	1.3308	0.796839	1.16106	1.02973	1.27747	1.58136	1.14311	1.3667	0.420013	0.168936	0.158226	-0.606486	-0.269105	-0.453872	-2.37535	-0.287143	1.89149	0.237567
359	-0.93257	-1.77044	-1.36726	-0.824763	-0.874067	-0.51767	-0.426369	-0.164289	0.0647707	0.227423	0.752627	0.509345	0.666695	0.325591	0.304184	-0.0339079	0.638605	1.15791	-0.373649	-0.214128	-0.593839	-1.36559	-3.45972	-5.00689	-3.37041	-2.35782	-1.77653	-1.05646	-0.406371	0.299028	0.152385	0.601235	0.393132	0.55756	0.68485	1.00724	1.04522	0.818013	0.70456	-0.0422025	-0.340921	-0.523151	-1.20977	-1.08729	-1.22959	-3.77545	-1.09126	0.919563	-0.714429
360	-1.14278	-2.17103	-1.68681	-1.02094	-1.10204	-0.573097	-0.489627	-0.317065	0.14894	0.297535	0.710084	0.666305	0.883304	0.434045	0.59898	-0.00274925	0.917048	1.3365	-0.432758	-0.177331	-0.695537	-1.59566	-3.77099	-5.60868	-4.15057	-2.85248	-2.0475	-1.25278	-0.409357	0.488514	0.367698	1.04953	0.715391	1.0477	1.1866	1.58616	1.75081	1.38516	1.16803	0.149896	-0.305363	-0.560879	-1.46693	-1.37016	-1.61873	-4.18368	-1.49201	0.493194	-1.1667
361	-0.813523	-1.88469	-1.38296	-0.836293	-0.949619	-0.547342	-0.375987	-0.106901	0.443947	0.682964	1.24959	1.21087	1.3469	0.956318	1.28392	0.728259	1.74467	2.24443	0.460005	0.558469	0.122517	-0.497396	-2.45875	-4.77487	-3.74116	-2.04011	-1.16006	-0.614983	0.365995	1.21604	1.04159	1.69963	1.13841	1.6025	1.55438	1.92554	2.27815	1.79758	1.79335	0.615623	0.192954	0.0501972	-0.900618	-0.64473	-0.880278	-2.91792	-0.740976	1.44586	-0.227429
362	-0.915792	-1.80233	-1.3988	-0.851406	-0.932821	-0.54521	-0.440521	-0.187226	0.151781	0.321207	0.841421	0.671918	0.818602	0.451885	0.524615	0.0910878	0.924254	1.42914	-0.144662	0.0574262	-0.300734	-1.02546	-2.92123	-5.06813	-3.97886	-2.32417	-1.55829	-0.974716	-0.19555	0.557082	0.379841	0.90368	0.606813	0.836124	0.919583	1.28345	1.39644	1.15732	1.05193	0.143142	-0.191776	-0.393277	-1.15656	-0.995163	-1.08973	-3.32921	-0.977583	1.26543	-0.374156
363	-1.37335	-2.31581	-1.86292	-1.1636	-1.20945	-0.626465	-0.576985	-0.468961	-0.0661276	0.00543995	0.312392	0.255648	0.496851	0.0394217	0.072933	-0.549036	0.355119	0.729659	-0.923539	-0.479243	-0.965611	-2.07931	-4.1838	-6.0171	-4.69259	-3.26686	-2.44963	-1.56514	-0.849166	0.062522	-0.0790955	0.588485	0.426476	0.606185	0.862327	1.31227	1.32727	1.15109	0.799352	-0.12036	-0.534559	-0.930772	-1.75416	-1.78071	-1.94481	-4.67995	-1.79002	0.231101	-1.42408
364	-1.23968	-2.34568	-1.82721	-1.14119	-1.24273	-0.63758	-0.532576	-0.42643	0.188536	0.304169	0.643238	0.718437	0.945148	0.435656	0.694767	-0.0469446	1.04589	1.41097	-0.36156	-0.0105466	-0.500253	-1.4468	-3.42176	-5.71023	-4.77466	-2.94147	-1.96173	-1.24792	-0.331305	0.61081	0.476512	1.26753	0.892272	1.28905	1.44724	1.90441	2.10031	1.73887	1.42652	0.273319	-0.213029	-0.5407	-1.49309	-1.42846	-1.61764	-3.95421	-1.49249	0.655768	-0.983722
365	-1.08582	-2.09691	-1.65398	-1.04953	-1.17301	-0.664567	-0.554713	-0.378899	0.166661	0.303551	0.720663	0.719783	0.902825	0.440258	0.659878	0.0148483	1.06854	1.47175	-0.163588	0.137543	-0.247071	-1.01665	-2.72366	-5.26823	-4.71366	-2.57821	-1.61246	-1.08603	-0.184281	0.659442	0.495025	1.19806	0.827911	1.16871	1.27884	1.72796	1.89855	1.6285	1.38125	0.267456	-0.156325	-0.440149	-1.3112	-1.18241	-1.25647	-3.27618	-1.16652	1.1766	-0.419063
366	-1.3829	-2.28896	-1.8708	-1.15842	-1.20564	-0.577883	-0.548375	-0.481499	-0.074216	-0.0455156	0.191381	0.163458	0.401509	-0.0777861	-0.0787589	-0.744546	0.204321	0.541553	-1.0031	-0.45062	-0.870695	-2.01187	-3.84082	-5.95997	-5.17617	-3.32515	-2.42784	-1.60984	-0.922287	-0.0225127	-0.182863	0.494679	0.412291	0.526711	0.834695	1.31489	1.25997	1.20088	0.760565	-0.131608	-0.524688	-1.01127	-1.80104	-1.86897	-1.92766	-4.50508	-1.76884	0.423176	-1.21285
367	-1.71833	-2.81901	-2.27446	-1.45021	-1.48956	-0.688138	-0.644308	-0.692945	-0.059213	-0.0620708	0.0649515	0.212273	0.512086	-0.034647	0.117669	-0.744062	0.39514	0.666091	-1.05822	-0.412659	-0.952953	-2.24347	-4.19992	-6.24809	-5.38131	-3.65671	-2.68324	-1.70245	-0.941918	0.12068	-0.0321681	0.817618	0.638389	0.877659	1.21131	1.76245	1.79508	1.62401	1.09851	0.0130952	-0.469065	-1.05186	-1.98171	-2.14081	-2.35787	-5.00185	-2.15891	-0.138365	-1.79478
368	-1.2639	-2.40322	-1.87232	-1.1595	-1.26955	-0.561863	-0.457415	-0.449658	0.266756	0.310009	0.5239	0.702167	0.942571	0.370283	0.639481	-0.212698	0.969482	1.24298	-0.410463	0.0705474	-0.372184	-1.36321	-3.02719	-5.55954	-5.16589	-2.95489	-1.87978	-1.22552	-0.340245	0.59132	0.464609	1.31831	1.02418	1.40226	1.64272	2.14558	2.25959	1.99653	1.51062	0.367815	-0.12	-0.552975	-1.46782	-1.498	-1.59137	-3.70096	-1.47145	0.784421	-0.79381
369	-1.40775	-2.35706	-1.93616	-1.21752	-1.3015	-0.593044	-0.55729	-0.568506	-0.0538233	-0.0729768	0.0781938	0.158092	0.381463	-0.164569	-0.0920975	-0.850982	0.214496	0.495958	-0.928999	-0.320754	-0.649272	-1.7321	-3.16872	-5.5527	-5.44249	-3.18451	-2.20626	-1.53303	-0.856301	-0.0039978	-0.169226	0.564549	0.491614	0.649198	0.988762	1.47913	1.40521	1.37424	0.828916	-0.0909277	-0.462998	-1.00563	-1.74271	-1.86418	-1.79696	-3.99506	-1.65242	0.687271	-0.84299
370	-2.20003	-3.17157	-2.70926	-1.81327	-1.82838	-0.912905	-0.958019	-1.12855	-0.589158	-0.700642	-0.73757	-0.576099	-0.247384	-0.816125	-0.791669	-1.68036	-0.55211	-0.330081	-1.87534	-1.02316	-1.49303	-2.93348	-4.64085	-6.50933	-6.00145	-4.27154	-3.35946	-2.28925	-1.73192	-0.671465	-0.853316	-0.0245256	-0.0046895	0.0675541	0.545253	1.12639	0.995327	1.01703	0.347355	-0.598836	-1.00988	-1.77704	-2.57254	-2.90723	-3.01378	-5.71097	-2.7463	-0.715163	-2.33276
371	-2.00205	-3.18968	-2.58791	-1.70722	-1.74241	-0.788793	-0.743136	-0.944804	-0.166402	-0.249973	-0.271266	0.0236776	0.342881	-0.267718	-0.0459929	-1.03939	0.229457	0.427338	-1.21744	-0.456684	-0.956009	-2.28911	-3.96084	-6.14226	-5.71495	-3.77314	-2.74841	-1.79465	-1.08291	-0.0140498	-0.169129	0.76404	0.615176	0.88938	1.2994	1.8711	1.88077	1.72386	1.06126	-0.0501513	-0.523311	-1.21399	-2.08999	-2.38714	-2.5454	-4.93992	-2.32106	-0.270225	-1.84166
372	-2.03895	-3.18684	-2.65135	-1.81246	-1.89354	-0.917773	-0.876157	-1.10262	-0.281176	-0.38863	-0.419067	-0.105668	0.183936	-0.425348	-0.185405	-1.15911	0.130775	0.327256	-1.1469	-0.388568	-0.775433	-1.96052	-3.2621	-5.61498	-5.71099	-3.49488	-2.48969	-1.71089	-1.05845	-0.0771688	-0.258278	0.64055	0.516073	0.763826	1.17972	1.75202	1.72125	1.64215	0.952663	-0.117035	-0.523845	-1.2464	-2.01285	-2.32489	-2.33861	-4.29194	-2.12725	0.10106	-1.37891
373	-2.07828	-3.09369	-2.61574	-1.61721	-1.5973	-0.49325	-0.560305	-0.915557	-0.28444	-0.496803	-0.710188	-0.434959	-0.0837024	-0.685779	-0.673484	-1.65456	-0.466451	-0.336709	-1.7307	-0.73188	-1.16714	-2.63805	-3.9706	-5.83262	-5.82069	-3.97329	-3.07711	-1.98723	-1.55051	-0.49683	-0.677682	0.175048	0.310531	0.311224	0.880151	1.47087	1.25191	1.37983	0.581539	-0.271307	-0.644983	-1.57283	-2.28385	-2.8147	-2.88514	-5.28531	-2.60454	-0.567709	-2.07385
374	-2.20164	-3.27274	-2.62677	-1.73046	-1.61581	-0.639744	-0.576508	-0.914031	-0.259685	-0.452932	-0.600125	-0.337401	-0.0193584	-0.561347	-0.497817	-1.43605	-0.226563	-0.0457027	-1.48382	-0.508984	-0.935956	-2.51823	-4.07083	-5.74162	-5.37663	-3.74178	-2.87515	-1.72543	-1.31896	-0.27591	-0.493155	0.334941	0.372679	0.432299	0.934869	1.50906	1.37984	1.42526	0.729845	-0.176123	-0.484901	-1.36852	-2.01792	-2.58049	-2.70397	-5.3249	-2.34321	-0.503783	-2.036
375	-2.86986	-4.08348	-3.39542	-2.50346	-2.43782	-1.34289	-1.2427	-1.6792	-0.764995	-0.969322	-1.12199	-0.722966	-0.382677	-0.953246	-0.695163	-1.73206	-0.337147	-0.144399	-1.62139	-0.678823	-1.08619	-2.48064	-3.81904	-5.82212	-5.82173	-3.9128	-3.01293	-2.0077	-1.52895	-0.449939	-0.696111	0.23361	0.118894	0.323204	0.796662	1.42566	1.40295	1.35144	0.641318	-0.454499	-0.780853	-1.69407	-2.36621	-2.92089	-3.01335	-5.11538	-2.68531	-0.672884	-2.12094
376	-2.66751	-3.84755	-3.31856	-2.19547	-2.21943	-0.799262	-0.95081	-1.52914	-0.633971	-0.926606	-1.32014	-0.830256	-0.426872	-1.10561	-0.958504	-2.09475	-0.749022	-0.687214	-2.04901	-0.99542	-1.42897	-2.82527	-3.89112	-5.84251	-6.10841	-4.18685	-3.30766	-2.27672	-1.86591	-0.783973	-0.957701	0.0115247	0.122803	0.219349	0.86804	1.47208	1.27345	1.34138	0.419344	-0.516504	-0.923847	-1.92562	-2.58523	-3.25823	-3.31725	-5.24121	-3.05437	-1.05797	-2.40368
377	-2.3062	-3.44191	-2.77926	-1.57918	-1.39273	-0.0298428	-0.163004	-0.853246	-0.131005	-0.512063	-1.0494	-0.577877	-0.152815	-0.79648	-0.811596	-1.93479	-0.689671	-0.701766	-1.98825	-0.774848	-1.24491	-2.9336	-4.0748	-5.52997	-5.49593	-3.98124	-3.19736	-1.91426	-1.6891	-0.604336	-0.755965	0.153845	0.428825	0.383868	1.10169	1.66744	1.38026	1.53699	0.583494	-0.163957	-0.524292	-1.59084	-2.12722	-3.03878	-3.18725	-5.54405	-2.86348	-1.27037	-2.58305
378	-2.06483	-3.08181	-2.61353	-1.40485	-1.29482	0.0525578	-0.101318	-0.715879	-0.0752926	-0.423883	-0.885323	-0.506185	-0.0794251	-0.718702	-0.79438	-1.87386	-0.676247	-0.662214	-1.94139	-0.747271	-1.2135	-2.80319	-3.88212	-5.46878	-5.61745	-3.99705	-3.19976	-1.93479	-1.67648	-0.583652	-0.740623	0.134687	0.45159	0.325905	1.03284	1.6283	1.28898	1.53194	0.587646	-0.117218	-0.483385	-1.58871	-2.20353	-3.02122	-3.147	-5.45071	-2.84164	-0.994718	-2.40555
379	-1.60814	-2.39215	-1.9666	-0.8204	-0.617106	0.473752	0.306189	-0.18982	0.122398	-0.227948	-0.737403	-0.488578	-0.065385	-0.682793	-0.9894	-1.98671	-1.01462	-1.0683	-2.302	-1.0066	-1.53636	-3.42591	-4.77877	-5.72773	-5.29166	-4.23886	-3.52838	-2.00029	-1.8938	-0.830179	-0.928252	-0.142559	0.355686	0.0937973	0.866885	1.40081	0.948396	1.26185	0.295124	-0.190903	-0.534905	-1.60224	-2.11356	-3.05136	-3.22239	-6.32699	-2.96702	-1.51751	-2.96706
380	-2.03988	-2.73448	-2.42457	-1.40989	-1.2805	-0.315351	-0.448247	-0.784789	-0.514187	-0.775528	-1.05337	-0.9548	-0.559545	-1.10094	-1.38876	-2.26497	-1.30349	-1.20298	-2.50193	-1.299	-1.77344	-3.51697	-4.94502	-6.10106	-5.8007	-4.60055	-3.87048	-2.42198	-2.24026	-1.14862	-1.32666	-0.597111	-0.20712	-0.480174	0.19271	0.784204	0.385256	0.71967	-0.103845	-0.681605	-0.977071	-2.05196	-2.67134	-3.35455	-3.45117	-6.51545	-3.13248	-1.26159	-2.89143
381	-1.54887	-2.06881	-1.76727	-0.729921	-0.480964	0.402285	0.23665	-0.143444	-0.09297	-0.443313	-0.922217	-0.836939	-0.404937	-0.947673	-1.45136	-2.3265	-1.54486	-1.6166	-2.75436	-1.34174	-1.89016	-3.9718	-5.41097	-5.71786	-4.90784	-4.48158	-3.95733	-2.17366	-2.28695	-1.23243	-1.33309	-0.663933	-0.0318737	-0.469285	0.336119	0.873851	0.323106	0.765698	-0.173284	-0.47503	-0.722951	-1.84814	-2.20608	-3.27003	-3.44809	-7.10424	-3.23758	-2.00477	-3.47241
382	-2.01751	-2.38337	-2.19139	-1.35363	-1.1534	-0.468103	-0.602396	-0.802896	-0.883329	-1.13571	-1.38809	-1.47427	-1.12552	-1.5756	-2.10297	-2.80074	-2.11709	-2.03326	-3.12126	-1.84627	-2.24726	-4.18752	-5.59474	-5.89483	-5.28412	-4.86532	-4.3514	-2.70253	-2.81294	-1.81799	-1.98963	-1.43203	-0.865504	-1.33155	-0.625792	-0.0908952	-0.59985	-0.137685	-0.918368	-1.21783	-1.37803	-2.45866	-2.81443	-3.6258	-3.61332	-7.25554	-3.29678	-1.55283	-3.23442
383	-1.88443	-2.57138	-2.22423	-1.36388	-1.26243	-0.496172	-0.570608	-0.708898	-0.506171	-0.658479	-0.740712	-0.764703	-0.435158	-0.922196	-1.21234	-1.94863	-1.11105	-0.934983	-2.28635	-1.28745	-1.75946	-3.45565	-5.23644	-6.44245	-5.58125	-4.40681	-3.65906	-2.32771	-2.04554	-1.04053	-1.20191	-0.546555	-0.243823	-0.459291	0.113832	0.654091	0.319777	0.56469	-0.127888	-0.715234	-1.02005	-1.87655	-2.49618	-2.97754	-3.0493	-6.34251	-2.79974	-0.954546	-2.57899
384	-1.70785	-2.2085	-1.95155	-1.20845	-1.08179	-0.503129	-0.583251	-0.601351	-0.62374	-0.73992	-0.714964	-0.929041	-0.614462	-1.01434	-1.48723	-2.0336	-1.47187	-1.28956	-2.54326	-1.61041	-2.10997	-3.8278	-5.82241	-6.60431	-4.99316	-4.34586	-3.77706	-2.40151	-2.25188	-1.34381	-1.46307	-0.955986	-0.544705	-0.891409	-0.32334	0.173346	-0.235205	0.0816303	-0.552354	-0.924089	-1.17221	-1.9439	-2.39844	-2.86051	-2.84641	-6.39806	-2.7314	-0.923765	-2.48939
385	-1.30699	-1.8783	-1.60771	-0.98773	-0.938057	-0.503367	-0.532188	-0.38224	-0.387544	-0.37169	-0.0920078	-0.404255	-0.170902	-0.517777	-0.902505	-1.26776	-0.795072	-0.455376	-1.72664	-1.19274	-1.58704	-2.82899	-4.84916	-6.09248	-4.23911	-3.35458	-2.87127	-1.88784	-1.56447	-0.833776	-0.941877	-0.533428	-0.29565	-0.503693	-0.104106	0.301936	0.0128937	0.171066	-0.266086	-0.673283	-0.931099	-1.39255	-1.85538	-2.02084	-1.98351	-5.02176	-1.91171	0.112154	-1.45753
386	-1.03643	-1.37287	-1.2108	-0.608306	-0.479188	-0.0959768	-0.17234	-0.0821222	-0.330869	-0.41795	-0.28769	-0.689952	-0.418609	-0.767616	-1.4529	-1.79781	-1.56947	-1.4267	-2.44736	-1.65588	-2.10075	-3.62885	-5.4662	-6.22307	-4.18271	-3.61555	-3.24138	-2.06401	-2.06573	-1.40146	-1.41619	-1.08136	-0.502661	-0.965849	-0.396123	-0.00170116	-0.519759	-0.124493	-0.756479	-0.804118	-0.970833	-1.5993	-1.75361	-2.2016	-1.93142	-5.34462	-2.03779	0.0547872	-1.36124
387	-1.47441	-1.95275	-1.76672	-0.986393	-0.878505	-0.250047	-0.35455	-0.436141	-0.460138	-0.614452	-0.64268	-0.819134	-0.492904	-0.944962	-1.42456	-2.05262	-1.41653	-1.25359	-2.47022	-1.49577	-1.9153	-3.4602	-4.95043	-6.25178	-5.91087	-4.40804	-3.65075	-2.46501	-2.21028	-1.28839	-1.39942	-0.847671	-0.382962	-0.751111	-0.152392	0.350742	-0.0900431	0.284034	-0.420179	-0.780187	-1.0628	-1.91526	-2.44039	-2.85378	-2.66944	-5.87397	-2.62718	-0.385663	-1.92215
388	-1.37779	-2.05213	-1.78098	-1.11486	-1.1244	-0.593782	-0.628537	-0.518415	-0.35886	-0.339681	-0.0762193	-0.268431	-0.0397292	-0.452174	-0.673922	-1.18472	-0.456808	-0.0872644	-1.45309	-0.910606	-1.23672	-2.29607	-3.94307	-5.98333	-5.32074	-3.43696	-2.69278	-1.94441	-1.38519	-0.575749	-0.734633	-0.20169	-0.0945026	-0.184978	0.172834	0.625462	0.429625	0.541307	0.100439	-0.545681	-0.890123	-1.37192	-2.00851	-2.05956	-1.96431	-4.54797	-1.87785	0.466817	-1.12365
389	-1.41489	-2.00901	-1.71817	-1.41371	-1.44787	-1.32255	-1.22634	-0.77186	-0.686449	-0.418348	0.304837	-0.0816293	-0.145667	-0.293332	-0.319644	-0.402705	0.351785	1.16391	0.112211	0.414023	0.52422	0.0837624	-0.997906	-3.38453	-3.60188	-1.42192	-0.994359	-0.712109	-0.29952	0.209257	-0.298922	-0.120962	-0.416993	-0.36263	-0.406617	-0.128252	-0.00643606	-0.0630361	0.132734	-0.645748	-0.56731	-0.779436	-1.11341	-0.876976	-0.69492	-2.16992	-0.367122	2.26677	0.647187
390	-1.02359	-1.73193	-1.45204	-1.03351	-1.12199	-0.901872	-0.834771	-0.455423	-0.297163	-0.0472059	0.639836	0.303423	0.364236	0.126052	0.126464	-0.0420594	0.652718	1.35658	-0.0260708	-0.027143	-0.170832	-0.415312	-1.88676	-4.19227	-3.50361	-1.77164	-1.24379	-0.963985	-0.266613	0.301458	0.0309155	0.3289	0.0113534	0.166652	0.147002	0.415088	0.537055	0.327904	0.454102	-0.328372	-0.537981	-0.563094	-1.13043	-0.837524	-0.820245	-2.44814	-0.744467	1.69219	0.130161
391	-0.815659	-1.55703	-1.28235	-0.982769	-1.12325	-1.04207	-0.916549	-0.434869	-0.20461	0.150919	1.02119	0.691098	0.662376	0.499922	0.715355	0.613107	1.48677	2.24914	0.841667	0.708456	0.58211	0.707518	-0.437115	-3.13762	-3.00881	-0.964318	-0.368856	-0.355737	0.487346	1.02834	0.654287	0.894311	0.230281	0.569653	0.293875	0.477954	0.871151	0.472024	1.03196	-0.0317902	-0.138494	-0.024167	-0.618966	-0.189808	-0.187515	-1.12126	-0.167134	2.36793	0.887862
392	-0.658166	-1.49797	-1.18606	-0.988109	-1.17773	-1.22773	-1.01027	-0.441813	-0.0908156	0.399655	1.43569	1.18343	1.07036	0.96852	1.52749	1.40062	2.43908	3.184	1.59705	1.16294	1.02713	1.43416	0.339779	-2.52096	-2.47548	-0.439045	0.258275	0.0806752	1.16355	1.71618	1.36301	1.66594	0.534169	1.18018	0.579533	0.644505	1.47793	0.677351	1.70124	0.314371	0.171043	0.483635	-0.269282	0.346519	0.224355	-0.238208	0.226548	2.70461	1.25518
393	-0.6366	-1.61661	-1.25163	-0.911535	-1.12739	-0.996133	-0.798333	-0.341856	0.164666	0.573162	1.41905	1.31999	1.32516	1.04168	1.60362	1.2106	2.272	2.85567	1.1548	0.848183	0.596221	0.701715	-0.6786	-3.52681	-3.2131	-1.11877	-0.26286	-0.280516	0.879827	1.523	1.32701	1.88373	0.911252	1.61452	1.20443	1.41504	2.15029	1.36611	1.86131	0.485522	0.125867	0.335153	-0.556828	-0.0236019	-0.165054	-1.07303	-0.178938	2.26179	0.764258
394	-0.808514	-1.70943	-1.34387	-0.926934	-1.06769	-0.848287	-0.708127	-0.310887	0.0514224	0.370895	1.11899	0.917181	0.977462	0.69416	0.986527	0.680469	1.55739	2.20608	0.554587	0.393549	0.107983	-0.040099	-1.69469	-4.11442	-3.28885	-1.59445	-0.881882	-0.636007	0.323076	0.982984	0.769755	1.2253	0.590846	1.03037	0.846433	1.09841	1.49785	0.982397	1.26002	0.180225	-0.142117	-0.0704122	-0.872884	-0.46684	-0.604459	-2.10633	-0.547959	1.78255	0.209064
395	-0.735284	-1.65441	-1.30451	-0.884989	-1.06414	-0.81883	-0.670102	-0.301863	0.159364	0.445421	1.14125	1.01509	1.08763	0.752452	1.07394	0.648615	1.6661	2.19602	0.632041	0.622941	0.357451	0.164441	-1.21487	-4.05097	-3.81415	-1.5386	-0.674436	-0.536054	0.461516	1.13524	0.923709	1.46976	0.824304	1.27753	1.11099	1.45076	1.84599	1.43441	1.60225	0.381706	0.0484976	0.0409795	-0.756669	-0.401429	-0.427764	-1.68557	-0.440575	2.07748	0.55997
396	-1.04428	-1.89235	-1.53297	-0.984822	-1.07734	-0.675746	-0.602878	-0.343776	-0.0045435	0.161816	0.660955	0.498434	0.641579	0.275212	0.331849	-0.117292	0.754842	1.25436	-0.259151	-0.00583682	-0.320041	-0.973402	-2.64255	-5.05761	-4.40473	-2.40246	-1.60575	-1.11643	-0.328427	0.424137	0.218424	0.744693	0.472204	0.660946	0.759563	1.15199	1.24095	1.07833	0.945914	0.0136443	-0.319751	-0.555362	-1.30173	-1.13149	-1.15209	-3.17376	-1.06148	1.32643	-0.285781
397	-1.06089	-1.89135	-1.56919	-1.03051	-1.15447	-0.718471	-0.653681	-0.427681	-0.026363	0.100112	0.543512	0.439659	0.569153	0.159558	0.23447	-0.287663	0.689814	1.11733	-0.217523	0.159112	-0.0631742	-0.657412	-1.8665	-4.56501	-4.7458	-2.23541	-1.37067	-1.03559	-0.286474	0.417023	0.187463	0.744487	0.514394	0.675565	0.80196	1.24154	1.27855	1.24867	1.00402	0.0536408	-0.227943	-0.57197	-1.23647	-1.12375	-0.978881	-2.61574	-0.932768	1.64382	0.150247
398	-1.53376	-2.3461	-1.98785	-1.26669	-1.28986	-0.616306	-0.613517	-0.597946	-0.22232	-0.246249	-0.0903917	-0.110227	0.111143	-0.352616	-0.419645	-1.09808	-0.120721	0.196221	-1.14591	-0.429183	-0.732274	-1.89493	-3.29539	-5.45194	-5.44089	-3.30288	-2.43427	-1.64086	-1.09955	-0.218434	-0.441654	0.198857	0.233051	0.214857	0.576776	1.0896	0.94254	1.06045	0.554015	-0.245987	-0.539379	-1.21122	-1.90847	-2.05893	-1.98267	-4.33903	-1.76923	0.602598	-0.98939
399	-0.840826	-1.33789	-1.17292	-0.585755	-0.581205	-0.146663	-0.197653	-0.0941278	-0.134787	-0.166574	0.0297781	-0.216112	-0.0761599	-0.540922	-0.915928	-1.39244	-0.772067	-0.460909	-1.41029	-0.828783	-0.853104	-1.68106	-2.54153	-4.6937	-5.44397	-2.86925	-2.15199	-1.77769	-1.35978	-0.80477	-0.944414	-0.49882	-0.162722	-0.359767	0.0669662	0.396716	0.065624	0.306517	-0.257895	-0.620786	-0.883595	-1.34974	-1.725	-1.77042	-1.25378	-3.4718	-1.26415	1.41204	0.0269611
400	1.82471	1.27575	1.22702	2.63733	2.76857	3.82197	3.50835	2.8543	2.60988	2.03016	1.13491	1.22452	1.90822	0.748165	-0.322541	-1.65678	-1.3908	-2.16722	-3.56061	-2.54152	-3.57795	-4.9848	-6.03346	-7.9092	-8.48555	-6.16034	-4.38822	-3.46914	-2.35584	-1.43925	-0.640953	0.354086	1.83998	1.32805	2.57834	2.77221	1.68062	2.13296	0.30621	0.759941	-0.59896	-1.10159	-2.33068	-2.80835	-2.32936	-5.91266	-3.55264	-1.48988	-2.35085
401	-4.5796	-5.40516	-4.56906	-4.54515	-4.27274	-4.0719	-3.49917	-2.92894	-2.11313	-1.69747	-0.720666	-0.968804	-1.33343	-0.768981	-0.285544	-0.174459	1.18447	2.37007	1.94584	2.88246	3.6155	2.333	1.98901	0.996878	-0.00872178	1.12475	0.65382	1.86932	0.916247	1.59047	0.263231	0.167917	-0.726495	-0.880994	-1.35259	-0.603489	-0.0247932	0.229263	1.04605	-0.106415	1.21225	-0.293044	0.0859933	-0.518809	-0.7999	-1.76616	1.29203	3.9064	1.79114
402	-3.60552	-3.80049	-3.86669	-2.74185	-2.44796	-1.35565	-1.54705	-2.28134	-2.16372	-2.65069	-3.10274	-3.0096	-2.48238	-2.84525	-3.21323	-4.0604	-2.8457	-2.56234	-3.50607	-1.74286	-1.94751	-3.59751	-3.94662	-4.13363	-4.87768	-4.65274	-4.92327	-2.86972	-3.60099	-2.26643	-2.80412	-2.17772	-1.69671	-2.37567	-1.58281	-0.705543	-1.22633	-0.486827	-1.2275	-1.764	-1.54124	-3.50781	-3.69305	-5.1109	-5.26087	-7.55664	-4.12385	-1.78606	-3.56535
403	0.83358	-0.198775	-0.0401175	2.39903	2.90618	5.0496	4.64556	2.99569	3.5236	2.45822	0.972998	1.58398	2.92516	1.82373	0.97962	-0.941039	0.160917	-0.794604	-2.75968	-0.400634	-2.30012	-4.59504	-6.15843	-6.98314	-6.16201	-5.88761	-4.79822	-1.73355	-1.37438	0.564159	1.0557	2.44188	3.80784	3.04247	4.58364	5.43725	4.32816	5.06327	3.05872	2.9569	1.84596	-0.0218548	-1.32214	-3.39901	-4.56562	-8.37564	-5.72894	-4.8658	-6.09093
404	-2.1182	-2.00806	-2.31665	-1.65256	-1.96401	-1.37299	-2.01151	-1.97317	-2.49041	-2.63375	-3.14884	-3.07819	-3.02443	-3.80271	-4.25359	-4.95795	-4.36127	-4.25605	-4.8858	-4.03629	-3.90118	-5.38886	-5.93658	-6.94785	-7.44431	-5.86817	-5.28043	-4.70013	-4.73024	-4.21609	-4.311	-3.75348	-3.07979	-3.2799	-2.48132	-2.31191	-2.87039	-2.58348	-3.51383	-3.71357	-3.94469	-4.58018	-4.70171	-5.07575	-4.29582	-6.99234	-3.71065	-1.53691	-2.94083
405	-1.60911	-2.36708	-2.49087	-0.216331	-0.181661	1.95794	1.01742	-0.288957	0.0536183	-0.760577	-2.20789	-1.49334	-0.550601	-1.63898	-2.16431	-3.7994	-2.64969	-3.18158	-4.61559	-2.74997	-3.76443	-5.73293	-6.74826	-7.52472	-7.32505	-6.63873	-5.9984	-3.88805	-3.81778	-2.32698	-2.13597	-0.912718	0.144029	-0.293907	1.11686	1.73603	0.85496	1.34053	-0.382465	-0.735556	-1.54978	-3.05594	-3.83685	-5.4383	-6.02313	-8.81485	-6.19124	-5.10084	-6.18935
406	-8.54072	-9.521	-8.79545	-7.55377	-6.90632	-5.19948	-4.94111	-6.23806	-5.09398	-5.77164	-5.98301	-5.68951	-5.02311	-5.00337	-4.83011	-5.65544	-3.75816	-3.15952	-4.2523	-2.35975	-2.5176	-4.20108	-4.81351	-5.26322	-5.8203	-5.39417	-5.80098	-3.78114	-4.65553	-3.11302	-4.06653	-3.36351	-3.486	-4.06634	-3.46236	-2.08517	-2.27039	-1.52702	-2.00946	-3.2445	-2.69298	-4.99289	-4.81107	-6.58815	-6.92514	-8.59524	-5.62164	-3.6314	-5.15576
407	-0.466813	-1.06461	-1.03437	0.382411	0.140616	1.41146	0.607254	0.208404	0.241486	-0.0925843	-1.17268	-0.627711	-0.261917	-1.31799	-1.72941	-2.98677	-2.24515	-2.65143	-3.75621	-2.60637	-3.19035	-5.03337	-6.16728	-7.32662	-6.9674	-5.55961	-4.53866	-3.38109	-3.03437	-2.18991	-1.93214	-0.986194	-0.148849	-0.199204	0.847766	0.990788	0.366324	0.473101	-0.89843	-1.11032	-1.84437	-2.49336	-3.08772	-3.89533	-3.8478	-6.78409	-3.96637	-2.77629	-3.88519
408	-5.35084	-6.197	-5.28888	-4.43427	-3.78598	-2.74975	-2.53352	-3.33729	-2.73573	-3.22592	-3.60556	-3.33905	-2.97262	-3.19869	-3.24839	-3.9965	-2.66265	-2.3697	-3.21152	-1.75965	-1.85851	-3.63525	-4.26797	-4.80406	-5.05449	-4.23629	-4.13747	-2.7123	-3.22638	-2.21162	-2.76998	-2.18302	-2.03182	-2.40821	-1.82782	-1.02377	-1.26754	-0.792637	-1.37234	-2.09838	-1.84429	-3.29989	-3.14224	-4.47753	-4.48542	-6.54808	-3.51822	-2.07463	-3.39168
409	-2.76467	-3.68967	-2.49119	-1.83218	-1.01707	-0.292801	0.153354	-0.447706	0.12398	-0.244468	-0.50695	-0.319833	-0.0453245	-0.200301	-0.267681	-0.951631	0.256949	0.524918	-0.376673	0.949349	0.805704	-1.12826	-1.9847	-2.35403	-2.2689	-1.52961	-1.34549	0.0971623	-0.32263	0.618366	0.119256	0.63388	0.740321	0.422513	0.856546	1.55483	1.39165	1.77534	1.31231	0.666072	0.891062	-0.367637	-0.305846	-1.50632	-1.6311	-4.09807	-0.662926	0.47151	-0.841737
410	-2.7441	-3.69651	-2.72208	-1.6456	-0.953364	0.116804	0.320535	-0.474234	0.121346	-0.377658	-0.865587	-0.596328	-0.105289	-0.400725	-0.561786	-1.4647	-0.218883	-0.109886	-1.21369	0.347793	-0.0775609	-2.1634	-3.25716	-3.38397	-2.99485	-2.56348	-2.38882	-0.589982	-0.983744	0.171308	-0.210292	0.467542	0.753529	0.359877	1.02157	1.79165	1.47729	1.90988	1.19339	0.555644	0.58519	-0.827717	-0.926716	-2.3427	-2.65628	-5.48856	-2.18331	-1.11436	-2.35799
411	-2.5003	-3.24109	-2.55951	-1.43548	-0.968058	0.101048	0.0567503	-0.595536	-0.215496	-0.667271	-1.24337	-0.968164	-0.485107	-0.916093	-1.22154	-2.16514	-1.0931	-1.09426	-2.22046	-0.692151	-1.18586	-3.28963	-4.55418	-4.6425	-4.05777	-3.69387	-3.42722	-1.58456	-1.8686	-0.713478	-0.972514	-0.249024	0.198758	-0.197346	0.574236	1.2492	0.831453	1.24163	0.373293	-0.151963	-0.279879	-1.58171	-1.80332	-3.11956	-3.4692	-6.66031	-2.96689	-2.16883	-3.45469
412	-4.5884	-5.10807	-4.60512	-3.43904	-2.9496	-1.83819	-1.93356	-2.68783	-2.3941	-2.92962	-3.5475	-3.33884	-2.78946	-3.12699	-3.47956	-4.36478	-3.22965	-3.13663	-4.12938	-2.44123	-2.81384	-4.94111	-5.91482	-5.52835	-5.1756	-5.25972	-5.32338	-3.31824	-3.91438	-2.70219	-3.0924	-2.42836	-1.94283	-2.50496	-1.67084	-0.877414	-1.36186	-0.778443	-1.6167	-2.14727	-2.10738	-3.64705	-3.65	-5.19687	-5.5499	-8.64405	-4.92556	-4.15932	-5.41047
413	-2.07463	-2.47367	-2.02458	-0.840851	-0.320013	0.695768	0.527629	-0.173867	-0.0561669	-0.610977	-1.39085	-1.17286	-0.59675	-1.06076	-1.59772	-2.54221	-1.61579	-1.76048	-2.70496	-0.964115	-1.48523	-3.67686	-4.70383	-4.14491	-3.61565	-3.76952	-3.73467	-1.67949	-2.21767	-1.07322	-1.27581	-0.603835	0.0931463	-0.509782	0.400871	1.07449	0.480408	1.05884	0.0724826	-0.21548	-0.320211	-1.7271	-1.76666	-3.35201	-3.69936	-7.06718	-3.22128	-2.78274	-3.96112
414	0.15137	-0.25604	0.186751	1.45661	2.05315	3.03048	2.8762	2.16319	2.15635	1.53359	0.653603	0.810002	1.50819	0.997221	0.23828	-0.784578	-0.0433311	-0.435412	-1.41027	0.520489	-0.263101	-2.6574	-3.81343	-2.97022	-1.90783	-2.40546	-2.3944	-0.0193402	-0.607438	0.556752	0.545291	1.23065	2.16622	1.4392	2.47008	3.09822	2.36048	3.00765	1.85363	1.80609	1.58978	0.200204	0.210324	-1.65637	-2.05392	-6.05016	-2.43212	-2.27398	-3.12358
415	-0.73807	-1.05593	-0.481236	0.806314	1.70399	2.65654	2.68236	1.74918	1.83894	1.0396	0.191217	0.302553	1.10906	0.853065	0.113607	-0.783665	0.127835	-0.109101	-0.850952	1.27868	0.675722	-1.48245	-2.13922	-0.924578	-0.389738	-1.11942	-1.70485	0.812997	-0.258938	0.946255	0.690156	1.24906	2.08927	1.15896	2.13608	2.96651	2.27159	3.08944	2.11939	2.03026	2.12677	0.439633	0.863869	-1.43027	-1.91275	-5.38365	-2.04363	-2.03166	-2.72004
416	1.64941	1.61831	1.93884	3.04464	3.71228	4.4128	4.2025	3.57838	3.24243	2.53705	1.51518	1.55897	2.30961	1.81542	0.772429	-0.164439	0.290637	-0.302579	-0.943866	1.10844	0.315593	-1.94212	-2.71152	-1.23493	-0.0815089	-0.963979	-1.35985	0.993919	0.071316	1.05361	1.15552	1.71563	2.92231	2.01251	3.16895	3.712	2.79536	3.5616	2.31229	2.60809	2.42754	1.14875	1.55073	-0.543141	-0.676164	-4.76203	-1.50049	-2.15124	-2.08987
417	0.958264	0.773712	1.22765	2.12332	2.77144	3.33484	3.2911	2.90531	2.68939	2.19188	1.4762	1.44478	1.99196	1.65672	0.770358	0.025565	0.459391	0.0638414	-0.541694	1.28395	0.703701	-1.58538	-2.44065	-0.779996	0.308166	-0.676306	-1.11599	1.12952	0.242583	1.15316	1.11804	1.55964	2.51823	1.69559	2.60118	3.13427	2.42319	3.10469	2.13283	2.31862	2.28012	1.08757	1.44629	-0.375819	-0.611655	-4.75955	-1.03994	-1.57637	-2.02798
418	-0.877812	-1.0658	-0.757496	0.340961	0.953632	1.7835	1.69744	1.04026	0.941643	0.321571	-0.409946	-0.374997	0.306595	-0.0724785	-0.882289	-1.75179	-1.03147	-1.29163	-2.14544	-0.125632	-0.775434	-3.09572	-3.9531	-2.61424	-1.70631	-2.7496	-3.19894	-0.585924	-1.49649	-0.313791	-0.463986	0.100237	0.994893	0.146058	1.11737	1.82318	1.09604	1.851	0.84694	0.820414	0.821455	-0.729654	-0.510855	-2.52689	-2.9816	-7.14634	-3.12307	-3.10858	-4.19296
419	-0.618548	-0.75809	-0.486533	0.329554	0.785084	1.35423	1.25878	0.977618	0.695005	0.298287	-0.209241	-0.34612	0.153231	-0.186014	-1.05211	-1.71413	-1.30363	-1.55304	-2.28223	-0.482671	-1.03774	-3.49474	-4.4373	-2.65881	-1.36344	-2.77345	-3.23564	-0.750152	-1.63238	-0.64285	-0.737111	-0.313512	0.575702	-0.233268	0.633772	1.20228	0.50521	1.19306	0.300363	0.403474	0.413811	-0.860196	-0.617989	-2.26829	-2.45434	-6.90863	-2.81194	-2.58249	-3.68053
420	-1.09737	-1.77195	-1.0709	-0.324489	0.201528	0.734622	0.924572	0.854598	1.07628	0.96007	0.859064	0.770331	1.01105	0.897469	0.501584	-0.0227693	0.654969	0.795739	-0.080865	1.27305	1.00514	-1.29603	-2.71353	-1.56512	-0.350684	-1.19501	-1.39558	0.682816	0.121843	1.09294	0.722648	1.08846	1.40989	0.923336	1.36988	1.93495	1.66429	2.07656	1.64249	1.31784	1.44494	0.321972	0.219269	-0.87695	-1.49516	-5.23726	-0.733204	-0.232375	-1.99773
421	-1.91808	-2.43181	-1.94636	-1.35773	-1.04993	-0.635383	-0.566129	-0.439147	-0.418822	-0.413785	-0.348873	-0.557713	-0.391936	-0.551303	-0.964132	-1.35399	-0.834613	-0.578225	-1.53956	-0.45355	-0.70654	-2.85433	-4.66186	-3.66798	-1.96072	-2.86724	-2.88775	-1.08	-1.41836	-0.519914	-0.851277	-0.524935	-0.226238	-0.647257	-0.229538	0.26672	-0.00739708	0.335401	-0.0494314	-0.382074	-0.344726	-1.25042	-1.49447	-2.16568	-2.52348	-6.26986	-1.84571	-0.907539	-2.65746
422	-1.18482	-1.5869	-1.08293	-0.572362	-0.255384	0.0621576	0.100288	0.285085	0.154125	0.15123	0.115546	-0.113194	0.0249159	-0.177058	-0.726669	-1.07778	-0.772431	-0.669421	-1.44979	-0.430097	-0.694605	-2.81721	-4.53564	-2.90631	-1.16024	-2.26186	-2.4459	-0.748302	-1.17081	-0.431845	-0.636132	-0.352237	0.108425	-0.349071	0.145991	0.546071	0.161295	0.51978	0.0227497	-0.106261	-0.11121	-0.85686	-0.939261	-1.64422	-1.90607	-5.90291	-1.26698	-0.959532	-2.41125
423	-1.84056	-2.29096	-1.84788	-1.35004	-1.12908	-0.811949	-0.780259	-0.555029	-0.668021	-0.622314	-0.500575	-0.783677	-0.657311	-0.880271	-1.35101	-1.6523	-1.3166	-1.07708	-2.03066	-1.21495	-1.50615	-3.41508	-5.42112	-4.34024	-2.33927	-3.14902	-3.15175	-1.64781	-1.84832	-1.10743	-1.31841	-1.02184	-0.673094	-1.03893	-0.603556	-0.204856	-0.533621	-0.259862	-0.685131	-0.925853	-0.98446	-1.61987	-1.84891	-2.30518	-2.49451	-6.31292	-1.91361	-1.09378	-2.66343
424	-1.7338	-2.3334	-1.80094	-1.26619	-1.02336	-0.645095	-0.53948	-0.358587	-0.302577	-0.253452	-0.103132	-0.307631	-0.19953	-0.414204	-0.738936	-1.12646	-0.554655	-0.226873	-1.28283	-0.409013	-0.630578	-2.55625	-4.47409	-4.30739	-2.73763	-2.85061	-2.59318	-1.10864	-1.20283	-0.38198	-0.686984	-0.332804	-0.124032	-0.408551	-0.0458656	0.393711	0.172635	0.405048	0.0486236	-0.367033	-0.387991	-1.12435	-1.46418	-1.91734	-2.15289	-5.74299	-1.46206	-0.221978	-2.00205
425	-1.53542	-2.04239	-1.49304	-0.897125	-0.570067	-0.137611	-0.0695049	-0.0145439	-0.0260406	-0.0916161	-0.171354	-0.307193	-0.135959	-0.390439	-0.834116	-1.3149	-0.770683	-0.614909	-1.54527	-0.446827	-0.720887	-2.85657	-4.55218	-3.79587	-2.34837	-2.78506	-2.68487	-1.00316	-1.30654	-0.46926	-0.72109	-0.335333	0.0541262	-0.339903	0.162965	0.619589	0.275768	0.612979	0.0891096	-0.196562	-0.209535	-1.0696	-1.24314	-2.00532	-2.25146	-6.1214	-1.58422	-0.860182	-2.44741
426	-1.27629	-1.97176	-1.30065	-0.60656	-0.259515	0.304992	0.422426	0.347094	0.515228	0.3955	0.294462	0.251706	0.487065	0.172613	-0.159461	-0.764842	-0.0342285	0.128724	-0.999645	0.123677	-0.260876	-2.34167	-4.19283	-3.97401	-2.55839	-2.56574	-2.27619	-0.605542	-0.744951	0.192468	-0.0558619	0.44751	0.748487	0.450499	0.957435	1.46529	1.17109	1.43876	0.880953	0.429775	0.351728	-0.549734	-0.854466	-1.63343	-1.92072	-5.6923	-1.34606	-0.486608	-2.04733
427	-1.39347	-1.97796	-1.38807	-0.64488	-0.306338	0.291965	0.316933	0.205077	0.275526	0.104201	-0.101177	-0.162546	0.151691	-0.20116	-0.656125	-1.27215	-0.641854	-0.570172	-1.68095	-0.468347	-0.952318	-3.12289	-5.04776	-4.2255	-2.52219	-3.00713	-2.88958	-1.08084	-1.31716	-0.352578	-0.538767	-0.0249527	0.40662	0.0275513	0.645557	1.16632	0.765911	1.08865	0.424749	0.063603	-0.0604271	-0.978466	-1.23757	-2.10427	-2.40082	-6.42862	-1.94551	-1.47635	-2.84162
428	-0.906472	-1.55402	-0.867272	-0.111902	0.278332	0.904577	0.969059	0.787877	0.923661	0.717493	0.444668	0.462127	0.758295	0.388605	-0.0159895	-0.702221	0.0188486	0.0654091	-1.01046	0.233924	-0.201342	-2.38255	-4.12312	-3.67634	-2.30183	-2.39719	-2.16191	-0.421389	-0.641269	0.305375	0.113912	0.659715	1.08159	0.737135	1.35203	1.8574	1.48025	1.79127	1.1012	0.723435	0.608166	-0.335548	-0.568321	-1.50563	-1.77206	-5.63289	-1.2707	-0.739802	-2.10254
429	-1.37764	-1.96546	-1.29605	-0.639257	-0.228538	0.284686	0.395421	0.315025	0.401475	0.252283	0.0694613	0.0290178	0.242545	-0.0352694	-0.430133	-1.01397	-0.334579	-0.216109	-1.16535	0.0344636	-0.256802	-2.41855	-3.99914	-3.44071	-2.23854	-2.42373	-2.28061	-0.581676	-0.897966	-0.0142357	-0.27862	0.172535	0.553331	0.171177	0.703768	1.20054	0.865918	1.20927	0.633799	0.288596	0.278371	-0.669646	-0.820368	-1.72789	-1.99036	-5.75217	-1.31056	-0.659151	-2.1605
430	-1.81813	-2.26738	-1.70185	-1.02858	-0.627774	-0.113386	-0.0809629	-0.152016	-0.166568	-0.333302	-0.557466	-0.656899	-0.382022	-0.638822	-1.14801	-1.68442	-1.12317	-1.04797	-1.95967	-0.686491	-1.04771	-3.27444	-4.93133	-3.58131	-2.07443	-2.94047	-3.06058	-1.18946	-1.64395	-0.723664	-0.970799	-0.550577	-0.0767588	-0.563512	0.0416367	0.570399	0.15304	0.567793	-0.0450001	-0.312312	-0.326766	-1.30627	-1.40597	-2.37162	-2.69223	-6.68269	-2.07952	-1.88538	-3.22133
431	-1.76374	-2.24138	-1.60264	-0.889339	-0.441788	0.136656	0.175261	0.00846977	0.052404	-0.171499	-0.489267	-0.516047	-0.2004	-0.487612	-0.97488	-1.58324	-0.940262	-0.89427	-1.82527	-0.489974	-0.875369	-3.1347	-4.7208	-3.46525	-2.09381	-2.80988	-2.90198	-1.02764	-1.48356	-0.529065	-0.774155	-0.302266	0.178654	-0.297309	0.346711	0.900016	0.476711	0.891159	0.224913	-0.0810326	-0.110944	-1.13731	-1.2273	-2.27769	-2.59948	-6.52366	-1.98936	-1.92063	-3.14254
432	-2.07079	-2.56311	-1.88971	-1.12521	-0.634266	0.0165087	0.0564863	-0.228608	-0.128695	-0.421629	-0.829122	-0.777906	-0.439384	-0.741343	-1.19013	-1.87171	-1.11416	-1.07584	-1.99014	-0.58212	-0.936851	-3.20323	-4.59387	-3.64406	-2.57703	-3.00357	-3.0341	-1.18342	-1.65918	-0.68057	-0.950283	-0.437095	0.044278	-0.434208	0.236781	0.818253	0.398863	0.834927	0.129999	-0.211734	-0.224705	-1.33518	-1.38565	-2.54977	-2.84344	-6.56882	-2.20155	-2.03504	-3.23894
433	-1.56039	-1.91944	-1.35767	-0.543635	-0.0255242	0.611731	0.595546	0.283768	0.263046	-0.0841858	-0.586277	-0.564469	-0.18201	-0.479247	-1.05866	-1.7391	-1.07789	-1.13808	-1.92713	-0.392486	-0.770058	-3.05876	-4.22749	-2.99817	-1.98548	-2.64972	-2.83796	-0.864418	-1.505	-0.543801	-0.774258	-0.298153	0.327083	-0.275043	0.468671	1.04442	0.528767	1.06481	0.291878	0.107265	0.114954	-1.05365	-0.977909	-2.31989	-2.61221	-6.42973	-2.12121	-2.11169	-3.20809
434	-2.44681	-3.05974	-2.33873	-1.45887	-0.921301	-0.132847	-0.062245	-0.498181	-0.261723	-0.619411	-1.03774	-0.929226	-0.535007	-0.833591	-1.20253	-1.96171	-1.03649	-0.962156	-1.96082	-0.480281	-0.856734	-3.0849	-4.41336	-3.86286	-3.02709	-3.18035	-3.12923	-1.23134	-1.67803	-0.604632	-0.924766	-0.350603	0.0710749	-0.399061	0.274073	0.932806	0.546094	0.994711	0.284502	-0.168139	-0.165841	-1.40961	-1.49959	-2.76188	-3.10117	-6.62592	-2.47289	-1.99065	-3.28486
435	-2.44055	-3.10465	-2.50202	-1.52172	-1.07007	-0.186335	-0.161449	-0.6193	-0.352831	-0.706187	-1.09785	-0.985772	-0.566321	-0.915969	-1.26814	-2.0793	-1.11334	-1.03682	-2.13324	-0.649212	-1.08399	-3.21572	-4.59598	-4.46712	-3.73135	-3.63994	-3.43691	-1.51359	-1.85146	-0.722387	-1.02397	-0.402156	0.0183624	-0.433076	0.252032	0.92527	0.527657	0.973761	0.231645	-0.256558	-0.305252	-1.59243	-1.80922	-3.03269	-3.40311	-6.882	-2.84235	-1.95361	-3.44665
436	-3.09581	-3.86761	-3.19018	-2.30748	-1.94156	-1.07337	-1.01493	-1.41297	-1.03735	-1.33092	-1.62939	-1.47452	-1.12238	-1.50323	-1.69556	-2.5072	-1.44073	-1.26629	-2.45581	-1.15235	-1.51562	-3.54048	-5.03537	-5.35138	-4.67989	-4.14899	-3.77615	-2.12842	-2.27048	-1.18109	-1.50937	-0.844231	-0.587055	-0.866213	-0.261057	0.386994	0.104511	0.412993	-0.265413	-0.923262	-1.00169	-2.15868	-2.46453	-3.45586	-3.7078	-6.97208	-3.05932	-1.92996	-3.45734
437	-3.08725	-3.93368	-3.35633	-2.46498	-2.28082	-1.36643	-1.37186	-1.7151	-1.28319	-1.52371	-1.76454	-1.57631	-1.25282	-1.73881	-1.83795	-2.69709	-1.58692	-1.39454	-2.68977	-1.55255	-1.91596	-3.73667	-5.27727	-6.27918	-5.74154	-4.64273	-4.02232	-2.63425	-2.52149	-1.47152	-1.74429	-1.00597	-0.823537	-0.943454	-0.359961	0.232648	-0.0034029	0.182438	-0.520876	-1.27959	-1.46965	-2.47847	-2.93279	-3.69194	-3.81663	-6.85895	-3.27305	-1.71877	-3.30475
438	-2.98336	-3.78218	-3.14375	-2.31336	-2.04744	-1.24744	-1.19858	-1.47026	-1.11405	-1.32995	-1.52098	-1.41212	-1.08908	-1.50595	-1.66741	-2.4549	-1.42855	-1.21855	-2.53125	-1.36875	-1.77484	-3.74382	-5.51156	-5.99981	-5.01764	-4.41731	-3.93543	-2.37081	-2.34753	-1.27405	-1.56151	-0.881228	-0.686176	-0.871481	-0.309928	0.292907	0.0552084	0.26201	-0.380625	-1.09056	-1.24402	-2.25245	-2.67685	-3.4709	-3.7032	-7.11948	-3.11918	-1.91488	-3.49962
439	-2.53356	-3.24375	-2.66519	-1.77443	-1.45179	-0.631688	-0.619413	-0.922935	-0.653951	-0.907644	-1.16478	-1.09391	-0.724289	-1.11639	-1.408	-2.18766	-1.25045	-1.11387	-2.35632	-1.05678	-1.51965	-3.59212	-5.30433	-5.44472	-4.40848	-4.1384	-3.75576	-1.98563	-2.09897	-0.993068	-1.26171	-0.618024	-0.289913	-0.617756	0.00778637	0.636786	0.298101	0.628471	-0.0671513	-0.645139	-0.781674	-1.89571	-2.27862	-3.21367	-3.52177	-7.1	-2.9814	-1.91267	-3.47631
440	-2.37179	-3.10901	-2.69467	-1.73458	-1.60617	-0.689777	-0.809544	-1.10043	-0.829925	-1.07092	-1.3431	-1.22842	-0.850504	-1.40286	-1.66119	-2.52885	-1.57964	-1.48037	-2.82195	-1.68187	-2.16689	-4.03787	-5.71999	-6.6772	-5.89818	-4.88673	-4.18002	-2.71664	-2.52834	-1.46575	-1.62439	-0.879613	-0.534672	-0.73606	-0.0645695	0.503545	0.138404	0.382336	-0.433325	-1.05509	-1.37306	-2.33477	-2.90242	-3.59596	-3.72542	-7.06577	-3.37946	-1.78503	-3.38474
441	-2.3131	-3.18159	-2.6656	-1.72488	-1.60735	-0.714332	-0.773607	-1.01235	-0.637527	-0.823793	-1.00223	-0.878956	-0.507364	-1.05144	-1.21567	-2.08209	-1.09556	-0.95686	-2.44499	-1.40292	-1.95485	-3.79601	-5.77619	-6.7378	-5.55653	-4.64548	-3.92292	-2.46656	-2.16408	-1.07456	-1.2282	-0.451727	-0.238683	-0.324095	0.27456	0.840197	0.577297	0.693185	-0.0504116	-0.791804	-1.14888	-2.01508	-2.66048	-3.26656	-3.48063	-6.91504	-3.16879	-1.70054	-3.29096
442	-2.09321	-2.78264	-2.33696	-1.42255	-1.24698	-0.444566	-0.532701	-0.736419	-0.560051	-0.768983	-0.980579	-0.966923	-0.575814	-1.07149	-1.42926	-2.20273	-1.4093	-1.32925	-2.70064	-1.5545	-2.1532	-4.15267	-6.22268	-6.50153	-4.90438	-4.60824	-4.08451	-2.42359	-2.32789	-1.26669	-1.39344	-0.715579	-0.334429	-0.591745	0.0727304	0.629362	0.240087	0.486393	-0.283215	-0.81733	-1.1193	-2.02566	-2.53629	-3.26313	-3.48992	-7.32671	-3.23264	-2.08653	-3.59415
443	-1.94835	-2.58495	-2.22073	-1.34588	-1.2033	-0.446606	-0.539804	-0.700448	-0.573223	-0.759097	-0.914017	-0.947282	-0.587783	-1.07634	-1.45049	-2.18365	-1.41986	-1.30699	-2.63784	-1.54655	-2.0889	-3.98769	-5.94261	-6.59597	-5.23552	-4.61277	-3.98702	-2.45345	-2.30528	-1.28769	-1.41863	-0.77507	-0.38582	-0.66064	-0.0229771	0.51708	0.120476	0.39586	-0.348891	-0.850683	-1.14362	-2.02726	-2.55589	-3.18694	-3.31586	-6.98146	-3.07654	-1.58076	-3.16507
444	-1.99298	-2.80426	-2.38162	-1.53531	-1.48989	-0.720932	-0.77752	-0.881005	-0.586726	-0.695186	-0.717817	-0.702739	-0.379659	-0.905851	-1.08332	-1.84061	-0.949409	-0.742504	-2.23112	-1.37478	-1.88609	-3.5072	-5.53309	-6.82096	-5.60143	-4.44445	-3.66339	-2.41821	-1.99945	-1.00012	-1.1343	-0.4215	-0.247536	-0.30749	0.218901	0.740004	0.496445	0.581683	-0.0784983	-0.798938	-1.17414	-1.88566	-2.56528	-2.95652	-3.07156	-6.36677	-2.82596	-1.06043	-2.69631
445	-1.87401	-2.6449	-2.20082	-1.40303	-1.32237	-0.641775	-0.671529	-0.714371	-0.495311	-0.574635	-0.542255	-0.6038	-0.289294	-0.765206	-1.00367	-1.67031	-0.894545	-0.676279	-2.15068	-1.32455	-1.86825	-3.54321	-5.75853	-6.59841	-4.90038	-4.21556	-3.57883	-2.23804	-1.89824	-0.927264	-1.05241	-0.408164	-0.21716	-0.315811	0.191594	0.690993	0.436271	0.521559	-0.0821571	-0.726392	-1.06597	-1.73563	-2.35801	-2.75815	-2.92456	-6.44902	-2.69235	-1.14679	-2.75656
446	-1.55488	-2.163	-1.79528	-1.02529	-0.899282	-0.292671	-0.350781	-0.370901	-0.331259	-0.439635	-0.444196	-0.605704	-0.284715	-0.718046	-1.14768	-1.723	-1.14652	-0.999207	-2.30923	-1.38936	-1.9531	-3.76434	-5.98351	-6.30126	-4.27459	-4.05363	-3.57696	-2.10161	-1.96347	-1.05519	-1.14544	-0.60401	-0.230737	-0.498467	0.0769537	0.554552	0.165904	0.392928	-0.255983	-0.670033	-0.94677	-1.65505	-2.1232	-2.6331	-2.75341	-6.54255	-2.59263	-1.21973	-2.74528
447	-1.61812	-2.30678	-1.96098	-1.21549	-1.16651	-0.557083	-0.602562	-0.584876	-0.449495	-0.505459	-0.397397	-0.540385	-0.251972	-0.705955	-0.997014	-1.58278	-0.891059	-0.638438	-2.04447	-1.31254	-1.79499	-3.31016	-5.39648	-6.62157	-5.06003	-4.04915	-3.36681	-2.20326	-1.82089	-0.932205	-1.04509	-0.464722	-0.243619	-0.381122	0.100354	0.571449	0.290115	0.418454	-0.154382	-0.725876	-1.05971	-1.66063	-2.25996	-2.54897	-2.59523	-5.90959	-2.43927	-0.591771	-2.20327
448	-1.71545	-2.52581	-2.09783	-1.36842	-1.34671	-0.746575	-0.744529	-0.693931	-0.450504	-0.454273	-0.266412	-0.373148	-0.102398	-0.555294	-0.70971	-1.30079	-0.531209	-0.219078	-1.74751	-1.1374	-1.63782	-3.03827	-5.26608	-6.45298	-4.77096	-3.85717	-3.18583	-2.06574	-1.58265	-0.678392	-0.805578	-0.191018	-0.134266	-0.129804	0.26713	0.725574	0.568628	0.543838	0.0666228	-0.64869	-1.00404	-1.51638	-2.19101	-2.40049	-2.53965	-5.77306	-2.3342	-0.561703	-2.21167
449	-1.49815	-2.15801	-1.77664	-1.09466	-1.02425	-0.515885	-0.532484	-0.440497	-0.384057	-0.40072	-0.218249	-0.446631	-0.176671	-0.573196	-0.917731	-1.37233	-0.839496	-0.57166	-1.92851	-1.28242	-1.79198	-3.29577	-5.59752	-6.03152	-3.87005	-3.62949	-3.20614	-1.95232	-1.69121	-0.875565	-0.968949	-0.482751	-0.257034	-0.413133	0.0408464	0.466402	0.177694	0.273024	-0.223667	-0.695619	-0.975365	-1.4893	-1.99446	-2.28816	-2.40882	-5.93698	-2.23786	-0.728916	-2.2908
450	-1.39112	-1.95942	-1.65074	-1.04017	-0.974713	-0.552796	-0.571266	-0.425216	-0.464614	-0.461216	-0.210426	-0.525362	-0.290503	-0.648621	-1.06271	-1.41643	-0.993123	-0.689777	-1.93542	-1.37355	-1.79474	-3.17158	-5.34194	-6.03798	-3.85523	-3.45956	-3.0642	-1.95634	-1.72472	-1.01369	-1.10023	-0.699864	-0.427044	-0.63712	-0.202188	0.187509	-0.13656	0.00992098	-0.457164	-0.820001	-1.06023	-1.51446	-1.93023	-2.15803	-2.16146	-5.49823	-2.0405	-0.290751	-1.84547
451	-1.21936	-1.96589	-1.59378	-1.00501	-1.01103	-0.59747	-0.555069	-0.354111	-0.206341	-0.116902	0.278354	0.0265533	0.216685	-0.144872	-0.315373	-0.690883	-0.0724351	0.368981	-1.06127	-0.708941	-1.08717	-2.13614	-4.24659	-5.64065	-3.91995	-2.94157	-2.37506	-1.51431	-1.00658	-0.276518	-0.415552	0.0374157	0.0271236	0.0402248	0.305157	0.67425	0.560481	0.501766	0.216831	-0.407876	-0.692737	-1.00969	-1.61003	-1.62634	-1.69895	-4.5501	-1.53968	0.439538	-1.19399
452	-1.31168	-2.08021	-1.67999	-1.05441	-1.04959	-0.604876	-0.572016	-0.393546	-0.243253	-0.162505	0.199993	-0.0401964	0.180324	-0.191583	-0.370166	-0.762609	-0.173327	0.228227	-1.23938	-0.86343	-1.32169	-2.44897	-4.70532	-5.60334	-3.61329	-3.08285	-2.60487	-1.60639	-1.14222	-0.374557	-0.486985	-0.0139246	-0.00913601	0.00652676	0.302306	0.678344	0.55157	0.469194	0.155868	-0.456642	-0.760017	-1.09604	-1.70865	-1.77816	-1.93231	-5.00684	-1.76333	-0.0247747	-1.6403
453	-1.27805	-1.86932	-1.54329	-0.97791	-0.931998	-0.576845	-0.57289	-0.35992	-0.409787	-0.350053	0.0116585	-0.365208	-0.148737	-0.457201	-0.845925	-1.07409	-0.75068	-0.386412	-1.60841	-1.21951	-1.63789	-2.7699	-4.96793	-5.14731	-2.83505	-2.92392	-2.73383	-1.67254	-1.46055	-0.822948	-0.902649	-0.5801	-0.379673	-0.549032	-0.184021	0.162027	-0.123683	-0.05085	-0.403015	-0.738723	-0.950394	-1.28545	-1.68828	-1.8256	-1.91069	-5.11874	-1.76892	-0.197938	-1.71492
454	-0.862331	-1.45924	-1.16013	-0.705549	-0.702551	-0.481564	-0.433656	-0.112863	-0.181062	-0.0329622	0.52901	0.0629299	0.201177	-0.0326441	-0.357323	-0.399544	-0.148671	0.381445	-0.773195	-0.687479	-0.959273	-1.609	-3.59444	-4.11802	-2.05248	-1.96941	-1.84025	-1.0797	-0.793635	-0.324431	-0.428785	-0.242358	-0.172389	-0.268422	-0.0570227	0.198077	-0.00350761	-0.0194238	-0.163545	-0.466147	-0.612689	-0.751667	-1.12812	-1.06171	-1.12267	-3.76345	-0.990127	0.819478	-0.715842
455	-0.885644	-1.38966	-1.1243	-0.63219	-0.585365	-0.319266	-0.312786	-0.0497749	-0.196135	-0.122371	0.303793	-0.164995	0.0135473	-0.25341	-0.734484	-0.838384	-0.651683	-0.253641	-1.31503	-1.01032	-1.32987	-2.27363	-4.30124	-4.71457	-2.36711	-2.35308	-2.23778	-1.32516	-1.18795	-0.694694	-0.759295	-0.549176	-0.279458	-0.516393	-0.17086	0.126119	-0.210538	-0.0736653	-0.39869	-0.577324	-0.721018	-0.991442	-1.26458	-1.3614	-1.32832	-4.27676	-1.25103	0.556544	-0.935239
456	-1.10292	-1.61086	-1.31232	-0.772229	-0.693163	-0.377631	-0.385662	-0.154383	-0.287449	-0.235005	0.116123	-0.32348	-0.10366	-0.363446	-0.863663	-1.01123	-0.839957	-0.526657	-1.60119	-1.17242	-1.60855	-2.73305	-4.8776	-4.51132	-2.00991	-2.57749	-2.59202	-1.45714	-1.40809	-0.8221	-0.884389	-0.64147	-0.338188	-0.616495	-0.218866	0.120718	-0.239342	-0.0751572	-0.445127	-0.634725	-0.796332	-1.15304	-1.4478	-1.63941	-1.72366	-4.95486	-1.60169	-0.184301	-1.62276
457	-1.19994	-1.53022	-1.29773	-0.748397	-0.606094	-0.283315	-0.342043	-0.177014	-0.463778	-0.510598	-0.32848	-0.797386	-0.525773	-0.799798	-1.51499	-1.68943	-1.65077	-1.52353	-2.41605	-1.68252	-2.19385	-3.6408	-5.75877	-4.58475	-1.87372	-2.95765	-3.16235	-1.77996	-2.0279	-1.43543	-1.45263	-1.22829	-0.670295	-1.14985	-0.590819	-0.214052	-0.754143	-0.392707	-0.942784	-0.928074	-1.03565	-1.55515	-1.63887	-2.0863	-2.05783	-5.70085	-2.02871	-0.841695	-2.13315
458	-1.90198	-2.3414	-2.05174	-1.4079	-1.28064	-0.822976	-0.892601	-0.810567	-0.952686	-1.02345	-0.935328	-1.24603	-0.962038	-1.31779	-1.86782	-2.25057	-1.90827	-1.73344	-2.87037	-2.06055	-2.56793	-4.2793	-6.50982	-6.10602	-3.70611	-4.11228	-3.93927	-2.50957	-2.5421	-1.76745	-1.84586	-1.45081	-1.00607	-1.37059	-0.806501	-0.370753	-0.818326	-0.535711	-1.12465	-1.36294	-1.56241	-2.17538	-2.46456	-2.92462	-2.96619	-6.78046	-2.79552	-1.54604	-3.01104
459	-2.45826	-2.91976	-2.55724	-1.86558	-1.66269	-1.15406	-1.20326	-1.16678	-1.24258	-1.32954	-1.30424	-1.57339	-1.25228	-1.5488	-2.07873	-2.49199	-2.09906	-1.94636	-3.08904	-2.13142	-2.69508	-4.51945	-6.73367	-5.54211	-3.22779	-4.23813	-4.28397	-2.60035	-2.77109	-1.87652	-2.0182	-1.60801	-1.18659	-1.60067	-1.02349	-0.515767	-0.943569	-0.627638	-1.19616	-1.49251	-1.65555	-2.4037	-2.69728	-3.29284	-3.5273	-7.47104	-3.26603	-2.52262	-3.87942
460	-1.90133	-2.37644	-2.05656	-1.37828	-1.21407	-0.747843	-0.80195	-0.710036	-0.812797	-0.8603	-0.721262	-1.08123	-0.741506	-1.00426	-1.57013	-1.86779	-1.62525	-1.46673	-2.58382	-1.78346	-2.41121	-3.88745	-6.07634	-4.71165	-2.21436	-3.48287	-3.68238	-2.10553	-2.2584	-1.44328	-1.52966	-1.18829	-0.776899	-1.18995	-0.64839	-0.172091	-0.60807	-0.318448	-0.830262	-1.05721	-1.23384	-1.86356	-2.15116	-2.63335	-2.86768	-6.54499	-2.76996	-1.94284	-3.19137
461	-1.99907	-2.41824	-2.07682	-1.39882	-1.17564	-0.713675	-0.767457	-0.691671	-0.826011	-0.898228	-0.822912	-1.18693	-0.827052	-1.04378	-1.66952	-1.94306	-1.75824	-1.65743	-2.65288	-1.73008	-2.35765	-3.89871	-5.93395	-3.82646	-1.49575	-3.2585	-3.69555	-1.96244	-2.30153	-1.47002	-1.5788	-1.27436	-0.801433	-1.30652	-0.726616	-0.22435	-0.701494	-0.337547	-0.861904	-1.02673	-1.14824	-1.85774	-2.05577	-2.65986	-2.96464	-6.73381	-2.82208	-2.44396	-3.53118
462	-2.29704	-2.73574	-2.3459	-1.63903	-1.39159	-0.883537	-0.932001	-0.903104	-0.997603	-1.09886	-1.11065	-1.39324	-1.03917	-1.29117	-1.87783	-2.25287	-1.94057	-1.84458	-2.89627	-1.86915	-2.46901	-4.26214	-6.343	-4.44454	-2.18211	-3.72272	-4.02819	-2.21451	-2.54088	-1.64177	-1.78162	-1.41005	-0.942213	-1.42813	-0.823524	-0.29898	-0.760566	-0.397779	-0.967678	-1.20131	-1.32903	-2.11744	-2.33927	-3.02858	-3.3507	-7.33064	-3.09689	-2.81041	-3.96121
463	-1.82115	-2.14539	-1.75565	-1.08382	-0.758428	-0.299602	-0.344598	-0.31892	-0.491812	-0.621965	-0.703987	-1.02304	-0.651616	-0.83155	-1.53614	-1.84083	-1.65802	-1.6485	-2.4656	-1.30193	-1.86262	-3.676	-5.44642	-2.68236	-0.642576	-2.74611	-3.40229	-1.4666	-2.06387	-1.20768	-1.35923	-1.07605	-0.497454	-1.12521	-0.476891	0.0590799	-0.477216	0.00235634	-0.578738	-0.66462	-0.702355	-1.55882	-1.60143	-2.44215	-2.79578	-6.75712	-2.55085	-2.78684	-3.66319
464	-1.88765	-2.17375	-1.79941	-1.10125	-0.732709	-0.245593	-0.286825	-0.327958	-0.493007	-0.677065	-0.828007	-1.11341	-0.719378	-0.899345	-1.61894	-1.98997	-1.72439	-1.73671	-2.56317	-1.22428	-1.78628	-3.8154	-5.54582	-2.79846	-0.792782	-2.89318	-3.54414	-1.44675	-2.13506	-1.20719	-1.39469	-1.08254	-0.474687	-1.14707	-0.469346	0.106595	-0.440826	0.0936462	-0.519849	-0.612867	-0.610061	-1.60057	-1.58984	-2.5964	-2.94422	-7.04838	-2.75086	-2.95706	-3.86257
465	-1.73897	-1.97562	-1.58184	-0.906359	-0.521406	-0.0543602	-0.108164	-0.146276	-0.354631	-0.554077	-0.766418	-1.04693	-0.651378	-0.834507	-1.59856	-1.95286	-1.74023	-1.79534	-2.51076	-1.17446	-1.68808	-3.70268	-5.27084	-2.35343	-0.495626	-2.62293	-3.35384	-1.31207	-2.05908	-1.18515	-1.35423	-1.06277	-0.398801	-1.10273	-0.387296	0.173252	-0.418375	0.141025	-0.509023	-0.543594	-0.538012	-1.49847	-1.42297	-2.44956	-2.78119	-6.85259	-2.51213	-3.0484	-3.77011
466	-1.81946	-2.18299	-1.77093	-1.04944	-0.733438	-0.213556	-0.270444	-0.300787	-0.438104	-0.606517	-0.754292	-1.01127	-0.620051	-0.869732	-1.54953	-1.95291	-1.66462	-1.66439	-2.58078	-1.36497	-1.94825	-3.89721	-5.78756	-3.46371	-1.36783	-3.12128	-3.58661	-1.6313	-2.1456	-1.24097	-1.38088	-1.01976	-0.436622	-1.02006	-0.333509	0.208402	-0.333993	0.122291	-0.526505	-0.66941	-0.750882	-1.63701	-1.73136	-2.61318	-2.94564	-7.06751	-2.68313	-2.8297	-3.77717
467	-1.82287	-2.23142	-1.80496	-1.07659	-0.76329	-0.230535	-0.268121	-0.306374	-0.396899	-0.556128	-0.695468	-0.911968	-0.552278	-0.818665	-1.43575	-1.89524	-1.50791	-1.47151	-2.46656	-1.2409	-1.8047	-3.86334	-5.82279	-3.96714	-1.86542	-3.30373	-3.57875	-1.62444	-2.06047	-1.12223	-1.28708	-0.88801	-0.353926	-0.888159	-0.235423	0.305486	-0.187185	0.240055	-0.396197	-0.601805	-0.686051	-1.602	-1.74942	-2.62992	-2.95317	-7.11101	-2.6559	-2.52193	-3.67579
468	-1.84506	-2.23492	-1.73168	-1.04576	-0.686605	-0.181134	-0.193574	-0.234779	-0.320514	-0.482916	-0.692504	-0.848445	-0.538088	-0.797148	-1.38573	-1.869	-1.43748	-1.40551	-2.31084	-1.06267	-1.5118	-3.65273	-5.41186	-3.57984	-1.78403	-3.08195	-3.3528	-1.44614	-1.93069	-1.0247	-1.22152	-0.824903	-0.292801	-0.817185	-0.170776	0.350048	-0.123941	0.303609	-0.334789	-0.538583	-0.588028	-1.51376	-1.60201	-2.53082	-2.85424	-6.95964	-2.3507	-2.43326	-3.57972
469	-1.64136	-2.01707	-1.5753	-0.830278	-0.514822	0.044068	-0.0268454	-0.105239	-0.223628	-0.427928	-0.670898	-0.849881	-0.460948	-0.778631	-1.44139	-1.93948	-1.56812	-1.59922	-2.55128	-1.28569	-1.85705	-3.93421	-5.81781	-3.87273	-1.8621	-3.2529	-3.54604	-1.61474	-2.07563	-1.15913	-1.28115	-0.856107	-0.248348	-0.79095	-0.0653316	0.46007	-0.0919502	0.344742	-0.379382	-0.545129	-0.65987	-1.56186	-1.67355	-2.60622	-2.89848	-7.12015	-2.58431	-2.70452	-3.69422
470	-1.55697	-2.0282	-1.59832	-0.842104	-0.594703	-0.0277193	-0.0938412	-0.133051	-0.209217	-0.368354	-0.508647	-0.7065	-0.333842	-0.684027	-1.28606	-1.78072	-1.3904	-1.36672	-2.44607	-1.31819	-1.92425	-3.90097	-6.00121	-4.49815	-2.29903	-3.42108	-3.54266	-1.71652	-1.99963	-1.0915	-1.18752	-0.738002	-0.205162	-0.65596	0.0220568	0.522343	0.0168463	0.370014	-0.32043	-0.550734	-0.721651	-1.53345	-1.76378	-2.5458	-2.81709	-7.00149	-2.56293	-2.30366	-3.45324
471	-1.26814	-1.82675	-1.30341	-0.55533	-0.271843	0.298663	0.292892	0.246775	0.259429	0.119547	-0.0193739	-0.149413	0.168487	-0.172252	-0.673629	-1.22394	-0.706774	-0.639371	-1.75283	-0.618644	-1.14837	-3.21801	-5.27715	-4.23561	-2.24352	-2.99081	-2.94168	-1.14544	-1.36562	-0.435513	-0.585236	-0.107326	0.344111	-0.0467379	0.569961	1.06674	0.642406	0.959016	0.310731	-0.00124989	-0.149353	-0.994482	-1.26495	-2.05271	-2.35103	-6.45586	-1.96398	-1.53694	-2.85668
472	-0.647393	-1.13048	-0.615031	0.145706	0.442551	1.02406	0.973458	0.88317	0.832822	0.637046	0.362959	0.268003	0.613576	0.22482	-0.362057	-0.954899	-0.487121	-0.52701	-1.55289	-0.330696	-0.879026	-3.01623	-4.95436	-3.70608	-1.7752	-2.57463	-2.57827	-0.758095	-1.05729	-0.160998	-0.253992	0.237341	0.809032	0.376276	1.08278	1.55351	1.04572	1.4013	0.643615	0.428747	0.261214	-0.588682	-0.777166	-1.67323	-1.91975	-6.13773	-1.58628	-1.4265	-2.55456
473	-0.944238	-1.42379	-0.983031	-0.213549	0.00460606	0.588184	0.494987	0.436063	0.347881	0.16707	-0.0530291	-0.200455	0.162875	-0.26329	-0.878432	-1.43346	-1.03246	-1.06175	-2.13608	-1.00378	-1.60066	-3.62816	-5.71592	-4.46659	-2.33009	-3.15977	-3.14936	-1.39689	-1.62591	-0.757382	-0.800686	-0.310505	0.272564	-0.133592	0.590955	1.03882	0.501369	0.824634	0.0529661	-0.148775	-0.364362	-1.13032	-1.36314	-2.15409	-2.35706	-6.61384	-2.09957	-1.83834	-2.96554
474	-0.476747	-1.11436	-0.609512	0.195443	0.381795	1.01755	0.957325	0.881848	0.921073	0.763709	0.583602	0.50566	0.84894	0.372619	-0.113919	-0.747542	-0.214395	-0.199535	-1.42614	-0.375189	-0.979487	-2.96967	-5.173	-4.60641	-2.5357	-2.84438	-2.57549	-0.925365	-0.951275	-0.0526352	-0.0937159	0.47191	0.941165	0.67004	1.33637	1.76819	1.32085	1.53563	0.786273	0.453979	0.181029	-0.54269	-0.912793	-1.61805	-1.82825	-5.97544	-1.58913	-0.983763	-2.24627
475	-1.68101	-2.22812	-1.79115	-1.03251	-0.839465	-0.260514	-0.323497	-0.344199	-0.374027	-0.505129	-0.593865	-0.771883	-0.425016	-0.81809	-1.34389	-1.86205	-1.41323	-1.33947	-2.5181	-1.50586	-2.09837	-4.00984	-6.22593	-5.20936	-2.9987	-3.74748	-3.67962	-1.98775	-2.10894	-1.21274	-1.29647	-0.808376	-0.348753	-0.698146	-0.0573654	0.414047	-0.0401712	0.226391	-0.445647	-0.752771	-0.972196	-1.70594	-2.02971	-2.69471	-2.93193	-7.04319	-2.65882	-2.13266	-3.40395
476	-1.84742	-2.54866	-2.05599	-1.29073	-1.13264	-0.523545	-0.534449	-0.543678	-0.425453	-0.50408	-0.49478	-0.620848	-0.310226	-0.714219	-1.06626	-1.63197	-1.0191	-0.837678	-2.18752	-1.29502	-1.85827	-3.69176	-5.99521	-5.69162	-3.61333	-3.84297	-3.54604	-1.98114	-1.88961	-0.944228	-1.0735	-0.523487	-0.245208	-0.451626	0.0858807	0.567926	0.252519	0.397672	-0.185596	-0.683621	-0.94013	-1.63503	-2.11271	-2.63974	-2.90468	-6.78919	-2.58027	-1.64832	-3.1131
477	-2.36027	-2.99368	-2.56717	-1.88654	-1.75702	-1.24817	-1.25579	-1.16393	-1.11827	-1.1335	-0.984675	-1.21542	-0.946664	-1.28514	-1.63933	-2.06969	-1.55444	-1.28267	-2.5955	-1.8754	-2.37945	-4.02958	-6.36635	-5.98692	-3.74926	-4.13905	-3.9288	-2.49143	-2.38697	-1.51298	-1.66313	-1.20127	-0.971727	-1.18399	-0.72123	-0.261821	-0.547009	-0.415846	-0.888531	-1.3583	-1.58735	-2.17766	-2.63795	-3.00824	-3.23958	-6.94516	-2.89502	-1.82901	-3.34546
478	-2.08053	-2.74676	-2.34425	-1.60443	-1.51209	-0.954935	-1.00034	-0.942169	-0.891501	-0.93309	-0.798946	-1.02191	-0.692524	-1.08869	-1.45965	-1.9163	-1.43052	-1.21181	-2.5828	-1.8856	-2.48843	-3.99571	-6.36926	-5.98639	-3.68412	-4.08768	-3.89098	-2.46203	-2.30122	-1.43252	-1.50857	-1.00805	-0.756605	-0.93661	-0.431609	0.0167656	-0.298626	-0.210572	-0.736468	-1.19634	-1.48854	-2.03573	-2.52628	-2.90507	-3.13798	-6.86489	-2.95776	-1.90792	-3.31777
479	-1.55776	-2.33283	-1.89166	-1.19398	-1.15433	-0.632711	-0.626495	-0.518573	-0.376797	-0.354324	-0.10939	-0.307788	-0.0282173	-0.437978	-0.670537	-1.13045	-0.555729	-0.25398	-1.72963	-1.19736	-1.75372	-3.08874	-5.46094	-5.71254	-3.53974	-3.48654	-3.1231	-1.88415	-1.53245	-0.692597	-0.77781	-0.255427	-0.162143	-0.191536	0.202706	0.608579	0.415159	0.36493	-0.0575041	-0.636106	-0.955151	-1.38887	-1.98193	-2.20319	-2.42712	-5.89273	-2.24314	-0.887497	-2.41159
480	-2.02289	-2.71798	-2.31362	-1.73427	-1.69205	-1.29801	-1.26096	-1.05278	-0.97929	-0.88857	-0.504137	-0.810309	-0.612942	-0.925849	-1.15312	-1.45701	-0.95551	-0.524692	-1.90235	-1.54977	-1.96353	-3.10964	-5.42063	-5.68667	-3.5807	-3.53757	-3.23612	-2.17501	-1.84209	-1.10846	-1.24824	-0.845455	-0.811972	-0.853919	-0.561726	-0.192022	-0.339619	-0.389874	-0.668382	-1.20797	-1.4528	-1.78532	-2.32051	-2.38826	-2.56685	-5.76474	-2.27644	-0.773938	-2.38082
481	-2.06984	-2.74175	-2.39512	-1.80412	-1.79341	-1.40792	-1.40344	-1.18952	-1.16758	-1.07714	-0.655448	-0.997138	-0.766561	-1.08541	-1.34192	-1.58474	-1.19205	-0.780503	-2.12782	-1.87258	-2.32264	-3.23931	-5.45186	-5.50456	-3.33974	-3.54974	-3.39122	-2.37243	-2.0523	-1.37728	-1.45872	-1.09056	-1.03883	-1.08458	-0.787505	-0.439627	-0.617005	-0.687088	-0.958822	-1.427	-1.68606	-1.95428	-2.45662	-2.50905	-2.6897	-5.7825	-2.53026	-1.07126	-2.56696
482	-1.49639	-2.28627	-1.87595	-1.31683	-1.33198	-0.972392	-0.904777	-0.655371	-0.512165	-0.364165	0.136017	-0.153254	0.0275051	-0.296763	-0.393185	-0.674858	-0.132577	0.359277	-1.11622	-0.956928	-1.36922	-2.20705	-4.42687	-5.09669	-3.13717	-2.86596	-2.51175	-1.62629	-1.12349	-0.431469	-0.552081	-0.143538	-0.271104	-0.166918	0.0125849	0.331378	0.302396	0.0969288	-0.0551598	-0.684963	-0.960704	-1.16071	-1.77854	-1.71884	-1.92553	-4.79263	-1.7318	-0.0634981	-1.65308
483	-1.7166	-2.52009	-2.08903	-1.45827	-1.45381	-0.996971	-0.952787	-0.783871	-0.598382	-0.512328	-0.141073	-0.361096	-0.136153	-0.515313	-0.638936	-1.051	-0.417383	-0.00225849	-1.52144	-1.17457	-1.63891	-2.75131	-5.05766	-5.81554	-3.84968	-3.41268	-2.94813	-1.93528	-1.44621	-0.656893	-0.776581	-0.2752	-0.328966	-0.25773	0.0171419	0.394356	0.316024	0.16936	-0.121025	-0.793954	-1.10904	-1.43053	-2.07325	-2.12716	-2.31937	-5.43107	-2.11077	-0.462838	-2.07913
484	-1.14209	-2.1567	-1.62671	-0.948585	-0.978925	-0.454699	-0.359997	-0.202503	0.208818	0.344122	0.735559	0.657081	0.884137	0.456908	0.558263	-0.00478783	0.836075	1.24628	-0.497961	-0.202349	-0.750581	-1.78193	-4.09884	-5.36774	-3.60427	-2.80458	-2.14035	-1.17438	-0.449299	0.451381	0.333549	0.976443	0.706358	0.985386	1.15906	1.54806	1.66151	1.32074	1.09099	0.16662	-0.247408	-0.54324	-1.39452	-1.37731	-1.68721	-4.57641	-1.51934	0.219756	-1.42819
485	-1.62536	-2.66504	-2.12174	-1.30364	-1.31098	-0.627407	-0.605959	-0.5603	-0.116332	-0.0585814	0.162244	0.160039	0.485701	-0.0150009	0.032345	-0.671517	0.197619	0.485722	-1.32317	-0.837061	-1.5176	-2.77306	-5.19999	-6.12684	-4.19496	-3.65452	-3.01848	-1.81844	-1.15166	-0.126678	-0.198072	0.552871	0.397564	0.633036	0.946987	1.39679	1.42838	1.12775	0.711816	-0.209427	-0.702239	-1.12648	-2.01411	-2.15474	-2.53226	-5.75944	-2.4218	-0.92467	-2.49721
486	-1.48472	-2.6333	-2.03932	-1.21057	-1.23921	-0.513476	-0.460408	-0.432315	0.151507	0.225396	0.445386	0.536582	0.847031	0.321049	0.498101	-0.303304	0.718455	1.01492	-0.884498	-0.400193	-1.07526	-2.33297	-4.72231	-6.10054	-4.41474	-3.47423	-2.67141	-1.54042	-0.745652	0.334656	0.240902	1.0755	0.807303	1.14572	1.41296	1.88541	2.01777	1.64231	1.23838	0.162374	-0.371272	-0.805354	-1.79166	-1.89548	-2.29139	-5.32222	-2.14037	-0.483541	-2.12366
487	-1.39989	-2.3813	-1.88343	-1.12855	-1.15302	-0.530659	-0.493661	-0.415947	-0.0183119	0.0420273	0.305686	0.264209	0.543092	0.0651484	0.083769	-0.562341	0.296152	0.627244	-1.0938	-0.634148	-1.22214	-2.43078	-4.76047	-6.06853	-4.30208	-3.41004	-2.69529	-1.6297	-0.959492	-0.00698204	-0.10476	0.589715	0.45163	0.64775	0.943322	1.38074	1.38622	1.15206	0.764828	-0.122358	-0.565715	-0.969339	-1.80241	-1.9013	-2.17006	-5.23513	-2.02592	-0.294788	-1.92983
488	-2.05833	-2.97523	-2.49807	-1.65047	-1.63039	-0.916056	-0.948182	-0.951494	-0.614596	-0.626879	-0.495749	-0.537388	-0.177617	-0.673162	-0.775024	-1.46082	-0.658397	-0.411421	-2.11536	-1.48322	-2.16679	-3.58124	-6.01105	-6.71879	-4.68757	-4.28757	-3.71636	-2.40203	-1.88486	-0.855352	-0.931399	-0.215274	-0.20262	-0.128602	0.298692	0.789514	0.67579	0.543724	0.0232697	-0.77779	-1.23435	-1.7624	-2.54657	-2.81024	-3.12652	-6.56375	-3.00822	-1.5778	-3.13069
489	-1.82168	-2.86645	-2.31462	-1.39489	-1.38274	-0.56039	-0.588898	-0.668863	-0.191543	-0.228204	-0.184114	-0.0963699	0.28623	-0.282299	-0.28862	-1.12651	-0.177449	0.0158165	-1.78739	-1.08061	-1.80542	-3.3171	-5.74279	-6.7215	-4.87663	-4.1921	-3.46991	-2.1299	-1.5216	-0.413222	-0.476429	0.359445	0.328089	0.496454	0.945827	1.45329	1.38799	1.18752	0.59241	-0.324335	-0.845507	-1.4213	-2.29937	-2.60843	-2.96307	-6.3895	-2.85077	-1.40509	-2.96388
490	-1.72735	-2.73802	-2.20752	-1.3643	-1.36781	-0.612677	-0.609301	-0.651089	-0.194361	-0.214677	-0.111579	-0.0520901	0.274851	-0.268592	-0.26311	-1.05037	-0.0924322	0.15227	-1.57689	-0.922675	-1.5416	-2.9953	-5.2946	-6.60869	-4.99613	-3.9879	-3.19305	-1.99737	-1.3698	-0.331383	-0.427009	0.362794	0.308254	0.476853	0.882327	1.37274	1.31795	1.14207	0.596187	-0.316114	-0.787736	-1.33314	-2.17312	-2.4208	-2.68543	-5.92166	-2.51156	-0.845383	-2.48247
491	-2.44292	-3.32987	-2.84597	-2.00132	-1.9478	-1.2141	-1.23505	-1.2688	-0.923491	-0.962464	-0.866573	-0.889321	-0.543371	-1.01244	-1.11702	-1.8247	-0.955014	-0.688667	-2.35107	-1.6232	-2.24747	-3.80021	-6.14617	-6.97526	-5.1278	-4.58962	-3.97845	-2.62043	-2.15608	-1.0883	-1.22629	-0.509151	-0.480083	-0.461512	-0.0192951	0.517131	0.3901	0.337975	-0.19451	-1.02165	-1.43201	-2.06451	-2.82339	-3.14439	-3.44209	-6.87936	-3.21097	-1.72675	-3.35767
492	-2.34222	-3.25286	-2.71541	-1.80487	-1.70823	-0.906522	-0.939167	-1.0491	-0.686372	-0.776636	-0.7879	-0.764223	-0.369759	-0.868568	-1.01089	-1.78203	-0.90358	-0.711139	-2.38113	-1.51621	-2.21555	-3.91321	-6.31303	-6.78658	-4.85522	-4.56239	-4.00847	-2.48571	-2.10379	-0.983318	-1.1017	-0.346637	-0.247572	-0.263055	0.253703	0.808388	0.632041	0.607314	-0.0108173	-0.806283	-1.22354	-1.93672	-2.67269	-3.134	-3.48699	-7.15088	-3.27669	-2.04897	-3.59769
493	-2.46465	-3.47896	-2.88783	-1.94675	-1.86742	-0.986365	-1.00366	-1.17351	-0.677348	-0.781025	-0.834036	-0.70123	-0.312193	-0.857393	-0.886454	-1.76644	-0.733101	-0.542798	-2.26955	-1.38447	-2.05338	-3.76256	-6.06127	-6.98765	-5.39223	-4.66448	-3.94996	-2.4978	-2.01854	-0.856576	-0.992893	-0.150308	-0.125277	-0.0476379	0.458084	1.02906	0.916974	0.83547	0.18821	-0.733055	-1.18159	-1.92676	-2.73355	-3.1928	-3.53818	-7.01253	-3.28612	-1.88685	-3.48935
494	-2.33172	-3.24146	-2.74625	-1.79512	-1.72317	-0.846113	-0.910125	-1.07856	-0.681748	-0.81097	-0.89208	-0.809044	-0.414362	-0.950327	-1.08393	-1.9302	-0.970457	-0.80691	-2.44805	-1.51614	-2.17422	-3.91297	-6.16138	-7.09387	-5.51138	-4.76872	-4.05311	-2.58917	-2.16572	-1.03044	-1.15642	-0.357852	-0.223669	-0.251737	0.302742	0.87972	0.674258	0.704583	0.0131428	-0.804611	-1.23701	-2.01787	-2.77952	-3.26688	-3.55767	-7.07559	-3.3408	-1.87355	-3.48728
495	-2.12439	-2.94295	-2.44271	-1.49302	-1.34309	-0.509607	-0.570498	-0.740762	-0.449129	-0.607947	-0.724884	-0.710392	-0.286604	-0.769588	-1.03571	-1.81547	-0.981917	-0.861092	-2.41786	-1.37227	-2.08438	-3.9714	-6.30875	-6.52792	-4.59673	-4.47227	-3.97687	-2.29542	-2.06948	-0.930809	-1.05475	-0.329831	-0.0834929	-0.246099	0.355505	0.942413	0.652384	0.782743	0.082268	-0.594497	-0.962918	-1.81114	-2.4587	-3.08363	-3.43358	-7.26655	-3.23708	-2.12482	-3.63524
496	-2.71653	-3.65727	-3.05073	-2.02766	-1.84882	-0.887999	-0.935739	-1.22157	-0.770139	-0.973085	-1.18191	-1.03138	-0.574916	-1.09676	-1.24589	-2.16151	-1.14234	-1.02793	-2.66964	-1.54584	-2.26116	-4.19974	-6.45196	-6.83744	-5.19128	-4.88006	-4.3293	-2.60221	-2.34497	-1.10878	-1.26624	-0.431202	-0.256503	-0.343012	0.279484	0.914561	0.686247	0.75967	0.0131735	-0.811379	-1.20748	-2.14389	-2.84453	-3.55355	-3.96529	-7.71139	-3.68386	-2.64731	-4.14835
497	-3.54324	-4.42384	-3.7824	-2.70287	-2.40348	-1.39527	-1.43398	-1.80805	-1.36328	-1.63658	-1.90995	-1.77554	-1.24415	-1.67798	-1.89228	-2.79914	-1.76123	-1.65333	-3.2603	-1.93718	-2.69685	-4.79569	-7.04379	-6.72365	-4.97485	-5.28052	-4.99403	-2.96938	-2.93796	-1.58476	-1.8171	-1.00433	-0.783847	-1.01628	-0.344934	0.393101	0.127194	0.319817	-0.424155	-1.23835	-1.55262	-2.68641	-3.29773	-4.22402	-4.77634	-8.68983	-4.42472	-3.80103	-5.21271
498	-3.87737	-4.81187	-4.11609	-3.06653	-2.77653	-1.75854	-1.77179	-2.17525	-1.66499	-1.93419	-2.22308	-2.02515	-1.53363	-1.99856	-2.13488	-3.07955	-1.95882	-1.82501	-3.41962	-2.13597	-2.81268	-4.8587	-6.987	-7.03129	-5.57486	-5.49878	-5.10662	-3.22393	-3.13862	-1.82267	-2.06881	-1.22646	-1.05606	-1.20821	-0.555401	0.158195	-0.0661192	0.0731276	-0.673172	-1.54158	-1.85029	-2.95729	-3.5629	-4.45703	-4.93928	-8.66299	-4.49203	-3.71808	-5.16001
499	-3.979	-4.82245	-4.21488	-3.15612	-2.89775	-1.85826	-1.93163	-2.3664	-1.92466	-2.22953	-2.58621	-2.38339	-1.90849	-2.38774	-2.57632	-3.51509	-2.41424	-2.29916	-3.76858	-2.44886	-3.04719	-5.12695	-7.04998	-7.20053	-5.98327	-5.75577	-5.33972	-3.51008	-3.48967	-2.23269	-2.47875	-1.66704	-1.41028	-1.61957	-0.921041	-0.227555	-0.524091	-0.30365	-1.09745	-1.88142	-2.15409	-3.29411	-3.82164	-4.76071	-5.15425	-8.79863	-4.67246	-3.76648	-5.23855
500	-4.4072	-5.3895	-4.65092	-3.60846	-3.32298	-2.25371	-2.25645	-2.72951	-2.13691	-2.4317	-2.75437	-2.48351	-2.01277	-2.49413	-2.55526	-3.54226	-2.31982	-2.16493	-3.71747	-2.43368	-3.02406	-5.04039	-6.97938	-7.34858	-6.24571	-5.82393	-5.35143	-3.58564	-3.48718	-2.19316	-2.47055	-1.60098	-1.47013	-1.57282	-0.923282	-0.213593	-0.405551	-0.28336	-1.03862	-1.96164	-2.24309	-3.37763	-3.95397	-4.86468	-5.2763	-8.73021	-4.73042	-3.7891	-5.25622
501	-3.72905	-4.75476	-4.01666	-3.02717	-2.77996	-1.79948	-1.76545	-2.11688	-1.53258	-1.74637	-1.94117	-1.72887	-1.28791	-1.76185	-1.78959	-2.7336	-1.55692	-1.36596	-3.02062	-1.86891	-2.50343	-4.44117	-6.59875	-7.03681	-5.66248	-5.26903	-4.74471	-3.02579	-2.80249	-1.51947	-1.7724	-0.911983	-0.85955	-0.891427	-0.320147	0.360401	0.230643	0.265775	-0.413316	-1.37369	-1.69985	-2.7157	-3.3881	-4.14672	-4.59156	-8.12895	-4.10361	-3.0979	-4.62268
502	-3.14521	-4.10171	-3.52221	-2.46405	-2.33182	-1.29183	-1.38581	-1.72819	-1.2345	-1.46346	-1.72893	-1.51275	-1.05454	-1.62343	-1.73513	-2.71497	-1.62675	-1.52391	-3.1536	-2.01994	-2.6917	-4.60972	-6.72425	-7.41663	-6.04878	-5.44061	-4.78485	-3.14298	-2.84147	-1.60702	-1.76212	-0.880614	-0.700342	-0.749561	-0.0969585	0.536146	0.301309	0.368411	-0.435034	-1.29421	-1.7146	-2.67171	-3.38293	-4.09617	-4.45319	-8.0214	-4.12404	-2.93616	-4.4765
503	-3.35144	-4.43361	-3.81166	-2.84449	-2.7817	-1.80385	-1.82395	-2.07782	-1.45828	-1.59446	-1.70196	-1.46115	-1.06878	-1.6407	-1.56313	-2.53799	-1.34403	-1.13904	-2.87159	-1.94141	-2.54331	-4.23629	-6.35242	-7.58312	-6.40135	-5.36044	-4.57216	-3.18437	-2.68053	-1.47604	-1.6588	-0.741542	-0.780915	-0.635692	-0.122693	0.48447	0.424074	0.314756	-0.364141	-1.40913	-1.85231	-2.67349	-3.49018	-3.98447	-4.30513	-7.51323	-3.93207	-2.42052	-4.05848
504	-4.05399	-5.10578	-4.56205	-3.53384	-3.54419	-2.44043	-2.56221	-2.90086	-2.25083	-2.43831	-2.67249	-2.34037	-1.93415	-2.57703	-2.48204	-3.53449	-2.27171	-2.10333	-3.75816	-2.76879	-3.30672	-4.98391	-6.83631	-8.28551	-7.50965	-6.18754	-5.35179	-4.05074	-3.5705	-2.37742	-2.55991	-1.5903	-1.58067	-1.42349	-0.832224	-0.225917	-0.325315	-0.41081	-1.19569	-2.2512	-2.70152	-3.57643	-4.35407	-4.90074	-5.11371	-8.08861	-4.743	-3.08371	-4.67096
505	-2.90468	-3.76658	-3.49225	-2.46261	-2.66083	-1.59795	-1.92092	-2.14931	-1.75298	-1.91655	-2.20008	-1.93519	-1.55772	-2.34975	-2.40989	-3.42642	-2.38779	-2.30573	-3.85002	-3.02925	-3.52287	-5.04728	-6.80465	-8.5799	-7.8656	-6.16202	-5.1749	-4.16349	-3.55736	-2.56034	-2.57906	-1.6393	-1.43275	-1.27676	-0.589211	-0.135728	-0.394105	-0.475261	-1.40573	-2.24513	-2.82977	-3.45219	-4.22639	-4.58451	-4.54401	-7.53467	-4.42814	-2.53168	-4.02743
506	-4.1473	-5.24843	-4.70798	-3.7971	-3.87956	-2.87477	-2.92956	-3.17886	-2.44587	-2.55648	-2.64917	-2.31175	-1.97007	-2.60678	-2.35771	-3.3823	-2.0495	-1.79931	-3.48342	-2.66699	-3.12533	-4.55563	-6.32826	-8.20022	-7.64514	-5.96843	-5.06063	-4.00769	-3.39943	-2.27135	-2.47941	-1.50221	-1.67597	-1.35834	-0.88783	-0.315255	-0.267477	-0.496974	-1.16662	-2.35778	-2.79429	-3.54297	-4.34469	-4.72305	-4.85463	-7.46654	-4.5115	-2.57703	-4.16775
507	-3.73182	-4.89096	-4.22123	-3.31518	-3.27283	-2.321	-2.27292	-2.50709	-1.76449	-1.85928	-1.88328	-1.60192	-1.24703	-1.79963	-1.56982	-2.55457	-1.2418	-0.964138	-2.74512	-1.90102	-2.4458	-4.00087	-6.02682	-7.58534	-6.65568	-5.33784	-4.4954	-3.24452	-2.65458	-1.44777	-1.68161	-0.73598	-0.941965	-0.679649	-0.262873	0.353814	0.428569	0.219328	-0.366305	-1.56412	-1.98647	-2.7766	-3.63341	-4.04116	-4.34535	-7.24878	-3.9387	-2.22561	-3.88919
508	-2.41357	-3.39565	-2.90114	-2.03734	-2.07466	-1.23908	-1.2799	-1.40093	-0.917955	-0.99408	-0.997221	-0.855282	-0.536588	-1.13203	-1.10393	-1.96558	-0.907252	-0.676658	-2.31197	-1.57478	-2.08281	-3.57551	-5.60209	-7.22295	-6.14675	-4.71395	-3.82989	-2.73085	-2.13057	-1.10696	-1.23288	-0.40003	-0.413876	-0.246106	0.222395	0.726055	0.636033	0.510968	-0.128708	-1.06546	-1.51499	-2.13375	-2.91795	-3.22373	-3.35947	-6.41047	-3.11853	-1.30012	-2.914
509	-2.03107	-3.06623	-2.57889	-1.81109	-1.9196	-1.16357	-1.15206	-1.22152	-0.66509	-0.69082	-0.593692	-0.429156	-0.170583	-0.791278	-0.635287	-1.48258	-0.37214	-0.102564	-1.71808	-1.15041	-1.57077	-2.79392	-4.6332	-6.76327	-6.02822	-4.13296	-3.14309	-2.33445	-1.60288	-0.685771	-0.801765	0.0378101	-0.111498	0.211084	0.583247	1.02599	1.04202	0.78938	0.222309	-0.794262	-1.24278	-1.71564	-2.50616	-2.66876	-2.69738	-5.30739	-2.52423	-0.441539	-2.01747
510	-2.54517	-3.76644	-3.11492	-2.29496	-2.33388	-1.4981	-1.40538	-1.53226	-0.75783	-0.765507	-0.66501	-0.393534	-0.0953335	-0.685812	-0.36333	-1.32305	-0.0408754	0.242842	-1.58045	-0.966092	-1.49721	-2.79612	-4.81498	-6.82066	-5.92992	-4.26285	-3.27793	-2.29359	-1.49835	-0.402996	-0.565949	0.382926	0.0598972	0.489348	0.795905	1.31622	1.49364	1.11829	0.608346	-0.622065	-1.10972	-1.67478	-2.60799	-2.81294	-3.05831	-5.69434	-2.80098	-0.888954	-2.51521
511	-2.26958	-3.45117	-2.81326	-1.94989	-1.95311	-1.11885	-1.05418	-1.14192	-0.447613	-0.446193	-0.336574	-0.137552	0.188806	-0.364358	-0.138675	-1.05225	0.137743	0.418391	-1.44595	-0.799326	-1.41327	-2.80122	-5.0108	-6.68633	-5.45405	-4.1329	-3.22833	-2.08377	-1.32717	-0.181628	-0.336935	0.572573	0.315705	0.640352	0.966269	1.5135	1.63282	1.32972	0.829537	-0.337992	-0.842439	-1.43386	-2.40044	-2.61825	-2.96143	-5.88235	-2.70712	-0.954293	-2.61769
512	-0.946144	-2.01653	-1.48509	-0.774032	-0.849594	-0.223843	-0.131667	-0.0871004	0.44162	0.494749	0.75214	0.814591	1.04968	0.505094	0.65235	-0.0854263	0.924332	1.23657	-0.456125	-0.0250697	-0.511051	-1.64076	-3.70027	-5.7485	-4.60521	-2.92477	-1.96801	-1.15267	-0.344261	0.550197	0.455426	1.21993	0.997198	1.32506	1.58247	1.99782	2.07049	1.77226	1.35609	0.364338	-0.0902498	-0.455364	-1.31282	-1.36632	-1.5094	-4.19137	-1.38054	0.642513	-0.979227
513	-0.81858	-2.06446	-1.44937	-0.70418	-0.808235	-0.100016	0.0238994	0.0199499	0.772145	0.845024	1.06838	1.28988	1.54216	0.932539	1.27393	0.377322	1.55111	1.81354	-0.012479	0.38589	-0.154615	-1.21505	-3.23187	-5.55944	-4.61738	-2.71955	-1.63204	-0.871368	0.0991333	1.06708	0.998981	1.90971	1.53261	2.05215	2.26069	2.68872	2.91124	2.4384	1.99796	0.816628	0.261154	-0.0822771	-1.08509	-1.10148	-1.32106	-3.74595	-1.21967	0.822226	-0.789531
514	-1.37018	-2.739	-2.01356	-1.17213	-1.21162	-0.394698	-0.257691	-0.300011	0.59151	0.67916	0.869569	1.1687	1.4726	0.886032	1.32646	0.324777	1.61728	1.88554	-0.147311	0.333462	-0.344856	-1.52978	-3.76544	-5.80978	-4.62838	-3.09258	-2.05294	-1.04327	-0.0499624	1.12127	1.00984	2.01993	1.5413	2.0999	2.28774	2.80091	3.13077	2.5856	2.16925	0.817952	0.206133	-0.25125	-1.39767	-1.466	-1.90844	-4.5211	-1.72378	0.0918106	-1.57465
515	-0.89643	-2.11513	-1.47476	-0.733974	-0.780626	-0.127827	0.0143745	0.088868	0.774036	0.897872	1.21078	1.33681	1.5866	1.07669	1.38444	0.585696	1.69335	2.03472	0.122644	0.504139	-0.111044	-1.19607	-3.46167	-5.34357	-3.95951	-2.59508	-1.66596	-0.724563	0.190572	1.23151	1.11183	1.95222	1.53498	1.98251	2.13095	2.58684	2.8407	2.38482	2.08653	0.900149	0.379602	0.0134386	-1.02085	-1.01818	-1.38902	-4.06293	-1.20448	0.643083	-1.03805
516	0.855129	-0.368412	0.327477	0.837539	0.813202	1.19609	1.54	1.73109	2.40779	2.60401	3.1578	3.17994	3.29923	2.9082	3.27721	2.6615	3.73456	4.16909	2.38971	2.59196	2.1174	1.27866	-0.80226	-3.09962	-1.96834	-0.244457	0.732808	1.40062	2.36357	3.21955	3.05853	3.74182	3.17616	3.66899	3.60855	3.9861	4.33763	3.87066	3.82661	2.66891	2.29286	2.05872	1.10163	1.24212	0.953205	-1.29142	1.13648	3.2077	1.5076
517	2.97601	1.53307	2.10203	3.07204	2.81477	3.69818	3.63273	3.6757	4.4979	4.63985	4.708	5.05886	5.40315	4.55681	4.85871	3.75117	4.72941	4.66669	2.63076	2.88209	1.98988	1.04923	-1.25463	-3.70702	-2.17044	-0.337438	0.985308	1.749	3.07218	4.04803	4.33171	5.42485	5.17225	5.85668	6.1556	6.45162	6.62259	5.94404	5.2441	4.17873	3.21415	3.13106	1.78692	1.90878	1.51408	-1.08521	1.17957	3.02727	1.54101
518	-0.766565	-1.59586	-1.29375	-0.741368	-0.934953	-0.558774	-0.507645	-0.392641	-0.217523	-0.167726	0.296368	0.108656	0.301339	-0.254311	-0.250554	-0.66582	0.0372274	0.460432	-1.00082	-0.90116	-1.21133	-1.85151	-3.84128	-5.83225	-4.46039	-2.89682	-2.12522	-1.65536	-0.931866	-0.423078	-0.42198	0.103485	-0.0625502	0.293617	0.504554	0.690785	0.675373	0.287055	0.0314304	-0.638027	-0.949153	-0.992563	-1.56121	-1.48278	-1.3422	-3.88576	-1.4124	0.853639	-0.658618
519	3.70395	2.86022	3.56599	3.47393	3.63429	3.28362	4.05552	4.40001	4.57105	4.76501	5.93704	5.37351	5.21161	5.25239	5.39594	5.60752	6.36028	7.27348	6.0863	6.05285	6.07107	5.63944	3.80736	1.79346	2.82602	4.33624	4.89277	5.23227	5.71699	6.02402	5.58319	5.55185	4.92486	5.12501	4.72868	4.91371	5.15933	5.01245	5.68997	4.98097	5.34293	5.22228	4.92143	5.13315	5.19454	3.21432	5.60923	7.99372	6.21819
520	2.35986	1.18307	1.78613	2.23686	2.14822	2.4485	2.77012	2.99282	3.5882	3.79789	4.43175	4.3991	4.50028	4.07692	4.44393	3.90263	4.86999	5.27909	3.55394	3.57869	3.0993	2.54468	0.550777	-1.96453	-0.810076	1.00878	2.03545	2.50249	3.55831	4.25636	4.19688	4.83505	4.24988	4.81844	4.71046	4.98612	5.34657	4.79038	4.79546	3.73053	3.32747	3.27732	2.34529	2.58772	2.38155	0.351376	2.41425	4.61826	2.92721
521	-3.33236	-4.7594	-3.90757	-3.48416	-3.47568	-3.13036	-2.63401	-2.37801	-1.2916	-0.876373	-0.090254	0.151427	0.178949	-0.0708584	0.983206	0.189635	1.8154	2.52093	0.298472	0.316209	-0.0960247	-0.7351	-2.76859	-5.16736	-4.54201	-2.92985	-2.00245	-1.34983	-0.149161	1.04033	0.601683	1.51848	0.17774	1.13794	0.665731	1.1635	2.27615	1.24764	1.66341	-0.280645	-0.648557	-0.922603	-2.14618	-1.80751	-2.39588	-3.96617	-1.82402	0.34488	-1.63086
522	-1.00672	-2.66797	-1.43085	-1.26758	-1.03063	-0.953742	-0.0221954	0.392369	1.73034	2.33621	3.45185	3.67751	3.52796	3.64049	4.99804	4.328	6.18569	7.0984	4.71499	4.63591	4.25131	3.67469	1.5644	-0.946073	-0.308147	1.13805	2.02278	2.71427	4.00531	5.33843	4.65205	5.45989	3.65197	4.67403	3.77158	4.36224	5.86666	4.79647	5.73917	3.45678	3.26077	2.90927	1.51566	2.0232	1.08178	-0.13658	1.97088	3.91445	1.82124
523	-3.99177	-5.79583	-4.44533	-4.2326	-3.92684	-3.7527	-2.75825	-2.38214	-0.717486	-0.0685184	1.04126	1.44511	1.35229	1.49287	3.1976	2.29067	4.48768	5.4338	2.77431	2.72707	2.28241	1.64787	-0.459103	-3.07222	-2.63018	-1.21095	-0.319756	0.515578	1.92484	3.54501	2.74519	3.78888	1.64746	2.87992	1.87031	2.60258	4.46214	3.13502	4.14471	1.41215	1.13278	0.644488	-0.94291	-0.438437	-1.59034	-2.56022	-0.507279	1.39718	-0.794756
524	-7.43096	-9.32063	-7.92697	-7.64878	-7.34871	-7.05072	-6.08215	-5.72626	-3.88729	-3.17786	-2.07843	-1.54556	-1.63362	-1.4885	0.427968	-0.620518	1.81027	2.83948	0.0161789	-0.0142963	-0.424085	-1.07483	-3.18723	-5.6511	-5.54667	-4.17517	-3.33118	-2.41269	-0.979924	0.82347	-0.0867338	1.09837	-1.24508	0.142801	-0.925872	-0.109052	1.95875	0.457477	1.50322	-1.51439	-1.81243	-2.4021	-4.08982	-3.57872	-4.85502	-5.76081	-3.65998	-1.66123	-3.99104
525	-7.42434	-9.23473	-7.80571	-7.64225	-7.2761	-7.09841	-6.03117	-5.6775	-3.89158	-3.20151	-2.00004	-1.56059	-1.69871	-1.46324	0.388102	-0.515424	1.92141	3.07889	0.349704	0.403741	0.0677383	-0.67463	-2.69977	-5.06001	-5.01486	-3.72694	-3.00228	-2.00059	-0.734786	1.0511	0.0158984	1.08187	-1.2619	-0.00392475	-1.10978	-0.213322	1.80337	0.455816	1.60665	-1.37851	-1.49543	-2.18948	-3.73533	-3.32299	-4.53664	-5.47835	-3.16994	-1.11816	-3.55087
526	-9.50224	-11.4886	-9.74512	-9.77719	-9.19665	-9.13488	-7.72432	-7.35908	-5.19809	-4.4157	-2.97785	-2.46131	-2.66394	-2.15394	0.100183	-0.836204	1.99573	3.37063	0.435242	0.479595	0.185719	-0.534653	-2.50618	-4.86589	-5.16069	-4.02936	-3.41318	-2.2606	-0.986538	1.06333	-0.263136	0.851585	-1.97944	-0.593472	-2.0053	-0.929185	1.52868	0.038112	1.56082	-1.90459	-1.86816	-2.7859	-4.44858	-4.01122	-5.51022	-6.07469	-3.75211	-1.77968	-4.42675
527	-9.19114	-11.5557	-9.43909	-9.44056	-8.69595	-8.55505	-6.93157	-6.53524	-3.90004	-2.97772	-1.49319	-0.76486	-0.977282	-0.338605	2.27303	1.12004	4.28382	5.67726	2.3624	2.46297	1.96534	1.13901	-0.941896	-3.28475	-3.69981	-2.70333	-2.02068	-0.626792	0.851246	3.26293	1.82118	3.14052	-0.0745453	1.46085	-0.181793	1.14738	3.9495	2.30529	3.95383	0.0298214	-0.0638984	-1.13921	-3.1891	-2.72727	-4.67666	-5.08958	-2.67288	-0.93423	-3.75748
528	-9.93632	-12.3391	-10.0297	-10.2297	-9.32222	-9.35909	-7.47131	-7.06163	-4.30228	-3.31798	-1.61722	-0.93642	-1.22926	-0.364937	2.39459	1.35224	4.68881	6.279	2.95221	3.08336	2.69489	1.82731	-0.146761	-2.36179	-3.01905	-2.13199	-1.59291	-0.156891	1.22397	3.72448	2.05535	3.2915	-0.168159	1.34052	-0.487606	0.974885	3.94926	2.35272	4.26822	0.140002	0.252137	-0.972612	-2.99587	-2.526	-4.57419	-4.692	-2.28385	-0.512437	-3.42082
529	-8.43854	-10.6149	-8.68906	-8.66846	-8.01348	-7.90167	-6.40191	-6.00898	-3.65467	-2.77215	-1.31648	-0.71002	-0.93378	-0.338322	2.03134	1.02836	4.01689	5.43194	2.31774	2.48692	2.10344	1.14072	-0.912096	-3.08803	-3.39424	-2.40006	-1.79055	-0.458795	0.866092	3.12985	1.69628	2.87144	-0.118147	1.26948	-0.238598	1.00286	3.57425	2.11065	3.70741	0.0157069	0.0344945	-1.02078	-2.88497	-2.45971	-4.22355	-4.71893	-2.30535	-0.44119	-3.18214
530	-9.35977	-11.9516	-9.60547	-9.57203	-8.71578	-8.50891	-6.72895	-6.36227	-3.45231	-2.41133	-0.865649	0.00508232	-0.244747	0.533027	3.36089	2.13059	5.54655	7.03758	3.54322	3.7616	3.25016	2.09979	0.0138677	-2.05257	-2.56922	-1.79308	-1.1777	0.394251	1.89734	4.56247	2.92686	4.30627	0.835917	2.43851	0.66102	2.12459	5.14975	3.45724	5.26898	1.02764	0.996691	-0.28382	-2.53761	-2.0599	-4.33865	-4.45924	-2.12044	-0.439224	-3.39693
531	-8.49254	-11.451	-8.78062	-8.69806	-7.68919	-7.37204	-5.39786	-5.05648	-1.69922	-0.547797	1.01319	2.13564	1.90034	2.77466	5.93989	4.4546	8.17925	9.61285	5.77628	6.05842	5.35824	4.0846	1.94274	-0.184887	-0.75999	-0.0908565	0.582578	2.37008	4.086	7.08958	5.39115	6.99362	3.19381	4.96003	3.01559	4.67314	8.01556	6.1601	8.03036	3.3749	3.18506	1.75301	-0.875511	-0.373529	-3.04979	-2.90524	-0.802533	0.646099	-2.33485
532	-10.1244	-13.3951	-10.3987	-10.2749	-9.08616	-8.62867	-6.49133	-6.14793	-2.37434	-1.12474	0.490212	1.79397	1.55371	2.57841	6.07822	4.46073	8.54023	10.1231	6.02298	6.37177	5.60357	4.32021	2.13889	0.140165	-0.717354	-0.300704	0.301339	2.33084	4.08281	7.41719	5.49808	7.22815	3.07404	4.96582	2.8329	4.67772	8.3317	6.35409	8.41377	3.32217	3.15161	1.50027	-1.36399	-0.856746	-3.91372	-3.50809	-1.33941	-0.00321035	-3.19086
533	-8.27626	-11.7324	-8.55539	-8.36111	-7.06345	-6.49232	-4.27743	-4.01598	-0.0154994	1.20745	2.76101	4.16705	4.01278	5.06174	8.60465	6.85287	11.0179	12.4818	8.25261	8.73462	7.80647	6.2981	4.10736	2.09357	1.39227	1.70464	2.33729	4.58328	6.40581	9.92072	8.02898	9.86346	5.70006	7.54252	5.44894	7.43845	11.0588	9.15909	11.1142	5.95233	5.66471	3.87396	0.817762	1.22988	-2.07497	-1.60744	0.505828	1.67418	-1.53904
534	-7.47315	-11.2208	-7.71316	-7.47719	-5.95262	-5.28906	-2.82551	-2.70168	1.66866	2.93151	4.54509	6.0842	5.93538	7.14372	10.9047	9.03355	13.4061	14.8574	10.4394	10.9504	9.93144	8.26153	6.10524	4.15247	3.35129	3.51109	4.15337	6.59504	8.52853	12.2684	10.296	12.2195	7.82992	9.71294	7.46176	9.6108	13.4301	11.4878	13.5425	8.14656	7.79245	5.85979	2.56284	2.94137	-0.710413	-0.0238259	1.97887	2.91925	-0.367294
[truncated: 238 more columns]
