# Supplementary material for: Sequence-based virtual screening using transformers
Source: Nat Commun. 2025 Jul 28;16:6925. doi: 10.1038/s41467-025-61833-8 (PMC12304311; doi:10.1038/s41467-025-61833-8)
Supplement: Supplementary file 8 — Source data [file 41467_2025_61833_MOESM8_ESM.zip › raw_data/Figure_4b.xlsx]

## Sheet: Figure_4b
	248	249	250	251	252	253	254	255	256	257	258	259	260	261	262	263	264	265	266	267	268	269	270	271	272	273	274	275	276	277	278	279	280	281	282	283	284	285	286	287	288	289	290	291	292	293	294	295	296
248	0	0.0532461	-1.77786	-5.6544	-4.7961	-5.59168	-3.19693	-4.22163	-4.35404	-3.52225	-4.00156	-3.66253	-3.74245	-3.49846	-3.50929	-5.59371	-4.73082	-4.1654	-4.92849	-3.85812	-3.83832	-3.09685	1.40315	3.02243	2.84064	-1.2926	-5.61914	-3.48002	-5.26237	-4.22039	-4.56135	-3.12092	-4.18374	-4.60493	-9.63459	-4.6003	0.381793	-3.80856	-3.75868	-3.7327	-3.82473	-4.07273	-3.65944	-4.13732	-4.0274	-3.75998	-2.11578	-2.026	0.182825
249	0.0532461	0	-0.477681	0.291774	-1.28034	-1.17838	1.92898	2.62022	3.80963	5.36843	4.72616	5.27458	4.78517	4.78814	4.89934	2.39034	2.95095	3.18088	1.82447	2.45108	2.12139	2.46312	6.34909	7.42308	7.63315	3.75864	0.241842	2.42446	1.82041	2.93687	3.02477	4.64427	3.17616	3.3878	-1.95746	1.97766	8.01337	3.01549	3.30837	3.21017	2.35883	2.94989	1.89262	2.24453	0.86946	1.1127	3.01102	2.01585	3.84844
250	-1.77786	-0.477681	0	0.334363	-0.771682	-0.32992	0.880595	-1.35475	-0.934207	-1.15361	-3.26464	-2.25224	-1.06141	-1.52988	-1.72298	-4.63635	-3.23121	-3.16152	-4.5921	-2.65483	-3.34715	-3.09316	1.53644	3.16924	2.60145	-1.95058	-6.00189	-2.63202	-4.50852	-2.51241	-2.70564	-0.510167	-1.68753	-2.22659	-6.2231	-1.4305	4.07549	-0.046206	-0.9382	-1.10305	-1.8352	-2.80069	-2.89693	-4.43493	-5.27021	-5.43436	-4.58818	-4.75677	-2.17513
251	-5.6544	0.291774	0.334363	0	0.341717	-0.697083	2.85567	3.12899	2.72391	3.09381	2.44233	2.60664	3.03986	3.39399	3.50234	1.41217	2.56084	2.98648	1.8173	2.81184	2.57768	2.6094	7.15515	7.44921	6.77518	3.69458	0.661624	2.88035	1.57255	2.89324	2.59146	4.08751	2.34247	1.75378	-3.51954	1.21791	7.36205	2.95084	3.27304	3.20754	2.80033	2.83488	2.41981	2.00693	0.907861	0.870292	2.29382	1.71441	3.76279
252	-4.7961	-1.28034	-0.771682	0.341717	0	0.818854	0.503231	-2.10638	-1.06063	-0.867865	-2.83372	-1.54986	-0.518926	-1.19624	-0.573462	-3.34671	-1.55517	-1.46608	-3.11714	-1.57216	-2.15399	-2.4301	2.34622	2.50794	0.912703	-2.04038	-4.57238	-1.83374	-3.30916	-1.18072	-1.53511	0.837963	-1.24659	-1.41062	-5.40775	-0.889044	5.38502	1.15063	0.310624	-0.346598	-1.16184	-2.03892	-2.51719	-3.53855	-4.5944	-4.87658	-3.99915	-4.23874	-2.20924
253	-5.59168	-1.17838	-0.32992	-0.697083	0.818854	0	-0.026361	0.0445872	0.0592745	0.816517	-0.107217	0.80886	1.46634	1.21391	2.42857	0.215997	2.12477	2.30332	0.681608	1.59788	1.24736	0.57831	5.20011	4.11054	2.16974	0.702802	-0.671892	1.22672	0.264942	2.11271	1.71562	3.77267	1.25937	1.06701	-3.64753	0.983405	7.42908	3.12405	2.96542	2.17184	1.45044	1.16105	0.349057	-0.0510392	-1.36474	-1.60166	-0.467398	-0.944293	0.660618
254	-3.19693	1.92898	0.880595	2.85567	0.503231	-0.026361	0	-0.22773	-0.0423456	0.158866	-0.813132	-0.371052	-0.223896	-0.512066	0.00931206	-1.77115	-0.697158	-0.222162	-1.26254	-0.458341	-0.432518	-0.539507	4.30268	3.67205	1.78652	-0.0116755	-1.83041	-0.243183	-1.59198	-0.421585	-0.936373	0.674227	-2.35036	-2.1298	-6.33695	-3.34818	4.31354	-0.12063	-0.0792838	-0.43265	-0.60636	-0.567825	-0.574918	-0.724285	-1.15052	-1.80931	-0.970582	-0.967669	0.82987
255	-4.22163	2.62022	-1.35475	3.12899	-2.10638	0.0445872	-0.22773	0	0.028064	1.02023	-0.865447	0.226471	0.667686	-0.0277841	0.342762	-2.22684	-1.01312	-0.713525	-1.9517	-1.05577	-1.26058	-1.39588	3.24082	3.03621	2.25937	-0.152853	-2.83946	-1.02596	-2.29681	-0.88162	-1.02469	0.854782	-0.582694	-0.870926	-5.43122	-1.28362	4.76607	-0.0325556	-0.192618	-0.296631	-0.987946	-1.07352	-1.43845	-1.7912	-2.46958	-2.64026	-0.987444	-1.40218	0.51404
256	-4.35404	3.80963	-0.934207	2.72391	-1.06063	0.0592745	-0.0423456	0.028064	0	-0.429641	0.358778	-0.305473	-0.602948	0.789224	0.796444	-0.0538346	0.656169	1.60726	1.27352	1.70203	2.05794	1.86871	6.51815	5.26021	4.37438	3.43212	1.48772	2.23398	0.698119	1.07881	0.517661	0.986317	-1.32196	-2.58255	-7.10522	-3.57005	3.39866	-0.783877	0.367471	0.953464	1.36584	1.91406	2.20309	2.13758	1.79504	1.43885	2.87952	2.59041	4.30986
257	-3.52225	5.36843	-1.15361	3.09381	-0.867865	0.816517	0.158866	1.02023	-0.429641	0	0.0475293	-0.351997	-0.317747	0.237816	0.0875077	-1.2246	-0.547657	0.257873	-0.0402827	0.302374	0.585642	0.400457	4.73108	3.79133	3.75606	2.66467	0.249183	0.749053	-0.669959	-0.317737	-0.486038	0.0365954	0.319676	-1.75439	-5.88275	-1.63206	2.35039	-1.41646	-0.69771	0.0850604	0.128171	0.502138	0.806481	0.759494	0.668418	0.572968	2.89157	2.22875	3.91095
258	-4.00156	4.72616	-3.26464	2.44233	-2.83372	-0.107217	-0.813132	-0.865447	0.358778	0.0475293	0	-0.0163348	-0.168471	0.362013	-0.397139	-1.94548	-1.75463	-0.710318	-0.751737	-0.461238	-0.0627839	0.0539541	3.98643	3.3131	3.83944	2.69739	-0.167779	0.0582386	-1.39514	-1.28662	-1.45081	-1.01207	-0.89454	-2.4405	-4.86189	-2.87257	1.61637	-2.0513	-1.57724	-0.702216	-0.63732	-0.358165	0.200709	0.390456	0.559837	0.613718	3.06609	2.30661	3.80337
259	-3.66253	5.27458	-2.25224	2.60664	-1.54986	0.80886	-0.371052	0.226471	-0.305473	-0.351997	-0.0163348	0	-0.0622353	0.194787	-0.0787405	-1.05814	-0.787168	0.0967737	0.07953	0.0756845	0.440084	0.0985209	3.872	2.62769	3.05237	2.6876	0.661881	0.45876	-0.631753	-0.676936	-0.597323	-0.625055	1.03259	-1.36489	-3.66077	-1.14982	0.994369	-1.90814	-1.20764	-0.161054	-0.152682	0.268941	0.535072	0.652706	0.630744	0.804906	3.50388	2.57992	3.82625
260	-3.74245	4.78517	-1.06141	3.03986	-0.518926	1.46634	-0.223896	0.667686	-0.602948	-0.317747	-0.168471	-0.0622353	0	-0.0252304	0.677429	-0.423404	0.35523	1.06109	0.674407	0.673302	1.00301	0.359848	4.53554	2.66306	2.18602	2.24947	1.00254	0.953691	-0.050541	0.202468	0.13435	0.472078	1.01343	-1.78087	-5.25986	-1.68764	2.27472	-1.49781	-0.472883	0.26947	0.293307	0.845231	0.867633	0.986274	0.695214	0.546726	2.60507	1.96207	3.30873
261	-3.49846	4.78814	-1.52988	3.39399	-1.19624	1.21391	-0.512066	-0.0277841	0.789224	0.237816	0.362013	0.194787	-0.0252304	0	-0.0596008	-0.44994	-0.651438	0.535264	0.631141	0.357785	0.982539	0.45346	4.4952	2.31415	1.77133	2.41981	1.59962	0.949008	-0.0102316	-0.51825	-0.911028	-1.14761	-2.00343	-3.457	-4.46322	-4.14554	1.1028	-2.58212	-1.70746	-0.674227	-0.149295	0.942015	1.09812	1.63714	1.43291	1.0821	2.71718	2.246	3.41647
262	-3.50929	4.89934	-1.72298	3.50234	-0.573462	2.42857	0.00931206	0.342762	0.796444	0.0875077	-0.397139	-0.0787405	0.677429	-0.0596008	0	0.204248	-0.0896766	0.684388	0.786342	0.385793	0.764804	-0.395927	2.91298	0.229502	-0.0723281	1.56195	1.77903	0.600004	0.184587	-0.318912	0.235958	-0.952147	1.45606	-1.3863	0.580201	-1.24384	0.201197	-1.43258	-1.11387	0.371716	0.236584	0.683022	0.718925	0.786158	0.657936	0.384071	1.96679	1.39165	2.28379
263	-5.59371	2.39034	-4.63635	1.41217	-3.34671	0.215997	-1.77115	-2.22684	-0.0538346	-1.2246	-1.94548	-1.05814	-0.423404	-0.44994	0.204248	0	-0.387011	1.22557	1.04099	0.666531	1.04456	-0.0795793	2.69566	0.126861	-0.313699	1.26734	1.49364	0.260313	0.045588	-0.08917	-0.337366	-0.652313	-0.849337	-2.07107	-0.849083	-2.73819	1.13595	-1.03132	-0.546399	-0.153926	-0.0656448	-0.618674	-0.269669	-0.441423	-0.575616	-0.412141	0.707298	0.37759	0.814645
264	-4.73082	2.95095	-3.23121	2.56084	-1.55517	2.12477	-0.697158	-1.01312	0.656169	-0.547657	-1.75463	-0.787168	0.35523	-0.651438	-0.0896766	-0.387011	0	0.207993	-0.395289	-0.359052	-0.406165	-2.30279	0.236017	-3.14264	-3.99628	-1.31183	0.518119	-0.874737	-0.85308	-0.547556	0.378242	0.0909045	0.373514	-0.713161	2.66736	-0.989746	1.30594	0.539584	0.360257	0.521264	-0.130133	-0.805329	-0.842493	-1.33167	-1.38193	-2.06386	-1.71128	-1.81181	-1.16756
265	-4.1654	3.18088	-3.16152	2.98648	-1.46608	2.30332	-0.222162	-0.713525	1.60726	0.257873	-0.710318	0.0967737	1.06109	0.535264	0.684388	1.22557	0.207993	0	0.213048	0.0430949	-0.204895	-2.2654	-0.73284	-4.04942	-4.48303	-1.32306	1.43563	-0.483634	0.588857	0.303312	0.982068	0.345144	0.37836	-0.363661	2.79739	-1.14442	1.43277	0.909393	0.683187	1.02049	0.51569	-0.00440283	-0.272867	-0.656932	-0.724201	-1.57717	-1.94374	-1.85207	-1.41408
266	-4.92849	1.82447	-4.5921	1.8173	-3.11714	0.681608	-1.26254	-1.9517	1.27352	-0.0402827	-0.751737	0.07953	0.674407	0.631141	0.786342	1.04099	-0.395289	0.213048	0	-0.0680892	-0.165905	-1.81013	-0.699783	-3.50076	-4.17405	-1.62755	1.15682	-1.05521	0.594514	0.0669174	0.253766	0.0814393	-0.865255	-1.14375	0.668268	-2.55159	1.82036	0.277799	0.260606	0.334548	-0.0484076	-0.609622	-1.01707	-1.18238	-1.23205	-1.94513	-2.70663	-2.20416	-2.20763
267	-3.85812	2.45108	-2.65483	2.81184	-1.57216	1.59788	-0.458341	-1.05577	1.70203	0.302374	-0.461238	0.0756845	0.673302	0.357785	0.385793	0.666531	-0.359052	0.0430949	-0.0680892	0	0.308147	-1.45054	0.702586	-3.8116	-6.16016	-2.28967	1.42602	-0.365531	0.719878	0.308677	0.13741	0.092416	-1.66287	-1.67403	0.0908642	-3.35277	1.89185	0.518507	0.309897	0.394803	0.341124	-0.0582113	-0.159172	-0.118538	-0.198067	-1.49256	-2.63685	-2.01699	-1.69786
268	-3.83832	2.12139	-3.34715	2.57768	-2.15399	1.24736	-0.432518	-1.26058	2.05794	0.585642	-0.0627839	0.440084	1.00301	0.982539	0.764804	1.04456	-0.406165	-0.204895	-0.165905	0.308147	0	-1.04093	-0.726518	-4.29932	-5.7008	-2.53513	1.59769	-0.181333	1.06103	0.399554	0.357589	0.281339	-1.27775	-1.34134	0.203429	-3.03661	2.19622	0.732462	0.534845	0.669349	0.617696	0.150503	-0.0421079	-0.0701827	-0.152842	-1.45224	-3.2986	-2.44975	-2.41415
269	-3.09685	2.46312	-3.09316	2.6094	-2.4301	0.57831	-0.539507	-1.39588	1.86871	0.400457	0.0539541	0.0985209	0.359848	0.45346	-0.395927	-0.0795793	-2.30279	-2.2654	-1.81013	-1.45054	-1.04093	0	-0.600767	-1.75886	-3.0812	-0.819691	1.42449	-0.539721	-0.173935	-1.45466	-1.14345	-1.24347	-2.54142	-2.64598	-1.72289	-4.59792	0.932959	-0.893588	-1.31313	-0.553032	-0.498426	-0.407193	0.318069	0.598784	1.44572	0.623322	-2.33633	-0.740174	-0.863119
270	1.40315	6.34909	1.53644	7.15515	2.34622	5.20011	4.30268	3.24082	6.51815	4.73108	3.98643	3.872	4.53554	4.4952	2.91298	2.69566	0.236017	-0.73284	-0.699783	0.702586	-0.726518	-0.600767	0	-0.0278243	0.00111365	0.731327	2.39783	3.20121	2.49636	1.38056	2.2246	2.40907	1.27305	0.996086	1.59468	-0.810791	5.08796	2.99249	1.9944	3.48326	3.35639	3.72462	4.89732	4.12991	4.47969	1.33792	-1.94657	-1.30523	0.291136
271	3.02243	7.42308	3.16924	7.44921	2.50794	4.11054	3.67205	3.03621	5.26021	3.79133	3.3131	2.62769	2.66306	2.31415	0.229502	0.126861	-3.14264	-4.04942	-3.50076	-3.8116	-4.29932	-1.75886	-0.0278243	0	0.0663153	0.127227	0.488243	-0.630303	-0.595608	-2.55449	-1.1674	-0.920966	-1.82454	-1.7904	-1.834	-4.24313	1.91811	-0.716669	-2.14363	0.0360844	-0.613595	1.24858	3.15013	3.64227	6.33992	3.26898	-0.18837	1.51207	3.28672
272	2.84064	7.63315	2.60145	6.77518	0.912703	2.16974	1.78652	2.25937	4.37438	3.75606	3.83944	3.05237	2.18602	1.77133	-0.0723281	-0.313699	-3.99628	-4.48303	-4.17405	-6.16016	-5.7008	-3.0812	0.00111365	0.0663153	0	0.130105	-0.442011	-3.76615	-1.86131	-4.27976	-2.56766	-2.17313	-3.14024	-2.49561	-3.52944	-5.89006	0.64496	-3.21971	-4.37246	-2.2415	-3.96507	-0.166739	0.700074	4.20613	8.20494	4.66448	2.18942	3.89948	5.90213
273	-1.2926	3.75864	-1.95058	3.69458	-2.04038	0.702802	-0.0116755	-0.152853	3.43212	2.66467	2.69739	2.6876	2.24947	2.41981	1.56195	1.26734	-1.31183	-1.32306	-1.62755	-2.28967	-2.53513	-0.819691	0.731327	0.127227	0.130105	0	-0.0183625	-1.64351	0.145344	-1.16463	-0.346408	-0.000287914	-1.5435	-1.08476	-1.68589	-3.89145	2.58414	-0.782895	-1.16852	-0.24909	-1.27272	0.487441	-0.0716713	2.77011	3.42929	2.18323	0.0449746	0.993458	0.948518
274	-5.61914	0.241842	-6.00189	0.661624	-4.57238	-0.671892	-1.83041	-2.83946	1.48772	0.249183	-0.167779	0.661881	1.00254	1.59962	1.77903	1.49364	0.518119	1.43563	1.15682	1.42602	1.59769	1.42449	2.39783	0.488243	-0.442011	-0.0183625	0	0.417373	1.44999	1.25534	0.859169	1.06463	-0.960067	-0.951043	-0.82193	-2.77716	3.33582	0.73976	1.11474	0.843382	0.670263	0.0436576	-1.10278	-1.32128	-2.19955	-2.66783	-3.46017	-2.55367	-3.14058
275	-3.48002	2.42446	-2.63202	2.88035	-1.83374	1.22672	-0.243183	-1.02596	2.23398	0.749053	0.0582386	0.45876	0.953691	0.949008	0.600004	0.260313	-0.874737	-0.483634	-1.05521	-0.365531	-0.181333	-0.539721	3.20121	-0.630303	-3.76615	-1.64351	0.417373	0	0.0275088	-0.112535	-0.175379	0.237399	-1.8916	-1.82185	-1.32529	-3.67868	2.7323	0.375764	0.13365	0.448455	0.384243	0.16998	0.275304	0.245656	0.1572	-1.37307	-2.55985	-1.76349	-1.25752
276	-5.26237	1.82041	-4.50852	1.57255	-3.30916	0.264942	-1.59198	-2.29681	0.698119	-0.669959	-1.39514	-0.631753	-0.050541	-0.0102316	0.184587	0.045588	-0.85308	0.588857	0.594514	0.719878	1.06103	-0.173935	2.49636	-0.595608	-1.86131	0.145344	1.44999	0.0275088	0	-0.0600307	-0.45294	-0.361922	-1.72453	-2.15963	-1.02475	-3.43477	1.74175	-0.381775	-0.169218	-0.0623244	-0.0103424	-1.02343	-0.604234	-0.898249	-0.818706	-1.14988	-1.2874	-0.914041	-0.620914
277	-4.22039	2.93687	-2.51241	2.89324	-1.18072	2.11271	-0.421585	-0.88162	1.07881	-0.317737	-1.28662	-0.676936	0.202468	-0.51825	-0.318912	-0.08917	-0.547556	0.303312	0.0669174	0.308677	0.399554	-1.45466	1.38056	-2.55449	-4.27976	-1.16463	1.25534	-0.112535	-0.0600307	0	-0.0203878	-0.243056	-1.24225	-1.8506	0.724108	-2.76892	1.40881	0.393172	0.239158	0.504841	0.409762	-0.309424	-0.116837	-0.467184	-0.487032	-1.44507	-1.75703	-1.47998	-0.822947
278	-4.56135	3.02477	-2.70564	2.59146	-1.53511	1.71562	-0.936373	-1.02469	0.517661	-0.486038	-1.45081	-0.597323	0.13435	-0.911028	0.235958	-0.337366	0.378242	0.982068	0.253766	0.13741	0.357589	-1.14345	2.2246	-1.1674	-2.56766	-0.346408	0.859169	-0.175379	-0.45294	-0.0203878	0	0.172168	-0.988632	-1.78781	0.0695694	-2.65325	1.96498	-0.385711	-0.252636	0.087528	-0.259492	-0.513076	-0.406736	-0.498814	-0.686996	-1.2638	-0.626367	-0.737173	0.0206663
279	-3.12092	4.64427	-0.510167	4.08751	0.837963	3.77267	0.674227	0.854782	0.986317	0.0365954	-1.01207	-0.625055	0.472078	-1.14761	-0.952147	-0.652313	0.0909045	0.345144	0.0814393	0.092416	0.281339	-1.24347	2.40907	-0.920966	-2.17313	-0.000287914	1.06463	0.237399	-0.361922	-0.243056	0.172168	0	0.947949	-1.58523	1.64997	-1.21501	1.5055	-0.183858	-0.57819	0.841215	0.304677	0.367304	0.436143	0.140531	0.053288	-0.792638	-0.0143237	-0.227922	0.912756
280	-4.18374	3.17616	-1.68753	2.34247	-1.24659	1.25937	-2.35036	-0.582694	-1.32196	0.319676	-0.89454	1.03259	1.01343	-2.00343	1.45606	-0.849337	0.373514	0.37836	-0.865255	-1.66287	-1.27775	-2.54142	1.27305	-1.82454	-3.14024	-1.5435	-0.960067	-1.8916	-1.72453	-1.24225	-0.988632	0.947949	0	0.888933	-0.760027	-2.03372	3.82662	-2.90514	-1.89723	-2.72835	-2.73532	-1.69773	-2.23613	-1.37992	-1.87966	-2.27261	-0.500525	-1.13337	-0.285187
281	-4.60493	3.3878	-2.22659	1.75378	-1.41062	1.06701	-2.1298	-0.870926	-2.58255	-1.75439	-2.4405	-1.36489	-1.78087	-3.457	-1.3863	-2.07107	-0.713161	-0.363661	-1.14375	-1.67403	-1.34134	-2.64598	0.996086	-1.7904	-2.49561	-1.08476	-0.951043	-1.82185	-2.15963	-1.8506	-1.78781	-1.58523	0.888933	0	0.335131	-0.0184506	-0.866696	-3.191	-2.4109	-2.21438	-2.29256	-1.93767	-2.00542	-1.76096	-2.01564	-2.19221	-0.171537	-0.855261	0.0610314
282	-9.63459	-1.95746	-6.2231	-3.51954	-5.40775	-3.64753	-6.33695	-5.43122	-7.10522	-5.88275	-4.86189	-3.66077	-5.25986	-4.46322	0.580201	-0.849083	2.66736	2.79739	0.668268	0.0908642	0.203429	-1.72289	1.59468	-1.834	-3.52944	-1.68589	-0.82193	-1.32529	-1.02475	0.724108	0.0695694	1.64997	-0.760027	0.335131	0	0.589991	1.39753	-1.48603	0.697958	-1.99637	-1.79665	-2.2399	-2.89147	-2.6679	-3.80196	-3.24077	-1.40778	-2.13901	-1.76789
283	-4.6003	1.97766	-1.4305	1.21791	-0.889044	0.983405	-3.34818	-1.28362	-3.57005	-1.63206	-2.87257	-1.14982	-1.68764	-4.14554	-1.24384	-2.73819	-0.989746	-1.14442	-2.55159	-3.35277	-3.03661	-4.59792	-0.810791	-4.24313	-5.89006	-3.89145	-2.77716	-3.67868	-3.43477	-2.76892	-2.65325	-1.21501	-2.03372	-0.0184506	0.589991	0	0.0920388	-4.81947	-3.28084	-4.23628	-4.35288	-3.41182	-3.98589	-3.26612	-3.77762	-4.35812	-2.7058	-3.3284	-2.41214
284	0.381793	8.01337	4.07549	7.36205	5.38502	7.42908	4.31354	4.76607	3.39866	2.35039	1.61637	0.994369	2.27472	1.1028	0.201197	1.13595	1.30594	1.43277	1.82036	1.89185	2.19622	0.932959	5.08796	1.91811	0.64496	2.58414	3.33582	2.7323	1.74175	1.40881	1.96498	1.5055	3.82662	-0.866696	1.39753	0.0920388	0	0.48706	0.412789	3.08327	2.60126	3.18266	3.41619	3.08331	3.18915	1.98773	2.77205	2.61819	4.20004
285	-3.80856	3.01549	-0.046206	2.95084	1.15063	3.12405	-0.12063	-0.0325556	-0.783877	-1.41646	-2.0513	-1.90814	-1.49781	-2.58212	-1.43258	-1.03132	0.539584	0.909393	0.277799	0.518507	0.732462	-0.893588	2.99249	-0.716669	-3.21971	-0.782895	0.73976	0.375764	-0.381775	0.393172	-0.385711	-0.183858	-2.90514	-3.191	-1.48603	-4.81947	0.48706	0	0.312451	-0.422263	0.179611	-0.189167	0.155122	-0.197731	-0.371072	-1.30265	-1.02833	-0.966485	0.167054
286	-3.75868	3.30837	-0.9382	3.27304	0.310624	2.96542	-0.0792838	-0.192618	0.367471	-0.69771	-1.57724	-1.20764	-0.472883	-1.70746	-1.11387	-0.546399	0.360257	0.683187	0.260606	0.309897	0.534845	-1.31313	1.9944	-2.14363	-4.37246	-1.16852	1.11474	0.13365	-0.169218	0.239158	-0.252636	-0.57819	-1.89723	-2.4109	0.697958	-3.28084	0.412789	0.312451	0	-0.0341315	0.191783	-0.172073	0.0941547	-0.187086	-0.274563	-1.31036	-1.34406	-1.19746	-0.307304
287	-3.7327	3.21017	-1.10305	3.20754	-0.346598	2.17184	-0.43265	-0.296631	0.953464	0.0850604	-0.702216	-0.161054	0.26947	-0.674227	0.371716	-0.153926	0.521264	1.02049	0.334548	0.394803	0.669349	-0.553032	3.48326	0.0360844	-2.2415	-0.24909	0.843382	0.448455	-0.0623244	0.504841	0.087528	0.841215	-2.72835	-2.21438	-1.99637	-4.23628	3.08327	-0.422263	-0.0341315	0	-0.0535721	0.378913	0.235641	0.339783	0.00621548	-0.895984	-0.477013	-0.451142	0.536411
288	-3.82473	2.35883	-1.8352	2.80033	-1.16184	1.45044	-0.60636	-0.987946	1.36584	0.128171	-0.63732	-0.152682	0.293307	-0.149295	0.236584	-0.0656448	-0.130133	0.51569	-0.0484076	0.341124	0.617696	-0.498426	3.35639	-0.613595	-3.96507	-1.27272	0.670263	0.384243	-0.0103424	0.409762	-0.259492	0.304677	-2.73532	-2.29256	-1.79665	-4.35288	2.60126	0.179611	0.191783	-0.0535721	0	-0.0307047	0.0348743	0.140562	-0.0930917	-1.31463	-1.79966	-1.34805	-0.640735
289	-4.07273	2.94989	-2.80069	2.83488	-2.03892	1.16105	-0.567825	-1.07352	1.91406	0.502138	-0.358165	0.268941	0.845231	0.942015	0.683022	-0.618674	-0.805329	-0.00440283	-0.609622	-0.0582113	0.150503	-0.407193	3.72462	1.24858	-0.166739	0.487441	0.0436576	0.16998	-1.02343	-0.309424	-0.513076	0.367304	-1.69773	-1.93767	-2.2399	-3.41182	3.18266	-0.189167	-0.172073	0.378913	-0.0307047	0	0.0391167	-0.0262182	-0.24757	-1.06013	-0.595553	-0.476957	0.542492
290	-3.65944	1.89262	-2.89693	2.41981	-2.51719	0.349057	-0.574918	-1.43845	2.20309	0.806481	0.200709	0.535072	0.867633	1.09812	0.718925	-0.269669	-0.842493	-0.272867	-1.01707	-0.159172	-0.0421079	0.318069	4.89732	3.15013	0.700074	-0.0716713	-1.10278	0.275304	-0.604234	-0.116837	-0.406736	0.436143	-2.23613	-2.00542	-2.89147	-3.98589	3.41619	0.155122	0.0941547	0.235641	0.0348743	0.0391167	0	0.250757	-0.090778	-1.44311	-1.99014	-1.26813	-0.485829
291	-4.13732	2.24453	-4.43493	2.00693	-3.53855	-0.0510392	-0.724285	-1.7912	2.13758	0.759494	0.390456	0.652706	0.986274	1.63714	0.786158	-0.441423	-1.33167	-0.656932	-1.18238	-0.118538	-0.0701827	0.598784	4.12991	3.64227	4.20613	2.77011	-1.32128	0.245656	-0.898249	-0.467184	-0.498814	0.140531	-1.37992	-1.76096	-2.6679	-3.26612	3.08331	-0.197731	-0.187086	0.339783	0.140562	-0.0262182	0.250757	0	-0.00659621	-0.504598	-0.280922	0.0956089	1.16803
292	-4.0274	0.86946	-5.27021	0.907861	-4.5944	-1.36474	-1.15052	-2.46958	1.79504	0.668418	0.559837	0.630744	0.695214	1.43291	0.657936	-0.575616	-1.38193	-0.724201	-1.23205	-0.198067	-0.152842	1.44572	4.47969	6.33992	8.20494	3.42929	-2.19955	0.1572	-0.818706	-0.487032	-0.686996	0.053288	-1.87966	-2.01564	-3.80196	-3.77762	3.18915	-0.371072	-0.274563	0.00621548	-0.0930917	-0.24757	-0.090778	-0.00659621	0	0.0310131	-0.243041	0.661313	2.31976
293	-3.75998	1.1127	-5.43436	0.870292	-4.87658	-1.60166	-1.80931	-2.64026	1.43885	0.572968	0.613718	0.804906	0.546726	1.0821	0.384071	-0.412141	-2.06386	-1.57717	-1.94513	-1.49256	-1.45224	0.623322	1.33792	3.26898	4.66448	2.18323	-2.66783	-1.37307	-1.14988	-1.44507	-1.2638	-0.792638	-2.27261	-2.19221	-3.24077	-4.35812	1.98773	-1.30265	-1.31036	-0.895984	-1.31463	-1.06013	-1.44311	-0.504598	0.0310131	0	-0.00494452	1.68692	0.126559
294	-2.11578	3.01102	-4.58818	2.29382	-3.99915	-0.467398	-0.970582	-0.987444	2.87952	2.89157	3.06609	3.50388	2.60507	2.71718	1.96679	0.707298	-1.71128	-1.94374	-2.70663	-2.63685	-3.2986	-2.33633	-1.94657	-0.18837	2.18942	0.0449746	-3.46017	-2.55985	-1.2874	-1.75703	-0.626367	-0.0143237	-0.500525	-0.171537	-1.40778	-2.7058	2.77205	-1.02833	-1.34406	-0.477013	-1.79966	-0.595553	-1.99014	-0.280922	-0.243041	-0.00494452	0	-0.041355	-0.0267267
295	-2.026	2.01585	-4.75677	1.71441	-4.23874	-0.944293	-0.967669	-1.40218	2.59041	2.22875	2.30661	2.57992	1.96207	2.246	1.39165	0.37759	-1.81181	-1.85207	-2.20416	-2.01699	-2.44975	-0.740174	-1.30523	1.51207	3.89948	0.993458	-2.55367	-1.76349	-0.914041	-1.47998	-0.737173	-0.227922	-1.13337	-0.855261	-2.13901	-3.3284	2.61819	-0.966485	-1.19746	-0.451142	-1.34805	-0.476957	-1.26813	0.0956089	0.661313	1.68692	-0.041355	0	-0.4353
296	0.182825	3.84844	-2.17513	3.76279	-2.20924	0.660618	0.82987	0.51404	4.30986	3.91095	3.80337	3.82625	3.30873	3.41647	2.28379	0.814645	-1.16756	-1.41408	-2.20763	-1.69786	-2.41415	-0.863119	0.291136	3.28672	5.90213	0.948518	-3.14058	-1.25752	-0.620914	-0.822947	0.0206663	0.912756	-0.285187	0.0610314	-1.76789	-2.41214	4.20004	0.167054	-0.307304	0.536411	-0.640735	0.542492	-0.485829	1.16803	2.31976	0.126559	-0.0267267	-0.4353	0
297	-2.19963	0.415303	-5.27153	-0.140961	-5.69132	-3.21668	-2.53403	-3.27852	0.203199	-0.26115	-0.388589	-0.42331	-0.911873	-0.618483	-1.63587	-3.02555	-4.47401	-4.16485	-4.56763	-3.8864	-3.96391	-1.74461	-0.495542	3.38091	4.76118	-0.614573	-5.44182	-3.50884	-3.77992	-3.79303	-3.54737	-2.72714	-4.14207	-3.96438	-6.22578	-6.15377	0.622296	-3.26894	-3.48777	-2.919	-3.45572	-3.02245	-3.27473	-2.61773	-1.88205	-1.17932	-1.51063	0.116125	-0.34058
298	0.748359	2.03687	-3.23801	1.15718	-4.8042	-2.80491	-2.07532	-1.77053	1.24499	1.80857	1.49881	1.71961	0.617333	0.327283	-0.575932	-2.59106	-4.20424	-4.30773	-5.24454	-4.99826	-5.41781	-3.62371	-2.10793	1.28029	2.88934	-2.54944	-6.56134	-4.68569	-4.16511	-4.1112	-3.3516	-2.08469	-3.37547	-2.60741	-5.64569	-5.32917	1.56503	-3.19481	-3.65137	-3.01188	-4.33673	-3.05134	-4.42305	-2.79663	-3.10632	-3.40071	-2.02799	-1.72551	-1.89553
299	-7.12874	-4.94688	-9.50035	-4.643	-8.93263	-6.38999	-4.81931	-7.09272	-2.96091	-4.13051	-4.0104	-4.15145	-4.07625	-2.90833	-3.47427	-4.43519	-4.59365	-3.33267	-3.36215	-2.02899	-1.37276	1.19988	4.03163	8.42827	8.10746	1.89514	-4.13729	-1.65429	-3.68429	-3.22994	-4.2253	-3.6049	-6.13072	-6.47556	-9.18743	-7.89657	-0.401019	-3.72878	-3.26734	-3.40891	-2.57599	-3.61197	-2.35973	-3.16606	-2.64681	-0.537899	-1.87153	0.851715	2.12874
300	0.245889	1.5178	-1.88426	2.78338	-2.07301	0.00741901	1.74023	1.33753	5.34273	5.2806	5.33605	5.26983	4.73865	5.19661	4.56363	2.74077	1.92119	2.07494	1.04455	1.62	1.20575	2.5051	5.10183	7.72246	8.95439	3.49017	-0.350685	1.94715	1.8724	2.26046	2.49677	3.6837	1.48372	1.96881	-1.5313	-0.526153	7.12294	2.4745	2.51264	2.76957	1.92686	2.91942	1.94347	3.08971	2.50855	1.56722	1.98166	1.45759	3.2103
301	-0.954844	0.477386	-2.07119	1.66072	-2.83127	-1.12715	0.0169147	-1.03403	2.50897	1.76518	1.35134	1.34832	1.24994	1.52777	0.79802	-0.708869	-1.43041	-1.17417	-1.99911	-1.00399	-1.25491	0.449686	3.20866	6.76934	6.23884	0.295197	-3.09205	-0.576789	-1.16938	-0.706574	-0.782488	0.363406	-2.15235	-1.76902	-4.39841	-3.93222	3.9206	-0.0229028	-0.267101	-0.111061	-0.548899	-0.236847	-0.505713	-0.0805391	-0.0491246	-1.26037	-2.28816	-1.61943	-0.685346
302	-2.60668	1.03099	-3.38513	1.83515	-3.35888	-0.743046	-0.0830015	-1.25466	2.83607	1.84295	1.52784	1.55571	1.59769	2.08452	1.36933	-0.149886	-0.723836	-0.319971	-1.16305	-0.120979	-0.320393	1.0137	4.588	6.84991	7.45883	1.69064	-2.33442	0.266668	-0.5476	0.0206181	-0.11308	0.952516	-1.46417	-1.28409	-3.68622	-3.27347	4.37444	0.448969	0.379265	0.576026	0.211503	0.40938	0.207226	0.467205	-0.000509727	-0.992727	-1.24267	-0.744799	0.64796
303	-2.50065	0.315312	-3.05844	1.37695	-3.34077	-1.16248	0.338733	-1.1848	2.40653	1.58122	1.01017	1.06406	1.2368	1.63987	1.00809	-0.902198	-0.868313	-0.450318	-1.42182	-0.151809	-0.404544	0.6496	4.64326	6.8463	6.68174	1.40627	-2.65972	0.193541	-1.07595	-0.103542	-0.360661	0.987226	-1.42595	-1.40607	-4.71101	-2.95306	4.70907	0.536564	0.432208	0.532365	0.202154	0.137744	0.0435003	-0.277777	-1.0063	-1.3918	-1.15027	-0.880975	1.09497
304	-2.08624	-1.18968	-1.88829	0.57397	-3.04823	-1.99163	-0.322199	-1.5442	1.80302	1.13126	0.750614	0.7588	0.730248	1.14579	0.777052	-0.727111	-0.79271	-0.307048	-1.17683	-0.0972083	-0.166225	1.15229	4.85823	7.41997	5.80573	0.794171	-2.2685	0.288082	-0.795691	-0.0375414	-0.495074	0.741573	-2.35354	-1.96076	-5.20049	-3.98116	4.27085	0.288252	0.285618	0.101766	-0.000119591	0.0336294	0.0382404	0.0968666	-0.214165	-1.04294	-1.65234	-1.07185	0.265563
305	-3.87863	-0.865992	-3.1022	0.116153	-4.23139	-2.74269	-2.13067	-2.9825	0.604997	-0.208018	-0.320001	-0.333992	-0.493803	0.0449415	-0.0593524	-0.979125	-1.11847	-0.264716	-0.78477	0.0271283	0.462809	1.81264	6.08429	7.77769	5.00009	1.08085	-1.32219	0.533066	-0.74067	-0.321156	-1.11779	-0.22792	-3.79157	-3.23265	-5.83225	-5.61473	2.85339	-0.819761	-0.477214	-0.872298	-0.493899	-0.514783	0.0205652	0.320963	0.533411	-0.309261	-1.37624	-0.33744	0.679566
306	-5.13774	-1.1583	-3.73752	-0.105072	-4.70559	-2.50431	-1.45878	-2.88509	1.34211	0.353536	0.267057	0.302161	0.425152	1.3073	1.29765	0.057762	0.548835	1.38795	0.634038	1.76704	1.86351	2.50127	7.12992	7.76806	6.1424	2.63106	-0.178732	2.20381	0.524714	1.4114	0.551059	1.56216	-2.00882	-1.86973	-5.19032	-3.71631	4.73736	0.859228	1.37875	1.10105	1.56341	1.26902	1.89404	1.29206	0.638949	0.130876	0.0201514	0.409875	1.98573
307	-3.54601	-2.36229	-1.43855	-0.106868	-2.55799	-2.13439	0.212367	-1.38698	1.73632	1.03621	0.683659	0.739244	0.910335	1.48498	1.48707	-0.0142195	0.602109	1.19603	0.20253	1.45112	1.35042	2.06109	6.40415	7.74208	5.61229	1.69117	-0.91906	1.73499	0.270672	1.38734	0.645009	1.95527	-1.55467	-1.31571	-5.05623	-3.01378	5.3962	1.51705	1.70438	1.2862	1.44979	1.14148	1.3277	0.8552	0.148563	-0.508479	-0.784944	-0.454025	1.1366
308	-3.63282	-2.09838	-1.53805	-0.0122607	-2.46097	-2.11555	-0.888855	-1.98585	1.12314	0.361189	0.0514177	0.168187	0.260396	0.735218	0.953153	-0.133195	0.380071	1.04202	0.14775	1.30628	1.35342	2.05233	6.14829	7.06251	3.40832	0.56692	-0.808659	1.53063	0.225508	1.20056	0.254728	1.38883	-2.64805	-2.07633	-5.01567	-4.21001	4.52705	1.12644	1.37148	0.644354	1.07273	0.647772	0.918129	0.608302	0.0347603	-0.858778	-1.8256	-1.22985	-0.220624
309	-3.90623	-0.340442	-1.25497	0.960194	-2.14439	-1.61808	-1.26478	-1.54003	1.50138	0.808546	0.741052	0.808081	0.731857	1.28132	1.70106	0.920616	1.41837	2.18975	1.42718	2.2535	2.44267	2.64752	7.15187	6.35305	2.87577	1.56677	0.860893	2.64227	1.36067	2.10395	1.11922	1.9952	-2.34122	-1.63702	-4.51862	-4.26276	4.70692	1.15258	1.80043	1.20826	1.87105	1.76478	2.17314	1.91056	1.23976	0.325776	-0.18597	0.24485	1.27003
310	-4.06684	-1.24177	-0.211464	0.27965	-1.19853	-2.14871	-0.182824	-1.16484	1.04991	0.569116	0.336382	0.395072	0.51293	1.03597	1.47694	0.234859	1.2321	1.8854	0.897917	1.96506	1.96587	2.0988	6.75457	6.57128	3.85494	1.62239	0.0449204	2.18313	0.708478	1.87632	0.970286	2.22051	-1.7481	-1.43424	-5.32129	-3.23478	5.34694	1.63596	2.01798	1.43578	1.78903	1.47617	1.68449	1.22253	0.501724	-0.19804	-0.203355	0.0419617	1.54655
311	-4.35761	-3.53638	-0.663689	-0.954749	-1.10806	-2.11458	-0.0394589	-1.44026	1.08115	0.464417	0.205328	0.374012	0.667525	1.25832	1.8716	0.676665	1.92556	2.55468	1.38572	2.78133	2.61565	2.77768	7.03004	7.18774	3.58811	1.28009	0.133466	2.71609	1.25179	2.73254	1.58678	2.91492	-1.40954	-1.01466	-4.47435	-2.63368	6.01038	2.91641	3.16798	2.09757	2.601	1.74055	1.86838	1.15382	0.142468	-0.544446	-1.17181	-0.867208	0.345429
312	-3.90433	-1.95971	-0.466459	0.491032	-0.450312	-0.591772	0.0676514	-0.684481	2.065	1.45915	1.13479	1.53171	1.78129	2.16755	3.09395	2.10712	3.36876	3.87446	2.56068	3.75036	3.47051	3.09863	6.95286	5.68573	1.4253	0.849759	1.25411	3.4236	2.50133	4.02245	2.86691	4.10075	-0.592584	0.13268	-2.45215	-1.99749	6.79449	4.13534	4.43258	3.09581	3.54226	2.67871	2.32423	1.90835	0.581052	-0.288376	-1.05497	-0.92966	-0.175298
313	-1.30634	1.10864	3.16048	3.12494	3.44844	2.25302	2.25008	1.99817	2.85587	2.75605	2.09599	2.51459	2.65534	2.37631	3.26656	2.0645	3.1895	3.34184	2.0089	2.55688	2.38598	1.76211	5.86949	3.93306	0.473068	0.541561	1.15046	2.49985	2.03395	3.28139	2.70954	4.17641	0.123215	0.922995	-2.05926	-1.20936	6.87528	3.82821	3.67323	2.79639	2.47104	2.68029	1.97817	2.1473	1.13324	-0.0524804	-0.0886434	-0.174825	0.942054
314	-2.18888	-0.137025	1.68632	2.37651	2.23633	2.23737	1.08602	0.854548	2.25197	2.04416	0.97598	1.82273	2.23937	1.58779	2.78573	1.41355	2.83518	2.68993	0.938139	1.61372	1.09608	0.0312785	3.39619	0.747956	-3.28217	-2.16979	-0.291754	1.03434	1.12795	2.8406	2.25282	4.01897	-0.153194	0.927532	-0.610269	-0.719827	6.80855	4.73988	3.97704	2.32205	1.63853	1.47261	0.240373	0.464245	-0.837211	-2.25962	-2.7395	-2.91955	-2.11024
315	-1.46228	1.41232	2.55075	3.48877	3.2914	3.68684	1.34283	1.75125	2.41693	2.55531	1.28871	2.36132	2.74843	1.57571	3.07147	1.70009	3.20829	2.73775	0.883231	0.998141	0.529791	-0.995641	2.17004	-1.51223	-5.10966	-2.79073	-0.0955104	0.40441	1.07944	2.68257	2.45262	4.33203	0.581747	1.84879	1.23087	0.416793	6.71204	5.21774	3.96547	2.17069	0.970064	1.38068	-0.153139	0.43657	-0.794368	-2.35201	-2.50675	-2.84603	-2.04654
316	-3.04811	-0.478083	0.423691	2.01402	1.25606	2.17792	0.0967338	-0.026139	1.55708	1.27404	-0.0382875	1.07842	1.63043	0.659306	2.0786	0.745864	2.29001	1.9065	-0.0721353	0.44148	-0.241841	-1.77874	0.823391	-2.84551	-6.94154	-4.45347	-1.33403	-0.498483	0.2232	2.10193	1.58428	3.41294	-0.653957	0.601519	0.443473	-0.807673	5.95994	4.75237	3.67322	1.48226	0.464573	0.289203	-1.29647	-0.902628	-2.24547	-3.88918	-4.61369	-4.8507	-4.25723
317	-3.98301	-1.29113	-0.627561	1.06653	-0.0626102	0.735703	-0.591553	-0.976964	1.12465	0.63679	-0.367339	0.501976	0.988066	0.52129	1.74388	0.490556	1.95818	2.00325	0.271776	1.19978	0.676003	-0.386721	2.9297	0.203291	-4.32108	-3.02865	-1.05518	0.378295	0.362516	2.21674	1.357	3.00627	-1.43659	-0.398025	-1.56114	-2.13122	5.83409	3.91459	3.39306	1.48488	1.07024	0.436595	-0.744243	-0.614588	-1.91781	-3.1932	-3.90295	-3.89667	-3.28681
318	-4.10147	0.0687985	-1.34527	1.72615	-0.79168	0.920621	-0.879193	-1.16703	1.27332	0.520969	-0.39493	0.403202	0.850469	0.421316	1.47402	0.515675	1.60505	1.78338	0.303025	1.10689	0.717816	-0.426654	3.06518	-0.378292	-5.01201	-2.844	-0.578923	0.345638	0.404321	1.99448	1.1248	2.42543	-1.90697	-0.937709	-1.53801	-3.0808	5.00967	2.97371	2.83243	1.23676	0.981412	0.35235	-0.762058	-0.432733	-1.45538	-2.72844	-3.40814	-3.20511	-2.66971
319	-2.26409	2.01756	1.63713	3.21608	1.85127	1.97364	0.643772	0.558204	1.26593	0.831373	0.134355	0.403058	0.516065	0.0156765	0.729113	-0.0508918	0.728094	1.06028	0.153127	0.548204	0.719156	0.0902085	4.43952	1.94487	-1.69565	-0.777044	0.055832	0.781642	0.0845009	0.902275	0.269542	1.41849	-2.68514	-1.75535	-3.82954	-4.34846	4.0062	0.97642	0.93178	0.255713	0.298995	0.675836	0.560624	0.717613	0.304445	-1.02744	-1.20525	-0.957546	0.237995
320	-3.55021	1.09253	-0.24638	2.0596	-0.79535	-0.402038	-0.859214	-0.817231	1.22661	0.607552	0.259413	0.39389	0.381887	0.54769	1.02734	0.0527328	0.704457	1.35505	0.543815	1.19646	1.38982	1.2714	5.97847	4.56919	1.60956	0.873674	0.223982	1.56818	0.365823	1.16865	0.381453	1.44699	-2.72183	-2.01905	-5.08597	-4.50321	4.35269	0.487592	0.971441	0.548487	0.888276	1.08616	1.25687	1.18725	0.671408	-0.290119	-0.26205	0.00382071	1.32872
321	-2.79832	3.27384	0.553756	3.84924	1.04348	2.79441	0.310839	0.739804	1.50156	0.977518	-0.112166	0.464125	0.80049	-0.229486	0.592207	-0.728204	0.0645281	0.371988	-0.574326	-0.389551	-0.175277	-0.907656	3.64179	1.12867	-1.3157	-0.653119	-0.51711	-0.1704	-0.863244	-0.0772908	-0.35547	1.15673	-2.58605	-1.68635	-3.92938	-4.03145	4.50256	-0.0642882	-0.0698312	-0.416014	-0.807623	0.00377965	-0.30735	0.015573	-0.373946	-1.43906	-0.803879	-0.823655	0.509458
322	-3.23795	3.17791	0.0199719	3.53988	-0.171295	1.08974	0.017704	0.00882425	0.987969	0.316157	-0.550054	-0.272112	-0.17741	-0.538551	-0.127294	-1.59115	-0.825662	-0.178881	-0.914201	-0.33492	-0.0956733	-0.25979	4.58679	3.32328	1.57258	0.553332	-0.939423	0.0900744	-1.328	-0.535948	-1.09135	0.234141	-3.0247	-2.68722	-6.16973	-4.34206	3.68969	-0.861563	-0.580574	-0.688642	-0.591269	-0.300357	0.0171767	-0.0123505	-0.17889	-0.997909	-0.150632	-0.102393	1.60058
323	-3.89078	2.24903	-1.97832	2.37491	-3.29794	-1.15596	-1.03614	-1.79128	1.40059	0.649684	0.0876266	0.215572	0.228605	0.494582	0.348238	-1.33989	-0.873107	-0.163458	-0.909982	-0.148721	0.023243	0.373133	5.10649	4.98081	3.9895	1.44019	-1.31599	0.289787	-1.18995	-0.378433	-0.8635	0.386651	-2.38165	-2.32692	-5.94935	-3.92654	3.82683	-0.625131	-0.333882	-0.297927	-0.330897	-0.136558	0.120184	0.126513	-0.116919	-0.663493	0.239337	0.317719	2.18082
324	-4.17189	3.65299	-3.53414	2.55441	-3.41001	-0.35914	-0.732403	-1.3035	1.87428	1.45861	0.708631	0.95658	1.03955	1.19746	0.569221	-1.6818	-1.2851	-0.626289	-1.34022	-0.660441	-0.58405	-0.380936	3.91707	3.69195	3.81711	1.59964	-1.66172	-0.36127	-1.73079	-0.910637	-1.01855	0.20336	-1.00969	-1.58931	-4.77499	-2.66526	3.58005	-0.868206	-0.698843	-0.267916	-0.676248	-0.545491	-0.508028	-0.591434	-0.824337	-0.891157	1.02394	0.58233	2.36781
325	-3.40232	2.73058	-3.6108	2.06863	-4.32393	-1.60705	-0.50104	-1.34756	1.47022	1.50976	0.64655	0.881329	0.799737	0.845892	0.38306	-1.89259	-1.55093	-1.07063	-2.00485	-1.09099	-1.17343	-0.574082	3.76558	4.76309	4.8137	0.995331	-2.90018	-0.799566	-2.09974	-1.11232	-1.23569	0.2285	-1.4784	-1.62328	-5.6404	-2.87025	3.93152	-0.691335	-0.689202	-0.483006	-0.977644	-0.838217	-1.02285	-1.12048	-1.59428	-1.58537	-0.0759976	-0.222174	1.85448
326	-4.03674	4.48521	-4.03245	0.966407	-4.1752	-2.16153	-1.00937	-1.78039	-0.557413	-0.0492557	-0.590376	-0.458501	-0.655693	-0.326008	-0.788341	-2.81116	-2.35564	-1.64273	-2.18044	-1.36738	-1.24355	-0.658368	3.6626	4.52125	4.98887	1.65755	-2.52262	-0.912504	-2.55861	-1.83694	-2.04268	-0.929029	-1.70088	-2.48066	-6.80353	-3.05528	2.37925	-1.91784	-1.6735	-1.21894	-1.35538	-1.32051	-0.920375	-1.16074	-1.04662	-0.855038	1.34138	1.00732	3.15246
327	-3.71949	4.00931	-4.81019	2.32152	-3.14421	0.373454	0.0103991	0.0354667	2.26298	3.71272	1.82896	3.12261	2.89287	2.04946	1.42797	-1.88737	-1.40461	-1.3427	-2.55981	-1.54106	-2.04705	-2.04457	1.72795	2.25618	3.20702	0.270943	-3.6053	-1.60001	-2.58671	-1.25559	-0.717796	0.954037	1.32331	0.821977	-2.54423	0.0839446	4.61416	0.0552534	-0.297028	0.212533	-1.00285	-1.01912	-1.77307	-2.54812	-3.38383	-3.03176	-0.415182	-1.40781	0.45253
328	-4.9834	1.32236	-7.13711	1.25626	-3.94144	0.573099	0.297358	0.0659708	4.55078	5.99714	6.42456	7.50424	6.24161	6.13631	6.01386	2.69965	2.39888	2.08743	0.278328	0.921167	-0.0539708	-0.382445	2.20704	2.70908	4.2808	1.48006	-1.97905	0.252888	0.707221	2.00958	3.01325	4.54232	4.50278	4.67338	1.55319	2.81462	7.6983	2.9537	2.89295	3.09294	1.31572	1.84096	-0.494793	-0.738743	-3.70338	-2.70347	0.376316	-1.77539	-0.626336
329	-4.40963	2.85877	-5.57738	1.24506	-4.42202	-0.972328	-1.02638	-2.06044	1.32108	0.550465	0.735251	0.664496	0.625933	1.43235	0.365125	-1.32435	-1.85295	-1.04955	-1.26253	-0.472642	-0.334104	0.446664	3.61353	4.3355	5.83665	3.36604	-1.26793	-0.0973865	-1.39653	-1.07346	-1.03599	-0.438696	-0.907821	-1.77456	-3.74692	-2.83499	2.49368	-1.09594	-0.91138	-0.191106	-0.379594	-0.431944	-0.0839221	-0.212638	0.0239595	0.584357	3.297	2.39223	3.82062
330	-3.89267	2.04432	-5.09858	1.46734	-4.53961	-1.20633	-0.824506	-1.83469	2.32452	1.73121	1.69524	1.63244	1.47994	2.08336	1.27953	-0.642364	-0.983786	-0.421572	-1.19527	-0.36191	-0.425281	0.426601	4.16475	5.21805	6.24854	2.39093	-2.13156	-0.0876077	-1.0889	-0.428385	-0.437615	0.628506	-1.00586	-1.19444	-4.03498	-2.83158	3.97106	-0.277735	-0.159925	0.212839	-0.261328	-0.0111523	-0.33689	-0.144804	-0.910027	-0.563001	0.961778	0.715342	2.66409
331	-4.29128	2.8746	-3.85665	2.36233	-3.40574	-0.0201351	-0.941611	-1.51538	2.38122	1.37721	0.950788	1.29294	1.48351	2.09863	1.28395	-0.746775	-0.796981	-0.140693	-0.920752	-0.325823	-0.257832	-0.170121	3.95523	3.14035	3.05217	1.52307	-1.22941	-0.144557	-1.2077	-0.426279	-0.434959	0.648492	-1.00746	-1.3222	-3.40653	-2.8436	3.81474	-0.383912	-0.236792	0.195374	-0.374607	-0.118444	-0.464558	-0.297672	-0.756172	-0.940162	0.550444	0.232271	1.6272
332	-3.27827	2.18464	-2.15734	2.84955	-2.2874	0.303537	-0.202353	-0.925172	2.78733	1.50436	0.768457	1.07152	1.34652	1.49351	1.08762	-0.553539	-0.599435	-0.135158	-1.10129	-0.32915	-0.34491	-0.0649038	4.54044	3.88027	2.37748	0.287143	-1.68543	-0.0312103	-0.962537	-0.117864	-0.325283	0.945301	-1.88274	-1.57237	-3.76485	-3.53775	4.3517	0.260766	0.19618	0.337933	-0.219806	0.176047	-0.374172	0.0348647	-0.531936	-1.52501	-1.23323	-0.968697	0.400807
333	-4.20946	2.60923	-2.04921	2.7495	-1.71223	1.03351	-0.952919	-0.944324	1.82025	0.68719	-0.275189	0.487884	0.980722	0.778344	1.15091	-0.496187	0.15479	0.692911	-0.262536	0.166389	0.267126	-0.320307	4.13604	1.96251	0.193215	0.260508	-0.391852	0.233926	-0.65246	0.311836	0.0166417	1.34334	-1.88398	-1.61567	-3.48461	-3.40517	4.49044	0.101163	0.363932	0.488601	-0.14009	0.275941	-0.227143	-0.0462369	-0.606187	-1.27143	-0.429135	-0.515529	0.705325
334	-3.43138	2.01217	-0.958831	2.81204	-0.787051	1.0845	-0.492248	-0.72376	1.64282	0.613409	-0.0825003	0.311914	0.568638	0.297106	0.731833	-0.0790067	0.239445	0.769617	-0.0394157	0.460258	0.643321	0.0961883	4.54467	1.79362	-1.71702	-0.664048	0.0284831	0.724878	-0.0412408	0.666531	0.025893	1.01285	-2.88009	-2.07604	-3.30569	-4.53317	3.78735	0.442533	0.583315	0.207173	0.225679	0.501853	0.372791	0.518343	0.0673606	-1.1649	-1.40848	-1.05005	-0.0619396
335	-2.55222	2.86044	0.63887	3.78669	1.32447	3.05369	0.524627	0.630947	1.77244	1.10197	0.0865424	0.688031	1.11062	0.129858	0.979376	0.192585	0.911362	0.942033	-0.101285	-0.0483902	0.0528852	-1.11572	2.84175	-0.817972	-4.21714	-1.83966	0.0534346	-0.0262555	-0.0494183	0.812727	0.53511	1.75809	-1.99294	-1.10959	-1.43638	-3.54956	4.22084	1.78688	1.21326	0.582672	-0.246305	0.466001	-0.146203	0.232379	-0.253847	-1.67663	-1.75029	-1.63409	-0.64439
336	-3.32154	3.15552	-0.665497	3.33273	0.0423939	2.22088	-0.208559	-0.232963	1.07366	0.072674	-0.441677	-0.198025	0.10335	-0.534079	0.086816	0.641455	0.918022	1.54538	1.25652	1.33249	1.6186	0.0185501	3.40552	-1.02342	-3.98381	-0.50907	2.0724	1.25516	1.09921	1.39209	0.43029	0.137404	-2.77008	-2.38548	-1.0588	-4.7909	1.2831	-0.386939	0.00540748	-0.0128982	0.94948	0.816971	0.968956	1.03888	0.817942	-0.295388	-0.673227	-0.354268	0.360645
337	-4.14681	0.999306	-1.52979	2.35596	-0.310962	2.30786	-0.805136	-0.966087	0.786478	0.0448261	-1.41641	-0.236649	0.546015	-0.77275	0.511583	-0.498624	0.731867	0.215275	-1.59342	-1.80976	-2.05508	-4.00576	-1.40617	-6.26835	-9.91444	-5.68343	-1.87854	-2.65714	-1.30923	0.31362	0.128008	1.67551	-1.61018	-0.694879	1.13472	-2.03949	3.83176	3.42856	2.45876	0.0230719	-1.8209	-1.40034	-2.75183	-2.21121	-2.89228	-4.56808	-5.16608	-5.10058	-4.51162
338	-2.48307	3.30383	0.0766651	4.01719	1.07209	3.5421	0.176594	0.909227	2.24439	2.10236	1.0404	2.28779	2.62844	1.27106	3.04728	2.59569	3.95482	3.05505	1.28074	-0.0157933	-0.149718	-2.57339	-0.689939	-6.22114	-8.44629	-3.42524	1.11824	-0.671521	1.48004	2.57407	2.80214	3.67322	0.93429	1.9758	4.82427	-0.0613349	3.83777	3.7667	3.93997	1.46877	-0.242716	0.916339	-0.713641	0.310555	-0.548764	-1.98193	-2.06111	-2.37053	-2.04865
339	-3.32237	1.8893	-0.934687	3.1408	0.282315	2.9045	-0.225617	-0.080052	1.77476	1.22699	0.00785666	1.22475	1.79076	0.570827	2.00084	1.56585	2.69126	2.0002	0.253499	-0.459942	-0.963092	-3.50108	-2.46312	-8.16836	-10.5418	-5.174	-0.0462542	-1.42718	0.673378	1.93487	1.81581	2.69043	-0.0836605	0.927857	3.7589	-0.687942	3.54804	3.73518	3.32505	1.08398	-0.305753	0.0596434	-1.49847	-0.804778	-1.67761	-3.38989	-4.19703	-4.36202	-4.09273
340	-4.24211	1.13978	-2.27111	2.3174	-1.0628	1.84223	-0.935403	-1.09549	1.33445	0.510333	-0.6039	0.523441	1.12245	0.223648	1.46427	1.09167	1.99957	1.72685	-0.00765648	-0.453634	-0.958516	-3.40348	-2.27151	-7.93806	-10.7766	-5.38717	-0.369016	-1.76644	0.38042	1.80128	1.28799	2.00012	-0.967128	-0.135096	2.17	-1.9271	3.30594	2.83113	2.85963	0.732072	-0.470318	-0.429039	-1.91522	-1.26996	-2.06286	-3.65321	-4.61268	-4.55231	-4.38978
341	-5.08369	-0.373262	-3.5062	1.23418	-2.25119	0.729246	-1.5146	-2.09873	1.04903	0.00253201	-1.04206	0.0460872	0.686201	0.154402	1.22752	0.785906	1.5393	1.59157	-0.0966067	0.412472	-0.538796	-2.91928	-2.80468	-8.62417	-11.956	-6.42688	-1.04743	-1.62071	0.338734	1.84498	1.00019	1.7526	-1.55174	-0.731469	0.975817	-2.53735	3.52026	2.70909	2.74044	0.710737	0.0626753	-0.66283	-2.27088	-1.78393	-2.78841	-4.43587	-5.95997	-5.81925	-5.90924
342	-4.78083	-0.823565	-2.68672	1.16591	-1.57674	0.819038	-1.38207	-1.85919	0.93603	0.0671756	-0.994581	0.0667835	0.650104	0.00385323	1.21391	0.699514	1.70284	1.609	-0.0682494	0.316841	-0.413489	-2.45403	-2.19592	-7.49707	-10.9735	-6.14135	-1.08888	-1.2519	0.294442	1.8026	1.00078	1.95794	-1.68446	-0.634603	0.917158	-2.44173	3.67812	3.13358	2.897	0.643826	0.0188779	-0.543625	-2.03628	-1.58966	-2.70098	-4.38541	-5.99166	-5.97349	-5.99909
343	-6.35149	-2.30245	-4.86355	-0.193543	-3.37552	-0.357384	-2.51729	-3.33753	0.0131751	-1.07977	-2.22373	-1.03162	-0.284195	-0.831989	0.327657	-0.216696	0.705539	0.621131	-1.20152	-0.666113	-1.7485	-3.98526	-5.48834	-10.9183	-12.9908	-8.12998	-2.51512	-2.65805	-0.727045	0.870412	0.0877213	1.00359	-2.33103	-1.40753	0.598751	-2.94284	2.83583	2.38416	2.13522	-0.153732	-0.843868	-1.77472	-3.42146	-3.17545	-4.3767	-6.12475	-8.13988	-8.2033	-8.42621
344	-4.98507	0.0104708	-3.52078	1.53153	-2.03477	1.17551	-1.33105	-1.86714	1.14608	0.103035	-1.01649	0.142709	0.843263	0.139386	1.19365	0.921554	1.52444	1.28105	-0.349881	-0.396633	-1.47516	-4.19921	-5.26524	-10.9697	-12.2521	-6.75641	-0.954638	-2.05982	0.252651	1.47061	0.994522	1.58553	-1.10644	-0.328372	2.25253	-1.93221	2.96427	2.68737	2.49378	0.613624	-0.262996	-0.779356	-2.29516	-1.9273	-2.83695	-4.58669	-6.25483	-6.25465	-6.30717
345	-4.19944	0.554708	-2.12703	2.17949	-0.800277	1.97744	-0.852556	-1.01445	1.43697	0.715363	-0.490061	0.76623	1.38231	0.387649	1.76844	1.32345	2.37318	1.87992	0.0409411	-0.30405	-1.1345	-3.7496	-3.77226	-9.60409	-11.7963	-6.26345	-0.648432	-1.7213	0.519622	1.92137	1.54553	2.41016	-0.582666	0.478367	3.11888	-1.14134	3.56421	3.57258	3.2202	0.92598	-0.241091	-0.334828	-2.02409	-1.42654	-2.46495	-4.24444	-5.51226	-5.67975	-5.61569
346	-4.65877	-0.513295	-2.70018	1.52076	-1.29114	1.43576	-1.16759	-1.53197	1.20887	0.422747	-0.786947	0.492012	1.13765	0.249331	1.61161	1.14519	2.17281	1.72164	-0.0970685	-0.158361	-1.13296	-3.63085	-4.64679	-10.1996	-12.0947	-6.87138	-1.08138	-1.73837	0.414456	1.83257	1.36894	2.27427	-0.847916	0.292446	2.86453	-1.26448	3.54626	3.58618	3.1312	0.8248	-0.157062	-0.534158	-2.24435	-1.7915	-2.99488	-4.82927	-6.52504	-6.80017	-6.8621
347	-5.33149	-0.69652	-3.84708	1.1231	-2.2121	1.00292	-1.64106	-2.14337	0.868235	-0.0688898	-1.27386	0.0359493	0.746314	-0.0857266	1.14617	0.824079	1.57287	1.09712	-0.610137	-0.798875	-1.9429	-4.60795	-6.64448	-12.0097	-12.7424	-7.4627	-1.43689	-2.42242	1.14441e-05	1.20916	0.896968	1.58271	-1.04037	-0.0649493	2.96678	-1.53049	2.75448	2.86463	2.44586	0.393674	-0.613257	-1.08469	-2.74554	-2.4057	-3.50734	-5.31202	-7.18304	-7.46009	-7.59587
348	-3.43434	1.8303	-1.76437	3.24213	-0.158612	3.0836	0.0471298	-0.120924	2.38581	1.59147	0.319764	1.64826	2.34797	1.25755	2.47992	2.23715	2.95126	2.12811	0.463607	-0.152005	-1.28007	-4.2055	-5.2709	-10.8195	-11.427	-5.85372	0.124841	-1.38377	1.20608	2.24014	2.28691	2.8441	0.755326	1.6546	5.21976	0.261539	3.56216	3.9629	3.47094	1.66591	0.389201	0.323404	-1.34444	-0.890181	-1.85423	-3.73407	-5.10264	-5.45003	-5.35579
349	-4.04868	0.662545	-1.96304	2.3462	-0.520742	2.33081	-0.85501	-0.716631	1.56678	1.14487	-0.147465	1.38011	1.91368	0.665185	2.39631	1.88607	3.12184	2.32614	0.280283	-0.535538	-1.45045	-4.32107	-5.04809	-10.9324	-12.347	-6.64634	-0.582071	-1.9672	0.733987	2.04965	1.99975	2.92628	0.268297	1.63436	5.00027	0.146902	3.57685	3.94899	3.40841	1.02162	-0.453967	-0.251279	-2.24163	-1.47614	-2.71226	-4.49814	-5.63876	-6.13277	-6.1691
350	-5.48013	-0.198103	-3.26685	0.60636	-2.45277	-0.327179	-2.92613	-2.58389	-0.670193	-1.07329	-1.41534	-0.607156	-0.699604	-1.33599	0.131806	1.10299	1.62825	2.00523	1.35611	-0.288928	0.287961	-1.9285	-3.10061	-8.81714	-10.6905	-4.63314	1.13123	-1.35353	0.790365	0.671169	0.13938	-0.274867	-2.69986	-1.53041	1.69602	-3.96179	-1.08699	-0.438907	-0.0656916	-1.41778	-1.57605	-1.07068	-1.90652	-0.866507	-1.46271	-2.31316	-3.62853	-3.47652	-4.14739
351	-2.12833	2.47658	-0.397632	4.22372	1.04477	4.08438	0.696839	1.50348	4.10954	4.3491	3.11451	5.20576	5.34283	3.94358	6.503	5.74441	7.30012	6.31747	3.59077	1.96625	0.804334	-2.53599	-4.26192	-10.5997	-11.0845	-4.94789	1.9215	0.0580688	3.8973	5.29779	5.52323	6.54738	3.888	5.95514	9.59799	3.91488	6.55863	6.58558	6.41169	3.66268	1.63692	2.41448	-0.500917	0.898529	-0.972996	-2.59401	-3.25599	-4.42611	-4.88568
352	0.374322	5.12127	2.74725	6.63623	4.07535	6.58571	3.18305	3.74029	5.42879	5.29738	4.01977	5.53701	5.94128	4.48626	6.22296	5.85573	6.99701	5.87498	4.03462	3.00235	2.08272	-0.863237	-1.45333	-7.34517	-8.38954	-2.68031	3.43147	1.86856	4.58099	5.5982	5.87406	6.63979	4.49706	5.93358	9.78276	4.54008	6.48213	7.37958	6.7312	4.73169	3.22798	3.75862	1.75168	2.61583	1.35672	-0.532723	-1.4273	-2.201	-2.08316
353	-5.48369	-0.693902	-2.73955	0.45386	-1.87808	-0.0977095	-2.76555	-2.57305	-1.02413	-1.49488	-2.07024	-1.28239	-1.14735	-1.93005	-0.505595	0.127216	0.998213	1.11493	0.249699	-0.769922	-0.464347	-2.62959	-2.96289	-8.46594	-10.9778	-5.38475	0.0191326	-1.74979	-0.0872604	0.252441	-0.346811	-0.359537	-3.0704	-1.93123	1.12203	-3.89729	-0.827011	0.0254405	0.0782624	-1.56288	-1.72426	-1.50084	-2.26492	-1.55247	-2.16727	-3.34405	-4.736	-4.5872	-4.84648
354	-2.59728	1.59009	-0.0269358	3.45422	1.24333	3.47258	0.541659	0.44007	2.26853	1.64208	0.338621	1.4968	2.13358	0.927548	2.15812	1.78538	2.74772	1.97836	0.443353	0.17847	-0.594792	-3.01401	-3.09226	-8.48275	-10.5692	-5.44814	0.0338804	-0.789037	1.05037	2.17768	2.03739	2.92475	0.208696	1.32317	4.26109	0.0395305	3.7753	4.37487	3.48377	1.55486	0.527502	0.503555	-0.928681	-0.512448	-1.47648	-3.47545	-4.9218	-5.19696	-4.91012
355	-1.38729	2.2179	1.3505	4.47928	2.73042	4.872	1.67589	1.7768	3.45336	3.12195	1.54516	3.03742	3.70947	2.20311	3.74533	2.92179	4.19927	3.06745	1.0856	0.801316	-0.298758	-2.91151	-3.05423	-8.42541	-10.3238	-5.38493	0.277846	-0.304278	1.83204	3.286	3.37688	4.69872	1.99329	3.42516	6.49942	2.48884	5.66075	6.27801	5.02438	2.81426	1.3372	1.44014	-0.479116	0.0234358	-1.29637	-3.48821	-4.76282	-5.4257	-5.05825
356	-2.85704	0.0832117	-0.158162	2.74359	1.20668	3.19437	0.384475	0.19817	2.20131	1.73723	0.199707	1.6423	2.35138	1.048	2.56012	1.67196	3.0122	2.09452	0.06462	0.109692	-1.0075	-3.38163	-3.74985	-8.68741	-10.9736	-6.50605	-1.03526	-1.15638	0.756993	2.37457	2.20092	3.60381	0.474786	1.91366	4.47159	0.904373	4.95921	5.27993	4.12087	1.75866	0.492782	0.293072	-1.5595	-1.20329	-2.61474	-4.7666	-6.3671	-6.96811	-6.68237
357	-1.87778	1.08341	1.1846	3.57437	2.39897	4.05428	1.05987	1.20973	2.71177	2.53576	0.978773	2.469	3.07273	1.60215	3.27634	2.27021	3.75915	2.76322	0.655975	0.498068	-0.501383	-2.92682	-2.53328	-7.62232	-10.1406	-5.66811	-0.401813	-0.645854	1.26257	2.88664	2.82836	4.36858	1.26963	2.82646	5.22644	1.89183	5.6026	5.88959	4.61892	2.24754	0.823279	0.925449	-1.01359	-0.47871	-1.90095	-4.00735	-5.17789	-5.82353	-5.43702
358	-2.46209	1.16107	0.468238	3.27429	1.6247	3.45202	0.534362	0.666146	2.30982	1.99788	0.658621	1.97584	2.51394	1.23398	2.82386	2.11974	3.4873	2.71356	0.814244	0.554683	-0.238596	-2.64016	-2.15895	-7.47499	-10.0902	-5.29718	-0.0403981	-0.572205	1.28024	2.7358	2.52957	3.78017	0.621026	2.01427	4.43136	0.738695	4.79961	5.1402	4.19908	1.87198	0.669348	0.768852	-0.963659	-0.382467	-1.62309	-3.55344	-4.70254	-5.13792	-4.85056
359	-3.56189	-0.486044	-0.928506	2.058	0.356869	2.34486	-0.265375	-0.651756	1.4461	0.787555	-0.688507	0.577549	1.32739	0.165368	1.45097	0.613738	1.81065	1.05413	-0.829818	-0.598039	-1.61937	-3.77786	-3.80868	-8.62091	-11.2684	-6.94768	-1.77983	-1.76653	-0.127852	1.45261	1.15723	2.51254	-0.749689	0.50425	2.68629	-0.625113	4.16218	4.27407	3.16038	0.918363	-0.18448	-0.501671	-2.13564	-1.86421	-3.09271	-5.22558	-6.89486	-7.26739	-6.941
360	-2.59648	-0.267507	0.364429	2.59302	1.55132	3.07986	0.549655	0.246438	2.05783	1.59454	0.00025959	1.33721	2.07836	0.804163	2.17603	1.04576	2.41844	1.56356	-0.495911	-0.154891	-1.24534	-3.30394	-2.79579	-7.22762	-10.177	-6.44317	-1.64947	-1.26014	0.235458	1.9945	1.75348	3.40171	-0.0148832	1.36617	3.06455	0.395594	5.31354	5.1912	3.85627	1.56773	0.330597	0.0908469	-1.67393	-1.40037	-2.78781	-4.9867	-6.48527	-6.99765	-6.52294
361	-1.86303	1.03244	1.34945	3.47981	2.41347	3.80353	1.13142	1.22438	2.76062	2.5427	1.13223	2.45748	3.01224	1.74412	3.34254	2.32627	3.82695	3.05665	1.01189	1.03458	0.161638	-2.02386	-0.947793	-5.79459	-8.88349	-4.81101	-0.0781013	-0.0594201	1.51154	3.19823	2.94161	4.50583	1.01491	2.45484	4.06796	1.26013	6.03558	5.97186	4.84165	2.45891	1.21519	1.24851	-0.564063	-0.0385091	-1.42467	-3.389	-4.43238	-4.92661	-4.51227
362	-3.13507	0.112602	-0.294366	2.46991	0.813345	2.58408	0.0867604	-0.105339	1.91733	1.39686	0.0720775	1.28855	1.90716	0.851252	2.26981	1.39002	2.73238	2.15699	0.221455	0.43748	-0.424488	-2.53159	-1.65448	-6.53937	-9.8286	-5.60535	-0.829153	-0.767895	0.726874	2.40934	1.96239	3.36396	-0.261924	1.0154	2.57907	-0.41125	5.07906	4.8848	3.99766	1.61496	0.566804	0.344106	-1.3403	-0.901421	-2.18388	-4.10186	-5.3774	-5.68381	-5.37729
363	-3.58321	-1.25213	-0.848099	1.61934	0.253596	1.82927	-0.165774	-0.674113	1.71338	1.08246	-0.222666	0.960779	1.62781	0.778525	2.12497	1.13822	2.51324	2.06753	0.0906976	0.703712	-0.259807	-2.06824	-1.50583	-5.67132	-9.21034	-5.78184	-1.30223	-0.613038	0.613981	2.43975	1.8044	3.28716	-0.610228	0.660785	1.73908	-0.729702	5.3431	4.85645	4.02943	1.61758	0.794509	0.219804	-1.41325	-1.19126	-2.63949	-4.55106	-6.17978	-6.52479	-6.28331
364	-2.83923	-0.832053	0.469668	1.91929	1.29207	2.13302	0.127944	-0.141515	1.47765	1.09921	-0.212005	0.873842	1.43372	0.442005	1.78476	0.748496	2.15901	1.68855	-0.183712	0.261187	-0.476367	-2.12454	-0.689897	-4.56385	-8.31253	-5.2788	-1.34464	-0.704886	0.252969	1.93746	1.41402	2.99061	-0.847887	0.471901	1.12639	-0.820399	5.01526	4.41066	3.40096	1.1999	0.355515	0.109604	-1.33023	-1.04591	-2.31341	-4.20279	-5.52506	-5.79029	-5.29903
365	-2.73465	-0.000713158	0.562864	2.42221	1.42115	2.50879	0.304454	0.145958	1.75022	1.3645	0.0719656	1.14812	1.69896	0.684096	2.02479	0.972769	2.3544	1.90166	0.0467883	0.412909	-0.267113	-1.97148	-0.0365512	-4.17146	-8.03823	-4.80458	-0.992733	-0.511861	0.447641	2.12557	1.64208	3.22598	-0.628566	0.636731	1.21185	-0.811	5.32527	4.62282	3.60617	1.44053	0.50337	0.36583	-1.11881	-0.728375	-1.94528	-3.76778	-4.80027	-5.01617	-4.49308
366	-3.77562	-1.37852	-1.0211	1.33094	-0.140751	1.24681	-0.395323	-0.99459	1.45821	0.751798	-0.407997	0.589526	1.19351	0.55344	1.72982	0.751254	2.01648	1.81734	0.0125427	0.828319	0.0491062	-1.38762	0.0421009	-3.6365	-7.89983	-5.05932	-1.31372	-0.331111	0.433524	2.2019	1.41463	2.85536	-1.25808	-0.114565	0.222478	-1.73398	5.18884	4.22057	3.57532	1.37766	0.821439	0.151858	-1.24695	-1.06337	-2.39243	-4.13938	-5.63931	-5.75903	-5.48321
367	-3.79564	-2.40632	-0.760345	0.690614	-0.00492773	0.789508	-0.499536	-1.14368	1.10585	0.527969	-0.620392	0.356334	0.932349	0.324189	1.55979	0.478488	1.89316	1.70817	-0.13907	0.745784	0.00409708	-1.24196	0.225034	-2.78442	-7.03426	-4.94458	-1.62446	-0.343667	0.223265	2.05148	1.2226	2.78586	-1.44505	-0.240736	-0.292912	-1.70126	5.20373	4.13525	3.43158	1.1823	0.683461	0.00415611	-1.29828	-1.22927	-2.62391	-4.31469	-5.88713	-6.05254	-5.70447
368	-3.04874	-1.44501	0.535596	1.25929	1.04433	1.24403	-0.203865	-0.54014	0.9021	0.57253	-0.579905	0.300997	0.764527	-0.00489082	1.2166	0.101954	1.50678	1.30277	-0.431806	0.227032	-0.305608	-1.5063	0.882958	-2.1356	-6.38546	-4.4368	-1.60004	-0.533849	-0.159797	1.50606	0.819245	2.4397	-1.66398	-0.446797	-0.912392	-1.90009	4.83866	3.57179	2.74231	0.739125	0.168959	-0.126523	-1.26846	-1.07381	-2.23259	-3.89616	-5.00797	-5.08823	-4.4584
369	-3.96889	-1.89889	-0.801721	0.783473	-0.185822	0.599533	-0.667463	-1.22292	0.965221	0.400195	-0.65743	0.229827	0.751279	0.237478	1.42955	0.297038	1.70571	1.68206	-0.0741364	0.863786	0.269903	-0.839243	1.6842	-1.17571	-5.82199	-4.09328	-1.45726	-0.0879974	0.140813	1.96495	1.07802	2.65434	-1.70534	-0.59791	-1.22303	-2.23476	5.28792	3.79566	3.21357	1.12322	0.727063	0.0515573	-1.14328	-1.03205	-2.33614	-3.82022	-4.97622	-4.98805	-4.53031
370	-3.75944	-2.53761	-1.00687	0.585202	-0.409376	0.364657	-0.269776	-1.19536	1.5038	0.749181	-0.211323	0.581334	1.12355	0.858856	1.85027	0.774654	2.00532	2.06759	0.406521	1.60195	0.953963	0.186114	2.1595	0.101187	-4.59614	-3.56492	-1.1253	0.673979	0.737658	2.49282	1.50944	2.97154	-1.41114	-0.393545	-1.17796	-2.08441	5.67639	4.06419	3.63548	1.67331	1.52085	0.602559	-0.423352	-0.545295	-1.92621	-3.42749	-5.04774	-5.06848	-4.74911
371	-3.2132	-2.70778	0.164753	0.451898	0.477678	0.31596	-0.131355	-0.855952	1.1076	0.633796	-0.303536	0.418546	0.857964	0.501256	1.57279	0.446406	1.81341	1.84882	0.197641	1.22667	0.708882	-0.0221155	2.35674	0.460655	-4.02576	-3.285	-1.22247	0.483419	0.428929	2.13824	1.21048	2.76965	-1.60153	-0.52264	-1.72816	-2.08039	5.4116	3.73913	3.22419	1.29106	1.09063	0.440367	-0.455414	-0.529308	-1.77304	-3.23869	-4.63563	-4.63317	-4.06584
372	-3.21409	-2.34141	0.411862	0.562897	0.638728	0.262707	-0.0504166	-0.723095	1.06543	0.664397	-0.246591	0.427572	0.836296	0.520164	1.55834	0.313409	1.70426	1.80575	0.188634	1.23965	0.78791	0.131097	3.26245	1.59073	-2.85518	-2.59863	-1.17685	0.640541	0.331744	2.04843	1.14612	2.77064	-1.59367	-0.602737	-2.35918	-2.17807	5.62278	3.55063	3.06719	1.31585	1.12265	0.527738	-0.290504	-0.387146	-1.59558	-2.92205	-3.92881	-3.89002	-3.15323
373	-3.88579	-3.09851	-1.09386	0.105079	-0.715112	-0.2829	-0.179566	-1.32523	1.52228	0.745167	-0.0649816	0.576553	1.08563	1.09056	1.93579	0.734446	1.96027	2.20575	0.64978	2.05932	1.51797	1.15955	3.97969	3.03657	-1.72746	-2.12595	-0.949611	1.37453	0.877971	2.62919	1.56522	3.05283	-1.40321	-0.553957	-2.22646	-2.24456	6.04833	3.87251	3.61188	1.91384	1.98744	0.949718	0.222281	-0.140164	-1.52873	-2.75738	-4.1798	-4.09467	-3.61446
374	-3.15696	-3.38336	-0.292771	0.058372	-0.140326	-0.304322	0.119302	-1.01401	1.5389	0.857126	0.109047	0.640596	1.06628	1.07713	1.86482	0.750852	1.89162	2.12764	0.66003	1.96462	1.5145	1.3428	3.74132	3.15519	-1.43694	-1.98485	-0.832733	1.38493	0.921332	2.52262	1.47696	2.91968	-1.50325	-0.608164	-2.38096	-2.31948	5.80459	3.69211	3.41671	1.74477	1.83755	0.982672	0.402734	0.090835	-1.11082	-2.40546	-4.06373	-3.9369	-3.40542
375	-2.32459	-2.904	1.21306	0.353642	1.04875	-0.0633067	0.609732	-0.316705	1.46744	1.06638	0.322898	0.787144	1.11311	1.0388	1.85403	0.622615	1.85931	2.07322	0.607899	1.77635	1.40651	1.21014	4.30947	3.71152	-0.581133	-1.41085	-0.751849	1.39204	0.782643	2.3549	1.40822	2.95474	-1.36372	-0.485239	-2.87151	-2.08677	5.87532	3.49849	3.18398	1.66576	1.67409	1.08682	0.575962	0.330787	-0.754064	-2.01147	-3.20325	-3.085	-2.22405
376	-2.86062	-3.09052	0.430661	-0.0179757	0.0661888	-0.898809	0.310126	-0.808948	1.39434	0.861246	0.294599	0.619641	0.901223	1.08076	1.71227	0.505892	1.58182	1.97589	0.680857	1.94525	1.69067	1.79948	5.3036	5.32823	1.1311	-0.49719	-0.621766	1.73277	0.795807	2.24637	1.23972	2.67008	-1.64119	-0.916581	-3.70686	-2.68144	5.72835	2.96141	2.87214	1.59935	1.81012	1.16004	0.917232	0.5551	-0.434016	-1.49121	-2.59769	-2.3342	-1.42248
377	-3.51263	-4.98971	-0.953365	-1.29838	-1.17295	-1.77759	-0.139725	-1.68356	1.0831	0.348581	-0.15443	0.133257	0.510418	0.919773	1.44657	0.234204	1.30488	1.78424	0.504221	2.05609	1.76199	2.21817	5.20363	6.2475	1.98715	-0.472233	-1.03441	1.74612	0.652095	2.18789	1.04227	2.4478	-1.89224	-1.28802	-4.04206	-2.88681	5.63172	2.9488	2.90305	1.52541	1.88896	0.904173	0.789287	0.170767	-0.882158	-1.77386	-3.33628	-3.00701	-2.26799
378	-3.88512	-3.66602	-1.53193	-0.584762	-1.70187	-1.55892	-0.51053	-1.86816	1.20309	0.366723	-0.146431	0.182612	0.524275	0.8625	1.34906	0.234787	1.09924	1.59451	0.401743	1.82197	1.58471	1.9753	5.16793	5.78931	1.26153	-0.743693	-0.976308	1.57401	0.573891	1.95459	0.868611	2.16414	-2.14061	-1.46854	-3.87209	-3.34548	5.27262	2.53363	2.54046	1.29268	1.65283	0.769286	0.620379	0.155516	-0.853943	-1.83282	-3.32589	-2.93094	-2.32208
379	-5.12106	-5.13994	-3.48265	-1.55924	-2.92594	-1.87205	-1.20912	-2.97927	0.681616	-0.457298	-1.16819	-0.650182	-0.030584	0.314069	0.834338	-0.304039	0.674123	1.11058	-0.252207	1.55141	1.06925	1.45891	3.5261	4.42684	-0.490998	-2.38332	-2.04912	0.863548	0.036388	1.70529	0.497773	1.83358	-2.46651	-1.86156	-3.49143	-3.42831	5.0222	2.77143	2.64221	1.05854	1.41609	-0.0197457	-0.405102	-1.1586	-2.53083	-3.54303	-5.66886	-5.4327	-5.29142
380	-4.55996	-3.0252	-2.81338	0.0443772	-2.05309	-0.407996	-0.611941	-2.07885	1.55363	0.382737	-0.507405	0.190711	0.846381	0.920704	1.51306	0.406135	1.29467	1.55054	0.0637531	1.74902	1.06238	0.893926	2.95631	2.31436	-2.8703	-3.24675	-1.64256	0.908029	0.512623	2.19632	1.13708	2.45401	-1.72047	-1.00478	-1.96835	-2.69501	5.49653	3.45197	3.21848	1.64311	1.79496	0.430718	-0.360874	-0.869202	-2.34999	-3.74246	-5.63259	-5.54804	-5.48934
381	-5.2719	-4.40822	-4.24856	-0.994175	-3.2142	-1.27497	-0.979281	-2.85809	1.32358	-0.0471029	-0.795616	-0.180864	0.541167	0.932502	1.37843	0.357259	1.1423	1.57043	0.251385	2.20146	1.6222	2.05279	3.21815	4.15583	-0.887671	-2.52138	-1.66515	1.3254	0.670115	2.28533	1.08079	2.25481	-1.84959	-1.31978	-2.32611	-2.91485	5.33381	3.28453	3.21755	1.65945	2.06432	0.406481	-0.0808807	-0.961392	-2.53549	-3.67133	-6.1746	-6.15197	-6.39006
382	-5.38431	-3.17556	-4.4253	-0.38657	-3.34461	-0.915324	-1.268	-2.86188	1.33703	-0.0416765	-0.816406	-0.110889	0.577417	0.855456	1.35911	0.500362	1.13266	1.56384	0.266463	2.09761	1.50762	1.60742	2.60436	2.10261	-3.34177	-3.59832	-1.56515	1.02064	0.707048	2.20659	1.04302	2.06586	-1.88468	-1.30269	-1.74906	-3.04428	4.90212	2.99609	3.01376	1.47711	1.84446	0.221221	-0.545426	-1.14247	-2.71405	-4.05466	-6.36711	-6.29661	-6.76317
383	-4.7478	-2.84987	-2.96495	0.14568	-2.03003	-0.181696	-0.902829	-2.14048	1.42833	0.314302	-0.610412	0.21165	0.863245	0.801643	1.61219	0.696084	1.64508	1.83223	0.272404	1.75599	1.00758	0.382828	1.35973	-0.678189	-5.55776	-4.32	-1.4155	0.549299	0.712334	2.40606	1.317	2.53784	-1.66071	-0.806301	-1.04587	-2.55702	5.22761	3.67962	3.46586	1.56645	1.60682	0.28719	-0.785418	-1.03781	-2.52944	-4.05392	-6.14215	-6.15527	-6.25857
384	-5.02736	-2.15246	-3.68478	0.471573	-2.44254	0.119581	-1.09267	-2.26591	1.52255	0.292071	-0.669889	0.259336	0.961981	0.838308	1.64554	0.948717	1.68725	1.83577	0.307014	1.69462	0.799291	-0.27643	-0.770182	-4.20352	-8.14383	-5.48149	-1.30733	0.105048	0.849128	2.4164	1.38943	2.37512	-1.45461	-0.651945	-0.0351544	-2.41572	4.76146	3.54492	3.41958	1.51316	1.45275	0.107358	-1.19013	-1.3179	-2.77772	-4.48028	-6.75688	-6.86598	-7.14104
385	-4.9239	-1.41336	-3.19887	0.918832	-1.92317	0.665845	-1.23084	-2.01792	1.25122	0.212547	-0.876666	0.202604	0.885064	0.399044	1.47057	0.873359	1.77257	1.68364	-0.016691	0.768114	-0.215984	-2.1012	-2.78442	-7.69233	-10.7366	-6.44426	-1.32816	-0.952682	0.507935	2.08689	1.24125	2.21875	-1.41702	-0.449517	0.984407	-2.1622	4.17591	3.5116	3.25269	1.08087	0.594198	-0.336388	-1.8765	-1.66909	-2.96481	-4.76134	-6.75183	-6.86833	-6.99647
386	-4.9284	-1.06575	-3.78528	1.07057	-2.39216	0.643197	-1.0039	-2.04852	1.70976	0.43887	-0.577209	0.430247	1.1716	0.951208	1.73982	1.17215	1.74114	1.84307	0.297335	1.62802	0.486964	-1.28593	-2.38127	-7.36288	-10.3183	-6.27697	-1.13186	-0.314637	0.947292	2.43665	1.50893	2.31244	-1.11243	-0.411249	0.769427	-2.14581	4.47889	3.40325	3.35728	1.56599	1.37338	0.060373	-1.43544	-1.43188	-2.76967	-4.61553	-6.73265	-6.78734	-6.99417
387	-5.26617	-2.00661	-3.80367	0.379441	-2.67582	-0.077477	-1.33852	-2.49555	1.23966	-0.00424461	-0.98651	-0.0696967	0.643843	0.540039	1.32978	0.495205	1.31989	1.55531	-0.0276124	1.56858	0.672892	-0.37921	0.674305	-2.73094	-8.0325	-5.44388	-1.68859	-0.00829835	0.439902	2.15384	1.06033	2.13163	-1.79473	-1.05492	-0.788905	-2.79794	4.70803	3.20768	3.14535	1.31586	1.36379	-0.149762	-1.52919	-1.59638	-3.04894	-4.64747	-6.51557	-6.39635	-6.61508
388	-4.57301	-1.10055	-2.40012	1.20382	-1.3034	0.964117	-0.966109	-1.63097	1.32481	0.397362	-0.756403	0.313536	0.990429	0.422039	1.55878	0.692301	1.82408	1.70764	-0.132839	0.762153	-0.174089	-1.91025	-0.808937	-5.38627	-9.72679	-5.84906	-1.46723	-0.794583	0.323592	2.15515	1.28903	2.54212	-1.40903	-0.402176	0.436605	-2.10569	4.80315	3.86894	3.50922	1.26241	0.70228	-0.19581	-1.81621	-1.52066	-2.83476	-4.56707	-6.06627	-6.095	-6.01724
389	-4.32865	0.227598	-1.9882	1.8564	-1.0229	1.37893	-1.03176	-1.20877	1.38102	0.651883	-0.414863	0.681882	1.22528	0.52993	1.88642	1.12233	2.34154	2.24542	0.406096	0.830237	0.125792	-1.88311	0.186138	-4.89113	-9.19947	-4.78823	-0.59116	-0.725458	0.653031	2.48888	1.64735	2.79176	-1.1768	-0.133738	0.836559	-2.13171	4.72359	3.70068	3.70354	1.3185	0.474961	0.0495486	-1.66934	-0.984716	-2.11922	-3.60213	-4.46808	-4.43234	-4.25106
390	-3.73469	0.745456	-1.19261	2.49408	0.0321834	2.46712	-0.502681	-0.509328	1.54022	0.994481	-0.354842	0.954375	1.59758	0.410842	1.9223	1.09204	2.43592	1.77986	-0.24473	-0.468845	-1.23095	-3.62112	-2.44347	-7.98341	-11.0293	-6.01532	-1.02214	-1.72235	0.218296	1.90683	1.60906	2.92643	-0.423165	0.752317	2.91394	-0.748186	4.45084	4.38411	3.68543	1.10543	-0.346494	-0.26019	-2.07696	-1.41345	-2.52567	-4.33534	-5.25112	-5.4664	-5.18149
391	-2.89745	1.97936	0.0313972	3.36757	1.16778	3.39864	0.0588601	0.372136	1.64996	1.3155	-0.103097	1.15588	1.76751	0.274769	1.78426	0.867449	2.18379	1.35767	-0.465014	-1.01567	-1.40181	-3.58819	-1.43484	-6.64818	-9.6537	-5.09276	-0.79935	-1.71982	-0.0862907	1.3128	1.39528	2.88083	-0.190686	0.939262	3.1335	-0.446232	4.36165	4.45397	3.19184	0.862931	-0.866249	-0.199973	-1.79296	-1.07134	-1.961	-3.71874	-4.15939	-4.3699	-3.81644
392	-2.47406	2.68224	0.642243	3.65581	1.59943	3.56325	-0.0337149	0.96202	1.70658	1.95032	0.755536	2.1576	2.43525	0.824115	2.88622	2.10423	3.73468	2.81919	0.913937	-0.2058	-0.410274	-2.79888	-0.793211	-6.2319	-8.7529	-3.97989	0.452763	-0.958176	0.980878	2.15879	2.41148	3.76776	0.972651	2.38435	5.13185	0.898219	4.11211	4.36877	3.45707	1.07549	-0.571176	0.545262	-1.18079	-0.138358	-1.15331	-2.62404	-2.61102	-3.03871	-2.65065
393	-0.390993	3.93113	3.10798	5.35803	4.06879	5.51169	2.15623	2.81158	3.28002	3.29929	1.93985	3.1	3.54796	1.9458	3.41998	2.61546	3.86596	2.91621	1.29177	0.701793	0.28628	-1.8772	0.300879	-4.77524	-7.49346	-3.17866	1.05409	0.261432	1.71433	2.82998	3.07263	4.46245	1.76104	2.94984	5.02633	1.82944	5.36875	5.72032	4.18509	2.46214	0.99221	1.7923	0.27141	1.00678	0.0751138	-1.7824	-2.10585	-2.48934	-1.78823
394	-2.49266	1.62457	0.497864	3.43213	1.64627	3.60979	0.373186	0.774522	2.17532	2.03797	0.635887	2.06182	2.57397	1.1134	2.869	1.98193	3.48565	2.57679	0.528716	0.0193839	-0.703755	-3.17942	-2.05715	-7.55411	-10.2125	-5.32696	-0.255568	-1.03778	0.954221	2.47782	2.45545	3.88895	0.798553	2.23061	4.7088	0.989568	4.93904	5.23114	4.14818	1.67822	0.131628	0.552527	-1.34093	-0.57753	-1.79881	-3.6484	-4.3781	-4.83275	-4.46925
395	-2.89075	1.0818	0.515403	2.78849	1.45098	2.88813	-0.103512	0.125846	1.07564	0.835429	-0.492652	0.602633	1.11308	-0.230931	1.21329	0.334945	1.70407	1.13838	-0.565532	-0.731261	-1.10722	-3.03235	-0.725082	-5.45645	-8.94656	-5.00921	-1.0883	-1.42675	-0.304908	1.08757	0.869146	2.35266	-1.02819	0.209478	1.59394	-1.14501	3.98457	3.76694	2.50257	0.414652	-0.759748	-0.378993	-1.72507	-1.15805	-2.06876	-3.81867	-4.45418	-4.59503	-3.96853
396	-3.56491	-0.0132002	-0.745883	2.12624	0.25161	2.03773	-0.356822	-0.579874	1.48572	0.895131	-0.336264	0.765915	1.35119	0.415012	1.7465	0.897998	2.18116	1.79693	-0.0349578	0.270216	-0.440512	-2.35682	-0.864353	-5.64322	-9.44711	-5.36772	-0.996144	-0.886932	0.36627	2.03151	1.46086	2.82075	-0.972051	0.211308	1.37688	-1.40852	4.72068	4.23433	3.49964	1.18664	0.269153	0.0136308	-1.531	-1.07224	-2.23322	-4.0164	-5.18336	-5.30001	-4.9737
397	-3.47438	0.250646	-0.457245	2.19997	0.310301	1.84243	-0.281133	-0.373998	1.70502	1.18832	0.135985	1.11543	1.58919	0.872069	2.20267	1.24069	2.56851	2.41938	0.668563	1.16371	0.598816	-0.996687	1.67958	-2.49196	-6.81003	-3.66652	-0.351568	0.156092	0.881556	2.60677	1.89454	3.3164	-0.905672	0.225955	0.308989	-1.74755	5.53917	4.33944	3.85222	1.7291	1.01789	0.699055	-0.762114	-0.282428	-1.48129	-2.97153	-3.71994	-3.76133	-3.33244
398	-3.89955	-1.23754	-1.3359	1.28417	-0.629036	0.838051	-0.399936	-1.14449	1.64865	0.805688	-0.210851	0.640698	1.20602	0.840379	1.8101	0.772691	1.88343	1.92357	0.27051	1.37395	0.689006	-0.347534	2.06316	-0.919114	-5.82662	-3.88815	-1.07014	0.39261	0.629009	2.36151	1.45536	2.84552	-1.42045	-0.440932	-0.880811	-2.28656	5.50794	3.87453	3.48969	1.6413	1.39162	0.500768	-0.725447	-0.639005	-1.95478	-3.49686	-4.81054	-4.75372	-4.45195
399	-4.31326	-0.362028	-2.23726	1.53641	-1.46605	0.777741	-0.796243	-1.49128	1.63947	0.603503	-0.373496	0.478022	1.05766	0.76833	1.60641	0.681458	1.53394	1.70103	0.161957	1.32864	0.637398	-0.496623	2.37405	-1.25316	-6.56868	-3.92022	-0.972397	0.242093	0.530168	2.17615	1.25211	2.42379	-1.63996	-0.807258	-0.960067	-2.79032	5.02406	3.15751	3.06455	1.50546	1.43016	0.31588	-1.07091	-0.773344	-1.95952	-3.42209	-4.53174	-4.28549	-4.06128
400	-5.51692	-2.02134	-4.21973	-0.0902238	-3.5128	-1.07715	-1.92406	-3.20107	0.541334	-0.780964	-1.56809	-0.918576	-0.340849	-0.215839	0.266109	-0.537435	0.00866346	0.567696	-0.608458	1.01382	0.676967	0.619906	3.40199	1.67122	-4.77945	-3.99656	-1.97978	0.0766464	-0.360549	1.01502	-0.123729	0.864606	-3.00294	-2.42062	-2.8539	-4.24228	3.67019	1.58841	1.64085	0.293972	0.684078	-0.790351	-1.61946	-1.71231	-2.7586	-3.97959	-5.72874	-5.06085	-5.23956
401	-9.2362	-5.85869	-8.31827	-3.86269	-7.96174	-5.13142	-5.44853	-5.23871	0.748922	0.578474	1.51145	2.44825	1.98177	3.76829	6.10827	6.54454	7.94054	10.0033	9.38683	10.8422	11.2551	10.1859	12.4587	7.76485	2.35837	4.35449	6.73442	9.60998	8.15871	9.08424	6.28262	6.0607	0.0975817	1.33152	-0.468951	-2.21149	7.05646	4.22887	7.05953	4.36587	6.79644	4.83687	3.64673	3.99545	0.341852	1.90572	0.820414	0.595726	-1.24353
402	-9.59847	-6.56712	-9.2792	-4.29314	-8.21682	-4.97911	-5.03103	-6.24742	-0.580218	-1.52683	-1.23545	-0.447173	-0.344065	1.06246	2.49723	2.39328	3.46938	5.276	4.7459	6.26034	7.19252	8.22693	10.95	9.66074	2.79201	2.26276	2.48083	5.15301	3.67904	4.74762	2.4611	2.75714	-2.17382	-1.49313	-2.83838	-3.90818	4.76171	2.28695	3.94132	1.76853	3.43885	1.31167	0.831768	0.49275	-2.40856	-0.879726	-2.80653	-2.31433	-4.29192
403	-9.52088	-7.03118	-9.30177	-3.5537	-7.12349	-3.23712	-3.44454	-4.47387	2.13065	1.41477	1.66436	3.10616	3.30488	4.83272	7.22006	7.06604	8.93385	10.8722	9.70819	11.4387	12.1297	11.1964	10.391	6.26928	1.03742	2.3991	5.48396	8.29173	8.23624	10.0337	7.31325	7.59587	2.10041	3.13744	2.23849	0.476228	9.11659	6.85464	9.07646	5.88424	7.30783	4.79549	2.585	2.49685	-2.29247	-0.854275	-2.48879	-3.58258	-6.36557
404	-13.8483	-11.4576	-13.6863	-9.78566	-13.9515	-11.6785	-10.9419	-10.7474	-4.57164	-4.38791	-2.50413	-1.93742	-3.24184	-1.01045	1.62914	2.88208	3.88097	7.21281	7.70987	6.79454	10.2403	12.9685	11.9704	10.081	2.78059	4.67436	5.54984	4.71425	4.62632	4.46705	1.32918	0.721783	-5.42853	-3.89967	-6.13143	-8.11705	1.27941	-1.60874	1.70321	-1.39161	0.821215	-0.0790221	-0.635001	1.39951	-0.825125	3.30641	1.12968	2.58889	-1.3503
405	-16.5176	-15.0038	-16.7132	-11.4783	-14.9521	-11.4517	-10.2375	-10.6229	-2.71105	-2.48307	-0.361117	0.917544	-0.206425	2.628	6.44888	7.61825	9.71889	13.6284	13.5647	12.2405	15.8039	17.4077	13.4767	10.0698	4.3825	6.79461	9.00408	8.39112	9.4179	10.0676	6.33156	5.73764	-1.09553	0.574801	-1.62068	-3.56905	5.89867	3.12573	7.18123	2.95793	5.10985	3.42368	1.5592	3.26658	-1.39591	3.96751	2.37289	2.43902	-2.83147
406	-16.5233	-15.2972	-15.5499	-10.9801	-13.3446	-10.0402	-8.18146	-8.58783	0.0570739	0.235426	2.70781	4.08675	3.23619	6.73284	11.3175	12.6348	16.0794	20.2617	19.5727	19.9884	22.8238	21.1993	18.8106	13.7981	7.90587	10.6211	13.7477	14.8989	15.223	16.9878	12.1941	11.3946	3.41266	4.94062	2.5162	0.922359	10.9259	8.65456	13.736	8.51251	11.652	8.67596	6.74371	7.38737	1.77544	6.52712	5.20187	4.48709	0.384263
407	-15.2904	-14.3015	-14.2068	-9.40566	-11.5093	-8.12259	-6.77614	-7.1702	1.23813	1.47533	3.3476	5.21917	4.5579	7.44628	12.394	13.0478	17.086	20.8859	18.8908	19.1063	20.7384	18.453	15.2283	10.3489	4.80402	7.77102	11.9479	13.124	14.7124	17.4378	12.9002	12.6888	4.75035	6.64643	4.96213	2.80955	12.4313	10.4165	15.1298	9.19768	11.3771	8.44803	5.51635	6.32579	0.482577	4.46781	3.24427	2.0324	-2.20114
408	-21.7252	-21.2709	-20.3838	-15.9073	-17.1952	-13.8923	-11.5062	-12.3881	-3.29905	-3.09597	-0.412406	1.31552	0.430992	4.08479	9.63089	10.7733	15.3283	20.0093	18.203	17.6532	20.1727	18.8268	15.2444	11.2469	5.03864	7.72433	10.9994	11.5641	12.9222	15.5519	10.4099	9.91446	1.35354	3.16922	1.08722	-0.671798	9.1896	7.41282	12.8345	6.29023	9.09389	5.79622	3.4806	4.22786	-1.48191	4.07161	2.73334	2.20714	-2.9171
409	-18.6448	-18.3078	-17.2243	-12.8553	-14.1252	-11.0532	-8.80502	-9.79466	-1.12486	-1.12214	1.19984	2.80032	2.10739	5.41502	10.443	11.347	15.4776	19.6387	17.8672	17.6311	19.8079	18.8026	15.3558	11.8526	5.66597	8.07199	11.2552	12.1018	13.2725	15.7907	11.0785	10.7756	2.61396	4.38938	2.49967	0.664474	10.4305	8.66463	13.5067	7.4306	9.98397	6.86608	4.70991	5.2921	-0.0651384	4.76091	3.07851	2.50809	-2.21688
410	-15.8913	-15.5663	-14.4724	-9.47355	-10.6099	-6.87981	-5.40376	-6.76892	1.81353	1.50327	2.92146	4.94076	4.9454	7.70315	12.6311	12.7156	17.3854	20.7502	18.018	19.0079	19.7477	17.4844	14.497	10.7305	5.04635	7.10683	10.8222	13.0082	14.2464	17.8398	13.3674	13.6904	5.79236	7.46041	6.2931	4.5822	13.9584	12.5696	16.7474	10.3659	12.357	8.59966	5.80528	5.61167	-0.364632	3.20989	1.44896	0.0898016	-3.73255
411	-11.4635	-11.0085	-10.4187	-5.49467	-7.18085	-3.77805	-2.39634	-3.70516	4.23044	3.7331	4.94991	6.55309	6.51515	8.95841	12.7624	12.9458	16.2896	19.1543	17.3334	18.3487	19.3839	18.3656	15.59	12.491	6.91768	8.54178	11.6505	13.7542	14.4185	17.0254	13.2465	13.4515	6.37824	7.82077	6.50017	4.79042	14.1431	12.3866	15.857	10.8433	12.758	9.66304	7.51915	7.37063	2.19789	5.08434	2.98062	1.78083	-1.6013
412	-12.4327	-11.9314	-11.7111	-6.59574	-8.44115	-4.93178	-3.52218	-5.32719	2.30376	1.4518	2.44267	3.76471	3.97997	6.3471	9.48805	9.5792	12.4629	15.1421	13.7457	15.0709	16.1972	16.1423	13.9735	12.3369	6.35591	6.8844	8.80799	11.2491	11.2039	13.509	10.0078	10.2526	3.7282	4.78805	3.44184	2.1995	11.4275	9.64914	12.5773	8.25965	10.2486	7.06882	5.60866	4.97616	0.298966	3.1356	0.543082	-0.226297	-3.37354
413	-14.343	-13.8622	-13.9578	-8.90923	-10.9335	-7.50302	-6.11693	-8.17981	-0.907414	-1.98175	-1.06482	0.0356983	0.28696	2.52285	5.16055	5.27966	7.71413	10.3078	9.18815	10.3725	11.6318	12.4198	10.1928	9.94258	3.98816	3.77524	4.84302	7.06586	6.82758	8.82913	5.57499	5.84393	-0.255178	0.630046	-0.637298	-1.74848	7.30868	5.54744	8.09301	4.17992	6.05943	3.06028	2.02492	1.40656	-2.49766	0.396654	-2.3832	-2.58477	-5.95387
414	-10.7303	-9.82909	-10.8384	-5.58436	-8.27524	-4.94013	-3.82104	-5.79404	0.820437	-0.332128	0.194369	1.08939	1.38514	3.16178	4.9412	4.82258	6.28793	8.25163	7.41227	8.53982	9.47636	10.8814	8.94888	9.8271	4.52435	3.57675	4.04356	6.21826	5.96591	7.38564	4.95407	5.30758	0.186666	0.931414	-0.256772	-1.43565	7.21873	5.09384	6.90099	4.08347	5.45582	3.17224	2.3814	1.82161	-1.40561	0.622496	-2.45079	-2.69557	-5.53652
415	-15.0645	-14.3687	-15.36	-9.78375	-12.0623	-8.37958	-6.95069	-9.69151	-2.76243	-4.32376	-3.69194	-2.87693	-2.283	-0.116622	1.71213	1.69258	3.6047	5.98676	5.24554	6.74978	7.91462	9.70928	7.7228	9.48009	4.10506	2.34105	1.61243	4.18652	3.31162	5.04204	2.15613	2.44233	-2.80857	-2.44461	-3.62735	-4.23706	4.40228	2.6425	4.62974	1.51918	3.34527	0.283718	-0.0304279	-1.28523	-4.62625	-1.64206	-5.00728	-4.78563	-7.89074
416	-11.256	-10.5955	-11.2985	-5.98913	-7.96314	-4.47239	-3.37662	-6.64529	-0.618346	-2.7661	-3.00014	-2.34847	-1.04913	0.492192	1.3325	0.719475	2.31583	3.72055	2.70215	5.37889	5.40152	6.81043	5.60457	8.41684	3.59011	0.686163	-0.339374	3.46348	2.05441	4.12709	1.88303	2.61147	-1.7699	-1.86068	-2.49214	-2.74664	5.39517	3.96723	4.81726	2.40881	3.80904	0.520255	0.572853	-1.69332	-4.35953	-3.39576	-7.28458	-7.61064	-8.80747
417	-9.2513	-8.42146	-9.83012	-5.04306	-7.86785	-4.95265	-4.0077	-6.5495	-1.29447	-3.02865	-3.23501	-2.82355	-2.05033	-0.89164	-0.582486	-1.14999	-0.583743	0.519919	-0.153149	1.77994	1.91811	3.86282	2.6736	6.13128	2.12151	-1.03363	-2.28325	0.642165	-0.323704	0.91866	-0.659486	-0.00733213	-3.77422	-3.67342	-4.61117	-5.16007	2.84802	0.841802	1.36695	-0.182493	0.75718	-1.36178	-1.28199	-2.57451	-4.17725	-3.68681	-7.21475	-7.04235	-8.4357
418	-9.0767	-8.17879	-9.29734	-4.98196	-7.70286	-5.04869	-4.27646	-6.83745	-2.00966	-3.77913	-4.25771	-3.8464	-2.97792	-2.07919	-1.91412	-2.70278	-2.0744	-1.17008	-2.03185	0.167703	0.0590746	1.74293	1.62001	5.13784	0.467337	-3.03867	-4.14962	-0.826456	-1.9769	-0.536578	-2.00956	-1.14382	-4.87897	-4.79034	-5.73157	-6.08754	1.95061	-0.0288553	0.199911	-1.26378	-0.427985	-2.61188	-2.5311	-3.95919	-5.46831	-5.64688	-8.8701	-8.5634	-9.73528
419	-4.17346	-2.25364	-4.466	0.241952	-3.25664	-0.610179	-0.256434	-2.35962	1.98737	0.265771	-0.436751	-0.112765	0.679415	1.14621	0.763463	-0.120709	-0.340164	-0.0668664	-0.861562	1.15957	0.599349	2.10606	1.98686	5.54841	1.7333	-1.62507	-2.19786	0.84506	0.0799993	1.00861	0.283479	1.13821	-1.83032	-1.71987	-2.32922	-3.23996	4.30615	2.09676	1.85464	1.22076	1.53402	0.146472	0.216628	-0.907366	-1.71165	-3.19862	-6.66622	-6.69011	-6.92167
420	-5.24464	-3.92946	-4.93218	-0.694566	-3.52979	-1.02965	-0.729447	-2.74442	1.85629	0.314646	-0.336831	0.235799	1.00202	1.53862	1.79898	0.969218	1.40575	1.87452	0.786226	2.74156	2.2266	3.09464	2.76007	4.46762	-0.00927129	-1.85756	-1.06807	1.82341	1.30315	2.64544	1.49859	2.43386	-1.3143	-0.909624	-1.49954	-2.55202	5.3802	3.41453	3.44858	2.06129	2.51554	0.825971	0.446384	-0.534461	-2.06387	-3.18671	-6.22919	-6.43551	-6.98237
421	-5.65739	-3.34624	-5.18569	-0.674434	-3.94503	-1.2723	-1.69438	-3.25068	1.10327	-0.278353	-0.959361	-0.261969	0.369791	0.668865	1.14017	0.565849	0.879408	1.31106	0.236792	1.70567	1.2468	1.50398	-0.0615071	-0.717323	-4.49048	-4.10725	-1.41669	0.439941	0.706339	1.85199	0.786353	1.562	-2.0766	-1.47082	-1.34335	-3.34381	4.11132	2.46723	2.52564	1.01624	1.26339	-0.140526	-0.911704	-1.32866	-2.67798	-3.97677	-6.91059	-7.01419	-7.68891
422	-4.55743	-2.95584	-4.3881	0.0217419	-3.07519	-0.502228	-0.617491	-2.32235	2.1267	0.675233	0.0521643	0.651933	1.28648	1.66083	1.92924	1.39558	1.48211	1.81901	0.935131	2.37598	1.91867	2.61389	0.387533	0.907983	-2.16148	-2.4714	-0.495243	1.38443	1.54928	2.51649	1.56436	2.29227	-1.21033	-0.676724	-0.617898	-2.5399	4.89767	3.24826	3.20759	1.87608	2.12779	0.815758	0.276631	-0.25533	-1.4345	-2.6012	-6.00068	-6.18467	-6.71507
423	-5.321	-3.08795	-4.76362	-0.346571	-3.5395	-0.943548	-1.57203	-2.84283	1.45923	0.247021	-0.330082	0.444341	0.914539	1.13921	1.82825	1.51053	1.77518	2.18699	1.19729	2.11049	1.77108	1.70876	-1.02799	-2.63859	-5.41868	-3.81255	-0.313015	0.713631	1.54004	2.48042	1.45618	2.07863	-1.59431	-0.780646	-0.234797	-2.90154	4.21785	2.85625	2.9849	1.31229	1.43799	0.348976	-0.592297	-0.633477	-1.936	-3.0443	-6.10518	-6.24671	-7.04422
424	-6.22648	-4.20026	-5.22784	-1.17767	-3.96119	-1.496	-2.10213	-3.44385	0.851383	-0.335488	-1.00958	-0.130466	0.448739	0.68179	1.61787	1.03992	1.85112	2.34072	0.974657	2.28675	1.79066	1.40249	0.07563	-1.80534	-5.83766	-4.4333	-1.03476	0.608729	1.16431	2.63632	1.35275	2.23297	-1.88653	-1.02827	-0.804723	-2.96263	4.57549	3.16179	3.35087	1.2719	1.48039	0.0296055	-1.09619	-1.29717	-2.9696	-4.09758	-6.7796	-6.95172	-7.71094
425	-5.77623	-4.71427	-5.08881	-1.24965	-3.7183	-1.39333	-1.37531	-3.18901	1.27485	-0.127006	-0.810456	-0.100428	0.622102	1.03187	1.62134	0.8676	1.56138	2.00603	0.751527	2.47513	1.91788	2.24421	1.22125	1.48362	-2.63053	-3.14637	-1.2285	1.19435	1.13215	2.62131	1.37769	2.35392	-1.67572	-1.05343	-1.31881	-2.74983	5.09803	3.45808	3.49476	1.6896	2.03698	0.377677	-0.323398	-1.02617	-2.63197	-3.72129	-6.77331	-6.9793	-7.54543
426	-5.40563	-5.11758	-4.20126	-1.19148	-2.89074	-1.04612	-0.916385	-2.68651	1.56112	0.288159	-0.44277	0.323058	1.05273	1.39046	2.18753	1.31705	2.33706	2.7056	1.23374	2.95757	2.29247	2.31028	1.75829	1.6668	-2.54566	-2.89295	-0.873904	1.61984	1.5654	3.2981	1.99048	3.14699	-1.19029	-0.440604	-0.870767	-2.05916	5.91134	4.37307	4.33411	2.25228	2.53918	0.873569	0.0712903	-0.62671	-2.33638	-3.44702	-6.36707	-6.57432	-6.95067
427	-5.62724	-5.46279	-4.70953	-1.45026	-3.23113	-1.19733	-1.11386	-3.0034	1.34703	-0.0300482	-0.805741	-0.0350042	0.765183	1.08641	1.79101	0.963442	1.86208	2.15849	0.741849	2.45221	1.73135	1.81189	0.428995	0.580944	-3.04058	-3.38653	-1.30695	1.08902	1.16835	2.83661	1.60172	2.71707	-1.44705	-0.741981	-0.876262	-2.27971	5.47852	4.08485	3.95403	1.90664	2.12558	0.44818	-0.337127	-1.09331	-2.71066	-3.84596	-7.09367	-7.3496	-7.72954
428	-5.40111	-6.01078	-4.3175	-1.68742	-2.94491	-1.29916	-0.773014	-2.83309	1.42323	0.0494415	-0.701834	-0.0242575	0.807828	1.22905	1.87423	0.879787	1.91588	2.2592	0.801753	2.73045	2.01775	2.3057	1.85891	2.70175	-1.32595	-2.58418	-1.32568	1.53195	1.20233	3.00255	1.70228	2.95125	-1.35322	-0.72827	-1.44236	-2.13956	5.95718	4.3208	4.17319	2.16609	2.47784	0.706401	0.0908488	-0.855198	-2.49703	-3.54494	-6.6499	-6.81763	-7.01634
429	-5.70111	-5.7115	-4.87405	-1.77021	-3.56564	-1.68025	-1.17407	-3.21053	1.17282	-0.240885	-0.911768	-0.286898	0.488859	0.989389	1.5333	0.617786	1.48548	1.93921	0.62706	2.5476	1.96777	2.48705	2.18347	3.30891	-0.978508	-2.45779	-1.42555	1.43019	0.991944	2.63931	1.33097	2.45826	-1.74115	-1.18441	-1.95477	-2.71718	5.43679	3.6564	3.63176	1.80024	2.21897	0.456868	-0.0514785	-0.979382	-2.57674	-3.54232	-6.58563	-6.6914	-7.03889
430	-6.0512	-5.7138	-5.63982	-1.92383	-4.12087	-1.84073	-1.53827	-3.62955	0.912652	-0.622314	-1.32218	-0.684183	0.143931	0.626652	1.0567	0.260755	0.905362	1.30607	0.112024	1.96911	1.35923	1.95586	0.488387	1.67226	-1.90881	-3.12279	-1.83353	0.779088	0.574872	2.07388	0.857729	1.86312	-2.06506	-1.56663	-1.87662	-3.0768	4.76254	3.16134	3.08546	1.33477	1.6882	-0.0670692	-0.588515	-1.51738	-2.99408	-3.98176	-7.3951	-7.5887	-8.02733
431	-6.08882	-6.63462	-5.60062	-2.42822	-4.08063	-2.10508	-1.45615	-3.70663	0.809061	-0.736565	-1.419	-0.829327	0.0440002	0.597699	1.02814	0.136395	0.920996	1.33147	0.0892641	2.06097	1.43002	2.10088	0.956811	2.58907	-1.01486	-2.73297	-1.93258	0.92104	0.524048	2.14225	0.866939	1.97265	-2.09164	-1.62393	-2.23263	-3.01519	5.0124	3.35242	3.24364	1.42014	1.8111	-0.0195835	-0.448017	-1.50523	-2.97905	-3.8457	-7.30618	-7.40826	-7.70724
432	-6.19033	-7.3753	-5.56285	-2.87118	-4.04934	-2.33565	-1.32703	-3.7851	0.653794	-0.926004	-1.61962	-1.09241	-0.141303	0.496652	0.880364	-0.180208	0.78349	1.23527	-0.075724	2.13993	1.48409	2.25505	1.98281	4.16736	0.248843	-2.28019	-2.20881	1.10006	0.32427	2.11808	0.769356	2.0055	-2.14968	-1.7922	-2.85865	-2.98363	5.26973	3.44189	3.30831	1.49564	1.96755	-0.013032	-0.295002	-1.58974	-3.12212	-3.9207	-7.22807	-7.27078	-7.35748
433	-6.51447	-7.17506	-6.38568	-3.11026	-4.88995	-2.87702	-1.83518	-4.37013	0.168034	-1.51121	-2.14321	-1.72809	-0.800041	-0.0738115	0.0591452	-0.938952	-0.256806	0.271601	-0.820802	1.42407	0.89255	2.07546	1.83459	4.80116	0.957411	-2.20994	-2.79235	0.574382	-0.38766	1.19041	-0.092271	1.00893	-2.85711	-2.66045	-3.7735	-3.88847	4.30546	2.32345	2.23885	0.740204	1.29536	-0.655925	-0.716716	-2.07822	-3.43533	-4.13074	-7.47558	-7.39727	-7.63897
434	-6.17455	-7.47101	-5.33689	-2.99039	-4.00458	-2.5207	-1.38629	-3.81333	0.475236	-1.02817	-1.7091	-1.21441	-0.30578	0.332995	0.726658	-0.403473	0.632426	1.1178	-0.220922	2.00539	1.38859	2.15416	2.62455	4.85161	0.626538	-2.16461	-2.35668	1.06285	0.126598	1.95686	0.592595	1.88586	-2.33152	-1.97381	-3.34412	-3.15973	5.21162	3.23393	3.11241	1.346	1.84461	-0.0989855	-0.332221	-1.62281	-3.16323	-3.94255	-6.98029	-6.93801	-6.93677
435	-5.89807	-6.26403	-4.91631	-2.25888	-3.77457	-2.15721	-1.33964	-3.5173	0.706959	-0.700602	-1.38712	-0.851822	-0.0540171	0.490895	0.927898	-0.161342	0.793452	1.28493	-0.0434667	2.04614	1.48496	2.13698	3.0489	4.81165	0.154633	-2.25909	-2.10045	1.14822	0.292318	2.03175	0.714883	1.96383	-2.24666	-1.80257	-3.10905	-3.18979	5.18286	3.13291	3.06032	1.37665	1.85571	0.0468615	-0.276906	-1.3735	-2.94306	-3.83275	-6.55726	-6.48206	-6.63306
436	-5.39762	-6.46554	-3.78594	-2.19691	-2.88116	-1.92678	-1.08066	-3.06598	0.704042	-0.493647	-1.24934	-0.66404	0.0940889	0.484216	1.11111	-0.0738741	1.11607	1.49619	-0.00719185	1.95339	1.31941	1.62954	2.82623	3.86475	-0.688868	-2.58427	-2.06808	1.01985	0.304377	2.18455	0.886192	2.3045	-2.10388	-1.50643	-2.9745	-2.83216	5.52045	3.53686	3.33875	1.46333	1.79455	0.138187	-0.338133	-1.28225	-2.83765	-3.85286	-6.35811	-6.31921	-6.18047
437	-5.00328	-5.61499	-2.75794	-1.5629	-2.00416	-1.34219	-0.826517	-2.46318	0.931023	-0.0512415	-0.853394	-0.172676	0.505404	0.716846	1.57792	0.371068	1.74697	2.05195	0.405613	2.17098	1.51365	1.39541	3.06744	3.02694	-1.69143	-2.725	-1.62388	1.17402	0.648725	2.6152	1.34401	2.84696	-1.70466	-0.938721	-2.37254	-2.3244	5.92105	4.03332	3.79432	1.76395	1.97183	0.477014	-0.216585	-0.926833	-2.54507	-3.66306	-5.75584	-5.76593	-5.56202
438	-5.24651	-5.92153	-3.38349	-1.75645	-2.44271	-1.45066	-1.11946	-2.84974	0.729468	-0.371918	-1.25251	-0.531216	0.226717	0.397485	1.20107	0.0435711	1.3122	1.54531	-0.102848	1.67938	0.935476	0.844281	1.58675	1.59458	-2.83631	-3.65361	-2.16322	0.56307	0.258657	2.19679	0.963353	2.42502	-2.02087	-1.24607	-2.23353	-2.59875	5.4666	3.78546	3.46583	1.38861	1.52669	-0.0131289	-0.774823	-1.5057	-3.11588	-4.36498	-6.8551	-6.9496	-6.87125
439	-5.88342	-5.93276	-4.53538	-2.03454	-3.47023	-1.93496	-1.62499	-3.4983	0.473088	-0.809892	-1.61761	-0.94631	-0.173272	0.129065	0.771665	-0.273992	0.773995	1.12264	-0.36292	1.5128	0.842706	1.01335	1.46225	1.91488	-2.65663	-3.74282	-2.40632	0.398762	0.00809841	1.80849	0.542693	1.84318	-2.45992	-1.80667	-2.65691	-3.25225	4.88822	3.14005	2.95077	1.02872	1.30495	-0.363517	-1.0162	-1.82193	-3.40063	-4.54909	-7.23535	-7.26033	-7.42431
440	-5.37148	-4.80726	-3.52202	-1.24075	-2.66708	-1.3202	-1.35406	-2.88682	0.734195	-0.375044	-1.22359	-0.491956	0.184065	0.309846	1.09778	0.0442087	1.17552	1.46915	-0.0937924	1.58582	0.928472	0.738019	1.92286	1.36202	-3.53533	-3.81178	-2.00653	0.493082	0.23292	2.04811	0.832823	2.18528	-2.20643	-1.41457	-2.26709	-2.97731	5.12653	3.38139	3.16506	1.19958	1.3743	-0.0957048	-0.912685	-1.45398	-3.00812	-4.25617	-6.50305	-6.47753	-6.53119
441	-4.82789	-4.56533	-2.69065	-0.748512	-1.71298	-0.534714	-0.839548	-2.23391	1.13816	0.146212	-0.839186	0.0284384	0.74531	0.665431	1.6427	0.539648	1.83947	1.93035	0.172055	1.70363	0.879231	0.299795	0.950136	-0.311585	-4.72066	-4.2769	-1.78794	0.460363	0.570498	2.50963	1.37909	2.84476	-1.57129	-0.624091	-1.10881	-2.07238	5.65721	4.2386	3.83799	1.63081	1.56627	0.211921	-0.843851	-1.29367	-2.93358	-4.39268	-6.68202	-6.87015	-6.81529
442	-5.76191	-5.11822	-4.22703	-1.38433	-3.00045	-1.21141	-1.59952	-3.19519	0.619625	-0.597142	-1.56745	-0.70002	0.0927183	0.109518	0.953832	-0.0171446	1.07919	1.22383	-0.423223	1.19943	0.353188	-0.0736573	-0.445427	-1.47666	-5.578	-5.11253	-2.4115	-0.177885	0.0385521	1.87793	0.725142	2.02992	-2.20602	-1.36356	-1.43428	-2.82407	4.8095	3.50297	3.17461	1.02072	1.02723	-0.498676	-1.52072	-2.06687	-3.69068	-5.15121	-7.84639	-8.06743	-8.24754
443	-5.74073	-4.31543	-4.20813	-1.03811	-3.10954	-1.1609	-1.73599	-3.1739	0.621216	-0.571405	-1.48169	-0.640729	0.0710728	0.0948616	0.929725	0.0480043	1.04932	1.28845	-0.279626	1.27373	0.532641	0.0555844	0.105951	-1.42905	-5.94847	-5.05618	-2.16294	-0.104514	0.115825	1.85733	0.683631	1.88777	-2.31986	-1.48835	-1.56437	-3.1135	4.57997	3.18002	2.98021	0.920857	0.992901	-0.47899	-1.51971	-1.90547	-3.45938	-4.89364	-7.3468	-7.42916	-7.70845
444	-4.73762	-3.35887	-2.5395	-0.0825357	-1.58902	-0.123634	-0.982885	-2.06043	1.17985	0.251293	-0.732168	0.186228	0.823323	0.600655	1.66729	0.740874	1.95393	2.0166	0.294235	1.54339	0.762069	-0.163984	0.38227	-2.05447	-6.4405	-4.75891	-1.45432	0.21485	0.669644	2.47857	1.40581	2.73595	-1.58731	-0.552172	-0.555181	-2.19815	5.24184	4.04147	3.69727	1.46525	1.317	0.157145	-1.04903	-1.20312	-2.73851	-4.28851	-6.39928	-6.53644	-6.57161
445	-4.96397	-3.48561	-2.97482	-0.135632	-1.81312	-0.0445576	-1.11061	-2.22132	1.15345	0.167499	-0.881251	0.125338	0.820924	0.530604	1.62891	0.768246	1.94269	1.90921	0.150979	1.31676	0.430158	-0.668188	-1.07059	-3.77863	-7.57174	-5.46275	-1.62179	-0.162821	0.603805	2.39342	1.38131	2.65954	-1.51223	-0.447886	0.0739708	-2.02279	5.02282	4.0974	3.69613	1.37901	1.11998	-0.0475644	-1.36389	-1.5188	-3.08751	-4.73575	-7.10299	-7.36421	-7.48211
446	-5.51206	-3.58241	-4.02568	-0.390017	-2.67912	-0.391239	-1.46252	-2.72135	1.06091	-0.0967567	-1.09325	-0.0912062	0.642538	0.48258	1.4712	0.723453	1.70792	1.77244	0.117126	1.37842	0.471739	-0.543907	-1.75346	-4.44483	-7.88187	-5.72532	-1.70306	-0.251862	0.593746	2.29198	1.24198	2.35533	-1.65053	-0.705839	0.0319771	-2.3338	4.70216	3.75101	3.49452	1.27037	1.10472	-0.226849	-1.53458	-1.7574	-3.34306	-4.95665	-7.54301	-7.84184	-8.14805
447	-4.83659	-2.46856	-2.88336	0.431595	-1.72549	0.339505	-1.0637	-2.039	1.26431	0.257142	-0.824186	0.198395	0.890199	0.517388	1.58465	0.768179	1.85284	1.80129	0.0504021	1.14842	0.222114	-1.12719	-1.23316	-4.78613	-8.64676	-5.7822	-1.55752	-0.379065	0.538046	2.29046	1.33356	2.54829	-1.48185	-0.460446	0.26254	-2.10557	4.85144	3.942	3.57025	1.32918	1.00053	-0.103188	-1.52147	-1.52972	-3.00959	-4.74295	-6.85401	-7.04267	-7.13635
448	-4.54359	-2.51359	-2.27965	0.579067	-1.1077	0.692796	-0.861032	-1.66953	1.35859	0.523286	-0.610588	0.503965	1.16757	0.64004	1.90672	1.07752	2.34079	2.147	0.285904	1.13632	0.202815	-1.33998	-1.65573	-5.32967	-8.83894	-5.78383	-1.337	-0.381713	0.742183	2.52692	1.65012	2.942	-1.106	0.0808456	1.05625	-1.47423	5.03039	4.40349	3.90206	1.47347	0.979551	0.0645854	-1.44249	-1.37915	-2.91328	-4.66995	-6.76617	-7.07848	-7.11832
449	-4.83354	-2.52117	-3.05507	0.522375	-1.67931	0.591922	-0.979395	-1.94276	1.45976	0.453314	-0.656564	0.465162	1.17779	0.73127	1.87954	1.20032	2.23539	2.05669	0.315196	1.17031	0.171392	-1.36227	-2.80429	-6.44574	-9.24336	-6.04465	-1.27704	-0.453048	0.854564	2.49168	1.64322	2.74842	-1.05936	0.0357342	1.41155	-1.54839	4.74328	4.2172	3.79345	1.478	1.02646	0.00545015	-1.47721	-1.49102	-3.00269	-4.778	-7.21859	-7.59023	-7.77277
450	-4.78683	-1.75052	-3.11605	0.912409	-1.72237	0.834827	-0.95899	-1.81511	1.59292	0.573444	-0.532439	0.609831	1.31219	0.841247	1.98057	1.35352	2.3213	2.16331	0.41	1.21348	0.157012	-1.6622	-3.01599	-7.4607	-10.0795	-6.22277	-1.09131	-0.535005	0.960553	2.57993	1.74775	2.765	-0.910516	0.125596	1.65593	-1.52848	4.68456	4.13991	3.8217	1.54713	1.04566	0.0563825	-1.53028	-1.42543	-2.89219	-4.7028	-6.93165	-7.25726	-7.44052
451	-4.29514	-1.25143	-2.02687	1.32069	-0.80347	1.32261	-0.789203	-1.34785	1.40492	0.608024	-0.590713	0.57311	1.22776	0.481215	1.76412	1.07825	2.23085	1.88837	0.0652952	0.541461	-0.396324	-2.36262	-2.73032	-7.42943	-10.4337	-6.26728	-1.1932	-0.943863	0.576256	2.20005	1.52057	2.68322	-0.99846	0.185317	1.82896	-1.37625	4.43766	4.13913	3.57543	1.217	0.496544	-0.133497	-1.72265	-1.45134	-2.79355	-4.65931	-6.52118	-6.79037	-6.76895
452	-4.45818	-1.69665	-2.2873	1.03593	-1.02789	1.06897	-0.946863	-1.54081	1.32445	0.533685	-0.607833	0.560527	1.17906	0.48212	1.79245	1.22867	2.32973	2.00932	0.272188	0.657567	-0.224555	-2.11019	-3.19297	-7.59843	-10.2616	-6.21786	-1.03094	-0.842247	0.744351	2.24292	1.55951	2.61782	-1.01189	0.224653	2.05992	-1.35861	4.18432	4.01309	3.4943	1.15648	0.514448	-0.121421	-1.65435	-1.41571	-2.78337	-4.5905	-6.71116	-7.03715	-7.13953
453	-4.92849	-1.72706	-3.21796	0.885605	-1.7223	0.910032	-1.19508	-1.92949	1.27576	0.324159	-0.844138	0.374254	1.07594	0.419221	1.62941	1.13511	2.05114	1.70121	0.00617399	0.401451	-0.638241	-2.64465	-4.65831	-9.144	-10.9995	-6.77084	-1.27646	-1.23478	0.582765	2.01024	1.39699	2.32778	-1.00843	0.112892	2.33981	-1.42459	3.88492	3.77551	3.28954	1.04559	0.357063	-0.398373	-1.98196	-1.81785	-3.18028	-5.01773	-7.33351	-7.72651	-7.90897
454	-4.02572	-0.129249	-2.0913	2.10706	-0.565822	2.16859	-0.465401	-0.908462	1.81677	0.993616	-0.307655	0.997776	1.71707	0.755218	2.03071	1.55452	2.4986	1.85854	0.109376	0.136246	-0.97664	-3.43265	-4.93815	-10.1307	-11.6212	-6.65943	-0.818371	-1.33319	0.780572	2.13414	1.80919	2.72401	-0.197313	0.939666	3.78821	-0.435991	3.9444	4.21458	3.54341	1.3658	0.372991	-0.0694345	-1.74755	-1.44701	-2.68358	-4.66009	-6.57591	-6.99585	-6.98481
455	-4.94261	-1.06742	-3.35785	1.14256	-1.88684	0.984234	-1.28617	-1.8679	1.34807	0.431102	-0.675456	0.565857	1.20357	0.554715	1.81691	1.41539	2.28576	2.02858	0.307845	0.501645	-0.531297	-2.85682	-4.79659	-10.0254	-11.5739	-6.71491	-0.909259	-1.27976	0.809397	2.18466	1.56635	2.36672	-0.850653	0.22816	2.55566	-1.45083	3.78333	3.59145	3.30716	1.07859	0.325012	-0.3143	-1.99996	-1.6551	-2.96805	-4.7361	-6.7791	-7.10253	-7.34492
456	-5.0117	-1.47736	-3.64676	0.95819	-2.06675	0.858064	-1.20521	-1.98747	1.45838	0.428902	-0.658141	0.541339	1.22402	0.674613	1.80284	1.44649	2.15478	1.8904	0.332949	0.665784	-0.366105	-2.38484	-5.09781	-9.55909	-10.8086	-6.51402	-0.904654	-1.04165	0.902267	2.16329	1.56254	2.31233	-0.828978	0.20301	2.55015	-1.4306	3.79466	3.62517	3.27709	1.18148	0.550901	-0.23285	-1.78669	-1.62374	-2.94854	-4.70264	-7.12027	-7.51992	-7.81613
457	-5.83697	-2.37027	-4.99424	0.0758116	-3.32118	-0.126331	-1.82644	-2.83459	1.13254	-0.0281385	-0.966706	0.18823	0.84905	0.598131	1.63051	1.30458	1.85452	1.87713	0.42616	0.980746	0.0306871	-1.62489	-5.24655	-9.08477	-10.0396	-6.40215	-1.09476	-0.938338	0.894434	2.11137	1.34364	1.99427	-1.20392	-0.297198	1.6613	-2.05254	3.69074	3.13488	3.03116	1.01445	0.590125	-0.435338	-1.9479	-1.88643	-3.31192	-4.86494	-7.53722	-7.96488	-8.48877
458	-4.76942	-2.11606	-3.67888	0.714961	-2.22197	0.497507	-0.784855	-1.87418	2.11113	0.972585	0.0890255	1.13016	1.75879	1.63006	2.62069	2.15844	2.84485	2.9554	1.50192	2.43805	1.61167	0.386331	-2.11384	-5.4261	-7.75753	-4.84108	-0.164467	0.677624	1.95995	3.32757	2.36237	3.16371	-0.523805	0.417898	1.63382	-1.44899	5.12829	4.27865	4.22101	2.15198	1.96615	0.812154	-0.566907	-0.608005	-2.16275	-3.70941	-6.40655	-6.80558	-7.29527
459	-4.84988	-2.6203	-4.05014	0.418664	-2.48869	0.265192	-0.734672	-2.06818	2.12297	0.849213	0.000566483	0.959729	1.64753	1.63888	2.45296	2.0028	2.53289	2.64738	1.35035	2.39376	1.61415	0.871369	-2.14253	-4.3136	-6.48043	-4.37451	-0.275085	0.792504	1.87092	3.13662	2.19819	2.97198	-0.621893	0.224006	1.36929	-1.57067	5.06657	4.17721	4.05754	2.12831	2.02811	0.776573	-0.393736	-0.633565	-2.11343	-3.55991	-6.63929	-7.05973	-7.56718
460	-4.45953	-1.38872	-3.68693	1.19329	-2.11368	0.877447	-0.605154	-1.59957	2.40533	1.26904	0.440822	1.49102	2.06625	1.88747	2.81375	2.61574	2.96646	2.99494	1.80372	2.24772	1.51009	0.265603	-3.45647	-6.66998	-7.83388	-4.50946	0.457158	0.592408	2.27569	3.24178	2.51094	3.05792	-0.149068	0.791431	2.62817	-1.13787	4.66465	4.08083	3.98319	2.14589	1.83576	0.943473	-0.393046	-0.299387	-1.65622	-3.07257	-5.95261	-6.37792	-6.97988
461	-5.75761	-2.96708	-5.15808	-0.0790167	-3.23995	-0.0193457	-1.42563	-2.84564	1.31801	-0.096805	-1.10951	-0.0510845	0.819128	0.649678	1.39183	0.998494	1.42247	1.28679	0.00581656	0.949078	-0.0949925	-1.16088	-5.10888	-7.29052	-8.3314	-5.85894	-1.41453	-0.697857	0.693588	1.91263	1.20653	1.91316	-1.15631	-0.408585	1.58815	-1.88052	3.85556	3.43308	3.08698	1.2151	0.906009	-0.391985	-1.60171	-1.98516	-3.34175	-4.89816	-8.14421	-8.6661	-9.03643
462	-6.33673	-4.24303	-5.76096	-1.05252	-3.94405	-0.971955	-1.97557	-3.55097	0.762084	-0.671303	-1.60053	-0.619604	0.221906	0.21391	0.943583	0.456146	0.976169	0.999773	-0.299841	0.844368	-0.0712199	-0.709167	-4.27989	-5.77432	-7.50016	-5.78498	-1.93668	-0.770061	0.299405	1.61933	0.741934	1.54507	-1.86201	-1.11044	0.329513	-2.64445	3.72702	3.02932	2.76243	0.815349	0.665167	-0.751897	-1.85572	-2.31697	-3.73992	-5.15502	-8.51587	-8.97336	-9.44275
463	-4.91434	-2.77792	-4.83465	0.309065	-2.8842	0.300894	-0.440117	-2.21458	2.32424	0.720971	-0.118055	0.718619	1.60885	1.77997	2.18958	1.78323	1.95747	2.01961	1.04746	2.3555	1.5315	1.41453	-2.59982	-3.01994	-4.40409	-3.44802	-0.371222	0.952108	1.74663	2.82488	2.01071	2.65502	-0.449402	0.0694456	1.38257	-1.44942	4.93543	4.08437	3.85309	2.2632	2.26117	0.77072	-0.0486474	-0.721961	-1.99281	-3.23885	-6.92472	-7.39156	-7.80507
464	-5.33842	-3.25556	-5.33539	-0.203366	-3.4259	-0.263395	-0.788121	-2.6903	1.92495	0.257164	-0.549757	0.217115	1.12667	1.41983	1.73473	1.24067	1.43199	1.61321	0.636284	2.20937	1.44089	1.63514	-2.01402	-1.90018	-3.74378	-3.46221	-0.895793	0.849755	1.32363	2.47305	1.56095	2.24786	-0.941579	-0.528055	0.392137	-2.0133	4.73028	3.62994	3.46786	1.94558	2.08003	0.444848	-0.25072	-1.08274	-2.39143	-3.65118	-7.35459	-7.86031	-8.21092
465	-4.84858	-3.30618	-4.97032	-0.00992622	-2.99894	0.0604856	-0.246481	-2.35443	2.26886	0.483711	-0.352169	0.322302	1.33534	1.66364	1.80573	1.26066	1.40374	1.50415	0.609348	2.34153	1.5207	1.9276	-1.57619	-0.710152	-2.49907	-2.78029	-0.805426	1.15809	1.40721	2.55998	1.68377	2.41126	-0.717747	-0.401295	0.448248	-1.74656	5.0435	3.9744	3.684	2.24773	2.41121	0.706478	0.203941	-0.815845	-1.97734	-3.17553	-7.1115	-7.50764	-7.72569
466	-4.98059	-3.43543	-4.6903	0.0398035	-2.74391	0.225092	-0.360755	-2.22443	2.33175	0.74591	-0.142706	0.728937	1.66264	1.84048	2.35917	1.79808	2.23563	2.30289	1.13046	2.61063	1.71767	1.56004	-1.92835	-2.25093	-4.16427	-3.48991	-0.542088	1.14001	1.79968	3.13034	2.19987	3.01622	-0.397325	0.192846	1.2698	-1.26644	5.44658	4.54734	4.2897	2.48632	2.49966	0.888267	0.0151815	-0.742729	-2.18056	-3.47319	-7.13002	-7.63762	-8.01149
467	-5.25762	-3.73609	-4.78514	-0.243654	-2.92773	-0.0698284	-0.601816	-2.4811	2.01744	0.444857	-0.477706	0.393123	1.33656	1.5191	2.06277	1.38222	1.95731	2.0704	0.766269	2.43792	1.50793	1.33407	-1.53113	-1.94372	-4.40529	-3.94201	-1.05521	0.943808	1.4288	2.9197	1.90493	2.82644	-0.757214	-0.17391	0.616006	-1.60761	5.40193	4.35323	4.11443	2.26121	2.32373	0.617455	-0.277388	-1.09558	-2.64438	-4.0773	-7.56707	-8.12012	-8.42557
468	-5.52058	-4.85924	-5.17958	-1.05418	-3.39488	-0.816305	-0.837607	-2.93569	1.65245	0.0313145	-0.789325	-0.0538258	0.885359	1.24851	1.67983	0.925605	1.51822	1.7472	0.520217	2.34965	1.55132	1.87154	-0.492896	0.218348	-2.65346	-3.24868	-1.35766	1.03394	1.1259	2.62989	1.52324	2.50007	-1.23429	-0.72842	-0.475443	-2.13892	5.29797	4.00056	3.79569	2.00058	2.21262	0.430619	-0.220172	-1.18853	-2.67113	-3.84593	-7.46233	-7.85287	-8.17731
469	-5.33598	-4.60149	-4.92379	-0.766083	-3.07867	-0.45377	-0.695981	-2.71224	1.81669	0.221547	-0.662714	0.14555	1.10087	1.3479	1.84947	1.14655	1.73619	1.84732	0.592301	2.26525	1.38486	1.44664	-1.365	-1.12324	-3.58546	-3.59703	-1.20892	0.884045	1.24338	2.7275	1.69843	2.66436	-1.00651	-0.41932	0.207054	-1.81595	5.32745	4.26186	3.96917	2.09457	2.18164	0.480682	-0.288321	-1.16216	-2.62031	-3.86764	-7.53214	-7.94258	-8.25639
470	-5.26974	-4.12431	-4.50885	-0.403358	-2.71979	-0.10576	-0.738914	-2.48721	1.85289	0.41018	-0.551691	0.393957	1.29555	1.35475	2.08358	1.39507	2.12412	2.14683	0.723834	2.17518	1.21741	0.787733	-2.00965	-2.88338	-5.31466	-4.37402	-1.11673	0.637356	1.34538	2.89648	1.90545	2.90679	-0.828124	-0.0634865	0.878934	-1.52067	5.36332	4.49153	4.17152	2.11523	2.04623	0.481446	-0.555329	-1.20425	-2.77334	-4.2009	-7.61513	-8.10984	-8.45192
471	-5.33341	-4.60161	-4.40437	-0.684734	-2.69381	-0.308928	-0.702516	-2.55885	1.74526	0.301119	-0.679712	0.23144	1.16549	1.28394	2.00814	1.14829	2.05183	2.13372	0.590619	2.30574	1.3252	1.01334	-0.947827	-1.4968	-4.58591	-4.24294	-1.43182	0.798378	1.19085	2.94247	1.8424	2.99434	-0.960703	-0.233447	0.233122	-1.61333	5.69605	4.60767	4.28874	2.18274	2.1959	0.488504	-0.503447	-1.28942	-2.97438	-4.4306	-7.70692	-8.19757	-8.45192
472	-4.8979	-4.85964	-4.08638	-0.627327	-2.32214	-0.0857468	-0.159598	-2.24827	2.09786	0.555315	-0.440189	0.391092	1.41267	1.60771	2.18646	1.23922	2.12517	2.18176	0.685307	2.58622	1.58014	1.54324	-0.307778	-0.023244	-3.07914	-3.48736	-1.32522	1.22229	1.35913	3.14105	2.04489	3.26067	-0.683394	-0.0524269	0.187279	-1.29633	6.16369	4.98745	4.58138	2.55628	2.61519	0.816982	0.00158348	-0.997147	-2.61913	-4.02358	-7.49185	-7.94811	-8.05415
473	-5.11483	-4.66576	-4.20584	-0.605646	-2.4662	-0.149417	-0.548228	-2.37801	1.91798	0.500198	-0.464784	0.453659	1.37045	1.46073	2.21722	1.429	2.29123	2.31686	0.824969	2.36433	1.4128	1.09008	-1.29252	-1.82282	-4.55136	-4.02374	-1.10982	0.880679	1.42541	3.08713	2.04243	3.16108	-0.762313	0.035988	0.697909	-1.36834	5.74529	4.79547	4.43352	2.29466	2.24794	0.648896	-0.343006	-1.05631	-2.65883	-4.03826	-7.44939	-7.89633	-8.18161
474	-6.8903	-6.60243	-5.54734	-2.41396	-3.89261	-1.82083	-2.30469	-3.94298	0.236452	-0.979378	-1.91446	-0.87635	-0.0455284	0.00494938	1.13252	0.292286	1.53439	1.64769	-0.0984909	1.28146	0.383201	-0.237466	-2.20295	-3.40612	-6.57043	-5.60366	-2.32649	-0.44232	0.259307	2.14118	0.950358	2.18859	-2.0869	-1.08275	-0.502354	-2.51808	4.65051	3.75378	3.49567	0.965836	0.875866	-0.697938	-1.9167	-2.44433	-4.25608	-5.52532	-8.64027	-9.08408	-9.50394
475	-4.64996	-3.56803	-3.56225	0.223873	-1.85452	0.570057	-0.19568	-1.77306	2.39335	1.08928	0.0885649	1.10699	1.95967	1.91084	2.81036	2.08217	2.97322	2.94019	1.37437	2.71043	1.71928	1.01557	-1.44387	-2.90576	-5.51102	-4.14394	-0.522826	1.11843	1.96095	3.60425	2.61296	3.69268	-0.186533	0.719104	1.68616	-0.779684	6.05467	5.2537	4.91169	2.70465	2.54798	1.08405	-0.105356	-0.620564	-2.2842	-3.78976	-7.00518	-7.53048	-7.84403
476	-6.71568	-5.53654	-5.17215	-1.70492	-3.48248	-1.17086	-2.2289	-3.58765	0.392908	-0.70764	-1.7843	-0.572782	0.251776	0.0583036	1.35971	0.49628	1.8392	1.80983	-0.124299	1.0722	0.0182757	-1.1724	-3.14276	-5.51329	-8.49704	-6.49462	-2.35077	-0.833403	0.267041	2.23436	1.14607	2.41914	-1.74239	-0.624483	0.433995	-2.03788	4.69639	4.02544	3.69376	1.0282	0.705163	-0.74119	-2.27168	-2.59669	-4.49693	-5.99569	-8.8152	-9.38801	-9.77474
477	-5.55918	-3.53392	-4.11987	-0.219764	-2.51623	-0.00057354	-1.39014	-2.5336	1.28855	0.207123	-0.855186	0.329379	1.07471	0.77155	1.96873	1.3019	2.35302	2.25583	0.500504	1.41925	0.396483	-0.993101	-3.31227	-6.39282	-8.83762	-6.04214	-1.36545	-0.386641	0.97977	2.65506	1.73224	2.80012	-1.03265	0.0611938	1.50239	-1.51858	4.80899	4.26426	3.94054	1.5284	1.13112	-0.0641037	-1.59676	-1.71869	-3.41364	-5.03237	-7.77597	-8.29351	-8.66803
478	-5.08473	-2.93817	-3.61826	0.304	-2.05983	0.421181	-1.064	-1.89969	1.95185	1.09336	0.200829	1.47183	2.004	1.70938	3.19893	2.73793	3.82315	3.81137	2.07819	2.4957	1.67738	0.13009	-2.63218	-6.11061	-8.32428	-4.93459	0.160236	0.570391	2.32616	3.81956	2.89246	3.79397	-0.0783831	1.24007	2.93553	-0.635433	5.32268	4.90267	4.81017	2.26646	1.84142	0.913513	-0.750451	-0.569576	-2.32945	-3.69002	-6.33073	-6.89708	-7.5414
479	-5.49225	-3.31399	-3.55178	-0.156306	-2.14027	0.0233313	-1.70854	-2.37815	0.968911	0.224192	-0.778789	0.499288	1.04291	0.536411	2.0893	1.56154	2.79723	2.63384	0.808188	1.13458	0.304183	-1.43167	-3.44896	-7.33323	-9.83719	-6.14048	-0.936959	-0.649075	1.08847	2.64365	1.80408	2.82772	-1.0313	0.359602	2.17669	-1.34286	4.27824	4.05802	3.76889	1.17724	0.630128	-0.141637	-1.79915	-1.55741	-3.19769	-4.71796	-7.13055	-7.60345	-8.04876
480	-5.59335	-2.80807	-3.70654	0.101252	-2.17838	0.31481	-1.77413	-2.372	0.903741	0.160407	-0.984935	0.400741	1.02483	0.357866	1.93936	1.3271	2.59407	2.28878	0.326228	0.582382	-0.435594	-2.53097	-4.54173	-9.01025	-11.1644	-6.97968	-1.39533	-1.29534	0.696156	2.34005	1.63202	2.70785	-0.935063	0.445947	2.60783	-1.14577	4.1609	4.04053	3.65155	1.01662	0.241484	-0.479152	-2.33343	-2.03096	-3.69075	-5.36691	-7.57329	-8.13686	-8.48637
481	-5.5096	-2.41084	-3.59885	0.402982	-1.91328	0.770257	-1.74687	-2.255	0.753147	0.0321838	-1.30642	0.196575	0.911684	-0.03046	1.53905	0.887272	2.09951	1.46432	-0.526147	-0.461523	-1.63261	-3.96352	-6.14547	-10.7742	-12.3567	-7.85531	-1.99476	-2.19144	0.0302666	1.59435	1.19424	2.30179	-0.881362	0.532916	3.38515	-0.76877	3.57105	3.81856	3.1159	0.603194	-0.438086	-1.00636	-2.91163	-2.64212	-4.21659	-6.08926	-8.25258	-8.91943	-9.11416
482	-4.52161	-1.49546	-2.272	1.26865	-0.750638	1.62365	-0.969024	-1.24533	1.45555	0.930125	-0.397287	1.12402	1.74786	0.720433	2.4393	1.73484	3.11465	2.46402	0.378528	0.329261	-0.759631	-3.18471	-4.6902	-9.62004	-11.5967	-6.94748	-1.10705	-1.36172	0.852905	2.47715	2.07033	3.26099	-0.0633108	1.46254	4.15667	0.121097	4.41756	4.65981	3.96701	1.35166	0.255501	-0.13725	-2.11346	-1.69788	-3.30742	-5.16854	-7.04234	-7.71182	-7.84666
483	-4.43512	-1.87427	-2.19969	1.14547	-0.726064	1.49884	-0.705786	-1.16083	1.81042	1.20535	-0.0389828	1.40539	2.04048	1.22598	2.91232	2.13625	3.5926	3.13131	1.00792	1.2907	0.195591	-2.02388	-3.37216	-7.96239	-10.4079	-6.24506	-0.728864	-0.51934	1.42993	3.22854	2.58146	3.83984	0.11612	1.58509	3.674	0.127	5.3104	5.2538	4.70979	1.96911	1.06611	0.430674	-1.51553	-1.20048	-2.93201	-4.72113	-6.70743	-7.34878	-7.52774
484	-2.71544	-0.514968	-0.0161707	2.50238	1.22279	2.85946	0.685397	0.350366	2.74432	2.25441	0.981288	2.302	2.89516	1.96268	3.53849	2.75092	4.17357	3.61053	1.62023	1.89647	0.913596	-1.15345	-1.69065	-6.09622	-8.8849	-4.98148	0.171234	0.449695	2.10075	3.78528	3.23767	4.55138	0.875461	2.33336	4.1821	0.988556	5.97654	5.97994	5.23445	2.71852	1.85063	1.39354	-0.344322	-0.0545074	-1.61638	-3.5124	-5.37765	-5.93048	-5.84935
485	-3.33442	-1.65603	-0.802641	1.67746	0.483423	2.10077	0.236664	-0.311302	2.39351	1.80932	0.586491	1.8914	2.50707	1.72899	3.28024	2.49058	3.91564	3.45927	1.4836	1.93052	0.952728	-0.904987	-1.85107	-5.74535	-8.598	-5.12788	-0.150433	0.395318	1.9357	3.66482	2.9919	4.30238	0.463859	1.91435	3.58596	0.541386	5.86892	5.75129	5.09246	2.52017	1.79071	1.13541	-0.54269	-0.380303	-2.02239	-3.83256	-6.00928	-6.56908	-6.57759
486	-2.76278	-1.32085	0.0687679	2.01407	1.19517	2.44624	0.682327	0.207533	2.64766	2.16024	0.940371	2.19664	2.78557	1.99734	3.56169	2.66111	4.18911	3.74824	1.72537	2.24434	1.29885	-0.505226	-0.730811	-4.55703	-7.78234	-4.56763	0.0840635	0.807654	2.14941	3.9618	3.26192	4.69024	0.712209	2.15898	3.40482	0.822322	6.38796	6.11384	5.41368	2.83947	2.11974	1.50994	-0.138702	0.0307655	-1.60906	-3.42581	-5.35917	-5.8817	-5.76639
487	-3.00482	-1.02827	-0.421003	2.01677	0.670533	2.1655	0.413441	-0.118417	2.49051	1.85682	0.734901	1.86899	2.43172	1.74724	3.1336	2.43036	3.71349	3.38213	1.56914	2.07536	1.2201	-0.498401	-0.882322	-4.85887	-8.03692	-4.58696	0.139696	0.699588	2.00594	3.62584	2.88969	4.11115	0.20495	1.52536	2.82897	-0.0376797	5.75936	5.46089	4.89641	2.50233	1.92263	1.30435	-0.195983	-0.0025692	-1.47647	-3.27398	-5.29217	-5.67177	-5.63671
488	-4.20856	-2.52181	-1.98121	0.812863	-0.689277	1.10017	-0.514251	-1.30264	1.72625	0.940039	-0.215119	0.972159	1.63108	1.0397	2.39014	1.64664	2.90616	2.5995	0.748862	1.41574	0.460299	-1.12968	-2.25417	-5.79297	-8.73959	-5.60291	-0.878819	-0.114056	1.22876	2.92018	2.13395	3.37024	-0.542789	0.747588	2.16279	-0.733223	5.18725	4.85244	4.28898	1.8242	1.2651	0.425625	-1.10308	-1.05596	-2.62676	-4.39647	-6.76302	-7.20554	-7.29491
489	-4.40501	-3.44025	-1.89964	0.17033	-0.737812	0.597414	-0.752947	-1.57399	1.29727	0.596651	-0.555135	0.608301	1.26002	0.702723	2.11393	1.22126	2.66568	2.39846	0.457714	1.2542	0.335579	-1.10089	-1.67449	-4.77869	-8.16027	-5.58533	-1.31857	-0.22811	0.871749	2.70932	1.84347	3.24381	-0.897544	0.433978	1.37919	-0.948929	5.23933	4.73316	4.1335	1.57914	1.06363	0.181421	-1.30562	-1.32372	-2.95864	-4.67142	-6.9695	-7.38772	-7.38608
490	-4.20535	-3.07531	-1.58168	0.313879	-0.603801	0.553909	-0.749085	-1.53208	1.14488	0.447139	-0.676946	0.377651	0.992529	0.443311	1.73462	0.848049	2.20742	1.98955	0.147087	0.972629	0.144785	-1.18657	-1.17039	-4.26566	-7.94257	-5.46677	-1.46024	-0.343651	0.563199	2.32934	1.46437	2.85686	-1.29349	-0.0329664	0.616206	-1.48639	4.95401	4.29118	3.68313	1.28307	0.82565	0.014509	-1.34481	-1.3353	-2.82485	-4.55468	-6.68088	-6.96802	-6.86969
491	-4.88083	-3.38257	-2.74521	-0.0818819	-1.62285	0.0259195	-1.24963	-2.20839	0.908216	0.00991535	-1.05971	-0.0352158	0.616994	0.194468	1.34983	0.597215	1.74401	1.60943	-0.105749	0.778486	-0.056764	-1.28081	-1.98895	-5.03412	-8.45196	-5.87975	-1.69713	-0.627268	0.353073	2.00631	1.10323	2.32929	-1.71773	-0.557158	0.32488	-2.12582	4.43378	3.77046	3.28111	0.9646	0.601326	-0.348669	-1.65921	-1.69855	-3.14819	-4.84812	-7.25561	-7.51688	-7.60139
492	-5.2263	-4.40961	-3.16848	-0.723025	-1.96022	-0.395153	-1.45926	-2.61261	0.611889	-0.338817	-1.47078	-0.429874	0.306533	-0.0826548	1.03759	0.163461	1.36758	1.1901	-0.594234	0.472056	-0.462136	-1.51713	-2.42411	-4.81422	-8.17313	-6.20607	-2.33206	-0.937659	-0.0704653	1.69515	0.782988	2.11834	-1.97153	-0.830858	-0.0645502	-2.23554	4.41057	3.69963	3.1124	0.760691	0.391581	-0.694562	-1.98485	-2.19767	-3.72382	-5.43198	-8.05378	-8.3734	-8.42039
493	-4.57724	-4.24915	-2.20555	-0.478139	-1.23288	-0.175684	-0.939868	-2.04784	0.955337	0.118895	-0.947624	0.0188141	0.683612	0.352706	1.49203	0.523313	1.83943	1.74048	-0.0583914	1.08221	0.245181	-0.672025	-0.738106	-2.83462	-6.6783	-5.19261	-1.83655	-0.202514	0.380988	2.20738	1.22229	2.65235	-1.63811	-0.492319	-0.32217	-1.92304	5.0729	4.10911	3.56448	1.22744	0.944587	-0.108276	-1.30862	-1.52727	-3.05903	-4.68764	-7.08247	-7.32697	-7.25872
494	-5.12139	-4.30247	-2.99876	-0.759542	-2.01346	-0.656245	-1.42031	-2.58396	0.660075	-0.283331	-1.27615	-0.357293	0.297026	0.0727232	1.13209	0.243881	1.44461	1.46906	-0.23338	0.959877	0.18866	-0.633364	-0.728348	-2.84575	-6.85657	-5.32995	-1.99335	-0.361681	0.168693	1.92984	0.877788	2.20118	-2.08325	-1.01772	-0.86574	-2.57941	4.65517	3.59135	3.18037	0.908476	0.736445	-0.400306	-1.54925	-1.75779	-3.25254	-4.81008	-7.21345	-7.37925	-7.43543
495	-5.90548	-5.0687	-4.20673	-1.37275	-2.93407	-1.13192	-1.89833	-3.2733	0.365134	-0.74411	-1.76406	-0.792648	-0.0347942	-0.19394	0.819862	-0.036446	1.09352	1.10865	-0.594046	0.69565	-0.183083	-0.954481	-1.99201	-3.83958	-7.39515	-5.96172	-2.47893	-0.78652	-0.12827	1.64879	0.589378	1.85598	-2.31401	-1.30635	-0.825311	-2.79571	4.32945	3.37768	2.97566	0.664847	0.490022	-0.828328	-2.019	-2.35844	-3.9369	-5.4861	-8.23271	-8.51175	-8.71174
496	-5.50209	-5.63294	-3.6183	-1.64376	-2.58975	-1.37896	-1.63288	-3.07148	0.429003	-0.604069	-1.51985	-0.671213	0.017487	-0.0179363	0.958045	0.038341	1.22794	1.33134	-0.319713	1.05626	0.303253	-0.123564	-0.568104	-1.66434	-5.56778	-4.95074	-2.21689	-0.230522	0.0783764	1.85687	0.719981	2.05375	-2.31274	-1.3176	-1.45833	-2.82071	4.66359	3.45938	3.10063	0.843539	0.804704	-0.494192	-1.47961	-1.89689	-3.42437	-4.82692	-7.54378	-7.70612	-7.81188
497	-4.90817	-5.17665	-3.55089	-1.11812	-2.40394	-0.926526	-0.906145	-2.56907	1.31147	0.108986	-0.715396	0.0443298	0.755649	0.900462	1.67106	0.83009	1.77268	1.94405	0.480581	1.96747	1.25246	1.1861	0.158119	-0.171057	-3.79124	-3.71924	-1.37509	0.752133	0.949037	2.57187	1.43096	2.63018	-1.6163	-0.755025	-0.939722	-2.33924	5.3112	3.98676	3.71456	1.65012	1.73767	0.34163	-0.472321	-1.02849	-2.48724	-3.77376	-6.83179	-6.99074	-7.18867
498	-4.66062	-5.61044	-3.01933	-1.38348	-2.10193	-1.14458	-0.817592	-2.47213	1.15415	0.056543	-0.738557	-0.0458166	0.624272	0.78908	1.56931	0.622253	1.6818	1.87896	0.376865	1.91714	1.24859	1.28492	0.985663	0.923801	-2.99919	-3.37216	-1.4886	0.829986	0.799986	2.49036	1.31491	2.62175	-1.7629	-0.89493	-1.55165	-2.42956	5.4201	3.91976	3.63266	1.57485	1.69735	0.345602	-0.377466	-0.954876	-2.37808	-3.61686	-6.50285	-6.56715	-6.60474
499	-4.70811	-5.66517	-3.11734	-1.41769	-2.18788	-1.18483	-0.674132	-2.45164	1.26864	0.11584	-0.66116	-0.00790577	0.692379	0.949403	1.66526	0.629123	1.71553	1.98378	0.476422	2.18952	1.52034	1.67191	1.90795	2.25756	-1.92962	-2.87136	-1.46934	1.15762	0.875344	2.63237	1.41333	2.75841	-1.64065	-0.871706	-1.84741	-2.36272	5.72799	4.01937	3.77601	1.79369	1.9945	0.529979	-0.114086	-0.818214	-2.30408	-3.49985	-6.23739	-6.28418	-6.27665
500	-4.52601	-6.12232	-2.61864	-1.7469	-1.91041	-1.44719	-0.735224	-2.42084	0.988275	-0.0215677	-0.762934	-0.150883	0.488079	0.723956	1.49998	0.436075	1.62272	1.88658	0.355697	1.98731	1.37411	1.51014	2.01508	2.3385	-1.83772	-2.82696	-1.55701	1.02298	0.699652	2.47245	1.2439	2.6493	-1.84343	-1.02773	-2.25554	-2.47982	5.59665	3.85786	3.59754	1.57188	1.76039	0.407887	-0.201264	-0.844645	-2.25512	-3.39639	-6.0378	-6.01619	-5.87707
501	-4.37938	-5.33364	-2.33146	-1.11987	-1.50136	-0.809853	-0.632351	-2.12177	1.20767	0.242808	-0.609406	0.135025	0.788713	0.834843	1.7566	0.754852	1.97781	2.1122	0.489088	1.94296	1.24183	1.01487	1.06897	0.513155	-3.50673	-3.5398	-1.39934	0.831173	0.876251	2.66093	1.5036	2.89918	-1.55815	-0.600503	-1.25808	-2.07617	5.63151	4.21191	3.8617	1.69403	1.72922	0.46138	-0.372424	-0.870995	-2.3482	-3.67171	-6.33888	-6.44893	-6.3716
502	-4.80318	-5.20444	-2.72761	-1.15238	-1.81095	-0.870858	-0.930285	-2.39855	0.957113	-0.0358273	-0.97333	-0.160832	0.54475	0.520828	1.46792	0.403039	1.67251	1.77348	0.0676146	1.57003	0.792253	0.388646	0.666511	-0.19775	-4.35732	-4.19614	-1.87148	0.383248	0.470692	2.34494	1.20639	2.65308	-1.77447	-0.817098	-1.35987	-2.2506	5.44445	4.04065	3.63973	1.43799	1.40663	0.0866896	-0.859586	-1.35128	-2.9165	-4.3321	-6.83883	-7.00608	-6.94351
503	-3.87204	-4.19636	-1.25003	-0.400934	-0.629365	-0.210003	-0.581067	-1.70484	0.921082	0.169591	-0.892656	-0.0658272	0.562366	0.243822	1.23264	0.105988	1.39426	1.31547	-0.428373	0.816619	0.0589312	-0.587186	0.282259	-1.19908	-5.31531	-4.65648	-2.10125	-0.177762	0.0284237	1.83559	0.890643	2.44385	-1.8656	-0.784118	-1.34155	-2.17075	5.14718	3.79511	3.16905	1.06089	0.808315	-0.140768	-1.1578	-1.42597	-2.82913	-4.45139	-6.60597	-6.75299	-6.42596
504	-3.41172	-3.95483	-0.580027	-0.112103	-0.0625622	0.0330213	0.140833	-1.02682	1.65072	0.948527	0.074687	0.805367	1.35101	1.25871	2.27176	1.12882	2.51316	2.61902	0.918278	2.27124	1.62755	1.14093	2.7233	1.6519	-2.77981	-2.73877	-0.849874	1.34735	1.21447	3.06024	1.97048	3.50706	-0.999802	-0.00341301	-1.21116	-1.48505	6.27713	4.62278	4.22455	2.15598	2.11628	1.07668	0.20932	-0.144968	-1.60997	-2.9941	-4.90847	-4.98973	-4.62291
505	-4.74136	-4.28917	-1.85492	-0.711187	-1.10325	-0.47833	-1.01087	-2.01973	0.71828	0.030349	-0.972684	-0.0565739	0.560093	0.311261	1.53517	0.339382	1.91648	1.96856	0.0865998	1.39215	0.648972	-0.224361	1.41821	-0.503924	-5.10354	-4.26932	-1.80319	0.199578	0.316747	2.35728	1.25583	2.87465	-1.66923	-0.591863	-1.34142	-1.9836	5.611	4.18237	3.71218	1.36644	1.17205	0.0537016	-1.10611	-1.34528	-2.95938	-4.35599	-6.07064	-6.21518	-5.95545
506	-4.32993	-4.5946	-0.978058	-0.998573	-0.530175	-0.723332	-1.03873	-1.88606	0.240951	-0.225314	-1.18931	-0.35799	0.163749	-0.136666	1.1205	-0.0929663	1.55467	1.59303	-0.247732	0.920011	0.302464	-0.497572	1.4647	-0.277212	-4.73083	-4.15024	-2.00842	-0.0830514	-0.0844559	1.87755	0.82262	2.49275	-2.01543	-0.896405	-2.00433	-2.17589	5.15092	3.65878	3.14297	0.868243	0.668226	-0.22468	-1.23795	-1.44006	-2.90489	-4.28619	-5.85333	-5.95211	-5.47977
507	-4.49934	-4.73106	-1.46042	-0.956506	-0.806247	-0.586947	-1.03767	-1.97644	0.495661	-0.0835392	-1.07462	-0.167804	0.404033	0.101725	1.39337	0.260125	1.87536	1.87123	-0.0118967	1.14876	0.443804	-0.440845	0.76422	-1.14377	-5.46098	-4.51792	-1.8649	-0.0195689	0.219747	2.19269	1.12158	2.72804	-1.78788	-0.617149	-1.24071	-1.93457	5.2595	4.01727	3.5125	1.10767	0.883307	-0.0977915	-1.21925	-1.42715	-2.98339	-4.43508	-6.32121	-6.49922	-6.20537
508	-4.46153	-3.77975	-1.62604	-0.256568	-0.778948	0.0226675	-0.891674	-1.75996	0.890253	0.237274	-0.83992	0.162717	0.776604	0.361864	1.66544	0.570087	2.10924	2.02323	0.102991	1.1903	0.392141	-0.732096	0.231905	-2.29845	-6.54453	-4.91568	-1.7041	-0.0924129	0.411325	2.37905	1.37917	2.94464	-1.47075	-0.274137	-0.415656	-1.67565	5.40884	4.33241	3.77601	1.33715	0.986916	0.0243673	-1.27742	-1.37838	-2.96945	-4.53804	-6.4015	-6.63891	-6.4468
509	-4.23641	-3.41609	-0.86088	-0.181235	-0.209691	0.105085	-1.06513	-1.60252	0.344321	-0.0417345	-1.17298	-0.163178	0.371659	-0.246534	1.16881	-0.00569153	1.65709	1.49293	-0.455523	0.409579	-0.284951	-1.53697	0.165605	-2.66522	-6.93005	-5.15019	-2.0895	-0.711711	-0.231984	1.71368	0.833517	2.51776	-1.81585	-0.536381	-0.846207	-1.81229	4.9174	3.82193	3.11394	0.703946	0.204313	-0.455475	-1.76254	-1.70855	-3.17775	-4.75224	-6.18782	-6.39112	-5.98232
510	-4.54077	-4.24717	-1.08161	-0.811596	-0.474855	-0.421105	-1.34975	-1.90148	0.0546774	-0.286717	-1.31345	-0.327526	0.163073	-0.352178	1.15998	0.0778036	1.83833	1.74283	-0.206714	0.635902	-0.00540333	-1.22985	0.171296	-2.52312	-6.74839	-5.04348	-1.94174	-0.549742	-0.072138	1.8717	0.889707	2.51056	-1.91647	-0.598385	-0.909192	-1.84783	4.70373	3.72977	3.1671	0.648074	0.276705	-0.441642	-1.68372	-1.67669	-3.19007	-4.68042	-6.27471	-6.49361	-6.13407
511	-4.20382	-3.43361	-1.1737	0.0704758	-0.271383	0.471376	-0.695503	-1.3443	1.12123	0.619775	-0.459271	0.64007	1.20197	0.671851	2.19216	1.17278	2.84087	2.67401	0.670464	1.50491	0.711895	-0.691877	-0.0566356	-3.10478	-7.09347	-4.86791	-1.14954	0.121045	0.9184	2.8781	1.92085	3.4626	-0.918489	0.42557	0.682692	-0.942357	5.57556	4.81227	4.26102	1.64726	1.19407	0.377267	-1.05684	-1.02764	-2.67317	-4.2585	-6.09157	-6.4308	-6.2715
512	-3.5243	-1.96826	-0.32015	1.09645	0.550533	1.37796	-0.264481	-0.625103	1.45938	1.07265	-0.0678473	1.06159	1.57643	0.837086	2.38859	1.41201	3.03264	2.74253	0.760898	1.33632	0.575994	-1.07183	-0.113694	-3.82588	-7.68271	-4.81255	-0.798785	0.0549263	1.03229	2.88583	2.09429	3.61462	-0.56377	0.817908	1.36699	-0.574578	5.52727	4.93232	4.26563	1.73121	1.10399	0.566656	-0.940039	-0.719277	-2.24131	-3.9236	-5.44287	-5.77611	-5.53241
513	-3.73817	-2.67242	-0.105963	0.397293	0.573466	0.795017	-0.758252	-0.967246	0.597827	0.42429	-0.711131	0.392725	0.84522	0.0476772	1.68968	0.632614	2.40901	2.12506	0.123971	0.642472	-0.010416	-1.58807	-0.147884	-3.62047	-7.57835	-5.06371	-1.43163	-0.519821	0.28639	2.15352	1.37658	3.0017	-1.17114	0.26182	0.47681	-0.926197	4.88139	4.20557	3.48636	0.966014	0.34499	-0.0706554	-1.49016	-1.27146	-2.75004	-4.36995	-5.68694	-6.00503	-5.61189
514	-4.02089	-3.18809	-0.574561	0.16767	0.258583	0.685846	-0.732894	-1.04694	0.939568	0.712297	-0.363375	0.823368	1.29236	0.607385	2.39493	1.38459	3.26754	3.02196	0.915681	1.45799	0.727739	-0.930299	-0.123179	-3.63832	-7.50395	-4.85993	-0.899537	0.0521423	1.03474	3.00186	2.11338	3.69393	-0.620879	0.882636	1.34148	-0.345219	5.44105	4.91203	4.3466	1.59281	1.02068	0.429758	-1.11018	-0.924636	-2.60126	-4.15127	-5.71424	-6.1332	-5.92752
515	-2.96079	-1.36946	0.206776	1.7686	1.20172	2.17218	0.355973	0.11483	2.25963	1.962	0.813231	2.07796	2.56629	1.75408	3.50067	2.57882	4.29421	3.90972	1.82151	2.20729	1.37757	-0.522795	-0.142174	-4.21315	-7.7008	-4.38092	0.150391	0.767961	2.07625	3.94161	3.20018	4.67846	0.584595	2.09817	3.13609	0.746995	6.25257	5.95328	5.32947	2.63374	1.90485	1.42177	-0.262811	0.0338446	-1.62711	-3.32101	-4.89811	-5.39687	-5.26375
516	-1.91946	0.0149813	1.59716	2.79957	2.46332	3.16363	1.07608	1.13318	2.67759	2.57652	1.4052	2.64373	3.057	2.06792	3.83582	2.91616	4.63372	4.14365	2.10876	2.27546	1.5441	-0.438213	0.550938	-3.79468	-7.24136	-3.73221	0.69631	1.05288	2.34725	4.09488	3.51998	5.01637	1.13701	2.66052	3.70823	1.40348	6.38355	6.18377	5.42994	2.89084	2.04709	1.86459	0.211501	0.636023	-0.889086	-2.61907	-3.82724	-4.30881	-4.00868
517	-0.0834316	1.31209	3.47292	4.33428	4.33952	4.89576	2.71084	2.74706	4.02554	3.9854	2.57251	3.88727	4.38492	3.1652	4.80706	3.68566	5.30672	4.55118	2.46738	2.67143	1.76033	-0.202235	0.717441	-3.41364	-6.57827	-3.31017	1.11647	1.61566	2.95076	4.6933	4.36508	6.026	2.44292	3.99926	5.12993	3.05495	7.5551	7.33865	6.2254	3.90197	2.82805	2.7502	1.01441	1.37925	-0.158942	-2.1588	-3.41993	-4.02628	-3.53829
518	-4.11577	-1.96886	-0.614215	0.561296	0.142524	0.845077	-1.59142	-1.53854	-0.467613	-0.626382	-1.9247	-0.770905	-0.320502	-1.53075	0.00587673	-0.691849	0.759658	0.174798	-1.56722	-1.60726	-2.17879	-4.10777	-3.43127	-7.83411	-11.0006	-7.1599	-2.51154	-2.55241	-1.2563	0.129667	-0.258288	1.04694	-2.29611	-0.818401	0.940069	-1.81291	2.10575	2.28476	1.31578	-0.84093	-1.66697	-1.66979	-3.02885	-2.64157	-3.7846	-5.67575	-7.10478	-7.39686	-7.00781
519	-2.32114	0.0417675	1.41947	2.03359	1.77019	1.83769	-0.165077	-0.0578604	0.655557	0.420656	-0.370924	0.296272	0.528165	-0.293879	1.04509	1.01026	2.25263	2.08832	0.907333	0.75465	0.667251	-0.970757	-0.0315908	-4.28987	-7.78793	-3.94289	0.374885	0.0639391	0.905164	1.8317	1.16621	1.88528	-1.50491	-0.294166	1.15025	-1.70877	2.17209	2.63858	2.2431	0.447692	0.297552	0.29888	-0.447536	-0.0566236	-0.823059	-2.44468	-3.9269	-3.86138	-3.54281
520	-9.15068	-6.84443	-5.43305	-4.80335	-5.07852	-4.95772	-6.88114	-6.70337	-5.71852	-5.80661	-6.48471	-5.64241	-5.49366	-6.19392	-4.3562	-4.49159	-2.77653	-2.66219	-4.13861	-4.42152	-4.3681	-6.03027	-5.25137	-9.59459	-13.4266	-9.55908	-5.20192	-5.55365	-4.56131	-3.37361	-4.33387	-3.48183	-7.31606	-5.81376	-4.43235	-7.26845	-3.12835	-2.9091	-2.99004	-5.40043	-5.49905	-5.61508	-6.49643	-6.0082	-6.96215	-8.19701	-9.61955	-9.48266	-9.50403
521	-11.8892	-9.80261	-8.01144	-7.7976	-7.81764	-8.09536	-9.48307	-9.25678	-8.02033	-7.9918	-8.23705	-7.48096	-7.55308	-7.82148	-5.63759	-5.55507	-3.51254	-2.94325	-4.43549	-4.72049	-4.36949	-5.94542	-5.20794	-9.32725	-13.7062	-9.99229	-5.87179	-6.16433	-5.32107	-4.02682	-5.45727	-4.7681	-9.20793	-7.65293	-6.77833	-9.42073	-4.69803	-4.57969	-4.02429	-6.86032	-6.51818	-6.86323	-7.62842	-7.10079	-8.17101	-8.92016	-10.3493	-10.0608	-10.3999
522	-9.33345	-7.42284	-5.48171	-5.38817	-5.32579	-5.68059	-6.98817	-6.77394	-5.58609	-5.60448	-5.80548	-5.13352	-5.21575	-5.42726	-3.35429	-3.19587	-1.25604	-0.724622	-2.12151	-2.35402	-1.99867	-3.49909	-2.71528	-6.8707	-11.1033	-7.4539	-3.41341	-3.69765	-2.93512	-1.72541	-3.11747	-2.50316	-6.89063	-5.42623	-4.64105	-7.2288	-2.53028	-2.32772	-1.76199	-4.45344	-4.05347	-4.39623	-5.08721	-4.56675	-5.59795	-6.38872	-7.894	-7.66958	-7.88292
523	-12.9717	-11.1059	-8.95841	-9.13759	-8.87378	-9.50022	-10.3928	-10.1936	-8.84017	-8.84957	-8.74838	-8.18285	-8.36637	-8.25517	-5.96744	-5.62656	-3.44441	-2.56639	-3.93152	-4.15008	-3.56044	-4.97516	-4.18659	-8.18843	-12.7815	-9.27969	-5.46847	-5.69956	-5.10342	-3.83031	-5.576	-5.09379	-9.8784	-8.42929	-7.93726	-10.3647	-5.30399	-5.11861	-4.12049	-7.10713	-6.35982	-6.91134	-7.44595	-6.9492	-8.01763	-8.41214	-9.93658	-9.56197	-9.97185
524	-15.9985	-14.3041	-12.0176	-12.2333	-11.9163	-12.5132	-13.3395	-13.1286	-11.6245	-11.5738	-11.4427	-10.7781	-10.9739	-10.8162	-8.34204	-8.10828	-5.72302	-4.77509	-6.26942	-6.46312	-5.84193	-7.2571	-6.5306	-10.4354	-15.1948	-11.7693	-8.02186	-8.18589	-7.55939	-6.12999	-7.9848	-7.39029	-12.3493	-10.7978	-10.3936	-12.6755	-7.48086	-7.41979	-6.36438	-9.60322	-8.86564	-9.51056	-10.1341	-9.62175	-10.7994	-11.0797	-12.6184	-12.1754	-12.7023
525	-17.0236	-15.3636	-13.0697	-13.2324	-12.9739	-13.5513	-14.2761	-14.0778	-12.3954	-12.2846	-12.1174	-11.3831	-11.6227	-11.419	-8.83047	-8.65075	-6.18479	-5.15338	-6.7262	-6.93086	-6.31199	-7.70775	-7.06473	-10.9071	-15.799	-12.4335	-8.68568	-8.77235	-8.10645	-6.59274	-8.53115	-7.89125	-13.015	-11.394	-11.0901	-13.3271	-7.8702	-7.96002	-6.82857	-10.2184	-9.46986	-10.163	-10.8466	-10.3444	-11.6081	-11.7663	-13.2765	-12.803	-13.5058
526	-20.0464	-18.629	-15.933	-16.4803	-15.9338	-16.8113	-17.0591	-16.9926	-15.147	-15.0878	-14.6562	-14.0332	-14.3019	-13.7829	-11.0663	-10.7701	-8.06492	-6.76433	-8.32177	-8.39278	-7.6505	-8.90539	-8.18201	-11.7744	-16.9334	-13.8967	-10.4786	-10.3944	-9.96916	-8.34533	-10.5919	-10.0267	-15.4723	-13.936	-13.9524	-15.8546	-10.0809	-10.1496	-8.70432	-12.3228	-11.2627	-12.2383	-12.7527	-12.3778	-13.6836	-13.5468	-15.1032	-14.5343	-15.353
527	-21.5842	-20.4852	-17.6161	-18.0652	-17.4732	-18.2199	-18.2882	-18.2172	-15.9632	-15.8249	-15.3133	-14.5506	-14.8482	-14.2023	-11.229	-11.0473	-8.14571	-6.74069	-8.4706	-8.54451	-7.81255	-9.03818	-8.58474	-12.0659	-17.2983	-14.3956	-11.0064	-10.7973	-10.2593	-8.45759	-10.8258	-10.1611	-15.8767	-14.2475	-14.4401	-16.1674	-10.0814	-10.3361	-8.76881	-12.6913	-11.6529	-12.7519	-13.4438	-13.0409	-14.5739	-14.2052	-15.7178	-15.1644	-16.2965
528	-22.9396	-21.8341	-18.9358	-19.3991	-18.7586	-19.5224	-19.4384	-19.3159	-16.8824	-16.6209	-16.0082	-15.1577	-15.5019	-14.7493	-11.5314	-11.4139	-8.28932	-6.80384	-8.69424	-8.78456	-8.0454	-9.33916	-8.89992	-12.3993	-17.788	-14.8766	-11.5006	-11.2307	-10.6344	-8.66112	-11.1469	-10.4151	-16.3416	-14.6213	-14.912	-16.5527	-10.3426	-10.6648	-8.95467	-13.1599	-12.1118	-13.3083	-14.1356	-13.704	-15.4127	-14.8188	-16.2867	-15.7681	-16.9819
529	-20.1085	-18.7269	-16.2562	-16.2705	-15.9651	-16.3714	-16.7991	-16.5771	-14.2689	-13.9768	-13.6586	-12.6712	-12.9585	-12.536	-9.41318	-9.43558	-6.47279	-5.24217	-7.19436	-7.37399	-6.77788	-8.30207	-7.95565	-11.7459	-16.8807	-13.6376	-9.87811	-9.75571	-8.90057	-6.97249	-9.20125	-8.3757	-14.0141	-12.1683	-12.0844	-14.1092	-8.21319	-8.54397	-7.10648	-11.1787	-10.4275	-11.3981	-12.4287	-11.8779	-13.598	-13.2962	-14.7444	-14.3779	-15.4587
530	-23.0508	-21.9518	-19.2524	-19.2454	-18.8263	-19.178	-19.2446	-19.0785	-16.304	-15.9323	-15.4284	-14.3308	-14.6587	-14.0024	-10.5426	-10.6268	-7.35157	-5.9256	-8.05652	-8.20814	-7.57538	-9.09646	-8.97575	-12.5973	-17.9158	-14.8521	-11.1931	-10.9272	-10.0227	-7.86567	-10.3375	-9.45748	-15.4573	-13.5275	-13.668	-15.4937	-9.27012	-9.72985	-8.01989	-12.4999	-11.6459	-12.8505	-14.0327	-13.4698	-15.4775	-14.7717	-16.2392	-15.8829	-17.2412
531	-24.407	-23.5187	-20.6451	-20.6885	-20.148	-20.5367	-20.3246	-20.2356	-17.2341	-16.8491	-16.257	-15.1204	-15.4408	-14.6466	-11.0759	-11.2204	-7.82606	-6.3527	-8.5411	-8.62659	-7.99446	-9.49859	-9.43803	-12.9401	-18.2759	-15.3728	-11.8535	-11.4496	-10.5728	-8.3041	-10.8566	-9.9376	-16.0883	-14.1901	-14.4886	-16.1083	-9.68418	-10.1675	-8.39922	-13.0218	-12.1364	-13.4921	-14.7181	-14.2285	-16.3494	-15.4645	-17.0329	-16.7278	-18.0869
532	-26.9716	-26.3236	-23.2692	-23.168	-22.5886	-22.8086	-22.3215	-22.2648	-18.7543	-18.3106	-17.5934	-16.2991	-16.6245	-15.6265	-11.7014	-11.9585	-8.20595	-6.58061	-9.02461	-9.08093	-8.4648	-9.98732	-10.1539	-13.5597	-19.0222	-16.279	-12.8071	-12.2743	-11.2971	-8.73958	-11.5188	-10.4826	-17.0004	-14.9725	-15.3636	-16.8675	-10.1803	-10.8082	-8.77748	-13.8877	-12.9717	-14.5423	-15.9632	-15.4532	-17.8625	-16.6368	-18.1986	-17.9172	-19.5373
533	-27.6306	-27.1184	-24.02	-23.8636	-23.274	-23.432	-22.8078	-22.7953	-19.0931	-18.6306	-17.9288	-16.5601	-16.8635	-15.8277	-11.8722	-12.2139	-8.4515	-6.87615	-9.34395	-9.34674	-8.75106	-10.2688	-10.5402	-13.8425	-19.2174	-16.5977	-13.2172	-12.5663	-11.5799	-8.96211	-11.7013	-10.592	-17.1389	-15.152	-15.6062	-16.9889	-10.1993	-10.8834	-8.89552	-14.025	-13.1745	-14.8211	-16.31	-15.8618	-18.3876	-17.0875	-18.6415	-18.4123	-20.0983
534	-28.7369	-28.4108	-25.2271	-24.9463	-24.2972	-24.3614	-23.4238	-23.5426	-19.5104	-18.9938	-18.1912	-16.7314	-17.0519	-15.8883	-11.746	-12.1876	-8.33121	-6.71326	-9.24585	-9.2859	-8.65936	-10.124	-10.583	-13.7366	-19.0453	-16.5913	-13.3321	-12.618	-11.5745	-8.90335	-11.6776	-10.5179	-17.1465	-15.1067	-15.6742	-16.9845	-10.1263	-11.0479	-8.91371	-14.0949	-13.2383	-14.9609	-16.5337	-16.1074	-18.7909	-17.2297	-18.814	-18.6367	-20.4923
[truncated: 238 more columns]
