# Supplementary material for: Sequence-based virtual screening using transformers
Source: Nat Commun. 2025 Jul 28;16:6925. doi: 10.1038/s41467-025-61833-8 (PMC12304311; doi:10.1038/s41467-025-61833-8)
Supplement: Supplementary file 8 — Source data [file 41467_2025_61833_MOESM8_ESM.zip › raw_data/Figure_4c.xlsx]

## Sheet: Figure_4c
	248	249	250	251	252	253	254	255	256	257	258	259	260	261	262	263	264	265	266	267	268	269	270	271	272	273	274	275	276	277	278	279	280	281	282	283	284	285	286	287	288	289	290	291	292	293	294	295	296
248	0	-0.100897	1.48601	5.86524	4.90725	6.0636	3.22851	4.09406	4.70789	3.95322	3.26943	3.90734	3.58569	2.98528	3.11078	4.56822	4.23779	3.46629	4.45191	3.77087	3.98388	2.86949	-0.505694	-3.96105	-5.31539	0.795547	5.82964	3.18769	4.97896	3.86549	4.18838	3.01408	4.35348	4.87894	10.1009	4.82989	-0.0754151	4.14023	3.65853	3.68981	3.69472	3.77064	3.58876	3.70194	4.2718	5.45022	1.93524	3.02702	0.959188
249	-0.100897	0	0.526711	-0.267469	1.12362	1.22064	-2.25919	-2.74087	-3.70571	-5.0538	-5.45242	-5.12476	-5.16037	-5.57175	-5.59811	-3.72074	-3.80739	-4.22433	-2.71468	-2.9545	-2.33497	-3.38219	-6.33687	-9.02905	-10.6304	-4.81976	-0.531589	-3.14739	-2.5088	-3.68363	-3.7983	-5.13632	-3.38586	-3.44085	2.10046	-2.10853	-8.08366	-3.10314	-3.84135	-3.71507	-2.95148	-3.67866	-2.41758	-3.07109	-0.966121	-0.389113	-3.26425	-1.26454	-3.10703
250	1.48601	0.526711	0	-0.358999	0.734555	0.384369	-1.20357	1.263	0.889016	1.28892	2.40952	2.13969	0.437315	0.598927	0.785261	3.18229	2.24805	2.06452	3.78056	2.25169	3.29342	2.50658	-1.01992	-4.24528	-5.1541	1.28078	5.95282	2.09637	3.83497	1.73295	1.82397	-0.189384	1.31369	1.82076	6.02148	1.07233	-4.43458	-0.187672	0.307103	0.573603	1.33679	2.08726	2.59764	3.75552	5.51796	6.70269	4.53226	5.92106	3.40465
251	5.86524	-0.267469	-0.358999	0	-0.32229	0.88759	-2.89583	-3.36689	-2.56492	-2.96502	-3.0325	-2.51199	-3.38513	-4.05995	-4.04005	-2.44691	-2.99642	-3.47654	-2.14405	-2.78947	-2.25306	-2.63019	-6.25073	-8.6582	-9.50151	-4.13802	-0.311678	-3.10527	-1.75977	-3.22717	-3.0167	-4.30749	-2.36804	-1.67456	3.73488	-1.20286	-7.26346	-2.7964	-3.46031	-3.38406	-2.93013	-3.11983	-2.36321	-2.27697	-0.279992	0.725695	-2.10971	0.0609668	-2.04872
252	4.90725	1.12362	0.734555	-0.32229	0	-0.828383	-0.685321	2.30602	1.20188	1.05918	2.56756	1.68257	0.167883	0.461426	-0.105841	2.2482	1.06666	1.03442	2.80484	1.60091	2.54159	2.40369	-1.59933	-3.88937	-3.76219	1.58161	4.89883	1.60596	3.08597	0.788116	0.982225	-1.22854	1.0571	1.26567	5.39721	0.729314	-5.51003	-1.17232	-0.63971	0.0137673	0.974208	1.67622	2.61489	3.3081	5.46532	6.18862	4.36432	6.52002	4.23208
253	6.0636	1.22064	0.384369	0.88759	-0.828383	0	0.131957	-0.126322	0.155389	-0.701683	0.0591587	-0.538535	-1.5638	-1.77232	-2.82921	-1.01985	-2.2333	-2.31698	-0.739014	-1.39447	-0.75624	-0.280037	-4.35322	-5.85268	-5.33414	-1.18073	1.0932	-1.40101	-0.227336	-2.26177	-1.97202	-3.8209	-1.23593	-0.804673	4.0207	-0.869488	-7.21265	-2.92186	-3.02975	-2.3459	-1.50028	-1.29252	-0.168486	-0.010605	2.27604	2.94885	0.81848	3.47311	1.51355
254	3.22851	-2.25919	-1.20357	-2.89583	-0.685321	0.131957	0	0.252321	0.111123	-0.155507	0.73923	0.428816	-0.0184368	-0.243411	-0.710816	0.673982	0.334869	0.0201837	0.999292	0.555797	0.820761	0.674785	-3.64559	-5.42471	-4.97078	-0.574736	2.00827	-0.0441354	1.37948	0.0927722	0.411651	-0.991499	2.19823	2.02454	6.42383	3.36986	-4.31889	0.244015	-0.13436	0.10198	0.478728	0.178999	0.652357	0.423108	1.90968	2.71028	1.14413	3.49677	1.2373
255	4.09406	-2.74087	1.263	-3.36689	2.30602	-0.126322	0.252321	0	-0.0230348	-1.03913	0.661561	-0.243249	-1.20779	-0.604781	-0.955614	1.40381	0.788417	0.607458	2.18293	1.6021	2.19803	2.21961	-1.41062	-3.34857	-4.14735	0.571727	3.92438	1.44104	2.57599	0.863029	0.766491	-1.13786	0.468131	0.564511	5.13748	1.02136	-4.9654	0.108229	0.10951	0.333704	1.32653	1.24129	2.25115	2.23796	4.00564	5.14675	1.79727	4.17842	2.12876
256	4.70789	-3.70571	0.889016	-2.56492	1.20188	0.155389	0.111123	-0.0230348	0	0.381122	-0.311791	0.367893	0.183182	-1.49181	-1.40491	-0.689797	-0.812595	-1.65444	-1.02	-1.2746	-1.33799	-0.833517	-4.51102	-5.73226	-6.38726	-3.07066	-0.461083	-1.97218	-0.375129	-1.13682	-0.729479	-1.2481	1.20328	2.33276	6.83771	3.27593	-3.59528	0.829703	-0.474679	-0.881028	-1.08618	-1.65552	-1.51187	-1.65741	-0.483837	1.22408	-2.50789	-0.0273829	-1.94599
257	3.95322	-5.0538	1.28892	-2.96502	1.05918	-0.701683	-0.155507	-1.03913	0.381122	0	-0.058404	0.449023	-0.379061	-0.53237	-0.437258	0.958199	0.577463	-0.215305	0.715747	0.382238	0.43134	1.19868	-1.79485	-3.173	-4.75192	-1.58474	1.44173	-0.0466498	1.42445	0.514965	0.599338	-0.199192	-0.353517	1.37322	5.25751	1.10751	-2.70993	1.38906	0.690769	0.26147	0.397812	0.206014	0.24716	0.318602	1.00787	3.40232	-2.1836	0.265821	-1.35554
258	3.26943	-5.45242	2.40952	-3.0325	2.56756	0.0591587	0.73923	0.661561	-0.311791	-0.058404	0	-0.0357528	0.0874779	0.12524	0.465777	2.07297	2.1934	1.11284	1.85702	1.72034	1.56569	1.96889	-0.46488	-1.76039	-3.90063	-1.10759	2.18664	1.2286	2.62565	2.10532	2.13292	1.3754	1.46115	2.29729	4.64994	3.00133	-1.40507	2.71407	2.24954	1.74844	1.80366	1.61348	1.2214	0.930453	0.895053	3.55277	-2.59719	-0.160833	-1.62821
259	3.90734	-5.12476	2.13969	-2.51199	1.68257	-0.538535	0.428816	-0.243249	0.367893	0.449023	-0.0357528	0	0.0183534	0.0273325	0.0089941	1.09225	0.894476	-0.115067	0.661669	0.616606	0.470517	1.68822	-0.554425	-1.48805	-3.48982	-1.43034	1.03037	0.30457	1.46611	0.995678	0.961695	0.677272	-0.753051	1.11501	3.29675	0.918819	-1.15114	2.12592	1.40666	0.79865	0.803661	0.569617	0.463957	0.403817	0.699267	3.39361	-3.23871	-0.688451	-1.76189
260	3.58569	-5.16037	0.437315	-3.38513	0.167883	-1.5638	-0.0184368	-1.20779	0.183182	-0.379061	0.0874779	0.0183534	0	-0.0205904	-0.617387	0.325693	0.0970479	-0.646578	0.0321316	0.0683135	-0.124861	1.27199	-1.81418	-2.48634	-3.50579	-1.52246	0.248586	-0.430296	0.808878	0.257932	0.350799	-0.0245093	-0.538905	2.11388	5.11203	1.72561	-1.93493	2.01267	0.961422	0.401293	0.323752	-0.182798	-0.131869	-0.343373	0.330216	2.61201	-2.51411	0.183226	-1.3128
261	2.98528	-5.57175	0.598927	-4.05995	0.461426	-1.77232	-0.243411	-0.604781	-1.49181	-0.53237	0.12524	0.0273325	-0.0205904	0	0.0513663	0.479429	1.15038	-0.000280666	0.191169	0.355813	-0.0841901	1.22798	-1.77741	-2.03654	-2.96699	-1.67935	-0.391575	-0.469445	0.859754	0.986497	1.34752	1.23974	1.81442	3.05064	3.80652	3.67764	-1.24218	2.60751	1.9206	1.05562	0.582139	-0.340998	-0.55655	-1.02082	-0.618329	1.77205	-2.68372	-0.0655549	-1.63457
262	3.11078	-5.59811	0.785261	-4.04005	-0.105841	-2.82921	-0.710816	-0.955614	-1.40491	-0.437258	0.465777	0.0089941	-0.617387	0.0513663	0	-0.188006	0.166994	-0.701638	-0.425425	-0.338352	-0.627443	1.84283	-0.302591	0.137367	-0.879586	-1.10634	-1.11554	-0.658669	0.0563003	0.230947	-0.225195	0.671699	-1.75822	0.771202	-1.17351	0.746545	-0.519043	1.19994	0.951564	-0.340438	-0.315278	-0.635789	-0.727631	-0.621237	-0.447818	2.2048	-2.70492	-0.171802	-1.2974
263	4.56822	-3.72074	3.18229	-2.44691	2.2482	-1.01985	0.673982	1.40381	-0.689797	0.958199	2.07297	1.09225	0.325693	0.479429	-0.188006	0	0.467373	-1.13439	-0.490541	-0.454973	-0.670162	1.56383	0.17814	0.818202	-0.169596	-0.672668	-0.890172	-0.229477	0.18802	0.204656	0.187449	0.405618	0.53155	1.51087	0.227616	2.29487	-1.35028	0.879691	0.472899	0.0940232	-0.0603338	0.319108	-0.00905323	0.305557	0.292313	2.68719	-1.57545	0.552781	-0.320163
264	4.23779	-3.80739	2.24805	-2.99642	1.06666	-2.2333	0.334869	0.788417	-0.812595	0.577463	2.1934	0.894476	0.0970479	1.15038	0.166994	0.467373	0	-0.271938	0.430042	0.321651	0.202075	3.59958	1.97455	3.52945	3.47681	1.55041	-0.522039	0.707304	0.705341	0.637665	-0.147609	0.0384224	-0.143032	0.526543	-2.71935	1.20474	-1.11751	-0.169567	0.0062206	-0.0858364	0.275532	0.766157	0.652174	1.10372	1.09768	3.28171	0.491294	2.60987	1.53112
265	3.46629	-4.22433	2.06452	-3.47654	1.03442	-2.31698	0.0201837	0.607458	-1.65444	-0.215305	1.11284	-0.115067	-0.646578	-0.000280666	-0.701638	-1.13439	-0.271938	0	-0.326189	0.279882	0.00896645	3.71034	2.97963	5.25555	5.12865	1.74387	-1.83427	0.607769	-0.884177	0.266733	-0.714572	-0.164013	-0.0153493	0.140079	-2.78665	1.58431	-1.13626	-0.271508	0.00128298	-0.374409	0.0172034	0.0129737	0.138999	0.236433	0.106238	1.85427	0.389635	2.14958	1.25482
266	4.45191	-2.71468	3.78056	-2.14405	2.80484	-0.739014	0.999292	2.18293	-1.02	0.715747	1.85702	0.661669	0.0321316	0.191169	-0.425425	-0.490541	0.430042	-0.326189	0	0.0343596	-0.0354079	2.89339	3.06285	4.94626	4.90986	2.10874	-1.52204	1.14543	-0.664751	0.213224	-0.035217	0.0428564	1.24338	1.16533	-0.543725	2.8191	-1.63691	0.0489826	-0.077046	0.0614375	0.211654	0.69251	0.754476	1.02754	0.684511	2.02953	1.68467	2.821	2.00017
267	3.77087	-2.9545	2.25169	-2.78947	1.60091	-1.39447	0.555797	1.6021	-1.2746	0.382238	1.72034	0.616606	0.0683135	0.355813	-0.338352	-0.454973	0.321651	0.279882	0.0343596	0	-0.312146	2.19556	0.188077	3.09269	5.44481	2.29913	-1.71761	0.385486	-0.745648	-0.228559	-0.0849971	-0.130613	2.01077	1.6385	0.0662034	3.64647	-1.86109	-0.270848	-0.300396	-0.0697895	-0.0376754	0.226167	0.205927	0.211625	0.312684	1.10303	2.36464	4.00314	2.56595
268	3.98388	-2.33497	3.29342	-2.25306	2.54159	-0.75624	0.820761	2.19803	-1.33799	0.43134	1.56569	0.470517	-0.124861	-0.0841901	-0.627443	-0.670162	0.202075	0.00896645	-0.0354079	-0.312146	0	1.03288	1.5082	5.21416	7.34197	3.32911	-1.83127	0.889892	-0.998024	-0.316421	-0.244439	-0.309138	1.77158	1.36188	0.071025	3.41707	-2.15357	-0.413505	-0.52594	-0.206423	-0.1633	0.236073	0.439947	0.456645	0.368106	0.671397	3.37696	4.40808	3.09713
269	2.86949	-3.38219	2.50658	-2.63019	2.40369	-0.280037	0.674785	2.21961	-0.833517	1.19868	1.96889	1.68822	1.27199	1.22798	1.84283	1.56383	3.59958	3.71034	2.89339	2.19556	1.03288	0	0.597176	2.37441	3.18383	-0.13138	-2.45656	0.941514	1.04825	2.77471	2.33505	2.42654	3.78423	3.73818	2.79527	5.75222	0.272717	2.04582	2.40461	1.64058	1.20952	1.17536	-0.508236	-0.461591	-2.27823	-2.43522	1.41392	0.938405	-0.203858
270	-0.505694	-6.33687	-1.01992	-6.25073	-1.59933	-4.35322	-3.64559	-1.41062	-4.51102	-1.79485	-0.46488	-0.554425	-1.81418	-1.77741	-0.302591	0.17814	1.97455	2.97963	3.06285	0.188077	1.5082	0.597176	0	0.203641	-0.121494	-0.898526	-1.5388	-2.12647	-0.417944	0.446992	-0.24571	-0.530749	0.614017	1.05884	0.234038	2.35686	-3.36489	-1.63378	-0.704715	-2.00809	-2.52531	-1.99853	-4.40393	-2.40514	-4.1198	-2.20719	3.03417	2.53276	-0.690671
271	-3.96105	-9.02905	-4.24528	-8.6582	-3.88937	-5.85268	-5.42471	-3.34857	-5.73226	-3.173	-1.76039	-1.48805	-2.48634	-2.03654	0.137367	0.818202	3.52945	5.25555	4.94626	3.09269	5.21416	2.37441	0.203641	0	-0.077639	0.0817003	-0.0340712	0.0796356	0.952535	2.34931	0.810248	0.302533	0.964382	1.26239	0.878779	2.89404	-2.93788	-0.793705	0.87012	-1.28637	-1.06786	-1.70098	-4.37451	-3.08498	-6.40035	-4.25306	2.50309	1.83576	-2.65569
272	-5.31539	-10.6304	-5.1541	-9.50151	-3.76219	-5.33414	-4.97078	-4.14735	-6.38726	-4.75192	-3.90063	-3.48982	-3.50579	-2.96699	-0.879586	-0.169596	3.47681	5.12865	4.90986	5.44481	7.34197	3.18383	-0.121494	-0.077639	0	-0.267587	0.0100373	2.35341	1.15124	3.3747	1.06803	0.504657	1.02146	0.682878	1.28335	3.47364	-2.6228	0.845533	2.40821	-0.156645	1.30743	-1.70258	-3.44345	-4.9801	-9.18977	-6.24717	-0.681102	-0.333832	-5.15719
273	0.795547	-4.81976	1.28078	-4.13802	1.58161	-1.18073	-0.574736	0.571727	-3.07066	-1.58474	-1.10759	-1.43034	-1.52246	-1.67935	-1.10634	-0.672668	1.55041	1.74387	2.10874	2.29913	3.32911	-0.13138	-0.898526	0.0817003	-0.267587	0	0.0115158	1.7473	0.156878	1.35731	0.432467	0.0261587	1.71717	1.19636	1.74421	3.8493	-2.57623	0.704903	0.980672	0.172351	0.926749	-0.47296	-0.532666	-2.42509	-3.66307	-3.77615	1.16175	1.67068	-0.577274
274	5.82964	-0.531589	5.95282	-0.311678	4.89883	1.0932	2.00827	3.92438	-0.461083	1.44173	2.18664	1.03037	0.248586	-0.391575	-1.11554	-0.890172	-0.522039	-1.83427	-1.52204	-1.71761	-1.83127	-2.45656	-1.5388	-0.0340712	0.0100373	0.0115158	0	-0.425614	-1.27029	-1.18487	-0.580602	-0.78266	1.68726	1.47526	1.44125	3.2747	-2.9304	-0.310714	-1.05579	-0.383314	-0.633895	0.368926	1.0113	1.99607	2.10479	2.81151	3.45461	3.82485	3.09098
275	3.18769	-3.14739	2.09637	-3.10527	1.60596	-1.40101	-0.0441354	1.44104	-1.97218	-0.0466498	1.2286	0.30457	-0.430296	-0.469445	-0.658669	-0.229477	0.707304	0.607769	1.14543	0.385486	0.889892	0.941514	-2.12647	0.0796356	2.35341	1.7473	-0.425614	0	-0.0645904	-0.0195654	-0.0595366	-0.510933	1.93844	1.62981	1.22906	3.59064	-2.94237	-0.491358	-0.473164	-0.562829	-0.642305	-0.28233	-0.487111	-0.078646	0.0609383	1.04068	2.90887	4.38545	2.46676
276	4.97896	-2.5088	3.83497	-1.75977	3.08597	-0.227336	1.37948	2.57599	-0.375129	1.42445	2.62565	1.46611	0.808878	0.859754	0.0563003	0.18802	0.705341	-0.884177	-0.664751	-0.745648	-0.998024	1.04825	-0.417944	0.952535	1.15124	0.156878	-1.27029	-0.0645904	0	0.0969609	0.573145	0.422886	2.12898	2.21819	1.18488	3.67347	-1.57897	0.689089	0.237503	0.475417	0.143084	1.19829	0.496429	0.878037	0.701736	2.2754	0.576354	2.21454	1.17739
277	3.86549	-3.68363	1.73295	-3.22717	0.788116	-2.26177	0.0927722	0.863029	-1.13682	0.514965	2.10532	0.995678	0.257932	0.986497	0.230947	0.204656	0.637665	0.266733	0.213224	-0.228559	-0.316421	2.77471	0.446992	2.34931	3.3747	1.35731	-1.18487	-0.0195654	0.0969609	0	-0.0111579	0.0673214	1.30465	1.5789	-0.879973	2.77604	-1.53058	-0.34562	-0.294083	-0.330963	-0.360863	0.298527	0.0120923	0.452123	0.52515	2.25616	1.11528	3.1033	1.67934
278	4.18838	-3.7983	1.82397	-3.0167	0.982225	-1.97202	0.411651	0.766491	-0.729479	0.599338	2.13292	0.961695	0.350799	1.34752	-0.225195	0.187449	-0.147609	-0.714572	-0.035217	-0.0849971	-0.244439	2.33505	-0.24571	0.810248	1.06803	0.432467	-0.580602	-0.0595366	0.573145	-0.0111579	0	-0.183942	1.05308	1.65813	-0.193033	2.63098	-1.91459	0.490397	0.268052	0.0733124	0.169083	0.428127	0.255947	0.447334	0.781379	2.76906	-0.052404	2.32212	0.975412
279	3.01408	-5.13632	-0.189384	-4.30749	-1.22854	-3.8209	-0.991499	-1.13786	-1.2481	-0.199192	1.3754	0.677272	-0.0245093	1.23974	0.671699	0.405618	0.0384224	-0.164013	0.0428564	-0.130613	-0.309138	2.42654	-0.530749	0.302533	0.504657	0.0261587	-0.78266	-0.510933	0.422886	0.0673214	-0.183942	0	-0.943849	1.4459	-1.75233	1.22548	-1.43105	0.28965	0.577822	-0.700924	-0.361607	-0.368686	-0.476626	-0.140277	0.200316	2.50089	-0.743348	1.80259	0.243944
280	4.35348	-3.38586	1.31369	-2.36804	1.0571	-1.23593	2.19823	0.468131	1.20328	-0.353517	1.46115	-0.753051	-0.538905	1.81442	-1.75822	0.53155	-0.143032	-0.0153493	1.24338	2.01077	1.77158	3.78423	0.614017	0.964382	1.02146	1.71717	1.68726	1.93844	2.12898	1.30465	1.05308	-0.943849	0	-0.869913	0.636671	1.79878	-3.88715	2.95981	1.90123	2.91334	2.93516	2.00061	2.62727	1.74545	2.75392	4.36132	0.448342	3.54501	2.24124
281	4.87894	-3.44085	1.82076	-1.67456	1.26567	-0.804673	2.02454	0.564511	2.33276	1.37322	2.29729	1.11501	2.11388	3.05064	0.771202	1.51087	0.526543	0.140079	1.16533	1.6385	1.36188	3.73818	1.05884	1.26239	0.682878	1.19636	1.47526	1.62981	2.21819	1.5789	1.65813	1.4459	-0.869913	0	-0.318786	-0.0303266	0.922157	3.30389	2.3122	2.35578	2.29366	2.00678	2.15338	1.85829	2.5242	4.63138	-0.505335	2.41135	1.34646
282	10.1009	2.10046	6.02148	3.73488	5.39721	4.0207	6.42383	5.13748	6.83771	5.25751	4.64994	3.29675	5.11203	3.80652	-1.17351	0.227616	-2.71935	-2.78665	-0.543725	0.0662034	0.071025	2.79527	0.234038	0.878779	1.28335	1.74421	1.44125	1.22906	1.18488	-0.879973	-0.193033	-1.75233	0.636671	-0.318786	0	-0.704016	-1.38388	1.61601	-0.737969	2.06402	1.90154	2.35587	3.20291	2.85368	4.60873	5.54975	1.09599	4.23901	3.64922
283	4.82989	-2.10853	1.07233	-1.20286	0.729314	-0.869488	3.36986	1.02136	3.27593	1.10751	3.00133	0.918819	1.72561	3.67764	0.746545	2.29487	1.20474	1.58431	2.8191	3.64647	3.41707	5.75222	2.35686	2.89404	3.47364	3.8493	3.2747	3.59064	3.67347	2.77604	2.63098	1.22548	1.79878	-0.0303266	-0.704016	0	-0.0594579	5.03267	3.39041	4.26135	4.51763	3.53775	4.2743	3.44387	4.56075	6.05558	2.50474	5.7551	4.37605
284	-0.0754151	-8.08366	-4.43458	-7.26346	-5.51003	-7.21265	-4.31889	-4.9654	-3.59528	-2.70993	-1.40507	-1.15114	-1.93493	-1.24218	-0.519043	-1.35028	-1.11751	-1.13626	-1.63691	-1.86109	-2.15357	0.272717	-3.36489	-2.93788	-2.6228	-2.57623	-2.9304	-2.94237	-1.57897	-1.53058	-1.91459	-1.43105	-3.88715	0.922157	-1.38388	-0.0594579	0	-0.505832	-0.419901	-2.99679	-2.57691	-3.05685	-3.27183	-2.92718	-2.61495	-0.146655	-3.33298	-0.704214	-2.64261
285	4.14023	-3.10314	-0.187672	-2.7964	-1.17232	-2.92186	0.244015	0.108229	0.829703	1.38906	2.71407	2.12592	2.01267	2.60751	1.19994	0.879691	-0.169567	-0.271508	0.0489826	-0.270848	-0.413505	2.04582	-1.63378	-0.793705	0.845533	0.704903	-0.310714	-0.491358	0.689089	-0.34562	0.490397	0.28965	2.95981	3.30389	1.61601	5.03267	-0.505832	0	-0.284787	0.482303	-0.0466473	0.414019	0.121869	0.474753	1.16889	2.68432	0.907065	3.50471	1.75781
286	3.65853	-3.84135	0.307103	-3.46031	-0.63971	-3.02975	-0.13436	0.10951	-0.474679	0.690769	2.24954	1.40666	0.961422	1.9206	0.951564	0.472899	0.0062206	0.00128298	-0.077046	-0.300396	-0.52594	2.40461	-0.704715	0.87012	2.40821	0.980672	-1.05579	-0.473164	0.237503	-0.294083	0.268052	0.577822	1.90123	2.3122	-0.737969	3.39041	-0.419901	-0.284787	0	0.0248848	-0.279552	0.151516	-0.179283	0.178757	0.552283	2.17105	0.801253	3.18124	1.57789
287	3.68981	-3.71507	0.573603	-3.38406	0.0137673	-2.3459	0.10198	0.333704	-0.881028	0.26147	1.74844	0.79865	0.401293	1.05562	-0.340438	0.0940232	-0.0858364	-0.374409	0.0614375	-0.0697895	-0.206423	1.64058	-2.00809	-1.28637	-0.156645	0.172351	-0.383314	-0.562829	0.475417	-0.330963	0.0733124	-0.700924	2.91334	2.35578	2.06402	4.26135	-2.99679	0.482303	0.0248848	0	0.061071	-0.157633	-0.0945387	-0.0868295	0.632895	2.16611	0.44848	2.95409	1.19744
288	3.69472	-2.95148	1.33679	-2.93013	0.974208	-1.50028	0.478728	1.32653	-1.08618	0.397812	1.80366	0.803661	0.323752	0.582139	-0.315278	-0.0603338	0.275532	0.0172034	0.211654	-0.0376754	-0.1633	1.20952	-2.52531	-1.06786	1.30743	0.926749	-0.633895	-0.642305	0.143084	-0.360863	0.169083	-0.361607	2.93516	2.29366	1.90154	4.51763	-2.57691	-0.0466473	-0.279552	0.061071	0	0.0364969	-0.0332248	-0.0716614	0.529535	1.44417	1.83063	3.98683	2.19944
289	3.77064	-3.67866	2.08726	-3.11983	1.67622	-1.29252	0.178999	1.24129	-1.65552	0.206014	1.61348	0.569617	-0.182798	-0.340998	-0.635789	0.319108	0.766157	0.0129737	0.69251	0.226167	0.236073	1.17536	-1.99853	-1.70098	-1.70258	-0.47296	0.368926	-0.28233	1.19829	0.298527	0.428127	-0.368686	2.00061	2.00678	2.35587	3.53775	-3.05685	0.414019	0.151516	-0.157633	0.0364969	0	-0.0838507	0.0678196	0.531812	2.43203	0.351805	2.4961	0.706638
290	3.58876	-2.41758	2.59764	-2.36321	2.61489	-0.168486	0.652357	2.25115	-1.51187	0.24716	1.2214	0.463957	-0.131869	-0.55655	-0.727631	-0.00905323	0.652174	0.138999	0.754476	0.205927	0.439947	-0.508236	-4.40393	-4.37451	-3.44345	-0.532666	1.0113	-0.487111	0.496429	0.0120923	0.255947	-0.476626	2.62727	2.15338	3.20291	4.2743	-3.27183	0.121869	-0.179283	-0.0945387	-0.0332248	-0.0838507	0	-0.254099	0.570154	1.12911	2.31566	4.03841	2.08151
291	3.70194	-3.07109	3.75552	-2.27697	3.3081	-0.010605	0.423108	2.23796	-1.65741	0.318602	0.930453	0.403817	-0.343373	-1.02082	-0.621237	0.305557	1.10372	0.236433	1.02754	0.211625	0.456645	-0.461591	-2.40514	-3.08498	-4.9801	-2.42509	1.99607	-0.078646	0.878037	0.452123	0.447334	-0.140277	1.74545	1.85829	2.85368	3.44387	-2.92718	0.474753	0.178757	-0.0868295	-0.0716614	0.0678196	-0.254099	0	-0.133252	2.39666	0.160266	1.41597	-0.541269
292	4.2718	-0.966121	5.51796	-0.279992	5.46532	2.27604	1.90968	4.00564	-0.483837	1.00787	0.895053	0.699267	0.330216	-0.618329	-0.447818	0.292313	1.09768	0.106238	0.684511	0.312684	0.368106	-2.27823	-4.1198	-6.40035	-9.18977	-3.66307	2.10479	0.0609383	0.701736	0.52515	0.781379	0.200316	2.75392	2.5242	4.60873	4.56075	-2.61495	1.16889	0.552283	0.632895	0.529535	0.531812	0.570154	-0.133252	0	-0.405501	0.281817	0.705283	-1.85727
293	5.45022	-0.389113	6.70269	0.725695	6.18862	2.94885	2.71028	5.14675	1.22408	3.40232	3.55277	3.39361	2.61201	1.77205	2.2048	2.68719	3.28171	1.85427	2.02953	1.10303	0.671397	-2.43522	-2.20719	-4.25306	-6.24717	-3.77615	2.81151	1.04068	2.2754	2.25616	2.76906	2.50089	4.36132	4.63138	5.54975	6.05558	-0.146655	2.68432	2.17105	2.16611	1.44417	2.43203	1.12911	2.39666	-0.405501	0	0.375659	-2.62244	-2.96671
294	1.93524	-3.26425	4.53226	-2.10971	4.36432	0.81848	1.14413	1.79727	-2.50789	-2.1836	-2.59719	-3.23871	-2.51411	-2.68372	-2.70492	-1.57545	0.491294	0.389635	1.68467	2.36464	3.37696	1.41392	3.03417	2.50309	-0.681102	1.16175	3.45461	2.90887	0.576354	1.11528	-0.052404	-0.743348	0.448342	-0.505335	1.09599	2.50474	-3.33298	0.907065	0.801253	0.44848	1.83063	0.351805	2.31566	0.160266	0.281817	0.375659	0	-0.0983126	-0.0262409
295	3.02702	-1.26454	5.92106	0.0609668	6.52002	3.47311	3.49677	4.17842	-0.0273829	0.265821	-0.160833	-0.688451	0.183226	-0.0655549	-0.171802	0.552781	2.60987	2.14958	2.821	4.00314	4.40808	0.938405	2.53276	1.83576	-0.333832	1.67068	3.82485	4.38545	2.21454	3.1033	2.32212	1.80259	3.54501	2.41135	4.23901	5.7551	-0.704214	3.50471	3.18124	2.95409	3.98683	2.4961	4.03841	1.41597	0.705283	-2.62244	-0.0983126	0	0.706275
296	0.959188	-3.10703	3.40465	-2.04872	4.23208	1.51355	1.2373	2.12876	-1.94599	-1.35554	-1.62821	-1.76189	-1.3128	-1.63457	-1.2974	-0.320163	1.53112	1.25482	2.00017	2.56595	3.09713	-0.203858	-0.690671	-2.65569	-5.15719	-0.577274	3.09098	2.46676	1.17739	1.67934	0.975412	0.243944	2.24124	1.34646	3.64922	4.37605	-2.64261	1.75781	1.57789	1.19744	2.19944	0.706638	2.08151	-0.541269	-1.85727	-2.96671	-0.0262409	0.706275	0
297	-0.288128	-3.08127	3.15709	-1.39916	5.02768	2.86709	2.48247	3.12516	-0.158864	0.151173	0.194168	0.0538633	0.679933	0.821194	1.49646	2.79895	4.83124	4.82719	5.57626	5.98722	6.6829	2.94513	2.72205	0.195098	-1.80748	3.04963	6.43228	5.69932	4.45514	4.97388	4.003	3.08067	4.69019	3.71254	6.17091	6.75227	-0.122206	4.38808	4.58851	3.94289	5.15964	3.5851	4.82432	2.62835	1.29363	-0.0903902	3.30038	1.24837	-0.266419
298	-3.94683	-5.83475	0.329347	-2.99523	4.31004	3.0097	2.92259	1.85462	-0.568601	-1.6564	-1.45895	-1.78559	-0.165072	0.635187	1.19718	2.898	5.62438	6.10734	6.93779	8.50939	9.19138	5.61834	4.61377	2.5095	0.558575	5.25467	7.58813	7.97964	5.62462	6.54357	4.88833	3.68128	5.1287	3.34613	6.7162	7.43849	0.363237	5.97987	6.36419	5.42013	7.65282	4.48615	7.04211	2.84702	2.01872	0.636441	2.4929	2.99316	1.96396
299	4.15404	2.03229	6.9511	2.83546	8.24081	6.00373	4.83489	6.61075	2.56119	3.31381	2.91538	2.99165	3.12141	2.30632	2.46172	3.21583	4.18061	3.21492	3.58995	3.53689	3.37897	-0.434915	-2.13916	-6.24499	-6.8832	-0.285273	4.82399	3.222	3.7147	3.69091	3.98912	3.3216	6.19327	5.62141	8.6854	8.10883	0.359307	4.47855	3.84	3.99422	3.93497	3.64451	3.84402	2.68409	2.7267	0.131668	2.99556	1.65357	0.481293
300	-3.65894	-5.39014	-1.1817	-4.98617	1.06952	-0.484956	-1.67691	-1.93696	-5.61584	-6.01591	-6.27945	-6.2456	-5.44301	-5.60757	-5.27557	-3.78055	-1.96434	-1.77515	-0.789616	0.0925696	0.832796	-2.05872	-4.15374	-6.41594	-8.32418	-2.64747	0.389051	-0.501052	-1.78966	-1.49861	-2.46353	-3.55466	-1.10152	-2.42257	1.44063	1.2465	-6.63377	-1.22291	-1.47517	-1.94285	-0.364702	-2.87993	-0.813504	-3.93905	-3.38272	-3.78646	-1.58474	0.207586	-2.30604
301	-1.71143	-3.83601	-0.560815	-3.3259	2.06054	1.06981	0.366644	0.912392	-2.15497	-1.76633	-1.49973	-1.50749	-1.08086	-1.20093	-0.752117	0.25429	2.02298	2.05012	2.42863	3.03589	3.33989	-0.174414	-2.95716	-6.21314	-6.05183	-0.110695	2.60098	2.09925	1.53204	2.00834	1.42331	0.51681	3.25531	2.14788	5.14489	5.47556	-2.58118	2.02267	2.00102	1.52305	2.55799	0.603754	1.5183	-0.939237	-1.73306	-2.47128	1.80463	2.57721	0.043821
302	0.619976	-3.43533	1.34358	-3.01211	2.87462	0.815251	0.440352	1.33939	-2.48369	-1.73209	-1.5795	-1.65521	-1.49933	-1.89203	-1.56399	-0.512505	0.915305	0.691598	1.35363	1.68154	2.03096	-0.698398	-3.72352	-6.27215	-7.70458	-1.30596	2.14337	1.06294	0.736448	0.838491	0.4383	-0.46988	2.28944	1.40537	4.1574	4.34795	-3.52124	1.01079	0.785426	0.522841	1.42579	-0.147661	1.04811	-1.43418	-1.51342	-1.34542	1.11938	2.62816	0.190641
303	0.0176615	-2.9537	0.596721	-3.00801	2.53789	0.832886	-0.33109	0.69535	-2.75614	-2.27065	-1.97583	-1.97825	-2.07484	-2.39942	-2.05284	-0.52637	0.333383	0.166704	1.19521	1.0753	1.66454	-0.521906	-3.78084	-6.6709	-7.60335	-1.15645	2.65766	0.524897	0.761091	0.200818	-0.0981596	-1.33479	1.41727	0.721515	4.38358	3.18987	-4.70737	0.104142	-0.0983609	-0.251101	0.664122	-0.489666	0.748643	-0.668978	0.8255	0.53679	1.54699	3.20084	0.801013
304	-0.675826	-2.24434	-0.90451	-2.5616	1.79551	1.44649	0.223442	0.92708	-1.99366	-1.64811	-1.39679	-1.35715	-1.17794	-1.57966	-1.39114	-0.385704	0.732518	0.547788	1.03254	1.23122	1.44699	-1.32382	-4.99363	-8.27008	-7.43075	-1.34858	1.6236	0.275096	0.57405	0.505959	0.390279	-0.577329	2.72643	1.78304	5.3695	4.8059	-3.63868	0.91163	0.585496	0.443894	1.04872	-0.356831	0.246797	-1.36816	-0.932316	-1.59504	1.44301	2.77384	0.315135
305	1.90673	-1.75643	0.867451	-1.60776	3.07317	2.30485	1.94288	2.60348	-0.537143	0.126268	0.242826	0.256376	0.527903	-0.130316	-0.194296	0.174388	1.32096	0.743551	0.708698	1.05465	0.649512	-1.95058	-6.25594	-9.27901	-7.53411	-2.05828	0.527787	-0.182193	0.614821	0.906515	1.2163	0.648298	4.39919	3.40737	6.30463	6.64756	-1.98156	2.15546	1.47794	1.54034	1.55131	0.238397	-0.0503643	-1.60154	-1.69246	-2.19657	0.893376	2.20932	-0.118425
306	3.31983	-1.0371	1.69887	-1.33688	3.53997	2.08926	1.37384	2.39534	-1.43386	-0.65647	-0.63592	-0.620427	-0.772428	-1.76175	-1.87491	-1.08055	-0.619247	-1.20578	-0.618688	-0.839713	-0.717453	-2.19914	-6.37522	-8.65019	-8.29415	-2.84377	0.246738	-1.72325	-0.550548	-1.09927	-0.693209	-1.50421	2.29471	1.71629	5.29951	4.27374	-4.32685	0.0259761	-0.811498	-0.683088	-0.711022	-1.44613	-1.30174	-1.96515	-0.479712	-0.519256	0.223138	2.1371	-0.131004
307	1.31902	-0.455274	-0.788647	-1.72338	1.25031	1.43805	-0.363561	0.787583	-1.93416	-1.48501	-1.18011	-1.16553	-1.39236	-2.04234	-2.11494	-1.03911	-0.676102	-0.973803	-0.240655	-0.559673	-0.216023	-2.01278	-6.19735	-9.0171	-7.9291	-2.14702	0.800187	-1.36334	-0.362432	-1.10577	-0.839468	-1.92433	1.73592	1.14158	5.13155	3.54369	-4.98487	-0.671177	-1.15902	-1.01815	-0.738638	-1.40654	-0.963102	-1.59362	-0.156979	-0.530558	1.12466	2.92009	0.542277
308	1.8587	-0.538316	-0.594094	-1.30422	1.3881	1.9897	1.00055	1.66765	-0.883104	-0.378555	-0.218302	-0.171607	-0.0816356	-0.900755	-1.19731	-0.84279	-0.261169	-0.735925	-0.642325	-0.743702	-0.90688	-2.87647	-7.41688	-10.0158	-7.12886	-2.42185	-0.478668	-1.88888	-0.650565	-0.872567	-0.260769	-0.868771	3.37964	2.55123	5.91068	5.63202	-3.32175	0.434816	-0.373643	-0.129274	-0.48746	-1.16634	-1.53542	-2.13889	-1.37532	-2.06874	0.903179	2.50873	0.245325
309	3.4246	-0.924905	0.278524	-1.25387	1.80917	2.01417	1.79027	1.93925	-0.689429	-0.123521	-0.140395	-0.0993799	0.0420314	-1.08899	-1.62811	-1.56544	-1.19838	-1.8834	-1.83765	-2.04247	-2.27054	-3.2607	-8.02234	-9.58819	-7.21432	-3.34749	-1.74334	-3.27487	-1.61517	-1.92069	-1.03496	-1.38617	3.25944	2.4794	5.74155	5.70681	-3.49288	0.229746	-1.05924	-0.785223	-1.67271	-2.11162	-2.80841	-2.90319	-1.722	-1.92954	-0.357093	1.65358	-0.473356
310	3.6213	0.360859	-0.458214	-0.696043	0.690291	1.96155	0.094057	1.06656	-1.07428	-0.674956	-0.508733	-0.466025	-0.811017	-1.80703	-2.25743	-1.48148	-1.68596	-2.1355	-1.43751	-2.0014	-1.74303	-2.56104	-7.09989	-9.17764	-7.61505	-2.82403	-0.451186	-2.73972	-1.20156	-2.29078	-1.61198	-2.56552	1.57313	1.29317	5.44042	3.39222	-5.27962	-1.44169	-2.22191	-1.88832	-2.06288	-2.15185	-2.00884	-2.008	-0.292195	-0.320145	0.258267	2.39449	0.152769
311	3.07403	1.3963	-0.966161	-0.0804159	0.165313	2.03955	0.144511	1.11816	-0.876369	-0.492802	-0.428524	-0.332057	-0.564217	-1.63973	-2.22104	-1.75415	-1.96262	-2.44547	-1.98416	-2.59462	-2.45054	-3.63204	-8.24845	-10.5106	-7.71528	-3.12715	-1.18523	-3.35169	-1.74321	-2.71875	-1.79428	-2.57675	1.91594	1.51248	5.38393	3.84643	-4.96022	-1.70657	-2.5567	-1.96692	-2.49812	-2.3509	-2.5236	-2.45731	-0.953826	-1.4917	0.508422	2.40562	0.1977
312	3.21281	0.248909	-0.722889	-1.00532	-0.0560084	0.876049	0.436915	0.962883	-1.16886	-0.702491	-0.413488	-0.618593	-0.742218	-1.68187	-2.5796	-2.3724	-2.6108	-2.98551	-2.66752	-3.18839	-3.08048	-3.71802	-8.31826	-9.46593	-5.81274	-2.74619	-2.15033	-3.85487	-2.45187	-3.36905	-2.3391	-2.939	1.87688	1.21916	4.17235	4.0545	-4.89862	-2.16049	-3.09075	-2.33305	-3.02389	-2.74451	-2.83585	-2.78965	-1.19089	-1.86025	0.519291	2.70089	0.700484
313	1.20936	-2.31702	-3.86278	-3.29769	-3.75827	-1.91993	-1.62273	-1.4835	-1.49514	-1.46586	-0.713019	-0.869772	-0.895072	-1.26049	-1.94551	-1.54945	-1.64009	-1.7013	-1.41284	-1.59579	-1.59028	-1.60714	-6.4202	-7.37323	-4.59851	-1.8557	-1.29068	-2.54662	-1.2832	-2.05855	-1.4879	-2.25549	1.77216	1.28969	4.55217	3.95021	-4.21747	-1.2994	-1.78445	-1.5771	-1.67067	-2.12443	-2.0196	-2.27789	-0.979913	-0.798511	0.100827	2.5721	0.299799
314	1.8585	-1.31636	-2.6154	-2.68225	-2.64423	-1.99205	-0.629194	-0.430852	-1.09079	-0.894178	0.345193	-0.324802	-0.571245	-0.515618	-1.54129	-0.973351	-1.32158	-1.01067	-0.565898	-0.798563	-0.581607	-0.334805	-4.84964	-4.9913	-1.21204	0.323478	-0.39991	-1.35687	-0.616344	-1.65271	-1.11647	-2.13698	1.92978	1.13614	2.93601	3.44116	-4.13364	-2.17273	-2.00384	-1.19116	-0.945648	-1.14211	-0.659775	-0.946032	0.477986	0.302411	2.35923	4.91446	2.73654
315	1.58281	-2.44509	-3.07416	-3.53018	-3.50218	-3.49657	-0.864877	-1.08379	-0.943199	-0.933819	0.767266	-0.174769	-0.425081	0.219422	-0.935204	-0.297964	-0.713119	-0.031335	0.382327	0.429712	0.567402	1.62746	-2.75779	-2.16238	1.29336	1.70394	0.202378	-0.151881	0.256577	-0.703246	-0.490152	-1.61576	1.72882	0.93666	1.57764	2.81523	-3.31217	-2.0864	-1.23378	-0.490645	0.189326	-0.341554	0.283895	-0.0994967	1.14854	1.48063	2.76537	5.55558	3.33927
316	2.4709	-1.09534	-1.57253	-2.54901	-1.92463	-2.30151	-0.103753	0.120051	-0.917631	-0.575792	1.04813	-0.0345576	-0.410366	0.024176	-1.27054	-0.624754	-1.16084	-0.494288	0.0527138	-0.0900167	0.272131	1.03802	-2.99569	-2.05044	2.17834	2.18512	0.123995	-0.3003	-0.164064	-1.32634	-0.900299	-2.035	1.84817	0.866915	1.23588	2.89916	-3.86195	-2.79555	-2.1594	-0.892783	-0.294903	-0.419303	0.393378	0.0480511	1.47838	1.24198	3.83234	6.49149	4.42164
317	3.20184	-0.36482	-0.608841	-1.78059	-0.716472	-1.02859	0.481431	0.951235	-0.686756	-0.191828	1.091	0.209374	-0.183444	-0.179436	-1.37218	-0.716129	-1.20623	-0.949247	-0.322312	-0.725374	-0.344419	-0.114963	-4.42648	-4.28968	-0.214808	1.09945	0.081275	-0.968785	-0.376868	-1.64033	-0.973146	-2.07365	2.32086	1.38378	2.77343	3.72625	-4.31985	-2.3474	-2.2529	-1.05987	-0.817286	-0.667639	0.0224187	-0.236448	1.34373	0.927701	3.40059	5.9048	3.90124
318	3.5535	-1.32026	0.379485	-2.2337	0.211284	-1.17747	0.709134	1.29006	-0.891958	-0.0308014	1.31076	0.312172	-0.102921	-0.0418416	-1.2237	-0.680668	-0.984748	-0.813448	-0.264788	-0.632003	-0.307482	0.289864	-3.91819	-3.14555	0.6922	1.29395	-0.129095	-0.864858	-0.366693	-1.50867	-0.844696	-1.77264	2.58068	1.59048	2.34182	4.17842	-4.00595	-1.8529	-1.99947	-0.92226	-0.756064	-0.538772	0.163665	-0.16023	1.2212	1.0754	3.11962	5.57582	3.70729
319	1.76675	-3.31038	-2.67445	-3.857	-2.70027	-2.51138	-1.0664	-0.720411	-0.883543	-0.362847	0.761495	0.471215	0.420158	0.430088	-0.159748	0.0830648	0.271267	0.18918	0.19444	0.0777016	-0.142532	0.210776	-4.59205	-5.03731	-2.33729	-0.412884	-0.307346	-1.11245	0.271326	-0.185114	0.327598	-0.315037	3.65934	2.90935	5.07242	5.93983	-2.45418	0.630745	0.25739	0.25107	-0.00123982	-0.626799	-0.903455	-1.05865	-0.23995	0.399592	1.05268	3.43861	1.10257
320	3.0197	-2.29287	-0.78098	-2.59342	0.0808431	0.239486	0.698387	0.780025	-0.794427	-0.234657	0.229988	0.14422	0.15621	-0.556325	-1.05203	-0.664629	-0.433682	-0.921906	-0.663372	-0.854431	-0.983991	-1.28856	-5.98121	-7.15629	-5.46261	-2.04478	-0.568748	-1.98292	-0.426766	-0.975792	-0.337405	-0.972505	3.38576	2.65857	5.97893	5.58534	-3.40916	0.60652	-0.382921	-0.29815	-0.723015	-1.3641	-1.58921	-1.81644	-0.640473	-0.189118	0.0184928	2.29868	0.0649065
321	2.73138	-3.94368	-1.17785	-4.10129	-1.54875	-3.06246	-0.760084	-0.761474	-1.13293	-0.446455	1.0569	0.382668	0.067956	0.492858	-0.366402	0.518658	0.449346	0.277866	0.801884	0.707639	0.613086	1.52372	-2.80577	-3.15221	-2.01133	0.0350782	0.715791	-0.135463	1.14296	0.319368	0.58442	-0.598237	3.29804	2.44447	4.70839	4.79098	-3.72478	0.832615	0.486192	0.577915	0.794687	0.0313528	0.218378	-0.067469	0.881736	2.19199	0.744026	3.33299	1.19826
322	3.11003	-3.6973	-0.574025	-3.73745	-0.143919	-1.1023	-0.225485	-0.0301093	-0.816731	-0.175199	0.820647	0.510856	0.248548	0.0270591	-0.375254	0.696094	0.680239	0.196195	0.861565	0.602633	0.591082	0.751719	-3.50746	-4.76857	-4.46283	-0.913396	1.26553	-0.231522	1.31038	0.409819	0.770058	-0.351026	3.11968	2.71757	6.35901	4.54317	-3.52432	1.20514	0.581646	0.615943	0.675891	0.100767	0.190169	-0.134771	0.91434	2.16329	0.214638	2.62466	0.386159
323	3.15751	-3.20575	1.03517	-2.98406	2.82302	1.02214	0.949261	1.77953	-1.29206	-0.589361	-0.0900649	-0.188006	-0.444273	-0.968721	-0.919135	0.380243	0.664829	0.117767	0.949439	0.722601	0.84653	0.14524	-3.79879	-5.71233	-6.20258	-1.41547	1.87518	0.00652828	1.25316	0.417393	0.596932	-0.532753	2.50305	2.14667	5.94206	4.09283	-3.72699	1.0548	0.471601	0.46856	0.786039	0.0730448	0.53193	-0.22019	1.07807	1.91337	0.164999	2.34714	0.0527223
324	4.00732	-3.86812	3.23361	-2.56143	3.62218	0.634658	0.824159	1.76373	-1.63294	-1.11116	-0.86729	-0.953558	-1.34418	-1.74989	-1.36279	0.504771	0.672348	0.0436543	1.23777	0.964486	1.22365	1.02607	-1.94394	-3.55304	-5.24018	-1.12237	2.58903	0.673371	1.69505	0.660141	0.542818	-0.662999	0.988728	1.12518	4.53525	2.5211	-3.82197	0.990788	0.509294	0.375176	0.96054	0.552561	1.23364	0.848951	2.03665	3.6263	-0.705168	1.60932	-0.276254
325	2.08698	-3.79093	2.48696	-2.97477	4.17174	1.42054	0.533685	1.3495	-1.55909	-1.67932	-1.12618	-1.22079	-1.44703	-1.46186	-1.16477	0.852194	1.14648	0.811907	2.13166	1.80733	2.326	1.20174	-2.01814	-4.51146	-6.00774	-0.342885	3.91717	1.47494	2.22289	1.1382	0.891883	-0.591446	1.4075	1.08649	5.26601	2.74589	-4.1337	0.934156	0.714691	0.642671	1.54986	0.894039	2.05781	1.34144	3.13764	3.64363	1.08139	3.02476	0.817116
326	3.35953	-4.52771	4.09796	-1.58335	4.19539	1.73787	0.742461	1.52068	0.13381	-0.329534	-0.0721317	-0.000947618	-0.40453	-0.386323	-0.0114892	2.0585	1.98161	1.39607	2.7003	2.12852	2.56027	1.89891	-0.924764	-3.47712	-5.60109	-0.345418	4.34739	1.81209	3.04638	1.86853	1.7433	0.374274	1.32272	1.62899	5.89605	2.3479	-3.03081	1.70758	1.44946	1.26523	1.85516	1.69341	2.1663	2.21834	3.23952	4.85929	0.182252	1.92195	-0.0327592
327	2.66307	-4.25616	4.53481	-3.05453	3.06707	-0.842564	-0.355693	-0.392875	-3.09053	-4.74431	-3.29676	-4.53296	-4.5211	-3.12659	-2.84805	0.725986	0.554649	0.717787	3.06657	2.35973	3.5597	3.5701	1.66436	-0.0789808	-2.67197	1.78113	5.87477	2.81689	2.94156	1.09693	0.0653742	-2.02496	-2.08226	-2.44023	1.05244	-1.16921	-5.81226	-0.571851	-0.203687	-0.313908	1.55893	1.29261	3.31434	3.96094	6.0889	8.12712	2.36649	4.5089	3.03644
328	3.47772	-1.87131	6.61132	-1.99012	4.04018	-0.757216	-0.350829	-0.20998	-5.21287	-7.01311	-8.00983	-9.18758	-7.82304	-7.24717	-7.72543	-4.29257	-3.64846	-3.1666	-0.223099	-0.160234	1.51553	1.52433	0.964755	0.138708	-2.90202	0.761666	3.83654	1.01309	-0.820524	-2.33808	-3.88169	-5.74711	-5.18831	-6.40247	-2.93419	-3.69145	-8.88184	-3.30626	-3.37935	-3.15307	-0.67688	-1.86349	2.00582	1.53176	6.16419	7.21856	1.6856	4.52939	4.09289
329	3.18431	-3.52103	4.88038	-2.05892	4.16696	0.50274	0.608354	1.70929	-2.23361	-1.63468	-2.24529	-2.33892	-2.26467	-2.66663	-2.21766	-0.383272	0.511622	0.00201006	1.51112	1.2123	1.86787	1.11947	0.0766491	-1.41035	-4.44469	-0.819769	3.71415	1.44602	1.34429	0.659129	0.00789404	-0.974546	-0.0230544	-0.174122	2.13034	1.68891	-3.91009	0.459508	0.215712	-0.0626143	0.883322	0.363267	1.65044	1.67791	2.74205	5.23693	-1.25603	0.760474	-0.452952
330	2.72927	-3.04302	4.12001	-1.98449	4.66206	1.42738	1.13252	2.14647	-2.26395	-1.85257	-2.26545	-2.18294	-2.02486	-2.59902	-2.26435	-0.71478	0.251202	-0.219538	0.980519	1.05504	1.50657	0.0125526	-2.35944	-4.29545	-6.63423	-1.48873	2.88932	0.918135	0.876855	0.3499	-0.0454813	-1.10243	1.04602	0.507368	3.71931	2.89104	-4.17367	0.672708	0.220842	0.10393	1.01614	-0.0649701	1.59107	-0.114509	2.35516	2.16021	-0.372566	1.70009	-0.262684
331	4.19871	-3.12832	3.58549	-2.25658	3.67075	0.39318	1.13103	2.16785	-1.97676	-0.822429	-0.514474	-1.09042	-1.46598	-2.4281	-2.12181	-0.647291	-0.0568943	-0.680757	0.487718	0.400397	0.657891	0.52071	-2.28891	-3.18844	-4.58006	-1.24894	1.81526	0.258566	0.80529	-0.0469893	-0.248072	-1.21437	1.03271	0.86475	3.27243	2.79085	-4.07614	0.489208	-0.0774802	-0.152718	0.536757	-0.185009	1.10327	0.230262	1.73122	3.04273	-0.501056	1.93058	0.233969
332	2.34024	-3.49542	0.977014	-3.56579	1.6954	-0.561577	-0.0758879	0.945007	-2.68615	-1.31602	-0.439208	-0.918798	-1.31152	-1.65939	-1.53231	-0.321551	0.433032	0.188306	1.03005	0.969442	1.23657	0.341323	-3.65188	-4.79489	-4.72983	-0.571139	1.71057	0.294105	0.847134	0.234634	0.0800139	-1.02168	2.09683	1.42099	3.82054	3.85174	-4.15597	0.279469	0.0565847	-0.101384	0.79069	-0.484895	0.847917	-0.662639	0.75823	1.3845	1.30627	3.5798	1.36343
333	3.95159	-3.2306	1.38352	-2.97261	1.44295	-0.988424	0.818771	1.02571	-1.6658	-0.477901	0.743141	-0.251823	-0.761428	-1.1045	-1.70154	-0.487686	-0.403406	-0.755091	0.152185	0.0986227	0.18424	0.902655	-2.8704	-3.10243	-2.75592	-0.510173	0.636981	-0.36084	0.543207	-0.467021	-0.423407	-1.52895	2.07275	1.50314	3.58474	3.64402	-4.37743	0.298099	-0.344297	-0.377565	0.350772	-0.584069	0.43926	-0.179263	1.13862	2.34274	0.269779	2.87185	1.05372
334	2.8148	-3.16376	-0.0571066	-3.41515	0.105079	-1.48568	0.0416227	0.622381	-1.59865	-0.431609	0.718241	0.0481274	-0.224964	-0.303499	-0.925199	-0.460272	-0.0243834	-0.208485	0.0496954	0.00550218	-0.0943119	0.222259	-4.25307	-4.05176	-1.8002	-0.235231	-0.341904	-1.08417	-0.0233459	-0.475475	-0.124477	-0.851209	3.13563	2.20728	3.56089	5.02986	-3.37075	0.179619	-0.206856	-0.174626	-0.0188818	-0.885076	-0.751402	-1.02557	-0.00361576	0.637043	1.2288	3.59739	1.52598
335	1.97566	-4.05584	-1.70556	-4.48791	-2.19371	-3.72519	-1.19755	-0.964289	-1.88991	-1.01606	0.651214	-0.220906	-0.599773	0.0283633	-0.811733	-0.300002	-0.151159	0.235615	0.418142	0.557527	0.427628	1.71092	-2.61784	-1.83789	0.673984	0.915905	-0.303808	-0.40617	0.242173	-0.304862	-0.274614	-1.18888	2.28753	1.53332	1.81257	4.20898	-3.47411	-0.978865	-0.431684	-0.603669	0.229825	-0.645615	-0.290999	-0.561019	0.303741	1.27836	1.51871	4.13423	1.99663
336	2.88865	-4.07981	-0.194051	-3.90145	-0.728263	-2.83186	-0.430864	-0.00358572	-1.33105	-0.0353592	1.34726	0.598454	0.281958	0.798147	0.0245994	-0.379373	-0.010977	-0.0387238	-0.496038	-0.642921	-0.936497	1.34392	-2.20142	-0.469824	1.78282	0.397218	-1.82086	-1.31299	-0.598878	-0.713271	-0.159854	0.0135844	2.59762	2.29456	0.812554	4.58328	-1.35296	0.128804	0.23359	-0.307807	-1.00777	-0.749622	-1.0419	-0.881292	-0.42952	0.760793	0.67482	2.96451	1.1803
337	3.48386	-2.23438	0.477975	-3.08182	-0.505302	-3.01135	0.145459	0.72491	-1.00776	-0.012637	2.21331	0.576469	-0.214637	0.919822	-0.503633	0.506217	-0.107028	1.13797	1.95597	2.27228	2.52495	4.57944	1.1816	3.44461	6.83927	4.80718	1.42109	2.2003	1.38014	0.0823393	-0.0915837	-1.54384	1.53068	0.662288	-1.20587	2.14018	-3.68722	-3.36849	-2.2037	-0.349808	1.51913	1.1152	2.20693	1.90358	2.81053	3.51353	5.00035	7.59068	5.63139
338	1.98889	-4.41049	-0.983581	-4.7354	-1.91422	-4.45871	-0.964622	-1.16221	-2.4546	-1.90987	0.193819	-1.56187	-2.01607	-0.677077	-2.31833	-1.62482	-2.27987	-0.426283	0.0967378	1.00066	1.12461	4.10811	1.37692	4.34362	6.63938	3.35261	-0.801389	0.813431	-0.599066	-1.37126	-2.0595	-3.02984	-0.963215	-1.7211	-4.94962	-0.0979616	-3.64646	-4.05312	-3.33081	-1.58654	0.236524	-0.619519	0.601592	0.0771968	0.939819	1.96249	2.41605	5.22851	3.51444
339	2.64115	-3.18449	-0.118698	-3.92563	-1.15109	-3.74968	-0.5186	-0.160043	-2.00257	-1.11285	1.0027	-0.715279	-1.33508	-0.203412	-1.66509	-1.06544	-1.68786	-0.0514313	0.479462	0.901678	1.43189	4.16449	1.89383	5.47715	8.515	4.49981	-0.343216	1.13353	-0.375584	-1.30836	-1.5403	-2.41654	-0.0136173	-0.886917	-3.88724	0.647221	-3.44456	-3.90898	-3.08564	-1.36751	0.00844007	-0.17001	0.983722	0.708896	1.57638	2.16031	4.16831	6.73153	4.9486
340	3.61259	-2.22223	1.36262	-2.93223	0.42945	-2.42325	0.394846	0.986162	-1.61112	-0.555555	1.31774	-0.406231	-1.01603	-0.238895	-1.85568	-1.27949	-1.97446	-0.857686	0.0765102	0.426655	1.1737	3.73085	1.62676	5.32978	8.71463	4.68598	-0.276669	1.2673	-0.64898	-1.95136	-1.68508	-2.44859	0.581438	-0.377873	-2.60758	1.61766	-3.77211	-3.2819	-3.31563	-1.29856	-0.0488008	-0.0237152	1.38951	0.943086	1.93891	2.22033	4.50248	6.9533	5.35492
341	4.16303	-0.957663	2.3545	-1.95652	1.57864	-1.19519	1.0393	1.91707	-1.42568	-0.28482	1.23111	-0.362071	-0.893346	-0.596468	-2.1873	-1.82643	-2.37607	-1.93548	-1.14212	-1.43003	-0.410837	1.27964	-0.110811	4.15023	8.55705	4.33916	-0.879243	0.196843	-1.58775	-2.71413	-1.97935	-2.55981	1.05553	-0.0499302	-1.44458	2.34626	-4.03148	-3.01104	-3.37257	-1.46182	-0.921903	-0.455184	1.0387	0.506249	1.8014	1.16394	5.01064	7.31114	5.91279
342	3.66158	-0.935633	1.20635	-2.11042	0.620304	-1.42448	0.791254	1.51934	-1.20644	-0.225143	1.28841	-0.0984031	-0.527102	-0.191766	-1.63985	-1.41141	-1.85921	-1.26464	-0.884929	-0.97714	-0.48717	0.731204	-1.27543	2.15444	6.85502	3.49457	-1.02222	-0.220582	-1.26362	-2.12896	-1.4951	-2.08652	1.58939	0.47448	-0.840556	2.87007	-3.38978	-2.81805	-2.82431	-1.11278	-0.738635	-0.453715	0.52361	0.131115	1.3027	0.560224	4.67903	6.95112	5.38834
343	5.42963	0.930453	3.72675	-0.451961	2.80376	0.0520179	2.20429	3.28156	-0.239906	0.912549	2.43506	0.780185	0.198258	0.488257	-1.20372	-0.804609	-1.5376	-1.0929	-0.274004	-0.407292	0.41243	1.52884	1.1433	5.70881	10.0998	5.6224	0.188221	1.23512	-0.592688	-1.682	-0.97589	-1.67299	2.00477	0.776896	-0.854983	2.9992	-3.14088	-2.47257	-2.606	-0.451336	0.107344	0.686754	2.11037	1.7153	3.03517	1.87796	6.85858	8.94649	7.66262
344	4.22439	-1.12912	2.57629	-2.1391	1.48412	-1.63818	0.885166	1.79174	-1.51349	-0.330392	1.38347	-0.410834	-1.03727	-0.472937	-2.12515	-1.67242	-2.36748	-1.57294	-0.608401	-0.568616	0.615285	2.90464	2.66766	7.83692	11.05	5.53711	-0.528968	1.12218	-1.26993	-2.32627	-1.92182	-2.53638	0.500143	-0.607813	-2.91722	1.46773	-3.79993	-3.31714	-3.36861	-1.38018	-0.485559	-0.0882463	1.45171	1.09684	2.19792	1.82929	5.68627	7.86308	6.46798
345	3.36181	-1.95675	0.967385	-2.97406	-0.0221548	-2.66772	0.222229	0.780743	-1.73061	-0.788304	1.12072	-0.636843	-1.20559	-0.382265	-2.01441	-1.50568	-2.23101	-0.992498	-0.26025	-0.0147745	0.792614	3.17225	1.67274	5.92492	9.43932	4.84466	-0.568629	0.881725	-0.966902	-2.02027	-1.84726	-2.61856	0.320869	-0.781335	-3.34703	1.10749	-3.69143	-3.76668	-3.38906	-1.43246	-0.350117	-0.25607	1.10591	0.732717	1.82508	1.75127	4.96641	7.42259	5.81496
346	3.65727	-1.08422	1.38977	-2.38772	0.421864	-2.08427	0.566189	1.26603	-1.51198	-0.560658	1.23057	-0.495506	-1.02782	-0.364856	-2.00769	-1.60478	-2.30439	-1.26713	-0.637435	-0.508227	0.259416	2.14158	1.26713	5.76779	9.54128	4.82281	-0.743669	0.573529	-1.22385	-2.1585	-1.83975	-2.54415	0.599641	-0.61587	-3.01365	1.37778	-3.58187	-3.64892	-3.30672	-1.36832	-0.540981	-0.294911	1.01552	0.672788	1.85379	1.25408	5.51304	7.81818	6.30706
347	4.50186	-0.550607	2.82354	-1.79247	1.58955	-1.52029	1.1519	2.03696	-1.2221	-0.129506	1.676	-0.240876	-0.859887	-0.163314	-1.91405	-1.41927	-2.22166	-1.20721	-0.287178	-0.0950099	0.95464	3.14873	3.54064	8.97702	11.7907	6.06354	-0.195801	1.47429	-0.947822	-1.90174	-1.67708	-2.36948	0.506448	-0.748121	-3.53832	1.16875	-3.44797	-3.41319	-3.16156	-1.10045	-0.113057	0.253602	1.79519	1.50834	2.64835	2.07967	6.45484	8.57727	7.24045
348	3.01349	-2.67695	1.12711	-3.65042	-0.241378	-3.52527	-0.413277	0.250999	-2.52175	-1.46856	0.629141	-1.40238	-2.12222	-1.05906	-2.72204	-2.03683	-2.89666	-1.25043	-0.231107	0.00262847	1.28456	4.38189	4.20231	9.40967	11.4834	5.64739	-0.627738	1.22097	-1.31013	-2.32904	-2.53356	-3.3144	-1.11282	-2.21388	-5.71396	-0.681696	-4.24077	-4.59107	-4.01808	-2.0988	-0.723991	-0.525215	1.05486	0.888294	1.85876	2.13902	5.26634	7.58256	6.03317
349	3.30583	-2.08223	0.855539	-3.12089	-0.307501	-3.0671	0.219066	0.564801	-1.68455	-0.939279	1.16113	-0.830663	-1.36775	-0.242059	-2.02685	-1.42051	-2.28915	-0.681195	0.0892012	0.59014	1.38829	4.19003	3.23745	7.86961	10.7453	5.5591	-0.299907	1.46317	-0.68841	-1.60282	-1.77611	-2.61517	-0.244267	-1.49405	-4.94825	0.0416641	-3.3027	-3.93213	-3.14126	-1.23151	0.1155	0.0351226	1.51039	1.13819	2.21918	2.27526	5.31702	7.85113	6.30558
350	4.03703	-1.86493	1.50842	-2.20746	0.799038	-1.4267	1.36431	1.5718	-0.393169	0.39994	1.78248	0.399112	0.369686	1.00213	-0.392591	-1.01098	-1.21716	-0.527261	-1.02674	-0.0387486	-0.460661	2.13051	1.85959	6.39641	9.31345	3.68948	-2.00976	0.564331	-1.06348	-0.766879	-0.547365	-0.2453	1.71057	0.746157	-2.75653	2.91594	0.225195	-0.794769	-0.623699	0.323187	0.544423	0.33582	0.797304	0.307771	0.781473	0.386255	3.28396	5.20459	4.27734
351	1.66357	-3.52716	-0.367695	-4.68544	-1.52853	-4.52083	-1.00263	-1.40443	-4.1196	-4.14802	-2.11339	-4.78721	-4.86763	-3.60061	-6.39306	-5.43433	-6.80022	-5.08086	-3.41281	-2.02436	-0.954576	2.25384	2.24927	7.85987	10.0037	4.0517	-2.7642	-0.448794	-3.95209	-5.08642	-5.46677	-6.48901	-3.93064	-6.01201	-9.62092	-3.79821	-6.5635	-6.70271	-6.38583	-3.89051	-1.87899	-2.59648	0.00680923	-1.14353	0.68483	0.239564	3.10388	6.21789	5.16675
352	-1.45776	-6.85484	-4.16274	-7.85082	-5.33921	-7.90585	-4.2906	-4.37588	-6.09735	-5.65259	-3.37859	-5.46521	-5.91315	-4.51042	-6.21024	-5.56419	-6.36902	-4.30845	-3.63905	-3.12455	-2.17486	1.01161	0.0151839	4.77367	7.04555	1.77624	-4.21513	-2.45434	-4.65684	-5.44712	-5.97711	-6.78887	-5.0722	-6.32132	-10.3837	-5.07893	-6.8911	-8.11818	-6.99874	-5.43073	-3.88476	-4.20555	-2.58434	-2.99771	-1.83824	-1.47517	1.19335	4.003	2.3295
353	4.42097	-1.16214	1.25715	-1.71019	0.526906	-1.2764	1.61125	1.9596	0.573142	1.46509	3.04423	1.84527	1.61275	2.32016	1.18329	0.648452	0.391815	1.2333	0.630084	1.10927	0.76391	3.11692	1.82453	5.6212	9.16415	4.46451	-0.580888	1.33461	0.451359	0.521499	0.805564	0.929234	2.9411	2.20504	-1.21005	3.86942	1.21468	-0.201579	0.362508	1.22784	1.30982	1.34329	1.48309	1.33902	1.7394	1.60594	4.59249	6.57364	5.19201
354	2.11801	-2.85828	-0.873395	-3.98296	-1.84516	-3.93823	-0.864149	-0.317138	-1.9909	-1.05496	1.03311	-0.503403	-1.11322	-0.0881732	-1.26277	-0.941406	-1.36096	0.147661	0.240556	0.293884	0.83745	3.04022	1.27886	5.11229	8.63918	4.35874	-0.716882	0.531525	-0.622118	-1.2302	-1.30664	-1.97723	0.34331	-0.549028	-3.59689	0.799974	-2.76211	-3.70067	-2.55041	-1.29585	-0.451219	-0.359762	0.433166	0.385746	1.16225	1.28654	4.76578	7.10768	5.20737
355	0.937363	-3.55532	-2.26591	-4.97045	-3.30765	-5.24608	-1.8869	-1.60179	-3.02839	-2.4099	-0.0924122	-1.8813	-2.48552	-1.22825	-2.62491	-1.98322	-2.62047	-0.827271	-0.408636	-0.291694	0.493523	2.77913	0.932246	4.7784	8.18473	4.09717	-1.06717	0.0209244	-1.35389	-2.2089	-2.47328	-3.45256	-1.20166	-2.31348	-5.48547	-1.26809	-4.20931	-5.25427	-3.80425	-2.38652	-1.16127	-1.23292	-0.0424582	-0.210181	0.87782	0.986461	4.50481	7.15393	5.16083
356	2.16607	-1.68265	-0.974969	-3.37651	-1.88832	-3.57298	-0.614373	-0.123472	-1.85762	-1.17869	0.965932	-0.718942	-1.30805	-0.311803	-1.7484	-1.15915	-1.81532	-0.326947	0.123851	0.132865	0.872832	2.56174	0.773893	4.35534	8.33066	4.65785	-0.271668	0.56307	-0.663495	-1.587	-1.57707	-2.55146	0.247183	-0.939797	-3.46324	0.386024	-3.5325	-4.18716	-3.01784	-1.45166	-0.461284	-0.384417	0.742222	0.572439	1.75597	1.39802	5.71236	8.20443	6.263
357	0.906844	-3.10376	-2.68621	-4.59625	-3.51184	-4.86477	-1.66596	-1.48139	-2.5144	-2.04335	0.195428	-1.4163	-1.93583	-0.77989	-2.10414	-1.51233	-2.08081	-0.469676	-0.142505	-0.0398053	0.57778	2.48524	0.0276058	3.1995	7.02093	3.78862	-0.760853	0.0406684	-0.94214	-1.77931	-1.9281	-2.91839	-0.446878	-1.5193	-4.05274	-0.427999	-3.72915	-4.57927	-3.14563	-1.88092	-0.803023	-0.963202	0.0719061	-0.140288	0.982595	0.999349	4.48331	7.17434	5.08423
358	1.84541	-2.69263	-1.56557	-3.95962	-2.40239	-4.02081	-0.913492	-0.6658	-1.98388	-1.38435	0.694092	-0.865924	-1.35022	-0.330061	-1.70623	-1.25867	-1.83083	-0.389475	-0.10193	0.067098	0.566401	2.58883	0.206159	3.50523	7.32979	3.87756	-0.733931	0.234651	-0.782137	-1.58166	-1.6006	-2.44938	0.175813	-0.853212	-3.40164	0.538774	-3.21825	-3.99708	-2.83237	-1.45197	-0.500412	-0.610625	0.357173	0.113362	1.16922	1.17809	4.4154	7.02941	5.08813
359	2.62932	-1.28439	-0.438755	-2.88276	-1.23094	-2.86253	-0.160994	0.487467	-1.38132	-0.560132	1.44113	-0.0682041	-0.660692	0.160223	-1.14679	-0.647646	-1.17204	0.103777	0.456169	0.383911	1.02553	2.41227	0.348952	3.61402	7.89796	4.58986	0.00329933	0.710073	-0.27852	-1.15358	-1.00485	-1.9113	1.14282	0.0533102	-2.00144	1.63235	-3.11697	-3.45606	-2.45582	-0.960565	-0.156441	-0.0214798	0.925861	0.776924	1.86313	1.45013	5.8036	8.18695	6.22657
360	1.4537	-1.90352	-2.05124	-3.61396	-2.65336	-3.65296	-1.03928	-0.563503	-1.90889	-1.297	0.709825	-0.670909	-1.19505	-0.370118	-1.57705	-1.04851	-1.5014	-0.227059	0.0631529	-0.02244	0.549799	1.70828	-0.975195	1.61894	6.02646	3.59069	-0.398031	0.00735664	-0.644815	-1.50599	-1.38578	-2.35218	0.730275	-0.318472	-1.87795	1.19056	-3.56273	-3.80604	-2.68825	-1.41783	-0.63596	-0.651726	0.207006	0.0302168	1.16908	0.803022	4.99326	7.49085	5.35625
361	1.04951	-2.91714	-2.73241	-4.31611	-3.36309	-4.35087	-1.50741	-1.33128	-2.31667	-1.85973	0.117357	-1.24661	-1.66534	-0.787798	-2.05862	-1.59801	-2.08229	-0.81222	-0.551881	-0.476109	-0.0391209	1.52647	-1.51096	1.01972	5.14233	2.7709	-1.08195	-0.555563	-1.14554	-1.98219	-1.90002	-2.80619	0.123499	-0.852338	-2.51359	0.665413	-3.75743	-4.17428	-3.0483	-1.84329	-1.02224	-1.19831	-0.336555	-0.606221	0.544392	0.471077	3.6914	6.37247	4.28485
362	2.21928	-1.91493	-1.10444	-3.32132	-1.74617	-3.12929	-0.527281	-0.0818862	-1.76555	-1.07565	0.769344	-0.616629	-1.08856	-0.399366	-1.74519	-1.29894	-1.80813	-0.727853	-0.366117	-0.380054	0.123753	1.50613	-1.26675	1.47124	5.84974	3.28118	-0.729138	-0.206821	-0.922423	-1.85226	-1.58255	-2.46028	0.868737	-0.179278	-1.65949	1.6947	-3.68262	-3.72748	-2.94573	-1.47181	-0.758579	-0.737383	0.183748	-0.093742	1.09415	0.772649	4.39981	6.94924	5.00313
363	2.20986	-1.06367	-1.01482	-2.78294	-1.46305	-2.45573	-0.411211	0.205152	-1.77951	-1.07702	0.535058	-0.705131	-1.13096	-0.739104	-2.05204	-1.68726	-2.15812	-1.33787	-1.01424	-1.18295	-0.705803	-0.0110685	-2.67797	-0.345782	4.51774	2.51498	-1.1474	-0.952106	-1.46315	-2.37723	-1.88349	-2.69867	1.0367	-0.0546001	-0.876753	2.04197	-4.01583	-3.70536	-3.23007	-1.73794	-1.32907	-1.15058	-0.340908	-0.589451	0.694683	-0.128887	4.38976	6.75589	4.85924
364	1.59955	-1.51363	-2.29688	-3.06048	-2.53479	-2.7706	-0.660521	-0.284915	-1.28912	-0.795044	0.855243	-0.155405	-0.488571	-0.0063489	-1.09	-0.795441	-1.11313	-0.277574	-0.177847	-0.271734	-0.0238858	0.677736	-2.73186	-1.14638	3.53787	2.33734	-0.617093	-0.543033	-0.584274	-1.32664	-0.937508	-1.72307	1.74016	0.817148	0.320845	2.72481	-2.91494	-2.67178	-1.97445	-0.926579	-0.568544	-0.650304	-0.162853	-0.382547	0.695774	0.248586	4.03257	6.44605	4.31531
365	1.64883	-2.0962	-2.21684	-3.47174	-2.59416	-3.17335	-0.859167	-0.524857	-1.58356	-1.06095	0.648698	-0.428338	-0.796135	-0.243838	-1.36492	-0.957921	-1.28585	-0.429914	-0.210376	-0.275366	0.0200416	0.954823	-2.68711	-1.09678	3.32457	2.22636	-0.619723	-0.574169	-0.631922	-1.46613	-1.14705	-2.02792	1.45648	0.531981	0.0669825	2.53896	-3.42672	-2.99432	-2.22492	-1.17308	-0.659695	-0.805979	-0.192394	-0.454032	0.688807	0.491604	3.63375	6.19277	4.07401
366	2.39272	-0.910439	-0.849702	-2.48937	-1.06489	-1.82469	-0.153051	0.513091	-1.53242	-0.797314	0.599378	-0.426068	-0.791997	-0.631226	-1.80858	-1.4958	-1.81216	-1.27579	-1.01564	-1.27894	-0.919802	-0.624248	-3.88292	-2.32346	2.72366	1.73416	-1.11412	-1.27873	-1.35581	-2.22441	-1.59749	-2.36068	1.67037	0.641276	0.612218	3.04887	-3.92886	-3.01969	-2.81475	-1.50927	-1.34613	-1.16312	-0.554089	-0.805595	0.464763	-0.365701	3.87048	6.18221	4.27036
367	2.07731	-0.412692	-1.51411	-2.14082	-1.48463	-1.47765	-0.144772	0.450738	-1.16506	-0.59004	0.685344	-0.144061	-0.420263	-0.358836	-1.44212	-1.22255	-1.49802	-1.04208	-0.919152	-1.15844	-0.957051	-1.00151	-4.42495	-3.46366	1.65295	1.28787	-1.05878	-1.35879	-1.16518	-1.9308	-1.25477	-1.96824	2.08344	1.1184	1.50422	3.46371	-3.40864	-2.51124	-2.33307	-1.1692	-1.15253	-1.05602	-0.683431	-0.911547	0.266037	-0.687155	3.72822	5.91417	3.90969
368	1.78484	-0.958209	-2.40792	-2.41879	-2.31389	-1.8059	-0.25355	0.090482	-0.635344	-0.262521	1.1038	0.40117	0.178044	0.375174	-0.577116	-0.314652	-0.537302	-0.0597948	0.0213428	-0.156484	-0.0665757	0.143095	-3.91015	-3.42394	1.21957	1.48192	-0.279739	-0.691671	-0.180447	-0.91474	-0.354636	-1.12139	2.68817	1.84906	2.55511	4.04567	-2.57908	-1.57526	-1.23169	-0.371309	-0.288959	-0.426452	-0.199368	-0.424184	0.641219	0.195197	3.53652	5.87266	3.66459
369	2.56115	-0.45817	-1.13444	-2.00099	-1.11568	-1.19258	0.110173	0.654412	-1.01904	-0.473172	0.735624	-0.0717346	-0.369816	-0.402046	-1.52164	-1.14802	-1.49121	-1.1861	-0.854863	-1.18454	-0.919175	-0.892852	-4.85293	-4.37699	0.379497	0.908773	-0.748994	-1.44503	-0.997114	-1.96894	-1.24725	-2.08979	2.19695	1.24711	2.21179	3.71389	-3.88271	-2.42142	-2.38465	-1.21415	-1.19006	-1.05719	-0.599427	-0.832138	0.539176	-0.174832	3.3238	5.67532	3.68732
370	1.55941	-0.633958	-1.70239	-2.39847	-1.41901	-1.27756	-0.688242	0.0668182	-2.09296	-1.44982	-0.526247	-1.15743	-1.37093	-1.67498	-2.64194	-2.45502	-2.55743	-2.39767	-2.28186	-2.62511	-2.44699	-3.11959	-6.80035	-6.61051	-1.40531	-0.706614	-2.23417	-2.96323	-2.46958	-3.16428	-2.36275	-2.99607	1.40645	0.461099	1.72321	3.2108	-4.68106	-3.04716	-3.28813	-2.27215	-2.53074	-2.3796	-2.14919	-2.36193	-1.08757	-2.28349	2.30144	4.35331	2.41635
371	1.21115	-0.481901	-2.75266	-2.15912	-2.22009	-1.10475	-0.611781	-0.0888516	-1.27401	-0.883769	0.0322699	-0.394869	-0.515083	-0.768974	-1.61879	-1.4858	-1.58396	-1.42148	-1.41509	-1.68335	-1.66489	-2.26699	-6.31758	-6.60291	-1.68919	-0.488136	-1.52594	-2.27807	-1.51184	-2.15229	-1.37961	-2.00561	2.21671	1.41202	3.02756	3.95149	-3.53083	-2.01527	-2.16293	-1.34121	-1.61394	-1.65435	-1.63458	-1.85783	-0.772365	-1.70123	2.31456	4.36294	2.22418
372	1.17514	-0.845439	-3.06321	-2.37536	-2.53227	-1.18048	-0.825741	-0.379524	-1.34661	-1.05303	-0.172475	-0.53324	-0.65236	-0.945512	-1.74374	-1.47252	-1.57348	-1.47849	-1.33553	-1.62822	-1.56334	-2.09162	-6.52455	-7.20572	-2.85581	-0.896248	-1.31284	-2.35143	-1.39019	-2.1256	-1.4044	-2.13009	2.10974	1.36656	3.5389	3.9301	-3.90153	-1.90847	-2.11453	-1.43288	-1.6465	-1.77414	-1.72235	-1.93774	-0.743034	-1.36989	1.80156	3.99108	1.77432
373	1.8075	0.00481682	-1.52188	-1.72229	-0.88219	-0.21035	-0.380738	0.409669	-1.80672	-1.24197	-0.645206	-1.01151	-1.16934	-1.77633	-2.60927	-2.38901	-2.42672	-2.54246	-2.38048	-2.7912	-2.6851	-3.7976	-7.95028	-8.86918	-4.09323	-1.84734	-2.1275	-3.36176	-2.42848	-3.12602	-2.2429	-2.87778	1.71375	0.86518	3.10661	3.71543	-4.79642	-2.49268	-3.03034	-2.18515	-2.63242	-2.52254	-2.50613	-2.67454	-1.35641	-2.52793	1.57526	3.52697	1.54061
374	0.95532	0.110618	-2.334	-1.78883	-1.47549	-0.335422	-0.69581	0.0999758	-1.79859	-1.31006	-0.709172	-0.977997	-1.08564	-1.63848	-2.36264	-2.18691	-2.11819	-2.17334	-2.14385	-2.4736	-2.45046	-3.86103	-7.81216	-8.89681	-3.93969	-1.75693	-2.04242	-3.11037	-2.24029	-2.79853	-1.97011	-2.58474	1.87593	1.04046	3.31582	3.82854	-4.42475	-2.26685	-2.68686	-1.92089	-2.32245	-2.35119	-2.42066	-2.67133	-1.59315	-2.91944	1.72052	3.43312	1.36942
375	-0.545261	-1.17948	-4.60847	-2.85711	-3.48657	-1.27958	-1.85243	-1.3625	-2.23244	-2.0357	-1.44489	-1.51011	-1.49579	-1.99205	-2.54919	-2.35467	-2.19646	-2.21762	-2.22929	-2.45517	-2.49271	-3.69078	-8.12851	-9.53364	-5.2406	-2.50196	-2.26108	-3.39975	-2.31159	-2.80483	-2.10434	-2.72113	1.48261	0.808443	3.66817	3.51242	-4.47236	-2.14705	-2.54266	-2.12026	-2.45494	-2.78089	-2.94217	-3.25167	-2.25928	-3.10391	0.517938	2.41211	0.103119
376	0.193117	-0.757038	-3.74922	-2.1775	-2.28562	0.0995466	-1.26094	-0.720191	-2.02831	-1.78785	-1.61474	-1.4499	-1.3281	-2.18636	-2.67077	-2.60064	-2.33084	-2.66311	-2.72986	-2.94067	-3.11964	-4.62475	-9.19472	-11.1707	-7.23951	-3.68966	-2.68589	-4.00949	-2.66172	-3.03034	-2.19742	-2.65856	1.76399	1.13593	4.5749	4.15352	-4.4549	-1.62003	-2.4528	-2.11586	-2.73397	-3.08566	-3.50246	-3.81333	-2.88323	-3.75	-0.456686	1.27623	-0.981196
377	1.20643	1.5478	-1.8259	-0.280805	-0.21978	1.74775	-0.0232796	0.83031	-1.2141	-0.860644	-0.894966	-0.711134	-0.663233	-1.71625	-2.25817	-2.16899	-1.99455	-2.48601	-2.49247	-2.83094	-3.0069	-5.15177	-9.27843	-11.7775	-7.48307	-3.50901	-2.16295	-3.66038	-2.3412	-2.79223	-1.79823	-2.29395	2.32107	1.67188	5.14376	4.55425	-4.25146	-1.41181	-2.31956	-1.68936	-2.41326	-2.49502	-2.91651	-3.20955	-2.30509	-3.77018	0.472802	1.73664	-0.315063
378	1.82029	0.584212	-1.0816	-0.820092	0.407051	1.61148	0.409211	1.15228	-1.27838	-0.790607	-0.738892	-0.688797	-0.6037	-1.5812	-2.14344	-2.10865	-1.77549	-2.25672	-2.34313	-2.56925	-2.79822	-4.77849	-9.05006	-11.2581	-6.87897	-3.25336	-2.22345	-3.50881	-2.25037	-2.53825	-1.60923	-2.02946	2.5922	1.79444	4.90493	4.97378	-3.98363	-1.00169	-1.95282	-1.4099	-2.13621	-2.358	-2.8239	-3.17673	-2.29306	-3.6179	0.484247	1.93622	-0.0834658
379	3.51292	2.74779	1.51604	0.738837	2.30883	2.3458	1.51531	2.78945	-0.559219	0.22935	0.430785	0.161604	-0.034801	-0.996862	-1.82374	-1.68268	-1.68874	-2.17887	-2.04979	-2.55802	-2.60561	-4.88482	-8.30487	-10.1546	-4.80066	-1.85554	-1.47925	-2.86384	-1.93019	-2.53546	-1.42602	-1.97613	2.82219	1.95535	4.35832	4.82912	-4.0738	-1.50958	-2.34709	-1.24945	-1.951	-1.5825	-1.70846	-1.89276	-0.691555	-2.78396	2.70184	3.91519	2.32435
380	2.52008	0.290729	0.388808	-1.45426	0.772582	0.0926455	0.163694	1.29406	-2.06782	-1.15826	-0.545963	-1.14551	-1.40593	-2.02165	-2.90182	-2.6711	-2.59816	-2.75352	-2.56568	-3.04802	-2.83582	-4.4109	-7.90132	-8.41542	-2.9304	-1.3538	-2.22792	-3.33001	-2.75288	-3.34494	-2.46374	-3.05112	1.51335	0.524606	2.16106	3.47922	-5.11127	-2.7323	-3.32233	-2.32471	-2.77204	-2.48268	-2.31046	-2.48535	-1.10119	-2.77298	2.50011	4.28645	2.59791
381	3.72303	2.33941	2.48129	0.264254	2.73324	1.67725	1.21593	2.71464	-1.41655	-0.39621	-0.126601	-0.656075	-0.946103	-1.88017	-2.82979	-2.68376	-2.68716	-3.18703	-3.00575	-3.5432	-3.51237	-6.02459	-8.62911	-9.87369	-4.02017	-1.9602	-2.29218	-3.49906	-2.95707	-3.51776	-2.41389	-2.91874	1.81771	0.850497	2.66223	3.7887	-5.0107	-2.51883	-3.39083	-2.13448	-2.78727	-2.25462	-2.12519	-2.30864	-0.912601	-3.4329	2.93703	4.1472	2.91764
382	3.3668	0.792184	2.23392	-0.967062	2.19122	0.447221	0.665605	2.05898	-2.22036	-1.09403	-0.571686	-1.36338	-1.70293	-2.43105	-3.46208	-3.30111	-3.24975	-3.59711	-3.38772	-3.94388	-3.75488	-5.79494	-8.19909	-7.99744	-1.94235	-1.267	-2.78625	-3.72317	-3.51998	-4.02458	-3.03266	-3.49789	1.01917	-0.02886	1.12327	2.95339	-5.50196	-3.13377	-3.93213	-2.69494	-3.2225	-2.67989	-2.269	-2.48333	-0.899269	-3.20088	3.07033	4.74378	3.52876
383	2.86337	0.278496	0.740716	-1.50956	0.767602	-0.314475	0.332222	1.43158	-1.9345	-0.972781	-0.130301	-0.976353	-1.2984	-1.72384	-2.82453	-2.64471	-2.75613	-2.76721	-2.55875	-3.04344	-2.76704	-3.83848	-6.59616	-5.76426	-0.0234868	-0.0868125	-2.24355	-2.877	-2.75787	-3.4466	-2.51892	-3.08439	1.41689	0.34701	1.1597	3.21112	-4.90784	-3.11493	-3.59375	-2.28169	-2.62686	-2.16374	-1.71077	-1.93973	-0.519862	-2.28859	3.34241	5.20073	3.67957
384	3.31951	-0.0560378	1.73323	-1.68003	1.36076	-0.62271	0.509418	1.66455	-2.14629	-1.03199	-0.0450749	-1.18838	-1.57644	-1.85265	-3.13277	-2.98232	-3.15912	-3.12533	-2.85027	-3.30503	-2.90926	-3.55137	-5.05222	-2.40078	3.15068	1.13563	-2.46972	-2.50655	-3.10101	-3.76021	-2.85249	-3.33111	0.909905	-0.239464	-0.288186	2.58907	-4.99666	-3.46329	-3.97193	-2.43725	-2.62495	-2.05126	-1.20832	-1.54261	-0.0686835	-1.91779	4.02549	5.94221	4.65165
385	3.61691	-0.46494	1.59116	-1.90656	0.985118	-1.16921	0.698648	1.63568	-1.63876	-0.584237	0.784658	-0.606859	-1.05597	-0.916821	-2.37307	-2.14112	-2.56765	-2.13901	-1.70995	-1.96085	-1.37106	-0.727788	-2.06474	1.59985	6.49753	3.08969	-1.54312	-0.935159	-2.0724	-2.92067	-2.18313	-2.75218	1.12137	-0.0541761	-1.08851	2.46414	-4.16302	-3.34053	-3.51878	-1.75415	-1.5253	-1.05616	0.0211149	-0.35175	0.981305	-0.260424	4.84012	6.98049	5.53894
386	3.89197	-0.30712	2.57449	-1.67887	1.91297	-0.739174	0.831563	1.96639	-2.04063	-0.85682	0.289518	-1.1202	-1.59021	-1.71882	-3.19272	-2.96996	-3.31061	-3.26977	-2.74469	-3.2839	-2.58772	-2.34293	-3.08494	1.13981	6.1356	2.66142	-2.10952	-1.74938	-3.01302	-3.83811	-2.92512	-3.39379	0.609768	-0.5546	-1.16555	2.14411	-4.99865	-3.52774	-4.11376	-2.37011	-2.34421	-1.65967	-0.318168	-0.76972	0.838256	-0.729094	4.69486	6.84212	5.63293
387	3.79176	0.0538626	2.03695	-1.36583	1.79732	-0.17257	0.983974	2.05941	-1.6998	-0.610208	0.34383	-0.749437	-1.13675	-1.485	-2.75434	-2.54782	-2.73642	-2.80891	-2.44261	-3.06435	-2.58819	-3.08099	-5.62474	-3.52083	2.12162	1.03584	-1.96216	-2.45671	-2.65018	-3.44223	-2.45976	-2.9793	1.41177	0.303807	0.636513	3.14868	-4.79808	-2.92365	-3.56553	-2.09605	-2.42659	-1.7655	-0.9112	-1.2574	0.379503	-1.22651	3.88839	6.01069	4.69293
388	3.19522	-0.951582	0.619144	-2.31867	0.179	-1.5579	0.337572	1.11256	-1.68367	-0.737043	0.680184	-0.581967	-1.03016	-0.874213	-2.23271	-1.87702	-2.28089	-1.7949	-1.32025	-1.67276	-1.06263	-0.385821	-3.13413	-0.59706	4.40605	2.41209	-1.22555	-1.14982	-1.70878	-2.7309	-2.02366	-2.74381	1.31453	0.217198	-0.263772	2.73115	-4.37352	-3.32763	-3.40878	-1.8081	-1.5924	-1.17611	-0.192304	-0.5389	0.870454	0.0190959	4.18842	6.56182	4.89359
389	2.91376	-2.23661	0.27003	-3.27011	-0.424967	-2.70148	-0.194589	0.436906	-2.06747	-1.07023	0.7197	-0.763511	-1.37094	-0.823263	-2.20607	-1.52504	-1.98976	-1.08151	-0.293885	-0.416215	0.398428	1.96688	-1.18404	1.5066	5.59758	3.3663	-0.403199	0.0133491	-0.952552	-2.27962	-1.94627	-2.91272	0.759805	-0.228892	-1.24318	2.00346	-4.73003	-3.76372	-3.57081	-1.96425	-1.04227	-0.828984	0.555927	0.10774	1.4243	1.43221	4.10096	6.69911	4.89824
390	2.7111	-2.47739	-0.25943	-3.5276	-1.15418	-3.36899	-0.33209	0.0539055	-1.83739	-1.04169	0.994677	-0.650952	-1.23334	-0.28479	-1.79583	-1.1341	-1.7832	-0.423276	0.218659	0.441702	1.06011	3.20581	0.556711	3.79114	7.52572	4.24368	-0.221649	0.75836	-0.484909	-1.60537	-1.57814	-2.59753	0.434519	-0.585665	-2.76694	1.16327	-3.91379	-4.05621	-3.23133	-1.43381	-0.191487	-0.302904	0.946529	0.575927	1.70543	1.8872	4.50666	7.15859	5.31165
391	2.08179	-3.53639	-1.31375	-4.35034	-2.29103	-4.44071	-0.97541	-0.807005	-1.85457	-1.16458	1.12428	-0.464779	-1.10514	0.225152	-1.06891	-0.254341	-0.697019	0.891477	1.30668	1.72413	1.98392	4.29571	0.997726	3.51056	6.64488	4.12844	0.430494	1.36409	0.573637	-0.284457	-0.740993	-1.98651	0.420967	-0.369608	-2.83962	0.924186	-3.49049	-3.98195	-2.15989	-0.894722	0.727755	0.175806	1.174	0.881534	1.77349	2.59748	3.99226	6.73782	4.7043
392	1.8159	-4.18021	-1.8283	-4.64392	-2.77716	-4.79098	-0.97656	-1.40383	-1.7974	-1.55066	0.680159	-0.97417	-1.3649	0.144405	-1.35873	-0.703606	-1.2956	0.364815	0.683114	1.36874	1.4374	4.23304	1.13299	3.71094	6.27741	3.54085	-0.194488	1.03885	0.182674	-0.442603	-1.04847	-2.10182	-0.438482	-1.20417	-4.55232	-0.253714	-2.63419	-3.69142	-1.75583	-0.761124	0.742219	-0.061627	0.91151	0.484876	1.37766	2.38584	2.83757	5.74331	3.90584
393	-0.245608	-5.54774	-4.35961	-6.26957	-5.19618	-6.50782	-2.95456	-3.15344	-3.11536	-2.72613	-0.520804	-1.78001	-2.2228	-0.904119	-1.81636	-1.40485	-1.59396	-0.0605358	-0.136962	0.14639	0.309941	2.57892	-0.979479	1.24843	4.28036	2.05989	-1.31695	-0.541948	-0.834506	-1.30698	-1.74562	-2.57872	-0.84979	-1.33532	-3.8219	-0.414401	-3.21846	-4.35421	-2.32379	-1.97662	-0.866343	-1.45715	-0.828239	-1.03039	-0.240168	0.709374	1.92692	4.75114	2.55249
394	1.68415	-3.334	-1.84174	-4.35907	-2.71395	-4.45808	-1.08131	-1.08541	-2.1239	-1.66708	0.483108	-1.14464	-1.59651	-0.419241	-1.88247	-1.30146	-1.92826	-0.370719	0.0258716	0.374166	0.811739	3.13932	0.362455	3.43968	6.92365	3.73251	-0.626314	0.40177	-0.631144	-1.49484	-1.6857	-2.66365	-0.207708	-1.20024	-3.86237	0.108839	-3.44119	-4.24874	-2.88816	-1.49799	-0.273744	-0.622939	0.46805	0.11069	1.19436	1.54207	3.83014	6.6153	4.67831
395	2.15547	-2.73621	-1.81991	-3.67348	-2.51512	-3.70696	-0.56659	-0.427709	-0.91628	-0.390008	1.6339	0.412457	-0.0254466	0.983383	-0.139347	0.31367	-0.0379666	1.05764	1.19757	1.3542	1.46467	3.19679	-0.489791	1.40548	5.1324	3.47061	0.41386	0.890701	0.766424	0.0476703	0.0545633	-0.882903	1.85249	1.06805	-0.482946	2.59577	-2.13858	-2.33253	-0.900315	-0.0329463	0.808246	0.419972	0.968401	0.756622	1.641	2.1331	4.0136	6.67251	4.5285
396	2.52063	-1.87915	-0.787086	-3.11106	-1.32895	-2.71348	-0.246056	0.236098	-1.49026	-0.733315	0.997218	-0.267482	-0.709616	-0.1398	-1.41465	-1.01529	-1.42632	-0.542569	-0.224193	-0.276053	0.120471	1.38342	-1.77819	0.585611	5.04239	2.96526	-0.609603	-0.229501	-0.694698	-1.60738	-1.24243	-2.07606	1.44425	0.449638	-0.617314	2.5605	-3.47973	-3.15599	-2.55373	-1.173	-0.588904	-0.568993	0.229275	-0.0592528	1.08114	0.842636	4.12188	6.62644	4.68792
397	2.41349	-2.142	-1.11194	-3.23049	-1.46477	-2.5609	-0.372548	-0.0536826	-1.73138	-1.08821	0.407527	-0.675772	-1.02003	-0.712511	-1.9682	-1.52835	-1.87869	-1.30205	-0.886085	-1.0046	-0.66199	0.339275	-3.54608	-2.07306	2.06422	1.43112	-1.0191	-1.19169	-1.16803	-2.18975	-1.70708	-2.57191	1.42007	0.44961	0.492972	2.98908	-4.26062	-3.09077	-2.8482	-1.67545	-1.24583	-1.27103	-0.474355	-0.841318	0.502406	0.355796	2.78717	5.40516	3.48269
398	2.36579	-1.10856	-0.651948	-2.55086	-0.660826	-1.45436	-0.213581	0.546549	-1.87097	-1.05194	0.120459	-0.750925	-1.09487	-1.193	-2.22974	-1.87077	-2.00415	-1.72734	-1.41642	-1.80313	-1.42128	-1.5474	-5.35855	-4.53283	0.385735	0.585271	-1.36414	-2.03347	-1.72856	-2.57994	-1.89701	-2.64666	1.6535	0.655789	1.45759	3.37616	-4.56539	-2.81409	-2.93567	-1.88729	-1.931	-1.71198	-1.18302	-1.41993	-0.0278889	-0.842177	3.04131	5.35631	3.46256
399	3.47243	-0.975865	1.06434	-2.12216	0.884849	-0.924404	0.59859	1.39715	-1.77426	-0.770076	0.403275	-0.694134	-1.13382	-1.30925	-2.52234	-2.07389	-2.30601	-2.16193	-1.57225	-2.15743	-1.4905	-1.18444	-4.91558	-3.44054	1.12471	1.05097	-1.17959	-2.01978	-1.88995	-2.98092	-2.19652	-2.92261	1.47724	0.447492	1.02703	3.18703	-4.95844	-2.85099	-3.32245	-2.12625	-2.31375	-1.66562	-0.65409	-0.997073	0.705737	-0.0497183	3.2676	5.69753	4.08824
400	7.34163	3.29709	5.44675	2.72755	6.28137	4.89912	5.43241	6.05538	2.06855	2.81112	2.703	2.1431	2.24906	0.964004	-0.588649	-1.11934	-1.39947	-2.73491	-2.95215	-3.55534	-4.25492	-5.60471	-9.43545	-9.58042	-3.7061	-2.16379	-2.40844	-3.54579	-1.99529	-2.45427	-0.517224	-0.51052	4.84291	3.74867	5.43224	7.01449	-1.98957	0.544545	-1.33464	0.46597	-1.28304	-0.311235	-0.711217	-1.09604	0.429239	-1.93308	2.17609	3.57098	2.8887
401	4.6566	0.453528	3.74921	-0.682461	3.689	1.05952	1.94936	2.30977	-2.86205	-2.27594	-2.23212	-3.41705	-3.3152	-4.53727	-6.39381	-6.719	-6.75607	-7.63323	-7.44099	-7.95974	-7.63965	-7.85294	-10.4697	-6.76797	-2.36709	-3.22974	-6.0806	-7.74065	-7.24246	-7.49377	-6.01939	-5.89279	-0.824076	-2.21252	-0.883636	1.608	-7.08125	-3.9996	-6.01348	-4.47228	-5.58419	-5.12991	-3.56074	-4.51426	-1.14175	-3.67188	0.471618	3.31068	3.03467
402	5.99296	2.76663	5.41251	1.55129	5.76887	3.62346	3.48398	3.96608	-1.5835	-1.12386	-1.86729	-2.56243	-2.13832	-3.90771	-5.71045	-6.45368	-6.31508	-7.83834	-8.25197	-8.0032	-9.14003	-11.8244	-14.8966	-13.7944	-7.66969	-6.9155	-7.4041	-8.02273	-7.28003	-7.01405	-5.26522	-4.93486	0.477107	-0.882542	1.25557	3.20264	-5.98804	-2.77377	-5.16882	-3.53253	-4.98009	-4.81947	-4.52482	-5.60365	-2.85231	-6.67691	-1.31732	0.528267	0.726567
403	10.3545	6.83241	9.26166	5.95272	10.0297	8.28672	8.09011	7.46956	1.39295	1.04345	-0.69136	-1.52218	-0.379717	-3.00899	-6.24043	-8.00708	-8.77294	-11.6668	-12.4679	-11.8393	-14.4298	-15.7914	-16.5495	-13.2524	-7.19942	-8.28671	-10.2822	-10.0253	-9.61062	-9.46957	-6.25755	-5.154	1.70743	-0.0949746	2.34515	4.96102	-4.78843	-1.79137	-6.01774	-2.92735	-5.46187	-4.81735	-3.90713	-5.89587	-2.27315	-7.52136	-3.24014	-1.28322	0.274645
404	11.7301	9.44951	11.3696	8.1331	11.9875	10.3055	8.9304	8.77427	2.08123	1.75416	-0.644707	-1.14077	0.217403	-2.79226	-5.88273	-7.84004	-8.24224	-11.4689	-12.5957	-10.8308	-14.1415	-18.3574	-17.907	-17.0288	-10.2249	-10.5425	-10.8303	-9.41438	-9.35656	-8.68314	-5.64018	-4.47526	2.34874	0.619762	3.65011	5.80514	-4.1498	-0.97474	-5.21705	-2.32197	-4.7659	-4.50116	-4.06671	-6.47527	-3.4707	-10.2987	-4.84033	-4.1258	-1.59053
405	14.9085	12.6367	14.2223	11.262	14.7705	13.4096	11.2549	10.3339	2.76467	1.7225	-1.84677	-2.41089	-0.344177	-4.26698	-8.61319	-11.4177	-12.3686	-16.81	-18.1803	-14.9905	-19.5684	-23.1406	-20.2249	-17.5945	-11.7075	-13.4333	-15.0025	-12.2792	-13.2357	-12.3946	-8.46753	-6.65036	1.23956	-0.868708	2.73754	5.30509	-5.04371	-1.7852	-7.5637	-3.69348	-6.65963	-6.47962	-5.39604	-8.70488	-4.62723	-12.7824	-8.56413	-7.53986	-3.35788
406	7.98255	5.77622	6.75447	3.42634	6.43832	4.84069	3.24035	2.34977	-5.15105	-6.00707	-8.69081	-9.77625	-8.25931	-11.7362	-16.1476	-18.2902	-19.8376	-23.4212	-23.825	-22.3482	-25.3414	-25.4004	-23.6241	-19.0613	-13.7262	-16.0153	-19.5487	-18.6801	-19.8786	-20.1009	-16.2606	-14.7581	-6.89866	-9.00695	-5.97856	-3.00753	-13.1963	-10.1816	-15.7455	-11.757	-14.3449	-13.6689	-11.5548	-13.9755	-8.70058	-15.1224	-10.8235	-8.11849	-5.54002
407	14.8236	13.2368	13.1724	9.78808	11.6499	9.53404	7.38339	7.37861	-0.996641	-1.56791	-4.52028	-5.84688	-4.81982	-8.76427	-14.1234	-16.0346	-19.3311	-23.5373	-22.647	-21.7127	-23.9287	-23.4863	-21.3956	-17.6755	-11.7714	-13.3306	-16.4866	-16.505	-17.7468	-19.6277	-14.8323	-13.675	-4.8992	-6.84564	-4.11436	-1.81877	-12.065	-9.94335	-16.0282	-10.308	-13.2214	-10.9414	-8.60407	-10.2211	-4.33038	-11.2519	-7.21064	-4.80869	-1.68405
408	16.3744	15.0739	15.0949	11.473	13.4092	11.1426	8.97271	9.05079	0.563313	-0.129953	-3.19315	-4.65458	-3.40361	-7.28348	-12.8793	-14.7698	-17.991	-22.379	-21.4145	-19.4128	-22.0312	-22.462	-19.5124	-16.051	-10.0931	-11.9606	-15.1369	-14.2764	-16.1486	-17.7635	-13.1799	-12.0975	-3.38536	-5.57742	-2.91503	-0.351971	-10.4571	-8.20546	-14.2068	-8.38861	-10.9382	-9.09611	-6.62284	-8.7054	-3.0035	-10.6197	-6.25156	-4.28177	-0.474583
409	15.8801	14.6181	14.7331	11.0231	13.1081	10.7604	8.95837	9.34695	1.24884	0.877676	-1.70679	-3.12016	-2.15272	-5.61532	-10.7106	-12.2986	-15.2207	-19.1137	-18.2438	-16.6818	-19.0022	-19.9309	-17.3405	-14.2067	-7.93486	-9.60159	-12.6007	-12.0047	-13.5951	-15.1724	-10.9592	-10.1418	-1.87364	-3.96686	-1.64312	0.890356	-9.03883	-6.88928	-12.1944	-6.76453	-9.0929	-7.23371	-5.01576	-6.79843	-1.56596	-8.85898	-3.74143	-2.03658	1.37514
410	13.1472	11.8698	11.7503	7.82794	9.65651	6.99661	5.72429	6.29468	-1.69218	-1.88093	-3.78705	-5.53709	-5.05069	-8.10388	-13.1929	-14.1803	-17.6043	-20.8601	-19.2317	-18.6601	-19.8252	-19.6478	-17.7542	-14.1145	-8.0412	-9.67031	-13.211	-13.5981	-15.2301	-17.6685	-13.5777	-13.2229	-5.03883	-7.10053	-5.27153	-2.79055	-12.4811	-10.6597	-15.554	-9.81026	-11.7718	-9.42738	-6.73199	-7.95437	-2.29165	-8.69845	-3.63227	-1.20417	1.37456
411	8.96322	7.7674	7.85923	4.05919	6.21279	3.8791	2.45309	3.10962	-4.44594	-4.40037	-6.19328	-7.52126	-7.00026	-9.87451	-13.9839	-15.1109	-17.3827	-20.2485	-19.5539	-19.0409	-20.5697	-21.6552	-20.1441	-17.1335	-10.9755	-12.2357	-15.0777	-15.3388	-16.2871	-17.7388	-14.2191	-13.7005	-6.17948	-8.01812	-5.92593	-3.54122	-13.3117	-11.145	-15.4837	-10.9953	-13.0379	-11.2448	-9.32247	-10.4902	-5.66709	-11.7447	-5.94751	-3.94966	-1.85339
412	7.84425	6.82332	7.10599	3.15669	5.49155	3.09358	1.58861	2.63935	-4.69787	-4.38142	-5.99018	-7.10355	-6.76942	-9.47409	-12.9676	-13.944	-15.6926	-18.2787	-17.875	-17.5122	-19.011	-21.0835	-19.8883	-17.8652	-11.5315	-12.1441	-14.1314	-14.5673	-15.1183	-16.2112	-13.1002	-12.6809	-5.67103	-7.29301	-5.11268	-3.07691	-12.7894	-10.4276	-14.194	-10.4069	-12.356	-10.7159	-9.25867	-10.173	-5.84886	-11.7796	-5.46864	-3.93303	-2.03692
413	12.2684	11.3885	11.9332	8.06838	10.6135	8.19879	6.64456	8.00594	0.851247	1.37078	-0.326024	-1.20856	-0.88371	-3.58361	-6.75826	-7.82187	-9.32992	-12.0683	-11.8931	-11.3366	-13.1171	-16.0966	-14.8967	-14.0875	-7.60381	-7.54476	-8.57769	-8.74535	-9.04525	-9.90235	-6.8508	-6.44776	0.348325	-1.13983	1.03817	2.82298	-6.82828	-4.4886	-8.02053	-4.3954	-6.37964	-4.78738	-3.79157	-4.75857	-1.2017	-7.46384	-0.83808	-0.197967	1.99275
414	10.8817	9.57305	11.0251	7.04097	10.3284	7.97061	6.69724	7.95724	1.33592	1.86572	0.459234	-0.27939	0.12305	-2.16456	-4.70292	-5.60716	-6.33126	-8.68704	-8.82254	-8.01933	-9.73946	-13.5388	-12.7623	-12.7973	-6.43218	-5.98221	-6.43795	-6.2376	-6.57334	-6.82888	-4.40878	-4.07694	1.97955	0.507784	2.72685	4.53387	-4.85824	-2.08619	-5.04735	-2.27739	-3.86604	-2.97204	-2.17108	-3.47798	-0.648308	-6.67266	0.0186682	0.421594	2.41295
415	14.3264	13.3128	14.8787	10.5901	13.7663	11.0361	9.63305	11.4407	4.60136	5.36336	3.88316	3.17948	3.39206	0.969687	-1.59852	-2.47625	-3.47686	-6.09586	-6.09649	-5.4711	-7.2389	-11.1917	-9.86202	-10.4047	-4.49479	-3.46047	-3.31728	-3.37353	-3.57055	-4.09578	-1.46597	-1.19327	4.89784	3.60356	5.76344	7.20357	-2.13069	0.446938	-2.51035	0.511077	-1.2185	0.155916	0.894297	-0.145038	2.7135	-3.74158	2.96365	2.75397	5.1707
416	12.9054	12.2138	13.2373	9.03378	11.6754	8.88519	7.57912	10.2237	3.86077	5.30315	4.51532	3.90744	3.35874	1.32323	-0.560067	-0.883914	-2.02519	-4.02312	-3.64602	-4.27045	-5.08593	-8.75255	-8.31609	-9.65178	-3.67162	-1.65014	-1.02048	-2.46956	-1.9831	-3.07348	-0.727507	-0.895839	4.69221	3.8732	5.66109	6.45864	-2.59982	-0.405628	-2.50497	0.19928	-1.3815	0.62849	0.977874	1.15018	3.68337	-1.36627	5.78409	5.4594	6.71759
417	10.2096	9.19518	11.0578	7.16638	10.6393	8.28749	7.2988	9.45482	3.98386	5.22054	4.71121	4.26833	4.04229	2.54836	1.35284	1.17556	1.04313	-0.456078	-0.388544	-0.495989	-1.21441	-5.4482	-5.11426	-6.91128	-1.81334	0.357323	1.16726	0.487359	0.566287	0.2345	1.77753	1.56697	6.29245	5.369	7.21235	8.29434	-0.424831	2.26288	0.765877	2.50111	1.52294	2.44936	2.72828	2.19869	3.56559	-1.07275	6.1748	5.46598	6.40772
418	8.19889	7.113	8.53985	5.32292	8.65649	6.83219	5.9739	7.87771	2.9513	4.1007	3.84776	3.4714	3.28452	2.00672	1.03183	0.950996	1.04293	-0.121556	-0.113593	-0.293334	-0.834508	-4.83865	-5.57312	-7.75208	-2.17365	0.289064	0.950686	0.240532	0.480408	0.222787	1.54557	1.24405	5.87386	4.9364	6.84894	7.91071	-0.854575	1.87986	0.647028	2.0842	1.24944	1.88223	2.02025	1.4323	2.48671	-1.49946	5.74702	5.45482	5.54231
419	3.55491	1.49555	3.97946	0.0876013	4.04173	1.96441	1.51521	3.33724	-1.29236	0.0325163	0.227509	-0.233355	-0.526184	-1.33223	-1.81558	-1.59342	-0.963462	-1.48618	-1.42067	-1.64224	-1.63708	-5.6008	-6.42416	-8.20723	-3.09674	-1.14838	-1.03778	-1.59521	-1.71238	-1.65146	-1.02059	-1.45172	2.40602	1.4866	2.96299	4.44223	-3.80094	-0.903703	-1.55428	-0.817286	-1.12021	-1.00667	-0.834617	-1.36092	-0.742689	-3.71001	3.85428	4.10762	3.24114
420	4.14727	2.15751	3.86128	0.370076	3.73132	1.76427	1.65402	3.59902	-0.780008	0.645424	1.19589	0.534533	0.00903292	-0.64115	-1.2974	-0.991988	-0.750782	-1.07878	-0.867091	-1.46851	-1.22146	-4.39067	-5.4736	-6.03273	-0.341413	0.662554	-0.327508	-1.14059	-1.18131	-1.55251	-0.775947	-1.3454	2.72418	1.83296	2.86942	4.48698	-3.71591	-1.33797	-1.80609	-0.743449	-1.0706	-0.503999	-0.227115	-0.34249	0.568701	-2.05055	5.49599	6.20314	4.98464
421	3.73931	0.914426	3.23934	-0.683295	2.8951	0.636919	1.12825	2.81154	-1.52209	-0.135431	0.610488	-0.295744	-0.761728	-1.22017	-2.1043	-1.91984	-1.71402	-1.88928	-1.77635	-2.15922	-1.95334	-4.35832	-4.60036	-2.95066	2.52976	1.24001	-1.47105	-1.51994	-2.12469	-2.37191	-1.63763	-2.08694	1.85036	0.823561	1.11381	3.61053	-4.11872	-2.13183	-2.57507	-1.39831	-1.60811	-1.1099	-0.582766	-0.837019	0.154495	-2.29309	5.06488	6.10665	5.03145
422	3.37261	1.36894	3.30517	-0.594104	2.8198	0.564386	0.717779	2.60744	-1.97258	-0.524003	0.0633821	-0.765127	-1.26156	-1.83788	-2.65591	-2.47336	-2.25455	-2.48843	-2.38492	-2.80607	-2.61327	-5.4311	-4.92317	-3.8143	1.00123	0.209536	-1.95066	-2.13273	-2.72009	-2.94833	-2.20049	-2.64451	1.31876	0.327654	0.763889	3.08597	-4.73638	-2.72848	-3.18484	-1.98234	-2.239	-1.67262	-1.21589	-1.38889	-0.47157	-3.30171	4.73371	5.22514	4.30382
423	3.48044	0.796981	2.91574	-1.00347	2.41042	0.131599	0.791767	2.2878	-2.12725	-0.869335	-0.170493	-1.22802	-1.57185	-2.01948	-3.17926	-3.16283	-3.09178	-3.26406	-3.22795	-3.32544	-3.27722	-5.12384	-4.39312	-1.70165	3.07942	0.663522	-2.83874	-2.36144	-3.38836	-3.58785	-2.7746	-3.10046	0.921213	-0.258289	-0.368759	2.69669	-4.75147	-3.11611	-3.67003	-2.23814	-2.42245	-1.96885	-1.25661	-1.67171	-0.558513	-3.26862	4.19157	5.15293	4.38079
424	4.49267	1.86686	3.4269	-0.0885189	2.93782	0.850902	1.56265	3.08526	-1.15396	0.0820354	0.906448	-0.177166	-0.648269	-1.09599	-2.35681	-2.16638	-2.40578	-2.56759	-2.25748	-2.69577	-2.42123	-3.95874	-4.54972	-2.50205	3.10004	1.58269	-1.55842	-1.71737	-2.36714	-3.0183	-2.03973	-2.56578	1.7625	0.619717	0.758857	3.35634	-4.40285	-2.75675	-3.30224	-1.63894	-1.86838	-1.15396	-0.367986	-0.62017	0.816716	-1.6454	5.31755	6.72974	5.70889
425	4.24081	2.67189	3.59578	0.352523	3.14823	1.25572	1.30581	3.17447	-1.30089	0.0353899	0.639102	-0.206766	-0.758062	-1.42231	-2.45545	-2.1825	-2.33207	-2.62094	-2.2968	-2.92196	-2.63877	-5.10078	-5.77342	-5.27948	0.282154	0.361317	-1.45637	-2.19751	-2.43869	-3.09057	-2.09878	-2.68925	1.72984	0.713528	1.48178	3.36942	-4.82226	-2.8451	-3.40565	-1.88617	-2.24652	-1.44728	-0.919738	-0.97915	0.380504	-2.40011	5.18909	6.11912	5.09803
426	4.12934	3.14582	2.90061	0.584921	2.63123	1.35111	1.33881	3.0336	-1.04589	0.10734	0.737232	-0.0713522	-0.565668	-1.21785	-2.34699	-2.08189	-2.37129	-2.57688	-2.23338	-2.83389	-2.55335	-4.65195	-5.95112	-5.64081	-0.0127286	0.327217	-1.40229	-2.22539	-2.31035	-3.10563	-2.04635	-2.69948	1.93877	0.891103	1.8282	3.52444	-4.74026	-2.93431	-3.45316	-1.82251	-2.18745	-1.4233	-0.925756	-1.00672	0.415664	-2.24529	5.02101	6.08771	4.90334
427	4.23377	3.48483	3.32146	0.805378	2.9248	1.4893	1.43079	3.20848	-1.07151	0.134249	0.704565	-0.127541	-0.613493	-1.28757	-2.44714	-2.23559	-2.50393	-2.72866	-2.4228	-2.92055	-2.68366	-4.93479	-5.47676	-4.80644	0.518399	0.379391	-1.58262	-2.16986	-2.48551	-3.18918	-2.14048	-2.74203	1.85367	0.769532	1.52182	3.44602	-4.71261	-2.9962	-3.52928	-1.84304	-2.186	-1.42665	-0.900439	-1.01096	0.309834	-2.58266	5.14816	5.87325	4.88792
428	4.49464	4.45677	3.45023	1.57551	3.22324	2.20374	1.74207	3.62097	-0.499566	0.668051	1.1465	0.486384	-0.0495331	-0.84045	-1.89022	-1.58201	-1.89703	-2.19379	-1.81222	-2.49653	-2.21909	-4.68826	-5.98202	-6.37809	-0.975879	0.18699	-0.836234	-1.95334	-1.8436	-2.69718	-1.58837	-2.29154	2.43481	1.4654	2.79439	3.99696	-4.47693	-2.52953	-3.07199	-1.44265	-1.86967	-1.04195	-0.65917	-0.650435	0.72497	-2.08795	5.3792	6.07783	4.9138
429	4.32347	3.74603	3.578	1.13095	3.3371	1.96494	1.56949	3.52556	-0.771347	0.493168	0.981229	0.315916	-0.246314	-1.02466	-1.96343	-1.63175	-1.82006	-2.15532	-1.79241	-2.51313	-2.22457	-4.90561	-6.18261	-6.74963	-1.26003	0.034054	-0.855061	-2.01186	-1.88991	-2.65355	-1.6096	-2.28573	2.29448	1.35559	2.65854	3.91772	-4.57087	-2.44713	-2.99796	-1.51164	-1.9406	-1.12651	-0.76889	-0.748509	0.586374	-2.20985	5.27507	6.03225	4.87838
430	4.23307	3.44641	3.93798	0.895244	3.4931	1.72735	1.4573	3.47753	-1.07922	0.289012	0.764714	0.027284	-0.525952	-1.26547	-2.20471	-1.94518	-2.02853	-2.35404	-2.0717	-2.6556	-2.40694	-5.2303	-5.41971	-5.25358	-0.165612	0.182319	-1.22706	-1.96855	-2.21883	-2.79754	-1.82853	-2.4137	1.9883	1.00311	1.91826	3.6472	-4.6095	-2.59355	-3.13046	-1.64709	-2.01496	-1.2392	-0.817451	-0.854243	0.301851	-2.70093	5.31558	5.70332	4.80599
431	4.32509	4.39324	3.99798	1.53888	3.63884	2.24174	1.63141	3.7151	-0.756657	0.565066	0.929737	0.313279	-0.2444	-1.08531	-2.00302	-1.71964	-1.86126	-2.22574	-1.91453	-2.55095	-2.30539	-5.23558	-5.67761	-6.05432	-1.07895	-0.0769158	-0.969396	-1.94868	-2.00761	-2.67132	-1.64109	-2.27492	2.27029	1.32662	2.57935	3.91521	-4.53569	-2.46126	-3.01873	-1.50117	-1.92205	-1.11773	-0.779282	-0.772458	0.379571	-2.67796	5.31682	5.48764	4.5647
432	4.11954	4.81219	3.67314	1.74597	3.41508	2.35216	1.38351	3.5565	-0.782489	0.504376	0.790498	0.314501	-0.298081	-1.238	-2.0705	-1.6915	-1.89765	-2.31111	-1.91441	-2.72205	-2.42094	-5.45828	-6.57669	-7.81142	-2.82587	-0.723385	-0.825292	-2.28348	-1.98345	-2.79865	-1.71964	-2.44259	2.19396	1.35799	3.09543	3.80188	-4.87087	-2.60697	-3.17831	-1.70737	-2.19226	-1.32215	-1.09065	-0.960025	0.278676	-2.64812	5.02652	5.23574	4.11854
433	4.95408	5.25562	5.02801	2.56663	4.86442	3.48875	2.43073	4.6539	0.0950121	1.42703	1.55694	1.16362	0.618031	-0.405435	-1.11781	-0.800145	-0.821083	-1.40968	-1.10633	-1.81656	-1.66261	-5.13422	-6.06209	-7.79933	-2.94289	-0.439782	-0.0456072	-1.4388	-1.11734	-1.73421	-0.681987	-1.30709	3.18419	2.38541	4.24217	4.93288	-3.77669	-1.25864	-1.94697	-0.63294	-1.1804	-0.397722	-0.261192	-0.241669	0.823121	-2.29898	5.35437	5.28558	4.43089
434	3.72774	4.41127	2.99817	1.53152	3.08328	2.38786	1.32405	3.31515	-0.736959	0.408758	0.671357	0.285187	-0.229228	-1.16659	-1.92919	-1.55823	-1.66892	-2.07995	-1.7399	-2.48567	-2.24532	-5.23906	-7.03792	-8.71447	-3.65363	-1.01574	-0.772559	-2.29419	-1.80463	-2.5615	-1.51736	-2.23646	2.4026	1.57475	3.61819	4.09254	-4.66553	-2.23922	-2.82791	-1.51414	-2.01046	-1.31062	-1.16736	-1.13907	0.0620615	-2.68336	4.5074	4.94736	3.65192
435	3.45752	3.15938	2.41428	0.73716	2.7045	1.97088	1.17819	2.898	-1.05979	-0.00558548	0.289265	-0.133949	-0.512304	-1.40686	-2.19604	-1.91796	-1.90679	-2.32175	-2.08977	-2.69536	-2.56895	-5.3527	-7.64487	-9.27877	-3.88598	-1.38086	-1.33646	-2.66181	-2.14377	-2.75414	-1.73885	-2.36599	2.26503	1.3695	3.36108	4.11506	-4.65521	-2.15915	-2.82867	-1.63321	-2.16097	-1.6393	-1.53232	-1.65919	-0.460048	-3.04925	3.71491	4.52845	3.18641
436	2.30181	2.59794	0.595751	-0.110577	0.939591	0.85341	0.0657294	1.65301	-1.74139	-0.837272	-0.380053	-0.810476	-1.21647	-1.98745	-2.80667	-2.43333	-2.5568	-2.76247	-2.44862	-3.10574	-2.83504	-5.17002	-7.8616	-9.21613	-3.99102	-1.56472	-1.70807	-3.14827	-2.57486	-3.36565	-2.39556	-3.14873	1.51682	0.640221	2.71344	3.21916	-5.41594	-3.12387	-3.60416	-2.38659	-2.79623	-2.29687	-2.1264	-2.1736	-0.870157	-3.11922	3.29879	4.38925	2.72313
437	1.91603	1.6813	-0.598392	-0.902087	-0.276669	-0.0242426	-0.545345	0.748088	-2.21421	-1.47247	-0.911143	-1.40364	-1.75823	-2.45565	-3.41587	-3.06815	-3.33389	-3.44649	-3.09539	-3.72353	-3.42961	-5.13208	-8.34471	-9.30612	-4.05012	-1.91773	-2.39845	-3.80827	-3.17022	-4.08672	-3.0883	-3.85293	0.881127	-0.00473289	2.01258	2.55705	-5.92445	-3.85088	-4.3152	-3.04353	-3.44148	-2.95548	-2.7162	-2.76511	-1.27157	-3.19589	2.48279	4.04716	2.25726
438	2.26315	2.13935	0.239744	-0.556914	0.395266	0.203215	-0.0791232	1.37949	-1.84352	-0.958033	-0.268474	-0.880905	-1.3158	-1.90343	-2.86848	-2.49847	-2.74075	-2.76386	-2.4284	-3.04814	-2.71031	-4.5881	-7.09831	-7.59439	-2.18132	-0.763702	-1.77221	-2.93388	-2.60619	-3.47084	-2.52487	-3.30625	1.33469	0.374587	1.92361	2.89165	-5.41139	-3.52345	-3.84646	-2.47917	-2.77071	-2.23932	-1.90203	-1.9652	-0.587314	-2.75449	3.73593	5.03472	3.37163
439	3.34986	2.68901	1.87018	0.260117	2.01845	1.30327	1.00557	2.57537	-1.12704	-0.0977522	0.452833	-0.147604	-0.551017	-1.24546	-2.17967	-1.91367	-2.02445	-2.23651	-1.9934	-2.56958	-2.36236	-4.60547	-6.76658	-7.3596	-1.75184	-0.395581	-1.34943	-2.38439	-2.10707	-2.80156	-1.8044	-2.46121	2.17001	1.18891	2.6647	3.88904	-4.59012	-2.51158	-3.01792	-1.67386	-2.08662	-1.53219	-1.26242	-1.39173	-0.121142	-2.55091	4.25395	5.34766	3.948
440	2.99968	1.69826	0.827348	-0.493832	1.06092	0.630424	0.544517	1.78639	-1.56412	-0.69588	-0.119512	-0.736464	-1.03457	-1.7127	-2.75897	-2.57306	-2.75515	-2.94952	-2.72816	-3.2677	-3.09537	-4.77589	-7.64285	-8.03921	-2.36286	-1.07495	-2.17348	-3.20972	-2.76126	-3.51386	-2.45721	-3.06489	1.67176	0.67851	2.20252	3.48086	-4.98813	-2.99905	-3.59839	-2.25466	-2.74736	-2.23907	-1.98974	-2.14198	-0.717297	-2.80961	3.12359	4.69249	3.14645
441	2.51479	1.38374	0.0250496	-0.97637	0.105626	-0.179618	0.0659411	1.22156	-1.77569	-0.970005	-0.163042	-0.907395	-1.25267	-1.71687	-2.85836	-2.62173	-2.93503	-2.88721	-2.61705	-3.10655	-2.83408	-4.0958	-6.72633	-6.42622	-0.835873	-0.36858	-2.13499	-2.92692	-2.73458	-3.58419	-2.60729	-3.29649	1.33261	0.299996	1.38337	2.91258	-5.07991	-3.54541	-3.8884	-2.42261	-2.71515	-2.227	-1.81663	-1.97289	-0.547049	-2.52235	3.51323	5.16961	3.52433
442	3.6687	2.33558	1.89007	-0.0382137	1.75347	0.766843	1.06681	2.45877	-1.17968	-0.17184	0.586871	-0.266903	-0.668532	-1.18101	-2.38309	-2.18559	-2.48849	-2.55309	-2.27741	-2.75394	-2.50639	-4.07901	-5.77725	-5.02487	0.673622	0.504292	-1.673	-2.2457	-2.36644	-3.14462	-2.11858	-2.7455	1.87159	0.771817	1.50701	3.45343	-4.56941	-3.01658	-3.45783	-1.83805	-2.14653	-1.52699	-1.01556	-1.19625	0.200766	-2.1755	4.61375	5.9809	4.65339
443	3.79238	1.73048	1.9874	-0.307765	1.90624	0.714297	1.19619	2.47345	-1.19444	-0.187692	0.567675	-0.306553	-0.658856	-1.17121	-2.38021	-2.23165	-2.46918	-2.59544	-2.35821	-2.82028	-2.62154	-4.04327	-6.04856	-5.16692	0.712944	0.443415	-1.82408	-2.34894	-2.42111	-3.14502	-2.10226	-2.66284	1.93404	0.82771	1.54139	3.63058	-4.4595	-2.78416	-3.3291	-1.77154	-2.13652	-1.54827	-1.03618	-1.28147	0.143514	-2.08782	4.27026	5.8484	4.54339
444	2.74465	0.554611	0.157875	-1.45278	0.0991291	-0.597299	0.205365	1.17942	-1.76657	-0.946479	0.0143509	-0.888967	-1.20298	-1.50651	-2.75061	-2.58148	-2.90334	-2.7591	-2.52536	-2.91817	-2.64816	-3.34322	-5.91536	-4.76649	0.83908	0.314457	-2.20906	-2.63306	-2.66909	-3.47869	-2.54011	-3.15745	1.33977	0.244683	0.774083	2.93815	-4.7454	-3.45979	-3.77577	-2.26419	-2.49113	-2.0428	-1.51625	-1.7534	-0.333052	-2.07826	3.57332	5.47601	3.8753
445	3.08996	0.840712	0.773997	-1.2674	0.490751	-0.597217	0.439078	1.50694	-1.64876	-0.742134	0.338996	-0.729139	-1.11022	-1.29581	-2.63258	-2.43856	-2.83724	-2.58548	-2.30166	-2.6413	-2.29841	-2.87502	-4.68794	-2.81977	2.67136	1.24719	-1.95704	-2.07522	-2.50205	-3.32068	-2.43372	-3.06771	1.29507	0.132076	0.117623	2.71378	-4.58654	-3.57585	-3.77828	-2.1054	-2.18595	-1.68806	-0.994114	-1.23935	0.162948	-1.71328	4.41063	6.21741	4.72555
446	3.95718	1.41941	2.2304	-0.635273	1.77984	0.0985678	1.11174	2.35044	-1.39217	-0.342878	0.649051	-0.514498	-0.927254	-1.20063	-2.61888	-2.44646	-2.85444	-2.77164	-2.42635	-2.76778	-2.42484	-3.22044	-4.23005	-1.85643	3.60728	1.67169	-1.8739	-1.84974	-2.55721	-3.34718	-2.38742	-2.95934	1.41979	0.207372	0.0449766	2.88835	-4.53625	-3.35808	-3.7505	-1.9404	-2.05149	-1.4282	-0.588623	-0.875707	0.589646	-1.5859	4.95038	6.62211	5.40277
447	3.21847	0.16178	0.922385	-1.64708	0.558982	-0.896587	0.461137	1.45412	-1.71381	-0.762601	0.426789	-0.738781	-1.14217	-1.22334	-2.58167	-2.35096	-2.7439	-2.43973	-2.09488	-2.46096	-2.0171	-2.18297	-4.16332	-1.83544	3.58672	1.73305	-1.80929	-1.82419	-2.35894	-3.22267	-2.37865	-3.01302	1.23823	0.079324	-0.162186	2.67702	-4.56133	-3.52355	-3.72463	-2.05506	-2.06024	-1.55744	-0.738484	-1.01926	0.414355	-1.16664	4.41474	6.4509	4.93308
448	2.82814	-0.0122242	0.181819	-1.94749	-0.239012	-1.43937	0.116503	0.975596	-1.80909	-0.977559	0.344175	-0.877114	-1.26997	-1.19533	-2.61643	-2.37831	-2.872	-2.36607	-2.03341	-2.27371	-1.84063	-1.6983	-3.61035	-1.12331	4.06798	1.92667	-1.84883	-1.68403	-2.32483	-3.20531	-2.4557	-3.13302	0.971733	-0.21065	-0.789122	2.19981	-4.46176	-3.85965	-3.83544	-2.12216	-1.98359	-1.58097	-0.748523	-1.02133	0.37363	-1.1031	4.43197	6.51678	4.90665
449	3.3354	0.363159	1.27842	-1.61704	0.65506	-1.10781	0.446911	1.50226	-1.84382	-0.854034	0.438315	-0.911793	-1.35446	-1.30447	-2.79727	-2.57265	-3.07488	-2.62835	-2.24371	-2.45273	-1.96337	-1.9335	-2.79323	0.414223	5.37331	2.41516	-1.92909	-1.49927	-2.54578	-3.36724	-2.61217	-3.23117	0.802325	-0.448867	-1.37071	2.01479	-4.56559	-3.94418	-4.01711	-2.17362	-2.00183	-1.49475	-0.517248	-0.797138	0.593868	-1.15898	4.98073	6.86131	5.48197
450	3.39571	-0.208899	1.46531	-1.95258	0.747652	-1.38762	0.387723	1.3899	-2.05753	-1.03466	0.322014	-1.13519	-1.60269	-1.48987	-3.04328	-2.76995	-3.31442	-2.85309	-2.34542	-2.58703	-1.95175	-1.50938	-2.32594	1.42272	6.22426	2.76322	-1.97289	-1.42133	-2.68528	-3.59362	-2.84797	-3.46486	0.483472	-0.762716	-1.85812	1.71599	-4.82112	-4.12999	-4.27886	-2.36713	-2.10589	-1.57084	-0.399956	-0.732601	0.73073	-0.795425	4.89116	6.96651	5.59504
451	3.07579	-0.714457	0.433085	-2.3257	-0.207558	-1.92008	0.234134	0.993738	-1.61126	-0.724925	0.869067	-0.546556	-1.01108	-0.626087	-2.07949	-1.76913	-2.30328	-1.51939	-1.12656	-1.2504	-0.690849	0.226481	-1.51626	1.78878	6.51376	3.32571	-1.18185	-0.570449	-1.58284	-2.47657	-1.93613	-2.6458	1.02558	-0.145093	-1.5238	2.0505	-3.87718	-3.63736	-3.3586	-1.62487	-1.18928	-0.876195	0.112626	-0.174998	1.0946	0.109207	4.98149	7.22991	5.57495
452	3.14649	-0.383565	0.607302	-2.09034	-0.0217081	-1.67385	0.374847	1.14726	-1.5677	-0.69619	0.807826	-0.600724	-0.998739	-0.673703	-2.16261	-1.99128	-2.50306	-1.78109	-1.51156	-1.521	-1.09714	-0.338784	-1.51235	1.99508	6.64828	3.13501	-1.57393	-0.764148	-1.88657	-2.61748	-2.04649	-2.63174	1.00275	-0.218126	-1.75761	2.03695	-3.63275	-3.5439	-3.33843	-1.61312	-1.27447	-0.974618	-0.054303	-0.362454	0.851066	-0.416342	4.94783	7.01238	5.49923
453	3.65044	-0.14226	1.67468	-1.86351	0.790301	-1.48688	0.622186	1.56957	-1.68554	-0.674212	0.855796	-0.739462	-1.22468	-0.876423	-2.47534	-2.2092	-2.80182	-2.08762	-1.61459	-1.62096	-0.999644	-0.125247	-0.309622	3.99669	8.16447	3.84692	-1.45736	-0.437759	-2.04332	-2.83319	-2.29964	-2.90788	0.628754	-0.661925	-2.52383	1.58661	-4.0086	-3.82636	-3.69256	-1.78431	-1.30746	-0.887075	0.293682	-0.00775566	1.26959	-0.101012	5.56459	7.52857	6.19404
454	3.16339	-1.32999	0.931168	-2.81261	-0.136729	-2.65015	0.0317448	0.795599	-1.99783	-1.02658	0.836665	-0.934846	-1.51589	-0.787862	-2.38804	-1.95407	-2.64727	-1.47709	-0.882571	-0.823724	0.0173664	1.82366	1.34372	6.01266	9.56877	4.69002	-1.02188	0.25349	-1.57421	-2.45857	-2.23798	-2.96637	0.0249249	-1.20809	-3.84523	0.634068	-3.94791	-4.234	-3.70695	-1.83195	-0.98568	-0.682232	0.619433	0.385301	1.56091	0.896636	5.58579	7.81533	6.26897
455	4.05697	-0.322232	2.23355	-1.77475	1.30148	-1.3035	0.973384	1.81812	-1.54421	-0.553473	0.979249	-0.730852	-1.19002	-0.808125	-2.55139	-2.25377	-2.93745	-2.28222	-1.62288	-1.51196	-0.798573	0.583193	0.495357	5.31082	9.2068	4.36182	-1.32852	-0.0453941	-1.99735	-2.87936	-2.32564	-2.9159	0.571195	-0.744553	-2.72652	1.57695	-3.99387	-3.66512	-3.70585	-1.65592	-1.04603	-0.677142	0.735384	0.293703	1.63973	0.459335	5.52807	7.65907	6.40968
456	3.90878	-0.133507	2.33445	-1.73042	1.37358	-1.23569	0.819547	1.83309	-1.74583	-0.663907	0.774264	-0.864819	-1.32768	-1.03806	-2.66651	-2.45772	-2.99473	-2.41706	-1.93414	-1.8382	-1.24245	-0.348212	0.220202	5.04777	8.79867	3.93653	-1.68736	-0.415494	-2.31036	-2.98539	-2.44693	-2.9538	0.490791	-0.819504	-2.76902	1.55132	-4.03401	-3.70033	-3.72222	-1.81621	-1.34723	-0.920191	0.338883	-0.0156639	1.22489	-0.252223	5.51858	7.33562	6.19337
457	4.63703	0.840051	3.69651	-0.824209	2.71509	-0.156984	1.4844	2.65758	-1.59632	-0.482459	0.638226	-0.985616	-1.37482	-1.39793	-3.1455	-2.99401	-3.50529	-3.40066	-2.84222	-2.66327	-2.22454	-2.01591	-0.512219	4.50002	8.16591	3.4445	-2.06759	-0.841623	-2.92234	-3.5468	-2.79626	-3.22256	0.53362	-0.852655	-2.25212	1.83849	-4.44488	-3.52759	-3.97395	-1.94252	-1.62578	-1.11982	0.309033	-0.199868	1.25409	-0.835912	5.50851	7.12318	6.35562
458	2.86744	-0.225342	1.62713	-2.12286	0.941329	-1.32048	-0.107746	1.06361	-3.06381	-1.99604	-1.02435	-2.3762	-2.72083	-2.94785	-4.48851	-4.409	-4.75312	-4.68883	-4.37229	-4.4986	-4.17961	-4.66563	-4.39598	-0.679923	4.05142	0.728799	-3.7748	-3.1872	-4.50205	-5.09502	-4.20823	-4.61452	-0.48227	-1.78849	-2.44032	1.07823	-5.94662	-4.81436	-5.34566	-3.51492	-3.52856	-2.98753	-1.89765	-2.31661	-0.803436	-3.07105	3.61103	5.25954	4.28423
459	2.39162	-0.299459	1.4929	-2.28424	0.826005	-1.41925	-0.468588	0.901399	-3.36554	-2.17875	-1.30481	-2.53312	-2.89981	-3.18768	-4.53169	-4.49479	-4.63195	-4.59373	-4.43939	-4.52518	-4.30923	-5.39082	-4.59113	-1.22851	3.25264	0.13638	-4.00888	-3.39286	-4.64201	-5.01314	-4.21639	-4.57999	-0.564692	-1.82468	-2.39279	1.0549	-6.01014	-4.80485	-5.2537	-3.62082	-3.68366	-3.18027	-2.30354	-2.65927	-1.41387	-3.91114	3.37326	4.53711	3.68777
460	2.5582	-0.987714	1.63037	-2.57157	0.899605	-1.62529	-0.196796	0.889535	-3.21813	-2.12934	-1.16208	-2.57225	-2.80776	-2.89173	-4.38388	-4.48353	-4.59172	-4.46167	-4.38754	-4.03118	-3.9213	-4.15305	-2.61986	1.95833	5.61953	1.02659	-4.13953	-2.69794	-4.53409	-4.68506	-4.04061	-4.24621	-0.627831	-1.98138	-3.27656	0.965778	-5.27272	-4.39928	-4.81345	-3.2031	-3.0696	-2.80703	-1.75811	-2.33396	-1.21146	-3.47241	3.18265	4.43508	3.78851
461	3.75854	0.548841	3.08126	-1.3198	2.06431	-0.69433	0.658169	2.15397	-2.14402	-0.801423	0.286599	-1.13585	-1.64618	-1.69346	-3.06134	-2.94155	-3.18071	-2.94422	-2.6587	-2.67916	-2.26265	-2.73783	-0.825076	3.46406	6.83566	2.60044	-2.28102	-1.26458	-2.99511	-3.38265	-2.78533	-3.18753	0.354877	-0.897936	-2.31476	1.65617	-4.55706	-3.77063	-3.94889	-2.24182	-2.05425	-1.46575	-0.454064	-0.674707	0.37711	-1.83565	5.32213	6.22214	5.50525
462	4.0397	1.50729	3.41506	-0.586516	2.55246	0.0884184	1.04357	2.64787	-1.75969	-0.42756	0.489882	-0.773636	-1.26108	-1.50508	-2.82141	-2.70902	-2.91674	-2.84435	-2.59643	-2.71352	-2.39779	-3.55297	-2.06312	1.32978	5.31806	2.06226	-2.09151	-1.44444	-2.84028	-3.26111	-2.52355	-2.95513	0.919794	-0.31769	-1.15304	2.34547	-4.48759	-3.4271	-3.73011	-2.01666	-1.9942	-1.36554	-0.483557	-0.711614	0.389226	-2.17562	5.41898	6.16295	5.48154
463	3.0932	0.632525	3.079	-1.39288	2.12577	-0.600496	0.0955187	1.89566	-2.81605	-1.34294	-0.585932	-1.74166	-2.26047	-2.61152	-3.72573	-3.62406	-3.61549	-3.66812	-3.51305	-3.65743	-3.39412	-5.09053	-2.8466	0.337578	3.76151	0.701913	-3.03106	-2.4187	-3.81049	-4.03256	-3.36994	-3.73107	-0.0480524	-1.19465	-1.85946	1.5085	-5.41264	-4.08201	-4.43183	-2.92782	-2.96352	-2.32954	-1.55278	-1.72018	-0.802966	-3.51827	4.37387	4.60472	4.14188
464	3.45077	1.08181	3.53598	-0.897888	2.69319	0.0178019	0.501296	2.36234	-2.41795	-0.934229	-0.27825	-1.33053	-1.84605	-2.31918	-3.35367	-3.23064	-3.15638	-3.34992	-3.19946	-3.43365	-3.22717	-5.45054	-3.5318	-0.898277	2.951	0.569034	-2.64835	-2.2965	-3.45869	-3.68024	-2.95564	-3.3304	0.466892	-0.61901	-0.861483	2.11989	-5.17111	-3.5363	-3.98771	-2.55844	-2.69009	-2.04542	-1.33912	-1.51367	-0.552792	-3.3972	4.60373	4.90325	4.34835
465	3.10961	1.33056	3.38847	-0.896432	2.47754	-0.114846	0.138317	2.20815	-2.62349	-1.03779	-0.414249	-1.36923	-1.98671	-2.49815	-3.40429	-3.21352	-3.14397	-3.29948	-3.12011	-3.516	-3.20878	-5.63028	-3.69465	-1.64327	2.00345	0.157354	-2.54842	-2.47016	-3.46629	-3.74513	-3.038	-3.47403	0.318946	-0.70143	-0.835545	1.91981	-5.46188	-3.83338	-4.19302	-2.79133	-2.94923	-2.20494	-1.62691	-1.63372	-0.803847	-3.67705	4.59937	4.45924	3.95558
466	3.16112	1.25244	2.91936	-1.08925	2.01047	-0.438648	0.0903112	1.92364	-2.76986	-1.35243	-0.611587	-1.74021	-2.28269	-2.71021	-3.9087	-3.75098	-3.90025	-3.96728	-3.71124	-3.9756	-3.66592	-5.45725	-3.85921	-1.21279	2.79645	0.368626	-3.04452	-2.7713	-3.94529	-4.37131	-3.58076	-4.03598	-0.0392965	-1.2129	-1.60331	1.47484	-5.78057	-4.42505	-4.81621	-3.15573	-3.25054	-2.52528	-1.74654	-1.87045	-0.765073	-3.59432	4.44689	4.80791	4.23432
467	3.43475	1.50467	2.98018	-0.832933	2.16444	-0.160707	0.333695	2.17473	-2.41433	-1.00099	-0.217762	-1.30509	-1.88884	-2.33776	-3.49852	-3.27746	-3.46523	-3.54191	-3.23283	-3.67883	-3.31263	-5.19741	-4.29166	-2.02342	2.53987	0.638279	-2.52354	-2.56825	-3.48928	-4.04193	-3.19201	-3.71445	0.403288	-0.714249	-0.851429	1.9131	-5.58911	-4.11317	-4.51062	-2.86302	-3.00978	-2.21945	-1.47203	-1.53434	-0.308788	-3.03371	4.91118	5.59819	4.74978
468	3.67552	2.62432	3.4479	0.00841331	2.70828	0.635171	0.644034	2.70091	-1.97296	-0.514231	0.0968204	-0.794619	-1.42345	-2.04566	-3.06557	-2.79461	-2.9557	-3.15272	-2.83106	-3.41232	-3.06312	-5.52427	-4.91896	-3.79819	0.869429	0.166732	-1.99514	-2.48008	-3.05659	-3.65459	-2.74476	-3.32498	0.941487	-0.0887651	0.304667	2.48896	-5.42191	-3.69695	-4.13048	-2.53916	-2.80065	-1.94438	-1.38184	-1.34229	-0.183113	-3.11371	5.11163	5.41962	4.59759
469	3.69462	2.58441	3.34849	-0.0641953	2.56385	0.497838	0.669135	2.607	-2.04032	-0.649475	-0.00818405	-0.995431	-1.56182	-2.12653	-3.29086	-3.08603	-3.30431	-3.44654	-3.14358	-3.55094	-3.24191	-5.38085	-4.45281	-2.74949	1.72336	0.344129	-2.33713	-2.49879	-3.31901	-3.88662	-2.97958	-3.52047	0.758165	-0.371631	-0.272385	2.27602	-5.4194	-3.91712	-4.34855	-2.6397	-2.84151	-2.04255	-1.38523	-1.44406	-0.278175	-3.2525	4.94783	5.23806	4.56217
470	3.71277	2.09611	2.91053	-0.438746	2.12509	0.0780407	0.645073	2.35415	-2.0621	-0.778534	0.0430445	-1.10046	-1.62939	-2.03878	-3.36964	-3.17579	-3.51452	-3.51355	-3.1699	-3.49337	-3.14166	-4.6887	-3.99156	-1.61478	3.01563	0.952937	-2.42593	-2.35388	-3.34502	-3.98798	-3.09297	-3.6448	0.622962	-0.592473	-0.856877	2.04301	-5.34648	-4.12152	-4.49195	-2.66596	-2.76788	-2.01489	-1.20845	-1.34155	-0.043754	-2.80059	5.0522	5.80618	4.99868
471	4.06527	2.77486	3.10096	0.129403	2.42197	0.607592	0.995408	2.80563	-1.48583	-0.181572	0.660338	-0.380852	-0.997005	-1.45619	-2.68177	-2.37223	-2.7586	-2.77309	-2.34345	-2.92438	-2.47356	-4.23135	-4.32932	-2.73882	2.34239	1.25213	-1.50986	-1.94382	-2.55647	-3.37798	-2.42763	-3.10166	1.30481	0.186709	0.336839	2.68008	-5.05365	-3.64866	-3.97801	-2.18399	-2.34525	-1.48299	-0.761505	-0.763284	0.623348	-2.02526	5.74294	6.66063	5.59524
472	4.2505	3.72916	3.47135	0.773034	2.76469	1.10981	1.13306	3.13144	-1.26504	0.0817305	0.803148	-0.123089	-0.799091	-1.38289	-2.54852	-2.19412	-2.61229	-2.70877	-2.2382	-2.91692	-2.45916	-4.55947	-4.64658	-3.68284	1.30394	0.912729	-1.25305	-1.98039	-2.41643	-3.30205	-2.29888	-3.02332	1.49243	0.428703	0.895497	2.84984	-5.11797	-3.58614	-3.93777	-2.12753	-2.35397	-1.40566	-0.778749	-0.676088	0.69938	-2.11415	5.90557	6.52161	5.49959
473	4.17059	3.24198	3.22281	0.392097	2.47081	0.737601	1.04321	2.81407	-1.5701	-0.333128	0.411755	-0.654114	-1.20758	-1.72402	-3.09565	-2.86246	-3.3237	-3.37862	-2.96105	-3.36812	-3.01346	-4.71824	-4.4234	-2.64376	2.22128	0.863974	-2.03954	-2.27757	-3.05132	-3.84451	-2.84312	-3.47158	1.03488	-0.16958	-0.106955	2.40715	-5.24392	-3.97084	-4.38055	-2.44344	-2.6123	-1.77922	-1.02014	-1.09777	0.301775	-2.57558	5.34983	6.05799	5.21607
474	6.41356	5.48807	4.93783	2.6094	4.27441	2.83838	3.26201	4.82483	0.68462	1.74309	2.49806	1.38201	0.894469	0.36767	-1.24644	-1.03983	-1.74879	-1.84722	-1.32764	-1.65665	-1.36269	-2.73221	-2.97005	-1.20029	4.03473	2.75928	-0.249005	-0.483046	-1.21058	-2.19381	-1.04407	-1.71668	3.02806	1.75279	1.83873	4.28628	-3.32966	-2.21814	-2.7094	-0.511857	-0.694837	0.155248	1.00391	0.826279	2.42783	-0.45012	7.05114	8.10032	7.25767
475	2.96895	1.33992	1.7711	-1.25638	1.01506	-0.830571	-0.127817	1.42886	-2.76738	-1.59441	-0.68243	-1.87888	-2.38469	-2.72893	-4.15425	-3.94422	-4.38645	-4.27966	-3.89247	-4.21629	-3.81764	-5.02541	-4.78206	-2.3036	2.51233	0.396461	-3.1568	-3.10619	-4.06988	-4.81699	-3.90943	-4.50105	-0.162221	-1.41725	-1.74353	1.19373	-6.09484	-5.0273	-5.35734	-3.45742	-3.52017	-2.79	-1.92435	-2.07415	-0.647727	-3.25342	4.34636	5.39782	4.44008
476	4.86826	2.98788	3.11616	0.41419	2.34984	0.647314	1.69445	3.04397	-0.81836	0.20356	1.28952	-0.0480663	-0.562002	-0.772522	-2.42597	-2.12825	-2.8583	-2.64751	-2.06322	-2.36722	-1.87655	-2.51936	-2.85246	-0.17833	4.88371	2.65164	-1.19527	-1.14773	-2.15665	-3.17858	-2.21957	-2.94263	1.49718	0.172857	-0.348115	2.6058	-4.44387	-3.62777	-3.87936	-1.71182	-1.64529	-0.893841	0.158972	-0.0430433	1.59225	-0.793501	6.23493	7.73969	6.66164
477	3.19891	0.540239	1.5527	-1.66677	0.759204	-1.2476	0.134356	1.36966	-2.40682	-1.34062	-0.12949	-1.5448	-2.02138	-2.05669	-3.60806	-3.3716	-3.90746	-3.5385	-3.096	-3.29465	-2.77593	-3.03648	-3.05408	0.405909	5.08836	1.90309	-2.56336	-2.10479	-3.36674	-4.16804	-3.39538	-4.0014	0.0609241	-1.24519	-2.22362	1.25676	-5.356	-4.6801	-4.82907	-2.8867	-2.71846	-2.11356	-1.04119	-1.28955	0.174054	-1.91279	4.88096	6.46451	5.32257
478	3.0042	0.191413	1.27402	-1.90843	0.547731	-1.37612	0.0636549	0.957522	-2.84335	-2.02645	-0.999775	-2.49375	-2.69652	-2.79806	-4.65858	-4.65423	-5.25367	-5.02318	-4.66099	-4.3813	-4.16581	-4.1258	-3.73707	0.124218	4.64017	0.84691	-4.05121	-3.03242	-4.62737	-5.25208	-4.40103	-4.80201	-0.678222	-2.17668	-3.36714	0.652199	-5.62131	-5.11324	-5.54664	-3.4628	-3.32997	-2.94924	-1.77583	-2.33549	-0.808533	-3.17487	3.37297	4.98916	4.22362
479	3.93449	0.981164	1.66012	-1.03768	0.985938	-0.656043	1.08204	1.85957	-1.34571	-0.578516	0.669399	-0.807076	-1.07113	-0.97439	-2.75984	-2.692	-3.35295	-2.88782	-2.53782	-2.33194	-2.05791	-1.65707	-2.01199	1.62069	6.29745	2.65394	-2.18614	-1.23508	-2.62092	-3.33625	-2.58189	-3.08315	0.86916	-0.551138	-1.97399	1.95144	-3.86308	-3.69309	-3.8264	-1.81334	-1.58528	-1.24723	-0.18278	-0.645776	0.770563	-1.17477	4.8874	6.71595	5.63718
480	3.57046	0.0900932	1.39292	-1.83552	0.486331	-1.61282	0.513165	1.31923	-1.88303	-1.04898	0.480798	-1.21105	-1.63777	-1.28371	-3.09248	-2.78412	-3.54958	-2.81347	-2.22857	-2.13215	-1.52794	-0.578666	-0.878895	3.32357	7.58371	3.44211	-1.84079	-0.87967	-2.53824	-3.44851	-2.88027	-3.5533	0.123091	-1.29987	-3.16956	0.953749	-4.50052	-4.43041	-4.31993	-2.22458	-1.69429	-1.30616	0.0129169	-0.357294	1.1239	-0.397828	5.29685	7.36292	6.10556
481	3.43976	-0.330904	1.20374	-2.2071	0.119876	-2.17817	0.343429	1.06548	-1.92073	-1.10932	0.650977	-1.19371	-1.67825	-1.05495	-2.88097	-2.47201	-3.29157	-2.24482	-1.60167	-1.41105	-0.690025	0.724208	0.693607	5.26967	9.01697	4.30557	-1.39647	-0.180989	-2.08257	-2.97164	-2.65296	-3.39235	-0.157465	-1.61749	-4.17266	0.329143	-4.18805	-4.50565	-4.07473	-2.0302	-1.24797	-0.947923	0.455006	0.133072	1.52689	0.30676	5.72233	7.84817	6.5472
482	3.02522	-0.790808	0.396052	-2.58548	-0.58134	-2.59604	0.0642466	0.589963	-1.96771	-1.29429	0.533304	-1.27727	-1.72036	-1.0172	-2.83249	-2.4097	-3.24722	-2.10474	-1.49475	-1.28619	-0.609589	0.977656	0.263333	4.52335	8.45953	4.08152	-1.4047	-0.26457	-1.9764	-2.90862	-2.62241	-3.40453	-0.207793	-1.62946	-4.14408	0.210281	-4.11517	-4.56288	-4.02217	-2.03662	-1.2162	-1.02346	0.334914	-0.0209543	1.38189	0.37591	5.31054	7.64832	6.19358
483	2.71852	-0.645823	0.110662	-2.60374	-0.727748	-2.49581	-0.247001	0.376957	-2.4088	-1.71768	-0.10209	-1.76649	-2.17663	-1.74129	-3.55126	-3.18724	-4.00998	-3.13357	-2.52936	-2.46527	-1.8345	-0.727434	-1.6855	2.14685	6.55818	2.83238	-2.21926	-1.41593	-2.87614	-3.88544	-3.35804	-4.11504	-0.445086	-1.84282	-3.65686	0.267356	-4.99438	-5.08445	-4.83082	-2.76307	-2.17515	-1.8612	-0.557721	-0.926678	0.612641	-0.709939	4.59666	6.88594	5.44861
484	1.57335	-1.64173	-1.61054	-3.45097	-2.20171	-3.31416	-1.04539	-0.552869	-2.5355	-1.91029	-0.245729	-1.64491	-2.01103	-1.50577	-2.98023	-2.7557	-3.3375	-2.36426	-2.11819	-2.09882	-1.66418	-0.628479	-2.40819	0.72848	5.28062	2.17691	-2.31159	-1.62408	-2.55005	-3.3339	-2.90412	-3.57494	-0.169102	-1.34797	-3.02304	0.559504	-4.31503	-4.6592	-4.14346	-2.55189	-2.09804	-1.93678	-1.0502	-1.3228	-0.0708309	-1.06401	3.85831	6.15023	4.42116
485	1.70906	-1.00901	-1.3191	-2.9811	-1.7944	-2.72818	-0.842623	-0.248998	-2.50985	-1.8679	-0.424248	-1.73136	-2.02137	-1.74399	-3.2479	-3.16209	-3.71802	-2.97355	-2.80677	-2.76758	-2.47033	-1.86807	-3.34892	-0.381488	4.40305	1.47336	-2.86804	-2.21376	-3.08736	-3.7915	-3.18998	-3.74951	-0.0662949	-1.28131	-2.63897	0.855408	-4.44054	-4.62354	-4.38064	-2.7296	-2.49295	-2.26189	-1.47142	-1.77444	-0.509876	-1.92688	3.58748	5.64441	4.08038
486	1.27806	-1.31246	-2.10809	-3.22464	-2.43438	-2.95972	-1.14273	-0.639848	-2.49615	-1.93484	-0.494985	-1.66006	-1.93854	-1.67629	-3.06359	-2.96441	-3.47065	-2.73332	-2.60987	-2.64453	-2.37411	-1.82775	-3.9915	-1.54351	3.3676	1.0934	-2.75547	-2.34807	-2.89506	-3.62714	-3.02101	-3.61474	0.0950937	-1.01326	-1.99185	1.06309	-4.37019	-4.47154	-4.1753	-2.6771	-2.49101	-2.31529	-1.65296	-1.92624	-0.682331	-1.89641	3.2188	5.39816	3.64274
487	1.60493	-1.35303	-1.46243	-3.14531	-1.82356	-2.69616	-0.907103	-0.29753	-2.50882	-1.8148	-0.429215	-1.60478	-1.88863	-1.68209	-3.04983	-2.9927	-3.41734	-2.75488	-2.66295	-2.70951	-2.44224	-1.93238	-3.87815	-1.20966	3.73484	1.17692	-2.83498	-2.32929	-2.96543	-3.63282	-2.99445	-3.52143	0.24668	-0.877606	-1.88565	1.41842	-4.37314	-4.30883	-4.13158	-2.62469	-2.48834	-2.27369	-1.60642	-1.89873	-0.69359	-1.96114	3.26626	5.37699	3.70688
488	2.15024	-0.453421	-0.516855	-2.46333	-0.941117	-2.01622	-0.433931	0.351148	-2.34085	-1.56692	-0.28063	-1.50955	-1.8087	-1.71286	-3.16516	-3.10745	-3.56456	-3.01092	-2.86422	-2.89896	-2.62709	-2.45156	-3.75688	-0.925818	4.05203	1.31534	-2.83754	-2.28797	-3.11362	-3.77554	-3.06535	-3.58552	0.340168	-0.87619	-1.8641	1.52274	-4.51146	-4.30871	-4.26571	-2.60199	-2.49944	-2.18802	-1.4435	-1.75428	-0.499763	-2.16728	3.75481	5.62774	4.16422
489	2.58332	0.573794	-0.414979	-1.56522	-0.644929	-1.1578	0.164049	0.905124	-1.48881	-0.824855	0.37102	-0.704671	-0.973791	-0.985022	-2.40255	-2.34778	-2.84313	-2.38264	-2.2451	-2.33481	-2.141	-2.21622	-4.0683	-1.94281	3.28363	1.39323	-2.15134	-1.90179	-2.39335	-3.12254	-2.3199	-2.88437	1.22563	0.062476	-0.43336	2.40222	-3.85134	-3.54564	-3.54109	-1.90347	-1.90914	-1.60272	-0.993752	-1.28471	-0.00442581	-1.71808	4.11874	5.98262	4.4222
490	2.478	0.33729	-0.625836	-1.67818	-0.764005	-1.16659	0.139784	0.880991	-1.33924	-0.661817	0.565367	-0.429741	-0.717677	-0.711903	-1.99773	-1.89842	-2.29985	-1.83728	-1.72398	-1.8953	-1.68639	-1.80873	-4.12421	-2.34303	2.94644	1.47887	-1.73282	-1.65372	-1.933	-2.66072	-1.89138	-2.49406	1.60175	0.50982	0.266122	2.85913	-3.63606	-3.14911	-3.08694	-1.59918	-1.61339	-1.34765	-0.828311	-1.0855	0.139414	-1.36698	4.16932	6.12264	4.38722
491	2.43791	0.0527044	-0.10076	-1.91943	-0.324949	-1.24002	0.014579	0.939596	-1.83171	-0.972379	0.193134	-0.854105	-1.16036	-1.2069	-2.46686	-2.42191	-2.69903	-2.2981	-2.24532	-2.40169	-2.1907	-2.5194	-4.15722	-1.94113	3.32416	1.29013	-2.28132	-1.99316	-2.50915	-3.09461	-2.32952	-2.83845	1.23765	0.0956463	-0.344175	2.64296	-4.04368	-3.43248	-3.47562	-1.98625	-2.03333	-1.71584	-1.16418	-1.44584	-0.293896	-2.03124	4.04465	5.79013	4.24372
492	2.88408	1.15675	0.453068	-1.08185	0.251991	-0.511369	0.52009	1.56351	-1.29826	-0.437819	0.682881	-0.334348	-0.676292	-0.785913	-2.04848	-1.94549	-2.27116	-1.90124	-1.78689	-1.98827	-1.75341	-2.39609	-3.88892	-1.97236	3.31791	1.64368	-1.67641	-1.54806	-2.03332	-2.67847	-1.88469	-2.46497	1.72396	0.567803	0.318253	3.04393	-3.77853	-3.09232	-3.12321	-1.56697	-1.61512	-1.24216	-0.687846	-0.936326	0.23683	-1.7189	4.77709	6.32443	4.8227
493	2.11259	0.770194	-0.682276	-1.46861	-0.634544	-0.810682	-0.0637869	0.874329	-1.63268	-0.89992	0.113588	-0.720044	-0.995805	-1.2101	-2.37848	-2.28975	-2.57253	-2.28328	-2.21116	-2.46668	-2.29856	-3.09053	-5.32316	-4.15302	1.28608	0.528136	-2.11341	-2.29529	-2.39952	-3.06395	-2.21518	-2.80265	1.51283	0.444681	0.780254	2.9521	-4.15593	-3.27364	-3.37627	-1.96049	-2.12617	-1.81848	-1.42493	-1.66553	-0.479147	-2.32489	3.79636	5.44012	3.76937
494	2.78967	1.06101	0.252514	-1.03557	0.290298	-0.189869	0.510183	1.5054	-1.34182	-0.527639	0.384068	-0.45175	-0.711388	-1.02305	-2.21602	-2.17408	-2.41507	-2.27597	-2.21467	-2.47601	-2.36288	-3.2796	-5.43303	-4.24812	1.34518	0.561225	-2.05976	-2.22749	-2.33441	-2.96028	-2.03421	-2.55903	1.85958	0.765978	1.16848	3.45913	-3.98091	-2.88677	-3.16722	-1.71309	-1.97346	-1.61756	-1.23026	-1.50908	-0.305123	-2.26551	3.87265	5.5057	3.94815
495	3.78108	2.12575	1.76402	-0.120271	1.59099	0.622311	1.32784	2.53254	-0.814263	0.136163	1.03917	0.0822554	-0.251809	-0.575648	-1.85557	-1.77903	-2.07544	-1.96975	-1.82381	-2.06792	-1.9013	-3.01692	-4.31673	-2.68833	2.79842	1.48945	-1.49793	-1.5089	-1.94121	-2.5796	-1.64413	-2.18581	2.23051	1.06025	1.18082	3.73812	-3.67706	-2.59493	-2.89339	-1.25934	-1.45294	-0.982808	-0.439699	-0.725191	0.503319	-1.78045	4.99563	6.38693	5.0765
496	2.78557	1.97566	0.567567	-0.383897	0.740923	0.49096	0.697138	1.8499	-1.19914	-0.369016	0.337935	-0.36017	-0.592403	-1.07882	-2.20393	-2.19985	-2.37028	-2.35927	-2.34992	-2.6021	-2.56441	-4.07618	-5.88386	-5.1731	0.376493	0.0706779	-2.11241	-2.37169	-2.42335	-2.96565	-1.98622	-2.48495	2.05623	0.974591	1.73781	3.73528	-3.97735	-2.69971	-3.08745	-1.65492	-2.01219	-1.6497	-1.36492	-1.65666	-0.540929	-2.88446	3.85992	5.0588	3.66353
497	1.36494	0.752811	-0.23151	-1.58475	0.000463676	-0.468745	-0.527838	0.761022	-2.67475	-1.74557	-1.19456	-1.81987	-1.9998	-2.57844	-3.56335	-3.62923	-3.53391	-3.59738	-3.74088	-3.90465	-3.94931	-5.98179	-7.20191	-6.5526	-1.18361	-1.56128	-3.61894	-3.72152	-3.887	-4.15664	-3.24806	-3.63451	0.832448	-0.26126	0.594788	2.73234	-5.18401	-3.66694	-4.13871	-2.88847	-3.29029	-3.02804	-2.8254	-3.19554	-2.2891	-4.91608	2.40707	3.1897	1.97596
498	0.783252	0.798571	-1.09677	-1.68305	-0.674599	-0.61396	-0.954202	0.296879	-2.81914	-1.99073	-1.48452	-1.97933	-2.15791	-2.78764	-3.7042	-3.70181	-3.64061	-3.70397	-3.79649	-4.0531	-4.06127	-6.14362	-7.97266	-7.95509	-2.57567	-2.12662	-3.61802	-4.05392	-3.93861	-4.31303	-3.38372	-3.84821	0.706837	-0.313278	0.996252	2.58775	-5.48622	-3.84664	-4.30583	-3.11643	-3.54765	-3.30289	-3.18543	-3.50215	-2.5612	-5.04613	2.01082	2.84907	1.44473
499	0.729106	0.842729	-1.09754	-1.73843	-0.709875	-0.673428	-1.2575	0.0852329	-3.1933	-2.34537	-1.92505	-2.37549	-2.60087	-3.33715	-4.24158	-4.14422	-4.12977	-4.28294	-4.245	-4.63839	-4.56753	-6.79886	-8.95793	-9.45809	-4.05366	-2.88441	-3.87037	-4.6677	-4.36501	-4.86506	-3.89207	-4.42545	0.230375	-0.747867	0.926365	2.13516	-6.25208	-4.32302	-4.87347	-3.67511	-4.14859	-3.82409	-3.70756	-3.9425	-2.85017	-5.29878	1.56493	2.51771	1.03809
500	0.118803	0.732822	-2.03228	-1.86156	-1.41256	-0.806521	-1.52123	-0.308663	-3.12518	-2.41014	-1.99144	-2.33263	-2.50085	-3.21809	-4.05524	-3.97834	-3.94254	-4.05151	-4.07317	-4.42099	-4.39817	-6.55054	-8.99447	-9.68708	-4.40799	-2.99697	-3.79442	-4.60862	-4.18683	-4.66561	-3.71444	-4.25028	0.373298	-0.545091	1.33226	2.26623	-6.0022	-4.14122	-4.63616	-3.53353	-4.00349	-3.78551	-3.7527	-4.02004	-3.02118	-5.33383	1.30737	2.22709	0.620847
501	0.650334	0.578876	-1.6852	-1.90731	-1.2786	-0.989628	-1.1331	0.00488949	-2.74024	-1.98917	-1.33177	-1.8639	-2.07662	-2.5967	-3.5462	-3.48845	-3.53474	-3.47816	-3.50971	-3.81187	-3.74526	-5.45604	-7.66773	-7.54997	-2.15575	-1.72924	-3.34537	-3.85697	-3.67875	-4.1804	-3.27601	-3.81117	0.698603	-0.290924	0.93793	2.43657	-5.40087	-3.94613	-4.27502	-3.06771	-3.42908	-3.17708	-3.01568	-3.27573	-2.24337	-4.45723	2.23527	3.35103	1.74891
502	1.65797	1.10272	-0.794603	-1.31167	-0.520868	-0.420967	-0.455525	0.670362	-2.19162	-1.42763	-0.755603	-1.35191	-1.59929	-2.14426	-3.20305	-3.118	-3.29926	-3.29739	-3.22122	-3.58997	-3.48395	-4.99836	-7.39076	-7.21888	-1.69146	-1.24447	-2.91337	-3.52623	-3.31216	-3.95196	-2.96851	-3.53369	1.07413	0.0675371	1.26291	2.78675	-5.14314	-3.67224	-4.07476	-2.73221	-3.12123	-2.7584	-2.52334	-2.74489	-1.5367	-3.6893	2.71479	4.06992	2.46701
503	0.520593	-0.237257	-2.56163	-2.44356	-2.15234	-1.59385	-1.24288	-0.372983	-2.37937	-1.76405	-0.809305	-1.39532	-1.63114	-1.88452	-2.79577	-2.64398	-2.73829	-2.45451	-2.44322	-2.75803	-2.60224	-3.64911	-6.63468	-6.38403	-1.08604	-0.703965	-2.47091	-3.00661	-2.70896	-3.31163	-2.54945	-3.1854	1.08469	0.148426	1.21885	2.65522	-4.7231	-3.48035	-3.53319	-2.47001	-2.66063	-2.53272	-2.33238	-2.5585	-1.47599	-3.06184	2.67391	4.33247	2.36749
504	-0.642273	-1.15095	-3.98203	-3.42173	-3.48163	-2.47345	-2.70304	-1.87404	-3.90155	-3.38684	-2.74718	-3.14574	-3.28515	-3.83574	-4.7538	-4.66331	-4.78487	-4.72235	-4.67644	-5.04003	-4.93427	-6.12484	-9.55961	-9.93741	-4.72984	-3.44876	-4.50192	-5.39809	-4.78496	-5.43767	-4.53039	-5.09736	-0.580873	-1.42008	0.378939	1.25913	-6.60245	-5.03359	-5.42025	-4.40719	-4.81781	-4.65311	-4.56339	-4.75578	-3.50374	-5.09451	0.165467	1.90602	-0.0480499
505	1.83668	0.522592	-1.63733	-1.75142	-1.55758	-1.11962	-0.910053	-0.129574	-2.47126	-1.9469	-1.2274	-1.87861	-2.11781	-2.66101	-3.94506	-3.76581	-4.30426	-4.27428	-3.93662	-4.4214	-4.17185	-4.82292	-8.22286	-8.07597	-2.76206	-1.8927	-3.37171	-4.36307	-3.87411	-4.91762	-3.83488	-4.51395	0.236481	-0.684899	0.752206	1.84787	-6.0051	-4.65763	-5.11791	-3.61158	-4.00182	-3.50589	-3.12028	-3.23923	-1.58463	-3.17869	1.64251	3.6835	1.92802
506	0.182637	-0.653836	-3.72992	-2.79852	-3.34939	-2.15144	-1.89084	-1.29281	-2.68682	-2.33117	-1.45986	-1.95376	-2.13381	-2.47011	-3.4782	-3.28933	-3.60416	-3.39234	-3.23569	-3.587	-3.4278	-4.05806	-7.79297	-7.923	-2.91431	-1.81819	-3.05221	-3.92464	-3.31498	-4.1489	-3.30203	-3.99496	0.339458	-0.46194	1.1165	1.86063	-5.4184	-4.15576	-4.30959	-3.22602	-3.46252	-3.31829	-3.10675	-3.28299	-1.94974	-3.18035	1.34183	3.37507	1.31202
507	0.767517	-0.159903	-2.76082	-2.35867	-2.46658	-1.73405	-1.23524	-0.530648	-2.26015	-1.77574	-0.808663	-1.43412	-1.65106	-1.90136	-2.96319	-2.81469	-3.11717	-2.83537	-2.73323	-3.04978	-2.8896	-3.56003	-6.79104	-6.44157	-1.1947	-0.819915	-2.6305	-3.22495	-2.87432	-3.64045	-2.80319	-3.46402	0.84591	-0.0624994	0.977835	2.28838	-4.83094	-3.79794	-3.8788	-2.67179	-2.86978	-2.67881	-2.41416	-2.61402	-1.36196	-2.81369	2.38251	4.27361	2.31618
508	2.04797	0.384109	-1.27511	-1.78077	-1.29571	-1.26175	-0.388221	0.359036	-1.80821	-1.23135	-0.157302	-1.018	-1.31319	-1.49389	-2.76937	-2.53567	-3.01649	-2.69989	-2.41496	-2.76508	-2.47495	-2.84341	-5.834	-4.92451	0.397774	0.201725	-2.12579	-2.63844	-2.54189	-3.48601	-2.61205	-3.34467	1.05687	0.028031	0.638052	2.40171	-4.77281	-3.82144	-3.90472	-2.40262	-2.50191	-2.15811	-1.64053	-1.84535	-0.390019	-1.87243	3.28297	5.3388	3.53281
509	2.20534	0.349859	-1.71801	-1.62986	-1.70991	-1.26866	-0.0869302	0.381003	-1.00941	-0.649085	0.579289	-0.265978	-0.542241	-0.544744	-1.80409	-1.47689	-2.02923	-1.59549	-1.26256	-1.55999	-1.28582	-1.25695	-4.79881	-4.09805	0.901826	1.01723	-1.05359	-1.62274	-1.3709	-2.39945	-1.63528	-2.47995	1.70435	0.747465	1.42945	2.83827	-3.87538	-3.03255	-2.89163	-1.49821	-1.4471	-1.26016	-0.743619	-0.960212	0.480368	-0.555154	3.6636	5.94959	3.96485
510	1.9956	0.480728	-2.03332	-1.48336	-1.85903	-1.077	-0.0556261	0.369217	-0.812507	-0.47879	0.648439	-0.0660076	-0.258406	-0.333634	-1.52331	-1.40085	-1.8792	-1.49998	-1.37374	-1.60199	-1.4918	-1.56627	-4.98627	-4.29754	0.818467	0.780636	-1.3362	-1.74385	-1.42621	-2.2747	-1.45566	-2.12764	1.97637	1.08773	1.7051	3.16406	-3.21009	-2.61149	-2.55876	-1.27014	-1.38642	-1.23313	-0.924277	-1.13625	0.131756	-1.01392	3.47373	5.60465	3.61886
511	1.93424	-0.0175615	-1.63956	-2.02036	-1.68173	-1.59023	-0.358675	0.202378	-1.56884	-1.06597	0.122697	-0.777622	-1.01316	-1.03621	-2.33084	-2.22503	-2.70312	-2.25562	-2.11642	-2.30423	-2.12517	-2.10934	-4.95417	-3.58155	1.63942	0.735013	-2.07878	-2.20481	-2.24557	-3.05972	-2.25779	-2.89002	1.23419	0.214781	0.283576	2.45585	-3.94274	-3.48255	-3.43148	-1.98525	-2.03651	-1.81113	-1.3436	-1.59061	-0.288253	-1.62385	3.38445	5.47651	3.65381
512	2.57816	-0.0482672	-1.16494	-1.87048	-1.40013	-1.6018	0.132813	0.538003	-1.01776	-0.577902	0.819987	-0.246995	-0.526753	-0.331992	-1.73624	-1.49744	-2.1083	-1.50596	-1.21702	-1.36139	-1.08704	-0.56893	-3.58658	-1.92263	3.07751	1.88778	-1.16922	-1.2076	-1.37655	-2.33564	-1.63886	-2.39469	1.56097	0.507157	0.215479	2.57239	-3.45678	-3.16006	-2.90953	-1.36688	-1.19424	-1.02202	-0.372777	-0.64704	0.731917	-0.267773	4.06233	6.41862	4.55319
513	2.91959	0.607967	-1.34341	-1.10147	-1.3817	-0.895033	0.782151	0.987196	0.174319	0.420734	1.77951	0.897154	0.696942	0.884862	-0.415751	-0.255292	-0.857897	-0.311518	-0.13645	-0.256582	-0.144199	0.373023	-3.08399	-1.93897	2.96097	2.34416	-0.200414	-0.351547	-0.187256	-1.08643	-0.377597	-1.09199	2.70375	1.79033	1.78388	3.61491	-1.97016	-1.76717	-1.48839	-0.149386	-0.083836	-0.0116217	0.405062	0.169971	1.42897	0.624001	4.46727	6.82726	4.82236
514	2.65071	0.449087	-1.439	-1.3398	-1.4702	-1.08054	0.475203	0.74693	-0.348058	-0.0331373	1.23294	0.345331	0.180243	0.278646	-1.06847	-1.05982	-1.65027	-1.13642	-1.06299	-1.12453	-1.0726	-0.599479	-3.64226	-2.17146	2.87558	1.76735	-1.1534	-1.09541	-1.08471	-1.88059	-1.10354	-1.674	2.16217	1.21727	0.946261	3.14613	-2.31028	-2.32643	-2.17734	-0.774856	-0.814551	-0.681009	-0.287488	-0.541361	0.692818	-0.369836	3.99046	6.22501	4.35287
515	2.06436	-0.745672	-1.68154	-2.50258	-1.98234	-2.30001	-0.341598	-0.0259624	-1.4856	-1.06412	0.39755	-0.741149	-0.979689	-0.677389	-2.11623	-1.99313	-2.60087	-1.875	-1.69887	-1.70315	-1.48861	-0.673271	-3.3195	-1.13042	3.74129	1.78584	-1.81635	-1.49252	-1.88568	-2.7101	-2.08835	-2.72625	0.950381	-0.115664	-1.00514	1.83984	-3.41187	-3.56846	-3.24294	-1.73359	-1.52525	-1.40833	-0.758036	-1.05202	0.238094	-0.741929	3.69363	6.03995	4.22571
516	2.77459	-0.383393	-1.26968	-1.96203	-1.65012	-1.96754	0.463918	0.597911	-0.269804	0.0274855	1.75259	0.536214	0.242234	0.840273	-0.558606	-0.254657	-0.899153	0.0254402	0.280948	0.316501	0.573306	1.71688	-1.3532	0.695061	5.27302	3.48775	0.0364979	0.347744	0.0163134	-0.875328	-0.461459	-1.27455	2.03914	1.00846	-0.0996744	2.58262	-2.04592	-2.31311	-1.60333	-0.221927	0.245763	0.194133	0.890132	0.606094	1.84229	1.32766	4.96372	7.51651	5.51628
517	3.05944	0.220983	-1.37089	-1.26224	-1.52476	-1.19758	0.921891	0.928637	0.472359	0.654454	2.13549	1.17159	1.01823	1.39162	0.0516413	0.0655115	-0.577309	0.115511	0.163375	0.210662	0.229543	1.25146	-1.97207	-0.293377	4.40784	2.97274	-0.131159	0.133343	0.121416	-0.645266	-0.0333681	-0.601154	2.72933	1.85742	1.02567	3.39666	-0.932513	-1.39461	-0.981302	0.276769	0.386099	0.380857	0.772509	0.529526	1.67303	1.07359	4.5995	7.05355	5.0793
518	3.3492	0.372997	-0.679532	-1.30266	-1.07748	-1.40385	1.08378	1.1459	0.25009	0.458656	2.22106	0.87956	0.621841	1.27644	-0.256431	0.0260283	-0.72243	0.285633	0.566401	0.706103	0.967457	2.25626	-0.410012	2.00186	6.54021	4.26308	0.386314	0.897047	0.32443	-0.552745	-0.163692	-0.943457	2.23356	1.11202	-0.435515	2.5037	-1.43038	-1.99771	-1.28435	0.202904	0.717813	0.677232	1.46764	1.15878	2.44241	1.78999	5.69238	8.2505	6.34919
519	6.02508	2.81845	2.14652	1.44034	1.86409	1.44593	4.22059	4.45787	3.91549	4.34435	6.30796	5.07723	4.68344	5.54627	4.35085	4.59726	4.10765	5.18517	5.17897	5.2982	5.40382	6.6102	3.83895	6.08333	10.614	8.27913	4.51789	5.16833	4.81182	4.19232	4.41698	3.66656	6.42977	5.41918	3.57842	6.62248	2.98724	2.37387	3.44687	4.53328	5.04538	4.9234	5.36896	5.18977	6.0176	5.65899	9.53613	11.8551	9.76101
520	11.5105	8.0275	7.21918	7.04021	7.22674	7.40622	9.65126	9.6962	9.30672	9.6045	10.9165	10.0415	9.99394	10.2708	8.80014	8.39421	7.64653	7.94128	7.69255	8.00022	7.4674	8.57495	5.80214	7.63006	12.6165	10.5679	7.23736	8.05614	8.11962	7.62997	8.53075	8.31688	11.5659	10.6322	9.14281	12.2546	8.47492	7.69948	7.78549	9.13096	8.82652	8.8924	8.84172	8.59592	9.3437	8.54839	12.0338	14.1009	12.4312
521	8.55681	5.04321	4.10387	4.31344	4.34196	4.965	6.84906	6.87876	6.72873	7.11543	8.14679	7.63239	7.73202	7.75062	6.62079	5.74471	5.32794	5.46418	4.73396	5.0367	4.27346	5.21032	2.43935	4.15989	9.1642	7.06244	3.86934	4.8145	5.17191	5.06716	6.05895	6.28658	9.38567	8.79087	7.44406	10.5842	6.97418	5.82733	5.68769	6.57968	5.86962	5.94063	5.48225	5.29328	5.77513	4.95398	8.52532	10.4057	8.76908
522	8.32673	4.75486	4.05086	4.12059	4.29516	4.72685	6.96597	7.1663	7.31643	7.94069	9.25733	8.81103	8.74371	9.06775	8.35233	7.52387	7.44173	7.82303	6.8365	6.98992	6.24998	7.17377	4.27968	5.92462	10.7952	8.59194	5.43618	6.41191	6.94043	7.06384	7.76952	7.96305	10.5426	10.1003	8.41264	11.591	8.39693	7.12419	7.50116	7.91022	7.31424	7.3055	6.60287	6.58995	6.67973	6.25214	9.86488	11.584	9.70416
523	8.97998	5.31008	4.51308	4.90499	4.94694	5.74753	7.63454	7.81151	8.12268	8.78105	9.78964	9.62796	9.71865	9.74805	9.16504	7.91723	7.93209	8.00019	6.70583	6.87715	5.84285	6.62303	3.72749	5.11622	10.1513	8.06873	5.14871	6.21514	7.02826	7.37533	8.32119	8.88267	11.5259	11.3092	9.80757	12.9673	9.76613	8.25364	8.2652	8.51929	7.49261	7.55583	6.50304	6.51077	6.42729	5.85192	9.4293	10.9591	9.17709
524	8.5675	4.98349	4.09065	4.58455	4.56758	5.4625	7.25737	7.40234	7.73723	8.39596	9.36425	9.23252	9.34027	9.32769	8.77001	7.48776	7.53329	7.61457	6.2856	6.44882	5.41784	6.18227	3.34337	4.78431	9.64817	7.59409	4.69068	5.7732	6.57946	6.95346	7.89807	8.48867	11.1042	10.9406	9.46773	12.5665	9.43961	7.87727	7.8676	8.08883	7.05322	7.10847	6.04425	6.04303	5.94434	5.31885	8.95842	10.5142	8.71126
525	9.5993	6.12886	5.26401	5.5901	5.69782	6.45285	8.24491	8.40032	8.50386	9.08308	10.1174	9.82248	9.92399	9.95572	9.21857	8.13532	8.1062	8.23227	7.07591	7.3346	6.37973	7.03312	4.36496	5.84712	10.7841	8.7066	5.68339	6.77176	7.37167	7.64384	8.54704	8.97312	11.7531	11.3901	9.98032	13.1138	9.67357	8.41583	8.43522	8.83987	7.97443	7.97354	7.11127	7.0214	7.07142	6.28794	10.1065	11.6848	9.95493
526	10.5442	7.1404	6.18786	6.70314	6.73711	7.67641	9.33479	9.6335	9.94889	10.6722	11.6783	11.5719	11.6379	11.629	11.1665	9.9339	10.0606	10.135	8.75702	8.87238	7.83622	8.37074	5.67583	6.90849	11.7728	9.86731	7.06541	8.13381	8.98263	9.40866	10.3287	10.8783	13.4929	13.3426	11.9471	14.9254	11.6096	10.1877	10.2651	10.4183	9.39451	9.45242	8.30413	8.36659	8.17338	7.47215	11.3511	12.7546	10.9263
527	12.393	8.92956	8.17703	8.62462	8.77729	9.66482	11.3567	11.682	12.0631	12.8471	13.8201	13.7858	13.8709	13.8637	13.502	12.1673	12.4295	12.4179	10.833	11.0075	9.77789	10.1772	7.64284	8.78115	13.5985	11.6922	8.98567	10.1705	11.1106	11.7205	12.647	13.3016	15.8022	15.7084	14.2583	17.3147	14.0309	12.6414	12.7226	12.7212	11.589	11.6127	10.2547	10.3137	9.89723	9.11565	13.0449	14.2302	12.539
528	13.0033	9.495	8.90602	9.16938	9.43641	10.1633	11.9671	12.2543	12.5801	13.3029	14.391	14.2213	14.2727	14.3843	13.926	12.7661	12.9781	13.0828	11.6465	11.8679	10.7403	11.1665	8.75316	10.0376	14.7689	12.7447	9.90771	11.0738	11.8584	12.3856	13.2022	13.7066	16.1734	15.9618	14.4244	17.5276	14.2919	13.0175	13.2229	13.2999	12.364	12.3356	11.1397	11.178	10.8385	10.1268	14.0028	15.2557	13.5611
529	11.67	8.11199	7.56709	7.60203	7.95162	8.4697	10.3972	10.5681	10.6142	11.2047	12.3421	11.9612	12.0247	12.1977	11.4445	10.4639	10.4897	10.6741	9.5121	9.8609	8.88133	9.44279	7.04355	8.65791	13.4865	11.2375	8.08756	9.29692	9.76666	10.1023	10.8975	11.2471	13.8959	13.4378	11.8458	15.112	11.7874	10.6546	10.8139	11.1944	10.462	10.3773	9.54371	9.41821	9.37449	8.57728	12.4391	13.9367	12.2765
530	13.691	10.0002	9.64691	9.67342	10.1105	10.669	12.5156	12.7162	12.8517	13.5209	14.5627	14.3359	14.4139	14.5355	13.9035	12.7574	12.8981	12.9632	11.5997	11.9697	10.8255	11.1963	8.98961	10.5448	15.3465	13.059	10.0154	11.3215	11.92	12.4281	13.2644	13.7638	16.2932	15.966	14.329	17.6183	14.4199	13.1871	13.2889	13.5275	12.6426	12.5667	11.495	11.4099	11.1388	10.3124	14.1188	15.4436	13.8443
531	15.9145	12.0677	11.8645	11.9905	12.4588	13.1646	14.9267	15.1791	15.5348	16.3013	17.2702	17.256	17.3411	17.4213	17.0158	15.675	16.0053	15.9655	14.3174	14.685	13.3527	13.5832	11.3808	12.7552	17.5159	15.2819	12.4361	13.8197	14.6588	15.3937	16.2478	16.9312	19.2821	19.1501	17.5042	20.7814	17.6997	16.3276	16.4296	16.3967	15.3215	15.2451	13.8426	13.855	13.2996	12.5593	16.2304	17.3739	15.752
532	16.8471	12.9285	12.8705	12.8931	13.5024	14.1799	15.8302	16.1169	16.3799	17.1859	18.0836	18.0931	18.1782	18.2049	17.7796	16.4192	16.7462	16.7037	15.0476	15.4527	14.0684	14.3075	12.2928	13.6999	18.3048	15.9783	13.1085	14.6051	15.3799	16.1568	17.0168	17.7107	20.0744	19.9383	18.1966	21.5453	18.512	17.1623	17.1913	17.2099	16.1233	16.0426	14.5992	14.5965	13.9488	13.1287	16.8592	17.914	16.3465
533	19.3543	15.386	15.4646	15.5025	16.2106	16.9397	18.5304	18.7793	19.0776	19.8381	20.6899	20.7271	20.8762	20.8894	20.4768	19.0668	19.4694	19.358	17.5966	18.0814	16.5575	16.5669	14.6476	15.936	20.6096	18.3024	15.5545	17.1496	17.9857	18.8828	19.7303	20.4555	22.8389	22.6945	21.0551	24.4273	21.2581	20.0425	20.0097	19.9773	18.8392	18.695	17.1278	17.0916	16.3126	15.48	19.1473	20.0865	18.5593
534	21.2637	17.19	17.5139	17.4692	18.3446	19.0723	20.5982	20.8409	21.179	21.9253	22.7363	22.8156	22.9873	23.032	22.6506	21.2211	21.7374	21.5706	19.6853	20.2363	18.5908	18.3855	16.6882	17.8891	22.3966	20.1024	17.4854	19.213	20.103	21.1717	21.9736	22.7373	24.9765	24.8197	23.1359	26.5953	23.5563	22.5357	22.4562	22.2414	21.0308	20.8207	19.0965	19.0488	18.0805	17.2059	20.7929	21.556	20.125
[truncated: 238 more columns]
