# Supplementary material for: Sequence-based virtual screening using transformers
Source: Nat Commun. 2025 Jul 28;16:6925. doi: 10.1038/s41467-025-61833-8 (PMC12304311; doi:10.1038/s41467-025-61833-8)
Supplement: Supplementary file 8 — Source data [file 41467_2025_61833_MOESM8_ESM.zip › raw_data/Figure_4d.xlsx]

## Sheet: Figure_4d
	248	249	250	251	252	253	254	255	256	257	258	259	260	261	262	263	264	265	266	267	268	269	270	271	272	273	274	275	276	277	278	279	280	281	282	283	284	285	286	287	288	289	290	291	292	293	294	295	296
248		0.000305563	1.98294e-28	6.12164e-44	2.30069e-49	9.74671e-40	2.43974e-33	5.50323e-32	1.65493e-28	1.22343e-12	6.00282e-15	1.29312e-12	8.03862e-12	2.69529e-15	5.2814e-13	1.11288e-20	7.69774e-22	7.19543e-17	9.00372e-16	9.47488e-15	3.08219e-10	0.00042685	0.215836	0.000246097	1.64838e-06	0.252994	1.20528e-13	2.39288e-09	1.60418e-19	4.38693e-22	2.48342e-24	2.87837e-14	6.5038e-16	1.09862e-11	2.08516e-23	1.07687e-09	0.688777	2.21109e-18	4.47902e-24	2.95541e-26	9.60427e-19	1.96755e-17	5.43654e-09	9.25398e-09	9.04224e-06	1.30322e-06	0.0659463	0.0279451	0.525393
249	0.000305563		3.52139e-35	9.74716e-06	2.28529e-27	2.76928e-20	2.51283e-27	1.5739e-24	5.99578e-30	5.76883e-22	3.74826e-22	5.60099e-23	1.22691e-22	4.00112e-29	6.35686e-28	4.34502e-13	1.37986e-18	1.53317e-15	7.99173e-06	5.38575e-08	0.000651578	0.000555923	8.2122e-12	4.09505e-14	1.60257e-16	1.76305e-07	0.74169	8.17706e-07	2.57058e-06	1.4615e-16	4.48187e-21	7.66994e-33	2.48906e-18	3.07932e-11	3.78553e-05	0.000112088	7.06522e-36	3.635e-22	9.76012e-30	1.03939e-26	8.82071e-11	2.25435e-13	0.00042357	4.50251e-05	0.478149	0.472085	0.00276693	0.184237	0.00148814
250	1.98294e-28	3.52139e-35		1.50204e-29	8.91966e-16	2.19199e-13	2.13984e-11	3.55189e-12	1.47176e-05	0.000480671	1.72701e-12	1.27153e-09	0.00417953	1.75269e-06	2.17688e-07	2.05953e-17	1.39643e-15	3.99156e-11	2.92281e-13	4.12761e-07	2.3856e-07	0.00089846	0.156666	5.53246e-05	1.58584e-06	0.0388979	3.43023e-14	2.51599e-05	9.16975e-15	4.3157e-10	7.34072e-14	0.00866531	1.40771e-07	4.33393e-06	2.5089e-21	0.017139	2.86348e-22	0.567971	0.000103211	4.30391e-05	4.38734e-05	7.31543e-09	1.54902e-05	2.1841e-09	5.35906e-09	2.48709e-10	2.02915e-06	2.81129e-07	0.00405144
251	6.12164e-44	9.74716e-06	1.50204e-29		3.59e-36	3.81732e-18	1.81921e-40	2.79125e-34	3.5933e-25	1.54235e-17	6.89606e-17	1.08258e-15	3.12624e-17	1.17464e-27	4.11708e-26	4.2656e-14	6.17495e-23	2.31775e-26	5.17387e-11	7.58989e-19	2.56362e-09	6.13433e-06	6.34958e-21	5.66615e-21	9.0621e-23	2.73981e-13	0.236499	4.82815e-16	2.33829e-10	7.61522e-28	3.14527e-26	5.93145e-30	1.14489e-13	3.81329e-05	1.28611e-12	0.0184741	3.26076e-32	8.28322e-17	2.12379e-29	7.65713e-32	5.28294e-23	8.46344e-22	7.28633e-10	9.97251e-08	0.230935	0.0216208	0.000956691	0.0213536	2.34028e-06
252	2.30069e-49	2.28529e-27	8.91966e-16	3.59e-36		9.64097e-40	2.52474e-08	7.37765e-25	6.5958e-15	2.64338e-07	7.86993e-26	2.33374e-15	0.0626611	1.19197e-09	0.000617533	1.27875e-25	2.31015e-11	5.71466e-14	6.10661e-23	2.4949e-11	1.34807e-09	6.004e-06	3.13487e-05	5.93545e-08	5.61195e-09	4.14259e-06	1.66725e-24	4.51781e-11	1.74926e-27	9.80003e-11	1.10926e-14	4.5311e-07	2.10252e-05	0.000416217	1.82713e-20	0.131532	1.53558e-26	5.20628e-05	0.00378639	0.0305939	6.43256e-09	3.95968e-19	7.24659e-14	1.75563e-18	1.67981e-19	2.91327e-21	5.05917e-13	7.43085e-16	4.08644e-10
253	9.74671e-40	2.76928e-20	2.19199e-13	3.81732e-18	9.64097e-40		0.00156291	0.0709344	0.39427	0.000530201	0.796293	0.00514626	3.10563e-06	1.43497e-07	3.59603e-11	0.00105782	6.91648e-08	9.36873e-11	0.0118988	4.0872e-07	0.00136549	0.409653	2.9297e-18	7.90493e-18	2.09289e-18	5.29259e-05	1.10602e-05	9.69991e-10	0.497922	8.36137e-10	8.90152e-08	8.61292e-15	0.00267793	0.0517396	4.10561e-11	0.144427	7.95234e-24	1.57029e-09	3.5217e-11	1.21134e-09	1.40727e-07	7.54476e-08	0.077333	0.900466	3.69764e-20	9.20802e-20	0.0486817	3.11346e-11	7.4017e-08
254	2.43974e-33	2.51283e-27	2.13984e-11	1.81921e-40	2.52474e-08	0.00156291		5.08688e-13	0.378646	0.00183131	1.76815e-06	0.000685518	0.329013	1.01478e-05	1.34905e-06	1.93742e-14	0.000194296	0.143817	4.92993e-10	0.0103285	0.0329504	0.274228	3.96606e-14	2.04497e-15	3.8409e-16	0.0541403	2.49957e-15	0.138874	7.66378e-16	0.00854342	2.42335e-08	1.27098e-10	2.83113e-22	1.54657e-12	3.31704e-34	1.95274e-21	4.85956e-36	0.330918	0.212048	0.00164194	0.000143797	0.000402744	0.000195637	0.000583784	2.18558e-11	2.76591e-15	0.0037704	7.89048e-11	2.48079e-06
255	5.50323e-32	1.5739e-24	3.55189e-12	2.79125e-34	7.37765e-25	0.0709344	5.08688e-13		0.0655649	1.38167e-21	4.54777e-08	0.0293537	1.24753e-08	6.45264e-05	4.31339e-08	3.50658e-18	1.89042e-08	4.20739e-07	2.54228e-21	2.42388e-19	9.06928e-13	2.73685e-05	2.77656e-10	8.28422e-10	2.07201e-13	0.0809175	1.78371e-25	6.33257e-18	9.18025e-30	1.95566e-12	1.62523e-11	8.98464e-11	0.00566563	0.0179583	5.45831e-26	0.000312852	1.07761e-32	0.844329	0.347268	0.00778617	8.19765e-22	1.02019e-17	5.62035e-21	4.15149e-20	7.55613e-23	1.28158e-23	3.32162e-05	3.2991e-13	7.8549e-10
256	1.65493e-28	5.99578e-30	1.47176e-05	3.5933e-25	6.5958e-15	0.39427	0.378646	0.0655649		2.73059e-26	4.07531e-05	0.00162089	0.00417167	1.14022e-10	2.10038e-12	6.74103e-05	3.41865e-05	4.54477e-17	5.15795e-10	4.2051e-13	3.40986e-10	2.28026e-05	1.77738e-23	2.96285e-19	4.81026e-23	3.23365e-22	3.80834e-10	1.15134e-21	0.000165775	1.0102e-10	3.65858e-05	2.09696e-13	1.71463e-13	1.20536e-15	3.09722e-37	2.98062e-23	1.58532e-32	4.19782e-07	0.0012999	9.42158e-11	3.60125e-14	2.44623e-18	8.77058e-20	2.43046e-19	2.02211e-12	1.75133e-11	1.18287e-14	3.52194e-09	2.65172e-17
257	1.22343e-12	5.76883e-22	0.000480671	1.54235e-17	2.64338e-07	0.000530201	0.00183131	1.38167e-21	2.73059e-26		0.257347	0.000776024	0.000144773	8.75752e-05	0.000145928	6.9258e-12	3.64937e-06	0.0527401	4.64758e-05	0.000489205	0.00102233	0.000320681	2.98517e-17	4.40235e-13	9.22208e-21	1.44787e-12	1.04822e-07	7.76728e-05	1.01243e-12	0.000191913	1.54361e-06	0.238088	0.0752693	9.49512e-07	4.4539e-26	1.41211e-06	8.9507e-20	4.231e-13	2.65491e-08	0.00630694	0.000303153	2.59099e-05	7.95473e-07	6.91738e-06	6.39012e-07	7.63031e-13	1.11522e-12	2.86122e-07	5.7098e-14
258	6.00282e-15	3.74826e-22	1.72701e-12	6.89606e-17	7.86993e-26	0.796293	1.76815e-06	4.54777e-08	4.07531e-05	0.257347		0.313289	0.00356626	1.35094e-05	0.00111631	4.09742e-15	1.52292e-17	3.69116e-06	5.20689e-09	4.55375e-07	4.06376e-05	2.50594e-05	1.44424e-12	2.06722e-09	8.06534e-16	4.82622e-09	5.05568e-08	9.02379e-05	1.03292e-13	4.60568e-12	1.04788e-14	1.56787e-14	1.50857e-13	5.47174e-17	8.45477e-30	4.07523e-23	6.20945e-20	5.96296e-23	3.16597e-16	1.1349e-09	7.35495e-08	6.13454e-07	2.28098e-05	5.24716e-05	0.00010105	1.52384e-12	1.47277e-13	8.85471e-07	4.17076e-12
259	1.29312e-12	5.60099e-23	1.27153e-09	1.08258e-15	2.33374e-15	0.00514626	0.000685518	0.0293537	0.00162089	0.000776024	0.313289		0.068188	8.50521e-07	0.757425	4.01297e-08	1.1352e-09	0.681957	0.00147571	0.0010833	0.00549112	2.2407e-05	3.26444e-14	1.53235e-07	5.99798e-16	4.51559e-11	2.51356e-05	0.00473412	7.43155e-09	1.53994e-08	2.10011e-09	7.04462e-09	7.82911e-09	3.71335e-06	1.78075e-18	2.89147e-05	5.16078e-09	1.30752e-23	4.30302e-18	4.73121e-07	1.52368e-05	0.000157771	0.000147841	0.000428241	0.000448349	9.44593e-12	1.33055e-14	1.36066e-06	1.0049e-11
260	8.03862e-12	1.22691e-22	0.00417953	3.12624e-17	0.0626611	3.10563e-06	0.329013	1.24753e-08	0.00417167	0.000144773	0.00356626	0.068188		0.634735	2.03953e-23	1.98612e-06	1.59138e-06	1.44147e-22	1.30097e-07	9.22616e-06	7.37769e-06	1.37206e-05	7.76956e-20	1.7355e-08	1.38457e-14	8.64792e-14	7.32862e-07	2.12044e-06	1.05762e-08	0.000765883	0.000204017	0.000462489	7.02408e-07	5.49277e-12	2.21483e-29	3.87228e-10	9.56042e-19	1.1491e-15	5.15173e-08	0.000822783	0.00251624	4.21874e-06	4.49683e-05	5.7031e-07	9.52733e-05	6.46492e-12	3.82356e-13	3.4679e-06	2.0814e-11
261	2.69529e-15	4.00112e-29	1.75269e-06	1.17464e-27	1.19197e-09	1.43497e-07	1.01478e-05	6.45264e-05	1.14022e-10	8.75752e-05	1.35094e-05	8.50521e-07	0.634735		0.00254116	4.39359e-06	5.38557e-19	2.98065e-08	5.21771e-08	3.72071e-05	1.31e-06	3.30693e-06	8.80268e-21	7.58772e-07	3.99909e-13	1.68927e-19	6.83976e-12	7.5521e-09	2.339e-10	6.57042e-10	9.59581e-15	2.51107e-17	2.00203e-24	1.4794e-27	9.83073e-32	4.45322e-36	5.93116e-16	8.9695e-33	1.16483e-22	9.89991e-12	1.54673e-05	1.89952e-10	2.72395e-12	1.83985e-15	1.54162e-10	2.90917e-12	1.19807e-11	2.85508e-07	1.11074e-11
262	5.2814e-13	6.35686e-28	2.17688e-07	4.11708e-26	0.000617533	3.59603e-11	1.34905e-06	4.31339e-08	2.10038e-12	0.000145928	0.00111631	0.757425	2.03953e-23	0.00254116		1.95738e-17	0.0328509	6.83354e-25	4.02678e-13	7.80663e-05	6.67757e-12	4.42783e-10	4.6717e-18	0.675494	0.000637755	3.76308e-18	4.72764e-15	1.32817e-11	0.0296399	0.00578571	0.000899244	4.70546e-11	1.92832e-25	3.14206e-11	7.68332e-08	1.23831e-11	0.00172386	3.32908e-18	2.7746e-13	9.94218e-05	0.00102486	3.54341e-10	1.69819e-10	1.83162e-05	0.00246842	1.33749e-10	4.44498e-08	0.00177813	2.3623e-06
263	1.11288e-20	4.34502e-13	2.05953e-17	4.2656e-14	1.27875e-25	0.00105782	1.93742e-14	3.50658e-18	6.74103e-05	6.9258e-12	4.09742e-15	4.01297e-08	1.98612e-06	4.39359e-06	1.95738e-17		4.35992e-38	1.47791e-38	4.60158e-14	5.76241e-09	4.64638e-10	4.35264e-06	7.83969e-17	0.037246	0.102427	7.25308e-12	2.66769e-11	0.0166607	0.029403	0.0822803	0.000670331	1.0625e-09	1.10369e-12	9.93526e-22	1.20548e-06	7.46107e-33	2.44255e-18	6.30754e-17	9.36719e-06	0.30234	0.443761	1.47169e-05	0.0686668	0.0453984	0.0151964	2.01471e-11	0.00274139	0.0847001	0.137724
264	7.69774e-22	1.37986e-18	1.39643e-15	6.17495e-23	2.31015e-11	6.91648e-08	0.000194296	1.89042e-08	3.41865e-05	3.64937e-06	1.52292e-17	1.1352e-09	1.59138e-06	5.38557e-19	0.0328509	4.35992e-38		4.29638e-12	6.55001e-18	5.40035e-05	8.67916e-10	2.53689e-25	1.85697e-14	5.69478e-12	3.22992e-20	4.94052e-19	0.000917145	1.08612e-18	1.59548e-12	6.14067e-08	0.00696952	0.58187	0.0166526	9.44496e-05	5.64522e-27	3.81359e-11	1.32178e-11	0.000527543	0.0123779	7.65655e-05	0.0175317	1.66743e-11	4.14113e-10	2.30416e-12	4.33923e-15	6.52611e-15	0.00915186	4.9138e-06	0.00635165
265	7.19543e-17	1.53317e-15	3.99156e-11	2.31775e-26	5.71466e-14	9.36873e-11	0.143817	4.20739e-07	4.54477e-17	0.0527401	3.69116e-06	0.681957	1.44147e-22	2.98065e-08	6.83354e-25	1.47791e-38	4.29638e-12		4.00607e-16	1.38545e-05	0.0311042	5.23505e-20	5.69918e-17	1.54712e-17	3.03685e-23	1.37009e-14	1.54814e-15	4.80407e-20	7.22891e-17	2.56e-07	1.34719e-15	0.0152258	0.000317768	0.0416843	1.26826e-28	1.67163e-15	4.33788e-13	7.93491e-08	4.41085e-05	1.04825e-14	2.02045e-08	0.974274	0.0180331	0.000134794	1.53465e-07	2.34083e-07	0.0113215	0.000569989	0.0164977
266	9.00372e-16	7.99173e-06	2.92281e-13	5.17387e-11	6.10661e-23	0.0118988	4.92993e-10	2.54228e-21	5.15795e-10	4.64758e-05	5.20689e-09	0.00147571	1.30097e-07	5.21771e-08	4.02678e-13	4.60158e-14	6.55001e-18	4.00607e-16		0.0112371	0.0712955	9.06878e-11	3.66546e-16	8.08068e-18	4.3268e-24	2.13767e-13	1.13688e-10	2.08799e-17	4.27368e-13	0.00180595	0.00291337	0.282556	2.27821e-20	2.71184e-14	2.01186e-06	1.96372e-40	9.39519e-27	3.86205e-05	0.0208355	3.27573e-06	0.0615379	3.23854e-09	1.57388e-08	2.96042e-10	1.55164e-10	3.3656e-08	0.00104682	1.30594e-05	0.000103001
267	9.47488e-15	5.38575e-08	4.12761e-07	7.58989e-19	2.4949e-11	4.0872e-07	0.0103285	2.42388e-19	4.2051e-13	0.000489205	4.55375e-07	0.0010833	9.22616e-06	3.72071e-05	7.80663e-05	5.76241e-09	5.40035e-05	1.38545e-05	0.0112371		8.02081e-25	1.88127e-16	0.0306472	1.24068e-11	3.47104e-24	2.35359e-28	1.33702e-25	0.000132946	1.11284e-14	0.00250683	0.312366	0.287357	9.87092e-26	3.32698e-23	0.532608	7.24822e-44	5.67107e-31	3.15624e-07	0.00112276	5.89098e-05	0.000410382	0.112528	0.270073	0.329423	0.0607698	6.97571e-05	0.000585116	1.73653e-06	0.000414652
268	3.08219e-10	0.000651578	2.3856e-07	2.56362e-09	1.34807e-09	0.00136549	0.0329504	9.06928e-13	3.40986e-10	0.00102233	4.06376e-05	0.00549112	7.37769e-06	1.31e-06	6.67757e-12	4.64638e-10	8.67916e-10	0.0311042	0.0712955	8.02081e-25		2.78732e-73	3.69096e-18	1.49027e-20	2.15252e-22	5.00228e-17	1.15447e-08	0.000711646	4.86853e-10	6.00725e-08	0.00156858	8.17748e-05	1.22931e-18	2.99774e-17	0.191087	1.0096e-37	9.29016e-35	9.48284e-10	3.95313e-08	1.02951e-05	0.000481788	0.163447	0.198842	0.19729	0.416776	0.00604628	0.000133979	3.63895e-06	4.751e-05
269	0.00042685	0.000555923	0.00089846	6.13433e-06	6.004e-06	0.409653	0.274228	2.73685e-05	2.28026e-05	0.000320681	2.50594e-05	2.2407e-05	1.37206e-05	3.30693e-06	4.42783e-10	4.35264e-06	2.53689e-25	5.23505e-20	9.06878e-11	1.88127e-16	2.78732e-73		5.80014e-45	2.10775e-16	4.06508e-16	0.00984015	3.61978e-05	0.0264131	0.00325928	2.12699e-26	8.26913e-16	8.57641e-20	8.19328e-20	5.19551e-20	9.10947e-13	7.21974e-33	1.5741e-08	5.33814e-12	2.69038e-17	4.27868e-08	0.00116569	0.00294003	0.511443	0.458389	0.00116076	0.00127625	0.0257254	0.555037	0.395295
270	0.215836	8.2122e-12	0.156666	6.34958e-21	3.13487e-05	2.9297e-18	3.96606e-14	2.77656e-10	1.77738e-23	2.98517e-17	1.44424e-12	3.26444e-14	7.76956e-20	8.80268e-21	4.6717e-18	7.83969e-17	1.85697e-14	5.69918e-17	3.66546e-16	0.0306472	3.69096e-18	5.80014e-45		2.06273e-07	0.613745	0.00165364	1.16584e-06	3.81313e-13	1.36507e-16	7.6711e-09	4.06135e-13	3.65586e-12	1.85647e-06	8.29322e-09	3.65042e-06	1.42899e-07	3.18868e-21	2.26821e-09	6.78739e-06	1.47395e-13	4.55208e-11	3.70693e-17	2.13516e-17	5.07378e-14	2.95799e-12	0.0193035	0.00702689	0.0592936	0.708695
271	0.000246097	4.09505e-14	5.53246e-05	5.66615e-21	5.93545e-08	7.90493e-18	2.04497e-15	8.28422e-10	2.96285e-19	4.40235e-13	2.06722e-09	1.53235e-07	1.7355e-08	7.58772e-07	0.675494	0.037246	5.69478e-12	1.54712e-17	8.08068e-18	1.24068e-11	1.49027e-20	2.10775e-16	2.06273e-07		0.671834	0.30951	0.0175452	0.240816	0.0382358	3.12911e-07	0.0280129	0.132021	0.00111705	0.000691758	0.00164048	3.78737e-11	5.44101e-07	0.0161512	0.00026916	0.0127606	0.00403458	0.000299956	7.90068e-14	4.58114e-18	5.03136e-23	2.85445e-09	0.00678867	0.00478514	4.93382e-05
272	1.64838e-06	1.60257e-16	1.58584e-06	9.0621e-23	5.61195e-09	2.09289e-18	3.8409e-16	2.07201e-13	4.81026e-23	9.22208e-21	8.06534e-16	5.99798e-16	1.38457e-14	3.99909e-13	0.000637755	0.102427	3.22992e-20	3.03685e-23	4.3268e-24	3.47104e-24	2.15252e-22	4.06508e-16	0.613745	0.671834		0.000354234	5.31922e-06	6.43751e-17	9.54161e-11	1.05939e-18	3.30489e-11	1.00815e-08	4.84644e-11	8.80039e-10	2.46238e-11	1.93268e-19	1.07398e-09	2.93874e-10	1.60691e-15	1.98275e-08	9.84623e-13	3.82801e-08	4.40324e-13	2.88142e-27	4.70741e-29	9.25915e-17	0.0236832	3.65671e-05	1.17738e-10
273	0.252994	1.76305e-07	0.0388979	2.73981e-13	4.14259e-06	5.29259e-05	0.0541403	0.0809175	3.23365e-22	1.44787e-12	4.82622e-09	4.51559e-11	8.64792e-14	1.68927e-19	3.76308e-18	7.25308e-12	4.94052e-19	1.37009e-14	2.13767e-13	2.35359e-28	5.00228e-17	0.00984015	0.00165364	0.30951	0.000354234		0.38418	1.0854e-36	2.03095e-06	3.41382e-27	4.79298e-09	0.896908	2.20054e-17	3.99171e-09	9.78603e-13	9.0757e-37	1.63652e-36	3.73838e-09	9.23561e-17	0.0684024	3.08066e-13	0.000108141	0.0103169	2.29148e-20	1.2634e-16	7.68234e-09	0.199796	0.0037014	0.371424
274	1.20528e-13	0.74169	3.43023e-14	0.236499	1.66725e-24	1.10602e-05	2.49957e-15	1.78371e-25	3.80834e-10	1.04822e-07	5.05568e-08	2.51356e-05	7.32862e-07	6.83976e-12	4.72764e-15	2.66769e-11	0.000917145	1.54814e-15	1.13688e-10	1.33702e-25	1.15447e-08	3.61978e-05	1.16584e-06	0.0175452	5.31922e-06	0.38418		1.78531e-39	1.22047e-28	7.76932e-29	2.75954e-12	6.1396e-15	1.62847e-18	7.9628e-10	5.88811e-10	4.53686e-38	9.5864e-37	1.72351e-13	2.56296e-20	3.19601e-13	5.50224e-09	0.00026641	1.43225e-07	3.27185e-19	4.00699e-18	2.34622e-13	5.0442e-08	3.94127e-10	1.57576e-08
275	2.39288e-09	8.17706e-07	2.51599e-05	4.82815e-16	4.51781e-11	9.69991e-10	0.138874	6.33257e-18	1.15134e-21	7.76728e-05	9.02379e-05	0.00473412	2.12044e-06	7.5521e-09	1.32817e-11	0.0166607	1.08612e-18	4.80407e-20	2.08799e-17	0.000132946	0.000711646	0.0264131	3.81313e-13	0.240816	6.43751e-17	1.0854e-36	1.78531e-39		6.22886e-09	0.0321052	5.28955e-07	2.44638e-16	9.18447e-32	1.57622e-25	3.20684e-16	5.04717e-47	1.2147e-48	2.85608e-07	1.46742e-07	7.8256e-11	4.36151e-09	0.00548095	0.000378716	0.142299	0.255701	0.000704279	3.58591e-05	4.6264e-08	0.000711262
276	1.60418e-19	2.57058e-06	9.16975e-15	2.33829e-10	1.74926e-27	0.497922	7.66378e-16	9.18025e-30	0.000165775	1.01243e-12	1.03292e-13	7.43155e-09	1.05762e-08	2.339e-10	0.0296399	0.029403	1.59548e-12	7.22891e-17	4.27368e-13	1.11284e-14	4.86853e-10	0.00325928	1.36507e-16	0.0382358	9.54161e-11	2.03095e-06	1.22047e-28	6.22886e-09		0.000975714	1.07243e-14	3.18105e-09	6.75188e-36	6.35068e-28	8.57316e-14	9.73101e-50	4.86034e-29	1.36129e-15	0.0222138	1.09837e-10	0.136631	4.99456e-27	1.03737e-07	1.099e-08	7.32276e-10	4.06708e-11	0.0656502	6.83728e-05	0.0608252
277	4.38693e-22	1.4615e-16	4.3157e-10	7.61522e-28	9.80003e-11	8.36137e-10	0.00854342	1.95566e-12	1.0102e-10	0.000191913	4.60568e-12	1.53994e-08	0.000765883	6.57042e-10	0.00578571	0.0822803	6.14067e-08	2.56e-07	0.00180595	0.00250683	6.00725e-08	2.12699e-26	7.6711e-09	3.12911e-07	1.05939e-18	3.41382e-27	7.76932e-29	0.0321052	0.000975714		0.0650466	3.56511e-08	1.57548e-41	1.84224e-30	2.84202e-12	1.14314e-43	3.05695e-29	5.03969e-06	0.0103525	1.32887e-09	4.1912e-07	7.21038e-06	0.279355	0.00065974	4.12323e-08	5.73895e-11	0.0144308	2.12811e-06	0.00994906
278	2.48342e-24	4.48187e-21	7.34072e-14	3.14527e-26	1.10926e-14	8.90152e-08	2.42335e-08	1.62523e-11	3.65858e-05	1.54361e-06	1.04788e-14	2.10011e-09	0.000204017	9.59581e-15	0.000899244	0.000670331	0.00696952	1.34719e-15	0.00291337	0.312366	0.00156858	8.26913e-16	4.06135e-13	0.0280129	3.30489e-11	4.79298e-09	2.75954e-12	5.28955e-07	1.07243e-14	0.0650466		7.2823e-33	1.06018e-45	7.39371e-36	0.0641162	2.08875e-52	1.01965e-41	3.20256e-20	6.70062e-05	2.79797e-06	1.3867e-06	9.40476e-10	1.95265e-06	0.000249969	3.52914e-09	6.24337e-14	0.274482	1.18791e-05	0.0543336
279	2.87837e-14	7.66994e-33	0.00866531	5.93145e-30	4.5311e-07	8.61292e-15	1.27098e-10	8.98464e-11	2.09696e-13	0.238088	1.56787e-14	7.04462e-09	0.000462489	2.51107e-17	4.70546e-11	1.0625e-09	0.58187	0.0152258	0.282556	0.287357	8.17748e-05	8.57641e-20	3.65586e-12	0.132021	1.00815e-08	0.896908	6.1396e-15	2.44638e-16	3.18105e-09	3.56511e-08	7.2823e-33		4.91539e-54	3.78964e-31	5.25117e-39	1.06412e-33	4.4452e-33	1.50819e-16	9.56919e-23	1.31375e-36	5.39271e-14	5.12117e-07	5.75704e-10	0.443413	0.100441	4.62476e-12	0.158152	0.000212333	0.0299486
280	6.5038e-16	2.48906e-18	1.40771e-07	1.14489e-13	2.10252e-05	0.00267793	2.83113e-22	0.00566563	1.71463e-13	0.0752693	1.50857e-13	7.82911e-09	7.02408e-07	2.00203e-24	1.92832e-25	1.10369e-12	0.0166526	0.000317768	2.27821e-20	9.87092e-26	1.22931e-18	8.19328e-20	1.85647e-06	0.00111705	4.84644e-11	2.20054e-17	1.62847e-18	9.18447e-32	6.75188e-36	1.57548e-41	1.06018e-45	4.91539e-54		4.84142e-42	2.92371e-13	1.9517e-30	8.76251e-64	2.64615e-51	1.7813e-42	7.4905e-40	4.73791e-40	5.71424e-28	3.14213e-29	1.48615e-19	5.00643e-25	3.40505e-23	0.321599	9.9611e-11	1.42682e-06
281	1.09862e-11	3.07932e-11	4.33393e-06	3.81329e-05	0.000416217	0.0517396	1.54657e-12	0.0179583	1.20536e-15	9.49512e-07	5.47174e-17	3.71335e-06	5.49277e-12	1.4794e-27	3.14206e-11	9.93526e-22	9.44496e-05	0.0416843	2.71184e-14	3.32698e-23	2.99774e-17	5.19551e-20	8.29322e-09	0.000691758	8.80039e-10	3.99171e-09	7.9628e-10	1.57622e-25	6.35068e-28	1.84224e-30	7.39371e-36	3.78964e-31	4.84142e-42		6.11287e-18	0.53251	1.6513e-22	1.26376e-60	4.20374e-42	4.78544e-37	2.50276e-36	1.12274e-21	2.8531e-21	5.68148e-14	1.94015e-15	4.56118e-18	0.194616	5.7491e-06	0.00202713
282	2.08516e-23	3.78553e-05	2.5089e-21	1.28611e-12	1.82713e-20	4.10561e-11	3.31704e-34	5.45831e-26	3.09722e-37	4.4539e-26	8.45477e-30	1.78075e-18	2.21483e-29	9.83073e-32	7.68332e-08	1.20548e-06	5.64522e-27	1.26826e-28	2.01186e-06	0.532608	0.191087	9.10947e-13	3.65042e-06	0.00164048	2.46238e-11	9.78603e-13	5.88811e-10	3.20684e-16	8.57316e-14	2.84202e-12	0.0641162	5.25117e-39	2.92371e-13	6.11287e-18		2.30969e-31	9.29959e-48	2.9335e-30	1.1544e-13	4.20208e-29	9.8148e-25	2.62003e-24	5.91499e-26	4.18165e-22	3.52721e-27	7.4173e-24	0.000793528	5.12465e-12	2.09274e-11
283	1.07687e-09	0.000112088	0.017139	0.0184741	0.131532	0.144427	1.95274e-21	0.000312852	2.98062e-23	1.41211e-06	4.07523e-23	2.89147e-05	3.87228e-10	4.45322e-36	1.23831e-11	7.46107e-33	3.81359e-11	1.67163e-15	1.96372e-40	7.24822e-44	1.0096e-37	7.21974e-33	1.42899e-07	3.78737e-11	1.93268e-19	9.0757e-37	4.53686e-38	5.04717e-47	9.73101e-50	1.14314e-43	2.08875e-52	1.06412e-33	1.9517e-30	0.53251	2.30969e-31		3.03983e-09	7.12608e-64	1.70069e-62	1.57798e-61	1.91425e-62	1.05474e-43	2.8044e-42	4.87178e-34	2.61481e-34	1.84359e-30	1.78291e-09	2.5014e-17	7.99151e-14
284	0.688777	7.06522e-36	2.86348e-22	3.26076e-32	1.53558e-26	7.95234e-24	4.85956e-36	1.07761e-32	1.58532e-32	8.9507e-20	6.20945e-20	5.16078e-09	9.56042e-19	5.93116e-16	0.00172386	2.44255e-18	1.32178e-11	4.33788e-13	9.39519e-27	5.67107e-31	9.29016e-35	1.5741e-08	3.18868e-21	5.44101e-07	1.07398e-09	1.63652e-36	9.5864e-37	1.2147e-48	4.86034e-29	3.05695e-29	1.01965e-41	4.4452e-33	8.76251e-64	1.6513e-22	9.29959e-48	3.03983e-09		4.79531e-37	5.31128e-18	2.08522e-59	8.15592e-59	2.91735e-46	1.36208e-46	7.01161e-34	4.88261e-32	1.59292e-10	2.56675e-11	6.54842e-07	1.55926e-12
285	2.21109e-18	3.635e-22	0.567971	8.28322e-17	5.20628e-05	1.57029e-09	0.330918	0.844329	4.19782e-07	4.231e-13	5.96296e-23	1.30752e-23	1.1491e-15	8.9695e-33	3.32908e-18	6.30754e-17	0.000527543	7.93491e-08	3.86205e-05	3.15624e-07	9.48284e-10	5.33814e-12	2.26821e-09	0.0161512	2.93874e-10	3.73838e-09	1.72351e-13	2.85608e-07	1.36129e-15	5.03969e-06	3.20256e-20	1.50819e-16	2.64615e-51	1.26376e-60	2.9335e-30	7.12608e-64	4.79531e-37		1.99564e-32	5.63965e-27	9.37041e-07	1.12294e-11	0.00153247	7.65543e-06	3.8903e-17	4.27649e-15	0.0530598	4.61147e-09	0.000125157
286	4.47902e-24	9.76012e-30	0.000103211	2.12379e-29	0.00378639	3.5217e-11	0.212048	0.347268	0.0012999	2.65491e-08	3.16597e-16	4.30302e-18	5.15173e-08	1.16483e-22	2.7746e-13	9.36719e-06	0.0123779	4.41085e-05	0.0208355	0.00112276	3.95313e-08	2.69038e-17	6.78739e-06	0.00026916	1.60691e-15	9.23561e-17	2.56296e-20	1.46742e-07	0.0222138	0.0103525	6.70062e-05	9.56919e-23	1.7813e-42	4.20374e-42	1.1544e-13	1.70069e-62	5.31128e-18	1.99564e-32		0.00408507	3.82354e-12	0.00197328	0.00984679	0.126393	2.21156e-08	9.87817e-11	0.0493594	8.61949e-07	0.00712681
287	2.95541e-26	1.03939e-26	4.30391e-05	7.65713e-32	0.0305939	1.21134e-09	0.00164194	0.00778617	9.42158e-11	0.00630694	1.1349e-09	4.73121e-07	0.000822783	9.89991e-12	9.94218e-05	0.30234	7.65655e-05	1.04825e-14	3.27573e-06	5.89098e-05	1.02951e-05	4.27868e-08	1.47395e-13	0.0127606	1.98275e-08	0.0684024	3.19601e-13	7.8256e-11	1.09837e-10	1.32887e-09	2.79797e-06	1.31375e-36	7.4905e-40	4.78544e-37	4.20208e-29	1.57798e-61	2.08522e-59	5.63965e-27	0.00408507		4.49509e-08	1.22499e-14	0.00026111	8.88192e-05	2.09479e-11	1.65736e-12	0.493511	8.11333e-08	0.00137012
288	9.60427e-19	8.82071e-11	4.38734e-05	5.28294e-23	6.43256e-09	1.40727e-07	0.000143797	8.19765e-22	3.60125e-14	0.000303153	7.35495e-08	1.52368e-05	0.00251624	1.54673e-05	0.00102486	0.443761	0.0175317	2.02045e-08	0.0615379	0.000410382	0.000481788	0.00116569	4.55208e-11	0.00403458	9.84623e-13	3.08066e-13	5.50224e-09	4.36151e-09	0.136631	4.1912e-07	1.3867e-06	5.39271e-14	4.73791e-40	2.50276e-36	9.8148e-25	1.91425e-62	8.15592e-59	9.37041e-07	3.82354e-12	4.49509e-08		3.11354e-05	0.842388	0.07772	1.71073e-07	3.3588e-07	0.00214073	2.78134e-08	0.000646951
289	1.96755e-17	2.25435e-13	7.31543e-09	8.46344e-22	3.95968e-19	7.54476e-08	0.000402744	1.02019e-17	2.44623e-18	2.59099e-05	6.13454e-07	0.000157771	4.21874e-06	1.89952e-10	3.54341e-10	1.47169e-05	1.66743e-11	0.974274	3.23854e-09	0.112528	0.163447	0.00294003	3.70693e-17	0.000299956	3.82801e-08	0.000108141	0.00026641	0.00548095	4.99456e-27	7.21038e-06	9.40476e-10	5.12117e-07	5.71424e-28	1.12274e-21	2.62003e-24	1.05474e-43	2.91735e-46	1.12294e-11	0.00197328	1.22499e-14	3.11354e-05		9.20263e-08	0.66514	2.82079e-08	1.59997e-14	0.331103	4.56e-07	0.0213407
290	5.43654e-09	0.00042357	1.54902e-05	7.28633e-10	7.24659e-14	0.077333	0.000195637	5.62035e-21	8.77058e-20	7.95473e-07	2.28098e-05	0.000147841	4.49683e-05	2.72395e-12	1.69819e-10	0.0686668	4.14113e-10	0.0180331	1.57388e-08	0.270073	0.198842	0.511443	2.13516e-17	7.90068e-14	4.40324e-13	0.0103169	1.43225e-07	0.000378716	1.03737e-07	0.279355	1.95265e-06	5.75704e-10	3.14213e-29	2.8531e-21	5.91499e-26	2.8044e-42	1.36208e-46	0.00153247	0.00984679	0.00026111	0.842388	9.20263e-08		1.02463e-28	3.89498e-06	1.32294e-07	2.55834e-05	6.39902e-10	0.000478847
291	9.25398e-09	4.50251e-05	2.1841e-09	9.97251e-08	1.75563e-18	0.900466	0.000583784	4.15149e-20	2.43046e-19	6.91738e-06	5.24716e-05	0.000428241	5.7031e-07	1.83985e-15	1.83162e-05	0.0453984	2.30416e-12	0.000134794	2.96042e-10	0.329423	0.19729	0.458389	5.07378e-14	4.58114e-18	2.88142e-27	2.29148e-20	3.27185e-19	0.142299	1.099e-08	0.00065974	0.000249969	0.443413	1.48615e-19	5.68148e-14	4.18165e-22	4.87178e-34	7.01161e-34	7.65543e-06	0.126393	8.88192e-05	0.07772	0.66514	1.02463e-28		1.16613e-06	6.88175e-17	0.634164	4.81362e-05	0.0118443
292	9.04224e-06	0.478149	5.35906e-09	0.230935	1.67981e-19	3.69764e-20	2.18558e-11	7.55613e-23	2.02211e-12	6.39012e-07	0.00010105	0.000448349	9.52733e-05	1.54162e-10	0.00246842	0.0151964	4.33923e-15	1.53465e-07	1.55164e-10	0.0607698	0.416776	0.00116076	2.95799e-12	5.03136e-23	4.70741e-29	1.2634e-16	4.00699e-18	0.255701	7.32276e-10	4.12323e-08	3.52914e-09	0.100441	5.00643e-25	1.94015e-15	3.52721e-27	2.61481e-34	4.88261e-32	3.8903e-17	2.21156e-08	2.09479e-11	1.71073e-07	2.82079e-08	3.89498e-06	1.16613e-06		2.03669e-06	0.360056	0.000628585	1.98087e-13
293	1.30322e-06	0.472085	2.48709e-10	0.0216208	2.91327e-21	9.20802e-20	2.76591e-15	1.28158e-23	1.75133e-11	7.63031e-13	1.52384e-12	9.44593e-12	6.46492e-12	2.90917e-12	1.33749e-10	2.01471e-11	6.52611e-15	2.34083e-07	3.3656e-08	6.97571e-05	0.00604628	0.00127625	0.0193035	2.85445e-09	9.25915e-17	7.68234e-09	2.34622e-13	0.000704279	4.06708e-11	5.73895e-11	6.24337e-14	4.62476e-12	3.40505e-23	4.56118e-18	7.4173e-24	1.84359e-30	1.59292e-10	4.27649e-15	9.87817e-11	1.65736e-12	3.3588e-07	1.59997e-14	1.32294e-07	6.88175e-17	2.03669e-06		0.000158663	1.94382e-10	6.99305e-10
294	0.0659463	0.00276693	2.02915e-06	0.000956691	5.05917e-13	0.0486817	0.0037704	3.32162e-05	1.18287e-14	1.11522e-12	1.47277e-13	1.33055e-14	3.82356e-13	1.19807e-11	4.44498e-08	0.00274139	0.00915186	0.0113215	0.00104682	0.000585116	0.000133979	0.0257254	0.00702689	0.00678867	0.0236832	0.199796	5.0442e-08	3.58591e-05	0.0656502	0.0144308	0.274482	0.158152	0.321599	0.194616	0.000793528	1.78291e-09	2.56675e-11	0.0530598	0.0493594	0.493511	0.00214073	0.331103	2.55834e-05	0.634164	0.360056	0.000158663		0.296564	0.963343
295	0.0279451	0.184237	2.81129e-07	0.0213536	7.43085e-16	3.11346e-11	7.89048e-11	3.2991e-13	3.52194e-09	2.86122e-07	8.85471e-07	1.36066e-06	3.4679e-06	2.85508e-07	0.00177813	0.0847001	4.9138e-06	0.000569989	1.30594e-05	1.73653e-06	3.63895e-06	0.555037	0.0592936	0.00478514	3.65671e-05	0.0037014	3.94127e-10	4.6264e-08	6.83728e-05	2.12811e-06	1.18791e-05	0.000212333	9.9611e-11	5.7491e-06	5.12465e-12	2.5014e-17	6.54842e-07	4.61147e-09	8.61949e-07	8.11333e-08	2.78134e-08	4.56e-07	6.39902e-10	4.81362e-05	0.000628585	1.94382e-10	0.296564		3.75278e-12
296	0.525393	0.00148814	0.00405144	2.34028e-06	4.08644e-10	7.4017e-08	2.48079e-06	7.8549e-10	2.65172e-17	5.7098e-14	4.17076e-12	1.0049e-11	2.0814e-11	1.11074e-11	2.3623e-06	0.137724	0.00635165	0.0164977	0.000103001	0.000414652	4.751e-05	0.395295	0.708695	4.93382e-05	1.17738e-10	0.371424	1.57576e-08	0.000711262	0.0608252	0.00994906	0.0543336	0.0299486	1.42682e-06	0.00202713	2.09274e-11	7.99151e-14	1.55926e-12	0.000125157	0.00712681	0.00137012	0.000646951	0.0213407	0.000478847	0.0118443	1.98087e-13	6.99305e-10	0.963343	3.75278e-12
297	0.074648	0.00814869	5.55729e-06	0.0230761	5.32213e-17	3.22886e-14	6.34404e-10	4.84412e-16	0.829547	0.81979	0.686438	0.6422	0.0472963	0.0798193	0.000296167	2.71913e-10	1.34932e-16	1.23642e-15	1.51506e-17	4.42743e-14	3.89067e-14	1.68363e-05	0.000100399	1.01689e-05	2.60521e-07	1.11774e-05	2.80981e-20	3.53157e-13	1.84107e-14	4.05702e-14	2.44147e-13	8.40761e-10	5.94012e-17	2.13127e-13	6.63379e-23	2.30776e-23	0.312042	8.41666e-13	7.16176e-13	1.60573e-11	1.77382e-12	1.4237e-12	1.78758e-12	2.58269e-12	6.23729e-09	0.000255363	3.74254e-09	5.00959e-06	1.46982e-06
298	0.00467488	6.79903e-06	0.00292903	5.84132e-05	1.99345e-14	2.15667e-16	4.06421e-17	7.50905e-11	3.28283e-05	2.47296e-08	1.64145e-05	1.41312e-06	0.0742154	0.00574672	0.00323915	3.94057e-11	4.57617e-22	1.15963e-22	4.46387e-24	5.9365e-30	4.10839e-26	3.226e-11	3.02506e-08	1.45532e-06	3.7832e-09	3.16674e-15	5.17255e-24	9.71753e-30	3.812e-22	6.54911e-26	1.98717e-21	1.93854e-16	1.05551e-24	3.23228e-13	6.39217e-29	6.36844e-32	1.14049e-08	1.46759e-27	1.47546e-27	1.43901e-25	5.76709e-31	3.95983e-21	1.24746e-29	7.66897e-13	3.00723e-12	2.18952e-10	3.75367e-09	3.99016e-17	7.31744e-05
299	1.29681e-06	0.000116953	1.16067e-12	6.29224e-09	2.61797e-26	1.44379e-33	8.99673e-34	2.96157e-38	9.80086e-24	3.87694e-23	3.64302e-21	3.63903e-20	1.45617e-25	4.98275e-22	4.60569e-23	3.5481e-26	3.98755e-31	4.35362e-23	2.64439e-21	1.38653e-20	2.41538e-12	0.132963	1.66516e-08	1.77647e-21	8.47029e-24	8.96949e-06	2.38874e-24	1.15002e-19	4.90796e-27	1.31663e-27	2.22716e-32	4.54342e-30	1.13139e-42	5.53566e-33	2.15055e-43	6.28257e-47	0.0326809	1.44757e-35	6.53032e-32	4.47418e-35	6.48567e-29	4.51966e-33	4.82229e-27	9.08352e-26	2.70527e-31	0.0338329	4.50676e-07	1.78251e-05	8.10756e-12
300	0.00250147	1.85802e-05	0.011067	2.12365e-09	0.000747188	0.214128	2.23267e-11	8.05768e-10	8.49788e-43	2.07921e-35	1.55519e-33	5.34119e-33	4.40163e-35	3.28156e-42	1.28241e-38	2.81655e-25	4.37774e-18	9.2617e-17	3.74944e-05	4.49833e-12	3.64218e-07	2.80822e-05	8.29311e-13	2.44998e-18	9.98637e-28	7.22954e-14	0.35791	3.65433e-14	4.66584e-16	7.91121e-19	3.44419e-25	1.26328e-35	2.67721e-13	1.251e-14	6.16128e-09	6.74694e-07	8.454e-49	1.84724e-20	4.26168e-23	1.25139e-26	2.31192e-16	1.75871e-31	6.05839e-16	2.49656e-33	2.677e-28	1.30659e-20	4.46082e-05	1.66044e-05	6.79048e-12
301	0.0560338	0.000498932	0.0245097	3.76781e-06	1.68319e-06	4.0529e-05	0.106919	3.20684e-05	2.35552e-22	8.10939e-13	2.41444e-06	2.56384e-07	3.8968e-07	8.51251e-10	0.0011791	0.0264826	3.83338e-10	1.31493e-09	1.5941e-11	2.2749e-14	2.15706e-11	0.698805	1.12045e-06	2.13714e-15	2.9664e-20	0.764612	3.40047e-11	3.84788e-10	5.43575e-07	7.60809e-10	3.12248e-07	0.000682169	1.91878e-21	1.48794e-11	7.18212e-28	9.73852e-29	3.21921e-24	6.35527e-13	6.7643e-12	1.21505e-09	1.88849e-14	0.0229607	9.6492e-08	1.43075e-05	6.55193e-09	3.22929e-13	5.66128e-05	7.87797e-08	0.260386
302	0.0149573	0.000845774	0.00122221	6.00522e-06	5.80809e-10	0.000449304	0.119991	4.31513e-07	8.54566e-22	3.31654e-11	9.77514e-07	5.85558e-08	8.31746e-10	4.53697e-16	7.73198e-11	0.00903758	1.02093e-05	0.000259395	6.05559e-10	8.57463e-15	1.03856e-08	0.152667	1.48035e-11	1.09903e-18	1.90944e-24	4.72862e-06	9.71302e-14	2.93465e-12	0.000170911	4.84522e-07	0.0326551	2.80412e-06	8.02958e-17	2.25667e-07	1.56564e-24	3.13054e-27	1.9687e-32	8.5189e-11	1.38438e-09	3.93877e-08	1.11114e-15	0.038775	1.94619e-11	2.3684e-12	3.19065e-09	7.70512e-15	0.000698124	1.20893e-09	0.0657819
303	0.0106772	0.00214903	0.00346174	1.41178e-05	4.91755e-09	6.48878e-05	0.071902	3.60834e-06	1.9592e-26	4.20789e-15	3.70693e-10	6.80931e-11	4.41363e-14	1.59487e-21	1.01617e-16	6.22465e-09	7.51477e-06	0.00923236	8.46323e-11	5.71272e-09	2.30818e-06	0.428559	3.62055e-12	3.57939e-19	1.71444e-23	8.96144e-05	7.33194e-20	1.15279e-05	2.43155e-09	0.332722	0.00467212	2.85227e-14	2.4397e-14	2.85386e-06	5.48304e-29	2.77649e-23	4.61675e-40	6.84483e-05	0.00249577	0.000299755	1.12874e-08	0.000824322	9.84824e-08	2.38257e-06	3.62345e-10	5.02177e-12	0.000447117	1.06031e-10	4.17418e-09
304	0.0143668	0.000790256	0.0108949	4.75337e-05	5.10327e-07	1.08108e-08	0.141636	8.44518e-10	5.42408e-24	4.84294e-14	8.53897e-07	1.11787e-08	3.19238e-08	5.18746e-19	9.17625e-15	7.88864e-08	9.54289e-07	0.00118823	7.29928e-08	1.55556e-09	3.31205e-05	0.0387884	3.99497e-13	2.38289e-20	1.2888e-21	0.000908595	1.27463e-10	0.00187035	7.77686e-06	0.00168269	0.000637497	4.03471e-08	6.12419e-27	2.31962e-13	3.46051e-33	4.57892e-32	5.44225e-37	8.78469e-10	2.54009e-07	0.000116952	1.64947e-10	0.00612064	0.1031	6.22456e-14	8.11955e-07	2.20271e-12	0.000236937	3.02979e-09	0.304204
305	4.08251e-05	0.00297588	0.000716946	0.0011559	1.4532e-13	1.54895e-19	2.84845e-16	2.29999e-23	0.00129002	0.498319	0.505802	0.285479	0.0251005	0.775482	0.364093	3.17952e-05	3.70254e-09	0.000223109	0.000381251	3.66445e-08	0.0028148	0.000732221	1.17597e-17	1.76754e-24	4.79053e-21	2.86128e-07	0.000238238	0.00729287	0.000486338	3.93226e-05	8.20013e-09	0.00266563	7.08622e-30	9.14599e-22	3.90459e-33	3.85441e-37	2.50581e-20	1.50542e-14	1.46413e-10	6.57975e-11	1.81731e-12	0.0231043	0.961442	3.86082e-11	7.35878e-07	5.09732e-12	0.0163585	7.20459e-05	0.322835
306	1.90026e-10	0.00269823	5.61889e-06	0.00226382	7.33314e-16	1.89964e-18	1.69161e-11	1.96364e-24	1.21461e-18	4.81339e-05	0.0200925	0.00140129	0.000221823	1.74767e-23	3.87136e-23	9.33098e-10	2.13256e-06	2.21534e-23	7.19844e-05	5.61619e-20	6.40148e-09	2.80422e-06	7.12057e-22	5.00094e-25	9.35284e-25	3.94372e-15	0.450131	9.81791e-27	1.18957e-06	3.52634e-24	1.3299e-09	2.52704e-27	2.43701e-25	2.08998e-13	1.34936e-33	1.27953e-31	1.01482e-43	1.17443e-09	2.73183e-20	1.90653e-17	6.27857e-23	1.37937e-24	5.5348e-20	4.99756e-20	0.00189371	0.0123092	0.750776	6.26765e-08	3.24733e-08
307	3.07908e-05	8.33382e-05	0.0147143	0.000278569	9.93257e-06	8.03464e-09	0.0808961	2.56613e-08	9.33015e-20	1.6994e-13	4.39088e-06	1.88565e-08	1.56762e-09	6.08295e-24	6.59245e-24	2.4841e-09	2.76261e-07	8.66499e-21	0.217249	5.81842e-16	1.09155e-05	0.000105624	2.41469e-19	3.10274e-24	3.09309e-23	2.29053e-09	0.000202788	1.20388e-23	0.00232019	3.45759e-22	3.25634e-11	2.54681e-30	6.6965e-18	3.86113e-07	1.38579e-30	3.67877e-26	2.79478e-45	2.34099e-15	2.54628e-24	5.12457e-21	1.86055e-22	6.81916e-23	3.87602e-16	1.46397e-17	0.609841	3.36845e-05	0.0173561	1.08754e-09	2.54118e-05
308	8.70634e-06	0.000199808	0.00830615	0.00194684	5.22092e-07	6.55305e-13	4.03495e-10	2.5282e-18	5.44812e-12	0.00624262	0.623764	0.43548	0.326676	1.4179e-12	6.29823e-15	1.97567e-08	0.0353865	4.61767e-09	0.0027582	2.97072e-08	0.000497775	4.14696e-06	3.93476e-19	1.73338e-24	5.62303e-19	6.63133e-10	4.26906e-05	7.77024e-17	7.39045e-05	9.43752e-12	0.0454036	8.17802e-18	3.99044e-30	1.12435e-18	2.49735e-33	5.57815e-38	5.49924e-39	4.48359e-14	3.85703e-14	2.29337e-07	3.41746e-10	5.35021e-15	4.09834e-15	8.57868e-21	1.39038e-07	1.21159e-14	0.000700979	2.55419e-05	0.822261
309	9.81772e-11	0.0396337	0.0678257	0.00159281	2.27531e-07	2.4123e-12	4.83901e-14	2.02302e-16	3.65574e-14	1.44703e-06	0.0108659	7.59849e-06	0.000225001	6.7273e-17	7.70488e-21	3.82825e-13	4.11035e-15	2.6297e-26	1.60768e-14	1.95553e-22	9.72839e-14	4.19144e-08	5.96313e-23	1.99712e-26	6.93733e-20	2.60896e-15	4.36524e-09	1.07077e-28	1.25117e-18	1.57186e-25	1.6842e-14	8.45534e-25	2.03969e-27	5.39926e-17	4.7607e-31	1.98895e-37	1.22949e-38	5.58744e-13	1.40576e-20	7.15805e-16	5.18935e-24	1.89341e-25	1.45056e-23	2.41732e-25	6.90711e-10	4.13387e-10	0.470596	0.000723199	0.0149417
310	1.87913e-14	0.0086872	0.32336	0.0820388	0.0039429	9.42048e-13	0.557818	2.71401e-09	6.23657e-07	0.000632351	0.0881685	0.0265012	0.00316992	1.58241e-11	7.97269e-15	1.23887e-08	4.5824e-11	2.6755e-19	2.7702e-09	1.16786e-19	3.71745e-11	7.97998e-06	2.96917e-21	3.65726e-25	1.53784e-21	3.87851e-12	0.115625	4.6234e-23	9.34322e-09	3.09293e-19	5.85202e-11	4.46668e-20	2.87079e-11	2.58482e-06	1.1661e-28	1.61332e-21	2.9325e-35	3.54353e-11	1.29812e-18	1.27513e-14	1.25344e-19	1.86092e-16	7.20334e-16	3.37737e-15	0.0329748	0.0924274	0.77547	6.79509e-08	8.43465e-06
311	2.54595e-11	6.1468e-09	0.0089585	0.00682923	0.00316565	2.11137e-10	0.714732	3.51049e-09	4.04982e-06	0.0171773	0.163116	0.067183	0.0105958	5.23907e-13	2.9492e-18	2.76822e-12	1.3751e-19	1.26992e-30	1.62576e-15	2.81739e-26	5.41023e-13	9.00558e-09	4.47897e-22	4.62237e-26	3.52803e-20	9.16989e-13	1.28602e-05	3.46785e-29	1.19498e-18	6.79024e-31	1.23484e-18	4.56337e-27	3.22438e-13	8.19501e-07	2.6824e-26	2.95302e-23	2.14358e-38	6.01581e-20	2.23539e-29	5.26127e-23	1.5508e-31	6.27493e-24	1.15797e-22	9.17088e-21	0.000136348	3.51706e-10	0.0249536	1.5803e-05	0.402698
312	2.13293e-13	4.30969e-05	0.0312203	0.00289889	0.11593	0.000756298	0.00451176	2.65148e-06	5.35583e-14	1.46472e-09	0.000405662	3.7429e-09	1.10279e-08	9.22246e-16	9.32085e-23	3.12806e-18	9.19998e-24	1.2058e-29	2.77129e-20	2.93827e-26	2.68967e-16	7.44359e-09	7.79247e-21	5.52684e-24	1.03683e-15	9.25272e-12	5.84425e-12	4.68174e-30	2.32463e-24	1.0559e-29	3.91011e-23	7.69454e-29	3.75385e-12	1.6786e-07	2.70158e-19	5.47674e-23	6.11166e-38	9.23534e-24	2.68457e-28	9.00234e-24	4.14155e-29	1.84447e-25	1.99606e-23	2.85965e-22	3.65573e-05	8.07197e-10	0.0956131	4.66014e-05	0.298841
313	9.18575e-06	2.52964e-09	1.72066e-19	1.41544e-21	4.70856e-25	1.77448e-14	1.9767e-19	7.09648e-17	1.14398e-17	3.20524e-17	1.30261e-09	5.72483e-16	2.13313e-15	2.94202e-14	1.28389e-19	3.17374e-12	2.30511e-20	7.23943e-22	4.73884e-12	1.09535e-16	1.03369e-09	0.000906103	1.88374e-18	3.26083e-20	2.8827e-12	1.48719e-06	2.29478e-05	1.7155e-17	2.28947e-14	4.40928e-23	4.78917e-18	1.63075e-25	1.57123e-11	3.78783e-10	8.76771e-19	4.00241e-20	3.83639e-34	4.65357e-21	7.2976e-24	2.08575e-19	2.31179e-19	2.31117e-21	1.03688e-14	6.87109e-18	6.3985e-06	0.00379506	0.975219	6.84035e-06	0.0226688
314	5.73725e-11	6.46797e-05	6.82473e-11	7.88437e-18	1.80181e-18	4.22049e-15	1.1578e-10	8.69354e-07	6.12208e-19	1.63754e-17	4.0904e-06	1.14405e-14	1.98861e-14	1.62419e-12	9.47376e-22	6.02791e-11	1.44121e-22	2.34719e-21	5.42637e-05	4.26071e-11	0.00238344	0.778072	2.88994e-11	6.67111e-15	1.86138e-11	1.19417e-09	0.0253408	4.98022e-09	1.10227e-09	2.30228e-26	4.26565e-21	8.2342e-30	2.16885e-15	3.86825e-13	3.4611e-14	1.35134e-20	4.17892e-37	2.54994e-27	1.18624e-27	7.97827e-22	1.05235e-17	9.30337e-17	0.00053116	5.41119e-08	0.00151476	1.71352e-10	7.02172e-06	1.65515e-09	5.44577e-06
315	6.4808e-08	4.17271e-11	4.74045e-16	6.91656e-24	1.48972e-21	8.42466e-21	3.40318e-11	3.23388e-14	7.36233e-17	6.23833e-18	1.89813e-08	1.46113e-15	6.57282e-16	1.01438e-10	5.23841e-18	2.20714e-10	6.344e-20	2.63974e-17	3.39636e-06	2.39426e-07	0.00307841	0.00619733	2.90801e-05	3.43879e-09	1.33953e-12	6.87406e-13	0.703809	0.211527	1.04239e-08	1.27086e-17	5.14408e-17	1.67268e-24	2.05058e-13	7.75912e-15	1.26941e-11	1.393e-16	2.49709e-30	6.61685e-26	1.08729e-22	9.43855e-16	2.85743e-08	1.70697e-10	0.261743	0.0253332	2.84248e-06	7.02828e-09	2.22636e-05	6.72361e-11	2.26277e-07
316	1.32207e-16	0.00012496	5.24839e-05	2.8506e-17	2.43754e-11	2.2828e-14	0.595966	0.60633	9.50973e-18	4.26453e-13	5.19685e-05	4.54584e-10	5.19468e-11	1.61164e-06	2.14026e-18	2.4753e-06	1.72871e-19	3.69471e-15	0.936956	0.0603372	0.608479	0.00715086	1.49866e-05	1.0605e-13	1.64886e-17	4.22053e-19	2.4085e-06	0.000961581	0.267384	3.69704e-21	4.96101e-19	5.95146e-30	1.89195e-14	1.42672e-10	8.24825e-08	1.00296e-17	1.47097e-35	2.29283e-31	2.0234e-30	2.08191e-18	0.000596736	0.00141531	4.45641e-11	2.0738e-09	5.06786e-15	6.35682e-15	1.05484e-09	2.30293e-12	2.98722e-11
317	3.58299e-18	0.000149675	0.00797148	1.23406e-09	0.00199552	6.81523e-05	3.87962e-06	4.1302e-11	1.58605e-11	3.65148e-05	0.000111303	3.84609e-05	7.88641e-06	0.000273886	1.37521e-18	9.03942e-06	3.29613e-17	1.26886e-16	0.208821	1.53225e-07	0.0974336	0.592205	2.7595e-10	3.10077e-13	1.62126e-12	1.46112e-13	0.000146884	1.96217e-05	0.0128307	1.91048e-24	2.63321e-17	3.04573e-30	2.3298e-20	2.93205e-11	5.35768e-15	4.0783e-25	1.85684e-40	1.03343e-28	1.10185e-29	8.42701e-20	1.07427e-13	1.05835e-07	3.43569e-06	1.86368e-08	3.0903e-12	3.60976e-14	3.90949e-09	6.22177e-12	1.13793e-09
318	3.54713e-19	0.00092185	0.00312938	2.48073e-14	0.0022137	4.8746e-05	2.6537e-10	5.72658e-16	9.10852e-16	5.33307e-05	8.05782e-06	1.88553e-05	2.39231e-05	0.000409632	4.51738e-17	8.37807e-06	4.28672e-14	5.66678e-15	0.222436	6.66146e-07	0.0513261	0.66552	1.22897e-09	2.5634e-10	7.97558e-14	3.90258e-14	0.00975483	9.20872e-05	0.00631223	9.53289e-22	2.25082e-15	9.25996e-28	8.19387e-24	3.27122e-15	1.81337e-14	3.7681e-31	6.27743e-41	6.3703e-26	2.35398e-27	6.61994e-19	4.07611e-13	7.38787e-06	1.46162e-05	0.000130767	2.68761e-10	4.2933e-11	2.37364e-07	3.4464e-11	2.35049e-08
319	1.05232e-15	3.6467e-19	7.38538e-15	3.16171e-31	7.15645e-21	5.21295e-15	1.18048e-12	3.12535e-09	1.08685e-14	9.65033e-07	0.000336787	3.84418e-06	0.000200744	0.00191966	2.54346e-05	0.841764	4.56755e-07	1.54135e-10	0.0736676	0.000633048	0.0154549	0.756911	3.24565e-14	2.09051e-14	2.56194e-10	1.11073e-05	0.192621	1.39191e-09	0.00392518	2.46304e-08	1.96832e-05	5.42141e-14	7.28126e-29	1.22389e-20	1.33011e-25	1.03644e-33	2.71095e-30	1.07818e-10	3.68004e-10	0.000202122	0.00647801	1.7541e-11	1.03613e-08	2.41621e-14	0.115068	0.000213093	0.033781	1.2789e-07	0.0141198
320	1.14571e-15	2.02951e-08	0.0291084	1.10735e-15	0.00858632	0.0427807	1.85647e-07	1.2235e-11	1.43919e-16	2.26583e-06	0.0728466	0.000167809	0.0142213	1.5314e-10	5.08501e-16	1.52265e-06	1.16901e-06	1.97988e-20	5.34355e-06	1.08915e-11	2.32192e-06	0.00436123	3.73227e-20	1.44071e-20	7.57591e-17	2.19815e-11	0.00564652	3.3005e-25	1.85639e-05	5.11978e-19	1.68975e-07	5.57934e-30	4.75154e-33	3.01272e-20	2.40262e-34	2.60735e-40	2.16602e-44	1.15268e-12	1.25705e-18	7.30383e-14	1.54252e-16	3.66522e-26	1.29207e-17	4.82558e-23	6.18847e-06	0.0501804	0.758667	2.59007e-06	0.00189301
321	7.51953e-23	1.05564e-33	3.17109e-08	4.43054e-37	1.49797e-13	1.10731e-14	2.37294e-08	1.6585e-09	8.29369e-17	2.36998e-07	6.05224e-06	7.01648e-06	0.000145145	0.000389153	1.86952e-05	5.52283e-07	0.000249958	3.09211e-07	3.15079e-10	3.57594e-05	0.0181929	0.000105324	1.22589e-12	5.81207e-08	7.24727e-10	9.51526e-05	1.54527e-07	0.0146045	4.00778e-22	0.0110472	6.33404e-11	1.28003e-23	7.16616e-30	2.33892e-18	1.03843e-28	3.21086e-39	5.24549e-47	6.82072e-11	2.32912e-06	7.69769e-12	3.08877e-12	0.670839	0.00300438	0.605701	1.32987e-10	6.86085e-16	0.0782237	2.51599e-09	0.000507493
322	8.50953e-27	2.07718e-31	0.00925612	3.48168e-38	0.0553832	1.06611e-12	0.106229	0.924206	5.24619e-15	0.0162636	0.000156211	0.00034725	0.336952	1.07391e-07	1.10579e-05	6.58104e-17	7.82599e-09	0.0177689	4.10911e-13	5.26125e-05	0.0266309	0.129688	8.8897e-17	4.04359e-14	1.8467e-15	7.89634e-05	2.2298e-13	0.0248647	3.53196e-28	1.06051e-07	3.01694e-20	4.11106e-05	2.62107e-33	1.95316e-20	5.28454e-38	2.61789e-33	2.42564e-40	2.32812e-13	5.19105e-10	1.77188e-13	1.18169e-12	1.33016e-06	0.0255707	0.09255	4.83296e-11	5.51253e-17	0.758746	2.72321e-09	1.41054e-06
323	4.92607e-14	5.21261e-11	0.000272427	9.28474e-13	1.63867e-16	2.70697e-17	2.72619e-08	2.31904e-22	6.55544e-24	2.73002e-08	0.855205	0.21988	0.0417958	1.57997e-12	3.06271e-11	6.95512e-13	4.10161e-11	0.051129	3.4752e-12	6.13682e-08	0.00073241	0.480088	2.71764e-17	3.10402e-18	3.02348e-21	2.8289e-08	9.01199e-16	0.00127729	8.17001e-25	1.31485e-08	1.58178e-15	4.40689e-09	2.33878e-28	1.98781e-15	4.04604e-36	1.02393e-30	6.12172e-42	4.47008e-13	4.47669e-09	3.41491e-09	2.68551e-17	0.123183	1.96563e-09	0.136209	7.03588e-12	6.06184e-16	0.382385	1.76199e-09	3.3706e-10
324	3.25263e-16	5.87448e-15	8.03163e-13	1.88994e-13	1.49558e-26	9.21886e-11	1.32851e-08	4.25421e-19	3.41172e-16	2.36702e-09	0.00017533	9.76805e-06	2.60974e-07	3.6567e-12	1.90072e-09	1.22116e-13	1.7418e-11	1.15441e-06	1.11355e-15	4.22532e-07	0.00014601	0.0827495	2.36815e-13	6.19621e-14	1.33898e-21	1.11831e-07	1.13927e-18	1.98461e-05	5.31528e-24	2.45852e-09	4.29365e-08	0.000510286	3.73249e-07	3.76859e-06	1.82584e-25	8.41269e-17	3.71359e-30	6.77638e-09	1.18364e-05	0.0123886	1.17967e-12	1.8743e-06	6.04352e-16	7.67901e-08	9.86583e-14	4.1619e-18	0.00183206	1.19716e-06	3.92987e-10
325	8.40283e-06	1.30181e-07	2.32264e-06	4.86767e-06	1.45876e-17	1.48696e-08	0.00783614	2.43452e-08	9.4361e-18	1.43188e-10	1.53941e-05	4.01039e-06	5.45132e-08	5.31684e-12	9.93603e-09	4.9342e-14	3.5829e-15	9.09699e-11	8.62758e-19	1.71359e-14	1.43373e-09	0.0898753	7.96973e-10	7.7601e-16	1.07183e-20	0.00654106	1.23877e-25	1.0662e-12	7.57169e-24	1.21772e-14	1.22123e-12	0.000122848	1.468e-13	1.98896e-06	2.14555e-30	7.65608e-19	8.38256e-37	1.46093e-08	9.25692e-09	9.79152e-07	8.56835e-20	5.66524e-11	6.14071e-19	3.0442e-09	2.65932e-25	1.83721e-20	0.0259274	2.04219e-08	2.01135e-12
326	4.17479e-11	8.84209e-14	1.32278e-12	0.000378599	1.72966e-22	5.68481e-15	3.7956e-08	3.38737e-14	0.0277682	0.46459	0.0648358	0.283522	0.00463413	0.0265231	0.00645849	1.32892e-16	1.07916e-15	2.87617e-12	2.55456e-25	1.43328e-17	3.43127e-13	0.00168727	4.28505e-11	1.14722e-15	1.06779e-22	1.00348e-06	2.04117e-26	5.05031e-18	6.8338e-28	1.57203e-16	4.22669e-14	0.0012423	3.93482e-08	4.73574e-07	5.22291e-26	8.51088e-13	2.11856e-16	1.72605e-14	8.69919e-13	1.67553e-11	7.53887e-22	4.57648e-17	7.23653e-28	4.29853e-18	5.98323e-22	1.41826e-20	0.00610996	4.72764e-06	9.88872e-14
327	2.5385e-08	1.30775e-11	6.67749e-16	6.97252e-12	2.62805e-21	7.32022e-05	0.0596897	0.0377358	8.75171e-19	5.83958e-21	1.03882e-12	6.24037e-18	2.53694e-19	1.15954e-14	1.47071e-11	9.22027e-08	2.44249e-05	2.69853e-05	1.75969e-20	2.67142e-14	8.88149e-17	1.4485e-07	1.16993e-08	1.99274e-07	2.99133e-12	3.5509e-08	5.28023e-29	1.76879e-18	1.96225e-19	3.466e-06	0.0132598	6.87754e-09	8.16139e-10	3.89319e-07	2.73125e-08	0.000619543	4.06354e-29	0.020439	0.114892	0.299268	2.03267e-11	1.18979e-08	5.36393e-27	1.28599e-26	2.89101e-29	7.16845e-26	0.00014711	6.38079e-10	2.22353e-13
328	1.268e-10	0.00927903	4.2849e-22	2.2176e-05	2.85545e-27	0.000931698	0.0371669	0.385847	7.06898e-35	2.44927e-31	6.09163e-36	1.00887e-33	7.54673e-37	2.56965e-38	2.95302e-35	1.04738e-23	1.94793e-22	2.51929e-19	0.385052	1.95451e-06	1.62317e-06	0.0453624	2.08022e-06	2.86288e-10	2.1978e-14	8.91509e-08	2.17648e-21	1.69512e-09	2.03599e-05	1.38307e-19	5.73019e-28	7.29273e-35	2.23968e-34	3.69912e-28	6.85769e-13	4.92206e-21	6.22385e-46	1.74981e-29	1.01864e-30	3.08333e-35	1.61016e-18	2.18338e-26	2.69175e-25	3.40184e-12	2.59359e-29	2.11922e-21	0.0186564	2.80667e-07	8.30773e-12
329	9.11361e-09	1.3615e-06	6.88451e-14	8.6072e-06	1.26116e-25	6.0986e-09	1.24935e-07	9.00494e-19	1.56813e-15	1.89378e-06	1.23442e-10	5.31079e-08	4.35649e-13	1.36289e-17	3.69845e-13	3.12306e-10	5.87783e-13	7.28829e-07	8.94602e-11	1.04526e-08	1.32115e-08	0.0333097	2.94855e-10	1.75037e-15	3.05857e-22	1.52307e-13	1.4059e-18	4.80546e-11	7.90738e-13	1.47794e-07	3.21779e-08	2.41705e-09	9.54344e-07	2.21563e-09	4.24305e-19	8.19235e-18	2.53097e-27	1.49796e-09	3.60479e-08	0.0632698	1.0637e-11	0.000131167	2.65825e-20	2.39604e-14	2.09336e-14	2.27888e-19	3.26901e-08	7.18951e-07	1.22404e-16
330	5.2166e-06	0.00038981	1.62359e-09	0.000310457	1.73734e-21	2.43198e-16	7.80644e-09	1.54468e-18	6.67946e-25	2.88985e-12	8.92876e-13	1.30311e-11	4.00457e-15	2.25446e-24	5.62508e-19	1.11137e-09	8.15971e-10	5.52074e-06	2.94133e-10	8.59483e-11	4.67304e-06	0.66625	5.01807e-11	3.55821e-18	3.54978e-25	4.03894e-10	8.64444e-20	5.88306e-10	4.2696e-13	1.641e-05	3.96881e-05	8.36032e-14	2.83483e-12	2.53973e-05	1.66105e-25	1.77022e-24	2.48397e-42	9.07933e-10	0.00626091	5.29246e-06	4.68743e-27	0.476878	5.25905e-22	0.261446	3.68702e-19	7.3975e-12	0.0363763	1.50312e-06	6.69058e-14
331	5.83365e-15	2.679e-09	4.77271e-12	7.44588e-12	9.13316e-26	0.00184134	1.23654e-10	1.23657e-23	2.97194e-23	1.23657e-09	0.00334785	1.09977e-07	2.33706e-13	5.83097e-25	3.02882e-20	7.01629e-12	2.69093e-10	2.05963e-14	6.19739e-10	0.00370401	0.0374057	0.480903	1.3271e-14	1.89681e-12	1.01668e-19	4.24431e-09	1.64955e-16	0.0559059	7.47745e-20	5.47446e-08	5.60713e-08	1.83084e-15	3.42925e-12	4.21828e-07	2.86329e-24	3.91798e-26	8.76258e-42	1.55254e-06	0.000365315	0.0114204	4.87707e-14	8.67323e-06	8.38977e-17	0.00557219	1.45465e-15	6.49295e-19	0.0425121	1.11671e-07	4.6102e-07
332	4.691e-08	4.42229e-08	0.00129526	4.39597e-15	5.13524e-10	3.86363e-05	0.202448	1.61287e-09	4.44202e-32	1.09366e-16	0.0126087	5.70886e-08	5.1071e-11	4.09802e-25	2.68146e-21	4.97226e-07	2.62086e-07	0.0348487	8.02674e-12	1.96573e-09	7.88724e-05	0.737689	6.40422e-14	1.22683e-14	1.40678e-15	0.0707654	3.29799e-14	0.0224115	5.53499e-15	0.00654523	0.000429996	3.07505e-22	7.91335e-25	2.63631e-12	1.64826e-28	1.47302e-36	9.16895e-51	4.41378e-07	0.000326854	1.12292e-06	2.32837e-15	1.18863e-07	7.77539e-09	2.35836e-09	1.3562e-06	2.19794e-13	0.000573061	2.40263e-11	0.000178044
333	6.30756e-26	7.33685e-19	4.19818e-09	1.49903e-27	4.37366e-19	7.01018e-06	8.4148e-10	1.06559e-17	2.99163e-23	1.60876e-07	0.0103905	0.0045245	1.42405e-06	3.91892e-20	4.14411e-25	3.98431e-10	0.00212195	1.65948e-16	0.0475853	0.0972272	0.122459	0.0326913	2.10927e-16	1.6468e-08	1.13884e-10	0.0116653	1.32561e-05	0.000410836	1.99125e-11	3.19998e-08	3.80144e-10	1.23932e-35	6.59053e-25	1.33168e-14	2.62776e-28	3.89673e-36	3.5183e-51	1.31175e-05	2.77859e-14	5.66233e-19	2.41561e-06	1.20574e-11	2.79258e-05	0.00572154	2.57922e-14	2.79909e-17	0.436602	4.5783e-09	0.000311741
334	5.73991e-16	4.25837e-12	0.0157012	1.52609e-24	0.000190073	7.33016e-09	0.000279983	4.28871e-11	7.88409e-24	2.71044e-06	0.00996295	0.0300337	0.0113985	0.00142183	7.83913e-14	3.37482e-05	0.043529	3.0761e-11	0.92038	0.000192392	0.0130554	0.736488	1.13146e-14	8.66075e-11	2.8649e-09	0.000215362	0.0990482	6.18522e-12	0.783154	2.3044e-10	0.0678118	7.81383e-23	3.34998e-32	5.31636e-24	2.68478e-27	3.05057e-43	3.25956e-44	1.21466e-06	1.73681e-11	0.000734453	2.61556e-05	1.0018e-17	2.1095e-07	2.49562e-13	0.864993	1.64454e-05	0.00981675	5.09788e-08	0.00480511
335	1.82171e-19	2.56136e-26	3.46385e-09	2.40693e-35	4.50408e-17	2.25688e-16	2.284e-11	1.04253e-10	3.60354e-20	2.91823e-10	0.00660643	0.000787898	3.47652e-05	0.520927	3.83202e-08	0.0543683	1.89733e-07	7.71196e-11	0.00137689	0.000136737	0.0422607	0.000238699	8.69004e-08	4.72663e-06	5.81529e-12	4.95358e-11	0.133686	0.00671832	0.0180358	1.23358e-07	1.9639e-06	2.83618e-16	1.18117e-17	9.57523e-11	6.81124e-10	2.26907e-27	5.156e-30	1.16356e-11	1.44558e-10	1.0974e-08	0.000233133	2.19002e-21	0.00174166	1.30457e-07	0.0522368	8.22411e-09	0.00309318	1.8083e-08	0.00154291
336	5.80659e-22	2.09915e-23	0.00596392	1.42567e-33	3.70735e-06	2.94106e-11	2.15444e-05	0.0367015	3.77739e-15	0.780281	3.2654e-06	0.000137124	0.0493742	7.38359e-08	0.534762	2.38795e-06	2.73937e-08	2.55598e-13	1.85155e-17	1.12797e-18	4.38592e-19	1.84736e-06	9.0626e-10	0.0131921	3.96925e-12	0.00131627	6.18199e-29	1.29706e-19	4.20277e-16	4.59461e-13	1.37139e-07	0.0376246	6.89584e-40	1.00009e-43	4.58178e-14	4.42501e-53	8.05661e-34	1.6839e-06	0.000209124	3.07204e-16	4.0327e-28	3.85414e-25	2.43915e-20	4.25818e-18	1.52469e-11	0.0189965	0.403841	9.40953e-06	0.0177161
337	1.00817e-26	1.32063e-09	1.21438e-05	5.70689e-25	0.000453544	8.16144e-12	2.16887e-07	2.59861e-10	8.20518e-12	0.932536	7.44467e-11	0.00132088	0.0114762	2.93415e-09	1.32642e-05	0.000206281	2.92679e-06	2.46417e-09	7.42961e-13	2.67981e-14	1.62713e-12	7.94646e-14	0.0352824	8.67262e-17	1.16971e-24	4.66726e-27	2.26641e-10	1.78216e-16	1.57308e-12	0.0132624	0.213149	3.32483e-32	4.7011e-21	5.70364e-11	9.04303e-10	4.36367e-21	5.06487e-40	5.27323e-35	2.38452e-35	1.79345e-11	1.31004e-20	3.22902e-16	5.65051e-22	8.04267e-18	7.4805e-24	1.74941e-17	3.46788e-11	2.04632e-14	1.757e-12
338	6.84782e-17	8.79738e-28	8.02221e-05	5.7272e-35	3.21888e-12	2.17494e-15	1.15365e-09	2.11791e-12	3.46503e-26	4.39601e-24	2.86708e-05	2.90467e-17	3.00068e-19	1.48564e-08	7.03524e-25	5.38301e-23	3.15261e-27	8.49489e-20	2.12457e-10	2.02673e-06	2.83072e-05	3.83191e-12	0.0675432	1.3583e-16	7.9235e-24	7.77275e-22	1.52422e-07	2.47567e-05	3.67563e-15	1.68561e-23	8.25109e-31	1.02463e-30	6.05895e-10	1.36727e-16	9.74997e-35	0.703503	6.85378e-29	2.76136e-32	2.33492e-34	3.89001e-32	0.0230787	1.6603e-13	1.18347e-07	0.0166851	3.14599e-09	1.98771e-07	0.00220861	7.19622e-09	2.23436e-06
339	2.08433e-20	1.27991e-13	0.00248046	4.04212e-30	8.62529e-07	1.71708e-14	6.64081e-07	0.156096	2.58383e-23	1.39249e-14	0.000337039	1.48275e-09	3.22398e-14	0.00148846	8.71588e-21	2.11413e-17	8.05874e-23	4.36523e-14	0.00408715	0.000418609	5.1817e-05	1.07613e-10	0.000729496	2.70024e-21	8.86282e-26	2.20236e-23	0.210072	1.74827e-08	4.55183e-05	1.97682e-21	1.04543e-28	8.67306e-31	0.68431	5.34663e-09	1.51135e-30	0.000350794	3.30785e-30	6.05903e-34	1.3631e-36	1.54212e-33	0.00293126	0.246343	4.8504e-13	2.74131e-05	2.30878e-13	6.34816e-11	5.91182e-07	8.94326e-11	3.2026e-10
340	2.31256e-20	2.19754e-06	1.04971e-06	1.5856e-20	9.69484e-06	2.788e-09	1.12774e-07	1.99597e-11	1.34719e-16	0.000506405	0.000145328	0.0126155	5.73762e-08	0.228447	1.34136e-18	4.39473e-13	1.82746e-19	1.55706e-10	0.932093	0.0629527	0.00046321	1.00011e-09	0.00163874	9.18181e-21	2.98116e-26	1.45906e-24	0.0402237	2.74635e-10	0.000548501	1.82036e-20	1.3854e-21	1.31407e-28	2.53236e-09	0.000690588	6.98123e-22	1.56855e-18	8.64353e-36	3.64142e-31	4.14596e-35	7.32006e-22	2.85983e-06	0.000560986	4.28541e-16	2.32617e-08	1.01855e-15	6.8658e-12	5.90566e-08	1.96529e-11	2.99617e-11
341	1.29501e-16	0.0359536	1.31112e-08	3.47766e-08	4.60075e-12	0.00114385	2.95615e-11	2.40507e-17	1.10419e-10	0.225517	0.000385471	0.188295	0.000302026	0.00220778	6.72496e-18	1.06353e-13	1.34938e-17	3.8769e-12	2.01188e-05	2.24406e-08	0.0235115	3.42567e-05	8.59013e-06	9.42426e-24	3.33447e-26	5.49404e-23	3.76051e-07	8.56545e-09	5.79758e-11	4.08101e-21	3.75689e-18	1.30316e-24	4.74029e-13	1.52562e-06	5.215e-09	9.49246e-23	3.01385e-35	1.35608e-27	1.36132e-31	8.98203e-16	1.19862e-09	2.22995e-08	1.1757e-14	5.50731e-10	2.02721e-14	1.78683e-13	6.70439e-10	1.43716e-11	1.75202e-13
342	8.82923e-18	0.00185463	1.25205e-06	1.62994e-11	1.30432e-08	4.01543e-05	3.21978e-15	2.36733e-19	1.02424e-12	0.28607	0.000105453	0.848509	0.00227213	0.275487	1.44308e-17	2.98768e-13	1.25218e-17	3.10401e-10	0.000412688	4.03271e-05	0.0292978	0.000398397	3.72592e-06	1.70631e-22	1.08488e-24	8.59437e-22	2.22263e-08	2.28716e-08	7.79794e-10	1.38814e-20	1.40146e-19	2.42648e-27	1.12814e-19	1.89234e-06	9.25194e-06	1.86482e-24	2.17316e-34	7.19823e-30	8.31341e-34	3.57474e-21	5.34279e-12	7.12178e-11	1.99473e-16	1.54914e-11	3.62848e-14	5.24779e-14	6.09808e-10	4.94744e-11	4.2819e-13
343	4.22461e-20	0.000432177	4.70197e-13	0.0783238	9.51499e-21	0.446687	8.00301e-24	7.97427e-26	0.365346	1.73354e-06	2.56142e-10	5.36278e-05	0.418393	0.000108121	1.58587e-08	1.01409e-05	1.07513e-09	0.000286174	1.40604e-05	7.0766e-05	9.72864e-06	3.61585e-08	4.62819e-12	2.2816e-28	1.67266e-29	1.74213e-25	1.67088e-09	1.26854e-13	1.54416e-06	1.02069e-10	5.91817e-08	4.42029e-16	3.32409e-23	3.17015e-12	0.000268241	5.67402e-28	6.59192e-31	1.23692e-25	1.55325e-26	2.96433e-05	2.21731e-07	7.51508e-13	1.04526e-20	8.50234e-16	6.12101e-19	1.59565e-16	7.98099e-14	4.98224e-14	2.7187e-18
344	2.11495e-16	0.0561843	9.39385e-09	7.8106e-09	8.35645e-10	2.69949e-05	3.16804e-07	4.0592e-13	1.40574e-08	0.368426	0.000751466	0.27143	0.000236188	0.121302	2.43077e-13	2.62837e-09	3.29354e-14	1.95731e-07	0.00531551	0.000442799	0.000221393	1.11753e-08	1.50908e-09	2.33286e-27	6.24844e-29	8.74132e-24	0.000147344	2.12336e-09	1.37118e-06	1.91032e-14	6.00856e-13	4.03136e-18	5.24378e-06	0.000122605	5.59743e-17	6.21915e-12	3.25749e-26	5.46491e-23	3.46176e-24	8.68618e-10	0.000406222	8.88711e-05	2.60188e-13	8.42852e-09	1.80992e-13	3.57197e-13	3.01758e-10	3.94542e-12	3.63749e-14
345	1.97937e-19	3.11202e-05	7.98236e-06	2.15214e-19	0.000251644	2.46312e-10	3.40874e-07	6.0572e-09	1.69965e-17	4.84946e-06	0.00176395	0.000421322	2.50409e-09	0.036693	8.14154e-19	3.95259e-13	7.56556e-20	2.66492e-10	0.55034	0.278384	0.00366704	4.39259e-08	2.36666e-06	1.31182e-25	2.90136e-27	1.12745e-23	0.000467583	8.68373e-09	1.08371e-05	1.29088e-18	8.19223e-21	2.70977e-28	0.000411324	7.67375e-06	1.31584e-25	1.46155e-08	2.20503e-32	1.05259e-32	1.90042e-35	5.48405e-23	8.21508e-06	0.000190188	2.74177e-15	3.87357e-08	9.15738e-15	2.42739e-12	5.65953e-09	1.717e-11	7.51849e-13
346	4.45455e-18	0.00406297	7.68079e-07	1.08917e-13	1.40353e-06	4.5507e-08	1.88309e-11	6.37767e-15	1.39527e-15	0.00222032	0.00069404	0.0194254	2.35761e-07	0.0881491	6.13591e-18	2.07214e-12	1.14874e-18	4.95177e-09	0.0185415	0.00847246	0.0034059	9.91914e-07	6.94521e-09	1.45695e-27	4.60874e-28	2.22362e-23	2.97735e-06	8.16203e-09	1.63905e-07	2.00417e-18	7.66681e-20	7.81163e-28	1.38117e-07	0.000353276	5.36892e-23	1.02858e-10	6.13877e-32	6.19113e-33	6.67561e-35	1.07196e-22	4.39343e-08	7.20623e-07	3.60559e-16	5.81581e-10	9.73608e-15	6.09318e-14	1.67998e-10	6.19513e-12	7.13873e-15
347	4.10316e-17	0.0849359	1.93595e-09	1.02134e-06	7.04361e-11	5.77431e-05	8.40376e-11	2.26248e-15	1.62188e-06	0.712788	6.88533e-05	0.654133	0.00389847	0.614808	4.69859e-10	9.65258e-06	6.73953e-11	0.000346915	0.0303599	0.00162053	1.05278e-05	3.15007e-09	3.95234e-13	8.48296e-31	1.73451e-31	5.32913e-25	4.28417e-05	6.12435e-11	0.000578378	9.16825e-10	1.68475e-09	1.38134e-15	1.98774e-05	0.00061975	1.82658e-21	2.72033e-09	2.30195e-24	1.30275e-24	7.40263e-23	1.51509e-07	0.000197473	1.40186e-05	4.7684e-16	6.07721e-11	1.62254e-15	2.20828e-14	1.32882e-11	9.07075e-13	1.52884e-16
348	3.24922e-14	3.14129e-07	0.000471932	4.32095e-21	0.290861	1.54002e-13	0.0935264	0.478507	4.393e-17	6.00319e-09	0.0260551	9.50509e-08	3.12408e-13	8.19998e-06	6.79386e-17	4.10846e-13	1.00017e-17	1.0793e-08	0.265028	0.771384	0.000156816	2.80265e-10	3.42046e-10	1.8991e-28	2.39293e-30	5.19353e-24	0.110206	9.951e-07	2.3256e-07	2.1778e-15	7.612e-18	3.01371e-22	7.38947e-06	4.02497e-13	2.49614e-32	0.0223482	3.2946e-25	3.32079e-27	1.35381e-26	1.83667e-16	0.000609958	0.0357158	1.42136e-07	0.000705205	3.88584e-10	1.06236e-09	2.95472e-08	2.74068e-11	4.96704e-13
349	1.66225e-20	1.63962e-06	7.05729e-06	1.44781e-18	0.00695269	1.45775e-09	3.60301e-05	0.000901454	5.85266e-13	7.58744e-07	0.000691728	9.509e-07	1.45015e-10	0.0098345	2.32449e-14	2.11362e-11	7.36391e-18	9.00514e-11	0.353678	0.0364113	3.95095e-05	3.18247e-10	4.35847e-09	1.7359e-28	2.22019e-29	1.19828e-24	0.0209072	4.85738e-10	0.00156552	3.04124e-13	1.88808e-15	2.55919e-21	0.291734	1.90632e-09	3.19106e-28	0.722537	2.08254e-22	1.75532e-27	5.25629e-26	9.65146e-11	0.0213127	0.332168	8.73594e-15	1.03366e-07	2.74255e-15	1.39358e-12	4.69344e-09	3.68796e-12	1.98905e-14
350	3.2225e-21	7.4181e-06	9.44441e-10	6.88128e-10	1.75937e-11	0.00040193	9.44793e-16	6.05729e-14	0.000514322	0.000753594	1.99339e-05	0.146094	0.0930782	0.000103844	0.400979	0.000301388	9.03165e-07	2.49678e-08	7.98168e-05	0.465292	0.462171	0.00178421	0.000217505	2.7958e-22	3.97247e-26	1.82994e-16	5.01403e-07	0.000122899	0.000383313	0.00789942	0.0874113	0.151034	7.49421e-14	2.21996e-05	1.07476e-11	7.44711e-19	0.00178105	0.000251369	0.0124242	9.5999e-08	2.73736e-08	0.000115731	2.56139e-09	0.0114264	1.60292e-05	1.65319e-05	9.23022e-05	6.83651e-07	8.87979e-09
351	3.70453e-09	7.29378e-12	0.146367	4.69562e-25	5.82764e-06	2.05763e-15	4.82773e-05	1.21896e-09	1.06829e-28	2.99325e-28	2.58187e-12	4.56085e-28	1.55984e-27	6.59549e-23	1.66609e-33	3.79622e-30	1.36773e-34	3.94207e-27	5.28713e-18	1.75934e-10	0.0163812	0.000304744	6.71823e-07	4.05022e-28	4.00909e-27	2.12915e-17	5.79936e-10	0.251344	2.22842e-23	6.29447e-30	1.77404e-33	1.23885e-36	1.3075e-26	1.78298e-29	7.01329e-40	1.17783e-22	3.20267e-34	4.47348e-37	7.72933e-38	5.46686e-29	2.17566e-13	9.2752e-18	0.0647038	0.000218404	0.00556791	2.72114e-06	0.000621627	4.05056e-08	1.28577e-10
352	3.46494e-05	6.87313e-27	9.63145e-16	5.58545e-34	1.04964e-23	1.03302e-23	1.03358e-23	7.67552e-23	2.55164e-30	1.75704e-28	1.52836e-15	3.49212e-25	2.29997e-25	2.21312e-22	6.80314e-29	4.32262e-29	3.78935e-32	3.84583e-26	6.0985e-21	9.86127e-17	2.34713e-08	0.219948	0.0596648	1.02843e-19	4.98082e-21	2.42993e-08	2.18922e-18	8.52576e-12	2.80041e-26	3.53589e-29	4.14472e-31	1.43534e-31	5.90471e-25	4.63951e-25	2.87365e-36	1.20066e-22	1.29284e-28	5.27415e-35	1.37033e-33	3.50203e-30	1.55841e-23	6.73657e-25	1.34182e-14	1.13725e-16	4.19345e-08	0.000379062	0.21031	0.000163518	0.00174258
353	3.24311e-25	3.86408e-05	1.64815e-08	2.48962e-08	1.07001e-08	0.001715	6.47027e-17	4.42318e-16	0.000128064	7.3876e-09	3.31159e-11	2.51631e-08	1.19839e-06	1.79152e-12	8.14522e-05	0.00475073	1.16405e-06	2.83663e-11	0.00792439	0.000829778	0.117621	4.09269e-06	0.000285175	4.07929e-22	3.26839e-26	5.12513e-20	0.116603	1.07504e-07	0.144457	0.004188	0.00186035	0.000638266	1.33988e-20	2.19964e-11	0.000139939	4.82747e-22	0.000142351	0.675552	0.0944649	9.4168e-11	2.04057e-10	2.85698e-09	6.36008e-12	1.48765e-07	1.83648e-10	9.90318e-08	1.62569e-07	1.5919e-09	5.29085e-11
354	8.45172e-14	1.19937e-09	0.023639	5.38893e-28	1.46453e-10	2.78579e-17	2.05453e-07	0.00959706	5.95354e-25	1.63405e-15	5.21222e-05	1.46927e-10	2.09646e-14	5.32142e-07	1.02658e-18	6.99273e-16	1.79725e-21	4.74032e-14	0.0157143	0.0896446	0.0331329	1.2501e-06	8.66106e-05	2.26391e-24	1.10374e-25	1.55538e-21	0.0179547	0.00283912	1.17343e-07	5.62604e-20	7.19059e-24	5.94861e-28	0.00146324	7.13013e-10	3.1443e-27	0.00022271	2.10703e-26	3.00017e-33	7.79019e-34	6.30041e-25	5.92127e-05	0.000718569	1.4934e-05	0.0281805	1.61472e-07	7.26924e-09	6.37947e-08	2.54335e-10	6.41757e-11
355	2.84009e-06	3.09473e-13	1.03175e-07	4.98251e-31	4.59348e-19	4.22022e-22	8.65704e-17	6.03172e-16	2.58929e-29	2.5291e-25	3.01445e-06	2.77262e-20	3.17992e-22	1.49958e-15	2.3849e-28	2.46263e-25	2.62956e-30	2.53075e-19	6.06328e-05	0.00125588	0.296676	5.1346e-06	6.0404e-05	7.1461e-25	5.05562e-25	6.76999e-21	0.000831232	0.306516	4.15924e-16	8.5748e-28	2.13831e-32	9.13924e-34	1.01154e-14	2.97224e-21	1.16735e-31	3.28617e-12	5.6327e-30	2.7719e-36	8.04052e-37	2.24362e-31	8.61972e-16	2.67083e-16	0.00509887	0.466969	3.67192e-06	3.39428e-09	1.64036e-07	2.21346e-10	4.78017e-11
356	7.66478e-14	9.10047e-05	0.00759096	1.97047e-22	1.53726e-10	2.63481e-17	9.56427e-05	0.326735	3.31278e-24	7.56941e-18	0.000184364	5.68496e-13	5.38785e-16	1.24019e-08	7.50847e-25	1.49102e-17	2.39966e-25	7.90601e-14	0.723416	0.46428	0.00467314	1.3431e-06	3.93457e-07	3.48248e-26	2.27824e-26	1.28395e-23	9.77819e-05	9.82249e-06	6.19743e-06	1.23602e-23	1.2653e-29	1.21277e-32	4.64352e-05	1.7115e-14	1.10206e-24	5.85449e-06	6.19668e-30	2.73219e-35	2.92569e-36	3.4505e-29	2.26952e-06	0.00201514	2.82635e-12	1.66844e-07	1.61075e-13	2.02672e-13	3.87153e-11	1.00349e-12	1.22873e-14
357	1.34668e-08	5.98245e-11	1.82726e-09	1.62258e-26	1.02114e-18	5.28958e-21	2.8829e-12	4.85256e-11	4.18183e-22	1.37164e-19	0.00049767	1.5908e-15	1.21728e-16	3.78908e-10	1.99903e-24	3.07527e-20	6.22549e-27	4.93508e-18	0.0106302	0.0296305	0.134273	1.05934e-05	0.000192261	2.7835e-23	4.66444e-24	1.68515e-21	0.000363157	0.00678785	1.10287e-10	6.73782e-25	1.19326e-27	7.76154e-30	1.41666e-07	3.61707e-16	1.59763e-24	2.83287e-08	1.10488e-27	4.28281e-33	5.29911e-32	9.7257e-25	2.27851e-09	4.32698e-11	1.72876e-08	0.0017667	4.48007e-11	7.38271e-12	1.88732e-08	4.41635e-11	6.08489e-12
358	9.80788e-14	2.06631e-09	9.25989e-05	8.28022e-26	2.91887e-13	2.05989e-17	1.9628e-06	8.06194e-05	3.56393e-21	7.39288e-17	0.000146865	2.56725e-13	8.70207e-15	2.41448e-08	6.22908e-23	4.59924e-19	6.31131e-26	5.61788e-18	0.000957788	0.0079437	0.199965	2.22748e-05	0.00259308	2.31365e-22	5.39468e-24	7.38339e-21	0.00879646	0.0436546	3.46401e-10	4.06288e-24	1.20574e-26	2.2926e-29	5.26383e-05	3.1154e-13	6.89871e-24	2.03592e-05	1.89501e-27	7.56606e-33	1.97054e-32	2.10076e-23	3.31567e-06	1.47331e-07	1.15548e-06	0.0918289	1.38677e-09	4.63685e-10	9.99377e-08	1.17408e-10	3.24572e-11
359	1.08462e-15	0.000314314	0.00438933	1.3867e-18	3.62803e-06	5.14729e-14	0.00566525	1.07899e-05	1.01445e-17	4.21246e-07	1.58138e-05	0.00115235	2.60737e-08	0.079199	4.16197e-16	7.4452e-06	8.88409e-16	1.03007e-06	0.00417334	0.0119819	1.81233e-05	2.42748e-07	1.114e-07	9.53226e-26	2.70017e-26	1.35819e-24	2.94344e-08	3.10762e-10	0.0327896	1.13715e-14	2.97436e-18	3.23798e-27	9.69926e-11	0.000423825	1.69804e-16	1.77125e-09	2.0651e-29	6.5315e-33	7.97367e-32	3.17412e-20	0.00185615	3.5893e-06	8.75735e-18	1.17911e-13	1.82115e-16	2.38034e-15	4.47113e-12	3.80448e-13	2.61298e-15
360	7.55956e-11	2.30303e-06	2.66241e-06	1.10505e-21	2.25639e-15	3.47578e-19	4.53885e-09	0.000607748	4.49349e-22	5.78624e-16	0.0153743	8.86883e-10	4.41869e-13	1.2804e-05	3.27006e-22	5.33827e-12	7.2694e-21	3.12872e-10	0.0707847	0.615041	0.000880529	4.22002e-06	4.49005e-07	3.5878e-23	8.15479e-24	4.34726e-23	4.54173e-09	5.23662e-08	0.000235343	1.20184e-20	8.4925e-25	2.28808e-30	1.42607e-05	2.34774e-10	9.22159e-16	7.84154e-08	4.22313e-31	8.78713e-34	2.95667e-32	2.05503e-24	7.79304e-08	3.13345e-08	5.25674e-16	7.54547e-13	2.10355e-15	6.06349e-16	2.02673e-11	1.29698e-12	2.05453e-14
361	4.22062e-08	7.0372e-10	1.39606e-09	6.88149e-25	4.20476e-18	4.38052e-20	2.22815e-11	1.01463e-10	6.9582e-23	2.40506e-20	8.10451e-05	1.12047e-16	2.15413e-17	4.1044e-12	3.02119e-26	2.83403e-20	1.10668e-26	2.84515e-19	0.000406161	0.00010475	0.873373	0.00400778	0.00161049	3.7408e-18	1.02893e-20	5.04281e-18	0.000175954	0.0224923	9.47425e-12	2.90973e-27	3.42864e-28	2.59121e-32	3.54893e-08	1.1803e-16	2.38022e-20	2.77519e-09	6.25718e-32	3.03074e-35	1.49626e-33	2.51449e-26	5.74576e-13	2.52591e-14	5.14374e-06	0.000355631	8.08794e-08	4.96589e-11	4.47307e-07	4.50441e-10	4.21513e-10
362	4.41718e-15	6.58132e-06	0.00126928	9.7693e-22	2.73429e-09	1.31665e-14	0.00075157	0.410724	1.71977e-21	5.51174e-13	0.00597401	2.02527e-09	1.86564e-12	2.32989e-06	7.2635e-24	7.70331e-17	1.63252e-24	8.97166e-15	0.281097	0.069211	0.39868	0.000389223	0.000166371	5.52845e-20	1.34892e-22	1.47386e-20	8.1248e-06	0.000138171	1.53455e-07	3.87414e-25	1.50418e-28	8.34345e-32	1.57354e-06	4.10847e-08	2.26943e-13	8.84128e-09	1.05128e-31	1.97612e-32	9.3517e-35	3.99461e-25	1.27719e-09	5.39587e-08	1.51261e-11	1.33275e-07	1.41496e-12	3.67226e-13	4.16536e-09	3.01945e-11	3.25662e-12
363	9.78895e-13	3.66486e-05	0.000434751	3.73983e-15	1.12837e-07	5.24532e-13	6.8711e-05	1.17227e-05	4.49963e-22	2.72857e-12	0.13903	1.3576e-07	4.22664e-11	3.84812e-08	9.16598e-27	2.33084e-18	4.55716e-25	1.54006e-14	7.52741e-05	4.86663e-07	0.0100832	0.000546998	2.98884e-08	1.81139e-20	1.73072e-21	3.21236e-20	7.97464e-10	9.41174e-09	1.12937e-12	1.5013e-27	1.24834e-31	2.43486e-35	3.02197e-09	7.2292e-06	1.35693e-08	3.55868e-12	1.44304e-35	1.2198e-34	1.94049e-37	2.10558e-30	4.99253e-20	1.43396e-15	3.48859e-15	9.23192e-14	6.05694e-14	8.48878e-16	6.50611e-11	1.63444e-11	1.1578e-13
364	2.29502e-11	2.37744e-06	2.74431e-07	2.47183e-16	7.74878e-14	3.39701e-14	0.000192766	0.0189474	2.872e-13	3.40071e-08	0.00791641	3.02799e-05	2.67429e-07	0.0126195	7.97365e-16	2.60114e-07	1.75338e-17	1.02889e-11	0.285762	0.319532	0.206709	0.00208721	2.40523e-06	5.91576e-18	7.53148e-20	7.25666e-20	2.36469e-08	2.4764e-06	0.00157509	9.48218e-20	1.27242e-16	4.57523e-25	4.11596e-13	3.22077e-08	8.06313e-06	2.11621e-14	1.82976e-28	8.85287e-28	2.01155e-26	3.03464e-14	1.856e-05	6.34533e-07	1.27419e-13	1.73587e-12	1.71633e-13	3.07049e-15	5.29024e-10	3.24996e-11	8.68564e-12
365	1.78788e-12	3.34326e-07	2.90369e-07	7.11162e-20	4.14982e-14	6.57999e-16	7.3467e-06	0.00314155	5.62349e-17	1.58833e-11	0.0245226	4.59505e-07	3.44242e-09	0.000582949	1.98517e-18	2.80724e-09	1.75087e-18	5.6371e-13	0.637599	0.156474	0.646059	0.00562964	5.533e-05	8.88915e-16	2.43983e-19	1.71622e-18	2.47392e-06	9.4708e-05	0.00116127	8.70992e-21	8.81501e-19	7.90637e-28	1.61598e-11	5.15436e-08	6.61483e-06	1.83206e-14	3.69779e-32	2.05508e-30	5.55845e-28	6.20844e-18	6.63428e-06	2.47576e-07	2.76506e-10	9.71728e-09	1.91338e-11	1.103e-13	1.64331e-08	1.04246e-10	3.08758e-10
366	1.74967e-12	5.88585e-05	0.00075056	1.34235e-12	1.07827e-05	9.61941e-10	0.000103697	3.26854e-09	8.54332e-19	3.86652e-08	0.073084	0.000633909	1.67991e-07	9.12507e-07	7.98805e-24	5.741e-16	1.72224e-20	1.28265e-13	2.03121e-05	3.16156e-08	0.00830725	0.00306659	6.31854e-09	1.94111e-17	2.21689e-19	4.80473e-19	3.18918e-10	2.70557e-10	2.09387e-12	2.37044e-26	1.31295e-26	3.35302e-32	6.5076e-17	1.73917e-05	0.0020239	3.44447e-20	1.42479e-36	1.95505e-31	2.32039e-33	1.17694e-27	8.2199e-22	7.19588e-18	4.72191e-16	6.44152e-16	1.31526e-13	6.59149e-16	2.3612e-10	6.11585e-11	4.32087e-12
367	7.45669e-12	3.99757e-07	2.8066e-05	5.79995e-10	4.97745e-08	2.56365e-07	1.42915e-05	1.20327e-10	1.4103e-12	8.57446e-05	0.0146513	0.0693129	8.88139e-05	0.00871111	1.16909e-18	1.31368e-12	6.83747e-18	2.05532e-12	2.10529e-05	4.4926e-07	0.0048125	0.000912434	1.28343e-10	4.93676e-18	6.86005e-18	2.2233e-19	5.9594e-12	1.44836e-11	4.32292e-11	2.53532e-24	2.69309e-20	1.52965e-27	2.88177e-18	8.08618e-09	7.70886e-07	6.74101e-20	1.98946e-32	1.31633e-27	3.78281e-29	7.99237e-19	1.64133e-17	3.38722e-17	4.43466e-18	3.2328e-19	3.73966e-15	1.56715e-17	1.31319e-11	1.88111e-11	4.24285e-13
368	1.84043e-11	2.44087e-06	1.67715e-07	9.28437e-12	4.91827e-12	9.36125e-09	0.023538	0.00281664	8.29292e-06	0.00786964	0.000441441	0.00197197	0.000281729	0.0488826	5.51888e-08	0.139315	3.48099e-10	2.44554e-09	0.0823528	0.499171	0.459457	0.0166362	6.03349e-08	7.76412e-16	1.38972e-16	1.43773e-18	4.22352e-09	1.09325e-06	0.101913	3.16957e-13	2.83261e-06	3.81699e-18	9.9037e-19	1.04565e-11	4.68384e-11	3.24225e-20	1.83956e-26	9.00239e-21	9.40735e-19	2.92696e-05	0.0943767	0.000218158	1.62073e-13	1.27658e-14	8.00573e-15	7.16051e-16	5.07311e-10	4.69685e-11	2.07668e-10
369	1.84892e-14	2.89911e-06	0.000149605	6.04999e-10	1.74999e-06	1.25747e-05	3.28378e-06	8.20611e-12	2.15224e-10	0.00282692	0.00863666	0.321305	0.00165156	0.00663414	6.46844e-18	1.31291e-11	1.06852e-15	4.84434e-14	2.05937e-05	3.31188e-08	0.0135406	0.011051	1.72198e-10	2.6893e-16	1.0118e-16	3.03312e-18	1.53192e-10	4.28191e-12	2.96856e-10	1.71465e-23	9.41536e-18	1.15185e-27	9.77848e-20	1.78508e-09	5.07765e-11	6.07623e-23	1.09837e-35	7.15821e-27	8.59477e-29	9.643e-18	1.17524e-15	1.75211e-15	6.03315e-16	1.40508e-18	3.45479e-15	1.26397e-16	4.13375e-10	5.74705e-11	9.12204e-11
370	1.062e-08	2.1066e-06	4.28747e-05	3.46884e-09	7.10812e-07	7.24623e-06	5.89904e-07	3.95586e-09	1.10874e-17	1.06005e-10	0.021039	3.23503e-08	5.84697e-09	5.18647e-19	1.60167e-26	6.10506e-22	8.52896e-23	9.96567e-20	2.06533e-14	3.20908e-18	4.13653e-09	1.94561e-07	1.64767e-16	1.63668e-20	1.02166e-15	3.5661e-17	3.20096e-15	9.58188e-22	1.3865e-22	2.59557e-28	9.30175e-27	1.17664e-32	2.46783e-12	0.019544	4.83746e-08	8.30165e-21	4.14127e-39	9.73007e-30	1.4462e-34	2.27304e-27	1.4129e-27	2.46081e-25	4.95159e-20	1.78293e-21	2.04851e-13	3.11223e-18	1.21663e-10	4.01906e-09	1.33285e-10
371	2.83536e-08	1.07569e-07	3.26113e-07	6.95089e-09	6.45854e-10	0.000185218	0.000120534	2.43346e-06	1.40093e-09	2.5473e-05	0.408036	0.0152053	0.000217286	1.52988e-06	1.01166e-16	3.06226e-13	2.13117e-15	3.99896e-16	2.07422e-09	3.7544e-13	8.30545e-06	8.76546e-05	1.82129e-14	9.75161e-20	1.01695e-14	1.65452e-16	3.52317e-13	3.08663e-18	5.28078e-16	1.64865e-22	1.03166e-16	7.25578e-24	2.12523e-16	3.1159e-08	7.59336e-14	1.54533e-20	1.43191e-30	1.81208e-22	1.84256e-25	1.62136e-15	3.15437e-19	2.95333e-19	1.5418e-18	8.65645e-22	1.25278e-13	2.2371e-17	7.38488e-10	3.59944e-09	1.91493e-09
372	3.80165e-09	5.16862e-08	1.35654e-08	5.72781e-10	2.75075e-11	9.98033e-05	2.29852e-05	5.87075e-06	2.24336e-08	1.91648e-05	0.277616	0.0140573	0.000875824	8.49266e-06	3.65162e-13	6.16257e-11	1.16427e-11	9.51227e-15	6.30145e-09	2.71204e-12	2.39604e-05	0.000448422	2.0469e-14	3.19152e-19	9.58992e-15	5.59798e-16	1.16011e-12	1.47732e-18	1.92549e-12	2.38206e-19	7.12587e-12	5.69182e-21	2.78002e-13	1.83544e-06	3.98405e-16	8.32823e-20	6.19657e-31	1.2946e-20	6.04161e-22	2.19808e-12	1.37869e-14	5.59203e-16	1.11704e-16	4.47162e-20	1.16882e-13	1.57965e-16	3.07645e-08	1.13406e-08	2.28522e-07
373	3.86759e-08	8.01796e-07	0.000182519	8.63435e-06	0.000102261	0.168887	0.00631853	1.8975e-08	6.27329e-15	1.24335e-08	0.00877989	3.53354e-07	1.31234e-07	1.41826e-20	2.34908e-25	1.37007e-20	5.57019e-21	7.88867e-23	8.99533e-16	3.78387e-21	1.78819e-10	2.19838e-08	1.61484e-18	4.75443e-22	8.72938e-16	1.88894e-16	2.50614e-14	8.41032e-25	3.86721e-22	2.40936e-29	3.16597e-24	7.12507e-32	2.06087e-13	0.000174788	1.61482e-16	1.27577e-23	2.69218e-40	2.05811e-28	1.25105e-33	8.58758e-26	7.2323e-29	1.13659e-25	2.29453e-22	1.79507e-24	6.48923e-14	5.72177e-19	2.39928e-09	2.96706e-08	8.99194e-09
374	1.10037e-05	4.29616e-07	7.15098e-05	4.49934e-06	2.24886e-05	0.0809882	0.000285595	1.92893e-06	2.81248e-15	1.57712e-09	0.0117589	4.55695e-07	3.18594e-07	4.54801e-19	9.49367e-24	5.36931e-18	6.90509e-19	1.06001e-18	1.09705e-11	2.47053e-17	1.83411e-08	1.82045e-08	4.42596e-18	3.56433e-21	1.67238e-13	3.63819e-13	1.85694e-11	6.79105e-20	1.84219e-18	1.17752e-26	7.44014e-22	2.71478e-29	1.67036e-14	1.36907e-05	7.76615e-17	4.82711e-22	1.47674e-36	9.1812e-25	1.24358e-30	3.06066e-23	2.05163e-25	1.01027e-22	5.88222e-19	2.54423e-20	8.43456e-11	2.42936e-17	1.21426e-08	4.10661e-07	2.17414e-07
375	5.33859e-06	5.95828e-09	2.49849e-11	3.02146e-10	5.8935e-13	0.000300485	1.54743e-10	4.20675e-09	2.93817e-13	2.83854e-11	1.80582e-06	9.92985e-09	1.53803e-06	1.43633e-12	2.47927e-16	3.50788e-18	8.37329e-14	3.66376e-19	5.13415e-16	5.25771e-19	4.71167e-10	9.19819e-08	1.49105e-18	6.36098e-23	5.42656e-17	9.2959e-17	7.14144e-15	6.47242e-25	1.00279e-18	1.74618e-22	8.21277e-16	3.82123e-21	2.3063e-07	0.0230493	3.66848e-15	5.35219e-15	4.08137e-29	1.45751e-18	4.03931e-22	6.96418e-16	1.14504e-20	1.16428e-21	5.52713e-22	4.51005e-25	2.63994e-15	1.16572e-19	1.97232e-07	1.63337e-05	2.58357e-05
376	9.70822e-06	3.55678e-08	2.47794e-08	1.14941e-07	3.60031e-08	0.015377	1.78774e-07	4.3141e-08	3.24949e-13	7.02521e-11	9.4056e-08	7.35555e-09	4.90631e-06	3.72455e-15	4.03977e-17	3.93535e-18	2.96645e-13	1.49417e-18	2.95749e-16	1.32381e-17	2.21261e-11	5.10291e-10	1.07408e-20	7.24183e-26	3.84286e-22	7.18991e-21	5.2438e-17	1.92922e-25	1.34487e-18	8.39546e-21	4.63013e-15	2.20859e-21	8.33427e-11	0.000159339	7.1075e-23	6.7657e-23	2.72611e-33	4.31778e-18	3.10532e-20	9.14973e-16	9.01121e-20	9.28638e-22	8.01212e-23	7.63508e-26	4.56908e-18	2.40555e-21	1.40643e-07	0.000797754	1.68993e-05
377	0.000144621	1.80122e-08	0.0011238	0.00222637	0.00408406	3.42832e-06	0.727501	1.08795e-07	4.41382e-07	0.00144466	0.00114031	0.00564091	0.0202475	5.90277e-12	1.96319e-15	1.2407e-13	5.5873e-12	3.57891e-16	3.13747e-13	1.20711e-16	2.93207e-10	1.73793e-11	6.44747e-21	1.0824e-25	3.97482e-21	6.15439e-18	4.33909e-13	2.45937e-21	4.48883e-15	9.4263e-20	2.63902e-12	6.28208e-21	6.67862e-16	1.45396e-08	9.57855e-28	2.59232e-27	6.38672e-36	3.48369e-20	6.2755e-23	4.86965e-14	6.5424e-19	8.28815e-17	3.93757e-18	8.42125e-20	1.65516e-12	9.93679e-20	3.05978e-08	2.06799e-05	1.93962e-07
378	2.70326e-06	7.56903e-07	0.00121035	0.00435176	0.00024762	1.37863e-06	0.0259933	5.69415e-11	3.13177e-09	0.000779972	0.00346295	0.00267417	0.0150756	1.43203e-12	4.82104e-16	1.03855e-13	9.88115e-11	2.96377e-14	2.24361e-12	1.05491e-14	3.50401e-09	3.97481e-10	4.36938e-20	2.42409e-24	1.5319e-19	1.05145e-16	4.72114e-13	2.3567e-20	1.18549e-14	6.65783e-18	3.83828e-11	6.34106e-19	1.00639e-19	2.45097e-11	9.03975e-28	4.50015e-32	4.96104e-36	6.01713e-16	5.28244e-19	7.90772e-12	7.35652e-17	3.78477e-17	7.70882e-18	5.42511e-20	2.96803e-12	1.94875e-18	1.3591e-07	6.6442e-05	6.52257e-06
379	1.7934e-07	6.58758e-08	0.000145322	0.00642417	7.24182e-09	2.43495e-10	1.69571e-09	1.53008e-18	0.00329584	0.104337	0.000555641	0.0128547	0.957921	2.07077e-06	6.81697e-13	1.34012e-11	4.49023e-11	1.70276e-12	9.01084e-12	7.32352e-15	8.25264e-09	1.43755e-11	1.19875e-18	6.03803e-22	1.32182e-15	1.59981e-16	1.12052e-13	2.64355e-17	9.36747e-14	7.26078e-18	6.3934e-10	6.09455e-17	3.18748e-22	3.38263e-15	3.11174e-25	5.67332e-31	5.35835e-35	1.89227e-18	1.71706e-21	1.18291e-09	1.27938e-15	1.09555e-12	1.84804e-14	3.39834e-18	5.55147e-13	3.48237e-20	1.80628e-13	6.00922e-11	2.65491e-14
380	6.82293e-09	1.40701e-05	6.31267e-05	0.000261038	1.49731e-06	0.322311	0.0138025	1.00415e-10	1.2568e-11	4.15377e-05	0.00691405	1.38536e-05	5.21193e-07	5.93712e-14	1.98126e-19	9.17327e-16	4.6676e-17	3.16987e-16	3.37045e-13	7.0823e-18	1.96746e-09	5.3615e-10	9.65099e-18	1.30928e-19	5.91345e-15	1.36533e-16	1.69612e-14	7.81494e-19	4.4584e-17	4.77626e-23	5.76553e-18	4.95971e-24	2.62931e-12	2.77095e-05	1.20792e-12	5.39999e-23	3.1046e-37	8.50069e-24	9.85483e-28	3.61423e-18	1.84596e-21	1.32498e-16	4.32924e-15	1.39934e-16	9.86062e-12	1.66131e-18	3.61747e-11	1.07162e-09	3.48211e-12
381	2.23759e-07	8.59041e-06	9.88524e-06	0.13482	7.12372e-10	3.64501e-06	8.55857e-05	8.61388e-14	2.0827e-06	0.215581	0.00932094	0.00826677	0.00961474	3.1542e-09	3.25558e-15	9.6235e-13	1.88546e-15	2.00664e-16	2.74848e-14	4.49028e-19	1.71208e-12	5.01229e-15	1.84941e-19	6.64852e-20	1.63917e-12	5.1029e-14	1.25537e-12	1.17838e-17	1.3949e-15	4.14e-20	8.53782e-14	4.41436e-18	1.83965e-10	1.69118e-05	5.72065e-13	2.7811e-21	6.36298e-32	2.84668e-19	8.54367e-24	4.08876e-13	4.21951e-18	6.57886e-13	2.09857e-12	2.54255e-15	1.09936e-11	2.33389e-18	4.99833e-14	8.64884e-12	1.57763e-15
382	6.68859e-09	0.000278238	6.74361e-07	0.0153757	1.73385e-10	0.0387424	0.000387474	1.21363e-11	2.80809e-08	0.000911192	0.00137856	1.84242e-05	1.13582e-05	5.23131e-11	2.52734e-16	9.52658e-16	1.67906e-16	1.64197e-17	8.1198e-16	2.02674e-19	2.13715e-13	5.62627e-15	1.65814e-19	2.50272e-17	1.23478e-12	3.00047e-15	3.07185e-14	1.27133e-17	1.49412e-17	5.20722e-20	3.15698e-15	2.18494e-17	7.26956e-07	3.78903e-05	1.13359e-05	2.00026e-15	1.20982e-27	5.71292e-17	9.2735e-22	7.96498e-13	1.97536e-16	8.11054e-14	1.3081e-12	1.29012e-15	4.73634e-12	6.36328e-19	2.13055e-12	1.75193e-10	1.62599e-14
383	2.19371e-09	6.56015e-05	6.31855e-05	0.000161855	3.0725e-07	0.0973746	1.07614e-06	3.88727e-15	1.91243e-16	2.83537e-06	0.0260978	5.94514e-06	2.09725e-08	3.58544e-17	1.51397e-24	1.87538e-19	1.88782e-20	4.09706e-17	1.02172e-12	1.27911e-18	2.31509e-09	3.87782e-09	5.49661e-16	3.52494e-17	7.08684e-16	1.18099e-16	2.07836e-13	2.04618e-17	4.67163e-19	3.62967e-27	4.62525e-24	9.27764e-31	2.49991e-15	5.6803e-06	1.52919e-06	9.75777e-26	3.50796e-42	6.80454e-31	3.36737e-34	1.79949e-25	2.12499e-26	4.49503e-21	9.51042e-18	1.26465e-18	2.67511e-13	1.65954e-18	1.54719e-11	2.04454e-10	9.95177e-14
384	1.27332e-10	0.00154901	1.94635e-06	4.6407e-05	5.17944e-10	0.0308637	1.98515e-08	3.18481e-17	6.83577e-17	5.10764e-06	0.0366501	1.8447e-06	1.89696e-09	3.43148e-16	2.47889e-24	1.73586e-20	5.39961e-21	3.68448e-17	1.85222e-13	1.03184e-19	3.76217e-10	2.04314e-09	8.66942e-15	5.17504e-17	1.51951e-20	3.37551e-18	1.2199e-13	7.48554e-16	4.79128e-20	8.03608e-26	7.96882e-25	1.39048e-30	7.52205e-12	3.51796e-07	0.231286	2.89754e-23	2.8682e-41	2.10556e-32	7.76425e-35	1.10915e-26	7.76674e-26	8.30896e-20	2.18524e-16	9.5417e-16	1.67742e-12	8.89826e-18	1.18001e-11	1.37432e-10	4.09195e-15
385	5.42933e-14	0.00400987	1.04653e-06	1.4941e-07	5.86726e-09	0.000393967	2.37117e-11	1.17083e-17	6.09677e-16	0.00277349	0.00762319	0.00658863	8.10849e-07	3.87634e-08	4.13189e-22	3.97494e-18	3.82884e-20	2.59701e-13	8.71484e-09	7.62259e-13	1.7266e-05	2.60969e-05	5.59123e-10	1.64234e-23	3.5648e-25	4.79712e-21	7.73392e-11	1.56115e-10	7.9474e-16	1.27056e-23	9.41907e-24	5.91127e-31	4.62583e-14	9.85949e-05	6.18991e-07	1.31251e-21	1.55032e-38	8.24976e-33	2.31498e-36	1.31049e-24	4.19087e-19	1.68653e-13	1.25692e-14	5.34959e-12	3.62758e-13	1.86437e-15	4.41699e-11	3.23383e-11	1.00836e-14
386	1.30286e-11	0.0896089	3.01098e-07	8.12896e-05	2.55317e-10	0.0246763	1.53745e-06	3.8308e-14	2.19748e-14	0.000781925	0.175019	2.32705e-05	4.95979e-09	2.97049e-13	3.39927e-21	1.82845e-18	6.64578e-19	2.72603e-16	2.02105e-12	7.91049e-19	2.6607e-09	3.58424e-08	5.34442e-13	1.54353e-22	8.39851e-25	1.01805e-19	1.8585e-11	8.60711e-12	4.28601e-18	8.87699e-24	2.595e-21	8.59086e-26	7.07603e-07	5.38652e-06	8.88934e-06	8.61101e-18	1.82329e-36	3.02062e-29	2.35384e-30	6.21507e-21	5.16692e-20	2.42949e-13	4.30444e-11	9.12265e-11	5.4073e-11	1.88646e-15	5.14099e-11	6.6188e-11	8.26214e-15
387	3.92259e-12	0.00280242	4.99968e-07	0.0012959	5.52186e-11	0.637511	4.19447e-09	4.51016e-16	2.86011e-11	0.00836075	0.0106474	0.00116589	1.76736e-05	1.21097e-10	3.5537e-18	4.35316e-16	2.06936e-15	2.053e-14	5.80251e-12	2.84086e-16	1.85497e-08	9.77835e-08	7.12346e-14	1.3803e-15	4.08874e-20	2.00485e-18	5.70181e-13	2.47391e-14	6.52244e-16	1.3497e-20	3.56698e-17	1.93951e-22	4.06573e-12	5.52322e-06	0.00519522	1.04103e-22	4.63262e-35	1.263e-25	5.03327e-28	7.22529e-17	3.59252e-18	1.87287e-14	1.5147e-14	4.40186e-15	5.76533e-14	1.0029e-17	1.13321e-11	5.72443e-11	8.09123e-14
388	7.61926e-15	0.000646345	2.39817e-05	4.32565e-11	2.38403e-06	5.68233e-07	1.67661e-09	1.64489e-16	4.30728e-19	1.95042e-05	0.0210154	0.00643178	4.94939e-07	5.37362e-08	2.37254e-24	2.58614e-18	1.51984e-20	2.90587e-13	1.72559e-07	2.25844e-10	0.000875015	0.000508677	4.59159e-08	5.01479e-19	1.09544e-22	3.32198e-21	1.78104e-11	1.78391e-11	7.4862e-15	7.29106e-25	1.12583e-25	6.27633e-33	2.05956e-15	0.00432793	0.0868033	6.61148e-23	1.77014e-40	5.14858e-34	2.11833e-36	6.25126e-29	2.57288e-22	5.57224e-18	2.62746e-18	6.09009e-16	2.87004e-15	1.57965e-16	1.10693e-10	2.45353e-11	3.83783e-13
389	3.42173e-19	4.16339e-07	7.118e-06	3.4296e-20	5.49942e-08	2.87947e-11	1.40213e-12	3.11254e-11	1.44674e-22	4.48488e-09	0.0556204	9.17402e-05	9.83162e-10	1.78491e-06	4.39474e-25	5.9737e-16	7.59732e-22	5.83967e-16	0.171954	0.00043762	0.202839	0.000834923	0.120647	5.05648e-13	1.68317e-21	3.99975e-20	0.00200827	0.0023096	2.86815e-07	7.77349e-26	2.57779e-27	3.59682e-34	2.59947e-11	0.0101001	1.59512e-08	6.51714e-21	5.03587e-41	6.15877e-35	8.29624e-37	1.55698e-31	1.64564e-14	8.95384e-11	6.98202e-14	1.75043e-07	1.6666e-14	8.10317e-12	5.07149e-08	2.28532e-11	1.56776e-10
390	3.10491e-20	7.48467e-09	0.000205031	2.75301e-24	9.06151e-07	7.55504e-14	2.5091e-07	0.000572154	1.9713e-21	1.83429e-10	0.00468317	8.26602e-06	7.88262e-11	0.0437441	2.60156e-20	8.67309e-12	1.87264e-20	5.13114e-11	0.505849	0.0629627	0.0003756	3.0439e-08	0.000872747	4.10252e-22	1.24256e-25	1.88684e-24	2.72791e-05	2.54967e-09	0.0162533	1.14672e-18	1.84436e-22	3.45089e-31	0.00372395	3.31246e-06	5.34107e-22	3.12941e-07	4.05929e-35	3.92103e-36	3.88008e-36	1.11767e-24	7.94009e-05	0.000100208	5.71638e-17	5.62503e-10	6.7702e-17	5.02479e-14	7.46707e-09	7.50558e-12	2.76267e-12
391	2.39456e-17	1.85172e-17	1.65394e-05	3.23593e-28	1.83624e-12	9.53613e-17	3.77833e-08	2.91007e-05	1.81121e-18	6.26767e-11	0.000590232	4.60787e-06	1.15291e-09	0.0504526	2.31296e-13	4.12607e-06	7.96716e-16	5.37756e-13	2.65573e-07	1.62687e-09	6.84368e-09	1.40365e-11	0.0599232	5.03881e-18	1.08034e-23	1.71595e-24	0.00542813	4.37065e-10	0.00359088	3.15715e-10	1.15436e-12	3.16187e-24	0.0516744	8.47265e-06	2.49608e-21	0.000194078	1.02515e-30	1.32214e-33	3.59463e-26	2.26341e-10	1.02597e-06	0.34096	4.35968e-14	2.66859e-07	4.05502e-16	3.51771e-13	2.13857e-07	8.02564e-12	4.85903e-10
392	7.30219e-10	6.35907e-20	5.17048e-07	6.52831e-23	1.29342e-11	8.54563e-15	1.67518e-05	5.16178e-07	8.1721e-12	8.17819e-11	0.000316867	1.96269e-09	4.698e-10	0.00101466	2.75163e-15	7.29121e-13	3.82708e-20	9.60254e-17	3.10599e-08	1.30448e-06	1.1116e-05	2.63207e-11	0.156016	9.31685e-17	2.177e-22	1.2141e-20	0.185198	4.32752e-05	2.40545e-06	1.57439e-13	3.45262e-15	5.13716e-21	0.00064847	3.18677e-11	2.31119e-25	0.00651972	7.54e-21	4.47019e-26	3.80378e-20	2.13957e-06	0.000876846	0.0137528	1.65227e-07	0.0702366	1.09214e-09	5.44612e-09	0.000344586	7.03038e-10	1.41399e-07
393	0.0881374	9.91146e-26	2.77485e-20	1.53074e-31	1.57095e-24	1.35369e-23	6.02204e-20	5.04466e-21	1.80915e-23	3.48564e-20	4.01536e-07	1.37829e-14	1.51769e-15	2.15802e-09	3.1693e-18	2.60889e-17	1.38654e-21	6.4974e-17	1.87293e-07	0.0016175	0.123557	2.70376e-05	0.277039	3.09505e-13	4.36244e-18	7.80742e-14	3.2068e-06	0.0817545	9.06199e-11	2.09855e-18	2.59532e-20	2.54825e-24	8.20982e-09	5.07593e-14	1.4073e-22	3.74281e-07	4.15934e-24	6.45456e-30	4.67577e-24	4.28694e-19	1.65817e-06	1.31216e-13	0.000211742	1.07224e-06	0.445365	0.000128593	0.0101508	2.50593e-07	0.000345744
394	9.49615e-15	9.54979e-15	3.12018e-07	5.78337e-28	1.0803e-14	5.37087e-18	8.80719e-09	7.22663e-08	3.19983e-22	1.31162e-16	0.00193623	1.12247e-11	1.23079e-13	6.11608e-06	1.5587e-19	1.31592e-15	2.02382e-21	1.07239e-13	0.0354499	0.171562	0.0243926	5.73791e-07	0.00782961	5.94162e-21	1.57665e-24	3.77478e-22	0.00441991	0.000204331	1.59441e-05	1.10317e-17	6.98094e-21	4.51553e-26	0.000307708	7.30621e-13	1.6616e-24	0.000112922	3.76578e-27	1.14413e-32	3.82329e-28	6.23668e-19	0.177076	6.95854e-05	2.72062e-10	0.00430189	3.1821e-12	7.68166e-12	8.36431e-07	2.23644e-10	2.57501e-10
395	3.60257e-18	1.70202e-12	1.81653e-07	2.03106e-24	1.04215e-13	4.68089e-16	0.000105411	0.0317665	2.00943e-09	5.70326e-05	5.25737e-06	8.71166e-05	1.12016e-05	2.69306e-05	5.45776e-09	0.000750797	3.19774e-14	2.18567e-13	3.28017e-06	6.75805e-07	1.80074e-05	1.09512e-07	0.150917	6.52708e-16	1.28929e-21	1.6406e-22	0.000152274	1.92569e-07	0.000123675	9.55807e-10	1.01194e-08	2.37585e-18	3.7286e-13	4.39506e-08	5.84552e-07	1.53574e-13	1.35219e-23	1.09442e-24	7.86389e-20	0.00385634	1.12783e-06	0.00905975	6.45088e-13	5.64942e-08	2.74952e-15	3.49159e-13	2.76076e-08	5.99336e-12	2.21793e-10
396	1.55398e-16	3.62461e-06	0.000809224	2.66528e-20	2.45683e-07	2.31415e-13	1.8683e-05	0.00014293	9.39736e-20	1.78987e-08	0.00233101	6.76266e-05	2.34547e-08	0.0123819	5.84484e-20	9.34063e-12	1.80204e-20	9.75049e-13	0.4379	0.28091	0.343617	0.000590852	0.000326522	3.61831e-18	5.01215e-22	6.02992e-21	9.64609e-07	5.52515e-06	3.86466e-05	2.62916e-22	3.71228e-24	4.12553e-30	4.42654e-13	6.41785e-05	1.06174e-06	4.08054e-16	3.37686e-33	2.27446e-31	3.81606e-33	1.82399e-23	4.16122e-07	1.78531e-07	8.96249e-14	4.76639e-10	5.85583e-14	1.52829e-13	6.15711e-09	5.143e-11	3.15762e-11
397	5.95698e-17	1.10222e-07	0.000184777	2.30022e-21	2.2787e-08	7.2943e-13	7.0853e-06	0.00414799	2.65625e-19	1.16475e-10	0.14161	1.41985e-07	4.06919e-10	5.7679e-07	7.8936e-20	1.42951e-14	3.06936e-21	1.0075e-17	0.000217373	1.45514e-07	0.0502979	0.178292	1.89502e-06	1.09684e-11	9.52811e-17	1.68629e-15	3.07227e-06	3.81973e-07	1.37578e-10	8.05102e-26	3.29708e-22	1.73856e-29	1.97085e-10	0.000692572	0.00796344	2.09766e-18	4.97623e-36	1.3195e-29	4.51132e-31	4.8335e-22	6.10587e-14	1.50943e-13	8.89464e-09	3.25533e-09	5.06343e-09	1.88469e-11	7.1172e-07	8.4513e-10	5.34846e-08
398	3.84579e-11	0.0001177	0.000856625	3.05051e-11	9.93992e-05	2.05426e-07	5.73588e-05	5.83496e-10	3.98647e-21	1.16415e-09	0.731763	1.87298e-05	1.34828e-08	7.40767e-15	7.14392e-26	1.14013e-18	7.54069e-20	3.21923e-16	6.18444e-08	7.68668e-13	0.000301967	0.00278844	5.14953e-12	3.56486e-16	4.4802e-16	1.76906e-16	1.34784e-10	3.43505e-14	4.81186e-16	2.07827e-26	6.98109e-26	1.77272e-33	7.67369e-17	4.11949e-05	8.87741e-08	8.3472e-25	5.6916e-42	4.94593e-31	1.53582e-33	6.70993e-29	8.57619e-26	9.33243e-23	8.14617e-17	4.7201e-19	6.53571e-13	5.42729e-16	4.83828e-09	8.59402e-10	8.52227e-10
399	4.34547e-13	0.0354099	0.00040316	1.12686e-08	1.37385e-05	0.000885538	1.74152e-05	2.21095e-12	3.54344e-18	3.38096e-05	0.298448	0.00104019	4.63409e-07	5.87035e-14	2.40317e-25	1.29961e-19	3.24258e-18	1.43251e-15	3.34348e-09	2.1206e-13	0.000158253	0.011248	1.14297e-10	1.00289e-12	4.58617e-18	3.72638e-17	1.56602e-09	1.03156e-14	3.11675e-17	1.89272e-24	4.21271e-24	2.81241e-30	2.96562e-16	2.38472e-06	4.85291e-06	1.33296e-27	2.21814e-42	1.99676e-29	1.15389e-29	7.13303e-28	5.34062e-26	6.01038e-22	3.44902e-14	5.49365e-15	1.7635e-11	5.01172e-14	1.62131e-08	2.32222e-10	2.10048e-09
400	6.30645e-14	0.000262414	1.39343e-09	3.69122e-06	1.29217e-16	1.72646e-15	3.2481e-18	7.8987e-21	8.93769e-09	6.84524e-10	2.99742e-08	7.6256e-07	1.49642e-07	0.0131467	0.229944	3.06119e-05	0.000164301	2.82247e-09	1.21827e-11	2.3293e-11	1.22895e-10	2.38959e-13	6.43336e-21	1.20132e-21	1.23538e-17	8.5847e-20	5.60589e-14	1.07966e-13	1.79624e-08	2.92026e-08	0.132644	0.0295565	9.58993e-20	8.18982e-15	3.17366e-19	3.49207e-27	5.39246e-16	4.64695e-09	1.33863e-06	0.0619108	0.00107895	0.00638688	2.73101e-08	8.92079e-11	1.06357e-11	1.7712e-17	6.34438e-11	1.22896e-08	5.46361e-12
401	1.38939e-20	3.28974e-13	8.06843e-18	2.20714e-15	2.78737e-27	3.53643e-19	2.27378e-22	3.52368e-23	4.46592e-12	1.43592e-09	2.10142e-07	1.61421e-15	6.67007e-14	3.73896e-24	1.89536e-33	1.73162e-36	7.47115e-39	1.18924e-46	9.17017e-40	1.10925e-47	1.37667e-37	8.5554e-25	2.7611e-28	1.98721e-19	2.56801e-06	2.88697e-16	1.60798e-27	8.59896e-44	4.57836e-40	3.00825e-44	2.98898e-35	9.16962e-34	0.0128686	2.10115e-09	0.000900919	6.978e-10	2.28382e-36	3.43144e-24	6.8458e-38	4.05958e-27	2.08373e-38	1.10197e-32	9.64705e-26	2.49325e-28	0.000594146	3.95104e-13	0.09405	9.20594e-08	1.6552e-05
402	3.16244e-17	6.4203e-11	1.63237e-16	1.93006e-12	3.86563e-28	1.7205e-26	9.07773e-26	6.9401e-29	1.27637e-09	2.40713e-11	9.8242e-11	2.19335e-13	1.67333e-11	7.52816e-20	8.93506e-27	1.39222e-29	1.133e-28	4.32398e-35	9.87595e-33	1.56743e-35	1.77493e-30	3.15593e-27	4.95589e-32	1.52866e-31	7.82283e-22	5.54113e-29	3.3992e-29	5.7821e-36	8.18469e-33	6.3122e-33	3.31763e-26	6.86378e-26	1.99715e-11	3.94981e-11	6.04064e-13	1.67497e-24	3.17157e-33	2.86024e-18	8.6712e-29	2.41386e-20	2.3329e-27	1.70328e-26	1.25694e-25	3.20168e-29	1.57147e-20	9.26979e-27	1.34146e-10	0.000555239	5.06968e-11
403	4.9569e-22	4.07124e-14	2.56465e-20	4.5025e-19	1.69751e-36	6.55227e-41	1.87454e-45	3.83697e-41	3.5468e-23	1.79707e-15	3.07692e-06	5.43636e-17	4.65014e-21	2.0668e-30	6.53588e-40	1.39675e-40	6.72498e-43	4.33765e-47	1.51348e-45	7.59821e-45	6.77152e-40	6.43905e-34	4.85388e-32	9.63076e-26	5.82467e-20	6.47547e-30	3.42318e-36	7.01193e-43	4.50579e-44	7.46902e-44	1.46664e-39	3.39628e-40	1.42987e-24	9.30217e-23	2.18247e-23	1.9969e-34	8.89762e-45	5.93192e-38	2.48447e-42	9.26649e-36	5.33712e-38	1.95776e-35	4.35384e-26	8.99979e-32	2.28602e-20	4.97027e-28	2.75555e-15	4.47438e-10	1.3626e-20
404	2.85179e-23	4.11088e-19	1.5089e-23	2.82796e-26	3.42775e-38	5.66366e-42	2.66106e-44	4.35375e-43	7.72351e-25	9.21165e-25	9.78085e-15	1.09673e-15	1.39088e-19	4.55196e-24	1.33465e-32	6.99455e-37	2.1094e-38	1.08214e-43	5.8491e-44	3.77114e-41	6.4241e-39	3.228e-38	3.42784e-36	5.22995e-32	4.97409e-28	8.71658e-36	1.80107e-36	2.27289e-42	4.11338e-42	9.09561e-39	1.30851e-32	1.17136e-27	6.92515e-29	7.49864e-23	4.24006e-26	2.81276e-36	5.62709e-23	1.29204e-13	1.69067e-28	1.82229e-23	2.10612e-30	1.90676e-32	5.67035e-33	1.83125e-34	1.29702e-20	2.05472e-32	1.49831e-13	4.20843e-09	7.91451e-08
405	6.21582e-28	1.41537e-24	1.58627e-28	1.92272e-30	3.56058e-42	6.28181e-42	1.70791e-42	1.92498e-40	1.92669e-13	4.10246e-09	9.70067e-07	2.62445e-07	0.289787	1.96423e-18	1.86247e-33	8.35281e-38	2.97856e-40	8.67639e-46	6.8847e-46	6.25223e-43	1.79112e-42	1.33996e-41	5.41581e-36	1.1985e-30	7.42906e-28	5.99835e-39	7.12275e-42	9.95802e-41	4.96036e-42	1.93082e-41	3.7927e-33	3.67189e-29	0.000411239	0.029393	1.20775e-09	8.80384e-23	5.83199e-27	1.22924e-13	1.85017e-32	2.37559e-18	3.79266e-30	5.76244e-29	2.50096e-26	1.64055e-34	1.76637e-24	1.89736e-34	8.96191e-24	6.36103e-17	9.4806e-18
406	1.63829e-28	2.46235e-25	1.31966e-26	3.65737e-28	7.93291e-37	1.41621e-35	1.50037e-34	5.33394e-35	2.86749e-27	1.70268e-29	1.89302e-30	6.51765e-36	1.07866e-34	5.03084e-43	1.54238e-51	8.05832e-53	2.19322e-56	4.38912e-62	1.47877e-59	2.22167e-58	3.25934e-54	2.19883e-47	1.18369e-44	3.34141e-38	1.57945e-31	9.78073e-43	2.85835e-50	1.92994e-55	9.50818e-58	2.0339e-57	1.82978e-52	1.24849e-50	1.82695e-31	1.75549e-37	8.74178e-24	1.47662e-13	1.06478e-46	7.75128e-41	3.61455e-52	3.58064e-45	2.98837e-50	7.97115e-49	1.00815e-43	3.399e-46	7.67739e-33	1.08584e-38	6.87125e-29	6.11392e-20	2.06063e-17
407	2.4591e-28	2.09094e-24	1.58921e-25	5.60359e-25	6.88242e-33	1.02572e-29	1.06659e-27	5.66213e-27	0.00555882	0.000361094	8.87816e-13	4.15427e-20	1.60163e-18	7.22904e-31	1.17796e-42	5.07696e-43	1.46306e-50	2.32278e-54	3.30749e-50	3.47577e-51	9.69939e-49	5.32594e-42	1.58185e-37	2.47415e-31	2.45211e-26	1.82098e-35	1.47472e-41	7.63241e-45	1.12209e-47	1.11671e-50	2.94679e-44	1.89817e-43	9.7224e-21	3.56404e-27	6.75162e-18	2.1664e-09	1.27357e-41	1.65752e-37	8.40295e-48	9.35153e-37	5.90009e-42	1.11429e-35	7.76423e-29	5.139e-31	6.12084e-13	1.10022e-26	4.38127e-16	6.72198e-08	7.51722e-08
408	2.11033e-29	9.90019e-28	3.82461e-28	5.45765e-29	2.88081e-34	2.92385e-33	2.86726e-29	1.06424e-27	1.92685e-07	6.1848e-07	1.12753e-06	1.73283e-09	2.5676e-07	5.75914e-18	1.23639e-30	1.00019e-31	8.27911e-40	1.15776e-45	3.80386e-42	2.86317e-43	1.90505e-44	4.52409e-36	3.03345e-32	2.56078e-26	9.55872e-17	2.31519e-22	2.10445e-29	6.75786e-34	1.23799e-35	7.29804e-41	1.67226e-32	1.68854e-31	9.42817e-08	1.95291e-13	1.91943e-05	0.122217	4.44436e-30	8.56024e-26	2.37158e-37	1.66268e-24	5.779e-31	4.97073e-23	1.32892e-15	2.83364e-18	5.20309e-07	1.25938e-17	2.6234e-10	8.63075e-05	8.05471e-05
409	1.92614e-30	2.24684e-28	1.18587e-28	2.00838e-30	4.65012e-38	1.68106e-35	6.03186e-34	6.93774e-31	0.00516924	0.0495973	0.00847676	5.89125e-08	6.51585e-06	1.19925e-20	7.70014e-35	5.9059e-34	3.66928e-42	1.24088e-45	4.58293e-42	5.78718e-44	2.57546e-43	4.68276e-37	1.0025e-32	5.37129e-26	2.48556e-16	3.28552e-23	1.03638e-29	2.3046e-36	3.03603e-37	4.79543e-44	2.71124e-36	1.45264e-36	1.26594e-08	5.10746e-16	1.67661e-06	0.000235781	4.43379e-37	2.55616e-33	3.64121e-42	1.01505e-29	2.26048e-35	3.57058e-26	3.58804e-18	1.44554e-19	0.0121728	2.1583e-18	8.35688e-07	0.00396641	0.0139266
410	3.96911e-22	3.16274e-21	9.93261e-20	1.25071e-14	3.72833e-18	9.54204e-12	2.46363e-09	3.01815e-10	0.0909699	0.118888	0.000813652	2.69031e-07	2.22171e-07	1.51029e-13	9.05746e-23	1.08925e-22	4.64402e-30	3.17202e-34	1.30858e-30	2.42522e-32	2.83272e-33	4.07594e-27	1.49241e-23	2.81748e-19	3.63462e-11	1.04536e-14	3.3586e-20	3.92082e-24	3.11079e-25	5.15226e-31	2.84989e-24	5.67938e-25	3.26965e-09	6.51271e-13	4.10834e-10	8.24867e-07	5.88908e-26	5.12601e-24	2.94225e-30	2.22897e-19	3.49057e-23	1.343e-15	4.37838e-10	1.47323e-10	0.0298143	3.84923e-11	0.00333671	0.402422	0.00414316
411	3.27694e-21	6.90679e-20	7.38206e-20	2.23796e-11	2.19276e-17	2.32698e-07	0.000577133	7.98266e-07	2.05603e-08	3.17156e-08	9.10605e-13	2.43486e-16	3.26728e-15	1.29305e-21	5.1764e-29	2.10065e-30	6.22503e-35	2.62525e-39	9.74991e-37	8.28319e-38	7.10939e-38	5.68282e-33	2.53049e-30	6.03445e-27	8.38094e-19	4.51676e-23	9.13605e-29	3.58136e-32	5.05355e-33	1.62756e-36	1.51985e-30	2.1886e-30	4.69144e-14	4.54748e-18	7.91893e-13	5.76514e-09	2.60947e-30	2.48536e-27	3.70878e-34	1.14842e-25	9.18957e-30	1.61222e-24	1.42862e-20	9.54334e-21	7.70924e-10	1.0312e-19	4.45864e-10	4.68728e-06	9.15009e-05
412	1.43119e-18	4.95273e-17	5.84393e-18	7.35977e-12	1.90068e-16	4.29712e-08	1.05195e-05	2.11031e-11	4.13226e-09	3.95431e-09	6.31692e-14	1.23013e-16	2.27226e-14	1.53659e-21	2.81542e-28	2.2216e-30	1.77278e-32	1.52598e-36	1.36686e-35	1.26309e-36	1.58967e-37	1.16755e-36	2.18076e-34	1.85e-28	8.95527e-24	5.63761e-28	1.38636e-28	1.20416e-31	9.42394e-32	7.5452e-34	1.55439e-28	1.04754e-27	1.38339e-11	3.65148e-16	1.1028e-09	8.14769e-05	7.04373e-28	3.32439e-23	1.86345e-30	5.13894e-23	3.60729e-27	3.70827e-24	6.60223e-21	3.23122e-25	1.12045e-16	1.49017e-25	3.15885e-11	2.1762e-07	1.06145e-11
413	1.2702e-20	3.23357e-20	1.78023e-21	1.41257e-16	1.58312e-22	4.88421e-16	2.08941e-13	3.03243e-18	0.378497	0.0167487	0.127921	0.147083	0.44755	2.28088e-05	5.22266e-13	7.71895e-16	1.51263e-19	2.1456e-26	4.01386e-25	2.68876e-25	7.86663e-27	3.3357e-27	7.3381e-25	8.19682e-22	1.73481e-13	1.20662e-14	1.15661e-16	5.62505e-19	1.91461e-18	8.57682e-22	7.20757e-14	1.83661e-13	0.886911	0.289351	0.380276	0.00117288	3.11103e-15	2.81177e-10	2.40074e-18	2.49397e-08	7.29038e-14	2.06968e-08	3.86816e-06	7.44799e-09	5.23944e-06	4.52308e-15	6.17804e-05	0.000351277	4.32779e-11
414	8.30328e-16	1.84795e-13	5.09802e-16	1.8867e-10	8.09725e-17	7.02268e-12	1.85684e-10	1.70279e-13	0.0331891	0.0382072	0.65475	0.294816	0.086342	0.000101143	2.71433e-11	1.4994e-13	1.0018e-17	2.55338e-25	6.5824e-24	2.05067e-22	2.79275e-25	8.31279e-25	4.78518e-21	2.351e-18	8.62136e-10	5.71212e-11	6.5615e-13	2.42793e-14	4.77448e-16	9.05525e-19	5.45546e-11	3.43403e-11	0.00522502	0.107546	0.000143056	7.18372e-08	1.50989e-14	1.60356e-09	9.40878e-16	9.59255e-07	1.46645e-10	2.5229e-05	0.00401703	5.1266e-05	0.0385813	1.99827e-12	0.00139822	0.00294184	2.89298e-08
415	5.48949e-16	1.88821e-15	1.08792e-17	9.12858e-14	2.48075e-19	8.74208e-16	7.29499e-14	4.0499e-17	3.794e-05	1.12861e-06	0.000130752	0.00227019	0.0029949	0.504749	0.0924321	0.0145631	2.22846e-05	4.00966e-12	4.94306e-11	2.46308e-12	3.86952e-16	4.43071e-17	3.02248e-15	1.53245e-15	2.57812e-06	0.000166903	0.000472645	4.3162e-06	5.01082e-05	6.38009e-08	0.0404157	0.022487	7.46641e-06	0.000710764	2.3968e-07	4.26618e-10	3.33061e-05	0.00130493	4.29718e-06	0.0594674	0.000590397	0.878732	0.510576	0.206351	2.92225e-05	1.89567e-07	9.66012e-07	6.09514e-06	1.67231e-11
416	5.62836e-12	6.33071e-12	2.66972e-13	4.06082e-09	1.1769e-13	1.68345e-10	5.8561e-09	1.14675e-12	0.000954281	4.2612e-05	0.000198075	0.00175775	0.00830791	0.169348	0.369294	0.599675	0.0209325	6.1111e-06	0.00011401	1.80222e-08	7.56286e-10	2.44367e-14	7.59464e-13	7.61721e-15	7.91113e-06	0.0917661	0.267824	0.000366537	0.0409305	2.94515e-05	0.12903	0.0226921	4.50723e-05	0.00113407	1.99038e-06	5.84578e-08	2.17558e-06	7.865e-05	7.04527e-06	0.0109094	0.00020939	0.470501	0.22809	0.170224	3.67173e-05	4.25601e-07	1.58249e-12	6.64282e-14	1.59867e-14
417	2.51752e-10	4.38505e-10	1.0791e-12	5.5511e-09	6.15418e-16	2.00286e-13	1.26334e-11	1.97506e-15	5.3803e-05	7.31773e-07	3.11171e-06	2.68053e-05	7.34925e-05	0.00984022	0.262391	0.282806	0.438115	0.77154	0.779928	0.0649179	0.0497075	3.53205e-08	2.31516e-07	3.81386e-12	0.00966955	0.386256	0.039678	0.349809	0.795203	0.315463	0.0996859	0.0947534	6.66157e-10	9.98248e-08	7.25287e-12	8.99091e-14	0.00137644	0.000653359	0.0284381	0.00414935	0.0154023	0.0159083	0.00511656	0.00488553	4.97676e-06	3.17008e-07	9.07419e-14	7.64142e-12	5.53517e-16
418	6.92906e-10	2.40661e-09	3.13919e-11	1.31476e-08	2.43123e-16	2.87636e-15	1.00178e-12	2.74673e-17	0.000115564	6.03725e-08	7.75062e-08	8.97073e-07	1.05834e-05	0.00365454	0.0267012	0.00115178	0.0163007	0.121742	0.00444488	0.907088	0.433249	2.98468e-07	1.87393e-09	4.43734e-13	0.00380557	3.35362e-05	3.06588e-06	0.456101	0.0200062	0.733467	0.0121978	0.131108	1.99512e-12	3.76549e-10	1.27173e-14	3.23699e-17	0.0164645	0.00456762	0.391233	0.00809078	0.146528	0.00107726	0.000950617	4.42962e-06	4.43607e-09	2.00412e-12	1.07068e-15	2.73337e-12	2.68349e-17
419	0.00305268	0.166608	0.000699857	0.938787	0.000111679	0.062381	0.16742	0.00126596	0.0709464	0.931511	0.888507	0.924637	0.715945	0.258794	0.117158	0.0989309	0.279792	0.104623	0.0282295	0.116717	0.165343	1.1377e-07	6.55362e-09	3.20072e-11	0.00338705	0.0103921	0.0033523	0.185888	0.0960936	0.146493	0.47057	0.203973	0.0187197	0.116129	0.00274919	6.42509e-06	3.57829e-06	0.0374997	0.0506966	0.338776	0.164611	0.459864	0.614066	0.0420984	0.023338	4.77007e-09	1.12047e-08	1.86146e-07	5.3361e-10
420	1.50355e-06	0.000326254	1.58516e-06	0.483125	5.90349e-10	0.000208718	0.000141143	1.02993e-13	2.34996e-05	0.0345682	0.0180278	0.15582	0.0170978	0.00117083	0.000434764	0.0735878	0.0241275	0.00342992	0.232731	8.55688e-06	0.00147668	3.57188e-07	3.08245e-08	1.52443e-08	0.800635	0.00780342	0.0485543	0.00164439	0.0184596	5.2358e-06	0.00623273	3.60011e-06	6.98493e-08	0.000331527	6.67927e-09	3.91166e-15	4.79558e-18	5.47823e-11	8.94604e-10	1.88237e-05	1.14387e-06	0.145432	0.549221	0.142373	0.000224226	5.60538e-12	3.07636e-14	6.11846e-13	3.82573e-17
421	1.44425e-08	0.000396771	9.31307e-08	0.0384083	3.13159e-10	0.0331634	0.000340086	1.05859e-11	0.000570222	0.49787	0.0484984	0.314436	0.152166	0.00306492	4.22868e-07	2.39542e-06	6.77922e-05	1.72047e-05	3.7005e-05	2.00624e-07	0.000113408	8.66844e-11	2.674e-12	6.17513e-06	6.35241e-11	3.97007e-12	1.18629e-07	0.000226484	3.80407e-07	2.08162e-08	5.30344e-05	4.1509e-07	4.44407e-07	0.000529756	0.00122574	1.15358e-13	4.35108e-17	2.20389e-08	1.90341e-10	0.000706577	5.59695e-05	0.000605731	0.000357535	8.44817e-07	1.81173e-07	1.76719e-14	9.02163e-14	1.30536e-11	1.98663e-17
422	3.74173e-05	0.00951564	2.01553e-05	0.480433	1.48236e-08	0.174368	0.0395245	2.54383e-11	1.61646e-09	0.115805	0.960048	0.088438	0.000270606	5.6805e-08	2.45908e-11	1.92403e-08	2.71271e-08	4.58322e-08	1.95898e-06	1.37058e-12	1.80841e-07	9.17292e-15	1.87499e-13	2.18819e-06	0.000124069	1.21166e-06	7.65151e-06	5.55841e-08	5.34121e-10	1.0282e-13	6.7833e-10	3.14738e-14	7.74966e-06	0.0731457	0.0271982	1.32006e-17	2.52573e-28	7.52418e-19	2.65828e-19	8.60948e-12	2.51418e-13	1.54499e-06	0.000240562	2.77245e-05	0.000117594	1.83152e-13	9.31072e-13	2.06971e-10	7.58566e-17
423	7.49241e-08	0.00112478	6.53055e-07	0.0187648	2.59282e-10	0.0320113	4.79591e-05	1.03579e-11	2.25768e-07	0.0431101	0.469516	0.0071109	0.000327795	6.13205e-07	3.25021e-12	6.2092e-11	5.99858e-11	2.43231e-10	4.99853e-09	1.85128e-12	9.90922e-09	4.05134e-12	2.75894e-13	1.12537e-07	2.3904e-13	3.84646e-10	1.32716e-08	7.66753e-08	4.14067e-12	7.22288e-14	5.98489e-11	3.2322e-13	4.1913e-05	0.00519792	0.196226	4.03627e-13	6.91739e-22	3.23853e-14	6.11823e-17	5.64527e-09	8.33831e-10	1.82677e-07	4.94502e-06	7.27634e-07	3.77333e-06	5.16266e-13	4.16729e-10	4.5091e-09	2.6173e-15
424	6.15705e-11	7.12796e-06	1.33519e-08	0.0118899	8.27994e-13	0.000515865	4.50613e-09	3.81169e-18	0.000218997	0.420478	0.00684043	0.539512	0.0699479	5.6037e-05	2.55852e-14	6.9929e-11	2.57134e-13	2.56364e-12	7.60548e-08	7.93279e-15	1.5115e-07	4.9141e-09	4.31358e-12	4.93094e-08	1.22397e-15	1.50604e-14	5.45683e-08	6.61963e-08	2.90845e-12	6.54417e-18	9.30541e-13	1.66133e-17	6.78221e-11	0.00013788	0.00466976	3.22603e-19	1.14227e-27	1.06892e-18	1.35702e-23	5.96161e-10	4.75651e-12	8.3989e-07	5.3172e-07	2.1962e-08	1.32547e-10	1.93557e-14	2.10919e-13	4.36931e-12	2.46361e-18
425	3.7901e-08	4.66069e-06	1.8672e-07	0.0367553	1.20582e-12	5.80493e-06	3.02339e-08	2.12735e-21	1.95304e-08	0.835586	0.0253103	0.454168	0.00604258	5.11043e-09	1.88979e-14	4.28853e-10	1.82487e-11	5.88706e-11	1.68223e-07	4.88764e-15	4.4839e-08	1.84211e-12	4.49656e-14	8.93184e-10	5.93132e-07	9.27176e-11	1.15766e-07	7.92145e-11	1.10942e-11	5.37864e-18	3.42968e-13	4.1616e-20	3.54889e-12	3.588e-05	9.30267e-08	6.12921e-24	7.31743e-36	3.17347e-25	2.46864e-26	1.91933e-16	1.98221e-18	1.88952e-09	6.65491e-07	5.11002e-09	9.66004e-10	1.52354e-15	4.41609e-16	1.10003e-13	3.63863e-21
426	1.77311e-07	5.54794e-07	1.08936e-05	0.0577182	3.04729e-09	5.3671e-05	8.84659e-07	1.50539e-18	6.79544e-10	0.191616	0.0740583	0.419427	0.000700572	4.14028e-08	4.13614e-14	7.89325e-09	7.10616e-13	3.28291e-12	1.00214e-06	7.5056e-15	9.55205e-08	2.46136e-10	1.09275e-13	6.12033e-11	1.68476e-06	6.32166e-09	1.0186e-05	8.65137e-10	5.65728e-10	1.44594e-18	5.33739e-13	5.29724e-21	3.57438e-10	0.00205864	1.17877e-07	8.39217e-22	1.64963e-35	5.74803e-27	5.52231e-27	1.84905e-16	1.64355e-17	1.59925e-07	0.000372341	3.31167e-06	1.68877e-07	2.71116e-14	6.68565e-15	5.28594e-13	2.97825e-19
427	2.41866e-07	2.61551e-07	1.82182e-06	0.0184506	1.29001e-10	7.27062e-06	2.4448e-08	2.80745e-21	1.45012e-09	0.780817	0.0154096	0.761269	0.00404503	4.41081e-09	1.04761e-15	2.14531e-11	9.16371e-14	2.78035e-12	1.36336e-08	5.02754e-16	1.76985e-08	2.32401e-12	1.28733e-14	4.90804e-10	1.54222e-08	1.46831e-12	3.82442e-09	2.95272e-11	5.1165e-13	1.0296e-19	8.11386e-15	3.30961e-22	9.85855e-12	0.000521086	9.2509e-07	9.67443e-23	3.27252e-36	2.20117e-27	1.38586e-28	9.77244e-18	2.93535e-19	6.85266e-10	3.16676e-07	4.82759e-10	3.68471e-10	3.83491e-16	5.04046e-18	1.06001e-14	4.23556e-22
428	3.26428e-06	8.69352e-08	3.04297e-05	0.00944014	8.04421e-08	7.82936e-06	2.14212e-05	1.7882e-14	5.68363e-05	0.0408898	0.00919004	0.238545	0.0352357	0.000537279	3.32373e-08	0.000120252	5.32935e-08	5.30466e-09	0.000119632	1.04494e-11	2.41796e-06	2.75283e-10	4.1823e-13	1.19946e-11	0.000222607	1.97282e-07	6.43816e-05	4.20356e-07	4.96115e-06	5.23707e-14	3.25821e-07	5.75619e-14	4.2871e-09	0.000176982	1.00137e-09	7.19655e-18	6.87991e-28	7.49371e-20	1.18472e-20	7.72185e-10	9.20781e-12	0.00220735	0.0619338	0.00012365	3.57166e-07	1.73985e-14	5.0921e-18	1.50086e-15	1.73409e-21
429	3.99308e-07	1.45052e-07	1.29611e-06	0.00430549	1.23346e-11	7.53511e-09	5.35387e-09	4.41899e-22	1.03026e-06	0.0903569	0.00284161	0.380469	0.144309	5.91595e-06	2.40715e-10	4.57912e-06	5.59063e-08	1.0665e-08	5.98732e-05	3.1508e-12	2.41324e-06	2.58594e-11	6.88987e-14	2.71973e-12	0.000214643	1.0656e-07	9.43425e-06	9.49115e-09	2.40451e-07	7.0468e-15	1.02359e-08	5.26119e-17	9.57512e-14	5.06479e-07	2.16923e-13	1.42977e-25	4.30565e-35	3.54826e-24	1.67187e-23	2.84129e-13	5.16197e-15	2.20865e-05	0.0011919	1.14911e-06	2.47472e-08	8.70507e-15	8.71954e-18	3.18541e-15	3.37419e-21
430	1.85627e-07	2.72004e-07	6.81715e-08	0.00197647	1.08022e-13	3.86996e-09	1.52924e-10	1.00907e-23	2.50419e-06	0.0250085	0.000257093	0.0133805	0.0744108	1.06101e-07	3.04559e-12	9.20774e-10	1.43904e-09	2.80486e-09	1.15018e-07	1.45102e-13	1.90927e-07	1.46448e-14	4.47913e-15	5.4495e-10	4.23415e-05	1.56057e-11	1.44057e-09	3.58794e-10	2.52472e-11	3.03238e-16	2.92581e-11	7.92411e-18	4.56361e-15	6.44027e-09	1.21173e-11	4.71872e-26	5.22733e-35	1.06035e-23	1.45784e-24	1.33947e-13	3.38408e-16	5.34212e-09	1.15636e-07	7.90089e-11	1.11656e-10	3.62722e-16	1.3698e-20	6.83203e-16	5.70682e-22
431	5.46963e-07	7.87595e-09	1.38959e-07	0.000120916	4.02842e-13	1.391e-10	2.14092e-10	2.13648e-23	0.000373861	0.00525669	5.77668e-05	0.00568175	0.531803	3.61478e-06	9.71803e-11	2.49427e-08	1.30633e-08	7.55691e-09	6.91481e-07	4.691e-13	5.90819e-07	4.31963e-14	5.01717e-15	1.50352e-11	0.000310515	4.95063e-10	6.82132e-09	1.37949e-09	1.11538e-09	7.95065e-16	1.19946e-09	1.61963e-17	4.68205e-16	1.23896e-09	5.39406e-15	1.14511e-27	2.33646e-36	1.33522e-24	3.9903e-25	2.89415e-13	5.85265e-16	1.93831e-07	2.95844e-06	4.40259e-10	4.2793e-10	9.68039e-16	5.64364e-22	1.08431e-16	1.34889e-21
432	1.13078e-06	6.62801e-10	4.52924e-07	2.41265e-05	3.56986e-11	4.73017e-09	4.90376e-06	1.97822e-18	0.0175673	0.0087208	4.35522e-05	0.00153707	0.306253	9.90606e-05	3.96478e-08	5.33644e-07	9.83941e-07	6.32601e-08	2.85811e-06	3.1333e-11	2.56823e-06	3.359e-13	1.33937e-15	7.11028e-15	6.3499e-07	7.60527e-09	1.29907e-08	8.08755e-09	1.48183e-07	6.85751e-13	6.58113e-07	3.42398e-13	1.40677e-11	2.30915e-07	6.73114e-15	5.36253e-22	6.16046e-31	3.36463e-20	3.09667e-20	1.80116e-09	3.09778e-12	4.73419e-06	2.26892e-05	1.90132e-09	6.91074e-10	2.82347e-15	1.07342e-21	3.1841e-17	1.46313e-20
433	5.21679e-07	3.07103e-09	1.93429e-08	6.30594e-06	3.93244e-14	1.69494e-12	1.83825e-09	2.84182e-20	0.727295	3.10171e-05	1.34976e-06	2.71105e-05	0.053298	0.294478	0.00453116	0.000184542	0.018783	0.00227643	0.000285235	4.15948e-05	0.00337906	4.2379e-11	3.23054e-13	3.54708e-14	7.32911e-06	3.85691e-07	2.41582e-08	0.00117636	0.000649959	4.79083e-05	0.0593326	0.000500858	5.69245e-14	1.98326e-10	3.53547e-18	3.14851e-23	6.29679e-21	1.31818e-09	4.35046e-09	0.0439864	0.00023211	0.0102779	0.0169754	6.81459e-08	1.35791e-09	2.02748e-14	1.27688e-22	3.4615e-18	2.99613e-20
434	1.09553e-06	4.42798e-10	1.36928e-06	1.85742e-05	3.60278e-10	6.62132e-09	8.86625e-06	6.20464e-18	0.0363477	0.00224595	1.12034e-05	0.000243868	0.170797	0.000157272	1.54746e-07	6.09682e-07	1.53947e-05	8.80139e-07	7.38286e-06	1.01844e-09	2.20419e-05	5.74675e-12	1.73085e-15	1.47444e-16	2.75026e-09	2.4731e-09	3.21435e-09	1.4727e-08	6.12017e-07	3.34882e-11	9.93087e-06	9.88903e-12	4.78177e-13	1.06226e-08	5.36612e-17	1.6591e-22	1.20146e-29	1.10522e-17	1.10479e-17	9.93223e-08	1.73293e-10	3.33246e-06	5.19573e-06	7.59038e-11	2.99992e-11	4.40715e-16	7.40973e-20	1.02104e-16	6.3311e-20
435	3.80762e-07	1.0925e-08	2.70825e-06	0.000223137	2.01222e-10	7.2588e-09	1.57602e-06	2.06456e-19	7.11849e-05	0.00289966	2.05235e-05	0.000223214	0.0433661	2.31937e-07	1.85861e-10	2.47193e-09	2.42812e-07	1.50983e-08	1.41361e-07	4.53265e-11	1.12578e-06	2.02328e-12	5.68684e-17	1.41237e-18	1.86657e-11	6.44059e-12	1.09711e-10	2.18362e-11	1.54438e-09	5.61898e-13	7.48228e-08	1.02468e-13	8.79774e-14	1.04648e-08	3.05915e-17	3.69457e-24	3.52321e-31	6.5428e-18	4.83461e-18	1.63348e-09	3.91308e-12	1.52652e-09	8.38663e-10	1.24136e-14	3.751e-13	3.18967e-18	6.30559e-18	2.30854e-14	3.49386e-19
436	5.26073e-07	5.82481e-10	2.79277e-05	1.31218e-05	1.64493e-07	3.75834e-06	2.17043e-05	1.95116e-15	6.33456e-10	1.10476e-06	1.30364e-06	3.18635e-07	3.88438e-06	2.78886e-14	2.58904e-18	5.83606e-15	3.29528e-15	1.42644e-14	3.16001e-11	1.41564e-16	7.81534e-09	2.91113e-12	3.42753e-18	7.95116e-20	2.53652e-14	4.29078e-15	3.67801e-13	2.90952e-17	3.50189e-15	2.6944e-21	2.60504e-16	9.0762e-24	6.45879e-14	2.73536e-08	1.77172e-16	9.18539e-22	3.50257e-38	1.21072e-25	3.4979e-28	1.51287e-18	1.21927e-20	6.73675e-17	1.7472e-16	2.80561e-18	1.01306e-13	1.63215e-19	8.15753e-17	1.30786e-13	3.80156e-18
437	6.11444e-08	8.5694e-10	3.84513e-05	4.45608e-06	9.98266e-07	3.07846e-05	8.05448e-07	4.40765e-13	7.11402e-14	1.14885e-09	2.86937e-06	4.7831e-09	3.2333e-09	2.06291e-17	1.32063e-23	1.95022e-19	1.29883e-21	1.14814e-20	9.54599e-16	3.7753e-21	4.29993e-12	2.97372e-12	1.01223e-19	8.24453e-23	4.07798e-16	2.12438e-17	2.82442e-15	4.52256e-22	2.53835e-20	2.45988e-26	7.48429e-22	9.35783e-28	5.10747e-10	2.6391e-05	1.6455e-12	1.6161e-16	1.19176e-37	3.43339e-27	7.53367e-31	4.14656e-22	7.43735e-25	5.95769e-21	1.21833e-19	8.19036e-21	6.37062e-14	1.12041e-20	6.6446e-14	1.45304e-11	9.82498e-16
438	1.07397e-07	9.22916e-10	2.82853e-05	8.59608e-06	2.27182e-07	8.26569e-06	5.77482e-08	1.0018e-16	2.91853e-14	2.03938e-09	5.07849e-07	4.23183e-09	8.89407e-08	3.89403e-17	4.63997e-22	2.38305e-17	8.21583e-19	7.99342e-16	6.40018e-12	1.17328e-17	1.22343e-08	2.76276e-11	1.28401e-17	1.66316e-18	4.12155e-14	3.73318e-16	2.01311e-13	1.28091e-17	6.81101e-17	2.44816e-24	1.65627e-20	2.66731e-28	1.77692e-15	1.16064e-08	2.63701e-13	5.87527e-21	1.15699e-39	1.033e-28	5.88189e-32	1.80373e-22	9.31544e-24	4.02675e-19	1.13188e-17	1.32031e-18	5.73933e-14	1.19736e-19	6.60873e-17	4.78173e-14	6.3621e-19
439	1.50146e-08	2.55687e-09	1.15354e-06	3.60503e-05	4.24828e-11	2.01867e-08	1.92084e-09	6.94084e-21	2.44749e-05	0.000129868	7.39795e-07	2.98836e-05	0.0256757	1.42651e-06	1.36935e-10	2.27752e-10	9.20672e-09	2.56657e-08	5.26413e-08	3.16423e-10	7.31614e-06	1.15285e-10	3.99896e-16	5.43092e-16	8.91618e-12	2.33055e-14	2.44459e-11	1.38389e-10	6.7805e-10	3.19355e-13	1.27303e-08	6.03049e-14	1.76413e-15	2.40344e-09	8.39548e-16	1.82973e-24	1.97486e-30	4.79538e-19	1.35515e-18	4.04379e-09	4.74549e-11	9.91179e-10	9.406e-11	5.11734e-14	8.08857e-13	1.09183e-18	4.2617e-18	8.84095e-15	1.87575e-20
440	7.16133e-09	7.30436e-08	2.43721e-05	0.000399571	2.31594e-08	1.19888e-05	3.42232e-09	1.47574e-18	1.2952e-11	2.46257e-07	2.10862e-06	5.4973e-08	2.15403e-05	5.66322e-15	4.05966e-20	1.16696e-17	1.3212e-18	3.85501e-18	9.29587e-15	1.78151e-19	3.07486e-11	8.79695e-12	4.48357e-19	2.65884e-21	1.38687e-16	2.79705e-18	2.90282e-15	5.40064e-20	1.60451e-18	2.9177e-23	7.39344e-19	1.8249e-24	1.04425e-16	2.61976e-09	4.75143e-15	3.14473e-25	4.07482e-37	3.50873e-25	1.21753e-27	1.25417e-18	1.92698e-21	3.84354e-19	1.17322e-18	4.2993e-20	5.43056e-15	1.2813e-20	8.99112e-15	2.49873e-12	2.61957e-17
441	2.24411e-08	5.07612e-08	0.000150373	0.000391562	1.85053e-05	0.0265793	0.000101759	4.10487e-13	9.19984e-12	2.86984e-06	0.00044726	7.90516e-07	2.534e-07	7.87658e-15	1.99945e-22	1.96355e-17	4.33147e-22	5.54221e-20	4.37028e-14	1.35147e-20	1.28961e-10	1.20319e-10	1.27842e-17	1.16128e-19	7.3765e-16	7.76831e-18	2.16716e-14	5.08162e-19	4.02105e-19	7.02918e-27	3.347e-22	5.55399e-29	1.70574e-11	0.0055879	5.26389e-06	2.13004e-17	3.44948e-37	2.75017e-29	1.8124e-33	3.86928e-21	1.74692e-23	2.86015e-19	7.11516e-18	1.9474e-19	6.70789e-15	1.17967e-19	1.33223e-14	1.25768e-12	1.29694e-17
442	1.08506e-09	3.12768e-08	1.51947e-06	0.000964619	1.11191e-10	8.94876e-06	3.22873e-14	3.17262e-24	1.74091e-09	1.92943e-05	1.52973e-06	3.27304e-06	0.00060029	5.58554e-14	5.96421e-22	4.52063e-18	2.27689e-18	4.64346e-15	2.15835e-13	6.1191e-18	1.40351e-09	1.64051e-11	3.05182e-17	3.52407e-16	4.47428e-17	7.669e-20	1.59742e-15	2.32297e-17	1.07287e-18	3.18658e-24	1.10493e-21	2.99041e-29	1.03824e-21	3.6666e-13	5.42912e-10	2.07357e-27	1.26783e-40	1.11417e-30	4.38817e-34	1.15428e-22	5.67527e-24	5.11956e-21	4.28074e-20	2.85824e-20	3.03054e-16	4.10404e-20	1.50516e-17	1.91354e-14	1.07387e-20
443	1.81027e-10	8.01833e-07	9.26313e-07	0.00350067	1.35041e-11	1.40084e-05	4.28702e-16	2.90706e-24	1.13355e-09	7.15166e-05	1.08544e-05	1.41278e-05	0.000645865	9.03669e-14	1.08468e-21	2.09973e-18	2.00614e-18	3.9307e-16	1.04639e-13	1.13257e-18	5.26387e-10	5.39148e-11	6.71238e-17	3.41987e-17	5.38804e-18	1.31634e-19	4.4532e-15	6.65292e-18	3.84349e-19	1.45767e-24	1.14519e-21	1.014e-28	3.75121e-23	6.965e-15	4.25317e-11	1.66318e-30	2.13828e-41	5.57931e-30	9.86949e-34	2.69819e-22	6.27102e-24	4.35004e-21	6.40458e-20	5.69928e-20	9.10187e-16	1.01898e-19	1.56208e-15	4.07406e-13	9.18562e-19
444	6.41367e-10	2.88465e-06	0.000128862	7.7578e-05	6.30056e-06	0.00610008	1.9414e-07	1.44789e-14	6.92914e-15	3.36487e-07	0.0105578	1.45335e-06	6.63857e-08	1.46072e-15	5.29573e-25	3.10148e-20	2.47345e-23	1.2811e-19	3.44785e-14	2.82693e-20	2.07859e-10	2.0813e-08	4.85917e-15	8.19067e-19	2.6134e-18	1.83498e-18	3.6249e-14	1.84993e-18	1.4019e-20	6.9438e-29	1.6985e-25	3.31475e-31	7.3145e-14	0.00269373	0.00607829	7.85069e-20	1.24845e-37	2.51677e-30	1.09085e-34	6.48701e-24	1.17112e-25	8.08458e-21	9.21298e-19	2.64995e-19	4.09488e-14	5.53562e-19	1.35506e-12	2.45705e-11	1.60851e-15
445	2.07207e-10	3.77639e-06	4.1524e-05	0.000269443	8.95677e-07	0.00919002	6.94642e-10	3.09703e-18	8.69672e-16	1.33739e-05	0.00837585	6.12372e-05	6.48414e-08	4.37641e-15	4.43269e-26	1.84619e-20	5.59966e-23	1.54931e-16	2.05509e-12	4.57834e-18	1.03123e-08	3.23256e-08	1.33224e-14	4.41777e-18	5.06894e-20	1.67776e-19	9.32392e-14	7.07316e-16	8.52503e-20	1.42342e-27	5.67902e-28	2.28825e-34	3.94599e-16	0.00168841	0.671522	6.60624e-20	6.74961e-39	5.42959e-33	4.49824e-37	7.84672e-29	9.00813e-28	3.73664e-22	4.47624e-19	3.79072e-18	1.04386e-14	2.39915e-18	8.03248e-14	2.64998e-12	2.46389e-17
446	2.2438e-11	1.16425e-05	4.55085e-07	0.0175953	9.25453e-12	0.203667	3.58882e-15	1.60149e-23	8.43339e-12	0.0357656	0.00207586	0.00742759	3.14783e-05	1.85988e-11	2.5633e-23	1.56084e-18	2.21436e-20	1.3185e-15	2.75371e-12	5.02635e-18	4.18472e-09	1.67776e-09	1.7986e-15	5.72906e-17	2.98328e-21	4.81825e-20	1.36352e-13	2.41811e-14	1.18128e-18	5.16256e-24	2.95888e-23	6.11111e-30	5.94997e-17	3.6831e-06	0.921928	9.90001e-25	2.62381e-39	1.1897e-32	1.98566e-34	1.76701e-25	5.10892e-24	3.22981e-18	5.1917e-17	1.12811e-15	3.61694e-14	1.05475e-17	7.19362e-15	7.52966e-13	1.27435e-18
447	8.69999e-12	0.000126298	2.45762e-05	7.45081e-06	2.95998e-07	0.00105024	1.19846e-10	5.29673e-19	3.78753e-17	1.60669e-05	0.018796	0.000152353	4.5163e-08	1.85708e-13	1.67644e-25	1.90078e-20	2.57545e-22	1.02302e-15	1.36288e-11	9.26339e-17	1.24256e-07	8.05623e-07	8.5418e-13	2.89044e-19	1.00231e-21	4.13452e-20	3.7201e-13	8.89352e-15	4.19921e-19	7.61094e-27	1.10273e-27	5.35277e-34	2.73865e-16	0.000351583	0.417065	6.58383e-22	4.26482e-40	6.84642e-34	7.10187e-37	8.63358e-31	8.26149e-28	4.02264e-22	5.57282e-19	2.26533e-17	1.1781e-14	8.8932e-18	1.3249e-12	8.47631e-12	6.47576e-16
448	5.27475e-12	1.77926e-05	8.76528e-05	6.4985e-08	7.98828e-06	1.09641e-06	9.29047e-09	1.95767e-15	1.31132e-18	1.11241e-08	0.0847837	1.67975e-06	4.48405e-10	2.23122e-13	1.04103e-26	1.39626e-21	4.37267e-25	2.72911e-16	1.3313e-10	1.62618e-15	8.24695e-07	8.40084e-06	6.63651e-12	5.65766e-20	8.77884e-22	5.52801e-20	1.44025e-12	1.66707e-13	5.12954e-19	1.01594e-28	9.94519e-31	1.82185e-35	1.18106e-11	0.224274	3.72434e-05	4.29838e-15	1.62772e-37	1.79495e-34	4.19012e-38	2.16855e-32	5.07299e-29	6.24128e-23	1.23859e-18	6.50102e-17	2.8554e-14	2.14021e-17	3.00798e-12	1.01834e-11	7.79669e-16
449	2.40075e-11	0.00031093	2.06949e-05	1.88473e-05	6.4475e-07	0.000126453	6.68251e-09	4.11307e-17	3.32465e-17	3.34087e-05	0.103913	0.000137533	1.84836e-09	2.47334e-11	1.10651e-23	1.24397e-18	3.56713e-22	1.43097e-14	3.03524e-10	1.50637e-15	4.69144e-07	7.8029e-07	1.94116e-13	4.21394e-20	6.20401e-23	1.29267e-19	1.5898e-11	2.29135e-11	2.51963e-17	1.51016e-24	1.21899e-25	1.05318e-32	5.36178e-10	0.00131597	4.54015e-10	9.30275e-16	4.60604e-38	5.0665e-35	5.35853e-37	1.16143e-30	2.01403e-24	4.85624e-17	2.30941e-15	1.18017e-12	9.22029e-13	4.87316e-16	8.18042e-13	9.35205e-12	4.85888e-17
450	3.89408e-12	0.00334472	8.5466e-06	3.13317e-07	2.63692e-07	6.76562e-06	3.74589e-08	3.65926e-15	2.36638e-17	8.19246e-06	0.261537	2.60504e-05	3.78113e-10	1.43978e-10	4.03905e-22	3.17246e-18	7.261e-21	2.14731e-14	2.83874e-10	5.63001e-15	7.82714e-07	2.02726e-06	1.41353e-12	2.47973e-22	6.43177e-24	5.89245e-20	4.33504e-11	1.64566e-10	7.73612e-17	4.67252e-23	3.18836e-23	8.57556e-29	1.31181e-06	1.6308e-05	1.33478e-13	1.41586e-13	8.52786e-36	5.28377e-33	4.29728e-33	3.80358e-26	4.04124e-21	2.27221e-15	9.31176e-15	8.67984e-12	1.17301e-12	1.9397e-15	8.61511e-12	1.98569e-11	7.70418e-16
451	2.81942e-14	0.000948244	0.000198416	9.27673e-12	0.000212227	7.67037e-09	8.72965e-08	9.53469e-14	2.39469e-19	1.8805e-06	0.00974058	0.00103377	2.01402e-08	4.12034e-05	1.24472e-21	5.72781e-16	3.25195e-21	5.51749e-12	6.26156e-05	5.61418e-07	0.00590195	0.000263101	2.60719e-08	2.82747e-23	1.92496e-24	2.25708e-21	3.95755e-09	4.30149e-08	3.6614e-12	6.34796e-24	4.01645e-25	1.44325e-31	3.81723e-11	0.333117	8.64809e-12	3.03921e-14	2.65124e-34	2.20731e-33	2.40996e-36	1.89812e-28	1.71365e-17	2.0893e-12	5.24254e-15	1.42629e-11	1.44453e-13	1.02802e-14	4.68844e-11	1.39247e-11	2.00751e-14
452	1.90906e-13	0.000591615	0.000100079	2.07718e-09	6.69439e-05	3.37356e-07	3.43437e-09	7.52371e-16	5.39383e-18	1.60268e-05	0.018421	0.00102641	4.77811e-08	4.03417e-05	4.65746e-21	5.38082e-17	2.60369e-21	2.32034e-12	1.8041e-06	4.90285e-09	0.000409934	0.000176907	4.46117e-10	9.63358e-24	1.27758e-24	7.8019e-21	5.68683e-10	9.4227e-09	2.99465e-14	3.69154e-23	1.52958e-24	1.68634e-29	2.40747e-10	0.210111	1.0648e-12	8.78658e-13	8.34036e-31	6.67066e-31	1.93361e-34	2.28232e-26	2.25821e-18	2.30649e-13	4.67566e-15	1.65387e-11	5.2451e-13	1.72903e-14	3.7974e-11	3.62715e-11	5.41776e-15
453	9.18744e-14	0.00292612	1.47205e-06	1.23161e-07	2.97285e-08	4.44399e-06	5.92708e-12	2.62225e-17	5.91486e-16	0.00165521	0.0129169	0.00461282	6.10179e-08	3.22305e-05	1.42673e-19	2.19117e-14	1.59629e-18	2.34854e-10	1.72677e-06	4.39257e-09	0.00012757	6.53851e-06	4.65603e-13	2.915e-26	7.6443e-27	8.10212e-22	1.67417e-09	1.58385e-08	1.48177e-12	3.51525e-20	5.63998e-21	1.10057e-28	3.18263e-09	3.72392e-05	6.08299e-19	1.22747e-12	6.00358e-34	9.47643e-34	6.48184e-35	2.01095e-25	1.13294e-15	5.41387e-11	1.26119e-14	1.1301e-10	3.59458e-13	2.66486e-14	8.40305e-12	1.26201e-11	3.35602e-16
454	1.18192e-14	0.00571499	0.000145451	2.89952e-16	0.00645064	9.86795e-12	0.00444574	1.61896e-06	4.72777e-18	1.11453e-06	0.0570186	0.000117856	3.1058e-10	0.000646907	1.23592e-17	4.87233e-12	1.72038e-17	3.71706e-08	0.0156483	0.00348311	0.0124907	6.57274e-06	3.97141e-10	4.60597e-28	2.58619e-28	1.33666e-22	6.53452e-06	5.38594e-06	4.85e-08	1.3461e-16	4.35338e-18	1.02055e-25	0.43839	5.39282e-08	1.46931e-26	0.0063113	6.84384e-31	3.92303e-34	6.10081e-32	7.82463e-21	7.94664e-08	0.000151644	2.48029e-10	4.19323e-06	4.34841e-11	3.62927e-12	2.35486e-10	4.78806e-11	4.46235e-14
455	3.17001e-15	0.0350841	1.1105e-07	1.68528e-07	6.01044e-10	0.000114229	1.01931e-11	1.37546e-16	1.44465e-13	0.0206182	0.016528	0.00701631	5.57152e-08	0.000335244	6.62409e-20	1.06176e-14	1.21003e-19	4.53113e-12	4.18382e-06	3.57355e-08	0.00133249	2.13279e-05	1.91945e-11	1.00736e-27	5.37521e-28	2.77422e-22	1.1889e-07	5.53804e-07	8.39158e-12	5.11219e-20	2.95114e-20	2.31642e-27	9.68296e-07	2.98604e-05	3.28313e-20	6.6556e-13	1.28878e-33	2.25736e-32	1.04046e-33	1.11004e-20	1.70891e-10	7.15407e-07	1.30874e-12	4.90042e-08	2.94224e-12	5.17751e-13	8.99297e-11	4.29661e-11	6.29567e-15
456	4.5089e-13	0.0174616	1.71415e-07	3.24749e-06	5.6335e-10	0.000225263	4.58736e-10	8.33749e-16	4.75921e-14	0.0125693	0.0622752	0.00448664	2.21112e-08	1.48509e-05	2.51715e-18	5.08896e-14	1.54383e-17	6.83912e-11	5.31285e-07	5.30561e-10	7.59496e-05	1.28745e-05	3.20213e-14	4.79977e-27	7.35743e-28	3.26336e-21	1.04497e-08	1.22468e-06	1.6656e-12	9.57427e-19	1.12507e-18	2.16582e-25	6.42128e-06	1.62855e-05	8.31914e-20	1.4752e-12	5.88494e-33	2.86007e-32	3.53489e-32	2.56169e-20	1.17453e-12	7.86432e-08	5.61479e-11	5.13533e-08	6.54538e-11	2.35233e-13	3.23047e-11	5.2539e-11	1.27321e-15
457	5.14025e-12	0.00636617	3.01472e-09	0.0860906	6.77251e-13	0.683361	1.15158e-10	2.63665e-16	1.49175e-08	0.129229	0.0329037	0.00608096	1.27795e-05	3.04347e-06	4.20427e-16	1.21774e-13	2.2332e-16	1.09382e-13	1.6704e-10	1.92451e-13	4.46544e-08	5.46478e-09	1.64659e-18	1.43047e-24	7.09386e-27	7.91438e-20	6.04319e-10	4.71929e-07	1.37188e-13	1.18025e-17	2.76637e-15	1.45071e-19	7.88769e-06	1.25747e-05	5.70775e-12	2.42733e-13	4.8067e-28	1.07593e-23	3.32809e-25	2.56345e-12	1.58216e-09	1.28568e-07	2.68913e-09	1.10134e-08	1.66029e-10	5.30398e-14	2.55373e-12	1.57374e-11	4.48597e-17
458	1.28449e-08	0.00296985	8.73679e-06	2.96924e-06	9.21194e-08	0.000111288	3.56115e-05	3.42041e-10	3.34984e-19	6.7054e-10	0.0111125	1.36812e-10	2.71059e-16	4.80676e-18	1.66813e-24	1.73317e-21	2.58081e-23	1.14492e-19	1.439e-16	5.79343e-23	1.91712e-14	1.1563e-13	1.90411e-18	1.05158e-17	8.27638e-20	1.44094e-15	2.66375e-14	4.78156e-16	1.19089e-21	6.79289e-26	8.38913e-25	1.60596e-28	5.92914e-05	8.80741e-12	1.41391e-13	3.82145e-08	1.66428e-35	7.10514e-31	1.10835e-32	5.73043e-25	4.24507e-24	5.52829e-19	3.97931e-14	4.64579e-14	1.88751e-10	1.74478e-15	2.61012e-10	3.03488e-09	4.30546e-15
459	1.76345e-07	0.00058423	4.6793e-06	2.48896e-06	3.9986e-08	5.1901e-05	1.65916e-05	8.85322e-10	9.5936e-18	2.20601e-09	0.00116472	1.07577e-09	4.07097e-14	1.04851e-16	4.54435e-22	1.22535e-19	4.86247e-21	8.22821e-18	1.66107e-15	1.82015e-21	1.95393e-14	2.17837e-15	1.00823e-18	4.96932e-14	9.50653e-18	1.09949e-14	7.29024e-15	9.35449e-16	1.77443e-20	5.62151e-24	1.61809e-22	3.28662e-26	2.91218e-05	7.08538e-11	3.15094e-12	3.12622e-08	2.46987e-34	1.35236e-29	8.09048e-31	9.65313e-23	2.66455e-22	1.05105e-17	5.80839e-14	3.8987e-14	6.33728e-11	3.74996e-17	3.87363e-11	7.86219e-10	1.04154e-16
460	1.61092e-07	0.00817911	1.24854e-05	1.60945e-07	6.65268e-07	1.67604e-05	0.00137248	4.54263e-07	1.12254e-18	1.35885e-08	0.018542	4.76948e-09	2.1086e-13	5.73946e-14	6.16334e-21	1.4069e-18	3.73003e-20	8.01783e-17	3.42286e-14	2.09306e-18	1.95988e-12	3.52243e-11	2.36387e-16	1.68908e-17	1.81089e-20	3.0261e-13	9.23022e-14	2.40506e-11	6.41677e-19	7.48838e-22	6.31025e-21	1.04639e-24	0.00267536	5.68511e-11	1.42392e-19	2.7855e-06	1.5643e-32	8.62859e-30	1.12279e-29	4.90552e-21	1.10521e-18	4.93358e-14	1.04773e-09	2.65834e-10	9.56251e-08	2.26393e-14	1.21715e-08	8.03151e-08	3.44478e-13
461	1.92761e-09	0.000995904	3.8409e-08	0.00335014	4.40974e-11	0.0407064	6.89243e-07	5.45097e-14	3.10293e-10	0.0188016	0.036345	0.0057732	2.7914e-05	1.28704e-05	1.23166e-11	1.11379e-09	1.66335e-11	7.97111e-09	7.80672e-08	9.56462e-11	6.15666e-07	7.94699e-09	1.19843e-16	7.80315e-17	8.00736e-23	4.99736e-16	1.26692e-09	2.04882e-06	6.0747e-11	6.14268e-14	4.3636e-12	3.03596e-16	0.00010853	3.39425e-05	3.5697e-11	1.22744e-11	2.57483e-27	5.2962e-25	3.59304e-23	3.23761e-12	2.75258e-10	3.10289e-07	8.03797e-08	3.12077e-08	2.00929e-09	3.22703e-14	2.95787e-14	1.21099e-12	1.62792e-17
462	8.45763e-10	1.88662e-05	5.93749e-09	0.00289077	1.62948e-13	0.00327686	8.07461e-11	3.84394e-18	6.01584e-08	0.00382252	0.000937101	0.00162657	0.000289013	4.54499e-06	4.47578e-12	2.65769e-10	5.78719e-12	1.30187e-09	7.67414e-09	3.74877e-12	6.78716e-08	3.58943e-11	3.62049e-17	8.28825e-14	8.12937e-21	1.58535e-16	5.6013e-11	2.30101e-08	5.07121e-12	5.89114e-15	1.12543e-12	2.86062e-17	7.83572e-10	2.527e-07	0.000100089	1.61041e-18	1.59924e-29	1.33826e-24	2.05427e-24	1.85479e-12	1.74811e-11	2.67408e-09	3.85936e-10	1.91105e-10	4.97162e-11	1.10526e-15	1.29197e-16	3.51617e-14	3.52822e-19
463	8.42105e-06	0.0100671	3.69983e-06	0.0343251	1.94288e-07	0.25689	0.344483	1.42806e-07	1.45696e-10	0.00896015	0.321859	0.00232582	2.3614e-06	5.78333e-08	1.1718e-11	6.53375e-10	2.90566e-11	3.03646e-10	1.47832e-08	1.55017e-13	5.60475e-09	2.68715e-12	1.35816e-12	2.6811e-05	1.44823e-11	3.73315e-08	2.10951e-08	4.42886e-07	1.18887e-11	4.44047e-15	3.4027e-12	6.70995e-16	0.262345	0.00138043	2.49999e-06	7.20113e-07	2.74759e-27	1.65224e-23	9.17879e-23	2.69765e-13	3.83396e-13	3.86856e-07	9.09291e-05	1.30987e-05	1.95935e-05	1.79905e-12	9.42503e-14	1.16022e-11	6.30047e-15
464	2.52751e-06	0.00357252	6.27574e-07	0.130602	6.48371e-09	0.743693	0.073248	1.6792e-09	3.12943e-08	0.0698341	0.203965	0.0094267	0.000139894	5.58305e-07	6.12053e-11	1.71854e-09	2.54765e-10	3.60967e-10	8.15524e-09	4.93416e-13	2.59591e-09	3.48377e-14	4.17153e-13	0.000253128	1.55053e-09	2.89774e-09	3.3333e-09	4.89462e-07	2.31864e-11	4.89625e-14	1.19874e-10	8.83152e-14	0.0292647	0.00800264	0.0498597	1.17767e-09	7.11005e-25	4.41124e-19	9.94555e-20	9.3909e-11	1.95419e-11	1.59418e-06	0.000165274	1.53909e-06	1.72692e-06	3.53502e-14	4.30429e-16	4.50332e-13	9.79178e-17
465	5.82729e-05	0.0052438	7.18487e-06	0.224724	2.63996e-07	0.950097	0.762313	3.62386e-08	1.2547e-09	0.0493261	0.274462	0.011401	4.65863e-05	1.12737e-07	8.74169e-11	5.47514e-09	5.94481e-10	1.28046e-09	3.16705e-08	2.41864e-13	3.61365e-09	1.82521e-14	1.65928e-12	0.00263144	2.33294e-05	3.21711e-07	1.9697e-08	1.30911e-07	5.6658e-11	3.15251e-14	7.38896e-11	1.57338e-14	0.119585	0.0121784	0.0534853	1.06533e-08	1.22604e-26	7.40592e-22	2.64065e-21	1.59791e-12	2.31777e-13	7.69391e-07	9.92293e-05	7.14041e-06	1.7571e-05	1.30359e-13	1.71988e-16	2.59383e-13	3.09538e-16
466	4.39634e-06	0.00131023	4.40069e-06	0.0612184	8.07868e-08	0.360998	0.332856	7.25677e-10	8.82573e-14	0.000903596	0.173871	0.000199056	1.78336e-08	2.65908e-11	1.00869e-15	7.55501e-13	4.89709e-15	2.41208e-13	1.29542e-10	2.48982e-17	4.48142e-11	1.29613e-14	4.9753e-15	3.31008e-06	9.67255e-11	4.23887e-10	2.06308e-10	1.55978e-10	7.90075e-15	1.42259e-19	1.36764e-16	7.30084e-22	0.194008	8.22003e-05	2.7349e-07	1.33727e-08	2.67469e-34	2.2716e-30	2.85599e-29	3.24268e-19	9.5889e-19	1.1281e-10	2.56136e-07	5.77372e-08	4.74517e-07	1.25375e-14	1.93051e-15	9.04238e-13	2.26812e-17
467	7.43587e-07	0.00036583	2.05132e-06	0.0869279	1.07846e-08	0.723554	0.0487973	2.60408e-12	2.8068e-13	0.00617484	0.178614	0.000987393	2.24161e-07	2.6794e-11	1.3526e-16	3.38617e-13	1.82932e-15	1.33388e-13	1.49963e-10	7.26226e-18	8.29895e-11	1.39533e-14	8.09463e-16	1.25403e-07	5.11053e-12	6.07566e-13	4.2891e-11	2.59856e-11	2.66437e-15	1.81383e-20	3.63216e-17	4.45198e-23	0.0096092	0.00132234	0.00250613	4.92578e-13	7.57672e-36	1.76636e-30	5.26428e-30	7.58456e-20	1.06861e-19	2.69022e-11	4.5643e-08	1.76323e-09	9.89015e-09	5.10201e-16	6.73913e-17	1.29512e-13	4.97592e-19
468	2.28514e-06	1.65169e-05	1.38841e-06	0.0884906	7.59713e-10	0.02181	0.00502371	1.66072e-14	7.0872e-10	0.178531	0.0725276	0.0251335	0.000189559	4.51282e-09	8.6221e-14	1.53277e-10	3.11072e-12	2.67245e-11	7.08394e-09	1.8833e-15	1.20933e-09	4.67082e-15	5.45803e-15	8.99892e-08	4.41058e-06	3.65402e-11	4.32891e-10	1.49751e-10	5.71882e-13	9.73179e-18	9.91388e-14	2.28551e-19	3.27838e-05	0.00605609	0.155572	4.14685e-16	5.33618e-33	6.63009e-26	8.07695e-26	3.98881e-16	4.12618e-17	2.2085e-09	4.08423e-07	8.08936e-09	1.59416e-08	7.36038e-16	7.58313e-19	1.9884e-14	2.39397e-20
469	2.39292e-06	3.20005e-05	2.34296e-06	0.214483	2.11634e-09	0.162604	0.00522692	1.18442e-14	1.04237e-11	0.0839438	0.119154	0.00789147	9.23986e-06	2.8374e-10	1.45009e-15	3.91624e-12	2.26212e-14	1.3801e-12	4.67709e-10	8.34245e-17	2.16473e-10	7.06279e-15	1.11754e-15	1.73923e-07	3.411e-09	4.69656e-12	8.24473e-11	4.98723e-11	2.09394e-14	1.26947e-19	4.14713e-16	1.61434e-22	0.000150445	0.0065309	0.472008	2.458e-16	3.217e-36	1.72525e-30	1.17905e-29	4.12432e-19	4.26078e-19	1.46995e-10	8.93935e-08	3.06051e-09	1.59964e-08	4.54987e-16	2.8834e-18	2.80958e-14	4.81528e-20
470	2.53428e-07	6.09427e-05	3.40413e-06	0.216467	1.39279e-08	0.929151	0.00248162	1.35309e-14	5.31656e-13	0.0188783	0.237323	0.00214555	1.43691e-07	1.63245e-11	2.66643e-18	2.38653e-14	1.5933e-17	1.82946e-14	8.53276e-11	3.97637e-18	3.28506e-10	4.23824e-13	1.14339e-16	8.96319e-10	6.75944e-15	1.9702e-14	3.13283e-11	2.57064e-11	5.8325e-16	4.58411e-22	2.62693e-19	1.14608e-26	0.00029171	0.00222727	0.000225762	7.71826e-15	5.8489e-39	1.673e-33	3.11173e-33	2.25009e-22	6.37654e-21	3.65576e-12	7.47964e-09	4.73994e-10	2.70417e-09	6.55232e-16	1.82918e-16	1.82905e-13	2.70273e-19
471	2.25805e-07	1.01596e-05	6.08808e-06	0.349784	2.0271e-08	0.128978	0.000370205	2.95063e-15	1.49494e-09	0.545115	0.0966307	0.427512	0.000115147	3.37011e-08	3.37466e-15	3.21309e-10	5.88176e-14	6.97522e-12	2.46182e-07	5.61813e-15	3.00683e-07	9.09587e-11	2.86854e-14	1.56616e-08	5.59146e-12	9.47665e-14	9.99795e-09	3.33058e-08	1.36218e-11	1.17626e-19	2.61952e-15	6.78464e-24	1.28667e-07	0.486988	0.0574593	2.85535e-18	5.20529e-38	2.73222e-31	1.64178e-30	8.01703e-19	5.97154e-18	5.82504e-08	1.85799e-05	6.343e-08	2.43169e-09	3.15313e-15	3.25743e-17	3.3631e-14	4.37349e-20
472	3.71674e-06	4.81432e-06	2.57265e-05	0.320675	1.45374e-07	0.00204704	0.000374827	3.14495e-13	9.10498e-09	0.101492	0.105857	0.483743	0.000232691	2.3519e-07	9.01227e-13	7.08214e-08	5.82794e-12	8.58599e-11	2.96141e-06	4.38071e-14	5.28068e-07	2.07053e-11	1.1015e-13	7.29856e-08	1.03999e-06	2.06298e-10	9.35362e-07	2.07507e-07	1.75235e-09	4.51857e-18	6.86287e-13	3.03014e-21	7.91951e-07	0.173396	0.000327595	1.51838e-16	1.48936e-35	3.47473e-29	5.0895e-28	1.09166e-16	1.65897e-16	8.63244e-06	0.0100269	5.79904e-05	7.14955e-07	7.7773e-14	5.02324e-18	1.26266e-14	2.11922e-20
473	6.67121e-07	8.04858e-06	1.29216e-05	0.485796	1.0888e-07	0.0625796	0.000911586	5.26171e-14	9.11723e-10	0.20184	0.356524	0.0799292	3.57934e-06	3.48897e-10	1.20725e-17	3.54026e-13	2.49499e-17	9.19228e-15	5.44827e-10	7.19695e-18	1.14431e-09	1.20568e-12	4.98762e-16	1.69715e-09	1.68213e-12	1.60816e-13	7.76201e-10	1.27262e-10	9.00436e-15	3.50743e-22	2.57528e-18	3.60952e-26	2.17108e-05	0.683267	0.017899	6.51833e-15	6.6499e-38	1.16713e-31	2.81425e-32	3.47156e-20	1.13331e-19	4.0581e-10	2.91323e-06	3.15085e-08	2.71176e-08	4.29371e-15	1.01935e-16	1.22731e-13	1.28303e-19
474	9.30168e-11	1.54351e-09	1.95312e-08	2.75425e-05	8.25439e-12	8.19034e-08	2.2859e-11	3.35152e-18	0.0316977	4.51093e-05	1.67006e-07	0.000746562	0.0196712	0.379536	0.000106443	0.00588066	3.55861e-07	7.49524e-07	0.000826148	4.80685e-06	0.00669114	1.4837e-06	2.06266e-12	6.8644e-10	6.16649e-17	9.01526e-17	1.42637e-07	0.0261625	0.00101503	1.11225e-10	0.000579304	4.84293e-11	1.02447e-13	5.17883e-07	6.0583e-06	2.99382e-18	5.91534e-23	1.79866e-17	1.64081e-18	0.00337538	0.00558445	0.0448374	5.22789e-07	1.62829e-08	3.59654e-12	4.57014e-15	7.17358e-19	3.28737e-16	6.38624e-23
475	1.61278e-06	0.000288642	0.000140404	0.02124	0.000125689	0.0302223	0.40276	7.36622e-09	5.22128e-17	6.21035e-07	0.142926	1.68273e-07	3.55376e-13	2.84884e-16	4.83106e-23	3.94644e-19	1.95363e-21	1.85603e-17	9.81955e-14	1.44586e-20	1.59909e-12	6.92185e-13	1.09502e-16	2.31668e-11	4.08588e-15	2.64222e-14	8.92791e-13	1.03384e-14	2.62848e-19	1.07743e-24	3.05369e-23	7.95074e-29	0.242392	2.91034e-08	2.14213e-10	5.30937e-06	2.6069e-37	2.32252e-33	2.75039e-33	6.68931e-25	1.71545e-23	9.3395e-17	2.10669e-12	1.82079e-12	1.44291e-09	4.84317e-17	2.70582e-14	5.61975e-12	4.49821e-18
476	5.5158e-13	4.16724e-09	4.87458e-09	0.00052702	1.63285e-12	0.00199935	1.35274e-11	3.50138e-18	0.0190064	0.0563831	7.9904e-05	0.0974664	0.141854	0.0144103	1.51033e-10	3.26462e-08	1.58071e-11	5.54797e-09	1.09752e-06	1.13816e-08	7.04647e-05	6.9705e-07	3.90494e-13	1.98795e-14	2.80854e-21	2.91306e-19	1.9077e-10	1.29127e-06	1.32558e-08	6.43386e-14	6.762e-10	6.7219e-16	9.80012e-09	0.0516832	0.329085	1.67967e-12	1.14262e-25	7.54039e-22	1.57354e-21	5.20966e-08	3.91084e-07	1.21524e-06	5.16879e-11	6.03244e-12	2.68319e-14	9.89945e-17	2.42835e-16	4.47567e-15	2.6168e-21
477	1.23456e-10	1.14949e-05	4.56856e-07	1.29147e-05	3.22639e-09	2.26886e-05	1.85305e-08	1.27585e-13	1.03351e-13	3.47261e-06	0.0215401	2.07285e-06	5.03413e-12	3.24379e-11	5.8185e-20	6.71138e-16	2.57959e-18	9.0483e-14	5.04704e-11	3.41355e-15	1.26742e-08	2.51783e-08	5.6427e-15	2.50957e-17	6.9354e-22	4.6103e-18	2.28574e-12	3.09189e-11	1.04016e-15	2.06243e-20	1.60606e-19	1.40274e-24	3.88665e-06	5.79575e-08	5.03417e-11	2.53283e-08	4.34205e-32	1.50793e-29	6.6738e-30	2.1991e-19	5.52077e-17	1.27901e-13	3.08482e-13	2.41059e-12	1.5479e-12	3.30386e-16	2.5968e-13	3.16086e-12	1.51501e-18
478	3.38712e-10	7.90018e-05	2.80727e-06	7.39012e-06	1.42313e-07	0.000111315	2.20962e-05	3.57692e-08	4.81767e-14	1.11918e-07	0.0504426	1.6439e-09	1.03606e-13	6.2218e-13	1.87175e-21	3.18757e-18	3.63801e-21	8.61286e-18	1.44383e-14	4.39495e-17	8.22468e-12	7.54078e-09	6.3673e-14	5.43064e-16	1.34715e-19	4.00951e-14	3.51678e-13	1.16523e-11	7.65484e-18	7.63762e-22	9.46168e-21	3.16603e-25	0.00617761	6.51503e-11	1.60187e-17	0.0141002	1.37059e-31	7.08286e-31	2.99896e-30	1.59788e-19	8.99653e-17	1.93462e-13	1.41248e-10	1.26953e-10	9.93429e-10	2.38989e-14	2.09296e-09	7.88855e-09	7.53478e-15
479	7.18125e-12	1.91006e-05	5.51139e-06	0.00709917	2.21761e-06	0.0707574	3.05514e-07	2.13546e-11	1.15424e-05	0.131248	0.122449	0.0352669	0.000280799	0.00647623	1.86428e-13	3.66198e-11	1.15115e-15	5.45549e-12	1.28975e-07	1.63306e-08	2.75856e-05	3.17106e-05	1.23884e-12	2.6778e-20	2.87963e-22	2.34103e-17	2.35574e-09	3.82141e-06	2.32309e-10	3.03877e-16	6.93852e-13	2.79549e-18	0.000406087	0.0930688	6.52091e-10	5.93054e-08	6.53697e-23	5.4963e-22	9.93583e-23	5.10323e-09	6.33417e-07	5.44829e-06	8.68724e-09	3.39442e-08	2.51077e-10	6.86386e-14	1.75137e-11	7.77853e-11	8.66674e-16
480	4.86303e-13	6.62099e-05	9.74661e-07	3.53326e-05	8.50465e-07	9.1197e-05	6.54944e-07	2.62396e-10	1.29132e-08	0.00142455	0.0693671	0.00100908	9.82329e-07	0.00017535	1.78917e-15	3.52265e-12	2.4133e-16	3.80291e-11	2.0645e-07	1.18728e-08	2.61946e-05	7.89543e-06	4.0649e-13	1.74742e-24	1.03684e-25	5.99272e-21	2.44966e-10	2.741e-08	4.12244e-11	3.16214e-16	1.04107e-14	8.96317e-20	0.00102999	1.82738e-05	1.4153e-14	0.000363925	2.43572e-24	3.0776e-24	2.85372e-24	5.43956e-12	8.43986e-09	3.18188e-08	5.28516e-12	6.97163e-10	3.11383e-13	7.38298e-15	5.18163e-12	5.44433e-12	2.45189e-17
481	1.76128e-12	0.000314458	3.93593e-06	3.64687e-05	7.78046e-05	5.66077e-05	7.71603e-05	2.45606e-06	2.70928e-05	0.0163905	0.0547996	0.0215563	0.000675508	0.0171079	2.44157e-08	5.38591e-06	8.32949e-09	0.00012175	0.000185961	0.000195361	9.60426e-05	5.42811e-07	1.75691e-13	2.60187e-24	4.9291e-26	4.45275e-20	5.42045e-08	9.13762e-07	1.05974e-05	1.38881e-07	2.54653e-07	4.10128e-11	0.0240223	0.000343532	8.80485e-15	0.14807	1.22938e-15	2.56343e-17	1.11192e-14	4.99261e-06	0.000216912	8.28526e-05	2.48673e-09	2.02129e-07	1.31937e-11	1.17713e-13	8.90879e-12	2.44041e-12	6.29169e-17
482	7.92017e-14	0.000435148	0.000108965	1.63469e-08	0.00138737	6.29202e-08	0.00134247	0.000302765	9.17815e-09	0.000137022	0.385975	0.000175871	9.77369e-08	0.00378439	3.58894e-13	3.68425e-09	6.41228e-14	2.73651e-08	0.000793786	0.00111323	0.00685754	7.64168e-06	5.24031e-11	7.606e-27	4.12713e-25	2.91009e-20	6.90992e-07	3.16983e-05	1.08006e-06	7.15569e-12	9.44896e-12	1.11652e-17	0.628949	3.08681e-07	2.07112e-19	0.5924	2.2511e-21	1.04372e-23	2.87658e-21	2.41041e-09	0.000198327	0.000370591	3.30629e-09	2.13773e-06	1.09085e-11	6.0759e-13	3.35134e-10	2.70535e-11	2.53594e-15
483	1.7709e-13	5.73777e-05	3.73518e-05	1.62308e-10	2.48442e-05	7.41995e-10	2.00483e-05	3.34775e-07	7.36973e-20	8.40435e-13	0.900433	5.84533e-12	5.66162e-17	7.26042e-13	1.47392e-25	4.93689e-21	2.68516e-25	8.65491e-18	2.07602e-10	4.12087e-13	4.68446e-06	4.00414e-05	1.48241e-11	8.61904e-25	7.01412e-24	5.3298e-20	3.8242e-11	2.33903e-09	3.13878e-17	4.37817e-25	5.36619e-26	1.09106e-31	0.0473154	6.85592e-15	2.26152e-21	0.28621	1.47618e-32	1.02625e-33	1.60861e-35	2.22518e-24	1.57722e-17	2.28868e-14	4.37025e-13	7.74166e-11	9.22295e-13	4.41724e-15	1.56488e-10	4.67989e-11	8.84199e-16
484	1.65948e-09	5.35381e-05	0.000233027	5.52257e-18	1.09011e-10	2.18975e-15	1.87084e-06	0.0168141	2.10253e-22	1.16257e-17	0.00314462	4.52505e-16	1.72965e-16	2.8991e-15	3.14752e-25	1.58463e-23	1.75213e-26	5.95106e-20	8.26461e-10	9.77302e-13	0.000112522	0.00881279	8.72828e-09	2.21697e-22	2.53609e-20	1.36399e-16	1.84445e-09	1.90016e-07	1.13808e-17	3.78751e-26	1.31642e-26	1.89295e-30	7.72989e-05	1.53456e-14	1.87228e-19	3.75481e-06	7.99394e-31	4.3724e-33	2.73539e-32	1.21537e-23	3.35438e-18	1.40009e-15	1.71651e-08	1.9684e-08	2.8352e-07	1.24425e-12	3.6381e-08	5.76125e-09	1.47384e-11
485	1.78832e-09	2.74463e-05	0.000222137	3.11306e-14	7.61081e-09	8.46902e-14	1.13119e-06	0.00276204	2.43408e-25	4.41449e-19	0.0969208	6.99677e-18	5.67579e-18	2.12419e-19	2.54032e-29	8.24925e-27	6.30191e-29	1.79435e-20	7.68827e-13	4.58174e-17	2.26614e-08	2.5323e-05	5.07519e-12	2.2679e-21	2.15398e-20	1.98091e-17	2.34314e-13	3.63669e-13	2.30695e-22	6.06518e-30	4.34141e-33	9.97e-36	0.00972194	3.88487e-15	4.96778e-18	6.72667e-06	2.5259e-33	2.71021e-35	7.00282e-38	6.89357e-32	1.49883e-27	1.1201e-23	1.38799e-15	1.25405e-14	2.9913e-11	1.28598e-15	1.98929e-09	1.88874e-09	1.55639e-13
486	7.48624e-08	1.60136e-05	1.46597e-05	9.37482e-15	7.31941e-12	1.09804e-14	2.66428e-07	0.00410213	7.08833e-22	5.19038e-17	0.00517288	3.65352e-17	3.66501e-16	7.01954e-18	1.42106e-29	3.31007e-28	1.12544e-31	7.99909e-25	3.19818e-14	2.15873e-19	6.35131e-09	0.000306615	3.62932e-11	4.98987e-20	5.23661e-19	1.13573e-16	3.95976e-13	3.28424e-14	1.3362e-23	2.65743e-35	1.50397e-33	4.53264e-35	6.97865e-05	1.99366e-14	1.02602e-14	7.03423e-08	1.88423e-33	7.4196e-34	4.22025e-37	3.00843e-28	1.00482e-27	1.71131e-23	2.57511e-15	9.25625e-16	1.06317e-10	3.29974e-15	1.05166e-08	5.58057e-09	1.04692e-11
487	2.8777e-08	0.000144274	0.000635435	2.36137e-15	1.17415e-08	6.10948e-14	7.28762e-07	0.0333554	2.04379e-25	1.30903e-18	0.0311852	2.87609e-17	6.31825e-17	1.79472e-19	2.34159e-30	3.42769e-28	6.43795e-31	4.14871e-23	5.80759e-14	2.63841e-19	4.84824e-09	0.000159452	4.0957e-11	3.05953e-20	2.48188e-19	2.66431e-16	3.39053e-13	1.97114e-14	3.22829e-24	3.61815e-33	5.21828e-35	5.83838e-37	0.0252216	1.59285e-12	8.59549e-15	6.5115e-08	6.23844e-35	2.32286e-35	2.60055e-39	5.81751e-33	2.06155e-30	2.20241e-25	2.18838e-15	2.94861e-15	1.49731e-09	1.37469e-14	2.5494e-08	1.83846e-08	2.91682e-11
488	1.17039e-10	4.45975e-06	3.79663e-05	7.59161e-11	3.54629e-07	1.50395e-09	2.18498e-07	9.12759e-10	3.92117e-19	6.47364e-12	0.213547	1.03944e-10	1.78669e-12	5.18748e-14	3.47126e-23	2.39983e-20	1.44986e-22	3.32968e-16	2.86276e-12	1.586e-15	3.13649e-09	9.26242e-08	2.23657e-14	1.77873e-21	3.42869e-21	3.02391e-19	9.62944e-15	2.50476e-14	2.43026e-19	4.82804e-24	3.13772e-24	1.33195e-29	0.0193638	1.0905e-05	9.89028e-12	3.22401e-07	2.06735e-32	6.2435e-32	3.16889e-33	1.32852e-24	3.93239e-22	7.70644e-20	1.25451e-17	1.12637e-16	1.02674e-13	2.15792e-17	4.29404e-11	2.07517e-10	2.43476e-15
489	3.99509e-11	1.94266e-07	0.000101653	4.46245e-06	2.20714e-05	0.000182321	8.54529e-06	4.2914e-13	1.75123e-14	1.85972e-06	0.0986396	2.28335e-05	3.74042e-08	5.57972e-11	2.61168e-26	1.07796e-21	1.58388e-25	1.34121e-17	1.70332e-11	5.91006e-16	4.39511e-08	6.5088e-07	9.25201e-14	3.47755e-20	7.6993e-21	2.99431e-20	2.51271e-14	5.37083e-15	6.50993e-20	4.34759e-28	2.61617e-30	1.95629e-33	2.21636e-10	0.0036228	1.25959e-05	6.1923e-13	2.07695e-32	1.86918e-31	3.71113e-36	6.76891e-28	8.46179e-28	7.24e-23	2.67823e-19	2.05078e-18	4.06188e-15	4.22394e-18	9.47359e-13	7.34417e-12	1.16578e-16
490	6.67226e-11	8.2653e-07	0.000256118	1.50621e-06	2.37981e-05	0.000121005	8.75855e-06	9.57744e-13	4.00119e-12	0.000197284	0.0280014	0.020285	3.3679e-05	6.44408e-06	4.52722e-21	4.32117e-18	1.4933e-21	1.34594e-14	2.29173e-09	4.49469e-13	2.67887e-06	1.3093e-05	3.65135e-12	3.07772e-19	3.28251e-20	8.66689e-20	4.78516e-13	1.21512e-13	1.02806e-16	2.79356e-25	1.68682e-24	5.19098e-28	9.98779e-14	0.00418139	0.00621836	2.36225e-15	5.20488e-30	8.76206e-28	9.75639e-31	8.35505e-21	4.68014e-22	6.84209e-19	5.78101e-18	2.19375e-17	1.41321e-14	8.36601e-18	2.61437e-12	1.19897e-11	1.72458e-15
491	4.44268e-11	3.13797e-07	3.79927e-06	8.56285e-08	5.65685e-08	8.37927e-05	1.34304e-07	1.4345e-12	6.38437e-10	5.08166e-05	0.00200948	0.00020445	0.000241613	1.77266e-07	8.23211e-15	1.65652e-14	1.32587e-14	3.16318e-11	1.16115e-10	1.52721e-12	3.26689e-08	2.61975e-08	9.83679e-15	3.33771e-20	2.34309e-21	4.21092e-20	1.38446e-14	1.04383e-13	3.88082e-15	6.07071e-18	5.25417e-15	2.3248e-19	1.34947e-09	0.0350606	0.418292	1.55996e-13	1.13325e-25	8.29693e-23	5.35461e-23	2.60863e-13	1.74874e-14	5.16341e-15	8.128e-17	8.86576e-17	3.93446e-15	1.41261e-18	1.18853e-12	1.4873e-11	2.45113e-16
492	9.56349e-11	1.68078e-08	3.61707e-06	1.34771e-05	1.75851e-08	0.00320208	9.39231e-11	1.12006e-18	5.02406e-08	0.000595926	2.34879e-05	0.00125987	0.0125196	1.33169e-06	1.89943e-14	9.63212e-14	5.91115e-13	1.26379e-08	6.64549e-10	7.68298e-11	1.68371e-07	7.6197e-09	3.71059e-15	4.11627e-19	2.09367e-22	4.30219e-22	1.36572e-15	2.57999e-14	8.58198e-15	6.34746e-17	1.63727e-14	1.58637e-20	1.58714e-15	7.72761e-05	0.432385	7.41197e-18	3.44734e-28	1.11442e-24	3.83993e-24	2.03546e-13	3.48069e-14	3.56382e-16	1.61926e-19	5.97193e-19	5.4169e-17	4.98218e-19	2.15379e-15	2.39122e-13	1.1715e-18
493	2.86786e-09	1.11908e-08	2.5264e-05	2.31294e-06	8.20088e-07	0.000987916	2.99045e-07	2.17096e-14	1.28137e-11	4.95128e-06	0.0026493	0.000247411	2.56105e-05	3.39831e-11	1.08351e-21	1.75187e-21	3.86925e-21	1.01652e-15	1.56022e-13	6.28951e-18	2.12752e-09	9.18415e-09	1.58306e-15	9.13248e-19	7.29018e-19	9.12145e-21	6.38316e-17	1.58891e-19	9.11836e-22	1.95312e-25	4.66196e-24	4.99646e-26	3.8765e-13	0.0131227	0.0265392	1.79971e-15	7.11895e-30	3.30401e-25	1.9689e-28	3.76713e-20	1.51227e-24	1.72143e-23	7.81626e-22	8.36724e-22	2.12008e-16	1.86323e-19	1.84573e-14	3.0618e-12	9.64523e-17
494	3.65142e-10	3.16731e-08	1.07753e-05	3.0693e-05	6.19102e-08	0.00380804	1.11734e-09	3.64651e-18	2.34036e-08	0.000228189	0.000160196	0.000631102	0.00494931	8.12519e-09	6.12692e-18	8.37103e-19	9.06623e-17	6.5758e-14	8.43758e-14	8.22096e-17	1.12389e-09	2.60108e-09	8.29044e-16	1.92523e-18	1.55314e-19	1.61551e-21	1.71813e-17	1.4931e-19	1.63751e-20	2.81009e-21	5.14946e-18	2.32398e-20	1.71786e-15	3.90466e-06	0.000251967	1.35864e-18	5.01606e-27	5.6832e-21	5.16018e-23	5.30096e-14	1.66676e-18	2.03347e-20	2.07183e-22	3.08475e-22	4.80724e-17	1.19643e-19	1.25519e-14	2.7479e-12	5.04277e-17
495	2.88257e-10	2.52288e-08	1.36745e-06	0.000943995	1.14538e-09	0.000756695	3.24004e-10	9.21498e-19	0.00485355	0.00629805	9.59062e-06	0.00486553	0.490894	0.00281734	5.3538e-11	4.83095e-11	1.67536e-11	3.18976e-09	1.384e-09	1.31383e-10	2.69012e-07	5.25278e-09	9.74832e-16	3.04366e-17	4.58634e-20	4.91003e-21	6.93995e-15	6.08827e-12	1.08704e-12	9.22202e-15	9.84476e-10	3.77051e-14	4.24515e-15	4.16536e-07	0.000483757	1.03462e-19	7.87275e-25	9.19451e-19	2.21611e-19	1.42084e-06	2.24235e-08	1.84497e-10	3.16729e-15	6.01466e-17	1.00589e-15	6.45122e-18	1.06273e-17	5.19137e-14	5.31508e-19
496	6.42063e-09	4.94528e-10	3.99727e-06	4.07057e-05	7.20612e-08	0.000651304	1.28435e-06	3.13511e-14	0.000403625	0.00328318	0.000171559	0.00141361	0.0374042	4.72689e-06	2.55691e-13	6.16608e-14	1.43893e-13	3.39752e-12	2.74729e-12	2.89985e-14	1.35048e-09	2.00505e-10	1.54825e-16	2.09254e-17	3.91073e-16	4.39194e-19	1.8112e-16	9.98914e-16	5.12903e-16	3.00445e-17	2.57953e-12	1.30689e-15	5.90399e-13	3.74907e-06	1.65231e-06	4.25885e-17	5.63853e-24	2.54045e-17	7.54974e-20	9.28869e-09	4.38416e-12	6.44863e-13	3.434e-15	1.5654e-17	9.56983e-16	1.42478e-18	1.06603e-15	1.72602e-12	6.10221e-17
497	2.28825e-06	5.85816e-08	1.35555e-05	5.83706e-06	4.10385e-07	0.000542427	4.10571e-05	4.66767e-11	6.61981e-12	3.6426e-08	3.18e-06	6.4692e-09	3.12675e-09	7.13068e-14	1.24607e-18	6.0593e-17	1.34171e-16	3.44223e-15	8.02083e-14	4.14566e-17	1.50152e-12	1.12121e-13	5.06012e-18	3.52547e-17	7.70764e-14	1.3351e-16	2.98269e-16	4.69647e-17	5.48075e-18	2.02746e-19	7.13801e-17	3.21104e-20	1.0287e-06	0.000846661	0.0158316	1.49076e-13	3.2685e-29	3.45471e-22	1.10569e-23	1.1854e-15	2.81761e-17	3.91052e-16	3.83162e-16	1.17122e-17	1.32002e-14	4.30981e-19	1.30501e-14	9.98296e-11	2.74669e-15
498	2.49344e-06	3.1237e-09	7.30685e-06	7.09268e-07	1.38639e-07	3.88539e-05	4.21528e-07	1.57186e-11	1.31143e-13	4.37778e-11	2.37045e-08	1.23451e-11	1.08543e-11	8.27488e-18	1.07046e-22	6.49339e-21	1.57466e-20	2.65663e-19	7.06669e-17	2.16298e-21	2.18519e-15	1.21526e-14	1.97466e-19	9.51657e-20	1.05939e-14	6.93123e-19	3.728e-19	1.84653e-22	9.24264e-23	1.54848e-24	7.37599e-22	4.50469e-24	2.08395e-08	2.06794e-05	4.87703e-05	1.53111e-12	4.04398e-30	2.32639e-22	1.44395e-26	2.80681e-19	2.59216e-22	8.43809e-21	3.88795e-20	3.32491e-21	6.52779e-16	2.21246e-20	5.56973e-14	1.67937e-10	5.7703e-15
499	2.73046e-06	3.15109e-09	6.64726e-06	1.64503e-06	5.03913e-07	0.00028864	9.31213e-06	1.48502e-09	1.69112e-11	1.14647e-09	1.08997e-08	3.0889e-10	8.91914e-10	3.54375e-14	1.95342e-17	5.15375e-18	3.12816e-16	1.11983e-16	6.98674e-16	2.18233e-18	1.44951e-15	1.71937e-15	3.42586e-20	8.03274e-21	6.99686e-15	1.38225e-18	9.98979e-19	6.68145e-20	2.67838e-19	6.03405e-20	1.27268e-16	5.26929e-18	5.55611e-05	0.000168381	0.000263696	3.22273e-07	3.18889e-24	1.4208e-16	1.17658e-19	1.77468e-14	3.67547e-17	5.27709e-17	2.0889e-17	2.94294e-19	2.53364e-15	4.14579e-20	2.50457e-13	2.22206e-10	1.52393e-14
500	9.16477e-07	4.93846e-11	6.52329e-07	5.62372e-08	2.60224e-08	1.58946e-05	3.74222e-07	5.10025e-10	3.03524e-11	5.41892e-10	1.3322e-08	4.38806e-10	5.28377e-10	3.02588e-14	4.18039e-18	1.77138e-18	1.92887e-17	4.37943e-17	1.53397e-16	5.13291e-19	2.44244e-15	5.22122e-15	9.04666e-20	7.49511e-21	4.40375e-15	4.60839e-18	7.52042e-19	1.17462e-20	5.61724e-20	4.3171e-21	1.18717e-17	5.80302e-19	1.97328e-06	8.48784e-05	2.65675e-06	1.37267e-08	5.71082e-25	2.35273e-17	4.96308e-21	1.8594e-15	1.2415e-18	9.90779e-18	6.92603e-18	5.22148e-19	7.1806e-15	1.0069e-19	1.27746e-12	7.83859e-10	1.54623e-13
501	3.08378e-07	1.36026e-10	1.02409e-06	1.64784e-08	3.56457e-09	8.40129e-06	2.96698e-08	9.8762e-12	9.93963e-14	1.50346e-11	2.56472e-07	2.80075e-11	5.49051e-11	1.06886e-16	1.70525e-21	1.70681e-19	2.30641e-20	1.58287e-17	1.9435e-15	2.56514e-19	3.41298e-13	3.14986e-12	2.01952e-17	1.84827e-18	1.11719e-14	2.75432e-17	2.23029e-17	6.07752e-21	2.5415e-21	3.61256e-23	1.08839e-20	5.51276e-23	7.49334e-07	0.00312605	0.000643616	9.41985e-11	9.30607e-29	3.02353e-22	2.21354e-25	1.51427e-18	1.04549e-21	3.24523e-20	1.10889e-19	5.9377e-21	1.49495e-16	2.87017e-20	1.94884e-13	1.24786e-10	3.45129e-15
502	2.50165e-08	2.20809e-10	1.95705e-06	7.03974e-07	2.16025e-08	0.00108425	9.50518e-06	6.75739e-12	3.94593e-10	6.43217e-08	5.60635e-06	3.245e-08	2.12152e-07	2.49924e-13	5.27335e-19	3.28511e-18	1.4109e-18	2.11677e-16	1.01031e-15	2.66219e-18	1.20495e-12	9.70959e-12	2.93136e-17	1.379e-18	4.00953e-16	6.35664e-19	6.34098e-18	1.18278e-20	8.04003e-21	1.50465e-21	2.55917e-18	2.29451e-20	9.04925e-08	0.00497516	8.0679e-05	4.67178e-12	6.56857e-27	3.63494e-20	3.77519e-23	1.44733e-15	1.38214e-19	9.34969e-19	3.07375e-19	5.58589e-21	5.52464e-17	4.56409e-21	4.46099e-15	1.91599e-12	6.55847e-18
503	1.06796e-07	1.20646e-09	1.68667e-07	1.44091e-09	1.60553e-10	1.0305e-06	4.35041e-09	3.21296e-11	8.65011e-12	1.04753e-09	1.2536e-05	1.27313e-07	1.14018e-06	8.67614e-12	1.04807e-16	6.84906e-17	1.93355e-14	2.95698e-11	2.93367e-14	6.91607e-14	1.57383e-09	6.55843e-09	3.90679e-15	2.23137e-18	6.96448e-18	5.35842e-20	4.96415e-18	7.64003e-20	6.64887e-19	6.34907e-18	1.71152e-15	1.2315e-17	6.49032e-08	0.0180924	0.000458422	1.82236e-10	4.28907e-24	3.19117e-18	8.03356e-19	2.80278e-14	1.2417e-17	1.66739e-20	5.2632e-22	5.01437e-23	5.19996e-18	9.08026e-22	1.67102e-14	2.61534e-12	5.51077e-17
504	8.71051e-08	3.4664e-10	4.49773e-10	5.76699e-12	8.30377e-14	3.50469e-09	2.71867e-13	9.17554e-13	1.17768e-16	2.23494e-15	1.7605e-11	4.24057e-15	7.0044e-15	1.32152e-19	5.59307e-23	1.04116e-23	2.79667e-23	1.4492e-22	8.63037e-22	1.04967e-23	9.0696e-18	1.32374e-14	4.11819e-21	1.08633e-23	2.3876e-18	4.10232e-20	7.59149e-21	2.28734e-26	6.97346e-26	9.99168e-27	1.65348e-23	1.74976e-24	2.90233e-05	3.23923e-05	0.00856797	0.00024182	2.4421e-28	1.68476e-22	1.47978e-26	5.07014e-22	1.19375e-25	9.42031e-25	6.05141e-24	1.76456e-24	4.48654e-18	1.12729e-21	9.83505e-12	6.52837e-09	8.04928e-14
505	2.31403e-11	2.91761e-10	1.86113e-07	2.53788e-08	2.38389e-10	2.73096e-05	6.44689e-10	7.93634e-14	1.79005e-12	2.10514e-11	9.23218e-09	1.0288e-11	3.52918e-10	6.22166e-18	6.7713e-23	5.71148e-25	1.12357e-23	1.27062e-22	2.17541e-23	4.07879e-24	2.86161e-17	4.30022e-13	7.45772e-20	2.81421e-23	2.36821e-20	5.40651e-23	7.4465e-22	4.80172e-28	5.61513e-28	4.23893e-27	3.53843e-24	2.94983e-24	1.32761e-07	0.000220672	0.00175086	1.2227e-07	6.26355e-28	2.30445e-22	1.34379e-26	1.39833e-21	1.40569e-26	2.18601e-26	1.76605e-26	3.99683e-27	6.02383e-20	2.4608e-23	4.92863e-14	2.18136e-11	2.89901e-15
506	5.7953e-12	2.88873e-13	1.09964e-12	6.57397e-14	4.72272e-17	8.83501e-11	1.75632e-14	2.6188e-16	1.35069e-12	2.00533e-12	1.73367e-10	3.03114e-11	2.23515e-09	1.78808e-15	8.07478e-18	2.58111e-22	4.68899e-19	1.21586e-18	4.01029e-22	4.08432e-21	2.36931e-15	1.87008e-11	1.09407e-18	3.95048e-23	1.15439e-19	6.64941e-23	3.58568e-22	2.79597e-27	6.57113e-26	3.67438e-23	1.15395e-19	4.7919e-19	4.92514e-08	0.000764385	7.3979e-05	8.66572e-07	7.37628e-23	1.49909e-17	4.40829e-21	8.87967e-18	3.26134e-23	8.32614e-25	8.43148e-27	4.64457e-28	4.78251e-21	2.82942e-24	6.1504e-14	8.06951e-11	1.01204e-13
507	3.08345e-11	1.754e-12	4.02465e-10	3.02922e-12	1.95399e-14	4.32734e-09	1.17164e-12	1.70631e-15	7.49757e-12	6.50832e-11	1.94392e-07	3.22457e-09	2.05858e-07	6.94357e-14	6.89013e-19	1.34462e-22	1.71259e-20	1.99088e-18	9.9132e-19	1.71691e-20	2.10265e-12	2.60227e-09	1.4626e-16	6.57454e-21	9.35794e-19	6.82123e-22	2.04608e-20	1.74337e-25	1.1099e-25	1.04905e-25	6.64476e-21	3.58413e-21	8.18994e-08	0.0357108	0.00376057	1.87752e-08	9.21084e-25	3.95571e-20	4.99454e-24	7.8267e-18	2.99746e-24	2.50824e-25	4.20028e-26	6.41453e-27	7.4773e-20	2.70988e-22	3.66721e-14	8.57045e-12	1.39441e-15
508	1.1278e-11	2.00327e-09	2.36608e-06	4.06886e-08	1.3966e-08	7.79445e-05	4.59163e-07	1.79758e-11	8.21751e-10	8.95851e-07	0.00215987	2.67146e-05	1.67966e-05	2.45371e-10	4.54317e-19	6.83105e-21	7.07329e-21	7.99858e-18	4.04431e-16	6.08906e-19	1.91681e-10	1.3521e-07	1.12373e-14	8.1528e-20	1.75555e-19	1.64502e-21	1.70481e-17	7.38679e-22	2.44339e-22	2.66426e-25	1.92214e-20	9.63799e-23	6.36986e-07	0.493039	0.160677	1.69619e-09	6.27962e-27	1.19511e-22	1.13781e-25	4.11197e-17	4.37674e-22	9.77693e-22	1.68151e-22	4.25031e-23	1.64289e-17	6.01604e-20	2.47241e-13	4.77917e-12	2.05023e-15
509	9.4946e-14	9.39713e-10	5.87411e-07	2.19032e-07	2.70965e-09	0.000155329	2.0528e-06	3.7611e-10	0.00105098	0.0129031	0.00118219	0.226541	0.16095	0.00433414	4.77913e-09	1.17801e-10	3.69395e-11	7.70139e-09	3.30471e-10	3.00385e-09	6.21467e-06	3.21109e-05	1.88309e-11	7.81077e-19	2.84651e-19	9.63243e-22	4.04514e-15	1.76698e-16	3.44349e-13	2.04098e-15	2.46135e-09	2.80343e-14	8.25776e-09	0.0451604	0.00184524	7.4353e-10	8.80553e-21	9.6964e-17	4.26154e-17	1.70683e-07	1.60854e-10	1.40938e-12	1.75268e-18	1.62756e-19	1.09314e-17	7.43913e-20	4.05586e-13	1.24057e-12	6.91755e-14
510	5.10392e-14	2.42348e-12	7.45053e-09	2.02983e-08	8.30745e-11	0.000110821	1.25698e-07	1.4702e-11	0.00818238	0.0237447	0.000294416	0.285388	0.696627	0.0232894	3.74999e-07	4.34341e-10	1.00435e-11	7.02997e-11	3.57822e-10	2.40195e-10	3.09552e-06	3.83606e-05	4.95532e-12	2.48267e-19	4.27835e-19	6.94757e-22	7.17971e-16	2.65218e-17	1.3029e-13	6.28001e-17	2.9531e-08	6.64253e-13	2.63153e-09	0.00584948	0.000649833	3.15628e-10	3.63227e-18	3.72856e-15	1.09558e-16	6.95448e-06	1.26986e-10	7.37139e-13	3.85037e-20	2.13e-21	1.62199e-18	3.91171e-20	2.89158e-13	3.12057e-12	3.15557e-14
511	1.64535e-12	1.03261e-09	5.79717e-07	3.25041e-09	1.09085e-09	4.97508e-06	4.15441e-06	1.37538e-09	1.59923e-09	1.15637e-05	0.232461	0.000768784	2.18619e-05	1.38449e-06	5.56199e-19	1.40984e-20	2.26316e-23	3.02803e-20	5.01169e-13	7.92207e-18	2.29155e-08	2.9905e-05	2.67886e-12	2.54761e-19	3.10717e-19	3.92509e-20	3.83499e-15	3.17985e-18	4.78575e-21	1.46559e-28	4.92263e-22	4.07135e-24	4.63121e-06	0.0337085	0.0186432	1.53208e-09	3.37464e-26	2.85303e-24	2.66234e-27	3.59097e-17	5.42069e-22	3.21483e-20	1.9518e-20	4.0248e-21	8.50617e-17	1.78541e-18	1.05193e-11	4.32233e-11	3.42368e-14
512	4.81889e-13	3.05905e-05	0.00207737	4.29224e-08	6.67357e-06	8.10693e-07	0.346288	0.0010136	2.72914e-09	6.51518e-06	0.00670804	6.42261e-06	1.72748e-07	0.000133938	2.92622e-17	2.84429e-15	3.8496e-21	2.75573e-18	3.44786e-06	1.85063e-10	0.003808	0.0225483	5.31611e-08	2.91935e-17	3.08512e-19	2.65964e-18	4.05036e-08	3.95026e-08	1.41199e-12	5.28935e-25	3.47963e-19	6.93974e-23	2.4173e-08	6.68954e-06	1.76296e-05	9.28156e-11	5.39131e-25	3.47818e-24	1.87057e-25	1.96813e-14	3.03917e-13	1.4836e-09	2.87623e-10	2.35912e-10	2.96126e-12	2.19889e-14	3.97463e-10	4.29777e-11	2.30686e-12
513	2.01675e-14	4.34061e-07	0.00105113	0.0043032	0.00015456	0.0184787	0.00356503	0.000133732	0.0149262	0.0131904	4.37937e-06	5.57383e-05	3.00115e-05	0.000389758	1.41393e-08	0.0107745	9.71682e-13	5.4971e-12	0.844376	0.0355781	0.881055	0.0287948	3.09507e-06	1.56475e-15	8.70982e-19	1.09709e-18	3.00134e-06	0.00371947	0.402081	9.78635e-14	1.30158e-07	2.54223e-15	4.52398e-13	7.84922e-09	6.52296e-07	1.80437e-13	1.30315e-19	3.83052e-18	1.44161e-17	0.000157712	0.201118	0.905336	1.83872e-08	1.7589e-07	5.38346e-14	2.56703e-14	4.73215e-11	6.47621e-12	3.46896e-12
514	3.52865e-14	5.92861e-09	2.89602e-05	0.000155572	7.10944e-06	0.00607491	0.00631923	2.68962e-05	0.000814874	0.00605339	0.00024286	4.08831e-05	4.87911e-06	0.000340674	4.30294e-15	1.30499e-10	2.26579e-20	2.21728e-19	6.34668e-05	1.2924e-08	0.00536577	0.0395594	2.6931e-08	1.77325e-17	2.44562e-18	5.55573e-18	7.86679e-08	7.1726e-06	7.19686e-08	8.45179e-24	5.90515e-16	1.46861e-21	9.22718e-12	2.25543e-09	4.53702e-07	2.92077e-13	1.56964e-23	3.51432e-23	1.05919e-24	2.28134e-10	9.47339e-08	0.000537133	2.20255e-09	1.36757e-09	8.08981e-13	1.35014e-15	6.057e-11	3.52098e-11	6.26173e-13
515	3.43751e-11	4.97438e-05	0.000111624	2.29541e-12	7.6098e-10	1.14899e-10	0.0988785	0.787466	1.06307e-16	3.76836e-14	4.04222e-05	1.43567e-15	1.27457e-14	2.1559e-14	2.56628e-27	1.50862e-24	1.05051e-29	3.17362e-25	2.55931e-11	1.08027e-15	1.32222e-05	0.121365	1.9921e-07	2.60181e-17	4.36276e-18	2.4694e-15	1.55229e-07	6.64268e-08	4.2194e-19	2.34746e-31	1.64549e-30	1.2233e-31	1.25386e-10	7.01194e-15	7.8236e-14	4.31755e-12	2.15833e-30	5.28786e-32	1.35303e-33	6.04481e-25	1.65841e-20	2.32895e-16	9.99559e-07	1.06359e-07	5.54908e-08	3.63207e-12	2.81672e-08	8.57148e-10	1.95826e-11
516	3.9118e-11	0.608598	0.000416818	3.65089e-13	1.63043e-10	1.33424e-13	1.05498e-08	6.80231e-10	1.34901e-18	4.96661e-18	1.87139e-13	3.75709e-20	2.30392e-19	1.34399e-18	2.8375e-26	5.07235e-24	8.66655e-28	2.795e-25	2.07862e-13	7.48438e-16	3.17959e-07	0.0213334	0.132326	8.83385e-11	2.60936e-17	2.05441e-14	0.0398027	3.00487e-06	3.66011e-18	3.86349e-29	1.08501e-27	1.49068e-29	1.0034e-19	4.50166e-20	4.98879e-17	1.91859e-17	1.13695e-28	1.9738e-30	1.19584e-30	8.45419e-24	9.46752e-20	5.8798e-18	2.74872e-06	6.11624e-07	1.95994e-09	2.57167e-06	6.30232e-08	1.74814e-11	3.09926e-11
517	1.0693e-11	0.00422346	3.84277e-10	8.539e-17	2.24685e-16	5.8939e-19	2.52075e-17	1.92724e-17	4.99783e-23	7.8374e-23	7.59106e-18	4.26336e-24	4.33552e-24	9.39578e-23	3.04551e-29	4.44178e-26	9.98666e-29	3.00385e-26	5.39967e-14	1.93886e-16	6.65984e-07	0.110006	0.0159558	1.11476e-10	3.33266e-15	1.12499e-11	0.00268071	2.24564e-08	3.16744e-20	1.35026e-29	5.52354e-29	5.61052e-31	4.79167e-25	3.44369e-25	1.15241e-22	1.50029e-23	1.1845e-30	6.57304e-32	1.19297e-31	1.94845e-26	1.60275e-22	1.19301e-21	1.97938e-09	6.81691e-11	2.16971e-08	0.000154032	3.95299e-07	7.27035e-11	2.42558e-10
518	3.61377e-18	3.11143e-05	0.00554627	0.000446691	0.00202911	0.00140065	9.14928e-07	8.13796e-07	0.280349	0.104651	8.50884e-08	0.00640349	0.144051	1.71238e-05	0.640621	0.0413851	0.0380377	0.397374	0.000193847	5.72132e-05	1.10086e-05	1.17585e-07	5.2828e-07	2.66219e-22	7.8108e-24	3.06021e-22	1.07666e-08	1.01524e-09	0.000322813	0.173648	0.336373	0.00193677	2.55465e-11	0.00467758	0.0746345	1.07559e-07	1.27279e-06	2.86442e-09	2.72818e-05	0.00881589	1.04718e-06	5.36388e-07	2.46041e-14	5.79241e-12	4.48351e-17	8.65997e-14	2.9315e-12	8.91873e-14	1.66877e-15
519	1.98656e-14	2.5429e-05	1.13789e-06	2.23634e-07	1.14043e-08	2.09039e-07	5.72936e-12	7.01043e-13	4.31059e-11	1.10329e-11	4.84193e-15	9.21893e-13	1.47028e-11	2.01491e-13	2.06095e-12	7.97506e-13	6.51231e-14	1.64911e-16	9.3465e-14	2.82389e-14	5.94022e-13	8.47601e-11	1.72717e-05	1.32392e-11	2.17917e-19	4.64848e-17	8.2266e-11	6.98221e-13	1.67251e-13	1.76772e-13	5.57542e-13	1.0468e-11	2.88891e-14	7.09909e-12	7.02795e-08	1.05711e-12	8.79651e-10	9.06609e-10	8.34909e-12	4.7624e-12	2.59465e-13	5.07855e-13	2.4461e-13	5.47241e-13	6.61779e-15	4.41643e-09	2.93264e-13	1.21164e-15	1.39146e-14
520	1.01345e-21	1.66253e-13	9.66078e-12	1.54919e-12	8.23977e-13	5.09456e-14	4.12694e-19	1.29343e-18	4.96015e-17	4.86982e-17	9.63126e-18	5.17907e-17	7.45501e-17	1.47416e-17	1.76754e-14	3.90248e-14	3.28894e-12	7.09934e-13	5.00886e-13	6.45141e-14	5.0209e-12	6.39291e-12	3.25463e-08	2.67328e-17	7.42181e-23	1.77486e-21	5.50725e-13	8.96405e-15	4.65905e-14	1.27043e-12	1.87819e-14	3.59681e-13	3.17944e-19	2.43323e-16	1.45499e-12	4.36831e-18	3.83501e-13	5.37583e-12	1.84774e-12	3.04057e-16	1.06399e-16	7.11825e-17	2.94054e-18	4.43586e-17	2.33137e-19	3.42648e-17	4.77429e-16	1.95008e-17	1.18661e-18
521	3.51939e-15	1.51271e-10	2.36909e-08	1.40928e-08	8.247e-09	2.23548e-09	4.39154e-12	1.01015e-11	6.51005e-10	4.51959e-10	1.46171e-10	4.47362e-10	4.96247e-10	1.80967e-10	4.66948e-08	3.59204e-07	1.12346e-05	6.15613e-06	1.64723e-05	4.42716e-06	7.60363e-05	7.63924e-06	0.00023468	1.49047e-10	2.13834e-16	8.29336e-13	3.25512e-06	3.31906e-07	1.4407e-06	1.25077e-05	1.55198e-07	5.13056e-07	4.64796e-13	8.53654e-11	3.10267e-08	5.64923e-13	1.77352e-07	3.22079e-06	3.30843e-06	3.8672e-09	1.47117e-08	7.08061e-09	9.18412e-10	1.02634e-08	1.15736e-10	2.68496e-10	9.12729e-11	3.15993e-11	6.24814e-12
522	3.24263e-11	8.77356e-07	0.000118982	7.53391e-05	4.93943e-05	1.58551e-05	3.51513e-08	4.99776e-08	3.36762e-07	7.79991e-08	9.72737e-10	1.00304e-08	2.16994e-08	2.13936e-09	1.84657e-08	1.53278e-07	2.96112e-08	6.00844e-10	1.91981e-07	8.07014e-08	1.05756e-06	2.64327e-07	0.00125417	3.3277e-08	1.41892e-14	3.96778e-11	3.67594e-05	9.9494e-07	3.4411e-07	1.0903e-07	5.26346e-08	6.26373e-08	4.38407e-11	1.0701e-09	5.06341e-07	3.51106e-11	3.53637e-08	1.22667e-06	6.71697e-08	3.34222e-08	6.60741e-08	9.714e-08	1.44491e-07	4.17858e-07	1.2673e-07	2.24732e-07	3.33664e-10	9.75767e-12	4.61617e-11
523	8.09788e-11	4.77943e-08	3.44426e-06	2.15168e-06	2.34492e-06	5.89056e-07	2.76058e-08	4.96063e-08	5.86496e-07	2.8847e-07	4.38215e-08	1.60166e-07	1.75159e-07	7.92872e-08	1.06625e-06	1.2065e-05	1.10654e-05	3.49134e-06	0.000107066	5.04764e-05	0.000485404	0.000160263	0.0209863	5.13833e-06	9.77475e-12	2.41946e-08	0.000513741	7.1011e-05	4.19902e-05	3.18768e-05	4.2957e-06	3.1691e-06	1.29712e-09	1.46515e-08	6.88453e-07	4.02144e-10	8.6785e-07	1.5625e-05	7.72456e-06	9.72108e-07	4.84827e-06	3.43272e-06	2.99018e-06	1.0693e-05	1.32606e-06	2.67006e-06	6.08374e-08	7.36653e-09	1.02026e-08
524	9.81158e-10	2.62561e-08	1.10294e-06	8.4616e-07	9.73426e-07	5.07151e-07	9.15965e-08	1.68691e-07	2.72204e-06	2.58996e-06	1.14325e-06	3.74407e-06	3.63345e-06	2.17541e-06	4.09534e-05	0.000119195	0.000537743	0.000362554	0.00078034	0.000409788	0.00163275	0.000382975	0.00556703	2.10953e-06	9.72073e-11	7.47168e-08	0.000255167	0.000109791	0.000237489	0.000604388	8.46099e-05	0.000142072	1.09265e-07	1.30876e-06	1.32239e-05	6.94064e-08	7.88595e-05	0.00034217	0.000341587	1.3361e-05	2.67282e-05	1.75722e-05	4.13121e-06	1.61952e-05	1.3327e-06	1.38566e-06	2.46581e-07	1.22671e-07	8.35907e-08
525	8.65989e-12	3.73811e-10	1.99823e-08	1.57733e-08	1.23479e-08	5.70202e-09	8.46004e-10	1.28628e-09	4.93028e-08	4.60601e-08	2.63669e-08	7.23098e-08	5.95827e-08	4.7341e-08	1.30177e-06	4.52663e-06	2.5923e-05	2.26023e-05	6.61699e-05	3.17451e-05	0.000221245	6.71961e-05	0.00132167	8.87391e-07	3.75705e-11	7.72792e-09	2.51282e-05	8.28706e-06	1.30933e-05	3.40204e-05	2.56363e-06	5.46402e-06	8.73066e-10	2.13085e-08	2.99526e-07	7.31122e-10	5.5432e-06	1.58812e-05	1.42024e-05	3.04176e-07	8.8993e-07	5.06709e-07	1.80517e-07	7.32917e-07	4.91308e-08	1.20916e-07	8.56146e-09	6.95795e-09	3.1663e-09
526	2.47832e-10	2.04092e-09	8.02687e-08	4.74675e-08	5.72628e-08	2.52256e-08	9.60206e-09	1.01553e-08	2.1029e-07	1.91622e-07	1.26348e-07	3.11277e-07	2.76048e-07	2.83122e-07	4.30948e-06	8.56402e-06	4.7669e-05	4.70059e-05	6.88186e-05	4.84393e-05	0.000188918	0.000100083	0.001445	5.34331e-06	8.82119e-10	4.82612e-08	2.82247e-05	1.61151e-05	2.10014e-05	5.93405e-05	7.04669e-06	1.42658e-05	1.27551e-08	1.41161e-07	6.18559e-07	9.05228e-09	1.73462e-05	3.31353e-05	3.45845e-05	1.52227e-06	3.50915e-06	1.8156e-06	7.428e-07	1.86886e-06	1.6315e-07	2.83253e-07	3.51671e-08	2.31802e-08	1.90051e-08
527	8.12491e-10	3.15091e-09	9.92527e-08	9.35953e-08	8.69504e-08	6.53653e-08	1.67557e-08	1.85464e-08	3.12039e-07	2.75167e-07	1.40651e-07	3.2565e-07	2.94951e-07	2.23058e-07	1.61442e-06	3.25967e-06	6.1454e-06	4.23833e-06	1.65282e-05	9.49478e-06	5.25506e-05	5.22149e-05	0.00096874	8.52607e-06	1.78654e-09	6.2286e-08	1.92129e-05	7.14741e-06	7.45835e-06	9.34821e-06	2.14145e-06	3.60743e-06	1.40569e-08	1.0557e-07	5.80853e-07	1.17866e-08	5.70651e-06	1.04598e-05	4.7039e-06	7.52974e-07	1.28724e-06	1.02325e-06	6.00528e-07	1.55521e-06	1.82111e-07	5.83814e-07	5.67715e-08	1.8763e-08	1.28505e-08
528	1.15478e-09	3.46549e-09	8.17682e-08	9.75463e-08	8.32156e-08	6.902e-08	3.06613e-08	4.21668e-08	1.01337e-06	1.12354e-06	7.56483e-07	1.79277e-06	1.53798e-06	1.5627e-06	1.19717e-05	2.02128e-05	3.94024e-05	2.52697e-05	8.88051e-05	5.50473e-05	0.000230334	0.000167849	0.00173248	3.82931e-05	2.45029e-08	5.96395e-07	8.05593e-05	3.51795e-05	4.17528e-05	5.2405e-05	1.57356e-05	2.52039e-05	1.64203e-07	1.02969e-06	4.02376e-06	1.39472e-07	3.6935e-05	6.04852e-05	3.18846e-05	5.4122e-06	8.37247e-06	6.05956e-06	2.92857e-06	7.0589e-06	8.5487e-07	3.40292e-06	2.68965e-07	1.40607e-07	7.38393e-08
529	1.54227e-10	1.4219e-09	4.45674e-08	5.60379e-08	4.47017e-08	3.53885e-08	1.25074e-08	1.90417e-08	7.77104e-07	9.2907e-07	6.85976e-07	1.80067e-06	1.37176e-06	1.58129e-06	2.08437e-05	5.62484e-05	0.000131226	9.62424e-05	0.00043921	0.000232471	0.00108886	0.000500698	0.00340817	3.69351e-05	1.56808e-08	9.28936e-07	0.000283159	0.000101776	0.000140664	0.000184274	3.50894e-05	4.60788e-05	9.71527e-08	9.52109e-07	6.96048e-06	7.11929e-08	4.31736e-05	9.96605e-05	7.71201e-05	7.25035e-06	1.76821e-05	1.08277e-05	5.01142e-06	1.46593e-05	1.3617e-06	7.06406e-06	4.19737e-07	3.47136e-07	1.23216e-07
530	3.22986e-10	1.25076e-09	2.65834e-08	4.71138e-08	3.17869e-08	3.68033e-08	1.81459e-08	2.74023e-08	1.10129e-06	1.33962e-06	1.12881e-06	2.65879e-06	2.04224e-06	2.47491e-06	2.01852e-05	5.18088e-05	7.72996e-05	6.24988e-05	0.000359542	0.000177475	0.000875155	0.000490086	0.00223058	6.78437e-05	8.39476e-08	2.61106e-06	0.000299483	0.000100358	0.000124915	0.000111835	3.06827e-05	3.30124e-05	2.49045e-07	1.54718e-06	8.9508e-06	1.84889e-07	3.08195e-05	6.52432e-05	4.31754e-05	8.1609e-06	1.74828e-05	1.24988e-05	6.59908e-06	1.8253e-05	2.26981e-06	1.5683e-05	1.129e-06	9.45239e-07	2.5731e-07
531	1.81292e-09	6.95579e-09	8.39636e-08	1.53206e-07	8.0921e-08	8.87355e-08	5.64913e-08	6.99797e-08	1.60767e-06	1.4742e-06	1.23544e-06	1.90101e-06	1.48018e-06	1.84324e-06	5.90258e-06	2.20129e-05	1.29848e-05	1.14535e-05	0.000134849	5.96237e-05	0.000372847	0.000360902	0.00168409	0.000134938	3.08749e-07	6.01424e-06	0.000279675	7.40078e-05	6.00114e-05	2.52159e-05	1.01529e-05	6.70827e-06	1.61842e-07	5.26189e-07	3.17058e-06	6.03266e-08	4.97932e-06	1.36353e-05	6.67621e-06	4.36882e-06	1.05175e-05	1.02803e-05	1.07162e-05	2.45013e-05	6.65914e-06	3.71163e-05	2.30496e-06	2.21937e-06	9.41741e-07
532	9.00209e-10	2.1404e-09	2.44631e-08	4.31605e-08	2.23735e-08	2.17026e-08	2.52563e-08	3.48084e-08	1.11649e-06	1.27239e-06	1.75279e-06	2.5798e-06	1.64939e-06	3.0383e-06	1.39678e-05	4.51271e-05	3.90111e-05	3.54192e-05	0.000274	0.000119685	0.000657453	0.000619236	0.00170513	0.000163901	6.32984e-07	1.02662e-05	0.00036221	0.000107314	0.000112459	5.89139e-05	2.17444e-05	1.42279e-05	3.16709e-07	1.08453e-06	5.24013e-06	1.15871e-07	7.34844e-06	1.65247e-05	1.52076e-05	6.67077e-06	1.702e-05	1.51872e-05	1.27637e-05	3.11476e-05	6.62215e-06	5.61974e-05	4.38708e-06	4.60091e-06	1.22256e-06
533	2.50904e-09	8.86816e-09	5.25213e-08	9.44009e-08	3.5216e-08	3.12455e-08	3.53667e-08	4.96988e-08	9.60233e-07	9.60196e-07	1.31744e-06	1.44416e-06	8.02015e-07	1.49332e-06	3.86477e-06	1.72697e-05	7.68489e-06	8.02959e-06	0.000100748	3.45232e-05	0.000252962	0.000381202	0.000988095	0.000169752	1.09567e-06	1.28032e-05	0.000259927	5.48535e-05	4.53272e-05	1.24768e-05	6.16198e-06	2.8939e-06	1.20174e-07	2.86093e-07	1.30026e-06	1.80132e-08	1.00132e-06	1.95351e-06	2.00834e-06	2.07473e-06	5.68681e-06	7.97263e-06	1.09474e-05	2.74316e-05	1.01488e-05	7.55052e-05	6.20697e-06	5.73791e-06	2.05242e-06
534	9.21118e-09	2.9546e-08	1.17382e-07	2.29082e-07	7.47819e-08	7.16766e-08	7.96491e-08	1.27979e-07	1.75815e-06	1.99356e-06	2.53599e-06	2.87839e-06	1.44774e-06	2.24408e-06	5.11375e-06	1.87702e-05	5.93454e-06	5.89161e-06	7.88209e-05	2.11349e-05	0.000176249	0.000356888	0.000717743	0.000187542	2.40792e-06	2.19542e-05	0.000287645	4.54204e-05	3.95229e-05	7.52479e-06	5.3234e-06	2.51417e-06	2.28077e-07	5.8868e-07	2.35632e-06	3.01223e-08	7.54164e-07	6.7465e-07	8.28298e-07	1.62673e-06	3.93824e-06	8.58197e-06	1.38845e-05	3.89445e-05	2.06666e-05	0.000150482	1.52986e-05	1.40767e-05	4.82572e-06
[truncated: 238 more columns]
