# Supplementary material for: Sequence-based virtual screening using transformers
Source: Nat Commun. 2025 Jul 28;16:6925. doi: 10.1038/s41467-025-61833-8 (PMC12304311; doi:10.1038/s41467-025-61833-8)
Supplement: Supplementary file 8 — Source data [file 41467_2025_61833_MOESM8_ESM.zip › raw_data/Figure_5.xlsx]

## Sheet: NMR_measured_distances
A	I1	I2
4.71993	9.89011	13.2518
5.36328	10.1829	14.5045
4.72817	9.65785	14.0664
4.47085	10.512	13.3829
5.36833	9.34867	13.6635
3.86349	9.77018	14.7858
3.7973	9.16472	13.8469
4.43277	5.20513	14.9787
3.92204	10.5154	14.4336
4.6676	10.0029	14.2976
4.79356	5.51896	13.4038
3.98379	9.64089	14.6067
4.66105	9.02651	15.333
4.12647	10.0998	14.1308
5.08749	9.69169	15.3966
5.51172	9.58434	14.0633
4.55716	10.5805	15.3896
4.74363	9.58333	14.3384
4.17222	9.47978	14.497
5.20968	8.42898	14.6858

## Sheet: Distance_distribution_apo
Distance	Probability
2.15873	1.5637e-05
2.46627	1.75934e-05
2.77381	2.40534e-05
3.08135	0.000147182
3.38889	0.000917157
3.69643	0.00352077
4.00397	0.0138255
4.31151	0.0339069
4.61905	0.0509431
4.92659	0.0654381
5.23413	0.0675491
5.54167	0.0592238
5.84921	0.0547302
6.15675	0.0499931
6.46429	0.0400291
6.77183	0.0365877
7.07937	0.0350882
7.3869	0.0341368
7.69444	0.032055
8.00198	0.034294
8.30952	0.0329835
8.61706	0.0301636
8.9246	0.0280676
9.23214	0.0297282
9.53968	0.0336727
9.84722	0.0311839
10.1548	0.0254869
10.4623	0.0229621
10.7698	0.0220867
11.0774	0.0196463
11.3849	0.0173855
11.6925	0.0147805
12	0.0119951
12.3075	0.0109637
12.6151	0.00943705
12.9226	0.00847718
13.2302	0.00716918
13.5377	0.00586109
13.8452	0.00461724
14.1528	0.00362947
14.4603	0.00264063
14.7679	0.00205206
15.0754	0.00164198
15.3829	0.00144548
15.6905	0.00118707
15.998	0.00103856
16.3056	0.000888986
16.6131	0.000743997
16.9206	0.000680333
17.2282	0.000594081
17.5357	0.000569708
17.8433	0.000474792
18.1508	0.000406408
18.4583	0.000328616
18.7659	0.00029093
19.0734	0.000262429
19.381	0.000225243
19.6885	0.000195275
19.996	0.000169336
20.3036	0.000136449
20.6111	0.000109453
20.9187	8.87475e-05
21.2262	7.46265e-05
21.5337	0.00101449

## Sheet: Distance_distribution_holo
Distance	Dasatinib	Imatinib	Bosutinib	Axitinib	Nilotinib	Ponatinib	VX680	Irfin1	PD173955	PD166326	Rebastinib	FR180204
0.903061	3.47404e-12	9.66617e-27	1.1693e-11	2.82279e-13	3.66168e-27	8.39791e-30	1.22411e-12	2.41963e-12	7.99812e-12	1.27799e-12	9.48538e-31	3.37735e-12
1.09694	6.97094e-15	1.45013e-25	2.9914e-15	1.1111e-15	4.13015e-26	1.52418e-27	2.09055e-17	1.29694e-14	2.02774e-15	4.8245e-16	1.56837e-27	3.24707e-14
1.29082	9.46666e-15	4.89363e-26	4.7126e-15	6.62805e-16	2.66878e-26	1.17781e-27	5.62921e-17	1.89463e-14	2.36918e-15	3.21609e-16	8.20673e-28	4.05868e-14
1.48469	8.00852e-15	5.02829e-24	3.78643e-15	1.67378e-15	2.69563e-24	1.64802e-25	4.59599e-18	1.61556e-14	2.22331e-15	2.54786e-16	7.32782e-26	7.81429e-14
1.67857	1.70614e-13	9.35991e-22	8.45365e-14	1.82575e-14	5.24869e-22	5.00505e-23	1.93978e-15	3.26818e-13	5.9609e-14	1.32817e-14	2.522e-23	4.15271e-13
1.87245	5.24088e-15	9.8207e-22	1.66468e-15	2.33933e-15	4.52521e-22	3.65557e-23	1.55206e-18	4.79059e-15	1.55152e-15	1.71764e-15	3.35104e-23	1.73829e-14
2.06633	2.79437e-11	6.40327e-21	1.2184e-11	1.56671e-11	5.67937e-21	3.02121e-22	8.67859e-14	5.74904e-11	7.40721e-12	3.26909e-12	3.30613e-22	3.05469e-10
2.2602	1.54688e-09	4.60899e-22	1.35802e-09	3.3519e-10	2.66246e-22	7.91225e-24	4.49811e-11	3.80805e-09	1.08065e-09	7.76862e-11	3.47458e-24	1.3357e-08
2.45408	3.47651e-08	1.95633e-19	3.31749e-08	5.96592e-09	3.58671e-20	1.30059e-21	2.36671e-10	4.7466e-08	2.95927e-08	1.58974e-09	1.14348e-21	7.35671e-08
2.64796	3.41973e-07	1.85516e-21	7.3513e-07	4.75006e-08	8.67448e-22	5.09394e-24	4.741e-07	7.38834e-07	4.27063e-07	1.64992e-08	1.32803e-24	9.15489e-07
2.84184	4.45086e-07	8.37123e-24	1.52469e-06	6.18953e-08	5.5279e-24	1.1509e-26	1.07775e-06	1.14405e-06	8.83626e-07	3.04078e-08	8.79843e-28	1.14289e-06
3.03571	7.36241e-06	2.56272e-23	2.77073e-05	6.48728e-07	1.53626e-23	1.85622e-26	3.50087e-05	2.41568e-05	1.22674e-05	1.83285e-07	1.38303e-27	2.88069e-05
3.22959	2.09613e-05	5.07974e-23	8.48574e-05	2.18026e-06	1.99033e-23	1.5457e-26	0.000163153	9.7349e-05	4.03491e-05	7.87585e-07	1.61409e-27	0.00010319
3.42347	0.000137036	6.40024e-22	0.000543709	1.13896e-05	2.6715e-22	2.7046e-25	0.00135105	0.000576402	0.000277457	4.07498e-06	2.42182e-26	0.000524345
3.61735	0.000722519	2.27964e-21	0.00301749	6.23655e-05	8.16305e-22	7.20182e-25	0.00803418	0.0031086	0.00156427	2.60139e-05	6.85843e-26	0.00265664
3.81122	0.00193964	4.37933e-21	0.00753604	0.000149415	1.40785e-21	1.12229e-24	0.0200387	0.00811232	0.0040084	6.43211e-05	1.10584e-25	0.00702532
4.0051	0.0038056	5.18319e-21	0.0142099	0.000285878	1.35599e-21	1.10255e-24	0.048767	0.0167598	0.00778516	0.000137338	1.28302e-25	0.0139898
4.19898	0.00655613	8.75974e-21	0.0229021	0.000518188	2.10934e-21	1.73598e-24	0.076485	0.0273163	0.0127349	0.000248152	2.13071e-25	0.0233349
4.39286	0.00709963	1.1113e-20	0.023077	0.00061939	2.48895e-21	2.05476e-24	0.0899109	0.0304696	0.01303	0.000287546	2.83346e-25	0.0264212
4.58673	0.00727535	2.34535e-20	0.022434	0.000750186	5.05986e-21	4.65847e-24	0.0841419	0.0311058	0.0130408	0.000353168	7.05996e-25	0.0268069
4.78061	0.00807021	2.41981e-20	0.0239482	0.000816844	4.4417e-21	4.8764e-24	0.0759689	0.0312	0.01431	0.000382693	8.43646e-25	0.0283184
4.97449	0.00988246	3.14487e-20	0.0287565	0.00122082	5.32689e-21	6.32456e-24	0.0869725	0.0351523	0.0180504	0.000589457	1.16292e-24	0.0300642
5.16837	0.00952055	3.3478e-20	0.0266882	0.00136142	5.42423e-21	6.85315e-24	0.0807404	0.0329184	0.0172632	0.000673211	1.3435e-24	0.0282033
5.36224	0.0110479	9.93394e-20	0.0291736	0.00191628	1.70875e-20	2.56704e-23	0.0744574	0.0347966	0.0197346	0.000944022	5.41057e-24	0.0296174
5.55612	0.0115192	4.15211e-19	0.0285009	0.00235639	7.39707e-20	1.50136e-22	0.0650609	0.0335423	0.0203788	0.00117205	3.56293e-23	0.027734
5.75	0.0127233	1.41995e-18	0.0288214	0.00292213	2.46368e-19	6.86428e-22	0.0562136	0.0344354	0.0218915	0.00152707	1.99981e-22	0.0276385
5.94388	0.0133928	2.12994e-18	0.0283539	0.00314725	3.41267e-19	1.2188e-21	0.0462185	0.0343597	0.0223004	0.00169628	4.34748e-22	0.0272499
6.13776	0.0137431	4.55226e-18	0.0271239	0.00357878	6.90818e-19	3.1299e-21	0.0355753	0.0329243	0.021919	0.00200304	1.27652e-21	0.0261345
6.33163	0.0154578	7.93509e-18	0.0291092	0.00440468	1.07893e-18	5.75628e-21	0.0312831	0.0350445	0.0236598	0.00246379	2.77263e-21	0.0275888
6.52551	0.0149487	1.2846e-17	0.0265862	0.00440334	1.59786e-18	1.01644e-20	0.0250961	0.0321322	0.0219881	0.00244903	5.71423e-21	0.0252961
6.71939	0.0173144	2.89069e-17	0.0284258	0.00527022	3.28838e-18	2.57809e-20	0.0233549	0.0353828	0.0241368	0.00289207	1.742e-20	0.0285217
6.91327	0.0189283	8.96284e-17	0.0294907	0.006386	9.62376e-18	9.21631e-20	0.0199642	0.0352893	0.0260634	0.00368005	7.21793e-20	0.0288557
7.10714	0.0221816	3.38749e-16	0.032232	0.00857397	3.48973e-17	4.22007e-19	0.0161418	0.0356811	0.0299895	0.0053027	3.77973e-19	0.0296326
7.30102	0.0213253	8.6457e-16	0.0289066	0.00927137	8.74858e-17	1.33422e-18	0.0110087	0.030405	0.0283133	0.0060706	1.35747e-18	0.0260274
7.4949	0.0233501	2.12108e-15	0.0296498	0.0113719	2.05729e-16	3.91595e-18	0.00819414	0.0309199	0.0300266	0.00762814	4.57875e-18	0.0269443
7.68878	0.0221961	5.04376e-15	0.0262463	0.0113806	4.72817e-16	1.20836e-17	0.004856	0.0270617	0.0272609	0.00786684	1.60019e-17	0.0242595
7.88265	0.0231999	1.33252e-14	0.0255485	0.0121127	1.24354e-15	4.35965e-17	0.00320662	0.0252088	0.0274264	0.00892123	6.42258e-17	0.0225339
8.07653	0.0293609	4.7084e-14	0.0298356	0.0155735	4.35661e-15	2.05599e-16	0.00242206	0.0281378	0.0328813	0.0122413	3.3664e-16	0.0256994
8.27041	0.0312723	1.63048e-13	0.0301357	0.0174844	1.54599e-14	1.00518e-15	0.00157394	0.0269516	0.0340481	0.0145712	1.81048e-15	0.0248183
8.46429	0.035622	5.68149e-13	0.0326798	0.0203729	5.67151e-14	4.82754e-15	0.0010839	0.028356	0.0375321	0.0177019	9.2352e-15	0.0266808
8.65816	0.0432206	2.17231e-12	0.0374011	0.0261414	2.27258e-13	2.53899e-14	0.000737766	0.0314391	0.0443191	0.0238707	5.14667e-14	0.0302937
8.85204	0.0447012	6.14579e-12	0.0361554	0.0288899	6.74349e-13	9.47712e-14	0.000437635	0.0302084	0.0438257	0.0269156	2.02558e-13	0.0310592
9.04592	0.0463843	2.16863e-11	0.0351324	0.032881	2.51169e-12	4.47384e-13	0.000250395	0.0286939	0.0438658	0.0318772	9.86492e-13	0.031211
9.2398	0.0444557	8.24235e-11	0.0315274	0.0349709	1.0009e-11	2.29025e-12	0.000122573	0.024476	0.0403697	0.0350483	5.37454e-12	0.0286518
9.43367	0.042013	3.01923e-10	0.0275253	0.0353896	3.87358e-11	1.1046e-11	6.04075e-05	0.0208683	0.036063	0.0363807	2.71262e-11	0.0264778
9.62755	0.0423602	1.0392e-09	0.0256566	0.0389245	1.37959e-10	4.76133e-11	3.29105e-05	0.0185405	0.0343656	0.0413082	1.23432e-10	0.0255497
9.82143	0.0423896	3.05656e-09	0.0235569	0.0422232	4.16906e-10	1.68888e-10	1.69473e-05	0.0158623	0.0323636	0.0464215	4.52013e-10	0.0240089
10.0153	0.0408401	9.24602e-09	0.0207034	0.0427128	1.2884e-09	6.43209e-10	9.04484e-06	0.0136671	0.0288696	0.0475781	1.78374e-09	0.0224204
10.2092	0.0365241	2.63707e-08	0.0173003	0.0416668	3.85667e-09	2.32195e-09	4.52984e-06	0.0108209	0.0244281	0.0463539	6.374e-09	0.0191688
10.4031	0.0340041	8.01463e-08	0.0150436	0.0425621	1.23026e-08	8.86629e-09	2.43474e-06	0.00894486	0.0214922	0.047469	2.39382e-08	0.0170691
10.599	0.0307372	2.2871e-07	0.0125956	0.0405817	3.59657e-08	3.06825e-08	1.29694e-06	0.00750219	0.0183779	0.0457391	8.35861e-08	0.0151645
10.7928	0.0291745	7.14491e-07	0.011184	0.0410553	1.15706e-07	1.14376e-07	7.63454e-07	0.00677564	0.01645	0.0463983	3.16375e-07	0.0144843
10.9867	0.0239048	1.90702e-06	0.00875794	0.0373234	3.16706e-07	3.55387e-07	3.94782e-07	0.005299	0.013023	0.0422664	9.94856e-07	0.0119504
11.1806	0.0213062	6.56808e-06	0.00752236	0.0379961	1.15215e-06	1.487e-06	2.22414e-07	0.00453412	0.0112755	0.0431782	4.1442e-06	0.010761
11.3745	0.0174659	1.94563e-05	0.00593113	0.0370908	3.64144e-06	5.28218e-06	1.1121e-07	0.00356373	0.00898808	0.0415893	1.45549e-05	0.00898941
11.5683	0.0125149	5.1341e-05	0.00412017	0.0313113	1.01175e-05	1.60844e-05	4.97039e-08	0.00243499	0.0064004	0.0361274	4.34166e-05	0.00635376
11.7622	0.00931125	0.000120726	0.00295896	0.0262905	2.55087e-05	4.41981e-05	2.34214e-08	0.00175961	0.00464235	0.0300813	0.000116117	0.00483418
11.9561	0.00717056	0.00025071	0.00219305	0.0227696	5.74869e-05	0.000109123	1.04921e-08	0.0012958	0.00345507	0.0253763	0.000280202	0.00384309
12.15	0.0056558	0.000493866	0.00169841	0.0201266	0.000124226	0.000245587	4.90991e-09	0.000978461	0.00269502	0.0223266	0.000596608	0.00306426
12.3439	0.00491801	0.000959768	0.0014225	0.0190943	0.000266003	0.000544261	2.37039e-09	0.000800422	0.00225033	0.0205526	0.00126379	0.00267031
12.5377	0.00421733	0.00203063	0.00118278	0.0180005	0.000624243	0.00132178	1.18233e-09	0.000644	0.00185024	0.0191722	0.00290963	0.00228655
12.7316	0.00369598	0.00392494	0.00100553	0.0166549	0.00134414	0.00292062	7.08486e-10	0.000546695	0.00154699	0.0173923	0.00615889	0.00204511
12.9255	0.00317365	0.00716553	0.000853798	0.0155583	0.00276237	0.00598497	4.1792e-10	0.000456815	0.00129237	0.0160773	0.011846	0.0018068
13.1194	0.00264363	0.0119913	0.00070809	0.0139909	0.00528113	0.011359	2.65471e-10	0.000381475	0.00105265	0.0140208	0.0209883	0.00156799
13.3132	0.00249961	0.0207649	0.00066081	0.0135765	0.010351	0.0220201	1.98192e-10	0.00036482	0.000959113	0.0133467	0.0380156	0.00157003
13.5071	0.0021048	0.034446	0.000551854	0.012027	0.0194224	0.0406902	1.2188e-10	0.000304208	0.000784516	0.0118791	0.0642616	0.00139326
13.701	0.00188912	0.0515988	0.000493739	0.0113819	0.0325362	0.0636265	8.29996e-11	0.000270719	0.000689994	0.0111032	0.0922399	0.0013073
13.8949	0.00155657	0.0771764	0.000410148	0.0103059	0.0550561	0.0959404	5.31983e-11	0.000219246	0.000562217	0.00995407	0.125301	0.00111981
14.0888	0.00131366	0.108832	0.000348869	0.00932812	0.0864266	0.133624	3.73038e-11	0.000180809	0.00046209	0.00872146	0.15782	0.000989216
14.2826	0.0011263	0.128343	0.000302633	0.00845893	0.111757	0.14586	3.02786e-11	0.000153061	0.000388702	0.00768346	0.14989	0.000881024
14.4765	0.000890872	0.120355	0.000239641	0.00711377	0.115062	0.126175	2.40219e-11	0.000119234	0.000298827	0.00617295	0.113437	0.000732651
14.6704	0.000662162	0.100353	0.000176259	0.00577452	0.105861	0.0966169	1.77711e-11	8.59736e-05	0.000214582	0.00473044	0.0745651	0.000571565
14.8643	0.000531571	0.0932561	0.000138046	0.00502972	0.108787	0.0836514	1.48222e-11	6.78295e-05	0.000164575	0.00394435	0.0555572	0.000483114
15.0581	0.000434427	0.0796565	0.000109716	0.0044054	0.100809	0.0663041	1.29699e-11	5.49644e-05	0.00012809	0.00327551	0.0386329	0.000419408
15.252	0.000318991	0.0603776	7.79187e-05	0.00361982	0.0834024	0.0452513	9.9289e-12	3.92966e-05	9.04476e-05	0.00264263	0.0230891	0.000316089
15.4459	0.000234772	0.042288	5.71839e-05	0.00293063	0.0627915	0.0283029	8.09332e-12	2.85625e-05	6.51574e-05	0.00210916	0.0126104	0.000237772
15.6398	0.000169165	0.0247422	4.11832e-05	0.00227131	0.0394818	0.0147697	6.51997e-12	2.0635e-05	4.6149e-05	0.00157892	0.00580343	0.000176344
15.8337	0.000126925	0.0139264	3.09919e-05	0.00182512	0.0240921	0.00744643	5.45247e-12	1.55393e-05	3.42227e-05	0.0012284	0.00256759	0.000136499
16.0275	0.00010215	0.00821829	2.5263e-05	0.00154245	0.015337	0.00392215	5.10011e-12	1.26029e-05	2.75114e-05	0.00100568	0.00118313	0.000111988
16.2214	8.60931e-05	0.00457719	2.16706e-05	0.0013366	0.00926827	0.00194103	5.15506e-12	1.09174e-05	2.31579e-05	0.000845526	0.000512082	9.76725e-05
16.4153	7.12065e-05	0.00223238	1.82896e-05	0.00113403	0.00479059	0.00080156	5.35265e-12	9.22137e-06	1.90764e-05	0.000692681	0.000188847	8.33731e-05
16.6092	6.48739e-05	0.00104267	1.69031e-05	0.00103132	0.00236475	0.000317337	6.66155e-12	8.72578e-06	1.72848e-05	0.000606181	6.64153e-05	7.92203e-05
16.803	5.51608e-05	0.000454342	1.44331e-05	0.000872671	0.00107902	0.000119005	7.59715e-12	7.60192e-06	1.44856e-05	0.0004962	2.27179e-05	7.01105e-05
16.9969	4.38248e-05	0.000189145	1.13436e-05	0.000701178	0.000455272	4.18613e-05	7.9163e-12	6.09075e-06	1.12842e-05	0.000391251	7.37491e-06	5.73365e-05
17.1908	3.81984e-05	8.46246e-05	9.59986e-06	0.000611074	0.000205033	1.57511e-05	8.7106e-12	5.39222e-06	9.57107e-06	0.000334416	2.62129e-06	5.21711e-05
17.3847	3.22323e-05	3.6551e-05	7.78374e-06	0.000513189	8.82458e-05	5.81984e-06	8.39985e-12	4.6208e-06	7.80115e-06	0.000276601	9.20546e-07	4.63911e-05
17.5786	2.98628e-05	1.86514e-05	6.82182e-06	0.000484871	4.51076e-05	2.57661e-06	7.93227e-12	4.29031e-06	6.93785e-06	0.000255232	3.93973e-07	4.50526e-05
17.7724	2.45135e-05	7.54847e-06	5.38759e-06	0.000409709	1.81731e-05	8.88426e-07	6.48891e-12	3.55749e-06	5.55858e-06	0.000212056	1.29651e-07	3.91342e-05
17.9663	1.91373e-05	2.85554e-06	4.10062e-06	0.000325789	6.93894e-06	2.94044e-07	4.70955e-12	2.79029e-06	4.27101e-06	0.000165209	4.10992e-08	3.20964e-05
18.1602	1.67323e-05	1.23178e-06	3.4783e-06	0.000286044	3.01296e-06	1.13586e-07	3.77522e-12	2.4257e-06	3.65382e-06	0.000140832	1.5494e-08	2.91703e-05
18.3541	1.43425e-05	5.51273e-07	2.94854e-06	0.000248574	1.36251e-06	4.59148e-08	2.93513e-12	2.07336e-06	3.10283e-06	0.000120172	6.08887e-09	2.57865e-05
18.5479	1.2796e-05	2.3715e-07	2.6262e-06	0.00021923	5.92255e-07	1.77704e-08	2.47628e-12	1.88478e-06	2.74319e-06	0.000103003	2.32026e-09	2.41755e-05
18.7418	1.17226e-05	1.11268e-07	2.41445e-06	0.000198742	2.79439e-07	7.48023e-09	2.13277e-12	1.74142e-06	2.49331e-06	9.07603e-05	9.68543e-10	2.29513e-05
18.9357	1.06494e-05	5.42181e-08	2.20104e-06	0.000175933	1.35574e-07	3.24629e-09	1.918e-12	1.64007e-06	2.23935e-06	7.77409e-05	4.19519e-10	2.21269e-05
19.1296	1.02868e-05	2.49619e-08	2.14735e-06	0.000165629	6.10192e-08	1.29259e-09	1.93744e-12	1.64402e-06	2.149e-06	7.03737e-05	1.69889e-10	2.26049e-05
19.3234	8.51675e-06	9.33056e-09	1.77378e-06	0.000132124	2.21263e-08	4.08588e-10	1.76084e-12	1.43729e-06	1.73653e-06	5.34007e-05	5.40805e-11	2.02809e-05
19.5173	7.56953e-06	3.97352e-09	1.57675e-06	0.000111122	9.03002e-09	1.49872e-10	1.87315e-12	1.3596e-06	1.51127e-06	4.30729e-05	2.00268e-11	1.9367e-05
19.7112	6.38689e-06	1.40278e-09	1.32532e-06	9.08482e-05	3.04532e-09	4.56161e-11	1.84595e-12	1.22186e-06	1.24227e-06	3.29464e-05	6.27818e-12	1.78713e-05
19.9051	5.68456e-06	4.78224e-10	1.1695e-06	7.85395e-05	9.76618e-10	1.34794e-11	1.94615e-12	1.16298e-06	1.07359e-06	2.68224e-05	1.92365e-12	1.73772e-05
20.099	6.49058e-05	4.41479e-10	1.28907e-05	0.000749904	7.70723e-10	8.93136e-12	1.92167e-11	1.59953e-05	1.08308e-05	0.000169837	1.4741e-12	0.000285542
