# Supplementary material for: Sequence-based virtual screening using transformers
Source: Nat Commun. 2025 Jul 28;16:6925. doi: 10.1038/s41467-025-61833-8 (PMC12304311; doi:10.1038/s41467-025-61833-8)
Supplement: Supplementary file 8 — Source data [file 41467_2025_61833_MOESM8_ESM.zip › raw_data/Figure_6.xlsx]

## Sheet: Sheet1
method	protein_length	screening_time_min	n_mols_screened
QuickVina2-GPU 2.1	50	48.3333	10000
QuickVina2-GPU 2.1	100	48.3333	10000
QuickVina2-GPU 2.1	150	48.3333	10000
QuickVina2-GPU 2.1	200	48.3333	10000
QuickVina2-GPU 2.1	250	48.3333	10000
QuickVina2-GPU 2.1	300	48.3333	10000
QuickVina2-GPU 2.1	350	48.3333	10000
QuickVina2-GPU 2.1	400	48.3333	10000
QuickVina2-GPU 2.1	450	48.3333	10000
QuickVina2-GPU 2.1	500	48.3333	10000
QuickVina2-GPU 2.1	550	48.3333	10000
AutoDock Vina-GPU 2.1	50	561.667	10000
AutoDock Vina-GPU 2.1	100	561.667	10000
AutoDock Vina-GPU 2.1	150	561.667	10000
AutoDock Vina-GPU 2.1	200	561.667	10000
AutoDock Vina-GPU 2.1	250	561.667	10000
AutoDock Vina-GPU 2.1	300	561.667	10000
AutoDock Vina-GPU 2.1	350	561.667	10000
AutoDock Vina-GPU 2.1	400	561.667	10000
AutoDock Vina-GPU 2.1	450	561.667	10000
AutoDock Vina-GPU 2.1	500	561.667	10000
AutoDock Vina-GPU 2.1	550	561.667	10000
Ligand-Transformer	2	4.55446	10000
Ligand-Transformer	4	4.48845	10000
Ligand-Transformer	5	4.48845	10000
Ligand-Transformer	12	4.48845	10000
Ligand-Transformer	15	4.29043	10000
Ligand-Transformer	15	4.35644	10000
Ligand-Transformer	15	3.9604	10000
Ligand-Transformer	15	4.48845	10000
Ligand-Transformer	16	4.68647	10000
Ligand-Transformer	16	4.62046	10000
Ligand-Transformer	16	4.62046	10000
Ligand-Transformer	16	4.48845	10000
Ligand-Transformer	16	4.22442	10000
Ligand-Transformer	16	4.55446	10000
Ligand-Transformer	16	4.48845	10000
Ligand-Transformer	16	4.55446	10000
Ligand-Transformer	16	4.62046	10000
Ligand-Transformer	16	4.68647	10000
Ligand-Transformer	17	4.15842	10000
Ligand-Transformer	17	4.42244	10000
Ligand-Transformer	17	4.55446	10000
Ligand-Transformer	20	4.62046	10000
Ligand-Transformer	20	4.22442	10000
Ligand-Transformer	21	4.42244	10000
Ligand-Transformer	24	4.81848	10000
Ligand-Transformer	24	4.75248	10000
Ligand-Transformer	24	4.75248	10000
Ligand-Transformer	24	4.55446	10000
Ligand-Transformer	24	4.22442	10000
Ligand-Transformer	24	4.55446	10000
Ligand-Transformer	24	4.62046	10000
Ligand-Transformer	24	4.88449	10000
Ligand-Transformer	24	4.68647	10000
Ligand-Transformer	24	4.48845	10000
Ligand-Transformer	24	4.42244	10000
Ligand-Transformer	24	4.48845	10000
Ligand-Transformer	25	5.0165	10000
Ligand-Transformer	28	4.75248	10000
Ligand-Transformer	28	4.68647	10000
Ligand-Transformer	31	4.48845	10000
Ligand-Transformer	33	4.75248	10000
Ligand-Transformer	33	4.68647	10000
Ligand-Transformer	33	4.55446	10000
Ligand-Transformer	34	4.75248	10000
Ligand-Transformer	35	4.42244	10000
Ligand-Transformer	35	4.75248	10000
Ligand-Transformer	36	4.68647	10000
Ligand-Transformer	37	4.68647	10000
Ligand-Transformer	39	4.75248	10000
Ligand-Transformer	40	4.68647	10000
Ligand-Transformer	41	4.81848	10000
Ligand-Transformer	41	4.9505	10000
Ligand-Transformer	42	5.0165	10000
Ligand-Transformer	42	4.88449	10000
Ligand-Transformer	43	4.9505	10000
Ligand-Transformer	43	4.9505	10000
Ligand-Transformer	43	5.08251	10000
Ligand-Transformer	44	4.81848	10000
Ligand-Transformer	44	4.88449	10000
Ligand-Transformer	44	4.9505	10000
Ligand-Transformer	44	4.9505	10000
Ligand-Transformer	44	4.88449	10000
Ligand-Transformer	45	5.0165	10000
Ligand-Transformer	45	4.9505	10000
Ligand-Transformer	45	4.81848	10000
Ligand-Transformer	45	4.75248	10000
Ligand-Transformer	45	4.68647	10000
Ligand-Transformer	46	4.62046	10000
Ligand-Transformer	46	4.88449	10000
Ligand-Transformer	47	5.08251	10000
Ligand-Transformer	47	4.9505	10000
Ligand-Transformer	47	5.0165	10000
Ligand-Transformer	47	5.14851	10000
Ligand-Transformer	48	4.88449	10000
Ligand-Transformer	49	4.88449	10000
Ligand-Transformer	49	4.81848	10000
Ligand-Transformer	51	4.81848	10000
Ligand-Transformer	51	5.08251	10000
Ligand-Transformer	51	5.0165	10000
Ligand-Transformer	51	4.75248	10000
Ligand-Transformer	51	5.21452	10000
Ligand-Transformer	51	5.0165	10000
Ligand-Transformer	51	5.14851	10000
Ligand-Transformer	51	5.0165	10000
Ligand-Transformer	51	5.0165	10000
Ligand-Transformer	51	4.88449	10000
Ligand-Transformer	52	5.14851	10000
Ligand-Transformer	52	5.21452	10000
Ligand-Transformer	52	5.21452	10000
Ligand-Transformer	52	5.0165	10000
Ligand-Transformer	53	4.88449	10000
Ligand-Transformer	53	4.9505	10000
Ligand-Transformer	53	4.88449	10000
Ligand-Transformer	54	4.81848	10000
Ligand-Transformer	54	4.81848	10000
Ligand-Transformer	54	4.88449	10000
Ligand-Transformer	54	5.0165	10000
Ligand-Transformer	55	4.9505	10000
Ligand-Transformer	55	5.0165	10000
Ligand-Transformer	55	4.81848	10000
Ligand-Transformer	55	5.0165	10000
Ligand-Transformer	55	4.9505	10000
Ligand-Transformer	56	5.08251	10000
Ligand-Transformer	56	5.0165	10000
Ligand-Transformer	56	5.0165	10000
Ligand-Transformer	56	5.0165	10000
Ligand-Transformer	56	5.34653	10000
Ligand-Transformer	56	5.14851	10000
Ligand-Transformer	56	5.08251	10000
Ligand-Transformer	56	5.34653	10000
Ligand-Transformer	57	5.14851	10000
Ligand-Transformer	57	5.0165	10000
Ligand-Transformer	57	5.0165	10000
Ligand-Transformer	57	5.34653	10000
Ligand-Transformer	57	5.34653	10000
Ligand-Transformer	57	5.41254	10000
Ligand-Transformer	58	5.14851	10000
Ligand-Transformer	58	5.34653	10000
Ligand-Transformer	58	5.21452	10000
Ligand-Transformer	58	5.14851	10000
Ligand-Transformer	58	5.28053	10000
Ligand-Transformer	58	5.14851	10000
Ligand-Transformer	58	5.14851	10000
Ligand-Transformer	58	5.14851	10000
Ligand-Transformer	58	5.0165	10000
Ligand-Transformer	59	4.81848	10000
Ligand-Transformer	59	5.08251	10000
Ligand-Transformer	59	4.9505	10000
Ligand-Transformer	59	5.21452	10000
Ligand-Transformer	59	5.41254	10000
Ligand-Transformer	59	5.34653	10000
Ligand-Transformer	59	5.34653	10000
Ligand-Transformer	59	4.88449	10000
Ligand-Transformer	59	5.34653	10000
Ligand-Transformer	60	4.9505	10000
Ligand-Transformer	61	5.21452	10000
Ligand-Transformer	61	5.21452	10000
Ligand-Transformer	61	5.0165	10000
Ligand-Transformer	61	4.88449	10000
Ligand-Transformer	61	5.0165	10000
Ligand-Transformer	61	5.0165	10000
Ligand-Transformer	61	4.88449	10000
Ligand-Transformer	61	5.14851	10000
Ligand-Transformer	61	5.21452	10000
Ligand-Transformer	61	5.28053	10000
Ligand-Transformer	61	5.21452	10000
Ligand-Transformer	61	5.28053	10000
Ligand-Transformer	61	5.41254	10000
Ligand-Transformer	61	4.88449	10000
Ligand-Transformer	62	5.08251	10000
Ligand-Transformer	62	4.88449	10000
Ligand-Transformer	62	5.0165	10000
Ligand-Transformer	62	5.08251	10000
Ligand-Transformer	62	5.34653	10000
Ligand-Transformer	62	5.34653	10000
Ligand-Transformer	62	5.34653	10000
Ligand-Transformer	62	5.41254	10000
Ligand-Transformer	62	5.0165	10000
Ligand-Transformer	63	5.47855	10000
Ligand-Transformer	63	5.41254	10000
Ligand-Transformer	63	5.41254	10000
Ligand-Transformer	63	5.34653	10000
Ligand-Transformer	63	5.34653	10000
Ligand-Transformer	63	5.34653	10000
Ligand-Transformer	63	5.21452	10000
Ligand-Transformer	63	5.41254	10000
Ligand-Transformer	63	5.34653	10000
Ligand-Transformer	63	5.21452	10000
Ligand-Transformer	64	5.41254	10000
Ligand-Transformer	64	5.21452	10000
Ligand-Transformer	64	5.34653	10000
Ligand-Transformer	64	5.0165	10000
Ligand-Transformer	64	5.34653	10000
Ligand-Transformer	65	5.28053	10000
Ligand-Transformer	65	5.28053	10000
Ligand-Transformer	65	5.34653	10000
Ligand-Transformer	65	5.34653	10000
Ligand-Transformer	65	5.21452	10000
Ligand-Transformer	65	5.14851	10000
Ligand-Transformer	65	5.34653	10000
Ligand-Transformer	65	5.28053	10000
Ligand-Transformer	66	5.21452	10000
Ligand-Transformer	66	5.14851	10000
Ligand-Transformer	66	5.08251	10000
Ligand-Transformer	66	5.28053	10000
Ligand-Transformer	66	5.21452	10000
Ligand-Transformer	67	5.34653	10000
Ligand-Transformer	67	5.41254	10000
Ligand-Transformer	67	5.47855	10000
Ligand-Transformer	67	5.28053	10000
Ligand-Transformer	67	5.41254	10000
Ligand-Transformer	67	5.34653	10000
Ligand-Transformer	67	5.47855	10000
Ligand-Transformer	67	5.34653	10000
Ligand-Transformer	68	5.41254	10000
Ligand-Transformer	68	5.21452	10000
Ligand-Transformer	68	5.47855	10000
Ligand-Transformer	68	5.41254	10000
Ligand-Transformer	68	5.28053	10000
Ligand-Transformer	68	5.54455	10000
Ligand-Transformer	68	5.61056	10000
Ligand-Transformer	68	5.47855	10000
Ligand-Transformer	68	5.28053	10000
Ligand-Transformer	68	5.54455	10000
Ligand-Transformer	68	5.54455	10000
Ligand-Transformer	68	5.28053	10000
Ligand-Transformer	68	5.21452	10000
Ligand-Transformer	68	5.41254	10000
Ligand-Transformer	68	5.21452	10000
Ligand-Transformer	68	5.21452	10000
Ligand-Transformer	69	5.47855	10000
Ligand-Transformer	69	5.67657	10000
Ligand-Transformer	69	5.47855	10000
Ligand-Transformer	69	5.54455	10000
Ligand-Transformer	69	5.28053	10000
Ligand-Transformer	69	5.67657	10000
Ligand-Transformer	69	5.61056	10000
Ligand-Transformer	69	5.54455	10000
Ligand-Transformer	69	5.67657	10000
Ligand-Transformer	70	5.47855	10000
Ligand-Transformer	70	5.47855	10000
Ligand-Transformer	70	5.47855	10000
Ligand-Transformer	70	5.54455	10000
Ligand-Transformer	70	5.54455	10000
Ligand-Transformer	70	5.47855	10000
Ligand-Transformer	70	5.54455	10000
Ligand-Transformer	70	5.54455	10000
Ligand-Transformer	70	5.61056	10000
Ligand-Transformer	70	5.47855	10000
Ligand-Transformer	70	5.54455	10000
Ligand-Transformer	70	5.47855	10000
Ligand-Transformer	70	5.61056	10000
Ligand-Transformer	71	5.61056	10000
Ligand-Transformer	71	5.47855	10000
Ligand-Transformer	71	5.61056	10000
Ligand-Transformer	71	5.61056	10000
Ligand-Transformer	71	5.47855	10000
Ligand-Transformer	71	5.41254	10000
Ligand-Transformer	71	5.61056	10000
Ligand-Transformer	71	5.61056	10000
Ligand-Transformer	71	5.54455	10000
Ligand-Transformer	71	5.61056	10000
Ligand-Transformer	72	5.54455	10000
Ligand-Transformer	72	5.61056	10000
Ligand-Transformer	72	5.61056	10000
Ligand-Transformer	72	5.54455	10000
Ligand-Transformer	72	5.74257	10000
Ligand-Transformer	72	5.54455	10000
Ligand-Transformer	72	5.54455	10000
Ligand-Transformer	72	5.61056	10000
Ligand-Transformer	72	5.54455	10000
Ligand-Transformer	72	5.47855	10000
Ligand-Transformer	72	5.41254	10000
Ligand-Transformer	72	5.61056	10000
Ligand-Transformer	72	5.47855	10000
Ligand-Transformer	72	5.41254	10000
Ligand-Transformer	73	5.54455	10000
Ligand-Transformer	73	5.47855	10000
Ligand-Transformer	73	5.47855	10000
Ligand-Transformer	73	5.54455	10000
Ligand-Transformer	73	5.61056	10000
Ligand-Transformer	73	5.54455	10000
Ligand-Transformer	73	5.54455	10000
Ligand-Transformer	73	5.47855	10000
Ligand-Transformer	73	5.34653	10000
Ligand-Transformer	73	5.61056	10000
Ligand-Transformer	74	5.54455	10000
Ligand-Transformer	74	5.41254	10000
Ligand-Transformer	74	5.67657	10000
Ligand-Transformer	74	5.61056	10000
Ligand-Transformer	74	5.41254	10000
Ligand-Transformer	74	5.67657	10000
Ligand-Transformer	74	5.47855	10000
Ligand-Transformer	74	5.61056	10000
Ligand-Transformer	74	5.67657	10000
Ligand-Transformer	74	5.47855	10000
Ligand-Transformer	74	5.54455	10000
Ligand-Transformer	75	5.61056	10000
Ligand-Transformer	75	5.61056	10000
Ligand-Transformer	75	5.74257	10000
Ligand-Transformer	75	5.74257	10000
Ligand-Transformer	75	5.67657	10000
Ligand-Transformer	75	5.47855	10000
Ligand-Transformer	75	5.67657	10000
Ligand-Transformer	75	5.47855	10000
Ligand-Transformer	75	5.54455	10000
Ligand-Transformer	75	5.74257	10000
Ligand-Transformer	76	5.61056	10000
Ligand-Transformer	76	5.74257	10000
Ligand-Transformer	76	5.67657	10000
Ligand-Transformer	76	5.61056	10000
Ligand-Transformer	76	5.54455	10000
Ligand-Transformer	76	5.67657	10000
Ligand-Transformer	76	5.54455	10000
Ligand-Transformer	76	5.61056	10000
Ligand-Transformer	76	5.67657	10000
Ligand-Transformer	76	5.61056	10000
Ligand-Transformer	76	5.54455	10000
Ligand-Transformer	76	5.41254	10000
Ligand-Transformer	76	5.74257	10000
Ligand-Transformer	76	5.34653	10000
Ligand-Transformer	76	5.67657	10000
Ligand-Transformer	76	5.67657	10000
Ligand-Transformer	76	5.61056	10000
Ligand-Transformer	77	5.54455	10000
Ligand-Transformer	77	5.67657	10000
Ligand-Transformer	77	5.47855	10000
Ligand-Transformer	77	5.54455	10000
Ligand-Transformer	77	5.67657	10000
Ligand-Transformer	77	5.54455	10000
Ligand-Transformer	77	5.54455	10000
Ligand-Transformer	77	5.54455	10000
Ligand-Transformer	77	5.47855	10000
Ligand-Transformer	78	5.67657	10000
Ligand-Transformer	78	5.61056	10000
Ligand-Transformer	78	5.67657	10000
Ligand-Transformer	78	5.54455	10000
Ligand-Transformer	78	5.54455	10000
Ligand-Transformer	78	5.61056	10000
Ligand-Transformer	78	5.74257	10000
Ligand-Transformer	78	5.41254	10000
Ligand-Transformer	78	5.54455	10000
Ligand-Transformer	78	5.47855	10000
Ligand-Transformer	78	5.54455	10000
Ligand-Transformer	78	5.74257	10000
Ligand-Transformer	78	5.61056	10000
Ligand-Transformer	78	5.41254	10000
Ligand-Transformer	78	5.47855	10000
Ligand-Transformer	78	5.54455	10000
Ligand-Transformer	79	5.47855	10000
Ligand-Transformer	79	5.54455	10000
Ligand-Transformer	79	5.54455	10000
Ligand-Transformer	79	5.74257	10000
Ligand-Transformer	79	5.61056	10000
Ligand-Transformer	79	5.54455	10000
Ligand-Transformer	79	5.61056	10000
Ligand-Transformer	79	5.61056	10000
Ligand-Transformer	79	5.74257	10000
Ligand-Transformer	79	5.61056	10000
Ligand-Transformer	79	5.61056	10000
Ligand-Transformer	79	5.47855	10000
Ligand-Transformer	79	5.54455	10000
Ligand-Transformer	79	5.61056	10000
Ligand-Transformer	79	5.54455	10000
Ligand-Transformer	79	5.67657	10000
Ligand-Transformer	79	5.47855	10000
Ligand-Transformer	79	5.61056	10000
Ligand-Transformer	79	5.61056	10000
Ligand-Transformer	79	5.41254	10000
Ligand-Transformer	79	5.67657	10000
Ligand-Transformer	79	5.74257	10000
Ligand-Transformer	79	5.67657	10000
Ligand-Transformer	79	5.67657	10000
Ligand-Transformer	79	5.74257	10000
Ligand-Transformer	79	5.67657	10000
Ligand-Transformer	79	5.67657	10000
Ligand-Transformer	79	5.67657	10000
Ligand-Transformer	79	5.54455	10000
Ligand-Transformer	79	5.61056	10000
Ligand-Transformer	79	5.47855	10000
Ligand-Transformer	80	5.67657	10000
Ligand-Transformer	80	5.61056	10000
Ligand-Transformer	82	5.94059	10000
Ligand-Transformer	83	6.13861	10000
Ligand-Transformer	83	6.0066	10000
Ligand-Transformer	83	5.87459	10000
Ligand-Transformer	83	6.0066	10000
Ligand-Transformer	83	6.07261	10000
Ligand-Transformer	83	5.94059	10000
Ligand-Transformer	83	5.94059	10000
Ligand-Transformer	83	6.07261	10000
Ligand-Transformer	83	5.94059	10000
Ligand-Transformer	83	6.27063	10000
Ligand-Transformer	83	6.40264	10000
Ligand-Transformer	83	6.27063	10000
Ligand-Transformer	83	6.33663	10000
Ligand-Transformer	83	6.0066	10000
Ligand-Transformer	83	5.80858	10000
Ligand-Transformer	84	5.94059	10000
Ligand-Transformer	84	6.20462	10000
Ligand-Transformer	84	6.27063	10000
Ligand-Transformer	84	6.13861	10000
Ligand-Transformer	84	6.27063	10000
Ligand-Transformer	84	6.20462	10000
Ligand-Transformer	84	6.27063	10000
Ligand-Transformer	84	6.20462	10000
Ligand-Transformer	84	6.0066	10000
Ligand-Transformer	84	6.20462	10000
Ligand-Transformer	84	6.0066	10000
Ligand-Transformer	84	6.0066	10000
Ligand-Transformer	84	5.94059	10000
Ligand-Transformer	84	6.07261	10000
Ligand-Transformer	84	5.94059	10000
Ligand-Transformer	84	6.20462	10000
Ligand-Transformer	84	6.13861	10000
Ligand-Transformer	85	6.20462	10000
Ligand-Transformer	85	6.07261	10000
Ligand-Transformer	85	6.27063	10000
Ligand-Transformer	85	6.13861	10000
Ligand-Transformer	85	5.87459	10000
Ligand-Transformer	85	6.0066	10000
Ligand-Transformer	85	5.87459	10000
Ligand-Transformer	85	6.20462	10000
Ligand-Transformer	85	6.07261	10000
Ligand-Transformer	85	6.13861	10000
Ligand-Transformer	85	6.40264	10000
Ligand-Transformer	86	6.07261	10000
Ligand-Transformer	86	6.07261	10000
Ligand-Transformer	86	6.20462	10000
Ligand-Transformer	86	6.33663	10000
Ligand-Transformer	86	6.13861	10000
Ligand-Transformer	86	6.20462	10000
Ligand-Transformer	86	6.20462	10000
Ligand-Transformer	86	6.20462	10000
Ligand-Transformer	86	6.20462	10000
Ligand-Transformer	86	6.27063	10000
Ligand-Transformer	86	6.27063	10000
Ligand-Transformer	86	6.27063	10000
Ligand-Transformer	87	6.13861	10000
Ligand-Transformer	87	6.13861	10000
Ligand-Transformer	87	6.27063	10000
Ligand-Transformer	87	6.27063	10000
Ligand-Transformer	87	6.13861	10000
Ligand-Transformer	87	6.27063	10000
Ligand-Transformer	87	6.27063	10000
Ligand-Transformer	87	6.20462	10000
Ligand-Transformer	87	6.13861	10000
Ligand-Transformer	87	6.20462	10000
Ligand-Transformer	87	6.20462	10000
Ligand-Transformer	87	6.27063	10000
Ligand-Transformer	87	6.27063	10000
Ligand-Transformer	87	6.20462	10000
Ligand-Transformer	88	6.33663	10000
Ligand-Transformer	88	6.33663	10000
Ligand-Transformer	88	6.20462	10000
Ligand-Transformer	88	6.40264	10000
Ligand-Transformer	88	6.40264	10000
Ligand-Transformer	88	6.33663	10000
Ligand-Transformer	88	6.27063	10000
Ligand-Transformer	88	6.33663	10000
Ligand-Transformer	88	6.20462	10000
Ligand-Transformer	88	6.33663	10000
Ligand-Transformer	88	6.33663	10000
Ligand-Transformer	88	6.20462	10000
Ligand-Transformer	88	6.13861	10000
Ligand-Transformer	89	6.33663	10000
Ligand-Transformer	89	6.27063	10000
Ligand-Transformer	89	6.13861	10000
Ligand-Transformer	89	6.40264	10000
Ligand-Transformer	89	6.20462	10000
Ligand-Transformer	89	6.13861	10000
Ligand-Transformer	89	6.40264	10000
Ligand-Transformer	89	6.27063	10000
Ligand-Transformer	89	6.27063	10000
Ligand-Transformer	89	6.27063	10000
Ligand-Transformer	89	6.27063	10000
Ligand-Transformer	89	6.07261	10000
Ligand-Transformer	89	6.07261	10000
Ligand-Transformer	89	6.40264	10000
Ligand-Transformer	89	6.07261	10000
Ligand-Transformer	89	6.20462	10000
Ligand-Transformer	89	6.27063	10000
Ligand-Transformer	89	6.13861	10000
Ligand-Transformer	90	6.07261	10000
Ligand-Transformer	90	6.27063	10000
Ligand-Transformer	90	6.13861	10000
Ligand-Transformer	90	6.20462	10000
Ligand-Transformer	90	6.27063	10000
Ligand-Transformer	90	6.27063	10000
Ligand-Transformer	90	6.13861	10000
Ligand-Transformer	90	6.07261	10000
Ligand-Transformer	90	6.13861	10000
Ligand-Transformer	90	6.27063	10000
Ligand-Transformer	90	6.20462	10000
Ligand-Transformer	90	6.27063	10000
Ligand-Transformer	90	6.20462	10000
Ligand-Transformer	90	6.20462	10000
Ligand-Transformer	90	6.13861	10000
Ligand-Transformer	90	6.27063	10000
Ligand-Transformer	90	6.20462	10000
Ligand-Transformer	90	6.13861	10000
Ligand-Transformer	90	6.20462	10000
Ligand-Transformer	90	6.07261	10000
Ligand-Transformer	91	6.40264	10000
Ligand-Transformer	91	6.27063	10000
Ligand-Transformer	91	6.33663	10000
Ligand-Transformer	91	6.33663	10000
Ligand-Transformer	91	6.20462	10000
Ligand-Transformer	91	6.20462	10000
Ligand-Transformer	91	6.27063	10000
Ligand-Transformer	91	6.13861	10000
Ligand-Transformer	91	6.27063	10000
Ligand-Transformer	91	6.27063	10000
Ligand-Transformer	91	6.20462	10000
Ligand-Transformer	91	6.33663	10000
Ligand-Transformer	92	6.46865	10000
Ligand-Transformer	92	6.33663	10000
Ligand-Transformer	92	6.40264	10000
Ligand-Transformer	92	6.40264	10000
Ligand-Transformer	92	6.20462	10000
Ligand-Transformer	92	6.20462	10000
Ligand-Transformer	92	6.27063	10000
Ligand-Transformer	92	6.13861	10000
Ligand-Transformer	92	6.20462	10000
Ligand-Transformer	92	6.27063	10000
Ligand-Transformer	92	6.20462	10000
Ligand-Transformer	92	6.20462	10000
Ligand-Transformer	92	6.27063	10000
Ligand-Transformer	92	6.27063	10000
Ligand-Transformer	92	6.33663	10000
Ligand-Transformer	92	6.33663	10000
Ligand-Transformer	92	6.20462	10000
Ligand-Transformer	92	6.33663	10000
Ligand-Transformer	92	6.20462	10000
Ligand-Transformer	92	6.27063	10000
Ligand-Transformer	93	6.27063	10000
Ligand-Transformer	93	6.20462	10000
Ligand-Transformer	93	6.27063	10000
Ligand-Transformer	93	6.13861	10000
Ligand-Transformer	93	6.20462	10000
Ligand-Transformer	93	6.27063	10000
Ligand-Transformer	93	6.40264	10000
Ligand-Transformer	93	6.46865	10000
Ligand-Transformer	93	6.27063	10000
Ligand-Transformer	93	6.27063	10000
Ligand-Transformer	93	6.27063	10000
Ligand-Transformer	93	6.33663	10000
Ligand-Transformer	93	6.27063	10000
Ligand-Transformer	93	6.33663	10000
Ligand-Transformer	93	6.27063	10000
Ligand-Transformer	93	6.33663	10000
Ligand-Transformer	93	6.13861	10000
Ligand-Transformer	93	6.20462	10000
Ligand-Transformer	93	6.33663	10000
Ligand-Transformer	94	6.33663	10000
Ligand-Transformer	94	6.27063	10000
Ligand-Transformer	94	6.27063	10000
Ligand-Transformer	94	6.20462	10000
Ligand-Transformer	94	6.33663	10000
Ligand-Transformer	94	6.40264	10000
Ligand-Transformer	94	6.07261	10000
Ligand-Transformer	94	6.20462	10000
Ligand-Transformer	94	6.27063	10000
Ligand-Transformer	94	6.20462	10000
Ligand-Transformer	94	6.20462	10000
Ligand-Transformer	94	6.13861	10000
Ligand-Transformer	94	6.27063	10000
Ligand-Transformer	94	6.33663	10000
Ligand-Transformer	94	6.27063	10000
Ligand-Transformer	94	6.27063	10000
Ligand-Transformer	94	6.0066	10000
Ligand-Transformer	94	6.0066	10000
Ligand-Transformer	94	6.0066	10000
Ligand-Transformer	94	6.20462	10000
Ligand-Transformer	94	6.40264	10000
Ligand-Transformer	94	6.27063	10000
Ligand-Transformer	94	6.40264	10000
Ligand-Transformer	95	6.27063	10000
Ligand-Transformer	95	6.07261	10000
Ligand-Transformer	95	6.46865	10000
Ligand-Transformer	95	6.33663	10000
Ligand-Transformer	95	6.46865	10000
Ligand-Transformer	95	6.07261	10000
Ligand-Transformer	95	5.94059	10000
Ligand-Transformer	95	6.40264	10000
Ligand-Transformer	95	6.33663	10000
Ligand-Transformer	95	6.13861	10000
Ligand-Transformer	95	6.40264	10000
Ligand-Transformer	95	6.46865	10000
Ligand-Transformer	95	6.66667	10000
Ligand-Transformer	95	6.33663	10000
Ligand-Transformer	95	6.46865	10000
Ligand-Transformer	95	6.33663	10000
Ligand-Transformer	95	6.13861	10000
Ligand-Transformer	95	6.33663	10000
Ligand-Transformer	95	6.27063	10000
Ligand-Transformer	95	6.86469	10000
Ligand-Transformer	95	6.73267	10000
Ligand-Transformer	95	6.40264	10000
Ligand-Transformer	95	6.60066	10000
Ligand-Transformer	95	5.94059	10000
Ligand-Transformer	95	6.20462	10000
Ligand-Transformer	96	6.40264	10000
Ligand-Transformer	96	6.46865	10000
Ligand-Transformer	96	6.46865	10000
Ligand-Transformer	96	6.40264	10000
Ligand-Transformer	96	6.66667	10000
Ligand-Transformer	96	6.66667	10000
Ligand-Transformer	96	6.53465	10000
Ligand-Transformer	96	6.53465	10000
Ligand-Transformer	96	6.60066	10000
Ligand-Transformer	96	6.73267	10000
Ligand-Transformer	96	6.46865	10000
Ligand-Transformer	96	6.46865	10000
Ligand-Transformer	96	6.46865	10000
Ligand-Transformer	96	6.46865	10000
Ligand-Transformer	97	6.73267	10000
Ligand-Transformer	97	6.60066	10000
Ligand-Transformer	97	6.66667	10000
Ligand-Transformer	97	6.66667	10000
Ligand-Transformer	97	6.53465	10000
Ligand-Transformer	97	6.60066	10000
Ligand-Transformer	97	6.73267	10000
Ligand-Transformer	97	6.79868	10000
Ligand-Transformer	97	6.53465	10000
Ligand-Transformer	97	6.40264	10000
Ligand-Transformer	97	6.46865	10000
Ligand-Transformer	97	6.46865	10000
Ligand-Transformer	97	6.60066	10000
Ligand-Transformer	97	6.73267	10000
Ligand-Transformer	97	6.73267	10000
Ligand-Transformer	97	6.60066	10000
Ligand-Transformer	97	6.73267	10000
Ligand-Transformer	97	6.73267	10000
Ligand-Transformer	97	6.53465	10000
Ligand-Transformer	97	6.73267	10000
Ligand-Transformer	97	6.66667	10000
Ligand-Transformer	97	6.66667	10000
Ligand-Transformer	97	6.79868	10000
Ligand-Transformer	97	6.73267	10000
Ligand-Transformer	97	6.73267	10000
Ligand-Transformer	97	6.73267	10000
Ligand-Transformer	97	6.73267	10000
Ligand-Transformer	97	6.79868	10000
Ligand-Transformer	97	6.53465	10000
Ligand-Transformer	98	6.60066	10000
Ligand-Transformer	98	6.79868	10000
Ligand-Transformer	98	6.73267	10000
Ligand-Transformer	98	6.79868	10000
Ligand-Transformer	98	6.79868	10000
Ligand-Transformer	98	6.86469	10000
Ligand-Transformer	98	6.60066	10000
Ligand-Transformer	98	6.86469	10000
Ligand-Transformer	98	6.73267	10000
Ligand-Transformer	98	6.86469	10000
Ligand-Transformer	98	6.73267	10000
Ligand-Transformer	98	6.60066	10000
Ligand-Transformer	98	6.73267	10000
Ligand-Transformer	98	6.66667	10000
Ligand-Transformer	98	6.66667	10000
Ligand-Transformer	98	6.66667	10000
Ligand-Transformer	98	6.79868	10000
Ligand-Transformer	98	6.73267	10000
Ligand-Transformer	98	6.79868	10000
Ligand-Transformer	98	6.73267	10000
Ligand-Transformer	98	6.60066	10000
Ligand-Transformer	98	6.86469	10000
Ligand-Transformer	98	6.60066	10000
Ligand-Transformer	99	6.46865	10000
Ligand-Transformer	99	6.79868	10000
Ligand-Transformer	99	6.79868	10000
Ligand-Transformer	99	6.73267	10000
Ligand-Transformer	99	6.73267	10000
Ligand-Transformer	99	6.73267	10000
Ligand-Transformer	99	6.53465	10000
Ligand-Transformer	99	6.79868	10000
Ligand-Transformer	99	6.73267	10000
Ligand-Transformer	99	6.73267	10000
Ligand-Transformer	99	6.53465	10000
Ligand-Transformer	99	6.53465	10000
Ligand-Transformer	99	6.86469	10000
Ligand-Transformer	99	6.73267	10000
Ligand-Transformer	99	6.73267	10000
Ligand-Transformer	99	6.66667	10000
Ligand-Transformer	99	6.79868	10000
Ligand-Transformer	99	6.66667	10000
Ligand-Transformer	99	6.46865	10000
Ligand-Transformer	99	6.66667	10000
Ligand-Transformer	99	6.66667	10000
Ligand-Transformer	99	6.73267	10000
Ligand-Transformer	99	6.66667	10000
Ligand-Transformer	99	6.66667	10000
Ligand-Transformer	99	6.53465	10000
Ligand-Transformer	99	6.86469	10000
Ligand-Transformer	100	6.53465	10000
Ligand-Transformer	100	6.66667	10000
Ligand-Transformer	100	6.73267	10000
Ligand-Transformer	100	6.73267	10000
Ligand-Transformer	100	6.73267	10000
Ligand-Transformer	100	6.86469	10000
Ligand-Transformer	100	6.73267	10000
Ligand-Transformer	100	6.79868	10000
Ligand-Transformer	100	6.66667	10000
Ligand-Transformer	100	6.60066	10000
Ligand-Transformer	100	6.66667	10000
Ligand-Transformer	100	6.73267	10000
Ligand-Transformer	100	6.73267	10000
Ligand-Transformer	100	6.60066	10000
Ligand-Transformer	100	6.73267	10000
Ligand-Transformer	100	6.66667	10000
Ligand-Transformer	100	6.66667	10000
Ligand-Transformer	100	6.73267	10000
Ligand-Transformer	100	6.66667	10000
Ligand-Transformer	100	6.53465	10000
Ligand-Transformer	101	6.73267	10000
Ligand-Transformer	101	6.66667	10000
Ligand-Transformer	101	6.66667	10000
Ligand-Transformer	101	6.60066	10000
Ligand-Transformer	101	6.66667	10000
Ligand-Transformer	101	6.79868	10000
Ligand-Transformer	101	6.53465	10000
Ligand-Transformer	101	6.60066	10000
Ligand-Transformer	101	6.73267	10000
Ligand-Transformer	101	6.79868	10000
Ligand-Transformer	101	6.73267	10000
Ligand-Transformer	101	6.60066	10000
Ligand-Transformer	101	6.73267	10000
Ligand-Transformer	101	6.73267	10000
Ligand-Transformer	101	6.73267	10000
Ligand-Transformer	101	6.66667	10000
Ligand-Transformer	101	6.66667	10000
Ligand-Transformer	101	6.73267	10000
Ligand-Transformer	101	6.86469	10000
Ligand-Transformer	101	6.66667	10000
Ligand-Transformer	101	6.93069	10000
Ligand-Transformer	101	6.79868	10000
Ligand-Transformer	101	6.93069	10000
Ligand-Transformer	102	6.86469	10000
Ligand-Transformer	102	6.73267	10000
Ligand-Transformer	102	6.73267	10000
Ligand-Transformer	102	6.73267	10000
Ligand-Transformer	102	6.79868	10000
Ligand-Transformer	102	6.93069	10000
Ligand-Transformer	102	6.73267	10000
Ligand-Transformer	102	6.53465	10000
Ligand-Transformer	102	6.53465	10000
Ligand-Transformer	102	6.66667	10000
Ligand-Transformer	102	6.93069	10000
Ligand-Transformer	102	6.60066	10000
Ligand-Transformer	102	6.73267	10000
Ligand-Transformer	102	6.66667	10000
Ligand-Transformer	102	6.66667	10000
Ligand-Transformer	102	6.73267	10000
Ligand-Transformer	102	6.73267	10000
Ligand-Transformer	102	6.79868	10000
Ligand-Transformer	102	6.73267	10000
Ligand-Transformer	102	6.79868	10000
Ligand-Transformer	102	6.66667	10000
Ligand-Transformer	102	6.79868	10000
Ligand-Transformer	102	6.66667	10000
Ligand-Transformer	103	6.93069	10000
Ligand-Transformer	103	6.79868	10000
Ligand-Transformer	103	6.66667	10000
Ligand-Transformer	103	6.46865	10000
Ligand-Transformer	103	6.66667	10000
Ligand-Transformer	103	6.66667	10000
Ligand-Transformer	103	6.73267	10000
Ligand-Transformer	103	6.40264	10000
Ligand-Transformer	103	6.40264	10000
Ligand-Transformer	103	6.86469	10000
Ligand-Transformer	103	6.73267	10000
Ligand-Transformer	103	6.33663	10000
Ligand-Transformer	103	6.53465	10000
Ligand-Transformer	103	6.79868	10000
Ligand-Transformer	103	6.53465	10000
Ligand-Transformer	103	6.93069	10000
Ligand-Transformer	103	6.66667	10000
Ligand-Transformer	103	6.73267	10000
Ligand-Transformer	103	6.73267	10000
Ligand-Transformer	103	6.33663	10000
Ligand-Transformer	103	6.86469	10000
Ligand-Transformer	103	6.73267	10000
Ligand-Transformer	104	6.79868	10000
Ligand-Transformer	104	6.66667	10000
Ligand-Transformer	104	6.86469	10000
Ligand-Transformer	104	6.60066	10000
Ligand-Transformer	104	6.79868	10000
Ligand-Transformer	104	6.60066	10000
Ligand-Transformer	104	6.73267	10000
Ligand-Transformer	104	6.53465	10000
Ligand-Transformer	104	6.93069	10000
Ligand-Transformer	104	6.53465	10000
Ligand-Transformer	104	6.66667	10000
Ligand-Transformer	104	6.73267	10000
Ligand-Transformer	104	6.27063	10000
Ligand-Transformer	104	6.73267	10000
Ligand-Transformer	105	6.86469	10000
Ligand-Transformer	105	6.79868	10000
Ligand-Transformer	105	6.79868	10000
Ligand-Transformer	105	6.73267	10000
Ligand-Transformer	105	6.86469	10000
Ligand-Transformer	105	6.93069	10000
Ligand-Transformer	105	6.66667	10000
Ligand-Transformer	105	6.86469	10000
Ligand-Transformer	105	6.53465	10000
Ligand-Transformer	105	6.9967	10000
Ligand-Transformer	105	6.9967	10000
Ligand-Transformer	105	6.79868	10000
Ligand-Transformer	105	6.93069	10000
Ligand-Transformer	105	6.79868	10000
Ligand-Transformer	105	6.79868	10000
Ligand-Transformer	105	6.93069	10000
Ligand-Transformer	105	6.86469	10000
Ligand-Transformer	105	6.86469	10000
Ligand-Transformer	105	6.79868	10000
Ligand-Transformer	105	6.93069	10000
Ligand-Transformer	105	6.86469	10000
Ligand-Transformer	105	6.9967	10000
Ligand-Transformer	105	6.86469	10000
Ligand-Transformer	105	6.93069	10000
Ligand-Transformer	105	6.9967	10000
Ligand-Transformer	105	7.12871	10000
Ligand-Transformer	105	6.79868	10000
Ligand-Transformer	105	6.73267	10000
Ligand-Transformer	106	6.86469	10000
Ligand-Transformer	106	7.06271	10000
Ligand-Transformer	106	7.06271	10000
Ligand-Transformer	106	7.06271	10000
Ligand-Transformer	106	6.93069	10000
Ligand-Transformer	106	6.73267	10000
Ligand-Transformer	106	6.79868	10000
Ligand-Transformer	106	7.06271	10000
Ligand-Transformer	106	6.86469	10000
Ligand-Transformer	106	6.9967	10000
Ligand-Transformer	106	6.93069	10000
Ligand-Transformer	106	6.86469	10000
Ligand-Transformer	106	6.93069	10000
Ligand-Transformer	106	7.12871	10000
Ligand-Transformer	106	6.9967	10000
Ligand-Transformer	106	6.93069	10000
Ligand-Transformer	106	6.79868	10000
Ligand-Transformer	106	6.93069	10000
Ligand-Transformer	106	7.26073	10000
Ligand-Transformer	106	6.9967	10000
Ligand-Transformer	106	7.12871	10000
Ligand-Transformer	106	7.06271	10000
Ligand-Transformer	106	6.93069	10000
Ligand-Transformer	106	7.06271	10000
Ligand-Transformer	106	7.12871	10000
Ligand-Transformer	107	7.19472	10000
Ligand-Transformer	107	7.12871	10000
Ligand-Transformer	107	7.12871	10000
Ligand-Transformer	107	7.06271	10000
Ligand-Transformer	107	7.19472	10000
Ligand-Transformer	107	7.12871	10000
Ligand-Transformer	107	6.9967	10000
Ligand-Transformer	107	6.93069	10000
Ligand-Transformer	107	7.06271	10000
Ligand-Transformer	107	6.9967	10000
Ligand-Transformer	107	7.12871	10000
Ligand-Transformer	107	7.26073	10000
Ligand-Transformer	107	7.12871	10000
Ligand-Transformer	107	7.19472	10000
Ligand-Transformer	107	7.12871	10000
Ligand-Transformer	107	6.93069	10000
Ligand-Transformer	107	7.12871	10000
Ligand-Transformer	107	7.12871	10000
Ligand-Transformer	107	6.9967	10000
Ligand-Transformer	107	7.06271	10000
Ligand-Transformer	107	6.9967	10000
Ligand-Transformer	108	7.19472	10000
Ligand-Transformer	108	6.93069	10000
Ligand-Transformer	108	6.9967	10000
Ligand-Transformer	108	6.79868	10000
Ligand-Transformer	108	6.93069	10000
Ligand-Transformer	108	6.9967	10000
Ligand-Transformer	108	7.12871	10000
Ligand-Transformer	108	7.12871	10000
Ligand-Transformer	108	7.06271	10000
Ligand-Transformer	108	7.19472	10000
Ligand-Transformer	108	7.12871	10000
Ligand-Transformer	108	6.9967	10000
Ligand-Transformer	108	7.06271	10000
Ligand-Transformer	108	7.12871	10000
Ligand-Transformer	108	7.06271	10000
Ligand-Transformer	108	6.93069	10000
Ligand-Transformer	108	7.06271	10000
Ligand-Transformer	108	7.26073	10000
Ligand-Transformer	108	6.93069	10000
Ligand-Transformer	108	6.93069	10000
Ligand-Transformer	108	6.93069	10000
Ligand-Transformer	108	6.93069	10000
Ligand-Transformer	108	6.9967	10000
Ligand-Transformer	108	7.06271	10000
Ligand-Transformer	108	7.12871	10000
Ligand-Transformer	108	7.26073	10000
Ligand-Transformer	108	7.06271	10000
Ligand-Transformer	109	6.79868	10000
Ligand-Transformer	109	7.06271	10000
Ligand-Transformer	109	7.12871	10000
Ligand-Transformer	109	6.9967	10000
Ligand-Transformer	109	6.9967	10000
Ligand-Transformer	109	7.06271	10000
Ligand-Transformer	109	6.9967	10000
Ligand-Transformer	109	7.06271	10000
Ligand-Transformer	109	6.93069	10000
Ligand-Transformer	109	7.06271	10000
Ligand-Transformer	109	6.93069	10000
Ligand-Transformer	109	6.93069	10000
Ligand-Transformer	109	7.12871	10000
Ligand-Transformer	109	7.19472	10000
Ligand-Transformer	109	7.06271	10000
Ligand-Transformer	109	6.9967	10000
Ligand-Transformer	109	7.06271	10000
Ligand-Transformer	109	7.06271	10000
Ligand-Transformer	109	7.06271	10000
Ligand-Transformer	109	7.19472	10000
Ligand-Transformer	109	7.12871	10000
Ligand-Transformer	109	7.06271	10000
Ligand-Transformer	109	7.12871	10000
Ligand-Transformer	110	7.06271	10000
Ligand-Transformer	110	7.06271	10000
Ligand-Transformer	110	7.06271	10000
Ligand-Transformer	110	7.19472	10000
Ligand-Transformer	110	7.19472	10000
Ligand-Transformer	110	6.93069	10000
Ligand-Transformer	110	7.12871	10000
Ligand-Transformer	110	7.12871	10000
Ligand-Transformer	110	7.06271	10000
Ligand-Transformer	110	7.19472	10000
Ligand-Transformer	110	7.06271	10000
Ligand-Transformer	110	7.32673	10000
Ligand-Transformer	110	7.12871	10000
Ligand-Transformer	110	7.12871	10000
Ligand-Transformer	110	7.12871	10000
Ligand-Transformer	110	7.26073	10000
Ligand-Transformer	110	7.12871	10000
Ligand-Transformer	110	7.06271	10000
Ligand-Transformer	110	7.19472	10000
Ligand-Transformer	110	7.12871	10000
Ligand-Transformer	110	7.26073	10000
Ligand-Transformer	110	7.06271	10000
Ligand-Transformer	110	7.19472	10000
Ligand-Transformer	110	7.12871	10000
Ligand-Transformer	111	7.19472	10000
Ligand-Transformer	111	6.93069	10000
Ligand-Transformer	111	7.12871	10000
Ligand-Transformer	111	7.19472	10000
Ligand-Transformer	111	6.9967	10000
Ligand-Transformer	111	7.06271	10000
Ligand-Transformer	111	7.06271	10000
Ligand-Transformer	111	7.12871	10000
Ligand-Transformer	111	7.19472	10000
Ligand-Transformer	111	7.12871	10000
Ligand-Transformer	111	7.12871	10000
Ligand-Transformer	111	7.06271	10000
Ligand-Transformer	111	7.19472	10000
Ligand-Transformer	111	7.19472	10000
Ligand-Transformer	111	7.06271	10000
Ligand-Transformer	111	7.19472	10000
Ligand-Transformer	111	7.06271	10000
Ligand-Transformer	111	6.86469	10000
Ligand-Transformer	111	7.12871	10000
Ligand-Transformer	111	7.12871	10000
Ligand-Transformer	111	7.06271	10000
Ligand-Transformer	111	6.9967	10000
Ligand-Transformer	112	6.9967	10000
Ligand-Transformer	112	7.12871	10000
Ligand-Transformer	112	6.79868	10000
Ligand-Transformer	112	6.9967	10000
Ligand-Transformer	112	6.86469	10000
Ligand-Transformer	112	6.9967	10000
Ligand-Transformer	112	6.93069	10000
Ligand-Transformer	112	6.9967	10000
Ligand-Transformer	112	6.9967	10000
Ligand-Transformer	112	6.93069	10000
Ligand-Transformer	112	6.86469	10000
Ligand-Transformer	112	6.9967	10000
Ligand-Transformer	112	6.9967	10000
Ligand-Transformer	112	6.79868	10000
Ligand-Transformer	112	6.79868	10000
Ligand-Transformer	112	7.06271	10000
Ligand-Transformer	112	7.26073	10000
Ligand-Transformer	112	7.26073	10000
Ligand-Transformer	112	7.12871	10000
Ligand-Transformer	112	7.12871	10000
Ligand-Transformer	112	6.9967	10000
Ligand-Transformer	112	6.86469	10000
Ligand-Transformer	112	7.12871	10000
Ligand-Transformer	112	6.9967	10000
Ligand-Transformer	112	6.9967	10000
Ligand-Transformer	112	6.9967	10000
Ligand-Transformer	112	6.9967	10000
Ligand-Transformer	113	6.9967	10000
Ligand-Transformer	113	7.19472	10000
Ligand-Transformer	113	7.12871	10000
Ligand-Transformer	113	7.12871	10000
Ligand-Transformer	113	7.06271	10000
Ligand-Transformer	113	7.12871	10000
Ligand-Transformer	113	7.06271	10000
Ligand-Transformer	113	7.19472	10000
Ligand-Transformer	113	7.19472	10000
Ligand-Transformer	113	7.12871	10000
Ligand-Transformer	113	7.19472	10000
Ligand-Transformer	113	7.32673	10000
Ligand-Transformer	113	7.26073	10000
Ligand-Transformer	113	7.12871	10000
Ligand-Transformer	113	7.32673	10000
Ligand-Transformer	113	7.26073	10000
Ligand-Transformer	113	7.19472	10000
Ligand-Transformer	113	7.12871	10000
Ligand-Transformer	113	7.12871	10000
Ligand-Transformer	113	7.06271	10000
Ligand-Transformer	113	7.19472	10000
Ligand-Transformer	113	7.06271	10000
Ligand-Transformer	113	7.32673	10000
Ligand-Transformer	113	7.12871	10000
Ligand-Transformer	113	7.19472	10000
Ligand-Transformer	113	7.06271	10000
Ligand-Transformer	113	7.19472	10000
Ligand-Transformer	113	6.9967	10000
Ligand-Transformer	113	7.26073	10000
Ligand-Transformer	113	7.32673	10000
Ligand-Transformer	113	7.32673	10000
Ligand-Transformer	113	6.9967	10000
Ligand-Transformer	113	7.06271	10000
Ligand-Transformer	113	7.06271	10000
Ligand-Transformer	113	6.9967	10000
Ligand-Transformer	113	6.9967	10000
Ligand-Transformer	113	7.12871	10000
Ligand-Transformer	113	7.12871	10000
Ligand-Transformer	113	7.06271	10000
Ligand-Transformer	114	7.32673	10000
Ligand-Transformer	114	7.39274	10000
Ligand-Transformer	114	7.39274	10000
Ligand-Transformer	114	7.39274	10000
Ligand-Transformer	114	7.26073	10000
Ligand-Transformer	114	7.39274	10000
Ligand-Transformer	114	7.12871	10000
Ligand-Transformer	114	7.19472	10000
Ligand-Transformer	114	7.39274	10000
Ligand-Transformer	114	7.45875	10000
Ligand-Transformer	114	7.39274	10000
Ligand-Transformer	114	7.45875	10000
Ligand-Transformer	114	7.06271	10000
Ligand-Transformer	114	7.39274	10000
Ligand-Transformer	114	7.45875	10000
Ligand-Transformer	114	7.26073	10000
Ligand-Transformer	114	7.26073	10000
Ligand-Transformer	114	7.32673	10000
Ligand-Transformer	114	7.39274	10000
Ligand-Transformer	114	7.45875	10000
Ligand-Transformer	114	7.12871	10000
Ligand-Transformer	114	7.26073	10000
Ligand-Transformer	114	7.32673	10000
Ligand-Transformer	114	7.32673	10000
Ligand-Transformer	114	7.32673	10000
Ligand-Transformer	114	7.06271	10000
Ligand-Transformer	114	7.52475	10000
Ligand-Transformer	114	7.45875	10000
Ligand-Transformer	114	7.26073	10000
Ligand-Transformer	114	7.39274	10000
Ligand-Transformer	114	7.26073	10000
Ligand-Transformer	114	7.39274	10000
Ligand-Transformer	114	7.39274	10000
Ligand-Transformer	114	7.39274	10000
Ligand-Transformer	114	7.32673	10000
Ligand-Transformer	114	7.26073	10000
Ligand-Transformer	114	7.45875	10000
Ligand-Transformer	114	7.45875	10000
Ligand-Transformer	114	7.32673	10000
Ligand-Transformer	114	7.39274	10000
Ligand-Transformer	114	7.45875	10000
Ligand-Transformer	114	7.52475	10000
Ligand-Transformer	114	7.19472	10000
Ligand-Transformer	114	7.19472	10000
Ligand-Transformer	114	7.39274	10000
Ligand-Transformer	114	7.45875	10000
Ligand-Transformer	114	7.26073	10000
Ligand-Transformer	114	7.32673	10000
Ligand-Transformer	114	7.19472	10000
Ligand-Transformer	114	7.39274	10000
Ligand-Transformer	114	7.26073	10000
Ligand-Transformer	114	6.93069	10000
Ligand-Transformer	114	7.12871	10000
Ligand-Transformer	114	7.32673	10000
Ligand-Transformer	114	7.32673	10000
Ligand-Transformer	115	7.45875	10000
Ligand-Transformer	115	7.32673	10000
Ligand-Transformer	115	7.39274	10000
Ligand-Transformer	115	6.9967	10000
Ligand-Transformer	115	6.9967	10000
Ligand-Transformer	115	7.19472	10000
Ligand-Transformer	115	7.26073	10000
Ligand-Transformer	115	7.45875	10000
Ligand-Transformer	115	7.26073	10000
Ligand-Transformer	115	7.32673	10000
Ligand-Transformer	115	7.39274	10000
Ligand-Transformer	115	7.19472	10000
Ligand-Transformer	115	7.26073	10000
Ligand-Transformer	115	7.19472	10000
Ligand-Transformer	115	7.32673	10000
Ligand-Transformer	115	7.32673	10000
Ligand-Transformer	115	7.26073	10000
Ligand-Transformer	115	7.32673	10000
Ligand-Transformer	115	7.26073	10000
Ligand-Transformer	115	7.26073	10000
Ligand-Transformer	115	7.26073	10000
Ligand-Transformer	115	7.32673	10000
Ligand-Transformer	115	7.32673	10000
Ligand-Transformer	115	7.26073	10000
Ligand-Transformer	115	7.26073	10000
Ligand-Transformer	115	7.19472	10000
Ligand-Transformer	115	7.32673	10000
Ligand-Transformer	115	7.26073	10000
Ligand-Transformer	115	7.26073	10000
Ligand-Transformer	115	7.26073	10000
Ligand-Transformer	115	7.19472	10000
Ligand-Transformer	115	7.26073	10000
Ligand-Transformer	115	7.32673	10000
Ligand-Transformer	115	7.45875	10000
Ligand-Transformer	115	7.26073	10000
Ligand-Transformer	115	7.12871	10000
Ligand-Transformer	115	7.19472	10000
Ligand-Transformer	115	7.19472	10000
Ligand-Transformer	115	7.26073	10000
Ligand-Transformer	115	7.39274	10000
Ligand-Transformer	115	7.26073	10000
Ligand-Transformer	115	7.26073	10000
Ligand-Transformer	115	7.12871	10000
Ligand-Transformer	115	7.32673	10000
Ligand-Transformer	115	7.39274	10000
Ligand-Transformer	115	7.45875	10000
Ligand-Transformer	115	7.26073	10000
Ligand-Transformer	115	7.19472	10000
Ligand-Transformer	115	7.26073	10000
Ligand-Transformer	115	7.32673	10000
Ligand-Transformer	115	7.39274	10000
Ligand-Transformer	115	7.26073	10000
Ligand-Transformer	115	7.26073	10000
Ligand-Transformer	115	7.26073	10000
Ligand-Transformer	115	7.06271	10000
Ligand-Transformer	115	7.26073	10000
Ligand-Transformer	115	7.39274	10000
Ligand-Transformer	115	7.39274	10000
Ligand-Transformer	115	7.32673	10000
Ligand-Transformer	116	7.32673	10000
Ligand-Transformer	116	7.06271	10000
Ligand-Transformer	116	7.32673	10000
Ligand-Transformer	116	7.32673	10000
Ligand-Transformer	116	7.39274	10000
Ligand-Transformer	116	7.19472	10000
Ligand-Transformer	116	7.32673	10000
Ligand-Transformer	116	7.39274	10000
Ligand-Transformer	116	7.19472	10000
Ligand-Transformer	116	7.06271	10000
Ligand-Transformer	116	7.06271	10000
Ligand-Transformer	116	7.32673	10000
Ligand-Transformer	116	7.32673	10000
Ligand-Transformer	116	7.39274	10000
Ligand-Transformer	116	7.19472	10000
Ligand-Transformer	116	7.32673	10000
Ligand-Transformer	116	7.12871	10000
Ligand-Transformer	116	7.06271	10000
Ligand-Transformer	116	7.19472	10000
Ligand-Transformer	116	7.39274	10000
Ligand-Transformer	116	7.32673	10000
Ligand-Transformer	116	7.32673	10000
Ligand-Transformer	116	7.12871	10000
Ligand-Transformer	116	7.19472	10000
Ligand-Transformer	116	7.32673	10000
Ligand-Transformer	116	7.39274	10000
Ligand-Transformer	116	7.19472	10000
Ligand-Transformer	116	7.26073	10000
Ligand-Transformer	116	7.32673	10000
Ligand-Transformer	116	7.39274	10000
Ligand-Transformer	116	7.06271	10000
Ligand-Transformer	116	6.9967	10000
Ligand-Transformer	116	7.32673	10000
Ligand-Transformer	116	7.39274	10000
Ligand-Transformer	116	6.93069	10000
Ligand-Transformer	116	7.06271	10000
Ligand-Transformer	116	6.93069	10000
Ligand-Transformer	117	7.45875	10000
Ligand-Transformer	117	7.59076	10000
Ligand-Transformer	117	7.39274	10000
Ligand-Transformer	117	7.39274	10000
Ligand-Transformer	117	7.39274	10000
Ligand-Transformer	117	7.52475	10000
Ligand-Transformer	117	7.52475	10000
Ligand-Transformer	117	7.52475	10000
Ligand-Transformer	117	7.39274	10000
Ligand-Transformer	117	7.52475	10000
Ligand-Transformer	117	7.39274	10000
Ligand-Transformer	117	7.39274	10000
Ligand-Transformer	117	7.52475	10000
Ligand-Transformer	117	7.45875	10000
Ligand-Transformer	117	7.52475	10000
Ligand-Transformer	117	7.45875	10000
Ligand-Transformer	117	7.32673	10000
Ligand-Transformer	117	7.45875	10000
Ligand-Transformer	117	7.45875	10000
Ligand-Transformer	117	7.59076	10000
Ligand-Transformer	117	7.39274	10000
Ligand-Transformer	117	7.59076	10000
Ligand-Transformer	117	7.59076	10000
Ligand-Transformer	117	7.45875	10000
Ligand-Transformer	117	7.52475	10000
Ligand-Transformer	117	7.39274	10000
Ligand-Transformer	117	7.45875	10000
Ligand-Transformer	117	7.45875	10000
Ligand-Transformer	117	7.39274	10000
Ligand-Transformer	117	7.12871	10000
Ligand-Transformer	117	7.26073	10000
Ligand-Transformer	117	7.26073	10000
Ligand-Transformer	117	7.39274	10000
Ligand-Transformer	117	7.19472	10000
Ligand-Transformer	117	7.45875	10000
Ligand-Transformer	117	7.52475	10000
Ligand-Transformer	117	7.45875	10000
Ligand-Transformer	117	7.52475	10000
Ligand-Transformer	117	7.45875	10000
Ligand-Transformer	117	7.52475	10000
Ligand-Transformer	117	7.52475	10000
Ligand-Transformer	117	7.52475	10000
Ligand-Transformer	117	7.26073	10000
Ligand-Transformer	117	7.52475	10000
Ligand-Transformer	117	7.52475	10000
Ligand-Transformer	117	7.39274	10000
Ligand-Transformer	117	7.45875	10000
Ligand-Transformer	117	7.45875	10000
Ligand-Transformer	117	7.45875	10000
Ligand-Transformer	117	7.39274	10000
Ligand-Transformer	117	7.45875	10000
Ligand-Transformer	117	7.32673	10000
Ligand-Transformer	117	7.39274	10000
Ligand-Transformer	117	7.45875	10000
Ligand-Transformer	117	7.19472	10000
Ligand-Transformer	117	7.45875	10000
Ligand-Transformer	117	7.45875	10000
Ligand-Transformer	117	7.52475	10000
Ligand-Transformer	117	7.39274	10000
Ligand-Transformer	117	7.39274	10000
Ligand-Transformer	117	7.45875	10000
Ligand-Transformer	117	7.52475	10000
Ligand-Transformer	117	7.59076	10000
Ligand-Transformer	117	7.52475	10000
Ligand-Transformer	117	7.52475	10000
Ligand-Transformer	117	7.52475	10000
Ligand-Transformer	117	7.65677	10000
Ligand-Transformer	117	7.52475	10000
Ligand-Transformer	117	7.52475	10000
Ligand-Transformer	117	7.59076	10000
Ligand-Transformer	117	7.45875	10000
Ligand-Transformer	117	7.45875	10000
Ligand-Transformer	117	7.52475	10000
Ligand-Transformer	117	7.52475	10000
Ligand-Transformer	117	7.39274	10000
Ligand-Transformer	117	7.45875	10000
Ligand-Transformer	117	7.45875	10000
Ligand-Transformer	117	7.39274	10000
Ligand-Transformer	117	7.45875	10000
Ligand-Transformer	117	7.26073	10000
Ligand-Transformer	117	7.39274	10000
Ligand-Transformer	117	7.52475	10000
Ligand-Transformer	117	7.39274	10000
Ligand-Transformer	117	7.45875	10000
Ligand-Transformer	117	7.59076	10000
Ligand-Transformer	117	7.52475	10000
Ligand-Transformer	117	7.32673	10000
Ligand-Transformer	117	7.32673	10000
Ligand-Transformer	117	7.52475	10000
Ligand-Transformer	117	7.26073	10000
Ligand-Transformer	117	7.39274	10000
Ligand-Transformer	117	7.45875	10000
Ligand-Transformer	117	7.52475	10000
Ligand-Transformer	117	7.32673	10000
Ligand-Transformer	118	7.45875	10000
Ligand-Transformer	118	7.45875	10000
Ligand-Transformer	118	7.45875	10000
Ligand-Transformer	118	7.19472	10000
Ligand-Transformer	118	7.19472	10000
Ligand-Transformer	118	7.45875	10000
Ligand-Transformer	118	7.45875	10000
Ligand-Transformer	118	7.45875	10000
Ligand-Transformer	118	7.52475	10000
Ligand-Transformer	118	7.52475	10000
Ligand-Transformer	118	7.26073	10000
Ligand-Transformer	118	7.39274	10000
Ligand-Transformer	118	7.52475	10000
Ligand-Transformer	118	7.39274	10000
Ligand-Transformer	118	7.39274	10000
Ligand-Transformer	118	7.32673	10000
Ligand-Transformer	118	7.26073	10000
Ligand-Transformer	118	7.45875	10000
Ligand-Transformer	118	7.59076	10000
Ligand-Transformer	118	7.32673	10000
Ligand-Transformer	118	7.45875	10000
Ligand-Transformer	118	7.45875	10000
Ligand-Transformer	118	7.52475	10000
Ligand-Transformer	118	7.52475	10000
Ligand-Transformer	118	7.39274	10000
Ligand-Transformer	118	7.32673	10000
Ligand-Transformer	118	7.59076	10000
Ligand-Transformer	118	7.65677	10000
Ligand-Transformer	118	7.39274	10000
Ligand-Transformer	118	7.39274	10000
Ligand-Transformer	118	7.32673	10000
Ligand-Transformer	118	7.19472	10000
Ligand-Transformer	118	7.39274	10000
Ligand-Transformer	118	7.39274	10000
Ligand-Transformer	118	7.45875	10000
Ligand-Transformer	118	7.19472	10000
Ligand-Transformer	118	7.45875	10000
Ligand-Transformer	118	7.45875	10000
Ligand-Transformer	118	7.39274	10000
Ligand-Transformer	118	7.59076	10000
Ligand-Transformer	118	7.45875	10000
Ligand-Transformer	118	7.45875	10000
Ligand-Transformer	118	7.52475	10000
Ligand-Transformer	118	7.32673	10000
Ligand-Transformer	118	7.32673	10000
Ligand-Transformer	118	7.39274	10000
Ligand-Transformer	119	7.45875	10000
Ligand-Transformer	119	7.45875	10000
Ligand-Transformer	119	7.45875	10000
Ligand-Transformer	119	7.45875	10000
Ligand-Transformer	119	7.45875	10000
Ligand-Transformer	119	7.52475	10000
Ligand-Transformer	119	7.45875	10000
Ligand-Transformer	119	7.39274	10000
Ligand-Transformer	119	7.52475	10000
Ligand-Transformer	119	7.52475	10000
Ligand-Transformer	119	7.39274	10000
Ligand-Transformer	119	7.52475	10000
Ligand-Transformer	119	7.45875	10000
Ligand-Transformer	119	7.45875	10000
Ligand-Transformer	119	7.52475	10000
Ligand-Transformer	119	7.59076	10000
Ligand-Transformer	119	7.45875	10000
Ligand-Transformer	119	7.45875	10000
Ligand-Transformer	119	7.39274	10000
Ligand-Transformer	119	7.45875	10000
Ligand-Transformer	119	7.52475	10000
Ligand-Transformer	119	7.32673	10000
Ligand-Transformer	119	7.52475	10000
Ligand-Transformer	119	7.39274	10000
Ligand-Transformer	119	7.59076	10000
Ligand-Transformer	119	7.59076	10000
Ligand-Transformer	119	7.45875	10000
Ligand-Transformer	119	7.45875	10000
Ligand-Transformer	119	7.72277	10000
Ligand-Transformer	119	7.65677	10000
Ligand-Transformer	119	7.52475	10000
Ligand-Transformer	119	7.59076	10000
Ligand-Transformer	120	7.45875	10000
Ligand-Transformer	120	7.52475	10000
Ligand-Transformer	120	7.45875	10000
Ligand-Transformer	120	7.45875	10000
Ligand-Transformer	120	7.45875	10000
Ligand-Transformer	120	7.52475	10000
Ligand-Transformer	120	7.52475	10000
Ligand-Transformer	120	7.19472	10000
Ligand-Transformer	120	7.45875	10000
Ligand-Transformer	120	7.45875	10000
Ligand-Transformer	120	7.45875	10000
Ligand-Transformer	120	7.45875	10000
Ligand-Transformer	120	7.45875	10000
Ligand-Transformer	120	7.52475	10000
Ligand-Transformer	120	7.52475	10000
Ligand-Transformer	120	7.59076	10000
Ligand-Transformer	120	7.45875	10000
Ligand-Transformer	120	7.52475	10000
Ligand-Transformer	120	7.45875	10000
Ligand-Transformer	120	7.45875	10000
Ligand-Transformer	120	7.52475	10000
Ligand-Transformer	120	7.52475	10000
Ligand-Transformer	120	7.52475	10000
Ligand-Transformer	121	7.52475	10000
Ligand-Transformer	121	7.52475	10000
Ligand-Transformer	121	7.52475	10000
Ligand-Transformer	121	7.72277	10000
Ligand-Transformer	121	7.65677	10000
Ligand-Transformer	121	7.39274	10000
Ligand-Transformer	121	7.59076	10000
Ligand-Transformer	121	7.45875	10000
Ligand-Transformer	121	7.52475	10000
Ligand-Transformer	121	7.45875	10000
Ligand-Transformer	121	7.85479	10000
Ligand-Transformer	121	7.65677	10000
Ligand-Transformer	121	7.59076	10000
Ligand-Transformer	121	7.78878	10000
Ligand-Transformer	121	7.78878	10000
Ligand-Transformer	121	7.52475	10000
Ligand-Transformer	121	7.39274	10000
Ligand-Transformer	121	7.52475	10000
Ligand-Transformer	121	7.39274	10000
Ligand-Transformer	121	7.45875	10000
Ligand-Transformer	121	7.32673	10000
Ligand-Transformer	121	7.12871	10000
Ligand-Transformer	121	7.52475	10000
Ligand-Transformer	121	7.32673	10000
Ligand-Transformer	121	7.78878	10000
Ligand-Transformer	121	7.52475	10000
Ligand-Transformer	121	7.39274	10000
Ligand-Transformer	121	7.65677	10000
Ligand-Transformer	121	7.52475	10000
Ligand-Transformer	122	7.45875	10000
Ligand-Transformer	122	7.52475	10000
Ligand-Transformer	122	7.72277	10000
Ligand-Transformer	122	7.65677	10000
Ligand-Transformer	122	7.65677	10000
Ligand-Transformer	122	7.72277	10000
Ligand-Transformer	122	7.72277	10000
Ligand-Transformer	122	7.72277	10000
Ligand-Transformer	122	7.59076	10000
Ligand-Transformer	122	7.78878	10000
Ligand-Transformer	122	7.65677	10000
Ligand-Transformer	122	7.78878	10000
Ligand-Transformer	122	7.78878	10000
Ligand-Transformer	122	7.85479	10000
Ligand-Transformer	122	7.78878	10000
Ligand-Transformer	122	7.39274	10000
Ligand-Transformer	122	7.78878	10000
Ligand-Transformer	122	7.72277	10000
Ligand-Transformer	122	7.78878	10000
Ligand-Transformer	122	7.52475	10000
Ligand-Transformer	122	7.65677	10000
Ligand-Transformer	122	7.65677	10000
Ligand-Transformer	122	7.52475	10000
Ligand-Transformer	122	7.59076	10000
Ligand-Transformer	122	7.65677	10000
Ligand-Transformer	123	7.65677	10000
Ligand-Transformer	123	7.78878	10000
Ligand-Transformer	123	7.59076	10000
Ligand-Transformer	123	7.65677	10000
Ligand-Transformer	123	7.65677	10000
Ligand-Transformer	123	7.52475	10000
Ligand-Transformer	123	7.65677	10000
Ligand-Transformer	123	7.72277	10000
Ligand-Transformer	123	7.52475	10000
Ligand-Transformer	123	7.52475	10000
Ligand-Transformer	123	7.85479	10000
Ligand-Transformer	123	7.72277	10000
Ligand-Transformer	123	7.78878	10000
Ligand-Transformer	123	7.59076	10000
Ligand-Transformer	123	7.65677	10000
Ligand-Transformer	123	7.78878	10000
Ligand-Transformer	123	7.85479	10000
Ligand-Transformer	123	7.65677	10000
Ligand-Transformer	123	7.78878	10000
Ligand-Transformer	123	7.72277	10000
Ligand-Transformer	123	7.65677	10000
Ligand-Transformer	123	7.72277	10000
Ligand-Transformer	123	7.72277	10000
Ligand-Transformer	123	7.78878	10000
Ligand-Transformer	123	7.78878	10000
Ligand-Transformer	123	7.52475	10000
Ligand-Transformer	123	7.65677	10000
Ligand-Transformer	123	7.72277	10000
Ligand-Transformer	123	7.59076	10000
Ligand-Transformer	123	7.92079	10000
Ligand-Transformer	123	7.78878	10000
Ligand-Transformer	123	7.65677	10000
Ligand-Transformer	123	7.78878	10000
Ligand-Transformer	123	7.78878	10000
Ligand-Transformer	123	7.85479	10000
Ligand-Transformer	123	7.65677	10000
Ligand-Transformer	124	7.45875	10000
Ligand-Transformer	124	7.78878	10000
Ligand-Transformer	124	7.59076	10000
Ligand-Transformer	124	7.85479	10000
Ligand-Transformer	124	7.85479	10000
Ligand-Transformer	124	7.72277	10000
Ligand-Transformer	124	7.85479	10000
Ligand-Transformer	124	7.78878	10000
Ligand-Transformer	124	7.92079	10000
Ligand-Transformer	124	7.78878	10000
Ligand-Transformer	124	7.85479	10000
Ligand-Transformer	124	7.52475	10000
Ligand-Transformer	124	7.72277	10000
Ligand-Transformer	124	7.65677	10000
Ligand-Transformer	124	7.85479	10000
Ligand-Transformer	124	7.85479	10000
Ligand-Transformer	124	7.59076	10000
Ligand-Transformer	124	7.59076	10000
Ligand-Transformer	124	7.52475	10000
Ligand-Transformer	124	7.45875	10000
Ligand-Transformer	124	7.65677	10000
Ligand-Transformer	124	7.65677	10000
Ligand-Transformer	125	7.52475	10000
Ligand-Transformer	125	7.72277	10000
Ligand-Transformer	125	7.65677	10000
Ligand-Transformer	125	7.72277	10000
Ligand-Transformer	125	7.59076	10000
Ligand-Transformer	125	7.72277	10000
Ligand-Transformer	125	7.59076	10000
Ligand-Transformer	125	7.65677	10000
Ligand-Transformer	125	7.59076	10000
Ligand-Transformer	125	7.65677	10000
Ligand-Transformer	125	7.85479	10000
Ligand-Transformer	125	7.78878	10000
Ligand-Transformer	125	7.85479	10000
Ligand-Transformer	125	7.78878	10000
Ligand-Transformer	125	7.92079	10000
Ligand-Transformer	125	7.72277	10000
Ligand-Transformer	125	7.78878	10000
Ligand-Transformer	125	7.72277	10000
Ligand-Transformer	125	7.59076	10000
Ligand-Transformer	125	7.65677	10000
Ligand-Transformer	125	7.72277	10000
Ligand-Transformer	125	7.52475	10000
Ligand-Transformer	125	7.59076	10000
Ligand-Transformer	125	7.72277	10000
Ligand-Transformer	125	7.72277	10000
Ligand-Transformer	125	7.78878	10000
Ligand-Transformer	125	7.59076	10000
Ligand-Transformer	125	7.72277	10000
Ligand-Transformer	125	7.65677	10000
Ligand-Transformer	125	7.78878	10000
Ligand-Transformer	125	7.85479	10000
Ligand-Transformer	125	7.72277	10000
Ligand-Transformer	125	7.85479	10000
Ligand-Transformer	126	7.9868	10000
Ligand-Transformer	126	7.9868	10000
Ligand-Transformer	126	8.11881	10000
Ligand-Transformer	126	7.78878	10000
Ligand-Transformer	126	7.92079	10000
Ligand-Transformer	126	7.72277	10000
Ligand-Transformer	126	7.85479	10000
Ligand-Transformer	126	7.78878	10000
Ligand-Transformer	126	7.92079	10000
Ligand-Transformer	126	7.85479	10000
Ligand-Transformer	126	7.72277	10000
Ligand-Transformer	126	7.85479	10000
Ligand-Transformer	126	7.72277	10000
Ligand-Transformer	126	7.85479	10000
Ligand-Transformer	126	7.72277	10000
Ligand-Transformer	126	7.78878	10000
Ligand-Transformer	126	7.85479	10000
Ligand-Transformer	126	7.9868	10000
Ligand-Transformer	126	7.65677	10000
Ligand-Transformer	126	7.78878	10000
Ligand-Transformer	126	7.85479	10000
Ligand-Transformer	126	7.72277	10000
Ligand-Transformer	126	7.85479	10000
Ligand-Transformer	126	7.85479	10000
Ligand-Transformer	126	7.78878	10000
Ligand-Transformer	126	7.65677	10000
Ligand-Transformer	126	7.72277	10000
Ligand-Transformer	126	7.85479	10000
Ligand-Transformer	126	7.85479	10000
Ligand-Transformer	126	7.9868	10000
Ligand-Transformer	126	7.72277	10000
Ligand-Transformer	126	7.78878	10000
Ligand-Transformer	127	7.59076	10000
Ligand-Transformer	127	7.78878	10000
Ligand-Transformer	127	7.78878	10000
Ligand-Transformer	127	7.78878	10000
Ligand-Transformer	127	7.78878	10000
Ligand-Transformer	127	7.72277	10000
Ligand-Transformer	127	7.85479	10000
Ligand-Transformer	127	7.72277	10000
Ligand-Transformer	127	7.72277	10000
Ligand-Transformer	127	7.78878	10000
Ligand-Transformer	127	7.72277	10000
Ligand-Transformer	127	7.85479	10000
Ligand-Transformer	127	7.72277	10000
Ligand-Transformer	127	7.85479	10000
Ligand-Transformer	127	7.72277	10000
Ligand-Transformer	127	7.78878	10000
Ligand-Transformer	127	7.85479	10000
Ligand-Transformer	127	7.78878	10000
Ligand-Transformer	127	7.78878	10000
Ligand-Transformer	127	7.65677	10000
Ligand-Transformer	127	7.78878	10000
Ligand-Transformer	127	7.72277	10000
Ligand-Transformer	127	7.85479	10000
Ligand-Transformer	127	7.72277	10000
Ligand-Transformer	127	7.72277	10000
Ligand-Transformer	127	7.92079	10000
Ligand-Transformer	127	7.52475	10000
Ligand-Transformer	128	7.78878	10000
Ligand-Transformer	128	7.92079	10000
Ligand-Transformer	128	7.92079	10000
Ligand-Transformer	128	7.92079	10000
Ligand-Transformer	128	7.85479	10000
Ligand-Transformer	128	7.85479	10000
Ligand-Transformer	128	7.9868	10000
Ligand-Transformer	128	7.9868	10000
Ligand-Transformer	128	7.72277	10000
Ligand-Transformer	128	7.85479	10000
Ligand-Transformer	128	7.78878	10000
Ligand-Transformer	128	7.78878	10000
Ligand-Transformer	128	8.05281	10000
Ligand-Transformer	128	7.32673	10000
Ligand-Transformer	128	7.9868	10000
Ligand-Transformer	128	7.85479	10000
Ligand-Transformer	128	7.45875	10000
Ligand-Transformer	128	7.85479	10000
Ligand-Transformer	128	7.78878	10000
Ligand-Transformer	128	7.78878	10000
Ligand-Transformer	128	7.85479	10000
Ligand-Transformer	128	7.59076	10000
Ligand-Transformer	128	7.85479	10000
Ligand-Transformer	128	7.72277	10000
Ligand-Transformer	128	7.59076	10000
Ligand-Transformer	128	7.78878	10000
Ligand-Transformer	128	7.85479	10000
Ligand-Transformer	128	7.85479	10000
Ligand-Transformer	128	7.65677	10000
Ligand-Transformer	128	7.65677	10000
Ligand-Transformer	128	7.65677	10000
Ligand-Transformer	128	7.92079	10000
Ligand-Transformer	128	7.78878	10000
Ligand-Transformer	128	7.85479	10000
Ligand-Transformer	128	7.78878	10000
Ligand-Transformer	128	7.65677	10000
Ligand-Transformer	128	7.85479	10000
Ligand-Transformer	128	7.92079	10000
Ligand-Transformer	128	7.85479	10000
Ligand-Transformer	128	7.78878	10000
Ligand-Transformer	129	7.92079	10000
Ligand-Transformer	129	7.72277	10000
Ligand-Transformer	129	7.92079	10000
Ligand-Transformer	129	7.9868	10000
Ligand-Transformer	129	7.72277	10000
Ligand-Transformer	129	8.05281	10000
Ligand-Transformer	129	7.92079	10000
Ligand-Transformer	129	7.78878	10000
Ligand-Transformer	129	7.78878	10000
Ligand-Transformer	129	7.9868	10000
Ligand-Transformer	129	7.9868	10000
Ligand-Transformer	129	7.85479	10000
Ligand-Transformer	129	8.11881	10000
Ligand-Transformer	129	7.59076	10000
Ligand-Transformer	129	7.9868	10000
Ligand-Transformer	129	8.05281	10000
Ligand-Transformer	129	7.65677	10000
Ligand-Transformer	129	8.11881	10000
Ligand-Transformer	129	7.72277	10000
Ligand-Transformer	129	7.78878	10000
Ligand-Transformer	129	7.78878	10000
Ligand-Transformer	129	8.05281	10000
Ligand-Transformer	129	8.05281	10000
Ligand-Transformer	129	8.05281	10000
Ligand-Transformer	130	8.18482	10000
Ligand-Transformer	130	8.18482	10000
Ligand-Transformer	130	8.11881	10000
Ligand-Transformer	130	8.11881	10000
Ligand-Transformer	130	8.11881	10000
Ligand-Transformer	130	8.18482	10000
Ligand-Transformer	130	8.05281	10000
Ligand-Transformer	130	8.11881	10000
Ligand-Transformer	130	8.05281	10000
Ligand-Transformer	130	7.9868	10000
Ligand-Transformer	130	8.11881	10000
Ligand-Transformer	130	8.18482	10000
Ligand-Transformer	130	7.9868	10000
Ligand-Transformer	130	8.11881	10000
Ligand-Transformer	130	7.9868	10000
Ligand-Transformer	130	7.9868	10000
Ligand-Transformer	130	7.9868	10000
Ligand-Transformer	130	7.9868	10000
Ligand-Transformer	130	7.9868	10000
Ligand-Transformer	130	7.92079	10000
Ligand-Transformer	130	8.05281	10000
Ligand-Transformer	130	8.05281	10000
Ligand-Transformer	130	8.05281	10000
Ligand-Transformer	130	8.05281	10000
Ligand-Transformer	131	7.72277	10000
Ligand-Transformer	131	7.72277	10000
Ligand-Transformer	131	7.78878	10000
Ligand-Transformer	131	7.92079	10000
Ligand-Transformer	131	7.85479	10000
Ligand-Transformer	131	7.85479	10000
Ligand-Transformer	131	8.05281	10000
Ligand-Transformer	131	7.9868	10000
Ligand-Transformer	131	8.11881	10000
Ligand-Transformer	131	8.05281	10000
Ligand-Transformer	131	7.9868	10000
Ligand-Transformer	131	7.72277	10000
Ligand-Transformer	131	8.05281	10000
Ligand-Transformer	131	7.9868	10000
Ligand-Transformer	131	8.11881	10000
Ligand-Transformer	131	8.05281	10000
Ligand-Transformer	131	7.92079	10000
Ligand-Transformer	131	8.11881	10000
Ligand-Transformer	131	8.11881	10000
Ligand-Transformer	131	8.11881	10000
Ligand-Transformer	131	8.11881	10000
Ligand-Transformer	131	8.11881	10000
Ligand-Transformer	131	8.11881	10000
Ligand-Transformer	131	7.92079	10000
Ligand-Transformer	131	7.92079	10000
Ligand-Transformer	131	8.11881	10000
Ligand-Transformer	131	8.18482	10000
Ligand-Transformer	132	7.85479	10000
Ligand-Transformer	132	7.92079	10000
Ligand-Transformer	132	7.92079	10000
Ligand-Transformer	132	7.9868	10000
Ligand-Transformer	132	7.9868	10000
Ligand-Transformer	132	8.11881	10000
Ligand-Transformer	132	8.18482	10000
Ligand-Transformer	132	8.05281	10000
Ligand-Transformer	132	7.92079	10000
Ligand-Transformer	132	8.18482	10000
Ligand-Transformer	132	8.11881	10000
Ligand-Transformer	132	8.11881	10000
Ligand-Transformer	132	8.11881	10000
Ligand-Transformer	132	7.9868	10000
Ligand-Transformer	132	8.11881	10000
Ligand-Transformer	132	8.11881	10000
Ligand-Transformer	132	8.05281	10000
Ligand-Transformer	132	8.05281	10000
Ligand-Transformer	132	7.9868	10000
Ligand-Transformer	132	8.05281	10000
Ligand-Transformer	132	8.25083	10000
Ligand-Transformer	132	8.18482	10000
Ligand-Transformer	132	8.18482	10000
Ligand-Transformer	132	8.05281	10000
Ligand-Transformer	132	8.18482	10000
Ligand-Transformer	132	7.92079	10000
Ligand-Transformer	132	8.11881	10000
Ligand-Transformer	132	8.18482	10000
Ligand-Transformer	132	8.18482	10000
Ligand-Transformer	132	8.11881	10000
Ligand-Transformer	132	8.11881	10000
Ligand-Transformer	132	8.31683	10000
Ligand-Transformer	132	8.05281	10000
Ligand-Transformer	132	8.11881	10000
Ligand-Transformer	132	8.05281	10000
Ligand-Transformer	132	7.9868	10000
Ligand-Transformer	132	7.9868	10000
Ligand-Transformer	133	7.9868	10000
Ligand-Transformer	133	8.11881	10000
Ligand-Transformer	133	8.11881	10000
Ligand-Transformer	133	8.11881	10000
Ligand-Transformer	133	8.05281	10000
Ligand-Transformer	133	8.31683	10000
Ligand-Transformer	133	8.05281	10000
Ligand-Transformer	133	8.05281	10000
Ligand-Transformer	133	8.05281	10000
Ligand-Transformer	133	8.18482	10000
Ligand-Transformer	133	8.11881	10000
Ligand-Transformer	133	7.9868	10000
Ligand-Transformer	133	8.11881	10000
Ligand-Transformer	133	8.11881	10000
Ligand-Transformer	133	8.11881	10000
Ligand-Transformer	133	8.05281	10000
Ligand-Transformer	133	8.11881	10000
Ligand-Transformer	133	8.05281	10000
Ligand-Transformer	133	8.18482	10000
Ligand-Transformer	133	8.11881	10000
Ligand-Transformer	134	8.11881	10000
Ligand-Transformer	134	8.18482	10000
Ligand-Transformer	134	8.25083	10000
Ligand-Transformer	134	8.05281	10000
Ligand-Transformer	134	8.11881	10000
Ligand-Transformer	134	8.18482	10000
Ligand-Transformer	134	8.11881	10000
Ligand-Transformer	134	8.11881	10000
Ligand-Transformer	134	8.05281	10000
Ligand-Transformer	134	8.11881	10000
Ligand-Transformer	134	8.11881	10000
Ligand-Transformer	134	8.18482	10000
Ligand-Transformer	134	8.11881	10000
Ligand-Transformer	134	8.18482	10000
Ligand-Transformer	134	8.11881	10000
Ligand-Transformer	134	8.11881	10000
Ligand-Transformer	134	7.92079	10000
Ligand-Transformer	134	7.9868	10000
Ligand-Transformer	134	8.18482	10000
Ligand-Transformer	134	8.05281	10000
Ligand-Transformer	134	8.05281	10000
Ligand-Transformer	134	7.9868	10000
Ligand-Transformer	134	8.18482	10000
Ligand-Transformer	134	8.11881	10000
Ligand-Transformer	134	8.11881	10000
Ligand-Transformer	134	8.11881	10000
Ligand-Transformer	134	8.18482	10000
Ligand-Transformer	134	8.05281	10000
Ligand-Transformer	134	8.11881	10000
Ligand-Transformer	135	8.11881	10000
Ligand-Transformer	135	8.11881	10000
Ligand-Transformer	135	8.18482	10000
Ligand-Transformer	135	8.11881	10000
Ligand-Transformer	135	8.31683	10000
Ligand-Transformer	135	8.31683	10000
Ligand-Transformer	135	8.18482	10000
Ligand-Transformer	135	8.18482	10000
Ligand-Transformer	135	8.05281	10000
Ligand-Transformer	135	7.78878	10000
Ligand-Transformer	135	8.25083	10000
Ligand-Transformer	135	8.11881	10000
Ligand-Transformer	135	8.25083	10000
Ligand-Transformer	135	7.9868	10000
Ligand-Transformer	135	8.11881	10000
Ligand-Transformer	135	8.25083	10000
Ligand-Transformer	135	8.05281	10000
Ligand-Transformer	135	8.11881	10000
Ligand-Transformer	135	8.05281	10000
Ligand-Transformer	135	8.18482	10000
Ligand-Transformer	136	8.18482	10000
Ligand-Transformer	136	8.18482	10000
Ligand-Transformer	136	8.18482	10000
Ligand-Transformer	136	8.11881	10000
Ligand-Transformer	136	8.31683	10000
Ligand-Transformer	136	7.9868	10000
Ligand-Transformer	136	8.18482	10000
Ligand-Transformer	136	8.25083	10000
Ligand-Transformer	136	8.25083	10000
Ligand-Transformer	136	8.25083	10000
Ligand-Transformer	136	8.18482	10000
Ligand-Transformer	136	8.25083	10000
Ligand-Transformer	136	8.18482	10000
Ligand-Transformer	136	8.25083	10000
Ligand-Transformer	136	8.25083	10000
Ligand-Transformer	136	8.11881	10000
Ligand-Transformer	136	8.25083	10000
Ligand-Transformer	136	8.18482	10000
Ligand-Transformer	136	8.11881	10000
Ligand-Transformer	136	8.31683	10000
Ligand-Transformer	136	8.31683	10000
Ligand-Transformer	136	8.18482	10000
Ligand-Transformer	136	8.31683	10000
Ligand-Transformer	136	8.11881	10000
Ligand-Transformer	136	8.18482	10000
Ligand-Transformer	136	8.05281	10000
Ligand-Transformer	136	8.18482	10000
Ligand-Transformer	136	8.18482	10000
Ligand-Transformer	136	8.31683	10000
Ligand-Transformer	136	8.25083	10000
Ligand-Transformer	137	8.18482	10000
Ligand-Transformer	137	8.31683	10000
Ligand-Transformer	137	8.18482	10000
Ligand-Transformer	137	8.38284	10000
Ligand-Transformer	137	8.11881	10000
Ligand-Transformer	137	8.25083	10000
Ligand-Transformer	137	8.31683	10000
Ligand-Transformer	137	8.18482	10000
Ligand-Transformer	137	8.25083	10000
Ligand-Transformer	137	8.31683	10000
Ligand-Transformer	137	8.18482	10000
Ligand-Transformer	137	8.25083	10000
Ligand-Transformer	137	8.25083	10000
Ligand-Transformer	137	8.25083	10000
Ligand-Transformer	137	8.38284	10000
Ligand-Transformer	137	8.31683	10000
Ligand-Transformer	137	8.38284	10000
Ligand-Transformer	137	7.9868	10000
Ligand-Transformer	137	8.18482	10000
Ligand-Transformer	137	8.11881	10000
Ligand-Transformer	137	8.18482	10000
Ligand-Transformer	137	8.38284	10000
Ligand-Transformer	137	8.18482	10000
Ligand-Transformer	137	8.31683	10000
Ligand-Transformer	137	8.18482	10000
Ligand-Transformer	138	8.25083	10000
Ligand-Transformer	138	8.25083	10000
Ligand-Transformer	138	8.31683	10000
Ligand-Transformer	138	8.31683	10000
Ligand-Transformer	138	8.18482	10000
Ligand-Transformer	138	8.25083	10000
Ligand-Transformer	138	7.9868	10000
Ligand-Transformer	138	8.11881	10000
Ligand-Transformer	138	8.44884	10000
Ligand-Transformer	138	8.05281	10000
Ligand-Transformer	138	8.25083	10000
Ligand-Transformer	138	8.31683	10000
Ligand-Transformer	138	8.51485	10000
Ligand-Transformer	138	8.51485	10000
Ligand-Transformer	138	8.25083	10000
Ligand-Transformer	138	8.31683	10000
Ligand-Transformer	138	8.38284	10000
Ligand-Transformer	138	8.31683	10000
Ligand-Transformer	138	8.31683	10000
Ligand-Transformer	138	8.51485	10000
Ligand-Transformer	138	8.44884	10000
Ligand-Transformer	138	8.31683	10000
Ligand-Transformer	138	8.38284	10000
Ligand-Transformer	138	8.44884	10000
Ligand-Transformer	138	8.25083	10000
Ligand-Transformer	139	8.18482	10000
Ligand-Transformer	139	8.31683	10000
Ligand-Transformer	139	8.31683	10000
Ligand-Transformer	139	8.44884	10000
Ligand-Transformer	139	8.44884	10000
Ligand-Transformer	139	8.31683	10000
Ligand-Transformer	139	8.44884	10000
Ligand-Transformer	139	8.44884	10000
Ligand-Transformer	139	8.31683	10000
Ligand-Transformer	139	8.38284	10000
Ligand-Transformer	139	8.64686	10000
Ligand-Transformer	139	8.38284	10000
Ligand-Transformer	139	8.31683	10000
Ligand-Transformer	139	8.44884	10000
Ligand-Transformer	139	8.44884	10000
Ligand-Transformer	139	8.31683	10000
Ligand-Transformer	139	8.58086	10000
Ligand-Transformer	139	8.58086	10000
Ligand-Transformer	139	8.18482	10000
Ligand-Transformer	139	8.51485	10000
Ligand-Transformer	139	8.51485	10000
Ligand-Transformer	139	8.31683	10000
Ligand-Transformer	139	8.31683	10000
Ligand-Transformer	139	8.11881	10000
Ligand-Transformer	140	8.44884	10000
Ligand-Transformer	140	8.51485	10000
Ligand-Transformer	140	8.44884	10000
Ligand-Transformer	140	8.51485	10000
Ligand-Transformer	140	8.64686	10000
Ligand-Transformer	140	8.58086	10000
Ligand-Transformer	140	8.64686	10000
Ligand-Transformer	140	8.71287	10000
Ligand-Transformer	140	8.64686	10000
Ligand-Transformer	140	8.64686	10000
Ligand-Transformer	140	8.71287	10000
Ligand-Transformer	140	8.51485	10000
Ligand-Transformer	140	8.58086	10000
Ligand-Transformer	140	8.58086	10000
Ligand-Transformer	140	8.51485	10000
Ligand-Transformer	140	8.58086	10000
Ligand-Transformer	140	8.51485	10000
Ligand-Transformer	140	8.51485	10000
Ligand-Transformer	140	8.51485	10000
Ligand-Transformer	140	8.51485	10000
Ligand-Transformer	140	8.51485	10000
Ligand-Transformer	140	8.44884	10000
Ligand-Transformer	140	8.44884	10000
Ligand-Transformer	140	8.64686	10000
Ligand-Transformer	140	8.31683	10000
Ligand-Transformer	140	8.51485	10000
Ligand-Transformer	140	8.71287	10000
Ligand-Transformer	140	8.51485	10000
Ligand-Transformer	140	8.58086	10000
Ligand-Transformer	140	8.31683	10000
Ligand-Transformer	140	8.51485	10000
Ligand-Transformer	140	8.51485	10000
Ligand-Transformer	140	8.44884	10000
Ligand-Transformer	140	8.38284	10000
Ligand-Transformer	140	8.31683	10000
Ligand-Transformer	140	8.58086	10000
Ligand-Transformer	141	8.58086	10000
Ligand-Transformer	141	8.58086	10000
Ligand-Transformer	141	8.51485	10000
Ligand-Transformer	141	8.44884	10000
Ligand-Transformer	141	8.58086	10000
Ligand-Transformer	141	8.51485	10000
Ligand-Transformer	141	8.38284	10000
Ligand-Transformer	141	8.38284	10000
Ligand-Transformer	141	8.58086	10000
Ligand-Transformer	141	8.51485	10000
Ligand-Transformer	141	8.58086	10000
Ligand-Transformer	141	8.44884	10000
Ligand-Transformer	141	8.58086	10000
Ligand-Transformer	141	8.31683	10000
Ligand-Transformer	141	8.58086	10000
Ligand-Transformer	141	8.44884	10000
Ligand-Transformer	141	8.38284	10000
Ligand-Transformer	141	8.44884	10000
Ligand-Transformer	141	8.51485	10000
Ligand-Transformer	141	8.51485	10000
Ligand-Transformer	142	8.44884	10000
Ligand-Transformer	142	8.58086	10000
Ligand-Transformer	142	8.58086	10000
Ligand-Transformer	142	8.64686	10000
Ligand-Transformer	142	8.44884	10000
Ligand-Transformer	142	8.51485	10000
Ligand-Transformer	142	8.58086	10000
Ligand-Transformer	142	8.58086	10000
Ligand-Transformer	142	8.51485	10000
Ligand-Transformer	142	8.51485	10000
Ligand-Transformer	142	8.58086	10000
Ligand-Transformer	142	8.58086	10000
Ligand-Transformer	142	8.38284	10000
Ligand-Transformer	142	8.51485	10000
Ligand-Transformer	142	8.64686	10000
Ligand-Transformer	142	8.51485	10000
Ligand-Transformer	142	8.51485	10000
Ligand-Transformer	142	8.77888	10000
Ligand-Transformer	142	8.44884	10000
Ligand-Transformer	142	8.38284	10000
Ligand-Transformer	142	8.38284	10000
Ligand-Transformer	142	8.71287	10000
Ligand-Transformer	142	8.64686	10000
Ligand-Transformer	142	8.44884	10000
Ligand-Transformer	142	8.58086	10000
Ligand-Transformer	142	8.51485	10000
Ligand-Transformer	142	8.51485	10000
Ligand-Transformer	142	8.44884	10000
Ligand-Transformer	142	8.51485	10000
Ligand-Transformer	142	8.38284	10000
Ligand-Transformer	142	8.58086	10000
Ligand-Transformer	142	8.58086	10000
Ligand-Transformer	142	8.51485	10000
Ligand-Transformer	142	8.58086	10000
[truncated: 11,032 more rows]
