# Supplementary material for: Sequence-based virtual screening using transformers
Source: Nat Commun. 2025 Jul 28;16:6925. doi: 10.1038/s41467-025-61833-8 (PMC12304311; doi:10.1038/s41467-025-61833-8)
Supplement: Supplementary file 8 — Source data [file 41467_2025_61833_MOESM8_ESM.zip › raw_data/Figure_S10.xlsx]

## Sheet: Figure_S10
id	ref	Compound 14	IC50 (EGFR L858R/T790M/C797S)	SMILES	num	canonical_smiles	atom_number	pKd	labels	predicted pIC50 (RandomForest)	predicted pIC50 Ligand-Transformer_FT	predicted pIC50 Ligand-Transformer_RI
0	69	Erlotinib	740	COCCOC1=CC2=C(C=C1OCCOC)C(NC1=CC(=CC=C1)C#C)=NC=N2	259	C#Cc1cccc(Nc2ncnc3cc(OCCOC)c(OCCOC)cc23)c1	52	6.48577	5	6.61373	5.75242	7.60304
1	47	29c	110	O=C1C2=C(NC(C4=CC=C(N5CCN(C)CC5)C=C4)=C2C3=CC(NC(C=C)=O)=CC=C3)N=CN1CC#C	124	C#CCn1cnc2[nH]c(-c3ccc(N4CCN(C)CC4)cc3)c(-c3cccc(NC(=O)C=C)c3)c2c1=O	65	7.31361	0	7.24274	6.41471	7.45083
2	5	XO44	244	O=S(C(C=C5)=CC=C5CN(CC4)CCN4C1=NC(C(NCC#C)=O)=CC(NC2=NNC(C3CC3)=C2)=N1)(F)=O	286	C#CCNC(=O)c1cc(Nc2cc(C3CC3)[nH]n2)nc(N2CCN(Cc3ccc(S(=O)(=O)F)cc3)CC2)n1	65	6.96761	5	6.91475	7.08756	7.48003
3	58	naquotinib	1994	CCC1=C(O[C@@H]2CCN(C2)C(=O)C=C)N=C(NC2=CC=C(C=C2)N2CCC(CC2)N2CCN(C)CC2)C(=N1)C(N)=O	214	C=CC(=O)N1CC[C@@H](Oc2nc(Nc3ccc(N4CCC(N5CCN(C)CC5)CC4)cc3)c(C(N)=O)nc2CC)C1	83	6.05527	9	8.24755	7.3175	7.08491
4	69	PCC0208027	150	OC2=CC1=C(C=C2OC3CCN(C(C=C)=O)CC3)C(NC4=C(F)C(Cl)=C(Cl)C=C4)=NC=N1	257	C=CC(=O)N1CCC(Oc2cc3c(Nc4ccc(Cl)c(Cl)c4F)ncnc3cc2O)CC1	51	7.17891	5	7.08004	6.02625	7.63607
5	69	POZIOTINIB	230	COC1=C(OC2CCN(CC2)C(=O)C=C)C=C2C(NC3=CC=C(Cl)C(Cl)=C3F)=NC=NC2=C1	258	C=CC(=O)N1CCC(Oc2cc3c(Nc4ccc(Cl)c(Cl)c4F)ncnc3cc2OC)CC1	54	6.99327	4	6.95754	6.85616	6.93853
6	54	41	88	NC1=C3C(N(N=C3C4=CC(C=CC=C5)=C5C=C4)[C@@H]2CCCN(C2)C(C=C)=O)=NC=N1	206	C=CC(=O)N1CCC[C@@H](n2nc(-c3ccc4ccccc4c3)c3c(N)ncnc32)C1	52	7.41052	5	7.29973	5.6302	7.71645
7	54	40	7900	NC1=C2C(N([C@@H]4CCCN(C(C=C)=O)C4)N=C2C3=C(C=CC=C5)C5=CC=C3)=NC=N1	205	C=CC(=O)N1CCC[C@@H](n2nc(-c3cccc4ccccc34)c3c(N)ncnc32)C1	52	5.45737	5	7.22755	5.16372	7.71537
8	54	39	838	NC1=C2C(N([C@@H]5CCCN(C(C=C)=O)C5)N=C2C3=CN(C)C4=C3C=CC=C4)=NC=N1	204	C=CC(=O)N1CCC[C@@H](n2nc(-c3cn(C)c4ccccc34)c3c(N)ncnc32)C1	53	6.43176	5	7.08746	6.47784	7.67538
9	38	27	11	FC(C=C4)=CC=C4C2=C(NC(SC)=N2)C1=CC=NC(NC3=C(OC)C(N5CCN(C)CC5)=CC(NC(C=C)=O)=C3)=C1	79	C=CC(=O)Nc1cc(Nc2cc(-c3[nH]c(SC)nc3-c3ccc(F)cc3)ccn2)c(OC)c(N2CCN(C)CC2)c1	73	8.31361	8	7.52447	7.3489	6.79046
10	43	34	11	CSC1=NC(C2=CC=C(F)C=C2)=C(N1)C3=CC(NC4=CC(N5CCN(C)CC5)=CC(NC(C=C)=O)=C4)=NC=C3	100	C=CC(=O)Nc1cc(Nc2cc(-c3[nH]c(SC)nc3-c3ccc(F)cc3)ccn2)cc(N2CCN(C)CC2)c1	69	8.31361	8	7.16859	6.71702	6.83799
11	43	35	53	CSC1=NC(C2=CC=C(F)C=C2)=C(N1)C3=CC(NC4=CC(N5CCOCC5)=CC(NC(C=C)=O)=C4)=NC=C3	101	C=CC(=O)Nc1cc(Nc2cc(-c3[nH]c(SC)nc3-c3ccc(F)cc3)ccn2)cc(N2CCOCC2)c1	65	7.63072	8	7.09713	6.60922	5.99793
12	69	osimertinib	620	COC1=C(NC2=NC=CC(=N2)C2=CN(C)C3=C2C=CC=C3)C=C(NC(=O)C=C)C(=C1)N(C)CCN(C)C	260	C=CC(=O)Nc1cc(Nc2nccc(-c3cn(C)c4ccccc34)n2)c(OC)cc1N(C)CCN(C)C	70	6.56261	1	6.69347	7.4384	7.0468
13	51	12g	>1000	COC1=CC(F)=C(NC(C=C)=O)C=C1NC2=NC=CC(C3=CN(CCCO)C4=C3C=C(F)C=C4)=N2	163	C=CC(=O)Nc1cc(Nc2nccc(-c3cn(CCCO)c4ccc(F)cc34)n2)c(OC)cc1F	58	6.355	1	6.79145	7.58188	7.06328
14	66	CI-1033	>3000	FC1=C(Cl)C=C(NC2=NC=NC3=CC(OCCCN4CCOCC4)=C(NC(=O)C=C)C=C23)C=C1	254	C=CC(=O)Nc1cc2c(Nc3ccc(F)c(Cl)c3)ncnc2cc1OCCCN1CCOCC1	59	5.87788	5	6.53553	5.8637	7.59204
15	65	25	8	FC(C=C2)=CC=C2C1=C(C3=CC=NC(NC4=C(OC)C=CC(NC(C=C)=O)=C4)=C3)NC(CCCO)=N1	239	C=CC(=O)Nc1ccc(OC)c(Nc2cc(-c3[nH]c(CCCO)nc3-c3ccc(F)cc3)ccn2)c1	62	8.45191	8	6.58657	6.7866	6.47488
16	41	4	90	FC(C=C4)=CC=C4C3=C(NC(SC)=N3)C1=CC=NC(NC2=C(OC)C=CC(NC(C=C)=O)=C2)=C1	84	C=CC(=O)Nc1ccc(OC)c(Nc2cc(-c3[nH]c(SC)nc3-c3ccc(F)cc3)ccn2)c1	56	7.40076	8	6.60633	7.00068	5.76887
17	4	37	4.9	CSC1=NC(C3=CC(NC(C5=C(CN6C(C(C=CC=C7)=C7C6=O)=O)C(O)=CC=C5F)=O)=CC=C3)=C(C2=CC=NC(NC4=C(OC)C=CC(NC(C=C)=O)=C4)=C2)N1	278	C=CC(=O)Nc1ccc(OC)c(Nc2cc(-c3[nH]c(SC)nc3-c3cccc(NC(=O)c4c(F)ccc(O)c4CN4C(=O)c5ccccc5C4=O)c3)ccn2)c1	88	8.6648	8	6.82261	7.82859	6.53748
18	41	6	>5000	FC(C=C4)=CC=C4C3=C(N(C)C(SC)=N3)C1=CC=NC(NC2=C(OC)C=CC(NC(C=C)=O)=C2)=C1	85	C=CC(=O)Nc1ccc(OC)c(Nc2cc(-c3c(-c4ccc(F)cc4)nc(SC)n3C)ccn2)c1	59	5.65603	8	6.61141	6.85913	5.98773
19	41	7	>5000	FC(C=C4)=CC=C4C3=C(N=C(SC)N3C)C1=CC=NC(NC2=C(OC)C=CC(NC(C=C)=O)=C2)=C1	86	C=CC(=O)Nc1ccc(OC)c(Nc2cc(-c3nc(SC)n(C)c3-c3ccc(F)cc3)ccn2)c1	59	5.65603	8	6.67886	6.99421	6.00712
20	47	29g	555	O=C1C2=C(NC(C4=CC=C(N5CCN(C)CC5)C=C4)=C2C3=CC(NC(C=C)=O)=CC=C3)N=CN1C(C)C	128	C=CC(=O)Nc1cccc(-c2c(-c3ccc(N4CCN(C)CC4)cc3)[nH]c3ncn(C(C)C)c(=O)c23)c1	69	6.61071	0	7.31523	5.94066	7.47481
21	47	29a	354	O=C1C2=C(NC(C4=CC=C(N5CCN(C)CC5)C=C4)=C2C3=CC(NC(C=C)=O)=CC=C3)N=CN1C	122	C=CC(=O)Nc1cccc(-c2c(-c3ccc(N4CCN(C)CC4)cc3)[nH]c3ncn(C)c(=O)c23)c1	63	6.806	0	7.42105	6.21123	7.47105
22	47	29i	249	O=C1C3=C(NC(C5=CC=C(N6CCN(C)CC6)C=C5)=C3C4=CC(NC(C=C)=O)=CC=C4)N=CN1C2CCCC2	130	C=CC(=O)Nc1cccc(-c2c(-c3ccc(N4CCN(C)CC4)cc3)[nH]c3ncn(C4CCCC4)c(=O)c23)c1	73	6.9588	0	7.35314	7.16499	7.46686
23	65	32	22	O=C1C3=C(NC(C5=CC=C(N6CCN(C)CC6)C=C5)=C3C4=CC(NC(C=C)=O)=CC=C4)N=CN1C2CCCCC2	232	C=CC(=O)Nc1cccc(-c2c(-c3ccc(N4CCN(C)CC4)cc3)[nH]c3ncn(C4CCCCC4)c(=O)c23)c1	76	8.01258	0	7.36126	7.46618	7.48781
24	47	29h	356	O=C1C2=C(NC(C4=CC=C(N5CCN(C)CC5)C=C4)=C2C3=CC(NC(C=C)=O)=CC=C3)N=CN1CC(C)C	129	C=CC(=O)Nc1cccc(-c2c(-c3ccc(N4CCN(C)CC4)cc3)[nH]c3ncn(CC(C)C)c(=O)c23)c1	72	6.80355	0	7.30608	6.52494	7.51473
25	47	29b	406	O=C1C2=C(NC(C4=CC=C(N5CCN(C)CC5)C=C4)=C2C3=CC(NC(C=C)=O)=CC=C3)N=CN1CC	123	C=CC(=O)Nc1cccc(-c2c(-c3ccc(N4CCN(C)CC4)cc3)[nH]c3ncn(CC)c(=O)c23)c1	66	6.74647	0	7.27018	6.48888	7.46032
26	47	29k	243	O=C1C3=C(NC(C5=CC=C(N6CCN(C)CC6)C=C5)=C3C4=CC(NC(C=C)=O)=CC=C4)N=CN1CC2CC2	132	C=CC(=O)Nc1cccc(-c2c(-c3ccc(N4CCN(C)CC4)cc3)[nH]c3ncn(CC4CC4)c(=O)c23)c1	70	6.96939	0	7.30985	6.97218	7.5095
27	47	29l	2343	O=C1C3=C(NC(C5=CC=C(N6CCN(C)CC6)C=C5)=C3C4=CC(NC(C=C)=O)=CC=C4)N=CN1CC2=CC=CC=C2	133	C=CC(=O)Nc1cccc(-c2c(-c3ccc(N4CCN(C)CC4)cc3)[nH]c3ncn(Cc4ccccc4)c(=O)c23)c1	73	5.98523	0	7.33779	6.11345	7.46732
28	47	29d	803	O=C1C2=C(NC(C4=CC=C(N5CCN(C)CC5)C=C4)=C2C3=CC(NC(C=C)=O)=CC=C3)N=CN1CCCC	125	C=CC(=O)Nc1cccc(-c2c(-c3ccc(N4CCN(C)CC4)cc3)[nH]c3ncn(CCCC)c(=O)c23)c1	72	6.45028	0	7.2835	5.98142	7.51543
29	47	29f	>20000	O=C1C2=C(NC(C4=CC=C(N5CCN(C)CC5)C=C4)=C2C3=CC(NC(C=C)=O)=CC=C3)N=CN1CCCSC	127	C=CC(=O)Nc1cccc(-c2c(-c3ccc(N4CCN(C)CC4)cc3)[nH]c3ncn(CCCSC)c(=O)c23)c1	73	5.05397	0	7.26789	6.7029	7.50707
30	47	29e	768	O=C1C2=C(NC(C4=CC=C(N5CCN(C)CC5)C=C4)=C2C3=CC(NC(C=C)=O)=CC=C3)N=CN1CCSC	126	C=CC(=O)Nc1cccc(-c2c(-c3ccc(N4CCN(C)CC4)cc3)[nH]c3ncn(CCSC)c(=O)c23)c1	70	6.46964	0	7.2733	7.05089	7.50193
31	47	19i	2061	OC1=C2C(NC(C5=CC=C(C=C5)N4CCN(CC4)C)=C2C3=CC(NC(C=C)=O)=CC=C3)=NC=N1	141	C=CC(=O)Nc1cccc(-c2c(-c3ccc(N4CCN(C)CC4)cc3)[nH]c3ncnc(O)c23)c1	60	6.04092	0	7.3011	5.66205	7.50686
32	65	34	8.6	CN(CC3)CCN3C(C=C4)=CC=C4C2=C(C5=CC(NC(C=C)=O)=CC=C5)C(C(N2)=NC=N1)=C1OC(C)C	234	C=CC(=O)Nc1cccc(-c2c(-c3ccc(N4CCN(C)CC4)cc3)[nH]c3ncnc(OC(C)C)c23)c1	69	8.4205	0	7.25425	7.16228	7.54749
33	47	19a	50	COC1=C2C(NC(C4=CC=C(N5CCN(C)CC5)C=C4)=C2C3=CC(NC(C=C)=O)=CC=C3)=NC=N1	134	C=CC(=O)Nc1cccc(-c2c(-c3ccc(N4CCN(C)CC4)cc3)[nH]c3ncnc(OC)c23)c1	63	7.65603	0	7.27677	6.56343	7.48507
34	47	19f	19	CN(CC4)CCN4C(C=C5)=CC=C5C3=C(C6=CC(NC(C=C)=O)=CC=C6)C(C(N3)=NC=N2)=C2OC1CCCC1	138	C=CC(=O)Nc1cccc(-c2c(-c3ccc(N4CCN(C)CC4)cc3)[nH]c3ncnc(OC4CCCC4)c23)c1	73	8.07625	0	7.33631	7.65843	7.48491
35	65	35	8.5	CN(CC3)CCN3C(C=C4)=CC=C4C2=C(C5=CC(NC(C=C)=O)=CC=C5)C(C(N2)=NC=N1)=C1OCC(C)C	235	C=CC(=O)Nc1cccc(-c2c(-c3ccc(N4CCN(C)CC4)cc3)[nH]c3ncnc(OCC(C)C)c23)c1	72	8.42558	0	7.49161	6.93403	7.55102
36	47	19c	21	CN(CC3)CCN3C(C=C4)=CC=C4C2=C(C5=CC(NC(C=C)=O)=CC=C5)C(C(N2)=NC=N1)=C1OCC	135	C=CC(=O)Nc1cccc(-c2c(-c3ccc(N4CCN(C)CC4)cc3)[nH]c3ncnc(OCC)c23)c1	66	8.03278	0	7.44633	6.87952	7.51869
37	65	33	9.4	CN(CC3)CCN3C(C=C4)=CC=C4C2=C(C5=CC(NC(C=C)=O)=CC=C5)C(C(N2)=NC=N1)=C1OCCCC	233	C=CC(=O)Nc1cccc(-c2c(-c3ccc(N4CCN(C)CC4)cc3)[nH]c3ncnc(OCCCC)c23)c1	72	8.38187	0	7.46193	7.07871	7.53413
38	47	19e	49	CN(CC3)CCN3C(C=C4)=CC=C4C2=C(C5=CC(NC(C=C)=O)=CC=C5)C(C(N2)=NC=N1)=C1OCCCSC	137	C=CC(=O)Nc1cccc(-c2c(-c3ccc(N4CCN(C)CC4)cc3)[nH]c3ncnc(OCCCSC)c23)c1	73	7.6648	0	7.45126	7.2301	7.48132
39	47	rociletinib	541	COC1=CC(=CC=C1NC1=NC=C(C(NC2=CC=CC(NC(=O)C=C)=C2)=N1)C(F)(F)F)N1CCN(CC1)C(C)=O	145	C=CC(=O)Nc1cccc(Nc2nc(Nc3ccc(N4CCN(C(C)=O)CC4)cc3OC)ncc2C(F)(F)F)c1	68	6.6218	7	7.20012	6.86233	8.02768
40	42	46	2050	C=CC(=O)Nc1cccc(Oc2nc(Nc3ccc(N4CCN(C)CC4)cc3OC)ncc2Cl)c1	93	C=CC(=O)Nc1cccc(Oc2nc(Nc3ccc(N4CCN(C)CC4)cc3OC)ncc2Cl)c1	62	6.04325	7	7.67502	7.36717	7.4733
41	42	19a	336	FC(C=C1)=CC=C1C2=C(C3=CC=NC4=C3C=C(C5=CC=CC=C5)N4)NC(C6=CC(CNC(C=C)=O)=CC=C6)=N2	95	C=CC(=O)NCc1cccc(-c2nc(-c3ccc(F)cc3)c(-c3ccnc4[nH]c(-c5ccccc5)cc34)[nH]2)c1	63	6.82866	8	7.01323	7.0481	6.52757
42	45	16	>20000	C=CC(=O)O[C@H]1CC[C@@]2(C)[C@@H](CC[C@]3(C)[C@@H]2CC=C2[C@@H]4CC(C)(C)CC[C@]4(C(=O)OCCCCO[N+](=O)[O-])CC[C@]23C)C1(C)C	111	C=CC(=O)O[C@H]1CC[C@@]2(C)[C@@H](CC[C@]3(C)[C@@H]2CC=C2[C@@H]4CC(C)(C)CC[C@]4(C(=O)OCCCCO[N+](=O)[O-])CC[C@]23C)C1(C)C	102	5.05397	5	7.89159	5.50398	7.58275
43	5	7	675	ClC1=CN=C(NC3=C(OC)C=C(N4CCN(C(C)=O)CC4)C=C3)N=C1NC2=CC(NS(C=C)(=O)=O)=CC=C2	288	C=CS(=O)(=O)Nc1cccc(Nc2nc(Nc3ccc(N4CCN(C(C)=O)CC4)cc3OC)ncc2Cl)c1	66	6.5257	7	7.24016	7.23317	7.83835
44	9	4ad	124	C12=CC=CC=C1C(C3=CC=CC=C3)=CC(N4CC(C=CC=C5)=C5C4)=N2	302	c1ccc(-c2cc(N3Cc4ccccc4C3)nc3ccccc23)cc1	43	7.26158	5	7.0559	5.51828	7.57462
45	52	6j	4.2	CN(CC4)CCN4C(C=C3)=C(C)C=C3NC1=NC=C2C(N([C@@H]6CC[C@@H](NC(C)=O)CC6)C(N(C5=C(Cl)C=CC=C5)C2)=O)=N1	176	CC(=O)N[C@H]1CC[C@H](N2C(=O)N(c3ccccc3Cl)Cc3cnc(Nc4ccc(N5CCN(C)CC5)c(C)c4)nc32)CC1	82	8.73175	2	8.59776	8.10319	7.06024
46	65	37	3.1	CN1CCN(C2=CC(C)=C(NC3=NC=C6C(N(C(N(C6)C5=C(C=CC=C5)Cl)=O)[C@@H]4CC[C@H](CC4)NC(C)=O)=N3)C=C2)CC1	252	CC(=O)N[C@H]1CC[C@H](N2C(=O)N(c3ccccc3Cl)Cc3cnc(Nc4ccc(N5CCN(C)CC5)cc4C)nc32)CC1	82	8.86364	2	8.54005	8.27819	7.05759
47	45	6	>20000	CC(=O)O[C@H]1CC[C@@]2(C)[C@@H](CC[C@]3(C)[C@@H]2CC=C2[C@@H]4CC(C)(C)CC[C@]4(C(=O)OCCCCO[N+](=O)[O-])CC[C@]23C)C1(C)C	107	CC(=O)O[C@H]1CC[C@@]2(C)[C@@H](CC[C@]3(C)[C@@H]2CC=C2[C@@H]4CC(C)(C)CC[C@]4(C(=O)OCCCCO[N+](=O)[O-])CC[C@]23C)C1(C)C	101	5.05397	5	7.83179	5.46948	7.59124
48	45	13	20	CC(=O)OC[C@]1(C)[C@@H](OC(C)=O)CC[C@@]2(C)[C@H]1CC[C@]1(C)[C@@H]2CC=C2[C@@H]3CC(C)(C)CC[C@]3(C(=O)OCCCCO[N+](=O)[O-])CC[C@]21C	109	CC(=O)OC[C@]1(C)[C@@H](OC(C)=O)CC[C@@]2(C)[C@H]1CC[C@]1(C)[C@@H]2CC=C2[C@@H]3CC(C)(C)CC[C@]3(C(=O)OCCCCO[N+](=O)[O-])CC[C@]21C	107	8.05397	5	8.16952	5.13469	7.57092
49	46	4	69.5	NC1=C2C(N(C(C)(C)C)C=C2C3=C(C=CC=C4)C4=CN=C3)=NC=N1	119	CC(C)(C)n1cc(-c2cncc3ccccc23)c2c(N)ncnc21	43	7.51302	5	7.25928	7.15602	7.50989
50	16	29	0.5	CC(C)C1=CC=C(N2C[C@H](CS(C)(=O)=O)[C@H]2C)C3=CN=C(NC4=NC(N5C[C@H](F)[C@@](O)(C)CC5)=NC=C4)C=C13	383	CC(C)c1ccc(N2C[C@H](CS(C)(=O)=O)[C@H]2C)c2cnc(Nc3ccnc(N4CC[C@@](C)(O)[C@@H](F)C4)n3)cc12	76	9.65603	3	6.47738	8.8225	7.73402
51	16	27	0.2	CC(C)C1=CC=C(N2C[C@H](CS(C)(=O)=O)[C@H]2C)C3=CN=C(NC4=NC(N5C[C@@](F)(C)[C@H](O)CC5)=NC=C4)C=C13	381	CC(C)c1ccc(N2C[C@H](CS(C)(=O)=O)[C@H]2C)c2cnc(Nc3ccnc(N4CC[C@@H](O)[C@@](C)(F)C4)n3)cc12	76	10.054	3	6.47133	9.03356	7.75051
52	16	18	7.5	CC(C)C1=CC=C(N2C[C@H](O)[C@H]2C)C3=CN=C(NC4=NC(N5C[C@@](F)(C)[C@H](O)CC5)=NC=C4)C=C13	372	CC(C)c1ccc(N2C[C@H](O)[C@H]2C)c2cnc(Nc3ccnc(N4CC[C@@H](O)[C@@](C)(F)C4)n3)cc12	68	8.47994	3	6.40851	9.28796	7.69491
53	16	26	0.2	CC(C)C1=CC=C(N2CC(CS(C)(=O)=O)C2)C3=CN=C(NC4=NC(N5C[C@@](F)(C)[C@H](O)CC5)=NC=C4)C=C13	380	CC(C)c1ccc(N2CC(CS(C)(=O)=O)C2)c2cnc(Nc3ccnc(N4CC[C@@H](O)[C@@](C)(F)C4)n3)cc12	73	10.054	3	6.46473	8.6999	7.73887
54	16	25	0.2	CC(C)C1=CN=C(N2C[C@H](CS(C)(=O)=O)[C@H]2C)C3=CN=C(NC4=NC(N5C[C@@](F)(C)[C@H](O)CC5)=NC=C4)C=C13	379	CC(C)c1cnc(N2C[C@H](CS(C)(=O)=O)[C@H]2C)c2cnc(Nc3ccnc(N4CC[C@@H](O)[C@@](C)(F)C4)n3)cc12	75	10.054	3	6.45027	9.10583	7.74993
55	16	16	0.4	CC(C)C1=CN=C(N2C[C@H](O)[C@H]2C)C3=CN=C(NC4=NC(N5C[C@@](F)(C)[C@H](O)CC5)=NC=C4)C=C13	370	CC(C)c1cnc(N2C[C@H](O)[C@H]2C)c2cnc(Nc3ccnc(N4CC[C@@H](O)[C@@](C)(F)C4)n3)cc12	67	9.75294	3	6.36699	8.78506	7.69611
56	16	21	5.3	CC(C)C1=CN=C(N2CC(C#N)C2)C3=CN=C(NC4=NC(N5C[C@@](F)(C)[C@H](O)CC5)=NC=C4)C=C13	375	CC(C)c1cnc(N2CC(C#N)C2)c2cnc(Nc3ccnc(N4CC[C@@H](O)[C@@](C)(F)C4)n3)cc12	64	8.63072	3	6.46234	8.71377	7.66768
57	16	23	1.2	CC(C)C1=CN=C(N2CC(C(N(C)C)=O)C2)C3=CN=C(NC4=NC(N5C[C@@](F)(C)[C@H](O)CC5)=NC=C4)C=C13	377	CC(C)c1cnc(N2CC(C(=O)N(C)C)C2)c2cnc(Nc3ccnc(N4CC[C@@H](O)[C@@](C)(F)C4)n3)cc12	73	9.27582	3	6.39501	8.74311	7.7331
58	16	24	0.1	CC(C)C1=CN=C(N2CC(CS(C)(=O)=O)C2)C3=CN=C(NC4=NC(N5C[C@@](F)(C)[C@H](O)CC5)=NC=C4)C=C13	378	CC(C)c1cnc(N2CC(CS(C)(=O)=O)C2)c2cnc(Nc3ccnc(N4CC[C@@H](O)[C@@](C)(F)C4)n3)cc12	72	10.355	3	6.50341	8.91181	7.74448
59	16	15	11	CC(C)C1=CN=C(N2CC(O)C2)C3=CN=C(NC4=NC(N5C[C@@](F)(C)[C@H](O)CC5)=NC=C4)C=C13	369	CC(C)c1cnc(N2CC(O)C2)c2cnc(Nc3ccnc(N4CC[C@@H](O)[C@@](C)(F)C4)n3)cc12	64	8.31361	3	6.42013	8.54264	7.66762
60	16	12	113	CC(C)C1=CN=C(N2CC[C@@H]2C)C3=CN=C(NC4=NC(N5C[C@@](F)(C)[C@H](O)CC5)=NC=C4)C=C13	366	CC(C)c1cnc(N2CC[C@@H]2C)c2cnc(Nc3ccnc(N4CC[C@@H](O)[C@@](C)(F)C4)n3)cc12	66	7.30192	3	6.43449	8.39498	7.68773
61	16	11	0.3	CC(C)C1=CN=C(N2CC[C@H]2C)C3=CN=C(NC4=NC(N5C[C@@](F)(C)[C@H](O)CC5)=NC=C4)C=C13	365	CC(C)c1cnc(N2CC[C@H]2C)c2cnc(Nc3ccnc(N4CC[C@@H](O)[C@@](C)(F)C4)n3)cc12	66	9.87788	3	6.43449	8.4603	7.69094
62	16	9	12	CC(C)C1=CN=C(N2CCC2)C3=CN=C(NC4=NC(N5C[C@@](F)(C)[C@H](O)CC5)=NC=C4)C=C13	363	CC(C)c1cnc(N2CCC2)c2cnc(Nc3ccnc(N4CC[C@@H](O)[C@@](C)(F)C4)n3)cc12	63	8.27582	3	6.40755	8.3854	7.6739
63	16	10	21.5	CC(C)C1=CN=C(N2CCCC2)C3=CN=C(NC4=NC(N5C[C@@](F)(C)[C@H](O)CC5)=NC=C4)C=C13	364	CC(C)c1cnc(N2CCCC2)c2cnc(Nc3ccnc(N4CC[C@@H](O)[C@@](C)(F)C4)n3)cc12	66	8.02256	3	6.40755	8.41949	7.69134
64	16	17	10	CC(C)C1=NC=C(N2C[C@H](O)[C@H]2C)C3=CN=C(NC4=NC(N5C[C@@](F)(C)[C@H](O)CC5)=NC=C4)C=C13	371	CC(C)c1ncc(N2C[C@H](O)[C@H]2C)c2cnc(Nc3ccnc(N4CC[C@@H](O)[C@@](C)(F)C4)n3)cc12	67	8.355	3	6.36076	8.45652	7.6802
65	16	14	9	CC(C)C1=NC=C(N2CC[C@H]2C)C3=CN=C(NC4=NC(N5C[C@@](F)(C)[C@H](O)CC5)=NC=C4)C=C13	368	CC(C)c1ncc(N2CC[C@H]2C)c2cnc(Nc3ccnc(N4CC[C@@H](O)[C@@](C)(F)C4)n3)cc12	66	8.40076	3	6.38614	8.15899	7.69421
66	16	13	12.7	CC(C)C1=NN=C(N2CC[C@H]2C)C3=CN=C(NC4=NC(N5C[C@@](F)(C)[C@H](O)CC5)=NC=C4)C=C13	367	CC(C)c1nnc(N2CC[C@H]2C)c2cnc(Nc3ccnc(N4CC[C@@H](O)[C@@](C)(F)C4)n3)cc12	65	8.2512	3	6.43914	7.57172	7.68236
67	2	CH7233163	0.25	FC(F)(F)COC1=CC(N4CCN(C)CC4)=CC3=C1C2=CN=C(NC5=NC(C6=CN(S(C7CC7)(=O)=O)N=C6)=NC=C5)C=C2N3C(C)C	6	CC(C)n1c2cc(Nc3ccnc(-c4cnn(S(=O)(=O)C5CC5)c4)n3)ncc2c2c(OCC(F)(F)F)cc(N3CCN(C)CC3)cc21	81	9.95706	9	7.97688	8.51731	7.24887
68	16	28	0.4	CC(C)C1=CC=C(N2C[C@H](CS(C)(=O)=O)[C@H]2C)C3=CN=C(NC4=NC(N5C[C@@](F)(CC)[C@H](O)CC5)=NC=C4)C=C13	382	CC[C@]1(F)CN(c2nccc(Nc3cc4c(C(C)C)ccc(N5C[C@H](CS(C)(=O)=O)[C@H]5C)c4cn3)n2)CC[C@H]1O	79	9.75294	3	7.96169	9.13263	7.73138
69	23	psorachromen	23600	CC(C=C2)(C)OC1=C2C=C(C(/C=C/C3=CC=C(O)C=C3)=O)C(O)=C1	417	CC1(C)C=Cc2cc(C(=O)/C=C/c3ccc(O)cc3)c(O)cc2O1	42	4.98209	5	6.82099	6.10833	7.43295
70	45	10	30	CC1(C)CC[C@]2(C(=O)OCCCCO[N+](=O)[O-])CC[C@]3(C)C(=CC[C@@H]4[C@@]5(C)CC[C@H](O)[C@@](C)(CO)[C@@H]5CC[C@]43C)[C@@H]2C1	108	CC1(C)CC[C@]2(C(=O)OCCCCO[N+](=O)[O-])CC[C@]3(C)C(=CC[C@@H]4[C@@]5(C)CC[C@H](O)[C@@](C)(CO)[C@@H]5CC[C@]43C)[C@@H]2C1	97	7.87788	5	7.84177	4.93942	7.59
71	45	17	>20000	CC1(C)CC[C@]2(C(=O)OCCCCO[N+](=O)[O-])CC[C@]3(C)C(=CC[C@@H]4[C@@]5(C)CC[C@H](OC(=O)/C=C/c6ccc7c(c6)OCO7)C(C)(C)[C@@H]5CC[C@]43C)[C@@H]2C1	112	CC1(C)CC[C@]2(C(=O)OCCCCO[N+](=O)[O-])CC[C@]3(C)C(=CC[C@@H]4[C@@]5(C)CC[C@H](OC(=O)/C=C/c6ccc7c(c6)OCO7)C(C)(C)[C@@H]5CC[C@]43C)[C@@H]2C1	115	5.05397	5	8.02928	5.95786	7.53596
72	45	15	>20000	CC1(C)CC[C@]2(C(=O)OCCCCO[N+](=O)[O-])CC[C@]3(C)C(=CC[C@@H]4[C@@]5(C)CC[C@H](OC(=O)c6ccc([N+](=O)[O-])cc6)C(C)(C)[C@@H]5CC[C@]43C)[C@@H]2C1	110	CC1(C)CC[C@]2(C(=O)OCCCCO[N+](=O)[O-])CC[C@]3(C)C(=CC[C@@H]4[C@@]5(C)CC[C@H](OC(=O)c6ccc([N+](=O)[O-])cc6)C(C)(C)[C@@H]5CC[C@]43C)[C@@H]2C1	110	5.05397	5	7.79848	6.61271	7.51196
73	45	18	>20000	CC1(C)CC[C@]2(C(=O)OCCCCO[N+](=O)[O-])CC[C@]3(C)C(=CC[C@@H]4[C@@]5(C)CC[C@H](OC(=O)c6ccccc6)C(C)(C)[C@@H]5CC[C@]43C)[C@@H]2C1	113	CC1(C)CC[C@]2(C(=O)OCCCCO[N+](=O)[O-])CC[C@]3(C)C(=CC[C@@H]4[C@@]5(C)CC[C@H](OC(=O)c6ccccc6)C(C)(C)[C@@H]5CC[C@]43C)[C@@H]2C1	108	5.05397	5	7.577	6.58172	7.55164
74	45	19	>20000	CC1(C)CC[C@]2(C(=O)OCCCCO[N+](=O)[O-])CC[C@]3(C)C(=CC[C@@H]4[C@@]5(C)CC[C@H](OCc6ccccc6)C(C)(C)[C@@H]5CC[C@]43C)[C@@H]2C1	114	CC1(C)CC[C@]2(C(=O)OCCCCO[N+](=O)[O-])CC[C@]3(C)C(=CC[C@@H]4[C@@]5(C)CC[C@H](OCc6ccccc6)C(C)(C)[C@@H]5CC[C@]43C)[C@@H]2C1	109	5.05397	5	7.59971	6.19546	7.56691
75	45	2	>20000	CC1(C)CC[C@]2(C(=O)OCCO[N+](=O)[O-])CC[C@]3(C)C(=CC[C@@H]4[C@@]5(C)CC[C@H](O)C(C)(C)[C@@H]5CC[C@]43C)[C@@H]2C1	106	CC1(C)CC[C@]2(C(=O)OCCO[N+](=O)[O-])CC[C@]3(C)C(=CC[C@@H]4[C@@]5(C)CC[C@H](O)C(C)(C)[C@@H]5CC[C@]43C)[C@@H]2C1	90	5.05397	5	7.67952	5.96118	7.63424
76	46	3	53	NC1=C2C(N(C(C)(C)C)C(C)=C2C3=C(C=CC=C4)C4=CN=C3)=NC=N1	118	Cc1c(-c2cncc3ccccc23)c2c(N)ncnc2n1C(C)(C)C	46	7.63072	5	7.48386	6.83281	7.51336
77	1	5h	134	CC2=CC(C3=CC=C(OC(C4=CC=C(C(F)(F)F)C=C4)=O)C=C3)=NC1=CC=C(Cl)C=C12	2	Cc1cc(-c2ccc(OC(=O)c3ccc(C(F)(F)F)cc3)cc2)nc2ccc(Cl)cc12	46	7.2279	5	6.64928	7.23593	7.56984
78	1	5l	139	CC2=CC(C3=CC=C(OC(C4=CC=C(CCl)C=C4)=O)C=C3)=NC1=CC=C(Cl)C=C12	4	Cc1cc(-c2ccc(OC(=O)c3ccc(CCl)cc3)cc2)nc2ccc(Cl)cc12	46	7.21199	5	6.73193	6.74397	7.50752
79	1	osimertinib	225	ClC1=CC=C(N=C(N3CC(C=CC=C4)=C4C3)C=C2C)C2=C1	261	Cc1cc(N2Cc3ccccc3C2)nc2ccc(Cl)cc12	36	7.00282	5	7.29341	5.12458	7.60033
80	9	5ad	136	CC2=CC(N3CCN(C(C5=CC=CC=C5)C4=CC=CC=C4)CC3)=NC1=CC=C(Cl)C=C12	303	Cc1cc(N2CCN(C(c3ccccc3)c3ccccc3)CC2)nc2ccc(Cl)cc12	57	7.22146	5	7.30072	5.76164	7.58882
81	18	18b	0.7	ClC1=CN=C(NC3=CC=C(N4CCC(N5CCN(C)CC5)CC4)C(C)=C3)N=C1NC2=CC=CC=C2P(C)(C)=O	387	Cc1cc(Nc2ncc(Cl)c(Nc3ccccc3P(C)(C)=O)n2)ccc1N1CCC(N2CCN(C)CC2)CC1	78	9.5099	7	7.67667	8.63908	8.81358
82	18	18i	2.1	ClC4=CN=C(N=C4NC5=CC=CC=C5P(C)(C)=O)NC3=CN=C(C(C)=C3)N2CCC(CC2)N1CCN(CC1)C	394	Cc1cc(Nc2ncc(Cl)c(Nc3ccccc3P(C)(C)=O)n2)cnc1N1CCC(N2CCN(C)CC2)CC1	77	9.03278	7	7.76814	8.53248	8.65446
83	52	6l	7.9	CN(CC4)CCN4C(C=C3)=C(C)C=C3NC1=NC=C2C(N([C@@H]6CC[C@@H](NC(C(C)(C)C)=O)CC6)C(N(C5=C(Cl)C=CC=C5)C2)=O)=N1	178	Cc1cc(Nc2ncc3c(n2)N([C@H]2CC[C@H](NC(=O)C(C)(C)C)CC2)C(=O)N(c2ccccc2Cl)C3)ccc1N1CCN(C)CC1	91	8.45737	2	8.50899	8.03555	7.11097
84	52	6k	6.7	CN(CC4)CCN4C(C=C3)=C(C)C=C3NC1=NC=C2C(N([C@@H]6CC[C@@H](NC(C(C)C)=O)CC6)C(N(C5=C(Cl)C=CC=C5)C2)=O)=N1	177	Cc1cc(Nc2ncc3c(n2)N([C@H]2CC[C@H](NC(=O)C(C)C)CC2)C(=O)N(c2ccccc2Cl)C3)ccc1N1CCN(C)CC1	88	8.52893	2	8.52978	8.06388	7.10036
85	52	6m	15.8	CN(CC4)CCN4C(C=C3)=C(C)C=C3NC1=NC=C2C(N([C@@H]6CC[C@@H](NC(C7CCCC7)=O)CC6)C(N(C5=C(Cl)C=CC=C5)C2)=O)=N1	179	Cc1cc(Nc2ncc3c(n2)N([C@H]2CC[C@H](NC(=O)C4CCCC4)CC2)C(=O)N(c2ccccc2Cl)C3)ccc1N1CCN(C)CC1	92	8.15634	2	8.65112	8.07357	7.11636
86	52	6n	43.1	CN(CC4)CCN4C(C=C3)=C(C)C=C3NC1=NC=C2C(N([C@@H]6CC[C@@H](NC(C7CCCCC7)=O)CC6)C(N(C5=C(Cl)C=CC=C5)C2)=O)=N1	180	Cc1cc(Nc2ncc3c(n2)N([C@H]2CC[C@H](NC(=O)C4CCCCC4)CC2)C(=O)N(c2ccccc2Cl)C3)ccc1N1CCN(C)CC1	95	7.72052	2	8.64731	7.94504	7.10522
87	52	6o	14.4	CN(CC4)CCN4C(C=C3)=C(C)C=C3NC1=NC=C2C(N([C@@H]6CC[C@@H](NC(C7=CC=CC=C7)=O)CC6)C(N(C5=C(Cl)C=CC=C5)C2)=O)=N1	181	Cc1cc(Nc2ncc3c(n2)N([C@H]2CC[C@H](NC(=O)c4ccccc4)CC2)C(=O)N(c2ccccc2Cl)C3)ccc1N1CCN(C)CC1	89	8.19664	2	8.56559	8.09623	7.01487
88	52	6p	35.2	CN(CC4)CCN4C(C=C3)=C(C)C=C3NC1=NC=C2C(N([C@@H]6CC[C@@H](NC(C7=CC=NC=C7)=O)CC6)C(N(C5=C(Cl)C=CC=C5)C2)=O)=N1	182	Cc1cc(Nc2ncc3c(n2)N([C@H]2CC[C@H](NC(=O)c4ccncc4)CC2)C(=O)N(c2ccccc2Cl)C3)ccc1N1CCN(C)CC1	88	7.80846	2	8.56237	8.20687	7.01708
89	19	3b	>10000	CC1=CN=C(NCCN3CCOCC3)N=C1NC2=C(P(C)(C)=O)C=CC=C2	401	Cc1cnc(NCCN2CCOCC2)nc1Nc1ccccc1P(C)(C)=O	55	5.355	7	7.35288	7.29621	8.26799
90	52	6a	45.1	CN(CC4)CCN4C(C=C3)=C(C)C=C3NC1=NC=C2C(N([C@H]6CC[C@@H](NC(CC)=O)C6)C(N(C5=C(Cl)C=CC=C5)C2)=O)=N1	167	CCC(=O)N[C@@H]1CC[C@H](N2C(=O)N(c3ccccc3Cl)Cc3cnc(Nc4ccc(N5CCN(C)CC5)c(C)c4)nc32)C1	82	7.70082	2	8.60136	8.12578	7.11357
91	52	6i	3.1	CN(CC4)CCN4C(C=C3)=C(C)C=C3NC1=NC=C2C(N([C@@H]6CC[C@H](NC(CC)=O)CC6)C(N(C5=C(Cl)C=CC=C5)C2)=O)=N1	175	CCC(=O)N[C@H]1CC[C@@H](N2C(=O)N(c3ccccc3Cl)Cc3cnc(Nc4ccc(N5CCN(C)CC5)c(C)c4)nc32)CC1	85	8.86364	2	8.60538	8.11355	7.06572
92	15	8a	519.9	O=C1N([C@H]2CC[C@H](NC(CC)=O)CC2)C3=NC(NC4=CC(C)=C(N5CCN(C)CC5)C=C4)=NC=C3C(C)=C1C6=C(Cl)C=CC=C6	10	CCC(=O)N[C@H]1CC[C@H](n2c(=O)c(-c3ccccc3Cl)c(C)c3cnc(Nc4ccc(N5CCN(C)CC5)c(C)c4)nc32)CC1	87	6.63908	2	8.5922	8.08905	7.00673
93	15	8b	38.1	O=C1N([C@H]2CC[C@H](NC(CC)=O)CC2)C3=NC(NC4=CC(C)=C(N5CCN(C)CC5)C=C4)=NC=C3C=C1C6=C(Cl)C=CC=C6	11	CCC(=O)N[C@H]1CC[C@H](n2c(=O)c(-c3ccccc3Cl)cc3cnc(Nc4ccc(N5CCN(C)CC5)c(C)c4)nc32)CC1	84	7.77408	2	8.5904	7.766	7.02958
94	52	6w	22.8	CN(CC4)CCN4C(C=C3)=C(C)C=C3NC1=NC=C2C(N([C@@H]6CC[C@@H](NC(CC)=O)CC6)C(N(C5=C(Cl)C=CC=C5)C2C)=O)=N1	189	CCC(=O)N[C@H]1CC[C@H](N2C(=O)N(c3ccccc3Cl)C(C)c3cnc(Nc4ccc(N5CCN(C)CC5)c(C)c4)nc32)CC1	88	7.99707	2	8.56405	7.89685	7.06409
95	52	6v	6.2	CN(CC4)CCN4C(C=C3)=CC(C)=C3NC1=NC=C2C(N([C@@H]6CC[C@@H](NC(CC)=O)CC6)C(N(C5=C(Cl)C=CC=C5)C2C)=O)=N1	188	CCC(=O)N[C@H]1CC[C@H](N2C(=O)N(c3ccccc3Cl)C(C)c3cnc(Nc4ccc(N5CCN(C)CC5)cc4C)nc32)CC1	88	8.56261	2	8.55751	7.91792	7.06897
96	52	6r	8.8	CN(CC4)CCN4C(C=C3)=C(C(F)(F)F)C=C3NC1=NC=C2C(N([C@@H]6CC[C@@H](NC(CC)=O)CC6)C(N(C5=C(Cl)C=CC=C5)C2)=O)=N1	184	CCC(=O)N[C@H]1CC[C@H](N2C(=O)N(c3ccccc3Cl)Cc3cnc(Nc4ccc(N5CCN(C)CC5)c(C(F)(F)F)c4)nc32)CC1	85	8.41052	2	8.23464	8.28602	7.08749
97	15	JND3229	5.8	ClC(C=CC=C4)=C4N(C(N2[C@H]3CC[C@H](NC(CC)=O)CC3)=O)CC1=C2N=C(NC5=CC(C)=C(N6CCN(C)CC6)C=C5)N=C1	40	CCC(=O)N[C@H]1CC[C@H](N2C(=O)N(c3ccccc3Cl)Cc3cnc(Nc4ccc(N5CCN(C)CC5)c(C)c4)nc32)CC1	85	8.59157	2	8.60538	8.04411	7.07996
98	52	6s	13.2	CN(CC4)CCN4C(C=C3)=C(OC)C=C3NC1=NC=C2C(N([C@@H]6CC[C@@H](NC(CC)=O)CC6)C(N(C5=C(Cl)C=CC=C5)C2)=O)=N1	185	CCC(=O)N[C@H]1CC[C@H](N2C(=O)N(c3ccccc3Cl)Cc3cnc(Nc4ccc(N5CCN(C)CC5)c(OC)c4)nc32)CC1	86	8.23443	2	8.46906	7.71229	7.03391
99	52	6t	18.3	CN(CC4)CCN4C(C=C3)=CC=C3NC1=NC=C2C(N([C@@H]6CC[C@@H](NC(CC)=O)CC6)C(N(C5=C(Cl)C=CC=C5)C2)=O)=N1	186	CCC(=O)N[C@H]1CC[C@H](N2C(=O)N(c3ccccc3Cl)Cc3cnc(Nc4ccc(N5CCN(C)CC5)cc4)nc32)CC1	82	8.09255	2	8.32993	7.97828	7.09456
100	52	6u	9.1	CN(CC4)CCN4C(C=C3)=CC(C)=C3NC1=NC=C2C(N([C@@H]6CC[C@@H](NC(CC)=O)CC6)C(N(C5=C(Cl)C=CC=C5)C2)=O)=N1	187	CCC(=O)N[C@H]1CC[C@H](N2C(=O)N(c3ccccc3Cl)Cc3cnc(Nc4ccc(N5CCN(C)CC5)cc4C)nc32)CC1	85	8.39596	2	8.57004	8.10657	7.0838
101	52	6h	596	CN(CC4)CCN4C(C=C3)=C(C)C=C3NC1=NC=C2C(N(C6CN(C(CC)=O)C6)C(N(C5=C(Cl)C=CC=C5)C2)=O)=N1	174	CCC(=O)N1CC(N2C(=O)N(c3ccccc3Cl)Cc3cnc(Nc4ccc(N5CCN(C)CC5)c(C)c4)nc32)C1	76	6.57975	2	8.57371	7.81093	7.09412
102	52	6f	>1000	CN(CC4)CCN4C(C=C3)=C(C)C=C3NC1=NC=C2C(N([C@@H]6CCN(C(CC)=O)C6)C(N(C5=C(Cl)C=CC=C5)C2)=O)=N1	172	CCC(=O)N1CC[C@@H](N2C(=O)N(c3ccccc3Cl)Cc3cnc(Nc4ccc(N5CCN(C)CC5)c(C)c4)nc32)C1	79	6.355	2	8.37416	7.79813	7.06988
103	52	6g	>1000	CN(CC4)CCN4C(C=C3)=C(C)C=C3NC1=NC=C2C(N([C@H]6CCN(C(CC)=O)C6)C(N(C5=C(Cl)C=CC=C5)C2)=O)=N1	173	CCC(=O)N1CC[C@H](N2C(=O)N(c3ccccc3Cl)Cc3cnc(Nc4ccc(N5CCN(C)CC5)c(C)c4)nc32)C1	79	6.355	2	8.37416	7.8448	7.07877
104	52	6c	66.7	CN(CC4)CCN4C(C=C3)=C(C)C=C3NC1=NC=C2C(N(C6CCN(C(CC)=O)CC6)C(N(C5=C(Cl)C=CC=C5)C2)=O)=N1	169	CCC(=O)N1CCC(N2C(=O)N(c3ccccc3Cl)Cc3cnc(Nc4ccc(N5CCN(C)CC5)c(C)c4)nc32)CC1	82	7.53087	2	8.66719	8.02664	7.06572
105	15	8i	>1000	O=C1N([C@@H]2CCCN(C(CC)=O)C2)C3=NC(NC4=CC(C)=C(N5CCN(C)CC5)C=C4)=NC=C3C(C)=C1C6=CC=C(Cl)C=C6	23	CCC(=O)N1CCC[C@@H](n2c(=O)c(-c3ccc(Cl)cc3)c(C)c3cnc(Nc4ccc(N5CCN(C)CC5)c(C)c4)nc32)C1	84	6.355	2	8.56107	7.99714	6.97172
106	15	8h	>1000	O=C1N([C@@H]2CCCN(C(CC)=O)C2)C3=NC(NC4=CC(C)=C(N5CCN(C)CC5)C=C4)=NC=C3C(C)=C1C6=CC(Cl)=CC=C6	22	CCC(=O)N1CCC[C@@H](n2c(=O)c(-c3cccc(Cl)c3)c(C)c3cnc(Nc4ccc(N5CCN(C)CC5)c(C)c4)nc32)C1	84	6.355	2	8.4342	7.80848	6.97725
107	15	8j	>1000	O=C1N([C@@H]2CCCN(C(CC)=O)C2)C3=NC(NC4=CC(C)=C(N5CCN(C)CC5)C=C4)=NC=C3C(C)=C1C6=CC=CC=C6	24	CCC(=O)N1CCC[C@@H](n2c(=O)c(-c3ccccc3)c(C)c3cnc(Nc4ccc(N5CCN(C)CC5)c(C)c4)nc32)C1	84	6.355	2	8.3465	7.85223	6.96937
108	15	8m-A	587.6	O=C1N([C@@H]2CCCN(C(CC)=O)C2)C3=NC(NC4=CC(C)=C(N5CCN(C)CC5)C=C4)=NC=C3C(C)=C1C6=C(C)C=CC=C6	28	CCC(=O)N1CCC[C@@H](n2c(=O)c(-c3ccccc3C)c(C)c3cnc(Nc4ccc(N5CCN(C)CC5)c(C)c4)nc32)C1	87	6.58592	2	8.29403	8.1124	6.96026
109	15	8k	>1000	O=C1N([C@@H]2CCCN(C(CC)=O)C2)C3=NC(NC4=CC(C)=C(N5CCN(C)CC5)C=C4)=NC=C3C(C)=C1C6=C(F)C=CC=C6	25	CCC(=O)N1CCC[C@@H](n2c(=O)c(-c3ccccc3F)c(C)c3cnc(Nc4ccc(N5CCN(C)CC5)c(C)c4)nc32)C1	84	6.355	2	7.96429	7.9325	6.96548
110	65	38	27.5	CN1CCN(C2=CC(C)=C(NC3=NC=C6C(N(C(N(C6C)C5=CC=CC(F)=C5Cl)=O)[C@H]4CN(C(CC)=O)CCC4)=N3)C=C2)CC1	253	CCC(=O)N1CCC[C@@H](N2C(=O)N(c3cccc(F)c3Cl)C(C)c3cnc(Nc4ccc(N5CCN(C)CC5)cc4C)nc32)C1	85	7.91567	2	8.28721	8.11874	7.04316
111	52	6d	>1000	CN(CC4)CCN4C(C=C3)=C(C)C=C3NC1=NC=C2C(N([C@@H]6CCCN(C(CC)=O)C6)C(N(C5=C(Cl)C=CC=C5)C2)=O)=N1	170	CCC(=O)N1CCC[C@@H](N2C(=O)N(c3ccccc3Cl)Cc3cnc(Nc4ccc(N5CCN(C)CC5)c(C)c4)nc32)C1	82	6.355	2	8.36092	7.98177	7.05337
112	15	8 e-B	>1000	O=C1N([C@H]2CCCN(C(CC)=O)C2)C3=NC(NC4=CC(C)=C(N5CCN(C)CC5)C=C4)=NC=C3C(C)=C1C6=C(Cl)C=CC=C6	17	CCC(=O)N1CCC[C@H](n2c(=O)c(-c3ccccc3Cl)c(C)c3cnc(Nc4ccc(N5CCN(C)CC5)c(C)c4)nc32)C1	84	6.355	2	8.32711	7.99718	6.98297
113	52	6e	>1000	CN(CC4)CCN4C(C=C3)=C(C)C=C3NC1=NC=C2C(N([C@H]6CCCN(C(CC)=O)C6)C(N(C5=C(Cl)C=CC=C5)C2)=O)=N1	171	CCC(=O)N1CCC[C@H](N2C(=O)N(c3ccccc3Cl)Cc3cnc(Nc4ccc(N5CCN(C)CC5)c(C)c4)nc32)C1	82	6.355	2	8.36092	7.86187	7.08723
114	51	12a	>1000	OCCC1=CC=CC2=C1NC=C2C3=NC(NC4=CC(NC(CC)=O)=C(F)C=C4OC)=NC=C3	157	CCC(=O)Nc1cc(Nc2nccc(-c3c[nH]c4c(CCO)cccc34)n2)c(OC)cc1F	57	6.355	1	7.75751	7.78665	7.02726
115	51	12f	332.2	COC1=CC(F)=C(NC(CC)=O)C=C1NC2=NC=CC(C3=CN(CCCO)C4=C3C=C(F)C=C4)=N2	162	CCC(=O)Nc1cc(Nc2nccc(-c3cn(CCCO)c4ccc(F)cc34)n2)c(OC)cc1F	60	6.8336	1	6.83122	7.77734	7.05931
116	51	12c	422.3	COC1=CC(F)=C(NC(CC)=O)C=C1NC2=NC=CC(C3=CN(CCCO)C4=C3C=CC=C4)=N2	159	CCC(=O)Nc1cc(Nc2nccc(-c3cn(CCCO)c4ccccc34)n2)c(OC)cc1F	60	6.72938	1	6.54607	7.66059	7.07478
117	51	12d	638.4	COC1=CC(N(C)CCN(C)C)=C(NC(CC)=O)C=C1NC2=NC=CC(C3=CN(CCCO)C4=C3C=CC=C4)=N2	160	CCC(=O)Nc1cc(Nc2nccc(-c3cn(CCCO)c4ccccc34)n2)c(OC)cc1N(C)CCN(C)C	79	6.54991	1	6.62539	8.22587	7.07824
118	51	12b	>1000	COC1=CC(F)=C(NC(CC)=O)C=C1NC2=NC=CC(C3=CN(CCO)C4=C3C=CC=C4)=N2	158	CCC(=O)Nc1cc(Nc2nccc(-c3cn(CCO)c4ccccc34)n2)c(OC)cc1F	57	6.355	1	6.72382	7.8728	7.06992
119	38	26	7	FC(C=C4)=CC=C4C2=C(NC(CCCO)=N2)C1=CC=NC(NC3=C(OC)C=CC(NC(CC)=O)=C3)=C1	78	CCC(=O)Nc1ccc(OC)c(Nc2cc(-c3[nH]c(CCCO)nc3-c3ccc(F)cc3)ccn2)c1	64	8.5099	8	6.34374	7.25681	6.38204
120	43	19b	167	CSC1=NC(C2=CC=C(F)C=C2)=C(C3=CC(NC4=C(OC)C=CC(NC(CC)=O)=C4)=NC=C3)N1	99	CCC(=O)Nc1ccc(OC)c(Nc2cc(-c3[nH]c(SC)nc3-c3ccc(F)cc3)ccn2)c1	58	7.13228	8	6.27742	7.32895	5.52893
121	43	17b	223	FC1=CC=C(C2=C(C3=CC(NC4=CC=CC(NC(CC)=O)=C4)=NC=C3)NC(SC)=N2)C=C1	97	CCC(=O)Nc1cccc(Nc2cc(-c3[nH]c(SC)nc3-c3ccc(F)cc3)ccn2)c1	54	7.0067	8	6.2164	6.33054	5.80981
123	14	8s	0.41	COC(C=C(N3CCC(N5CC(CC#N)C5)CC3)C(CC)=C2)=C2NC1=NC=C(Br)C(NC4=C(P(C)(C)=O)C(OCCO6)=C6C=C4)=N1	349	CCc1cc(Nc2ncc(Br)c(Nc3ccc4c(c3P(C)(C)=O)OCCO4)n2)c(OC)cc1N1CCC(N2CC(CC#N)C2)CC1	87	9.74222	6	7.46631	7.20586	7.8198
124	14	8t	0.12	COC(C=C(N3CCC(N5CC(COC)C5)CC3)C(CC)=C2)=C2NC1=NC=C(Br)C(NC4=C(P(C)(C)=O)C(OCCO6)=C6C=C4)=N1	350	CCc1cc(Nc2ncc(Br)c(Nc3ccc4c(c3P(C)(C)=O)OCCO4)n2)c(OC)cc1N1CCC(N2CC(COC)C2)CC1	90	10.2758	6	7.76368	7.30918	7.88884
125	14	8r	0.08	COC(C=C(N3CCC(N5CC(N(C)C)C5)CC3)C(CC)=C2)=C2NC1=NC=C(Br)C(NC4=C(P(C)(C)=O)C(OCCO6)=C6C=C4)=N1	348	CCc1cc(Nc2ncc(Br)c(Nc3ccc4c(c3P(C)(C)=O)OCCO4)n2)c(OC)cc1N1CCC(N2CC(N(C)C)C2)CC1	91	10.4519	6	7.44863	7.5459	8.20609
126	14	8e	0.15	COC(C=C(N3CCC(N6CC(N(C)C)C6)CC3)C(CC)=C2)=C2NC1=NC=C(Br)C(NC4=C(P(C)(C)=O)C(OCO5)=C5C=C4)=N1	334	CCc1cc(Nc2ncc(Br)c(Nc3ccc4c(c3P(C)(C)=O)OCO4)n2)c(OC)cc1N1CCC(N2CC(N(C)C)C2)CC1	88	10.1789	6	7.4597	7.3772	8.05626
127	14	8f	0.08	COC(C=C(N3CCC(N5CC(N(C)C)C5)CC3)C(CC)=C2)=C2NC1=NC=C(Br)C(NC4=C(P(C)(C)=O)C(N=CC=N6)=C6C=C4)=N1	335	CCc1cc(Nc2ncc(Br)c(Nc3ccc4nccnc4c3P(C)(C)=O)n2)c(OC)cc1N1CCC(N2CC(N(C)C)C2)CC1	89	10.4519	6	7.46024	7.59279	8.38287
128	14	8g	0.27	COC(C=C(N3CCC(N5CCCN(C)CC5)CC3)C(CC)=C2)=C2NC1=NC=C(Br)C(NC4=C(P(C)(C)=O)C(N=CC=N6)=C6C=C4)=N1	336	CCc1cc(Nc2ncc(Br)c(Nc3ccc4nccnc4c3P(C)(C)=O)n2)c(OC)cc1N1CCC(N2CCCN(C)CC2)CC1	92	9.92364	6	7.58267	7.75683	8.27922
129	6	23	0.3	COC(C=C(N5CCC(N6CCN(CCS(=O)(C)=O)CC6)CC5)C(CC)=C4)=C4NC1=NC(NC2=CC=C3C(N=CC=N3)=C2P(C)(C)=O)=C(Br)C=N1	295	CCc1cc(Nc2ncc(Br)c(Nc3ccc4nccnc4c3P(C)(C)=O)n2)c(OC)cc1N1CCC(N2CCN(CCS(C)(=O)=O)CC2)CC1	98	9.87788	6	7.5517	7.90499	8.41372
130	14	8c	0.84	COC(C=C(N3CCC(N6CC(COC)C6)CC3)C(CC)=C2)=C2NC1=NC=C(Br)C(NC5=C(P(C)(C)=O)N4C(C=C5)=NC=N4)=N1	332	CCc1cc(Nc2ncc(Br)c(Nc3ccc4ncnn4c3P(C)(C)=O)n2)c(OC)cc1N1CCC(N2CC(COC)C2)CC1	86	9.43072	6	7.81767	7.74945	7.7471
131	14	8a	0.67	COC(C=C(N3CCC(N6CCN(CC)CC6)CC3)C(CC)=C2)=C2NC1=NC=C(Br)C(NC5=C(P(C)(C)=O)C4=NC=NN4C=C5)=N1	330	CCc1cc(Nc2ncc(Br)c(Nc3ccn4ncnc4c3P(C)(C)=O)n2)c(OC)cc1N1CCC(N2CCN(CC)CC2)CC1	90	9.52893	6	7.52098	7.68496	8.23422
132	14	8b	0.93	COC(C=C(N3CCC(N6CCOCC6)CC3)C(CC)=C2)=C2NC1=NC=C(Br)C(NC5=C(P(C)(C)=O)C4=NC=NN4C=C5)=N1	331	CCc1cc(Nc2ncc(Br)c(Nc3ccn4ncnc4c3P(C)(C)=O)n2)c(OC)cc1N1CCC(N2CCOCC2)CC1	83	9.38652	6	7.45645	7.40256	7.53961
134	14	8l	0.28	COC(C=C(N3CCC(N5CC(N(C)CC)C5)CC3)C(C)=C2)=C2NC1=NC=C(Br)C(NC4=C(P(C)(C)=O)C(OCCO6)=C6C=C4)=N1	342	CCN(C)C1CN(C2CCN(c3cc(OC)c(Nc4ncc(Br)c(Nc5ccc6c(c5P(C)(C)=O)OCCO6)n4)cc3C)CC2)C1	91	9.90784	6	7.46755	7.61147	8.03275
135	14	8p	0.41	COC(C=C(N3CCC(N5C[C@@H](OCC)CC5)CC3)C(C)=C2)=C2NC1=NC=C(Br)C(NC4=C(P(C)(C)=O)C(OCCO6)=C6C=C4)=N1	346	CCO[C@H]1CCN(C2CCN(c3cc(OC)c(Nc4ncc(Br)c(Nc5ccc6c(c5P(C)(C)=O)OCCO6)n4)cc3C)CC2)C1	90	9.74222	6	7.41757	7.40145	7.7404
136	14	8j	0.09	COC(C=C(N3CCC(N5CC(OCC)C5)CC3)C(C)=C2)=C2NC1=NC=C(Br)C(NC4=C(P(C)(C)=O)C(OCCO6)=C6C=C4)=N1	339	CCOC1CN(C2CCN(c3cc(OC)c(Nc4ncc(Br)c(Nc5ccc6c(c5P(C)(C)=O)OCCO6)n4)cc3C)CC2)C1	87	10.4008	6	7.42473	7.22802	7.73799
137	14	8i	0.43	COC(C=C(N3CCC(N5CC(OCC)C5)CC3)C(C)=C2)=C2NC1=NC=C(Br)C(NC4=C(P(C)(C)=O)C(N=CC=N6)=C6C=C4)=N1	338	CCOC1CN(C2CCN(c3cc(OC)c(Nc4ncc(Br)c(Nc5ccc6nccnc6c5P(C)(C)=O)n4)cc3C)CC2)C1	85	9.72153	6	7.42724	7.60323	7.52985
138	14	8d	0.67	COC(C=C(N3CCC(N6CC(OCC)C6)CC3)C(CC)=C2)=C2NC1=NC=C(Br)C(NC5=C(P(C)(C)=O)N4C(C=C5)=NC=N4)=N1	333	CCOC1CN(C2CCN(c3cc(OC)c(Nc4ncc(Br)c(Nc5ccc6ncnn6c5P(C)(C)=O)n4)cc3CC)CC2)C1	86	9.52893	6	7.41456	7.4565	7.85385
139	25	HCD3514	1	CN(CC6)CCN6C(CC5)CCN5C(C=C4)=C(OC(C)C)C=C4NC1=NC=C(Cl)C(C2=CN(S(CC)(=O)=O)C3C2C=CC=C3)=N1	423	CCS(=O)(=O)N1C=C(c2nc(Nc3ccc(N4CCC(N5CCN(C)CC5)CC4)c(OC(C)C)c3)ncc2Cl)C2C=CC=CC21	89	9.355	7	7.18537	8.04756	8.676
140	47	afatinib	25	CN(C)C\C=C\C(=O)NC1=C(O[C@H]2CCOC2)C=C2N=CN=C(NC3=CC(Cl)=C(F)C=C3)C2=C1	143	CN(C)C/C=C/C(=O)Nc1cc2c(Nc3ccc(F)c(Cl)c3)ncnc2cc1O[C@H]1CCOC1	59	7.95706	5	6.83077	6.39049	7.56388
141	42	19b	364	O=C(NCC1=CC=CC(C6=NC(C4=CC=C(F)C=C4)=C(N6)C2=CC=NC5=C2C=C(N5)C3=CC=CC=C3)=C1)/C=C/CN(C)C	96	CN(C)C/C=C/C(=O)NCc1cccc(-c2nc(-c3ccc(F)cc3)c(-c3ccnc4[nH]c(-c5ccccc5)cc34)[nH]2)c1	74	6.7939	8	7.11003	7.29201	6.37341
142	63	b30	7.2	CN(C)C(CC6)CCN6C(C=N5)=CC=C5NC1=NC=C2C(C(N4CCC(CO)CC4)=NC(NC3=CC=C(F)C=C3)=N2)=C1	227	CN(C)C1CCN(c2ccc(Nc3cc4c(N5CCC(CO)CC5)nc(Nc5ccc(F)cc5)nc4cn3)nc2)CC1	80	8.49767	9	7.61117	7.80095	8.28533
143	63	b29	82.9	CN(C)C(CC6)CCN6C(C=N5)=CC=C5NC1=NC=C2C(C(N4CCC(CO)CC4)=NC(NC3=CC=CC=C3)=N2)=C1	226	CN(C)C1CCN(c2ccc(Nc3cc4c(N5CCC(CO)CC5)nc(Nc5ccccc5)nc4cn3)nc2)CC1	80	7.43645	9	7.48792	7.45358	7.85607
144	63	b4	62.2	CN(C)C(CC5)CCN5C(C=N4)=CC=C4NC1=NC=C2C(C(N3CCCC3)=NC(NC6=CC=CC=C6)=N2)=C1	216	CN(C)C1CCN(c2ccc(Nc3cc4c(N5CCCC5)nc(Nc5ccccc5)nc4cn3)nc2)CC1	73	7.56121	9	7.419	8.67704	7.62287
145	63	b9	15	CN(C)C(CC5)CCN5C(C=N4)=CC=C4NC1=NC=C2C(C(N3CCCCC3)=NC(NC6=CC=CC=C6)=N2)=C1	218	CN(C)C1CCN(c2ccc(Nc3cc4c(N5CCCCC5)nc(Nc5ccccc5)nc4cn3)nc2)CC1	76	8.17891	9	7.42435	8.3508	7.83263
146	63	b14	28	CN(C)C(CC6)CCN6C(C=N5)=CC=C5NC1=NC=C2C(C(N4CCOCC4)=NC(NC3=CC=C(F)C=C3)=N2)=C1	221	CN(C)C1CCN(c2ccc(Nc3cc4c(N5CCOCC5)nc(Nc5ccc(F)cc5)nc4cn3)nc2)CC1	74	7.90784	9	7.48642	7.31026	7.70996
147	63	b11	54.1	CN(C)C(CC5)CCN5C(C=N4)=CC=C4NC1=NC=C2C(C(N3CCOCC3)=NC(NC6=CC=CC=C6)=N2)=C1	220	CN(C)C1CCN(c2ccc(Nc3cc4c(N5CCOCC5)nc(Nc5ccccc5)nc4cn3)nc2)CC1	74	7.6218	9	7.4034	6.96763	7.39106
148	63	b16	53.6	CN(C)C(CC6)CCN6C(C=N5)=CC=C5NC1=NC=C2C(C(N4CCOCC4)=NC(NC3=CC=CN=C3)=N2)=C1	222	CN(C)C1CCN(c2ccc(Nc3cc4c(N5CCOCC5)nc(Nc5cccnc5)nc4cn3)nc2)CC1	73	7.62584	9	7.57285	7.13499	7.21157
149	12	14ak	55	CN(C)C(CC6)CCN6C(C=C3)=CC=C3NC1=NC=C2C(N(C5CCCC5)C(CNC4=CC=CC=C4)=C2)=N1	313	CN(C)C1CCN(c2ccc(Nc3ncc4cc(CNc5ccccc5)n(C5CCCC5)c4n3)cc2)CC1	77	7.61464	9	7.39168	7.94792	7.99063
150	50	C9	331	CN(C)C(CC6)CCN6C(C=C4)=CC=C4NC1=NC=C2C(N(C5CCOCC5)C(SC3=CC=CC=C3)=N2)=N1	153	CN(C)C1CCN(c2ccc(Nc3ncc4nc(Sc5ccccc5)n(C5CCOCC5)c4n3)cc2)CC1	73	6.83517	9	7.13038	7.13161	7.59741
151	12	14ai	17	CN(CCN(C)C)C(C=C3)=CC=C3NC1=NC=C2C(N(C5CCCC5)C(CNC4=CC=CC=C4)=C2)=N1	311	CN(C)CCN(C)c1ccc(Nc2ncc3cc(CNc4ccccc4)n(C4CCCC4)c3n2)cc1	73	8.12455	9	6.75294	8.20883	7.42289
152	63	b27	24.7	CN(C)CCN(C)C2=NC(NC4=CC=C(F)C=C4)=NC1=CN=C(NC3=CC=C(N5CCC(N(C)C)CC5)C=N3)C=C12	224	CN(C)CCN(C)c1nc(Nc2ccc(F)cc2)nc2cnc(Nc3ccc(N4CCC(N(C)C)CC4)cn3)cc12	80	7.9623	9	7.56452	7.58425	6.95628
153	50	C12	114	CN(CCOC1=CC=C(NC5=NC=C4N=C(N(C4=N5)C3CCOCC3)SC2=CC=C(F)C=C2)C=C1)C	155	CN(C)CCOc1ccc(Nc2ncc3nc(Sc4ccc(F)cc4)n(C4CCOCC4)c3n2)cc1	65	7.2981	9	6.44805	7.49474	7.46963
154	50	C11	805	CN(C)CCOC5=CC=C(C=C5)NC2=NC=C1N=C(SC4=CC(F)=CC=C4)N(C3CCOCC3)C1=N2	154	CN(C)CCOc1ccc(Nc2ncc3nc(Sc4cccc(F)c4)n(C4CCOCC4)c3n2)cc1	65	6.4492	9	6.62027	7.67138	7.37171
155	50	C7	556	CN(C)CCOC(C=C4)=CC=C4NC1=NC=C2C(N(C5CCOCC5)C(SC3=CC=CC=C3)=N2)=N1	152	CN(C)CCOc1ccc(Nc2ncc3nc(Sc4ccccc4)n(C4CCOCC4)c3n2)cc1	65	6.60993	9	6.57193	7.62271	7.05007
156	63	b31	51.9	CN(C)C(CC5)CCN5C(C=N4)=CC=C4NC1=NC=C2C(C(N(C)CCCO)=NC(NC3=CC=C(F)C=C3)=N2)=C1	228	CN(CCCO)c1nc(Nc2ccc(F)cc2)nc2cnc(Nc3ccc(N4CCC(N(C)C)CC4)cn3)cc12	76	7.63983	9	7.58892	7.17942	7.5622
157	63	b28	51.3	OCCN(C)C2=NC(NC4=CC=CC=C4)=NC1=CN=C(NC3=CC=C(N5CCC(N(C)C)CC5)C=N3)C=C12	225	CN(CCO)c1nc(Nc2ccccc2)nc2cnc(Nc3ccc(N4CCC(N(C)C)CC4)cn3)cc12	73	7.64488	9	7.49296	6.52081	7.0466
158	63	b8	23	CN(CC5)CCN5C(C=N4)=CC=C4NC1=NC=C2C(C(N3CCCCC3)=NC(NC6=CC=CC=C6)=N2)=C1	217	CN1CCN(c2ccc(Nc3cc4c(N5CCCCC5)nc(Nc5ccccc5)nc4cn3)nc2)CC1	70	7.99327	9	7.35118	8.47731	7.12939
159	63	b10	56.2	CN(CC5)CCN5C(C=N4)=CC=C4NC1=NC=C2C(C(N3CCOCC3)=NC(NC6=CC=CC=C6)=N2)=C1	219	CN1CCN(c2ccc(Nc3cc4c(N5CCOCC5)nc(Nc5ccccc5)nc4cn3)nc2)CC1	68	7.60526	9	7.13261	7.42933	6.77468
160	21	LS-106	3.1	ClC1=CN=C(NC3=CC=C(N4CCN(C)CC4)C(Br)=C3)N=C1NC2=CC=CC=C2P(C)(C)=O	410	CN1CCN(c2ccc(Nc3ncc(Cl)c(Nc4ccccc4P(C)(C)=O)n3)cc2Br)CC1	60	8.86364	7	7.88113	8.32553	8.4882
161	12	14aj	10	CN(CC6)CCN6C(C=C3)=CC=C3NC1=NC=C2C(N(C5CCCC5)C(CNC4=CC=CC=C4)=C2)=N1	312	CN1CCN(c2ccc(Nc3ncc4cc(CNc5ccccc5)n(C5CCCC5)c4n3)cc2)CC1	71	8.355	9	7.0427	7.72815	7.4621
162	53	D12	41	CN(CC4)CCN4C(C=C3)=CC=C3NC1=NC=C2C(N([C@H]6CN(C(CO)=O)CCC6)C(NC5=CC=C(F)C=C5)=N2)=N1	197	CN1CCN(c2ccc(Nc3ncc4nc(Nc5ccc(F)cc5)n([C@@H]5CCCN(C(=O)CO)C5)c4n3)cc2)CC1	75	7.74222	9	6.64313	7.0323	6.92574
163	53	B2	122	CN(CC4)CCN4C(C=C3)=CC=C3NC1=NC=C2C(N([C@H]6CN(C(OC(C)(C)C)=O)CC6)C(NC5=CC=C(F)C=C5)=N2)=N1	192	CN1CCN(c2ccc(Nc3ncc4nc(Nc5ccc(F)cc5)n([C@@H]5CCN(C(=O)OC(C)(C)C)C5)c4n3)cc2)CC1	81	7.26864	9	6.97542	6.34404	7.73791
164	65	12	22	CN1CCN(C2=CC=C(NC3=NC=C5C(N(C(NC6=CC=C(F)C=C6)=N5)[C@H]4CN(CC4)S(C)(=O)=O)=N3)C=C2)CC1	244	CN1CCN(c2ccc(Nc3ncc4nc(Nc5ccc(F)cc5)n([C@@H]5CCN(S(C)(=O)=O)C5)c4n3)cc2)CC1	72	8.01258	9	7.23533	6.99997	7.03706
165	65	13	41	CN1CCN(C2=CC=C(NC3=NC=C5C(N(C(NC6=CC=C(F)C=C6)=N5)[C@@H]4CN(C(CO)=O)CCC4)=N3)C=C2)CC1	245	CN1CCN(c2ccc(Nc3ncc4nc(Nc5ccc(F)cc5)n([C@H]5CCCN(C(=O)CO)C5)c4n3)cc2)CC1	75	7.74222	9	6.64313	7.13011	7.0202
166	53	D11	22	CN(CC4)CCN4C(C=C3)=CC=C3NC1=NC=C2C(N([C@@H]6CN(S(C7CC7)(=O)=O)CC6)C(NC5=CC=C(F)C=C5)=N2)=N1	196	CN1CCN(c2ccc(Nc3ncc4nc(Nc5ccc(F)cc5)n([C@H]5CCN(S(=O)(=O)C6CC6)C5)c4n3)cc2)CC1	76	8.01258	9	7.31462	7.4168	7.11987
167	53	D4	40	CN(CC4)CCN4C(C=C3)=CC=C3NC1=NC=C2C(N([C@H]6CN(S(C7CC7)(=O)=O)CC6)C(NC5=CC=CC=C5)=N2)=N1	193	CN1CCN(c2ccc(Nc3ncc4nc(Nc5ccccc5)n([C@@H]5CCN(S(=O)(=O)C6CC6)C5)c4n3)cc2)CC1	76	7.75294	9	7.0789	7.20252	6.80138
168	65	11	18	CN1CCN(C2=CC=C(NC3=NC=C5C(N(C(NC6=CC=CC=C6)=N5)[C@H]4CN(CC4)S(C)(=O)=O)=N3)C=C2)CC1	243	CN1CCN(c2ccc(Nc3ncc4nc(Nc5ccccc5)n([C@@H]5CCN(S(C)(=O)=O)C5)c4n3)cc2)CC1	72	8.09973	9	7.01737	6.91212	6.7671
169	65	10	40	CN1CCN(C2=CC=C(NC3=NC=C6C(N(C(NC7=CC=CC=C7)=N6)[C@@H]5CN(CC5)S(C4CC4)(=O)=O)=N3)C=C2)CC1	242	CN1CCN(c2ccc(Nc3ncc4nc(Nc5ccccc5)n([C@H]5CCN(S(=O)(=O)C6CC6)C5)c4n3)cc2)CC1	76	7.75294	9	7.0789	7.20112	6.79906
170	50	C6	529	CN(CC6)CCN6C(C=C4)=CC=C4NC1=NC=C2C(N([C@H]5CC[C@@H](O)CC5)C(SC3=CC=CC=C3)=N2)=N1	151	CN1CCN(c2ccc(Nc3ncc4nc(Sc5ccccc5)n([C@H]5CC[C@@H](O)CC5)c4n3)cc2)CC1	70	6.63154	9	7.04616	7.21285	7.06306
171	50	C5	892	CN(CC6)CCN6C(C=C4)=CC=C4NC1=NC=C2C(N(C5CCOCC5)C(SC3=CC=CC=C3)=N2)=N1	150	CN1CCN(c2ccc(Nc3ncc4nc(Sc5ccccc5)n(C5CCOCC5)c4n3)cc2)CC1	67	6.40464	9	6.88156	7.07302	6.63589
172	65	14c	13	O=C3C1=C(NC2=CC=C(C=C2N3CC4=CC=CC=C4)F)C=CC(OC5=CC=C(N6CCN(C)CC6)C=C5)=C1	249	CN1CCN(c2ccc(Oc3ccc4c(c3)C(=O)N(Cc3ccccc3)c3cc(F)ccc3N4)cc2)CC1	67	8.24106	5	7.54026	7.88187	7.49051
173	18	18j	33.5	ClC1=CN=C(NC3=CC(Cl)=C(N4CCC(N5CCN(C)CC5)CC4)C(Cl)=C3)N=C1NC2=CC=CC=C2P(C)(C)=O	395	CN1CCN(C2CCN(c3c(Cl)cc(Nc4ncc(Cl)c(Nc5ccccc5P(C)(C)=O)n4)cc3Cl)CC2)CC1	75	7.82996	7	7.6579	8.55234	8.50497
174	18	18k	0.7	ClC1=CN=C(NC3=C(Cl)C=C(N4CCC(N5CCN(C)CC5)CC4)C(Cl)=C3)N=C1NC2=CC=CC=C2P(C)(C)=O	396	CN1CCN(C2CCN(c3cc(Cl)c(Nc4ncc(Cl)c(Nc5ccccc5P(C)(C)=O)n4)cc3Cl)CC2)CC1	75	9.5099	7	7.9344	8.68574	8.57787
175	18	18g	3.3	BrC1=CN=C(NC3=CC=C(N4CCC(N5CCN(C)CC5)CC4)C(Cl)=C3)N=C1NC2=CC=CC=C2P(C)(C)=O	392	CN1CCN(C2CCN(c3ccc(Nc4ncc(Br)c(Nc5ccccc5P(C)(C)=O)n4)cc3Cl)CC2)CC1	75	8.83649	7	8.40608	8.66946	8.73574
176	18	18h	>1000	ClC1=CC(NC3=NC=C(C(F)(F)F)C(NC5=CC=CC=C5P(C)(C)=O)=N3)=CC=C1N2CCC(N4CCN(C)CC4)CC2	393	CN1CCN(C2CCN(c3ccc(Nc4ncc(C(F)(F)F)c(Nc5ccccc5P(C)(C)=O)n4)cc3Cl)CC2)CC1	78	6.355	7	7.6291	8.09416	8.53347
177	18	18d	3.5	ClC1=CN=C(NC3=CC=C(N4CCC(N5CCN(C)CC5)CC4)C(C(F)(F)F)=C3)N=C1NC2=CC=CC=C2P(C)(C)=O	389	CN1CCN(C2CCN(c3ccc(Nc4ncc(Cl)c(Nc5ccccc5P(C)(C)=O)n4)cc3C(F)(F)F)CC2)CC1	78	8.81093	7	7.67786	8.41497	9.03263
178	18	18e	23.1	ClC1=CN=C(NC3=CC=C(N4CCC(N5CCN(C)CC5)CC4)C(C(F)F)=C3)N=C1NC2=CC=CC=C2P(C)(C)=O	390	CN1CCN(C2CCN(c3ccc(Nc4ncc(Cl)c(Nc5ccccc5P(C)(C)=O)n4)cc3C(F)F)CC2)CC1	78	7.99139	7	7.62434	8.41856	9.00928
179	18	18f	0.6	ClC1=CN=C(NC3=CC=C(N4CCC(N5CCN(C)CC5)CC4)C(Cl)=C3)N=C1NC2=CC=CC=C2P(C)(C)=O	391	CN1CCN(C2CCN(c3ccc(Nc4ncc(Cl)c(Nc5ccccc5P(C)(C)=O)n4)cc3Cl)CC2)CC1	75	9.57685	7	7.68608	8.59255	8.57876
180	18	18c	12.9	ClC1=CN=C(NC3=CC=C(N4CCC(N5CCN(C)CC5)CC4)C(OC(F)(F)F)=C3)N=C1NC2=CC=CC=C2P(C)(C)=O	388	CN1CCN(C2CCN(c3ccc(Nc4ncc(Cl)c(Nc5ccccc5P(C)(C)=O)n4)cc3OC(F)(F)F)CC2)CC1	79	8.24441	7	7.63105	8.5029	8.82658
181	12	14al	94	CN7CCN(CC7)C(CC6)CCN6C(C=C3)=CC=C3NC1=NC=C2C(N(C5CCCC5)C(CNC4=CC=CC=C4)=C2)=N1	314	CN1CCN(C2CCN(c3ccc(Nc4ncc5cc(CNc6ccccc6)n(C6CCCC6)c5n4)cc3)CC2)CC1	86	7.38187	9	8.13283	7.92665	7.60713
183	16	22	1.1	CC(C)C1=CN=C(N2CC(C(NC)=O)C2)C3=CN=C(NC4=NC(N5C[C@@](F)(C)[C@H](O)CC5)=NC=C4)C=C13	376	CNC(=O)C1CN(c2ncc(C(C)C)c3cc(Nc4ccnc(N5CC[C@@H](O)[C@@](C)(F)C5)n4)ncc23)C1	70	9.31361	3	6.41705	8.52094	7.67952
184	16	5	105	O[C@@H]([C@@H](F)C1)CCN1C2=NC=CC(NC3=NC=C(C(NC)=O)C(NC(C)C)=C3)=N2	359	CNC(=O)c1cnc(Nc2ccnc(N3CC[C@@H](O)[C@@H](F)C3)n2)cc1NC(C)C	55	7.33381	3	7.78789	7.12839	7.58745
185	16	4	266	OC(CC1)CCN1C2=NC=CC(NC3=NC=C(C(NC)=O)C(NC(C)C)=C3)=N2	358	CNC(=O)c1cnc(Nc2ccnc(N3CCC(O)CC3)n2)cc1NC(C)C	55	6.93012	3	7.85815	7.22357	7.58335
187	16	8	6.5	CC(C)C1=CN=C(NC)C2=CN=C(NC3=NC(N4C[C@@](F)(C)[C@H](O)CC4)=NC=C3)C=C12	362	CNc1ncc(C(C)C)c2cc(Nc3ccnc(N4CC[C@@H](O)[C@@](C)(F)C4)n3)ncc12	59	8.54209	3	6.41941	8.29813	7.69202
188	16	6	46	O[C@@H]([C@@H](F)C1)CCN1C2=NC=CC(NC3=NC=C4C(C(C(C)C)=CN=C4NC)=C3)=N2	360	CNc1ncc(C(C)C)c2cc(Nc3ccnc(N4CC[C@@H](O)[C@@H](F)C4)n3)ncc12	56	7.69224	3	7.79762	7.73432	7.64739
189	16	7	298	CC(C)C1=NN=C(NC)C2=CN=C(NC3=NC(N4C[C@H](F)[C@H](O)CC4)=NC=C3)C=C12	361	CNc1nnc(C(C)C)c2cc(Nc3ccnc(N4CC[C@@H](O)[C@@H](F)C4)n3)ncc12	55	6.88078	3	7.59539	6.84813	7.5951
190	16	31	0.7	CC(C)C1=CC=C(N2C[C@H](CS(C)(=O)=O)[C@H]2C)C3=CN=C(NC4=NC(N5CC(F)(F)[C@H](OC)[C@H](O)C5)=NC=C4)C=C13	385	CO[C@@H]1[C@H](O)CN(c2nccc(Nc3cc4c(C(C)C)ccc(N5C[C@H](CS(C)(=O)=O)[C@H]5C)c4cn3)n2)CC1(F)F	77	9.5099	3	7.92619	8.52545	7.72898
191	16	30	0.5	CC(C)C1=CC=C(N2C[C@H](CS(C)(=O)=O)[C@H]2C)C3=CN=C(NC4=NC(N5C[C@H](F)[C@H](OC)CC5)=NC=C4)C=C13	384	CO[C@@H]1CCN(c2nccc(Nc3cc4c(C(C)C)ccc(N5C[C@H](CS(C)(=O)=O)[C@H]5C)c4cn3)n2)C[C@@H]1F	76	9.65603	3	7.88172	8.7813	7.73646
192	13	9e	>500	COC(C=C(N(C)CCN(C)C)C(NC(C5=CN=CC=C5)=O)=C2)=C2NC1=NC=CC(C3=CN(C)C4=C3C=CC=C4)=N1	319	COc1cc(N(C)CCN(C)C)c(NC(=O)c2cccnc2)cc1Nc1nccc(-c2cn(C)c3ccccc23)n1	75	6.65603	1	6.71195	7.69161	7.09093
193	13	9b	420	COC(C=C(N(C)CCN(C)C)C(NC(C5=CC(Cl)=NC=C5)=O)=C2)=C2NC1=NC=CC(C3=CN(C)C4=C3C=CC=C4)=N1	316	COc1cc(N(C)CCN(C)C)c(NC(=O)c2ccnc(Cl)c2)cc1Nc1nccc(-c2cn(C)c3ccccc23)n1	75	6.73175	1	6.7234	7.90222	7.08108
194	13	22a	137	COC(C=C(N(C)CCN(C)C)C(NC(C5=CC(Cl)=NC=C5)=O)=C2)=C2NC1=NC=CC(C3=CN(CCCO)C4=C3C=CC=C4)=N1	327	COc1cc(N(C)CCN(C)C)c(NC(=O)c2ccnc(Cl)c2)cc1Nc1nccc(-c2cn(CCCO)c3ccccc23)n1	82	7.21828	1	6.6662	8.52622	7.12401
195	13	9c	>500	COC(C=C(N(C)CCN(C)C)C(NC(C5=CC(O)=NC=C5)=O)=C2)=C2NC1=NC=CC(C3=CN(C)C4=C3C=CC=C4)=N1	317	COc1cc(N(C)CCN(C)C)c(NC(=O)c2ccnc(O)c2)cc1Nc1nccc(-c2cn(C)c3ccccc23)n1	76	6.65603	1	6.69747	8.03362	7.06564
196	13	9a	>500	COC(C=C(N(C)CCN(C)C)C(NC(C5=CC=NC=C5)=O)=C2)=C2NC1=NC=CC(C3=CN(C)C4=C3C=CC=C4)=N1	315	COc1cc(N(C)CCN(C)C)c(NC(=O)c2ccncc2)cc1Nc1nccc(-c2cn(C)c3ccccc23)n1	75	6.65603	1	6.60333	7.60254	7.08411
197	13	9d	>500	COC(C=C(N(C)CCN(C)C)C(NC(C5=C(OC)C=NC=C5)=O)=C2)=C2NC1=NC=CC(C3=CN(C)C4=C3C=CC=C4)=N1	318	COc1cc(N(C)CCN(C)C)c(NC(=O)c2ccncc2OC)cc1Nc1nccc(-c2cn(C)c3ccccc23)n1	79	6.65603	1	6.9655	8.08153	7.12609
198	13	15b	>500	COC(C=C(N(C)CCN(C)C)C(NC(C5=NC=NC=C5)=O)=C2)=C2NC1=NC6=C(C=CC=N6)C(C3=CN(C)C4=C3C=CC=C4)=N1	325	COc1cc(N(C)CCN(C)C)c(NC(=O)c2ccncn2)cc1Nc1nc(-c2cn(C)c3ccccc23)c2cccnc2n1	79	6.65603	1	6.77408	8.01681	7.08772
199	13	9h	242	COC(C=C(N(C)CCN(C)C)C(NC(C5=NC=NC=C5)=O)=C2)=C2NC1=NC=CC(C3=CN(C)C4=C3C=CC=C4)=N1	322	COc1cc(N(C)CCN(C)C)c(NC(=O)c2ccncn2)cc1Nc1nccc(-c2cn(C)c3ccccc23)n1	74	6.97118	1	6.5983	8.43801	7.13185
200	13	22c	161	COC(C=C(N(C)CCN(C)C)C(NC(C5=NC=NC=C5)=O)=C2)=C2NC1=NC=CC(C3=CN(CCCO)C4=C3C=CC=C4)=N1	328	COc1cc(N(C)CCN(C)C)c(NC(=O)c2ccncn2)cc1Nc1nccc(-c2cn(CCCO)c3ccccc23)n1	81	7.14817	1	6.50742	8.75986	7.14224
201	13	15c	>500	COC(C=C(N(C)CCN(C)C)C(NC(C5=CN(C)C=N5)=O)=C2)=C2NC1=NC6=C(C=CC=N6)C(C3=CN(C)C4=C3C=CC=C4)=N1	326	COc1cc(N(C)CCN(C)C)c(NC(=O)c2cn(C)cn2)cc1Nc1nc(-c2cn(C)c3ccccc23)c2cccnc2n1	81	6.65603	1	6.91264	7.90328	7.10942
202	13	9g	>500	COC(C=C(N(C)CCN(C)C)C(NC(C5=NC=CN=C5)=O)=C2)=C2NC1=NC=CC(C3=CN(C)C4=C3C=CC=C4)=N1	321	COc1cc(N(C)CCN(C)C)c(NC(=O)c2cnccn2)cc1Nc1nccc(-c2cn(C)c3ccccc23)n1	74	6.65603	1	7.11542	8.57444	7.12321
203	13	9i	>500	COC(C=C(N(C)CCN(C)C)C(NC(C5=NC=CC=N5)=O)=C2)=C2NC1=NC=CC(C3=CN(C)C4=C3C=CC=C4)=N1	323	COc1cc(N(C)CCN(C)C)c(NC(=O)c2ncccn2)cc1Nc1nccc(-c2cn(C)c3ccccc23)n1	74	6.65603	1	6.82432	8.73968	7.09141
204	13	9j	>500	COC(C=C(N(C)CCN(C)C)C(NC(C5=NC=CN5C)=O)=C2)=C2NC1=NC=CC(C3=CN(C)C4=C3C=CC=C4)=N1	324	COc1cc(N(C)CCN(C)C)c(NC(=O)c2nccn2C)cc1Nc1nccc(-c2cn(C)c3ccccc23)n1	76	6.65603	1	6.81874	8.21484	7.13217
206	14	8k	0.22	COC(C=C(N3CCC(N5CC(N(C)C)C5)CC3)C(C)=C2)=C2NC1=NC=C(Br)C(NC4=C(P(C)(C)=O)C(OCCO6)=C6C=C4)=N1	341	COc1cc(N2CCC(N3CC(N(C)C)C3)CC2)c(C)cc1Nc1ncc(Br)c(Nc2ccc3c(c2P(C)(C)=O)OCCO3)n1	88	10.0126	6	7.49349	7.47276	8.1014
207	14	8h	0.09	COC(C=C(N3CCC(N5CC(N(C)C)C5)CC3)C(C)=C2)=C2NC1=NC=C(Br)C(NC4=C(P(C)(C)=O)C(N=CC=N6)=C6C=C4)=N1	337	COc1cc(N2CCC(N3CC(N(C)C)C3)CC2)c(C)cc1Nc1ncc(Br)c(Nc2ccc3nccnc3c2P(C)(C)=O)n1	86	10.4008	6	7.50679	7.73128	8.26079
208	14	8q	0.15	COC(C=C(N3CCC(N5C[C@H](N(C)C)CC5)CC3)C(C)=C2)=C2NC1=NC=C(Br)C(NC4=C(P(C)(C)=O)C(OCCO6)=C6C=C4)=N1	347	COc1cc(N2CCC(N3CC[C@@H](N(C)C)C3)CC2)c(C)cc1Nc1ncc(Br)c(Nc2ccc3c(c2P(C)(C)=O)OCCO3)n1	91	10.1789	6	7.47939	7.73478	8.1054
209	14	8n	0.1	COC(C=C(N3CCC(N5CCCN(C)CC5)CC3)C(C)=C2)=C2NC1=NC=C(Br)C(NC4=C(P(C)(C)=O)C(OCCO6)=C6C=C4)=N1	344	COc1cc(N2CCC(N3CCCN(C)CC3)CC2)c(C)cc1Nc1ncc(Br)c(Nc2ccc3c(c2P(C)(C)=O)OCCO3)n1	91	10.355	6	7.56544	7.92269	8.19365
210	14	8o	0.19	COC(C=C(N3CCC(N5CCCOCC5)CC3)C(C)=C2)=C2NC1=NC=C(Br)C(NC4=C(P(C)(C)=O)C(OCCO6)=C6C=C4)=N1	345	COc1cc(N2CCC(N3CCCOCC3)CC2)c(C)cc1Nc1ncc(Br)c(Nc2ccc3c(c2P(C)(C)=O)OCCO3)n1	87	10.0762	6	7.40827	7.59146	7.58175
211	4	27	0.218	CC1=C(N5CCC(N6CCN(C)CC6)CC5)C=C(OC)C(NC2=NC=C(Br)C(NC(C=C4)=C(P(C)(C)=O)C3=C4N=CC=N3)=N2)=C1	271	COc1cc(N2CCC(N3CCN(C)CC3)CC2)c(C)cc1Nc1ncc(Br)c(Nc2ccc3nccnc3c2P(C)(C)=O)n1	86	10.0165	6	7.6087	7.92402	8.44207
212	15	Brigatinib	3	COC1=CC(=CC=C1NC1=NC=C(Cl)C(NC2=CC=CC=C2P(C)(C)=O)=N1)N1CCC(CC1)N1CCN(C)CC1	38	COc1cc(N2CCC(N3CCN(C)CC3)CC2)ccc1Nc1ncc(Cl)c(Nc2ccccc2P(C)(C)=O)n1	79	8.87788	7	7.95326	8.41188	8.84007
213	19	7a	9.9	BrC1=CN=C(NC3=C(OC)C=C(N4CCC(N5CCOCC5)CC4)C(C)=C3)N=C1NC2=C(P(C)(C)=O)C=CC=C2	402	COc1cc(N2CCC(N3CCOCC3)CC2)c(C)cc1Nc1ncc(Br)c(Nc2ccccc2P(C)(C)=O)n1	78	8.35936	6	7.50015	7.45272	7.18971
214	19	7b	12.11	CC1=CN=C(NC3=C(OC)C=C(N4CCC(N5CCOCC5)CC4)C(C)=C3)N=C1NC2=C(P(C)(C)=O)C=CC=C2	403	COc1cc(N2CCC(N3CCOCC3)CC2)c(C)cc1Nc1ncc(C)c(Nc2ccccc2P(C)(C)=O)n1	81	8.27186	6	7.47607	7.28201	7.13298
215	19	7c	23.53	BrC1=CN=C(NC3=C(OC)C=C(N4CCC(N5CCOCC5)CC4)C=C3)N=C1NC2=C(P(C)(C)=O)C=CC=C2	404	COc1cc(N2CCC(N3CCOCC3)CC2)ccc1Nc1ncc(Br)c(Nc2ccccc2P(C)(C)=O)n1	75	7.98338	6	7.45558	7.52307	7.241
216	19	7d	122	CC1=CN=C(NC3=C(OC)C=C(N4CCC(N5CCOCC5)CC4)C=C3)N=C1NC2=C(P(C)(C)=O)C=CC=C2	405	COc1cc(N2CCC(N3CCOCC3)CC2)ccc1Nc1ncc(C)c(Nc2ccccc2P(C)(C)=O)n1	78	7.26864	7	7.91543	7.99023	7.89862
217	5	11	110	ClC1=CN=C(NC3=C(OC)C=C(N4CCN(C(C)=O)CC4)C=C3)N=C1NC2=CC=C(NCC5=CC=C(S(=O)(F)=O)C=C5)C=C2	292	COc1cc(N2CCN(C(C)=O)CC2)ccc1Nc1ncc(Cl)c(Nc2ccc(NCc3ccc(S(=O)(=O)F)cc3)cc2)n1	75	7.31361	7	7.24575	7.11969	7.51462
218	5	8	>10000	ClC1=CN=C(NC3=C(OC)C=C(N5CCN(C(C)=O)CC5)C=C3)N=C1NC2=CC(C(OC4=CC=C(F)C=C4)=O)=CC=C2	289	COc1cc(N2CCN(C(C)=O)CC2)ccc1Nc1ncc(Cl)c(Nc2cccc(C(=O)Oc3ccc(F)cc3)c2)n1	70	5.355	7	7.3623	7.78627	7.94477
219	5	10	476	ClC1=CN=C(NC3=C(OC)C=C(N5CCN(C(C)=O)CC5)C=C3)N=C1NC2=CC(NC(C4=CC=CC(S(=O)(F)=O)=C4)=O)=CC=C2	291	COc1cc(N2CCN(C(C)=O)CC2)ccc1Nc1ncc(Cl)c(Nc2cccc(NC(=O)c3cccc(S(=O)(=O)F)c3)c2)n1	74	6.67739	7	7.13928	7.14929	7.52741
220	5	6	946	ClC1=CN=C(NC3=C(OC)C=C(N4CCN(C(C)=O)CC4)C=C3)N=C1NC2=CC(NC(CCl)=O)=CC=C2	287	COc1cc(N2CCN(C(C)=O)CC2)ccc1Nc1ncc(Cl)c(Nc2cccc(NC(=O)CCl)c2)n1	64	6.37911	7	7.00264	7.49763	7.56951
221	5	12	1105	ClC1=CN=C(NC3=C(OC)C=C(N4CCN(C(C)=O)CC4)C=C3)N=C1NC2=CC(NC(C)=O)=CC=C2	293	COc1cc(N2CCN(C(C)=O)CC2)ccc1Nc1ncc(Cl)c(Nc2cccc(NC(C)=O)c2)n1	64	6.31164	7	7.26638	7.48776	7.64122
222	5	9	458	ClC1=CN=C(NC3=C(OC)C=C(N4CCN(C(C)=O)CC4)C=C3)N=C1NC2=CC(NCCS(=O)(F)=O)=CC=C2	290	COc1cc(N2CCN(C(C)=O)CC2)ccc1Nc1ncc(Cl)c(Nc2cccc(NCCS(=O)(=O)F)c2)n1	68	6.69413	7	7.24547	7.55144	7.71741
224	21	25b	37.1	FC1=CC=C(NC(C(C7=CC=CC=C7)N5CC(C=CC=C6)=C6C5=O)=O)C=C1NC2=NC=NC3=C2C=C(OC)C(OCC4CCN(C)CC4)=C3	44	COc1cc2c(Nc3cc(NC(=O)C(c4ccccc4)N4Cc5ccccc5C4=O)ccc3F)ncnc2cc1OCC1CCN(C)CC1	86	7.78563	4	8.60877	6.88658	7.99606
225	21	18b	>10000	FC1=CC=C(NC(C5=CC=CC=C5)=O)C=C1NC2=NC=NC3=C2C=C(OC)C(OCC4CCN(C)CC4)=C3	63	COc1cc2c(Nc3cc(NC(=O)c4ccccc4)ccc3F)ncnc2cc1OCC1CCN(C)CC1	68	5.355	4	8.58549	6.69176	8.0452
226	21	18f	>10000	FC1=CC=C(NC(CC5CC(C=CC=C6)=C6C5)=O)C=C1NC2=NC=NC3=C2C=C(OC)C(OCC4CCN(C)CC4)=C3	67	COc1cc2c(Nc3cc(NC(=O)CC4Cc5ccccc5C4)ccc3F)ncnc2cc1OCC1CCN(C)CC1	78	5.355	4	8.59578	6.74803	7.75487
227	21	18d	>10000	FC1=CC=C(NC(CC5=CC=CC=C5)=O)C=C1NC2=NC=NC3=C2C=C(OC)C(OCC4CCN(C)CC4)=C3	65	COc1cc2c(Nc3cc(NC(=O)Cc4ccccc4)ccc3F)ncnc2cc1OCC1CCN(C)CC1	71	5.355	4	8.58468	6.65621	7.76178
228	4	vandetinib	369.2	COC1=C(OCC2CCN(C)CC2)C=C2N=CN=C(NC3=C(F)C=C(Br)C=C3)C2=C1	273	COc1cc2c(Nc3ccc(Br)cc3F)ncnc2cc1OCC1CCN(C)CC1	54	6.78774	4	8.67794	7.03198	8.29513
229	21	25d	19.2	FC1=CC(NC([C@@H](C7=CC=CC=C7)N5CC(C=CC=C6)=C6C5=O)=O)=CC=C1NC2=NC=NC3=C2C=C(OC)C(OCC4CCN(C)CC4)=C3	46	COc1cc2c(Nc3ccc(NC(=O)[C@@H](c4ccccc4)N4Cc5ccccc5C4=O)cc3F)ncnc2cc1OCC1CCN(C)CC1	86	8.0717	4	8.76132	6.88038	7.86264
230	21	25c	7.9	FC1=CC(NC([C@H](C7=CC=CC=C7)N5CC(C=CC=C6)=C6C5=O)=O)=CC=C1NC2=NC=NC3=C2C=C(OC)C(OCC4CCN(C)CC4)=C3	45	COc1cc2c(Nc3ccc(NC(=O)[C@H](c4ccccc4)N4Cc5ccccc5C4=O)cc3F)ncnc2cc1OCC1CCN(C)CC1	86	8.45737	4	8.76132	6.87773	7.87472
231	21	18g	4808.5	FC1=CC(NC(C(C)C5=CC=CC=C5)=O)=CC=C1NC2=NC=NC3=C2C=C(OC)C(OCC4CCN(C)CC4)=C3	68	COc1cc2c(Nc3ccc(NC(=O)C(C)c4ccccc4)cc3F)ncnc2cc1OCC1CCN(C)CC1	74	5.67299	4	8.74742	6.9492	7.74677
232	4	32	2.2	FC1=CC(NC(C(N6C(C(C=CC=C7)=C7C6)=O)C5=C(F)C=CC(F)=C5)=O)=CC=C1NC2=NC=NC3=C2C=C(OC)C(OCC4CCN(C)CC4)=C3	274	COc1cc2c(Nc3ccc(NC(=O)C(c4cc(F)ccc4F)N4Cc5ccccc5C4=O)cc3F)ncnc2cc1OCC1CCN(C)CC1	86	9.01258	4	8.81431	7.28934	8.15662
233	21	25f	43	FC1=CC(NC(C(C7=CC=C(F)C=C7)N5CC(C=CC=C6)=C6C5=O)=O)=CC=C1NC2=NC=NC3=C2C=C(OC)C(OCC4CCN(C)CC4)=C3	49	COc1cc2c(Nc3ccc(NC(=O)C(c4ccc(F)cc4)N4Cc5ccccc5C4=O)cc3F)ncnc2cc1OCC1CCN(C)CC1	86	7.72153	4	8.81431	7.17582	8.07156
234	21	25e	13.4	FC1=CC(NC(C(C7=CC(F)=CC=C7)N5CC(C=CC=C6)=C6C5=O)=O)=CC=C1NC2=NC=NC3=C2C=C(OC)C(OCC4CCN(C)CC4)=C3	48	COc1cc2c(Nc3ccc(NC(=O)C(c4cccc(F)c4)N4Cc5ccccc5C4=O)cc3F)ncnc2cc1OCC1CCN(C)CC1	86	8.2279	4	8.7881	6.95731	8.0649
235	21	18h	3186	FC1=CC(NC(C(C(C)C)C5=CC=CC=C5)=O)=CC=C1NC2=NC=NC3=C2C=C(OC)C(OCC4CCN(C)CC4)=C3	69	COc1cc2c(Nc3ccc(NC(=O)C(c4ccccc4)C(C)C)cc3F)ncnc2cc1OCC1CCN(C)CC1	80	5.85175	4	8.74397	7.28747	7.95397
236	21	18i	1295.9	FC1=CC(NC(C(C6=CC=CC=C6)C5=CC=CC=C5)=O)=CC=C1NC2=NC=NC3=C2C=C(OC)C(OCC4CCN(C)CC4)=C3	70	COc1cc2c(Nc3ccc(NC(=O)C(c4ccccc4)c4ccccc4)cc3F)ncnc2cc1OCC1CCN(C)CC1	81	6.24243	4	8.74233	6.93716	7.53391
237	21	25a	9.3	FC1=CC(NC(C(C7=CC=CC=C7)N5CC(C=CC=C6)=C6C5=O)=O)=CC=C1NC2=NC=NC3=C2C=C(OC)C(OCC4CCN(C)CC4)=C3	43	COc1cc2c(Nc3ccc(NC(=O)C(c4ccccc4)N4Cc5ccccc5C4=O)cc3F)ncnc2cc1OCC1CCN(C)CC1	86	8.38652	4	8.76132	6.82903	7.88966
238	21	25h	361.3	FC1=CC(NC(C(C7CCCCC7)N5CC(C=CC=C6)=C6C5=O)=O)=CC=C1NC2=NC=NC3=C2C=C(OC)C(OCC4CCN(C)CC4)=C3	50	COc1cc2c(Nc3ccc(NC(=O)C(C4CCCCC4)N4Cc5ccccc5C4=O)cc3F)ncnc2cc1OCC1CCN(C)CC1	92	6.79713	4	8.80589	6.96661	8.33062
239	21	18a	>10000	FC1=CC(NC(C5=CC=CC=C5)=O)=CC=C1NC2=NC=NC3=C2C=C(OC)C(OCC4CCN(C)CC4)=C3	62	COc1cc2c(Nc3ccc(NC(=O)c4ccccc4)cc3F)ncnc2cc1OCC1CCN(C)CC1	68	5.355	4	8.74725	6.95404	7.96773
240	21	18e	>10000	FC1=CC(NC(CC5CC(C=CC=C6)=C6C5)=O)=CC=C1NC2=NC=NC3=C2C=C(OC)C(OCC4CCN(C)CC4)=C3	66	COc1cc2c(Nc3ccc(NC(=O)CC4Cc5ccccc5C4)cc3F)ncnc2cc1OCC1CCN(C)CC1	78	5.355	4	8.77055	6.59201	7.74019
241	21	18c	>10000	FC1=CC(NC(CC5=CC=CC=C5)=O)=CC=C1NC2=NC=NC3=C2C=C(OC)C(OCC4CCN(C)CC4)=C3	64	COc1cc2c(Nc3ccc(NC(=O)Cc4ccccc4)cc3F)ncnc2cc1OCC1CCN(C)CC1	71	5.355	4	8.75233	6.77217	7.72582
242	21	25j	>10000	FC1=CC(NC(C(C6=CC=CC=C6)N4CC(C=CC=C5)=C5C4=O)=O)=CC=C1NC2=NC(N)=NC3=C2C=C(OC)C(OC)=C3	53	COc1cc2nc(N)nc(Nc3ccc(NC(=O)C(c4ccccc4)N4Cc5ccccc5C4=O)cc3F)c2cc1OC	70	5.355	4	6.84365	7.20938	7.14653
243	45	gefitinib	3170	COC1=C(OCCCN2CCOCC2)C=C2C(NC3=CC(Cl)=C(F)C=C3)=NC=NC2=C1	116	COc1cc2ncnc(Nc3ccc(F)c(Cl)c3)c2cc1OCCCN1CCOCC1	55	5.85394	4	6.32627	6.60764	7.16861
244	21	25i	36.7	FC1=CC(NC(C(C6=CC=CC=C6)N4CC(C=CC=C5)=C5C4=O)=O)=CC=C1NC2=NC=NC3=C2C=C(OC)C(OC)=C3	52	COc1cc2ncnc(Nc3ccc(NC(=O)C(c4ccccc4)N4Cc5ccccc5C4=O)cc3F)c2cc1OC	68	7.79033	4	6.74423	7.33655	7.2986
245	21	23m	18	FC1=CC(NC(C(C7=CC=CC=C7)N5CC(C=CC=C6)=C6C5=O)=O)=CC=C1NC2=NC=NC3=C2C=C(OCC4CCN(C)CC4)C(OC)=C3	56	COc1cc2ncnc(Nc3ccc(NC(=O)C(c4ccccc4)N4Cc5ccccc5C4=O)cc3F)c2cc1OCC1CCN(C)CC1	86	8.09973	4	8.76132	7.02187	7.90788
246	21	25k	97.5	FC1=CC(NC(C(C7=CC=CC=C7)N5CC(C=CC=C6)=C6C5=O)=O)=CC=C1NC2=NC=NC3=C2C=C(OCCCN4CCOCC4)C(OC)=C3	54	COc1cc2ncnc(Nc3ccc(NC(=O)C(c4ccccc4)N4Cc5ccccc5C4=O)cc3F)c2cc1OCCCN1CCOCC1	87	7.366	4	6.32144	6.75179	7.07296
250	16	19	7.2	CC(C)C1=CN=C(N2CC(OC)C2)C3=CN=C(NC4=NC(N5C[C@@](F)(C)[C@H](O)CC5)=NC=C4)C=C13	373	COC1CN(c2ncc(C(C)C)c3cc(Nc4ccnc(N5CC[C@@H](O)[C@@](C)(F)C5)n4)ncc23)C1	67	8.49767	3	6.41069	8.15473	7.64486
251	16	20	25	CC(C)C1=CN=C(N2CC(COC)C2)C3=CN=C(NC4=NC(N5C[C@@](F)(C)[C@H](O)CC5)=NC=C4)C=C13	374	COCC1CN(c2ncc(C(C)C)c3cc(Nc4ccnc(N5CC[C@@H](O)[C@@](C)(F)C5)n4)ncc23)C1	70	7.95706	3	6.47148	8.3759	7.65915
254	66	Lapatinib	>5000	CS(=O)(=O)CCNCC1=CC=C(O1)C1=CC2=C(C=C1)N=CN=C2NC1=CC(Cl)=C(OCC2=CC(F)=CC=C2)C=C1	256	CS(=O)(=O)CCNCc1ccc(-c2ccc3ncnc(Nc4ccc(OCc5cccc(F)c5)c(Cl)c4)c3c2)o1	66	5.65603	5	7.12197	6.6742	7.66143
255	65	24	>149	CSC1=NC(C2=CC=C(F)C=C2)=C(C3=CC=NC(NC4=CC=CC=C4)=C3)N1	238	CSc1nc(-c2ccc(F)cc2)c(-c2ccnc(Nc3ccccc3)c2)[nH]1	44	7.18181	8	6.88341	7.21698	6.88394
256	4	36	32	CC(NC1=CC(C2=C(C3=CC(NC(C4=C(CN5C(C(C=CC=C6)=C6C5=O)=O)C(O)=CC=C4F)=O)=CC=C3)N=C(SC)N2)=CC=N1)=O	277	CSc1nc(-c2cccc(NC(=O)c3c(F)ccc(O)c3CN3C(=O)c4ccccc4C3=O)c2)c(-c2ccnc(NC(C)=O)c2)[nH]1	71	7.84985	8	6.82504	8.07319	6.44352
257	15	2b	>1000	O=C(C2=C(CN3C(C(C=CC=C4)=C4C3)=O)C(O)=CC=C2F)NC1=CC(C5=C(C6=CC=NC(NC(C)=O)=C6)NC(SC)=N5)=CC=C1	353	CSc1nc(-c2cccc(NC(=O)c3c(F)ccc(O)c3CN3Cc4ccccc4C3=O)c2)c(-c2ccnc(NC(C)=O)c2)[nH]1	72	6.355	8	6.80618	8.0641	6.34675
258	15	2a	8	O=C(C2=CC(O)=CC=C2F)NC1=CC(C3=C(C4=CC=NC(NC(C)=O)=C4)NC(SC)=N3)=CC=C1	352	CSc1nc(-c2cccc(NC(=O)c3cc(O)ccc3F)c2)c(-c2ccnc(NC(C)=O)c2)[nH]1	54	8.45191	8	6.56533	7.51877	6.51943
259	42	11i	1430	FC(C=C4)=CC=C4C(N=C6C3=CC=CC=C3)=C(N6)C1=CC=NC5=C1C=C(N5)C2=CC=CC=C2	92	Fc1ccc(-c2nc(-c3ccccc3)[nH]c2-c2ccnc3[nH]c(-c4ccccc4)cc23)cc1	52	6.19966	8	7.26594	6.81402	6.60076
260	15	5	38.7	OC(C=CC(C#N)=C3)=C3C1=NC2=C(C=CC=C2)C(NCC4=CN=CC=N4)=N1	39	N#Cc1ccc(O)c(-c2nc(NCc3cnccn3)c3ccccc3n2)c1	41	7.76729	5	6.67639	6.81538	7.58294
261	10	5	49000	O=C2C1=CC(OC3=CC=C(N)C=C3)=CC=C1OC(C4=CC=CC(OC5=CC=CC=C5)=C4)C2	306	Nc1ccc(Oc2ccc3c(c2)C(=O)CC(c2cccc(Oc4ccccc4)c2)O3)cc1	53	4.6648	5	7.18597	6.45682	7.5455
262	57	1b	336	FC(C=C5)=CC=C5C3=C(NC(C6=CC(CN)=CC=C6)=N3)C1=CC=NC2=C1C=C(C4=CC=CC=C4)N2	200	NCc1cccc(-c2nc(-c3ccc(F)cc3)c(-c3ccnc4[nH]c(-c5ccccc5)cc34)[nH]2)c1	57	6.82866	8	7.16345	7.20533	6.19355
263	20	10a	<3700	O=C(CC2=CC(O)=C(O)C(O)=C2)NC1=CC=CC=C1	408	O=C(Cc1cc(O)c(O)c(O)c1)Nc1ccccc1	32	5.7868	5	6.53939	4.61335	7.54385
264	20	10b	<3700	O=C(CC2=CC(O)=C(O)C(O)=C2)NC1=NC=CS1	409	O=C(Cc1cc(O)c(O)c(O)c1)Nc1nccs1	28	5.7868	5	6.93999	5.87895	7.61877
265	24	4i	132	O=C(NC(C4=CC=CC(Cl)=C4)C3=CC=CC=C3)C2COC1=CC=CC=C1C2=O	418	O=C(NC(c1ccccc1)c1cccc(Cl)c1)C1COc2ccccc2C1=O	46	7.23443	5	6.77566	4.93795	7.5759
266	24	4l	146	O=C(NC(C4=CC=CC(I)=C4)C3=CC=CC=C3)C2COC1=CC=CC=C1C2=O	419	O=C(NC(c1ccccc1)c1cccc(I)c1)C1COc2ccccc2C1=O	46	7.19065	5	6.75337	5.34735	7.5421
267	20	9a	<1240	O=C(C2=CC(O)=C(O)C(O)=C2)NC1=CC=CC=C1	406	O=C(Nc1ccccc1)c1cc(O)c(O)c(O)c1	29	6.26158	5	6.70621	4.37906	7.53957
268	2	EAI-045	43	O=C(C(C=CC=C3)=C3C2)N2C(C(NC4=NC=CS4)=O)C1=C(O)C=CC(F)=C1	7	O=C(Nc1nccs1)C(c1cc(F)ccc1O)N1Cc2ccccc2C1=O	41	7.72153	5	7.51987	7.14121	7.55407
269	23	EAI001	600	O=C(C(N3C(C(C=CC=C4)=C4C3)=O)C2=CC=CC=C2)NC1=NC=CS1	72	O=C(Nc1nccs1)C(c1ccccc1)N1Cc2ccccc2C1=O	40	6.57685	5	7.45207	6.41593	7.58333
270	20	9b	847	O=C(C2=CC(O)=C(O)C(O)=C2)NC1=NC=CS1	407	O=C(Nc1nccs1)c1cc(O)c(O)c(O)c1	25	6.42712	5	6.9491	4.78026	7.57697
271	1	5f	115	O=C(C5=CC=C(C(F)(F)F)C=C5)OC(C=C4)=CC=C4C2=NC1=CC=CC=C1C(C3=CC=CC=C3)=C2	1	O=C(Oc1ccc(-c2cc(-c3ccccc3)c3ccccc3n2)cc1)c1ccc(C(F)(F)F)cc1	53	7.2943	5	6.3361	7.5298	7.59506
272	1	5j	113	O=C(C5=CC=C(CCl)C=C5)OC(C=C4)=CC=C4C2=NC1=CC=CC=C1C(C3=CC=CC=C3)=C2	3	O=C(Oc1ccc(-c2cc(-c3ccccc3)c3ccccc3n2)cc1)c1ccc(CCl)cc1	53	7.30192	5	6.47984	7.60913	7.60595
273	1	5b	119	O=C(C5=CC=CC(C(F)(F)F)=C5)OC(C=C4)=CC=C4C2=NC1=CC=CC=C1C(C3=CC=CC=C3)=C2	0	O=C(Oc1ccc(-c2cc(-c3ccccc3)c3ccccc3n2)cc1)c1cccc(C(F)(F)F)c1	53	7.27945	5	6.45657	6.95562	7.5797
274	65	14a	19	O=C3C1=C(NC2=CC=C(C=C2N3CC4=CC=CC=C4)F)C=CC(C5=CC=C(N6CCNCC6)C=C5)=C1	247	O=C1c2cc(-c3ccc(N4CCNCC4)cc3)ccc2Nc2ccc(F)cc2N1Cc1ccccc1	63	8.07625	5	7.54244	7.70458	7.55704
275	65	14b	23	O=C3C1=C(NC2=CC=C(C=C2N3CC4=CC=CC=C4)F)C=CC(OC5=CC=C(N6CCNCC6)C=C5)=C1	248	O=C1c2cc(Oc3ccc(N4CCNCC4)cc3)ccc2Nc2ccc(F)cc2N1Cc1ccccc1	64	7.99327	5	7.52	7.93002	7.48624
276	4	TREA-0236	5300	O=C(C(C=CC=C3)=C3C2)N2C(C(NC4=CC=CC=C45)=NC5=O)C1=CC(F)=CC=C1O	272	O=C1c2ccccc2CN1C(c1nc(=O)c2ccccc2[nH]1)c1cc(F)ccc1O	46	5.63072	5	7.272	5.15172	7.56387
277	8	DDC4002	59	O=C2C4=C(C=CC=C4)NC1=CC=C(F)C=C1N2CC3=CC=CC=C3	9	O=C1c2ccccc2Nc2ccc(F)cc2N1Cc1ccccc1	39	7.58415	5	7.46585	6.45005	7.54788
278	10	4b	>150000	O=C2C1=CC=C(OC5=CC=C([N+]([O-])=O)C=C5)C=C1OC(C3=CC=CC(OC4=CC=CC=C4)=C3)C2	308	O=C1CC(c2cccc(Oc3ccccc3)c2)Oc2cc(Oc3ccc([N+](=O)[O-])cc3)ccc21	53	4.17891	5	7.10782	5.98559	7.58264
279	10	4	16000	O=C2C1=CC(OC3=CC=C([N+]([O-])=O)C=C3)=CC=C1OC(C4=CC=CC(OC5=CC=CC=C5)=C4)C2	305	O=C1CC(c2cccc(Oc3ccccc3)c2)Oc2ccc(Oc3ccc([N+](=O)[O-])cc3)cc21	53	5.15088	5	7.09066	6.71997	7.57261
280	10	4c	73000	O=C2C1=C(OC3=CC=C([N+]([O-])=O)C=C3)C=CC=C1OC(C4=CC=CC(OC5=CC=CC=C5)=C4)C2	309	O=C1CC(c2cccc(Oc3ccccc3)c2)Oc2cccc(Oc3ccc([N+](=O)[O-])cc3)c21	53	4.49168	5	7.09472	6.87142	7.60601
281	10	4a	41000	O=C2C1=CC(OC3=CC=C([N+]([O-])=O)C=C3)=CC=C1OC(C4=CC=CC=C4)C2	307	O=C1CC(c2ccccc2)Oc2ccc(Oc3ccc([N+](=O)[O-])cc3)cc21	42	4.74222	5	7.09392	6.31795	7.52954
283	42	11c	782	FC(C=C1)=CC=C1C2=C(C3=CC=NC4=C3C=C(C5=CC=CC=C5)N4)NC(C6=CC=CC(O)=C6)=N2	87	Oc1cccc(-c2nc(-c3ccc(F)cc3)c(-c3ccnc4[nH]c(-c5ccccc5)cc34)[nH]2)c1	53	6.46179	8	7.17825	6.59235	6.42876
284	65	22	7.64	FC1=CC=C(C5=C(NC(C6=CC=C(CCO)C=C6)=N5)C2=CC=NC4=C2C=C(N4)C3=CC=CC=C3)C=C1	236	OCCc1ccc(-c2nc(-c3ccc(F)cc3)c(-c3ccnc4[nH]c(-c5ccccc5)cc34)[nH]2)cc1	59	8.47191	8	7.20066	6.86122	6.16817
285	54	31	7.64	FC(C=C5)=CC=C5C4=C(NC(CCO)=N4)C1=CC=NC2=C1C=C(C3=CC=CC=C3)N2	207	OCCc1nc(-c2ccc(F)cc2)c(-c2ccnc3[nH]c(-c4ccccc4)cc23)[nH]1	49	8.47191	8	7.18538	7.07549	6.40574
286	54	32	21.1	FC(C=C5)=CC=C5C4=C(NC(CCCO)=N4)C1=CC=NC2=C1C=C(C3=CC=CC=C3)N2	208	OCCCc1nc(-c2ccc(F)cc2)c(-c2ccnc3[nH]c(-c4ccccc4)cc23)[nH]1	52	8.03072	8	7.18538	7.14953	6.36989
287	42	11f	943	FC(C=C1)=CC=C1C2=C(C3=CC=NC4=C3C=CN4)NC(CCCO)=N2	90	OCCCc1nc(-c2ccc(F)cc2)c(-c2ccnc3[nH]ccc23)[nH]1	42	6.38049	8	7.12674	7.21242	6.9736
