# Supplementary material for: Sequence-based virtual screening using transformers
Source: Nat Commun. 2025 Jul 28;16:6925. doi: 10.1038/s41467-025-61833-8 (PMC12304311; doi:10.1038/s41467-025-61833-8)
Supplement: Supplementary file 8 — Source data [file 41467_2025_61833_MOESM8_ESM.zip › raw_data/Figure_S11.xlsx]

## Sheet: Figure_S11
docking_energy	measured_pIC50
-9.291	8.09255
-9.045	8.39596
-8.966	6.57975
-10.03	6.355
-9.725	6.355
-8.505	7.53087
-9.659	6.355
-9.23	6.355
-8.984	6.355
-9.687	6.58592
-9.09	8.31361
-9.091	6.355
-10	7.91567
-9.06	6.355
-10.32	6.355
-9.061	6.355
-9.098	6.355
-8.293	6.8336
-8.634	6.72938
-7.981	6.54991
-8.365	6.355
-8.653	8.31361
-8.463	8.5099
-8.414	7.13228
-9.404	7.0067
-9.108	6.355
-9.155	9.74222
-8.697	10.2758
-8.258	10.4519
-9.12	10.1789
-8.87	10.4519
-8.789	9.92364
-9.146	7.63072
-9.302	9.87788
-7.846	9.43072
-8.21	9.52892
-8.465	9.38652
-9.706	7.2098
-8.295	9.90784
-8.369	9.74222
-8.508	10.4008
-8.945	9.72153
-8.768	9.52892
-8.123	6.56261
-8.985	9.355
-8.094	7.95706
-9.384	6.7939
-9.286	8.49767
-9.289	7.43645
-9.286	7.56121
-9.754	8.17891
-9.701	7.90784
-9.414	7.6218
-9.097	7.62584
-8.74	6.355
-9.114	7.61464
-8.786	6.83517
-8.159	8.12455
-8.863	7.9623
-7.944	7.2981
-8.231	6.4492
-8.109	6.60993
-8.641	7.63983
-8.625	7.64488
-9.792	7.99327
-8.192	5.87788
-9.614	7.60526
-8.417	8.86364
-9.177	8.355
-10.34	7.74222
-9.219	7.26864
-9.133	8.01258
-9.757	7.74222
-9.104	8.01258
-8.986	7.75294
-9.412	8.09973
-8.032	8.45191
-9.478	7.75294
-8.776	6.63154
-9.151	6.40463
-10.3	8.24106
-8.584	7.82996
-8.708	9.5099
-8.865	8.83649
-9.359	6.355
-8.886	8.81093
-8.851	7.99139
-8.255	7.40076
-8.941	9.57685
-8.932	8.24441
-10.15	7.38187
-9.27	7.81342
-10.11	9.31361
-8.103	7.33381
-7.776	6.93012
-8.943	6.60604
-9.44	8.54209
-9.028	7.69224
-9.91	8.6648
-9.055	6.88078
-9.37	9.5099
-8.935	9.65603
-8.9	6.65603
-8.997	6.73175
-8.412	7.21828
-8.668	6.65603
-8.517	6.65603
-8.774	6.65603
-9.117	6.65603
-8.541	5.65603
-7.122	6.48577
-8.528	6.97118
-8.965	7.14817
-8.716	6.65603
-8.982	6.65603
-8.975	6.65603
-8.787	6.65603
-7.861	7.01595
-8.928	10.0126
-8.284	10.4008
-9.396	10.1789
-8.253	5.65603
-9.388	10.355
-9.405	10.0762
-9.18	10.0165
-8.531	8.87788
-8.324	8.35936
-8.293	8.27186
-8.834	7.98338
-8.434	7.26864
-8.521	7.31361
-8.728	5.355
-8.837	6.61071
-9.711	6.67739
-8.813	6.37911
-9.324	6.31164
-8.878	6.69413
-8.39	8.97479
-9.668	7.78563
-9.224	5.355
-8.995	5.355
-8.49	6.78774
-9.054	6.806
-9.752	8.0717
-10.48	8.45737
-9.653	5.67299
-9.824	9.01258
-10.17	7.72153
-9.851	8.22789
-8.894	5.85175
-9.286	6.24243
-9.495	8.38652
-9.755	6.79713
-10.1	6.9588
-9.449	5.355
-9.399	5.355
-9.163	5.355
-9.349	5.355
-7.775	5.85394
-9.804	7.79033
-9.856	8.09973
-9.763	7.366
-9.741	8.07397
-9.234	7.1137
-9.415	8.01258
-8.706	6.65603
-9.022	8.49767
-8.939	7.95706
-8.444	8.03072
-7.476	5.355
-8.87	5.65603
-8.709	7.18181
-9.623	7.84985
-9.042	6.355
-8.842	8.45191
-8.317	6.80355
-10	6.19966
-8.376	7.76729
-9.52	4.6648
-9.279	6.82866
-7.055	5.7868
-6.228	5.7868
-8.745	7.23443
-8.811	7.19065
-6.725	6.26158
-7.499	7.72153
-8.835	6.74647
-7.705	6.57685
-6.179	6.42712
-9.925	7.2943
-9.308	7.30192
-9.777	7.27945
-9.186	8.07625
-9.467	7.99327
-8.904	5.63072
-8.329	7.58415
-9.224	4.17891
-9.075	6.96939
-9.861	5.15088
-9.031	4.49168
-7.982	4.74222
-8.876	8.63072
-9.867	8.47191
-8.87	8.47191
-8.424	8.03072
-7.476	6.38049
-9.466	8.40904
-9.091	5.98523
-8.821	8.41052
-8.955	6.45028
-8.991	7.31361
-7.859	5.05397
-8.815	6.46964
-8.903	6.04092
-8.299	8.4205
-8.679	7.65603
-9.46	8.07625
-8.58	8.42558
-8.284	8.03278
-8.495	8.38187
-8.368	7.6648
-9.041	6.96761
-9.214	6.6218
-8.849	6.04325
-9.398	6.82866
-8.274	5.05397
-9.087	6.5257
-8.798	7.26158
-9.92	8.73175
-9.673	8.86364
-8.284	5.05397
-8.134	8.05397
-8.89	6.05527
-9.083	7.51302
-9.701	9.65603
-9.381	10.054
-9.199	8.47994
-9.747	10.054
-9.44	10.054
-8.851	9.75294
-8.995	8.63072
-9.53	9.27582
-9.286	10.355
-8.687	7.17891
-9.199	8.31361
-9.058	7.30192
-9.886	9.87788
-8.914	8.27582
-9.624	8.02256
-9.484	8.355
-8.899	8.40076
-9.078	8.2512
-9.629	9.95706
-9.516	9.75294
-8.232	6.99327
-8.345	4.98209
-8.675	7.87788
-10.29	5.05397
-8.792	5.05397
-8.223	5.05397
-9.279	5.05397
-8.461	5.05397
-8.512	7.63072
-9.987	7.2279
-9.252	7.21199
-10.25	7.41052
-8.41	7.00282
-9.335	7.22146
-8.236	9.5099
-9	9.03278
-8.938	8.45737
-8.922	8.52892
-9.902	8.15634
-10.34	7.72052
-9.063	8.19664
-10.71	7.80846
-8.626	5.45737
-7.413	5.355
-8.816	7.70082
-9.481	8.86364
-8.932	6.63908
-8.712	7.77408
-8.792	7.99707
-10.02	8.56261
-9.036	8.41052
-8.833	8.59157
-8.896	8.23443
-9.5	6.43176
