# Supplementary material for: Sequence-based virtual screening using transformers
Source: Nat Commun. 2025 Jul 28;16:6925. doi: 10.1038/s41467-025-61833-8 (PMC12304311; doi:10.1038/s41467-025-61833-8)
Supplement: Supplementary file 8 — Source data [file 41467_2025_61833_MOESM8_ESM.zip › raw_data/Figure_S1-2.xlsx]

## Sheet: Sheet1
true_pkd	pred_pkd	pred_pMAE_protein	pred_pMAE_mol	pred_pMAE_contact	pred_pMAE_overall	true_MAE_protein	true_MAE_mol	true_MAE_contact	true_MAE_overall	resolution
3.49	4.93464	0.354539	0.456087	0.534008	0.448211	0.135022	0.249976	1.17482	0.519937	1.83
5.49	4.80451	0.359123	0.397248	0.455067	0.403813	0.143971	0.487554	0.750512	0.460679	1.87
4.8	4.36302	0.379561	0.474297	0.554113	0.469324	0.150837	0.399765	0.497637	0.349413	2.26
4.875	4.83213	0.405782	0.39167	0.404763	0.400738	0.19496	0.185002	0.233091	0.204351	1.2
7.255	8.52057	0.393022	0.585986	0.431442	0.47015	0.162777	0.657965	0.488544	0.436428	1.85
5.17	5.31409	0.401185	1.03445	0.581207	0.67228	0.176157	3.51608	1.34142	1.67789	1.6
4.7	3.35482	0.605916	0.346478	0.626418	0.526271	0.441968	0.344606	0.825804	0.53746	2.08
8.89	9.01399	0.453859	0.548319	0.633381	0.545186	0.229622	1.43228	1.35444	1.00545	2
5.54	9.16043	0.390914	0.478723	0.493215	0.454284	0.200006	0.395253	0.40775	0.334336	2.6
7.85	10.0547	0.548005	0.461279	0.528567	0.512617	0.326181	0.664185	0.500065	0.49681	2.74
8.615	7.35265	0.419737	0.4798	0.430886	0.443475	0.184339	0.413943	0.283277	0.293853	2.15
7.52	7.49773	0.39534	0.574722	0.430994	0.467019	0.211701	0.736195	0.45969	0.469195	2.1
7.7	7.55024	0.344526	0.464833	0.475538	0.428299	0.0943612	0.34397	0.651797	0.363376	1.27
7.77	5.72349	0.55475	0.549425	0.496032	0.533402	0.520685	1.59461	1.36317	1.15949	2.31
4.77	3.29476	0.674306	0.669946	0.803994	0.716082	0.59662	1.86531	2.10703	1.52299	2.06
8.175	8.2194	0.452199	0.711601	0.493252	0.552351	0.2999	1.24773	0.607633	0.718421	2.86
3.22	3.75386	0.371164	0.378013	0.443945	0.397707	0.168407	0.204809	1.05275	0.475323	1.9
2.35	3.17622	0.346649	0.393137	0.397326	0.379037	0.0983239	0.426327	1.16036	0.561669	1.9
5.62	5.20235	0.390486	1.35321	0.555309	0.766335	0.164245	1.5786	0.43461	0.725817	3.06
6.62	6.29539	0.460684	0.350585	0.379233	0.396834	0.241638	0.185648	0.252994	0.22676	1.71
7.685	7.32933	0.365911	0.510233	0.43007	0.435405	0.128911	0.880359	0.574641	0.527971	1.79
9.815	6.93962	0.349866	0.548698	0.471742	0.456769	0.155754	0.649808	0.42526	0.410274	2.3
6.815	5.93163	0.389772	0.411657	0.38699	0.39614	0.16244	0.238368	0.259425	0.220078	2.6
5	3.0325	1.23862	0.737701	0.97833	0.984882	1.22293	0.722782	4.58976	2.17849	2.04
9.69	8.49309	0.389233	0.802675	0.966097	0.719335	0.184696	1.08261	0.898577	0.72196	1.4
8.16	9.3767	0.483948	0.569417	0.502781	0.518715	0.238305	1.27622	1.45956	0.991362	3
5.465	5.91556	0.378722	0.588815	0.524196	0.497244	0.157426	0.557851	0.577158	0.430812	2
8.2	8.37229	0.401189	0.825534	0.552679	0.593134	0.216081	0.75997	0.375423	0.450491	2.7
9.055	9.51696	0.407827	0.366456	0.408196	0.39416	0.188867	0.446953	0.318746	0.318189	3.7
5.46	6.44061	0.400558	0.457522	0.398557	0.418879	0.194474	0.782557	0.720143	0.565725	1.38
7.4	7.16818	0.373003	0.478506	0.45252	0.434677	0.208184	0.552004	0.78575	0.515313	2.14
6.69	6.49693	0.765419	0.371861	0.40727	0.51485	0.65961	0.163903	0.307449	0.376987	1.55
7.035	6.20526	0.399645	0.864654	0.910207	0.724835	0.192194	1.20625	1.86593	1.08812	2.5
6.3	5.01298	0.380306	0.366751	0.432296	0.393118	0.175397	0.251033	0.723164	0.383198	2.3
5.765	5.09149	0.414717	0.413844	0.393211	0.407257	0.248149	0.406106	0.447246	0.367167	1.6
7.875	7.56262	0.366576	0.617561	0.462998	0.482379	0.137273	0.707067	0.3943	0.41288	2.3
5.89	6.09599	0.361749	1.41605	0.756976	0.844926	0.161991	1.42303	0.721244	0.768756	3.2
6.36	7.10455	0.364447	0.455609	0.418895	0.412984	0.173155	0.437141	0.333546	0.314614	2.25
5.525	5.41425	0.349186	0.358148	0.378316	0.361884	0.12039	0.260638	0.55367	0.311566	1.8
6.41	5.38925	0.870801	1.6619	0.913692	1.1488	0.782431	1.79953	1.1521	1.24469	2.08
5.6	5.60252	0.780263	1.67668	1.33677	1.26457	0.85183	1.61841	2.52762	1.66595	1.75
6.505	6.88538	0.354485	0.510494	0.554078	0.473019	0.121156	0.4704	1.18182	0.591124	1.8
3.88	6.54234	0.383964	0.527206	0.5274	0.479523	0.153178	0.403664	1.05845	0.53843	2.4
7.525	7.53494	0.429542	1.01326	0.630292	0.69103	0.23404	1.18269	1.45733	0.95802	1.95
6.94	7.18815	0.350316	0.65131	0.623552	0.541726	0.109851	1.37475	0.948525	0.811043	1.53
4.23	6.9391	1.09616	0.462329	0.907658	0.822051	1.10308	0.636854	3.87315	1.87103	2.27
9.575	7.33334	0.39689	0.573371	0.448737	0.472999	0.198493	0.455944	0.387813	0.347417	1.03
6.895	7.37596	0.716941	0.441823	0.638167	0.598977	0.474252	0.575829	0.514282	0.521454	2.48
6.52	8.19766	0.355683	0.475789	0.416009	0.415827	0.157023	0.789583	0.578427	0.508344	2.25
5.35	6.20813	0.703127	0.684165	0.437129	0.60814	0.47908	1.61523	0.313876	0.802728	2.31
5.06	7.31769	0.385388	0.478414	0.407087	0.42363	0.16794	0.571171	0.27266	0.337257	1.75
9.875	8.92508	0.386281	0.487661	0.475388	0.449777	0.166276	0.450111	1.12828	0.581557	2.14
5.3	5.61365	0.421324	0.485311	0.517561	0.474732	0.205634	0.462346	0.467273	0.378418	1.57
7.28	5.89989	0.808246	0.520095	0.56602	0.631454	1.13465	0.355133	1.71733	1.06904	1.85
3.69	4.18769	0.361253	0.455076	0.425844	0.414058	0.13418	0.26219	0.211224	0.202532	1.66
9.525	9.63374	0.370204	0.580329	0.45588	0.468804	0.165237	0.56994	0.343362	0.359513	2.2
5.52	5.28109	0.363375	0.55699	0.415473	0.445279	0.169523	0.643038	0.42442	0.412327	1.75
7.62	8.57869	0.364553	0.508128	0.43767	0.436783	0.123318	0.51157	0.343397	0.326095	1.93
7.565	7.47269	0.409209	0.516677	0.512647	0.479511	0.317625	0.68771	0.821285	0.608873	2.2
5.59	6.54443	0.359674	0.449828	0.409624	0.406375	0.155739	0.84368	0.561234	0.520217	2.3
7.545	5.70442	0.365602	0.546274	0.491129	0.467668	0.152711	1.04205	1.88651	1.02709	1.3
3.46	4.22897	0.34795	0.566738	0.56895	0.494546	0.141476	0.539107	1.07511	0.585231	1.7
6.68	8.67077	0.346964	0.534938	0.442834	0.441579	0.106871	0.371291	0.269243	0.249135	2.6
9.62	9.32667	0.404994	0.479752	0.540997	0.475248	0.224095	0.840883	0.801425	0.622134	2.8
9.055	8.42308	0.366718	0.484174	0.402045	0.417646	0.145443	0.438277	0.260619	0.281447	2.5
3.9	5.38886	0.364029	0.385679	0.437882	0.395863	0.252821	0.720686	1.46642	0.813311	1.7
10	10.2368	0.350316	0.495692	0.400681	0.415563	0.103994	0.423212	0.217311	0.248172	1.94
4.74	4.70155	0.406607	0.533183	0.486185	0.475325	0.195363	0.722356	0.446196	0.454638	2.5
8.3	7.55739	0.648089	0.628744	0.479837	0.585557	0.495501	0.746061	0.452099	0.564553	NMR
9.055	7.6085	0.362895	1.03968	0.68557	0.696047	0.181039	1.41313	0.796125	0.796766	3
6.685	6.52376	0.358347	0.522018	0.417024	0.432463	0.127856	0.515287	0.321257	0.321467	1.9
10.21	11.02	0.362262	0.540037	0.458903	0.453734	0.120671	0.469938	0.321688	0.304099	1.85
8.575	8.32739	0.357041	0.56049	0.510328	0.475953	0.337211	0.663199	0.72971	0.576707	2.32
4.7	4.54387	0.356157	0.451812	0.396435	0.401468	0.133317	0.52312	0.295597	0.317345	1.85
6.775	6.63005	0.491366	0.4154	0.550439	0.485735	0.305864	0.39795	0.806624	0.50348	1.8
4.41	4.64933	0.356344	0.401398	0.401594	0.386445	0.146266	0.409024	0.442066	0.332452	2.4
6.315	6.32137	0.364248	0.355725	0.39553	0.371834	0.120001	0.162809	1.41244	0.565084	2.24
6.7	6.35962	0.394129	0.439513	0.496341	0.443328	0.21157	0.666076	0.979213	0.618953	1.9
5.36	6.28077	0.361272	0.577652	0.453515	0.464146	0.150788	1.26223	0.766588	0.726536	1.5
8.275	5.30562	0.378098	0.560974	0.448569	0.462547	0.149489	0.444992	0.284296	0.292926	1.75
3.3	4.98528	0.347873	0.542545	0.492298	0.460905	0.10841	0.546417	0.432613	0.36248	1.9
7.46	8.30178	0.376085	0.450664	0.397107	0.407952	0.152982	0.465169	0.285591	0.301247	2.15
7.28	7.37557	0.803488	0.521563	1.33947	0.888175	0.579808	0.511497	1.50459	0.865297	NMR
8.405	8.89875	0.366437	0.52347	0.468952	0.452953	0.175673	1.11518	1.08661	0.792486	1.6
7.685	8.82877	0.369777	0.404001	0.397574	0.390451	0.148232	0.620741	0.446607	0.405194	1.72
3.39	4.2784	0.434141	1.66079	1.10555	1.06683	0.243327	1.55933	2.86948	1.55738	1.74
6.1	6.73264	0.360976	0.622062	0.484814	0.489284	0.13636	0.786542	0.680877	0.534593	2.29
4.38	3.97102	0.361687	0.493794	0.413098	0.422859	0.144058	0.508373	0.322576	0.325003	2.01
10.32	11.792	0.362834	0.57356	0.476929	0.471108	0.122696	0.577011	0.361737	0.353815	1.4
7.155	8.30456	0.350918	0.553614	0.470389	0.458307	0.110934	0.766188	0.561252	0.479458	2.25
4.29	4.08063	0.355361	0.523481	0.524359	0.467734	0.141032	0.390834	0.402593	0.311486	1.6
4.48	5.72221	0.643505	0.392462	0.684891	0.573619	0.429661	0.461802	1.34397	0.745145	1.9
8.245	8.24612	0.400354	0.416236	0.38991	0.402166	0.185862	0.335304	0.24915	0.256772	1.75
6.22	5.92654	0.354285	0.483614	0.41386	0.417253	0.127168	0.779347	0.58723	0.497915	1.1
7.175	7.3794	0.430968	0.533406	0.574217	0.512864	0.218851	0.851115	0.828113	0.632693	2.3
4.775	6.58204	0.362446	0.648857	0.61571	0.542338	0.149327	0.623348	0.819714	0.530796	2.85
5.85	5.79264	0.3674	1.05189	0.882428	0.76724	0.172365	1.01136	1.45856	0.880762	1.35
6.17	6.60842	0.426329	0.455713	0.45456	0.445534	0.182102	0.770352	0.658154	0.536869	2.61
6.115	5.79142	0.496476	0.527211	0.623385	0.549024	0.391294	0.724937	1.49757	0.871268	2.3
6.17	7.68844	0.388444	0.403271	0.412649	0.401455	0.158149	0.408048	0.362753	0.30965	2.7
8.245	7.0084	0.401157	0.470596	0.555599	0.475784	0.167918	0.942755	0.992414	0.701029	1.55
8.82	8.17994	0.356367	0.480952	0.397695	0.411671	0.122506	0.420662	0.299121	0.280763	2.29
9.355	9.18742	0.363626	0.589715	0.427537	0.460293	0.121759	0.542195	0.255681	0.306545	1.86
4.66	4.66719	0.416581	0.42248	0.449937	0.429666	0.190492	0.517104	0.380024	0.36254	1.92
8.875	8.04242	0.45248	0.739595	0.490012	0.560696	0.224572	0.68118	0.36825	0.424667	2.49
3	3.74241	0.346235	0.630717	0.538091	0.505014	0.185576	0.757356	0.787133	0.576688	1.9
5.77	6.22593	0.363878	0.44418	0.394734	0.400931	0.166511	0.425831	0.609679	0.400674	1.5
7.735	7.92805	0.377228	0.54216	0.465121	0.461503	0.170549	1.4334	0.959651	0.854534	3.05
3.42	4.02263	0.420897	0.369042	0.444858	0.411599	0.2024	0.251314	0.911751	0.455155	1.6
2.89	2.66961	0.346421	0.492375	0.559756	0.466184	0.103654	0.545927	0.624959	0.424846	1.37
8.875	8.43747	0.371578	0.705813	0.613877	0.563756	0.137965	1.50241	1.2082	0.949526	2.1
5.94	6.64332	0.368605	0.573323	0.49874	0.480223	0.152267	0.481211	0.338353	0.323944	2.5
6.74	6.68871	0.391703	0.575489	0.458888	0.47536	0.185087	0.433202	0.386508	0.334932	1.85
4.935	4.60246	0.348354	0.399989	0.411094	0.386479	0.0995209	0.611379	0.469941	0.393613	1.46
5.625	6.7792	0.351418	0.614465	0.43276	0.466214	0.115532	0.672293	0.321776	0.369867	1.53
4.52	4.51166	0.511116	0.468629	0.530799	0.503515	0.659972	0.512241	2.38873	1.18698	NMR
6.865	7.15357	0.416104	0.483106	0.416327	0.438512	0.204971	0.463157	0.278435	0.315521	3
6.44	7.24414	0.344742	0.518503	0.485554	0.4496	0.0889795	0.627178	0.924669	0.546942	1.1
8.755	8.51419	0.384319	0.566137	0.496977	0.482478	0.149298	0.88609	0.50131	0.512232	2.23
4.85	4.60155	0.37258	0.573401	0.452086	0.466022	0.143951	0.605512	0.87455	0.541338	2.3
6.575	6.82085	0.344799	0.556859	0.429612	0.443757	0.121218	0.473329	0.279985	0.291511	2.01
5.505	4.88182	0.349946	0.527041	0.445136	0.440708	0.116143	0.489951	1.07803	0.561374	1.29
7.055	6.76893	0.364679	0.719689	0.733619	0.605996	0.149507	1.16772	1.5027	0.939979	2.2
7.115	8.42666	0.396762	0.58979	0.418627	0.468393	0.17134	0.507258	0.30575	0.328116	1.84
7.55	4.82318	0.345684	0.536922	0.437265	0.439957	0.111935	1.1447	1.42538	0.894007	2.3
5.055	6.04314	0.378624	0.481138	0.434493	0.431418	0.130491	0.413726	0.613966	0.386061	1.5
8.41	8.61401	0.34654	0.595828	0.495849	0.479406	0.0912653	0.501096	0.335542	0.309301	1.8
6.63	5.78185	0.360791	0.701442	0.467018	0.50975	0.14785	0.575816	0.292531	0.338732	1.95
3.68	5.01347	0.382317	0.417916	0.428167	0.409467	0.170809	0.308028	0.464386	0.314408	2.2
5.785	6.49397	0.389687	0.622232	0.544948	0.518956	0.176247	0.908418	2.03977	1.04148	2.65
6.66	7.62938	0.348285	0.487192	0.531089	0.455522	0.100679	0.410653	0.517538	0.342956	1.16
10.455	9.24385	0.351462	0.65	0.457288	0.48625	0.112721	0.821321	0.545598	0.493214	1.77
5.63	5.79597	0.378756	0.534897	0.45654	0.456731	0.153951	0.715667	0.389092	0.41957	1.94
8.4	7.43136	0.355689	0.657472	0.536172	0.516444	0.123843	0.55803	0.395953	0.359275	1.38
7.73	6.97175	0.376318	0.510809	0.535444	0.474191	0.213197	0.59404	3.32611	1.37778	0.89
7.09	5.85059	0.348949	0.635382	0.436365	0.473565	0.122963	1.00651	0.363777	0.497751	2
6.37	5.19659	0.362584	0.419902	0.488555	0.42368	0.141509	0.496779	0.428973	0.355754	1.26
5.95	6.30921	0.352822	0.366839	0.377612	0.365758	0.127515	0.481713	0.439399	0.349542	1.36
4.605	7.36416	0.396541	0.807597	0.743234	0.649124	0.324727	1.04547	1.99628	1.12216	1.7
5.7	6.06064	0.363084	0.461078	0.50659	0.443584	0.142766	0.864123	0.864924	0.623938	2.25
3.98	4.54322	0.352303	0.513287	0.502915	0.456168	0.117617	0.494781	0.44071	0.351036	1.46
5.52	6.49317	0.412124	0.433515	0.651122	0.49892	0.205819	0.399221	1.45785	0.68763	1.2
5.09	5.35261	0.415197	0.394087	0.432072	0.413785	0.21301	0.497378	0.842649	0.517679	2.1
7.13	7.16923	0.34425	0.419324	0.401763	0.388446	0.0844243	0.300516	0.295228	0.226723	1.59
3.355	4.0028	0.408445	0.347895	0.424545	0.393628	0.185351	0.313748	0.978002	0.492367	2.5
7.51	7.41797	0.344652	0.535756	0.520406	0.466938	0.110097	0.400334	0.39323	0.30122	1.15
4.43	4.90317	0.507454	0.43725	0.618826	0.521177	0.305796	0.290676	2.82178	1.13942	1.8
6.755	7.74667	0.380465	0.550597	0.438949	0.456671	0.177732	0.758789	0.473194	0.469905	2.4
6.11	4.98113	0.814807	0.363816	0.445544	0.541389	0.612259	0.130804	0.801196	0.514753	2.8
10.51	10.5414	0.360896	1.14058	0.649505	0.716995	0.128091	1.04901	0.493298	0.556798	1.26
4.42	3.68649	0.359475	0.346069	0.42346	0.376335	0.145986	0.176727	1.258	0.526904	2.35
8.815	7.7926	0.414005	1.36826	0.878017	0.886759	0.208358	2.3678	1.32555	1.30057	2.2
8.4	6.54456	0.380341	0.503374	0.409283	0.430999	0.136733	0.370235	0.19975	0.235573	1.9
7.72	5.59952	0.392495	0.452471	0.40369	0.416219	0.661866	0.426353	1.04923	0.712481	NMR
5.85	6.17515	0.726089	0.387795	0.585337	0.566407	0.759874	0.242493	0.945174	0.649181	2.3
4.505	4.08218	0.36754	0.350633	0.358885	0.359019	0.143983	0.283854	0.212385	0.213407	1.87
6.595	6.31867	0.352886	0.357817	0.432131	0.380945	0.12005	0.345424	1.04636	0.503945	1.96
2.74	3.36028	0.421477	0.49745	0.595676	0.504868	0.21363	0.504853	1.35703	0.691836	1.9
7.03	6.86122	0.367375	0.670904	0.462423	0.500234	0.165518	0.556845	0.275393	0.332585	2.38
10.3	9.25446	0.34593	0.43916	0.385064	0.390051	0.0952764	0.355169	0.224542	0.224996	1.49
3.73	4.94835	0.682651	0.359396	0.563564	0.535204	0.441423	0.289478	0.779857	0.503586	2.54
7.1	6.86207	0.359104	0.630075	0.420315	0.469831	0.122764	0.654239	0.271493	0.349499	1.96
5.81	5.97843	0.394102	0.678369	0.671339	0.58127	0.305753	0.824454	1.76245	0.96422	2.4
6.57	5.67456	1.43968	0.457444	1.38323	1.09345	1.98552	1.4742	3.03248	2.16407	NMR
6.875	6.21571	0.355514	0.345065	0.369134	0.356571	0.145724	0.268987	0.37149	0.262067	1.18
4.975	8.3615	0.357833	0.491398	0.493926	0.447719	0.186484	0.573568	0.75053	0.503527	1.83
10.02	8.25336	0.38153	0.432684	0.430535	0.414916	0.190503	0.875507	1.10005	0.722021	2.92
8.505	7.99918	0.368852	0.570098	0.466584	0.468511	0.202369	0.686208	0.760745	0.549774	1.77
5.51	7.10002	0.389141	0.414411	0.406186	0.403246	0.187838	0.351025	0.442194	0.327019	1.67
9.3	9.38172	0.390402	0.630102	0.605561	0.542022	0.172638	1.45358	1.17754	0.934585	1.5
5.885	6.61746	0.380703	0.51089	0.415693	0.435762	0.22647	0.743859	0.421223	0.463851	2.5
6.275	8.80221	0.354998	0.589051	0.458096	0.467382	0.115459	0.39434	0.304106	0.271302	1.95
4.355	5.40892	0.528449	0.420428	0.511007	0.486628	0.352931	0.939812	1.59744	0.963395	1.84
9.725	8.83953	0.366475	0.569481	0.553824	0.496593	0.219695	0.722804	0.648368	0.530289	1.65
7.44	7.12485	0.406514	0.439496	0.379882	0.40863	0.181635	0.56445	0.258999	0.335028	2.1
6.845	7.92907	0.404577	0.514785	0.431247	0.450203	0.189223	0.384665	0.243548	0.272479	2.05
6.37	6.99831	0.347885	0.487003	0.459054	0.431314	0.13057	0.652992	0.776125	0.519895	2.3
9.355	8.7372	0.475401	0.538743	0.498364	0.504169	0.370114	0.495937	0.453643	0.439898	2.2
8.7	7.76608	0.400124	0.668536	0.424303	0.497654	0.239611	0.552802	0.325414	0.372609	1.52
9.4	6.76607	0.67953	0.517641	0.495322	0.564164	0.460447	0.518856	0.866139	0.615147	2.9
8.275	8.00353	0.350279	0.436527	0.410385	0.399063	0.120391	0.576332	1.62879	0.775171	2.2
5.03	6.31498	0.35599	1.22753	0.604857	0.72946	0.12066	2.20073	3.08633	1.80257	1.9
3.77	3.82016	0.354534	0.3439	0.34425	0.347561	0.125991	0.0620158	1.03301	0.407006	1.63
8.1	8.82849	0.792207	0.544652	0.847252	0.728037	0.575398	1.35053	2.28135	1.40243	2.2
8.015	7.6763	0.356858	0.512843	0.475737	0.448479	0.14881	0.781199	0.701477	0.543828	2.65
4.3	3.25521	0.394569	0.678313	0.717646	0.596843	0.217756	0.716899	0.815236	0.583297	1.9
4	2.23776	0.349258	0.359837	0.360873	0.356656	0.121083	0.127979	0.762035	0.337032	1.85
4.565	5.81354	0.419237	0.857588	0.60172	0.626182	0.212741	2.46233	0.999228	1.22476	1.27
8	8.09508	0.438724	0.585391	0.533963	0.51936	0.570011	0.588179	0.745196	0.634462	1.34
3.77	3.33712	0.404544	0.517434	0.574517	0.498832	0.174928	0.358185	0.492313	0.341808	2.09
9.61	8.74944	0.400752	0.514144	0.622372	0.512423	0.192317	0.44861	0.957565	0.532831	3.34
8.885	9.72595	0.433264	0.397254	0.512569	0.447696	0.318119	0.266163	0.451648	0.34531	2.5
7.475	7.78708	0.512154	0.465012	0.505109	0.494092	0.359165	0.6261	0.626049	0.537105	1.8
7.24	7.0706	0.422768	0.680912	1.02058	0.708088	0.198417	0.808474	0.884469	0.630453	2
5.22	4.27309	0.364796	0.446091	0.437823	0.416237	0.28215	0.393001	1.15025	0.608466	2
8.39	9.20547	0.347195	0.406647	0.371439	0.375094	0.10681	0.247223	0.186472	0.180168	2.53
8.05	8.12532	0.344244	0.413228	0.376606	0.378026	0.0869378	0.454367	0.232491	0.257932	1.85
4.09	4.12477	0.36351	0.381417	0.384071	0.376333	0.179436	0.245856	0.330094	0.251795	1.5
5.025	5.83932	0.36624	0.467752	0.492067	0.44202	0.158528	0.349681	1.19116	0.566457	2.65
6.47	6.92099	0.42052	0.541549	0.555815	0.505961	0.252493	0.999144	0.583166	0.611601	2.74
6.62	7.69004	0.397274	0.460009	0.535119	0.464134	0.164214	0.424706	0.586041	0.391654	2.1
6.47	7.88664	0.513144	0.703616	0.52591	0.58089	0.301216	1.22777	0.421272	0.650086	2.24
5.37	5.88537	0.391978	0.455553	0.550727	0.466086	0.179442	0.748575	0.752083	0.560033	2.1
5.33	6.36246	0.353806	0.382301	0.36964	0.368582	0.121486	0.219116	0.19828	0.179627	1.44
7.18	7.07859	0.444003	0.577215	0.463781	0.495	0.205973	0.502553	1.36905	0.692526	3.1
8.95	6.0893	0.355471	0.454221	0.430856	0.413516	0.142003	0.867733	0.614551	0.541429	2.52
8.82	8.28886	0.366957	0.583554	0.452803	0.467771	0.143908	0.667835	0.289194	0.366979	1.83
7.595	7.86627	0.431229	0.482354	0.470206	0.461263	0.241324	0.637506	0.604435	0.494422	2.95
8.66	8.72938	0.35962	0.56901	0.448992	0.459207	0.130226	0.441128	0.297564	0.28964	1.05
8.425	8.06453	0.472813	0.350099	0.367745	0.396886	0.236951	0.115005	0.182383	0.178113	3.1
8.205	8.24291	0.424478	0.411745	0.426166	0.420796	0.249581	0.400368	0.420824	0.356924	2.4
5.82	5.94964	0.386793	0.578069	0.588632	0.517831	0.153571	1.02864	0.869766	0.683994	1.9
7.63	6.91064	0.344699	0.472948	0.433701	0.417116	0.115403	0.412771	0.430863	0.319679	1.37
7.015	6.78352	0.349131	0.343885	0.346596	0.346537	0.26114	0.180341	0.438764	0.293415	1.8
9.445	7.81068	0.354742	0.508066	0.458771	0.440526	0.142619	0.696449	0.946442	0.59517	1.5
9.22	8.88237	0.365282	0.378655	0.368201	0.370713	0.136997	0.346516	0.229887	0.2378	2.15
5.23	5.66891	0.38287	0.663303	1.10585	0.71734	0.235036	0.820001	2.3886	1.14788	1.67
1.465	6.68889	0.361162	0.742625	0.632556	0.578781	0.26457	0.658507	0.745114	0.556064	2.4
6.395	6.79756	0.450585	0.519267	0.548888	0.506246	0.275783	0.994296	0.705877	0.658652	2.67
4.74	5.47093	0.347569	0.480455	0.676422	0.501482	0.151134	0.339193	0.814098	0.434808	1.8
10.895	9.87852	0.356177	0.555915	0.478467	0.46352	0.118794	0.601561	0.452702	0.391019	1.9
10.52	9.39793	0.386524	0.455505	0.394359	0.412129	0.138207	0.398384	0.201674	0.246088	2.2
3.69	6.1818	0.922369	0.371379	0.592689	0.628812	0.925636	0.349919	4.65034	1.9753	2
6.01	5.98346	0.36352	0.599147	0.500569	0.487745	0.140468	0.514068	0.370182	0.341573	2.65
7.3	6.9992	0.349358	0.627196	0.472313	0.482955	0.110452	0.593053	0.382471	0.361992	2.3
6.955	6.56942	0.348424	0.552687	0.430254	0.443788	0.0959607	0.49453	0.292841	0.294444	1.28
8.15	8.33874	0.361036	0.533142	0.444843	0.44634	0.249568	0.584225	0.562175	0.465322	2.65
7.365	7.30211	0.363026	0.52661	0.493809	0.461148	0.243229	0.88304	1.39663	0.840966	2.5
8.865	8.54069	0.40927	0.429849	0.434132	0.424417	0.196156	0.356332	0.348847	0.300445	2.4
8.97	8.58303	0.452722	0.503067	0.55878	0.504856	0.264517	0.819599	1.66515	0.916422	2.7
8.315	8.21864	0.450383	0.669442	0.484222	0.534682	0.369978	1.30061	0.578373	0.749654	2.59
5.37	4.9447	0.347055	0.595134	0.467716	0.469968	0.106209	0.422507	0.278155	0.268957	1.4
6.87	6.00065	0.36032	0.489285	0.390407	0.413337	0.134863	0.405941	0.27994	0.273581	1.98
2.595	3.61521	0.354335	1.26482	0.837237	0.818798	0.120967	1.19067	0.691135	0.667589	1.49
5.15	5.65734	0.354935	0.507651	0.48809	0.450225	0.133274	0.516766	0.386007	0.345349	1.97
5.29	5.70593	0.366415	0.385847	0.405551	0.385938	0.152849	0.278021	0.240595	0.223821	1.73
7.215	7.85225	0.367146	0.667818	0.46045	0.498471	0.13657	0.777312	0.391044	0.434975	2.04
7.825	6.32227	0.404574	0.531639	0.459377	0.465197	0.192255	0.432505	0.309847	0.311536	2.6
6.19	6.31668	0.349649	0.496152	0.419305	0.421702	0.102088	0.346568	0.237004	0.228553	1.39
6.405	2.44694	1.27256	0.392326	0.887106	0.850664	1.36654	0.276552	1.54731	1.06347	2.75
8.895	7.66904	0.362411	0.542476	0.838809	0.581232	0.129698	1.48628	0.878391	0.831456	3.1
3.64	3.68147	0.394632	0.555943	0.575821	0.508799	0.210435	0.507245	0.545927	0.421203	1.8
6.31	7.14554	0.368024	0.8456	0.484747	0.566124	0.156681	0.849769	0.499349	0.501933	2.04
7.77	6.66206	0.344714	0.47424	0.415487	0.41148	0.094836	0.554895	0.353195	0.334309	1.7
3.655	3.54034	0.511414	1.03142	0.74854	0.763791	0.322114	1.13331	0.518627	0.658016	1.7
5.1	7.19831	0.813636	1.60979	1.48287	1.3021	0.815531	1.679	1.58277	1.3591	2.8
6.51	8.00008	0.383606	0.662407	0.6551	0.567038	0.162048	2.84551	1.21734	1.4083	1.85
3.85	4.74215	0.377829	0.576944	0.509218	0.487997	0.191423	0.917926	1.53077	0.880039	1.7
3.04	4.04491	0.366977	0.545156	0.533433	0.481856	0.18453	0.373836	0.464034	0.3408	2.3
8.475	6.92072	0.373739	0.672812	0.656559	0.567703	0.179149	0.66897	0.71009	0.519403	2.52
4.26	4.12545	1.40879	0.665295	0.987788	1.02062	1.05631	0.590246	0.945703	0.864087	1.04
6.41	7.53262	0.344397	0.354094	0.372552	0.357014	0.0849531	0.313886	0.348378	0.249072	1.7
7.175	6.98048	0.349532	0.529188	0.487804	0.455508	0.130922	0.465544	0.415637	0.337368	2.8
8.565	9.56577	0.478262	0.412901	0.439	0.443388	0.278913	0.38089	0.369468	0.343091	1.55
7.51	7.16169	0.355888	0.468544	0.49982	0.441417	0.158975	0.444908	1.01865	0.540843	1.65
6.82	5.70174	0.35158	0.438358	0.456711	0.41555	0.133109	0.453789	0.449032	0.34531	1.7
5.92	5.52266	0.456354	0.421949	0.394229	0.424177	0.263637	0.507586	0.309423	0.360215	1.6
6.595	6.89774	0.350354	0.489769	0.406237	0.415454	0.10754	0.281268	0.199403	0.196071	1.57
8.82	9.18732	0.357118	0.491715	0.38782	0.412218	0.116735	0.321505	0.193094	0.210445	1.9
7	3.95004	0.929145	0.511632	0.80205	0.747609	0.802379	0.517672	1.62444	0.981498	1.4
3.96	4.62423	0.34849	0.584219	0.448097	0.460269	0.0968926	0.624072	0.477706	0.399557	1.7
4.475	4.27129	0.43657	0.357349	0.379131	0.391017	0.23789	0.179267	0.31898	0.245379	2.84
4.96	2.98352	1.05268	0.382603	0.639916	0.691734	1.21266	0.405329	5.8968	2.50493	2.06
4.68	5.89106	0.404395	0.411264	0.38284	0.3995	0.433395	0.253662	0.277757	0.321605	1.9
7.82	7.62137	0.507965	0.777777	1.14122	0.808987	0.366117	1.19729	1.18318	0.915531	3
6.505	5.94012	0.382329	0.516352	0.446867	0.448516	0.187015	0.946379	0.479081	0.537491	3.1
4.03	3.76603	0.35237	0.379021	0.362768	0.36472	0.120016	0.0930023	0.940016	0.384345	2.3
6.81	6.32892	0.384911	0.705333	0.456971	0.515739	0.214467	0.926062	0.367971	0.502833	2.78
4.875	5.05014	0.436998	0.34778	0.445805	0.410195	0.192025	0.446036	0.536305	0.391456	1.56
5.835	4.0653	0.361023	0.450661	0.476224	0.429303	0.278588	0.476195	1.48394	0.746242	1.81
5.84	5.53551	0.362696	0.459358	0.424128	0.415394	0.151215	0.396537	0.893472	0.480408	1.78
9.155	9.15723	0.415436	0.56324	0.475415	0.484697	0.206668	0.712884	0.469478	0.46301	2.5
4.37	2.98757	0.353382	0.361977	0.409586	0.374982	0.145838	0.193324	0.684888	0.34135	1.85
3.7	5.13343	0.416553	0.503472	0.478488	0.466171	0.168757	0.659068	1.62328	0.817035	1.25
8.14	7.93517	0.398533	0.553792	0.462832	0.471719	0.203092	0.945447	0.518244	0.555594	2
8.625	7.36745	0.397891	0.454827	0.471277	0.441332	0.179305	0.383253	0.393423	0.31866	2
8.625	8.66151	0.391871	0.42015	0.37611	0.396043	0.181897	0.258194	0.197763	0.212618	2.12
5.84	4.31992	0.349268	0.435228	0.406415	0.39697	0.117014	0.346216	1.12725	0.530161	1.12
9.295	9.3673	0.347713	0.514825	0.427845	0.430128	0.135048	0.435695	0.311892	0.294212	2
4.11	5.94999	0.371021	1.38046	0.869513	0.873665	0.159752	2.64584	1.52892	1.44484	2
9	6.55062	0.345641	0.444773	0.378896	0.38977	0.104606	0.307324	0.169435	0.193788	1.65
5.455	4.48327	0.451264	0.344594	0.365551	0.387136	0.236227	0.239973	0.510727	0.328976	2.4
2.47	4.67914	0.357334	0.484413	0.640904	0.494217	0.111044	0.507856	0.538762	0.385887	2.06
7.155	7.02766	0.350507	0.419357	0.415013	0.394959	0.136961	0.372107	0.43665	0.315239	1.7
9.6	8.01944	0.426828	0.48638	0.5249	0.479369	0.225276	0.351002	0.406948	0.327742	2
7.46	7.47843	0.35527	0.607234	0.459841	0.474115	0.104592	0.586393	0.413951	0.368312	1
4.355	4.42773	0.356278	0.380978	0.404276	0.380511	0.114866	0.231039	1.11829	0.488066	2.06
6.645	7.59894	0.371897	0.599127	0.439504	0.470176	0.15632	0.510589	0.374091	0.347	2.6
2.575	3.15804	0.348028	0.533063	0.599483	0.493525	0.124461	0.488279	0.901333	0.504691	1.5
4.8	5.61304	0.739259	0.488129	0.602916	0.610101	0.499932	0.892099	0.416099	0.60271	1.6
5.82	4.91729	0.370858	1.39995	0.740774	0.837195	0.154217	1.27971	0.625812	0.686579	1.97
9.01	8.85538	0.346084	0.550302	0.494823	0.463737	0.0893195	0.455796	0.491726	0.345614	1.5
8.125	6.83439	0.365823	0.560209	0.414316	0.446783	0.1366	0.719547	0.319714	0.391953	2.12
3.65	3.51473	0.345235	0.387259	0.359766	0.364087	0.0938085	0.318363	0.260977	0.224383	2.15
4.78	5.11207	0.405294	0.377341	0.401661	0.394765	0.246877	0.448211	0.701894	0.465661	1.85
5.565	5.7462	0.779375	0.54058	0.800884	0.706947	0.750789	0.54899	3.0625	1.45409	NMR
3.47	3.39255	0.353889	0.442606	0.414263	0.403586	0.125645	0.36034	0.353869	0.279951	1.99
5.14	4.67643	0.392164	0.386218	0.566159	0.44818	0.186037	0.316039	3.86948	1.45718	2.44
9	8.98831	0.34576	0.4778	0.480492	0.434684	0.086326	0.36509	0.378413	0.276609	1.05
8.74	6.83842	0.346323	0.411093	0.46039	0.405935	0.125779	0.26269	0.304811	0.231093	2.8
7.195	7.63076	0.365397	0.343948	0.352172	0.353839	0.144574	0.0550672	0.279603	0.159748	2.29
8.17	7.65606	0.348935	0.695113	0.559242	0.53443	0.112792	0.879453	1.6046	0.865614	1.2
7.96	6.65836	0.347049	0.59805	0.442226	0.462442	0.121491	0.635654	0.302873	0.353339	2
7.52	7.71132	0.386091	0.716383	0.48627	0.529581	0.169769	0.68231	0.341806	0.397962	1.8
7.815	8.38294	0.362342	1.23692	0.896152	0.831806	0.140867	1.24411	1.70146	1.02881	1.7
4.24	3.67537	0.3668	0.349746	0.372445	0.362997	0.175154	0.291063	0.576873	0.347697	1.71
3.955	3.63883	0.360531	0.346265	0.361229	0.356008	0.118215	0.402842	0.311051	0.277369	2
4	5.14935	0.375582	0.558256	0.638852	0.52423	0.175066	0.696498	0.753145	0.541569	1.8
5	5.77863	0.388191	0.490123	0.463686	0.447333	0.201281	0.413225	0.369533	0.328013	2.2
7.22	8.07854	0.519934	0.547216	0.614287	0.560479	0.273461	0.768261	1.31882	0.786848	1.8
5.22	5.41002	0.368813	1.12734	0.771512	0.755888	0.263797	3.39778	1.24395	1.63518	2.14
3.33	5.08373	0.674218	0.461022	0.580137	0.571792	1.02832	1.35569	2.4008	1.59494	NMR
5.96	5.98242	0.551633	1.75242	0.950283	1.08478	0.356264	1.69909	1.19756	1.0843	2.9
9.865	8.53514	0.357249	0.418725	0.383339	0.386438	0.128718	0.447867	0.283591	0.286725	1.9
6.705	6.89394	0.368828	0.495624	0.435392	0.433281	0.137872	0.503221	0.313757	0.318283	1.7
7.195	6.64746	0.36101	0.453279	0.425651	0.413313	0.122176	0.256041	0.224554	0.200923	1.9
8.405	8.95955	0.347431	0.628111	0.535006	0.503516	0.101106	0.524381	0.390327	0.338605	1.7
8.015	6.78598	0.409305	0.585858	0.524573	0.506579	0.19965	3.90655	0.945462	1.68389	1.58
7.17	6.28778	0.345028	0.488703	0.418987	0.417573	0.0956895	0.498725	0.367396	0.320604	1.9
8.505	8.44084	0.404948	0.754891	0.542873	0.56757	0.216117	0.652817	0.814425	0.56112	2
4.175	3.13472	0.372743	0.359783	0.482606	0.405044	0.180028	0.199781	1.01585	0.46522	1.79
8.125	6.8808	0.425954	0.58109	0.550363	0.519136	0.245474	1.12217	0.952564	0.773403	2.72
6.545	7.22444	0.36149	0.343886	0.346617	0.350664	0.121381	0.0547702	0.150331	0.108827	1.6
2.1	3.62887	1.01174	0.391706	0.548279	0.650574	0.979253	0.650074	1.12201	0.917114	2.01
6.59	5.3546	0.354266	1.0458	0.582684	0.660915	0.120264	1.20349	0.483546	0.602435	2.2
7.055	8.72382	0.360218	0.506471	0.444921	0.437204	0.134458	0.446871	0.370944	0.317424	2.2
5.82	5.43452	0.733899	0.454072	0.528954	0.572308	0.618192	0.685387	0.891261	0.731613	2.3
6.635	5.99076	0.361507	0.393658	0.380376	0.378514	0.162152	0.341545	0.39215	0.298616	2.15
6.64	6.51265	0.37155	0.478544	0.452808	0.434301	0.149711	1.16369	0.485217	0.599538	2.58
5.6	7.46789	0.376742	0.438855	0.452738	0.422778	0.208988	0.35322	0.372389	0.311532	2.2
4.99	4.94401	0.563739	0.661532	0.425167	0.550146	0.316841	0.562719	0.19667	0.358743	2.2
5.9	7.1946	0.370943	0.419206	0.452649	0.414266	0.243267	0.655028	0.897773	0.598689	1.6
7.96	8.96987	0.367135	1.81865	1.37188	1.18589	0.203405	1.81841	1.25793	1.09325	1.8
6.525	6.15	0.364254	0.355184	0.374201	0.364546	0.135334	0.179271	0.772701	0.362435	1.54
7.595	7.27209	0.352411	0.466531	0.441091	0.420011	0.174819	0.913429	1.03553	0.707927	2
6.88	4.87419	0.34696	0.462487	0.403226	0.404224	0.106135	0.401816	0.300562	0.269504	1.67
9.055	8.08448	0.366414	0.565443	0.504085	0.478647	0.13518	0.822824	0.556635	0.50488	2.55
10.455	10.2674	0.390514	0.431173	0.413288	0.411659	0.161172	0.303902	0.221081	0.228718	2.05
6.08	6.46374	0.368063	0.54317	0.464727	0.458653	0.145957	0.515052	0.31501	0.32534	2
5.855	6.70141	0.408491	0.539312	0.499749	0.482517	0.222923	0.513614	1.23907	0.658536	2.1
7.505	8.40069	0.358984	0.434766	0.381311	0.391687	0.133322	0.332137	0.274417	0.246625	2.3
8.05	7.00279	0.392235	0.528794	0.462779	0.461269	0.193275	0.619127	1.16529	0.659231	2.1
8.31	6.68611	0.354668	0.449584	0.448862	0.417704	0.126394	0.431597	1.21077	0.589588	1.8
8.015	7.50478	0.413928	0.542696	0.735141	0.563921	0.196613	1.12797	0.752893	0.692493	2.1
5.045	5.55735	0.347556	0.403709	0.403212	0.384826	0.13218	0.458521	0.581874	0.390859	1.94
3.14	2.6034	0.375937	0.347963	0.372229	0.365376	0.16738	0.0977343	0.459033	0.241382	1.55
5.82	6.30729	0.42313	0.381382	0.382136	0.39555	0.293426	0.408209	0.298226	0.333287	2.1
8.16	5.55716	0.48965	2.21419	0.738829	1.14756	0.34465	2.46603	1.4061	1.40559	1.6
7.775	7.12933	0.364169	0.38808	0.403024	0.385091	0.128695	0.47813	0.552819	0.386548	1.9
4.08	3.63427	0.43884	0.500251	0.614047	0.517713	0.194153	0.417594	0.908329	0.506692	2.7
6.4	6.49263	0.347583	0.567918	0.450375	0.455292	0.0970976	0.618326	0.357923	0.357782	1.8
10.1	8.33395	0.385881	0.566625	0.479225	0.477244	0.144882	0.914504	0.830197	0.629861	2.3
5.215	5.54029	0.37778	0.4436	0.442507	0.421296	0.175395	0.654388	1.17774	0.669175	2.3
5.04	5.10469	0.595204	1.41906	1.06621	1.02682	0.333813	1.38755	0.922315	0.881226	2.65
7	6.71183	0.521087	0.447308	0.513811	0.494069	0.298345	0.885369	0.673866	0.619193	2.9
3.77	6.06517	0.472771	0.464963	0.48087	0.472868	0.234808	0.346683	0.77888	0.453457	3.1
8.125	8.54124	0.356258	0.765525	0.429034	0.516939	0.125131	0.798086	0.291813	0.40501	2.2
6.84	7.61453	0.36825	0.446582	0.421157	0.411997	0.156981	0.647245	0.393221	0.399149	2.3
8.36	7.28855	0.388804	0.447521	0.457188	0.431171	0.189582	0.38872	0.360973	0.313092	1.95
5	3.38621	0.403753	0.489586	0.589185	0.494175	0.229369	0.52211	4.21572	1.65573	2
6.6	6.45059	0.350839	0.502865	0.477093	0.443599	0.220714	0.517584	0.494985	0.411094	1.6
3.82	6.86541	0.941428	1.31477	1.15732	1.13784	0.922224	1.62308	2.74301	1.76277	1.5
4.24	3.47339	0.856921	0.39651	0.660604	0.638011	0.571082	0.391448	0.5039	0.48881	2.1
7.775	7.26819	0.478764	0.59956	0.722225	0.600183	0.29205	0.734007	1.3278	0.784618	1.71
7.055	6.08238	0.374611	0.61512	0.791062	0.593598	0.169068	0.893244	1.3891	0.817137	2
7.695	6.99694	0.35419	0.517587	0.437554	0.436444	0.133231	0.632087	0.392676	0.385998	2.35
4.5	4.69095	0.42461	0.455354	0.467788	0.449251	0.239681	0.538141	0.297123	0.358315	2.1
6.565	5.66431	0.34921	0.464211	0.448315	0.420579	0.154906	0.314395	0.29694	0.255414	1.38
8.66	7.78895	0.43462	0.713851	0.480439	0.54297	0.244984	0.611752	0.396884	0.417873	2.1
8	6.57279	0.431129	0.560642	0.480334	0.490702	0.23255	0.439132	0.335617	0.335767	2.05
4.12	6.97669	0.452411	0.613658	0.631042	0.565704	0.318025	0.485856	1.11484	0.639573	1.8
6	6.6402	0.401661	0.662978	0.449808	0.504815	0.207416	0.563074	0.290552	0.353681	1.7
4.44	5.24201	0.376116	0.664208	0.521899	0.520741	0.147747	0.9267	0.574769	0.549739	1.46
9.38	9.22491	0.504876	0.62455	0.558714	0.562713	0.289518	0.894328	0.942642	0.708829	2.9
5.74	5.43807	0.350947	0.565492	0.463365	0.459935	0.189393	0.515537	0.35736	0.354097	1.74
4.65	6.85187	0.885396	0.365189	0.542992	0.597859	1.01709	0.566247	0.84991	0.811083	2.63
7.3	7.09607	0.497791	0.822676	0.616076	0.645514	0.31972	1.73978	0.826547	0.962015	1.75
7.905	6.73867	0.365488	0.393062	0.363277	0.373942	0.134074	0.192184	0.14944	0.158566	1.94
2.85	4.67087	0.578937	0.387715	0.562445	0.509699	0.585433	0.619545	1.75047	0.985148	NMR
5.53	4.98143	0.405035	0.555209	0.5046	0.488282	0.200442	0.477696	0.806535	0.494891	1.43
5.57	5.52324	0.346859	0.368985	0.359337	0.358394	0.0909987	0.581817	0.312101	0.328305	1.07
8.655	7.15094	0.392006	0.521648	0.485625	0.466426	0.193046	0.564506	0.510134	0.422562	2
4.71	5.90067	0.417	0.428374	0.378048	0.407807	0.204241	0.358625	0.235246	0.266037	1.55
10.39	10.0323	0.382631	0.531881	0.457031	0.457181	0.202359	0.395887	2.62057	1.07294	1.09
8.3	8.42896	0.364752	1.29281	0.789591	0.815717	0.132272	1.31423	0.701802	0.716101	1.55
5	8.30871	0.449951	0.374319	0.438968	0.42108	0.268509	0.381652	0.637225	0.429129	1.91
3.7	4.99167	0.420994	0.411333	0.471404	0.434577	0.199845	0.233872	1.26427	0.565996	2.73
6.705	6.48904	0.374419	0.381639	0.391436	0.382498	0.152591	0.330945	0.794419	0.425985	1.9
6.92	5.8184	0.488046	0.403906	0.448388	0.44678	1.1201	0.404332	1.11627	0.880233	2.1
2.62	6.25388	0.34511	0.459059	0.413726	0.405965	0.0945479	0.34508	0.349585	0.263071	1.25
4.255	4.26635	0.369655	0.519607	0.421709	0.43699	0.163309	0.369885	0.26533	0.266174	2.1
7.795	8.18735	0.360185	0.480405	0.395267	0.411952	0.135417	0.465861	0.237342	0.27954	2.39
6	4.96994	0.354387	0.585811	0.447133	0.462444	0.145005	1.71319	1.63683	1.16501	2
8.595	9.6356	0.36023	0.467881	0.435466	0.421192	0.136278	0.351814	0.280705	0.256266	2.5
5	4.7475	0.370779	1.99162	0.776335	1.04624	0.181011	2.94902	0.928766	1.35293	1.77
4.975	6.42216	0.347174	0.644219	0.463889	0.485094	0.20874	0.716095	0.621888	0.515574	1.38
3.77	3.69438	0.34573	0.343889	0.346432	0.34535	0.101448	0.0589334	0.122755	0.0943788	1.75
7.29	8.29271	0.368141	0.395731	0.37541	0.379761	0.137895	0.285784	0.208254	0.210644	1.9
5.7	5.46175	0.370825	0.471624	0.460258	0.434235	0.184386	0.378766	0.412163	0.325105	1.51
8.59	7.51883	0.758196	0.353715	0.617364	0.576425	0.500691	0.76994	1.10189	0.790839	2.4
5.15	4.79056	0.572004	0.872215	1.07841	0.840878	0.30506	0.807189	2.84737	1.31987	2
4.845	4.97545	0.436653	0.373738	0.367377	0.392589	0.225358	0.131338	0.206474	0.187723	2.5
5.85	5.06053	0.359463	0.446858	0.396671	0.400997	0.11413	0.291528	0.289597	0.231752	1.35
1.31	1.31822	0.344565	0.514336	0.522692	0.460531	0.0942401	0.337967	0.455061	0.295756	0.92
8.19	8.47566	0.470766	0.540212	0.495119	0.502033	0.271103	0.454209	0.315545	0.346952	2.3
5.54	6.5249	0.600919	0.690719	0.717614	0.66975	0.500673	0.738734	0.700839	0.646749	1.53
7	7.57695	0.76877	0.789554	0.644895	0.734406	0.511158	1.40342	0.701163	0.871913	2.5
5.16	6.16817	0.354858	0.372824	0.361302	0.362994	0.126941	0.30295	0.241618	0.223837	2.6
5.975	6.43434	0.353913	0.384203	0.35856	0.365559	0.112441	0.130484	0.123283	0.122069	1.55
7.42	7.39848	0.344888	0.475722	0.485023	0.435211	0.0940522	0.490682	0.370259	0.318331	1.16
8.49	7.1828	0.35884	0.376987	0.383705	0.373177	0.146336	0.468708	0.702727	0.439257	2
4.6	4.20795	0.413671	1.14138	0.802577	0.785877	0.225371	1.21568	0.727834	0.722963	1.39
9.74	8.62502	0.936349	0.422737	0.753928	0.704338	0.652268	0.252342	0.997811	0.63414	1.55
9.245	9.68774	0.377362	0.398935	0.376078	0.384125	0.144341	0.194878	0.155822	0.165014	2.05
8.275	6.02685	0.3728	0.424079	0.398055	0.398311	0.143881	0.529555	1.21568	0.629705	1.9
3.175	2.92129	0.514241	0.359032	0.410897	0.428056	0.365084	0.448488	0.571436	0.461669	1.8
5.485	8.71245	0.404233	0.496679	0.429159	0.443357	0.201392	0.480908	0.339353	0.340551	1.88
8.3	7.37819	0.389981	0.999124	0.746796	0.711967	0.59667	1.69405	2.17161	1.48744	2.6
3.53	5.04732	0.372738	0.476315	0.519	0.456017	0.190692	0.445694	0.803341	0.479909	2.8
4.315	5.64006	0.741633	0.425048	0.545268	0.570649	0.556103	0.384759	0.399437	0.446766	1.6
6.44	5.81566	0.393403	0.370804	0.39398	0.386063	0.173442	0.306018	0.25953	0.24633	2.9
7.77	8.91837	0.427247	0.55187	0.58203	0.520382	0.228417	1.26829	0.89178	0.796164	2.6
4.85	4.99394	0.816611	0.421133	0.637327	0.625023	0.882618	0.639109	1.69414	1.07195	2.44
6.29	6.92837	0.374088	0.626001	0.432939	0.477676	0.164352	0.575033	0.282076	0.340487	1.4
7.995	6.51904	0.4211	0.661191	0.85666	0.646317	0.220526	0.831187	2.00429	1.01867	2.3
7.765	7.73547	0.380694	0.478045	0.434444	0.431061	0.163415	0.39232	0.249798	0.268511	2.89
2.96	3.73157	0.349802	0.387542	0.521253	0.419532	0.102221	0.267891	2.51186	0.960659	1.31
8.165	7.48085	0.87939	0.687719	0.651747	0.739618	1.07992	1.15915	1.14293	1.12733	2.3
4.51	3.22702	0.428353	0.667347	0.843325	0.646342	0.31754	0.460957	4.75528	1.84459	2.12
6.05	5.87755	0.472004	0.414858	0.463148	0.450003	0.258339	0.606379	0.511146	0.458622	1.69
4.3	3.97096	0.354374	0.350839	0.36039	0.355201	0.120996	0.400381	0.948777	0.490051	1.65
7.975	8.15059	0.387234	0.448432	0.396642	0.41077	0.157124	0.576682	0.312511	0.348773	2.2
7.275	8.04917	0.41354	0.520615	0.445041	0.459732	0.225064	0.686551	0.36149	0.424368	1.74
2.3	2.65764	0.802544	0.466283	0.832563	0.700464	0.674358	0.306713	3.13524	1.3721	2.76
6.44	5.54783	0.649077	0.421573	0.536097	0.535582	0.613701	1.12922	0.874367	0.87243	2.8
8.62	7.43321	0.466227	0.495327	0.501925	0.487826	0.25176	0.395958	0.596525	0.414748	2.8
5.37	5.75927	0.502451	0.631943	0.596259	0.576885	0.291955	1.97212	1.28305	1.18237	1.9
6.89	7.71356	0.549224	0.607438	0.583607	0.58009	0.516226	0.606264	0.824227	0.648906	NMR
6.325	5.81106	0.473348	0.570763	0.52567	0.52326	0.242108	1.82206	0.982478	1.01555	1.5
7.015	6.73433	0.390742	0.535459	0.440065	0.455422	0.158146	0.543306	0.310159	0.337204	2.17
6.31	6.99474	0.386607	0.599434	0.533408	0.506483	0.170352	0.462017	1.61206	0.748143	2.1
7.385	7.70303	0.386796	0.464914	0.474875	0.442195	0.183975	0.391672	0.328954	0.301533	2.26
5.47	5.55236	0.525353	0.385481	0.409063	0.439966	0.609074	0.190569	0.324477	0.374707	1.86
4.34	4.90397	0.384644	0.625331	0.653956	0.554644	0.181527	1.52304	1.36652	1.02369	2.8
8.355	8.58014	0.348855	0.604624	0.507511	0.486997	0.129149	0.536369	0.382025	0.349181	2
6.72	6.92336	0.765947	0.446743	0.626331	0.613007	0.507918	0.352567	0.515386	0.458624	2.7
6.075	5.20984	0.347695	0.531221	0.437354	0.438757	0.113182	0.359113	0.554041	0.342112	2
6.34	8.05066	0.447789	0.475546	0.454656	0.45933	0.227041	0.654507	0.530976	0.470841	1.41
4	1.44373	0.347081	0.508783	0.49471	0.450191	0.11043	0.680246	0.957133	0.582603	1.9
7.675	6.99055	0.392336	0.653916	0.639202	0.561818	0.183951	1.54929	0.805681	0.846306	2.61
6.05	6.1776	0.453159	0.39459	0.421434	0.423061	0.237264	0.242478	0.295812	0.258518	2.7
5.32	5.6133	0.468544	0.54897	0.523184	0.513566	0.254223	0.559927	0.52356	0.445903	1.82
6.1	5.08857	0.592733	0.381712	0.482669	0.485705	0.406567	0.34816	0.40425	0.386326	1.94
2.1	1.7743	0.560812	0.396487	0.536626	0.497975	0.29524	0.490777	0.571018	0.452345	2.7
5.065	5.20296	0.443209	0.469842	0.456627	0.456559	0.259929	0.622972	0.93242	0.605107	2.2
10.355	8.6294	0.375031	0.366727	0.367932	0.369897	0.179733	0.171539	0.209047	0.186773	1.3
9.34	9.39044	0.371853	0.577061	1.23122	0.726711	0.129702	0.43329	1.54657	0.703187	1.25
3.655	4.06077	0.366537	0.36218	0.374108	0.367609	0.15126	0.379194	0.662925	0.397793	2.56
6.205	8.21999	0.36171	0.699908	0.478968	0.513529	0.125974	1.5257	0.506196	0.719289	1.97
9.04	10.2948	0.369901	0.574013	1.25229	0.732068	0.180909	0.425112	1.19389	0.599972	1.55
8.455	8.02066	0.359399	0.442465	0.387537	0.396467	0.123511	0.328133	0.204926	0.218857	2.11
8.355	8.69612	0.37803	0.470905	0.428243	0.425726	0.17873	0.727967	1.34607	0.750921	2.25
4.575	5.93209	0.751299	1.69427	0.808539	1.0847	1.20617	3.31805	1.69206	2.07209	3
8.685	9.45751	0.392546	0.556626	0.440258	0.463143	0.168239	0.973976	0.4625	0.534905	2.3
4.515	5.03636	0.543594	0.343908	0.509461	0.465654	0.392448	0.231231	0.467033	0.363571	2.7
8.975	9.20676	0.378287	0.549211	0.419774	0.449091	0.155943	0.475876	0.364745	0.332188	2.65
8.15	8.48301	0.345087	0.435537	0.484858	0.421827	0.100755	0.331722	0.495381	0.309286	1.9
6.14	6.9234	0.346121	0.660496	0.558332	0.52165	0.103761	0.869567	1.61914	0.864155	1.8
4.165	4.97423	0.375113	0.35372	0.417336	0.382056	0.162189	0.143984	0.333094	0.213089	2.07
3.255	3.77536	0.379973	0.378636	0.399365	0.385992	0.199193	0.354892	0.756634	0.436906	2.07
7.28	7.09102	0.346882	0.661758	0.467341	0.491994	0.141407	0.604521	0.415777	0.387235	2.98
3.55	3.20707	0.42183	0.414103	0.66	0.498644	0.193271	0.564905	1.57458	0.777586	2.2
7.755	6.23904	0.419029	0.426461	0.415712	0.420401	0.281687	0.598208	0.518383	0.466093	3.5
6.15	5.52044	0.347438	0.431253	0.406756	0.395149	0.118785	0.391367	0.286837	0.265663	1.05
8.52	6.71299	0.518832	1.43846	0.798345	0.918547	0.869372	1.44946	0.988687	1.10251	2.17
6.25	3.72609	0.395032	0.56929	0.478484	0.480935	0.213968	0.879538	0.716663	0.60339	1.99
7.46	7.81545	0.438084	0.486144	0.446782	0.457003	0.225462	0.834402	1.21524	0.758367	2.6
3.62	4.75902	0.667746	0.391776	0.570603	0.543375	0.469695	0.460945	0.66649	0.532377	2.35
8.645	8.60433	0.364073	0.427603	0.416151	0.402609	0.15095	0.888446	0.460474	0.499957	3.13
8.055	7.92101	0.35664	0.482011	0.432733	0.423795	0.133549	0.413453	0.283968	0.27699	2.2
6.675	6.14289	0.414539	0.678002	0.48459	0.52571	0.213748	0.518429	0.31082	0.347666	2.1
8.055	6.37322	0.546037	0.456812	0.53506	0.512637	0.305815	1.45811	1.96518	1.24303	2.46
7.465	7.96931	0.365077	0.598825	0.475727	0.479876	0.14347	0.797845	0.526011	0.489109	2.17
7.745	7.36345	0.361431	0.375058	0.359641	0.365377	0.141165	0.144014	0.203887	0.163022	2.52
9.405	6.69141	0.36092	0.381967	0.414668	0.385852	0.127583	0.498172	0.357196	0.32765	1.8
7.24	7.91802	0.365292	0.530081	0.455544	0.450306	0.131958	0.549821	0.428037	0.369939	1.75
7.635	6.20539	0.370616	0.428392	0.421934	0.406981	0.134319	0.873466	0.881208	0.629664	1.86
6.735	5.81348	0.380525	0.47433	0.473983	0.442946	0.207121	0.429491	0.741959	0.459524	1.92
7.725	8.56791	0.384563	0.40878	0.398719	0.397354	0.223946	0.272204	0.410098	0.302083	1.93
6.82	7.65202	0.423027	0.49125	0.417636	0.443971	0.225662	0.416184	0.303237	0.315028	1.92
10	8.13753	0.353691	0.683839	0.483509	0.507013	0.13849	1.02452	0.544056	0.569021	0.95
2.8	5.33912	0.354643	0.399563	0.442727	0.398978	0.121118	0.563491	0.828458	0.504356	1.47
8.355	8.14478	0.369273	0.463049	0.487237	0.439853	0.147124	1.19163	0.790393	0.709717	2.6
5.35	5.98138	0.742346	1.72151	1.11217	1.19201	0.497636	2.11098	1.2451	1.28457	2.15
8	8.34339	0.508869	0.779366	0.53285	0.607028	0.381339	0.835966	0.859934	0.692413	1.8
6.49	5.76493	0.363134	0.479982	0.557988	0.467035	0.26282	0.452268	1.52582	0.746969	1.22
6.505	6.91171	0.363964	0.600819	0.540133	0.501639	0.169182	0.83081	2.62674	1.20891	2.15
6.95	7.16758	0.439186	0.632317	0.54856	0.540021	0.29836	0.687859	0.524904	0.503708	2
9.46	6.6914	0.363923	0.656549	0.669035	0.563169	0.15947	0.777442	1.02817	0.655029	1.7
6.175	6.23019	0.688098	0.479453	0.427238	0.531596	0.42758	0.397448	0.270825	0.365284	1.85
8.175	7.3834	0.412451	0.434321	0.439395	0.428722	0.17871	0.309959	0.398029	0.295566	2
6.595	6.21453	0.405557	0.446438	0.533205	0.461733	0.163571	0.559482	1.0654	0.596152	2.4
3.9	4.46236	0.39387	0.438034	0.422474	0.418126	0.164634	0.505565	0.436211	0.368804	1.74
6.805	6.88452	0.356662	0.558553	0.510269	0.475161	0.133961	0.718889	0.908952	0.587267	1.88
8.355	7.61477	0.364546	0.495827	0.438485	0.432953	0.214093	0.546175	0.431799	0.397356	1.9
4.89	5.3645	0.469165	0.465257	0.697708	0.544044	0.470025	0.60047	1.25458	0.775024	1.6
5.975	6.61419	0.369943	0.513712	0.627583	0.503746	0.173541	1.12192	1.74494	1.01347	1.8
9.455	8.06077	0.420317	0.58795	0.410353	0.472873	0.216423	0.480885	0.250219	0.315842	2.95
7.015	7.66202	0.363311	0.50242	0.416785	0.427506	0.18167	0.683276	0.434766	0.433237	2.3
9.54	10.3581	0.386074	0.5179	0.429102	0.444359	0.159907	0.511202	0.261532	0.31088	2.25
4.55	3.90817	0.373483	0.575186	0.612745	0.520471	0.159289	0.481773	0.556176	0.399079	1.91
11.575	10.4374	0.37047	0.364845	0.370833	0.368716	0.138878	0.258156	0.216115	0.204383	1.75
8.55	8.07355	0.344972	0.427112	0.45787	0.409985	0.113324	0.299023	0.504049	0.305465	1.2
4	3.74979	0.390451	0.347221	0.410061	0.382578	0.163406	0.439248	2.38004	0.994231	1.6
5.445	3.92761	0.353893	0.511548	0.441774	0.435738	0.127725	0.47083	0.672135	0.423563	1.67
6.3	7.9659	0.354295	0.484531	0.406151	0.414992	0.163564	0.341691	0.298543	0.267933	2.25
5.745	6.44956	0.348736	0.468238	0.431428	0.416134	0.138567	0.430876	0.352405	0.307282	1.35
6	6.51542	0.360892	0.845028	0.537367	0.581096	0.184772	1.00621	0.669258	0.620078	2.3
7.23	6.1705	0.34527	0.54202	0.454992	0.447427	0.1067	0.67341	1.65956	0.813224	2
5.205	6.56974	0.627048	0.544855	0.746236	0.63938	0.39418	0.778194	1.35837	0.843583	1.91
4.18	4.99348	0.588604	0.475311	0.952351	0.672089	0.635069	0.535127	3.45846	1.54288	NMR
6.355	5.84727	0.357577	0.39309	0.373881	0.37485	0.128239	0.349879	0.365591	0.281236	1.4
7.05	6.58588	0.34841	0.456822	0.39931	0.401514	0.108371	0.317638	0.217726	0.214578	1.68
3.55	4.94581	0.677156	0.903353	0.893158	0.824556	0.447242	1.74948	1.75116	1.31596	NMR
7.595	6.88437	0.410148	0.612405	0.467635	0.496729	0.202579	0.630249	0.330042	0.387623	1.83
8.655	8.45348	0.378287	0.424165	0.41524	0.405897	0.197486	1.00897	1.07031	0.758922	2.6
8.775	9.16133	0.382227	0.415765	0.411746	0.403246	0.156779	0.242214	0.230651	0.209881	2.23
8.125	7.46902	0.357913	0.591474	0.443332	0.46424	0.122561	0.846122	0.428999	0.465894	2.6
3.77	4.99354	0.62218	0.372156	0.484761	0.493033	0.443289	0.259678	0.51758	0.406849	1.55
5.385	7.3698	0.351773	0.564079	0.465474	0.460442	0.114498	0.650643	0.912239	0.559127	1.85
8.1	7.44131	0.386912	0.410128	0.413847	0.403629	0.219599	0.52844	0.465313	0.404451	2.31
6.825	8.80346	0.496112	0.562429	0.53338	0.53064	0.352072	1.65316	0.803401	0.936213	2.54
1.45	1.89623	0.531874	0.380244	0.556876	0.489664	0.480344	0.283517	0.715741	0.493201	2.4
7.33	8.17474	0.35696	0.893449	0.523623	0.591344	0.126077	0.69316	0.36807	0.395769	1.73
5.86	6.06279	0.440007	0.462535	0.495187	0.46591	0.513385	0.782686	1.31186	0.869311	2.75
5.095	5.64829	0.380873	0.478129	0.429855	0.429619	0.157032	0.368534	0.457593	0.32772	1.7
3.87	4.01808	0.354468	0.422701	0.461231	0.4128	0.105366	0.331411	0.902603	0.44646	2.1
5.575	4.60303	0.472159	0.38276	0.544767	0.466562	0.317875	0.374765	2.33782	1.01015	2.09
6	7.50628	0.347	0.506705	0.486983	0.446896	0.0952351	0.536307	0.778554	0.470032	1.13
11.22	8.31439	0.386124	1.57958	0.676514	0.880738	0.193299	1.60822	0.6498	0.817106	2.7
6.67	5.99418	0.625497	0.459293	0.619836	0.568209	0.417069	0.717457	4.67731	1.93728	2.2
7.49	8.41632	0.382566	0.426143	0.423518	0.410743	0.167164	0.385882	0.301785	0.284943	2.29
9.715	8.91575	0.361176	0.633997	0.51535	0.503508	0.151817	0.766553	1.68601	0.868125	2.7
9.655	8.25935	0.410817	0.494672	0.416954	0.440814	0.22878	0.484333	0.291438	0.33485	2.37
9.01	6.27953	1.26528	0.612037	1.20586	1.02773	1.2824	0.835037	3.11312	1.74352	1.4
8.955	8.37194	0.357026	0.529843	0.493203	0.460024	0.151893	0.575163	0.485672	0.404242	1.85
6.965	7.21947	0.412654	0.501389	0.471545	0.461863	0.253901	0.821145	0.631573	0.568873	2
6.35	6.03864	0.3497	0.437798	0.400419	0.395972	0.119573	0.26366	0.20759	0.196941	1.9
7.41	7.2353	0.449277	0.677696	0.471905	0.532959	0.334818	0.581515	0.455067	0.457133	2.7
4.2	4.26421	0.363126	0.381723	0.358584	0.367811	0.138345	0.355912	0.329803	0.274686	1.65
8.575	8.7976	0.356541	0.542837	0.439725	0.446368	0.136242	0.514063	0.34771	0.332672	2
7.655	7.16192	0.368261	0.704772	0.727963	0.600332	0.136202	1.33259	1.16381	0.877533	2.1
8.765	8.05815	0.361884	0.432169	0.40362	0.399224	0.131753	0.272311	0.282757	0.22894	1.64
7.725	7.79876	0.410062	0.430257	0.4416	0.427306	0.27487	0.377549	0.39153	0.347983	1.72
6.21	7.22254	0.451619	0.563116	0.441573	0.485436	0.277071	0.500925	0.511802	0.429933	2.5
3.21	3.51972	0.406056	0.457409	0.551541	0.471669	0.171846	0.58502	2.09839	0.95175	1.99
9.74	9.38234	0.351852	0.576897	0.511451	0.480067	0.130526	0.707325	0.630777	0.489543	1.4
9.49	8.21795	0.369565	0.579099	0.472139	0.473601	0.185875	0.432163	0.36003	0.326023	1.6
6.945	5.52711	0.36681	0.48862	0.409906	0.421779	0.165829	0.408856	0.311418	0.295368	1.76
7.055	6.67734	0.966359	0.746167	0.943952	0.885493	1.12942	0.984636	1.94203	1.35203	2.7
9.74	11.3253	0.357734	0.631767	0.482841	0.490781	0.11302	0.641085	0.377733	0.37728	1.07
7.925	8.24973	0.352241	0.457225	0.405244	0.404904	0.118854	0.3965	0.284737	0.266697	1.7
3.77	2.02009	1.01757	0.371629	0.681855	0.690353	0.746515	0.17981	0.765957	0.564094	1.8
8.505	7.09617	0.393394	0.436748	0.407282	0.412475	0.189386	1.01042	0.513424	0.571077	2.2
5.92	5.88507	0.352711	0.763356	0.54395	0.553339	0.147021	0.592807	0.468945	0.402924	1.6
5.03	4.17967	0.380336	0.492988	0.490444	0.454589	0.162509	0.584043	1.29901	0.681854	1.95
7.785	7.46583	0.440178	0.61889	0.438287	0.499118	0.29881	0.597933	0.413656	0.4368	2.85
8.175	8.29759	0.412085	0.611754	0.45271	0.492183	0.201803	0.59758	0.303926	0.36777	2.06
4.57	5.73917	0.386057	0.408602	0.408822	0.40116	0.178533	0.431099	0.33536	0.314997	2.21
8.4	8.59497	0.379506	0.624537	0.489548	0.497864	0.155916	0.546284	0.324495	0.342232	1.85
6.175	5.97035	0.382261	0.383492	0.41366	0.393138	0.152879	0.47518	1.01335	0.547136	2.25
9.505	8.38129	0.37422	0.607382	0.526103	0.502568	0.201178	0.702942	2.17665	1.02692	1.7
8.655	8.33946	0.396552	0.654785	0.466414	0.505917	0.187584	0.571347	0.300273	0.353068	2.95
6.045	6.17721	0.358418	0.444562	0.396279	0.399753	0.13911	0.256753	0.19948	0.198448	1.64
6.43	6.40769	0.44007	0.374197	0.48518	0.433149	0.215928	0.454668	1.00926	0.559952	2.15
6.6	6.48026	0.38364	0.461241	0.452829	0.43257	0.158785	0.388241	0.306654	0.28456	2.82
7.44	7.68903	0.392436	0.533586	0.408955	0.444992	0.181996	0.520986	0.328464	0.343815	1.95
3.34	3.07898	0.381701	0.364494	0.361818	0.369338	0.16668	0.171221	0.936032	0.424644	1.5
5.875	6.27933	0.418393	0.416029	0.570763	0.468395	0.164304	0.324752	1.35982	0.616291	2.5
7.425	6.0872	0.363998	0.43821	0.468139	0.423449	0.144571	0.348126	1.83335	0.775349	2.6
2.52	2.07455	0.345898	0.421668	0.443726	0.403764	0.138245	0.366334	0.993941	0.499506	1.8
5.22	5.02251	0.415709	1.54964	0.997665	0.98767	0.19737	1.28345	1.13267	0.871162	2.5
6.8	7.26537	0.370907	1.07448	0.741813	0.729067	0.185646	1.07212	0.81673	0.691499	1.5
8.055	7.93667	0.356343	0.696174	0.446738	0.499752	0.156021	0.652214	0.329164	0.379133	2.55
8.85	9.24988	0.353493	0.553847	0.443814	0.450385	0.124389	0.517359	0.314933	0.318893	1.9
5.245	7.78154	0.347587	0.425024	0.380248	0.384287	0.294058	0.558955	0.618911	0.490642	1.14
4	5.43887	0.737463	0.439501	0.575846	0.58427	0.476835	0.582797	0.669598	0.57641	2.1
4.68	5.23525	0.379505	0.445981	0.398297	0.407928	0.175625	0.342361	0.307019	0.275002	1.9
9.545	6.83794	0.400386	0.509106	0.772994	0.560829	0.204353	0.601845	1.65005	0.818748	1.35
8.22	6.23852	0.459124	0.442281	0.562578	0.487994	0.270853	0.463579	0.887117	0.540516	1.75
6.175	6.86804	0.364081	0.37073	0.369406	0.368073	0.126047	0.174143	0.21087	0.170353	1.8
5.7	5.70482	0.390887	0.652946	0.574716	0.539516	0.175458	0.690677	0.549201	0.471779	2.1
8.655	7.78843	0.347975	0.561434	0.481627	0.463679	0.308362	0.506125	0.633201	0.482562	1.14
8.7	7.9633	0.407249	0.38913	0.406684	0.401021	0.185557	0.738799	0.328999	0.417785	2.4
5.8	5.68543	0.379958	0.368407	0.413	0.387122	0.172124	0.323561	0.642627	0.379438	1.9
7.54	7.90619	0.404338	0.520246	0.451642	0.458742	0.260447	0.384277	0.417721	0.354149	2.14
5.275	5.23877	0.427108	0.372712	0.402308	0.400709	0.188174	0.420312	0.500233	0.369573	1.63
4.15	4.07833	0.348077	0.471365	0.628207	0.482549	0.109634	0.407296	0.925605	0.480845	1.42
6.245	6.19547	0.349309	0.60687	0.605919	0.520699	0.10158	0.65316	1.28544	0.68006	1.8
8.7	7.51292	0.38271	0.635811	0.59009	0.536204	0.193862	1.73314	1.24833	1.05845	2.07
7.71	7.95396	0.344177	0.494705	0.497744	0.445542	0.0829838	0.363796	0.335314	0.260698	1.8
5.575	6.00798	0.905632	0.694588	0.96679	0.85567	0.65004	1.0684	2.0947	1.27105	2.6
4.59	3.95159	0.352597	0.439664	0.424371	0.405544	0.112122	0.564017	0.299653	0.325264	1.94
7	5.99765	0.383508	3.91439	0.969203	1.7557	0.154733	3.57027	0.993586	1.57286	1.7
9.7	9.00306	0.345781	0.408344	0.381558	0.378561	0.0955106	0.353168	0.240025	0.229568	1.44
6.485	6.92484	0.355545	0.550186	0.521268	0.475666	0.211312	0.615337	0.88946	0.572036	2.7
10.7	10.2924	0.361518	0.694581	0.511973	0.522691	0.13315	0.603129	0.351108	0.362462	1.99
7.365	6.63048	0.353529	0.466957	0.439327	0.419937	0.105148	0.314963	0.335377	0.25183	1.8
8.74	8.33263	0.344796	0.478313	0.478126	0.433745	0.0929332	0.343594	0.344596	0.260374	1.51
3.94	2.7588	1.61636	0.757292	1.11897	1.16421	1.89582	0.839208	3.99129	2.2421	1.2
4.19	3.22461	1.39902	0.546314	1.07346	1.00626	3.39165	0.79997	4.54448	2.91204	1.55
6.985	7.023	0.398253	1.14654	0.653802	0.732863	0.312447	1.25024	0.857512	0.806733	1.8
7.125	7.26998	0.447472	0.544981	0.497978	0.49681	0.228717	0.429986	0.323299	0.327334	2.4
9.3	7.75843	0.405457	0.414292	0.427087	0.415612	0.188486	0.477342	0.375217	0.347015	2.25
6.61	6.71524	0.353788	0.4102	0.36579	0.376592	0.112323	0.339439	0.209343	0.220369	1.34
3.595	3.33667	0.377207	0.345592	0.629568	0.450789	0.180072	0.051353	1.1434	0.458274	1.5
4.16	3.9112	0.501396	1.11198	0.874857	0.82941	0.260828	2.17878	1.54822	1.32927	2
4.18	5.44087	0.344925	0.418403	0.382539	0.381956	0.0898053	0.340124	0.375255	0.268395	1.39
4.74	7.33302	0.496996	0.456338	0.44466	0.465998	0.294728	0.263739	0.730202	0.429557	2.3
4.77	5.36554	0.354363	0.548715	0.526502	0.476527	0.121078	0.459187	0.923514	0.50126	2.1
5.52	3.84794	0.354975	0.376506	0.379605	0.370362	0.132189	0.410889	0.342032	0.295037	1.6
5.275	6.66804	0.420139	0.482988	0.573443	0.49219	0.306428	0.505619	2.65871	1.15692	2.5
9.4	6.35025	0.3547	0.445119	0.441074	0.413631	0.162256	0.767476	0.66236	0.530697	1.8
5.695	5.67928	0.423589	0.349345	0.438464	0.4038	0.250873	0.307187	1.1415	0.566519	2.7
8	5.20553	0.417742	1.674	0.763297	0.951679	0.206253	1.63433	1.03814	0.959575	1.8
7.955	6.8954	0.437425	0.829179	0.720614	0.662406	0.341976	0.761345	0.743664	0.615662	2.28
5.51	4.94015	0.347573	0.44622	0.38247	0.392088	0.198642	0.322972	0.267488	0.263034	2.1
3.355	4.02305	0.408233	0.403619	0.549435	0.453763	0.203943	0.318257	1.60779	0.709998	1.85
5.09	4.6353	0.359493	0.633097	0.477119	0.489903	0.137064	0.599884	0.34481	0.360586	2
2.7	4.17791	0.34685	0.382955	0.394869	0.374891	0.107937	0.409513	2.98134	1.16626	1.37
6.215	5.91159	0.650309	0.457359	0.489844	0.532504	0.476874	0.570159	0.42056	0.489198	1.95
8.375	7.27941	0.346074	0.430861	0.40286	0.393265	0.111979	0.58099	0.502078	0.398349	1.39
8.495	6.79133	0.400499	0.520454	0.499633	0.473528	0.208779	0.704897	0.549386	0.487687	2.24
5.04	6.0527	0.353379	0.480725	0.441821	0.425308	0.119971	0.350552	0.318327	0.26295	1.68
8.355	8.07623	0.355983	0.45174	0.402597	0.40344	0.13079	0.362722	0.269647	0.254386	1.7
6.1	6.06353	0.363281	0.518918	0.431819	0.438006	0.188025	0.745299	0.396319	0.443214	2.6
7.05	8.72308	0.364254	0.411829	0.380818	0.385634	0.163575	0.345247	0.249949	0.252924	1.6
5.09	6.18153	0.531096	0.621102	0.868646	0.673615	0.326633	0.913821	2.72229	1.32091	1.95
3	3.40642	0.347303	0.549605	0.453904	0.450271	0.0941707	0.433282	0.279692	0.269048	1.29
5.1	2.44787	1.09052	0.382166	0.554508	0.675733	0.711784	0.380877	0.533996	0.542219	1.8
10.3	11.295	0.372305	2.08801	1.28546	1.24859	0.182765	2.18639	1.2809	1.21669	2
6.52	5.56728	0.420505	1.27586	0.708782	0.801717	0.227885	1.2165	1.44602	0.96347	1.5
7.715	7.13007	0.361937	0.441709	0.434234	0.412626	0.133994	0.232857	0.23135	0.199401	1.8
5.875	6.4296	0.388273	0.544251	0.565112	0.499212	0.167923	0.673016	0.76295	0.53463	2.4
7.425	7.11511	0.358715	0.685192	0.66806	0.570656	0.653059	0.782984	2.51437	1.3168	2.3
6.05	5.78879	0.593181	0.383477	0.456344	0.477667	0.488043	0.262086	0.48885	0.412993	1.6
8.34	8.54187	0.362169	0.395199	0.374474	0.377281	0.139829	0.388561	0.240694	0.256361	1.75
6.91	6.97445	0.438196	0.478406	0.439764	0.452122	0.215991	0.70399	0.338109	0.419363	2.8
5.87	6.90672	0.344706	0.678188	0.460579	0.494491	0.115172	0.615578	0.317056	0.349269	1.31
9.055	4.43468	0.35341	0.478019	0.595666	0.475698	0.183194	0.532324	0.821269	0.512262	1.55
4.44	4.19641	0.403246	0.503275	0.429957	0.445493	0.190683	0.46298	0.306075	0.319913	2.25
3.9	3.88222	0.559239	0.457994	0.642701	0.553311	0.371174	0.474357	1.62047	0.822001	1.7
5.24	5.85413	0.673968	0.448361	0.483357	0.535229	1.06272	0.274967	2.23584	1.19117	1.8
7.995	7.44986	0.459998	0.54012	0.482409	0.494176	0.238745	0.575897	0.484693	0.433112	1.5
5.125	7.33283	0.492757	0.404222	0.562221	0.4864	0.828208	0.81989	1.32818	0.992092	2.6
7.555	8.32942	0.388619	0.751657	0.53481	0.558362	0.274526	0.960605	0.893582	0.709571	2.7
9	7.9371	0.348478	0.396134	0.392691	0.379101	0.116778	0.230212	0.200151	0.18238	1.86
5.91	6.74838	0.351016	0.524747	0.422368	0.43271	0.110861	0.362042	0.221507	0.23147	1.95
8.955	7.37563	0.369961	0.628167	0.439849	0.479326	0.139811	0.587349	0.300185	0.342448	2
5.275	5.78108	0.383913	0.451686	0.389692	0.40843	0.152443	0.718239	0.448092	0.439591	1.8
3.015	3.82864	0.346315	0.405776	0.398754	0.383615	0.0941913	0.591677	0.554265	0.413378	1.7
3.86	6.04661	0.472199	0.408484	0.549794	0.476826	0.27056	0.678341	3.48095	1.47662	2.3
8.23	6.38	0.412758	0.345835	0.402879	0.387157	0.240586	0.0996707	0.90678	0.415679	2.2
7.19	8.65564	0.40297	0.59795	0.511759	0.504227	0.228393	1.52951	1.33651	1.03147	2.2
6.05	6.73024	0.348761	0.473326	0.445897	0.422661	0.123811	0.311615	0.274474	0.236634	1.6
9.3	9.12159	0.35185	0.429069	0.386839	0.389253	0.126852	0.547374	0.339393	0.337873	1.75
5.04	5.14865	0.35115	0.505742	0.403425	0.420106	0.137606	0.386748	0.241798	0.255384	2.15
6.6	6.51059	0.349957	0.542652	0.423699	0.43877	0.129066	0.603821	0.559236	0.430708	1.4
4.59	5.43656	0.378908	0.542213	0.4915	0.470874	0.153652	0.415178	0.312617	0.293816	1.75
8.15	8.85591	0.403897	0.703134	0.470896	0.525976	0.178981	0.63305	0.301832	0.371287	1.59
5.39	5.94648	0.361361	0.778772	0.568241	0.569458	0.117685	1.61623	1.75448	1.1628	1.45
6.975	6.34724	0.369867	0.387545	0.414436	0.390616	0.15834	0.624148	0.75704	0.513176	2.3
8.455	8.39653	0.642391	0.619485	0.550996	0.60429	0.468733	1.32851	0.753923	0.85039	3
7.77	7.3185	0.413242	0.617676	0.470181	0.500367	0.188039	0.625298	0.368871	0.394069	2.5
5.6	6.95718	1.60896	0.454443	0.980063	1.01449	1.39339	0.685178	2.74304	1.6072	2.6
7.72	8.69279	0.361172	0.41129	0.375088	0.382517	0.136263	0.36182	0.272181	0.256755	1.69
8.355	7.34268	0.408159	0.673142	0.480858	0.52072	0.201245	0.72512	0.394943	0.440436	1.5
6.55	7.60874	0.346632	0.367501	0.408321	0.374151	0.125303	0.155064	0.341469	0.207279	2.1
4.67	4.67568	0.364037	0.390822	0.368922	0.374594	0.2567	0.426828	0.238191	0.30724	2.34
7.3	5.56235	0.344287	0.480607	0.410978	0.411957	0.0835996	0.345356	0.208826	0.212594	2.1
8	7.46093	0.426377	0.525922	0.431221	0.461173	0.204673	0.38208	0.350019	0.312257	1.4
9.125	8.37862	0.386657	2.19981	0.779785	1.12209	0.15931	2.15626	0.62244	0.979337	1.8
7.01	6.20357	0.357131	0.384387	0.383601	0.37504	0.163796	0.316636	0.315664	0.265366	1.93
11.765	7.63305	0.386506	0.754676	0.693285	0.611489	0.174809	1.32032	0.922545	0.805892	1.98
3.655	4.81379	0.344591	0.57136	0.491039	0.468997	0.0965885	0.542324	0.396957	0.34529	1.28
6.955	7.29696	0.486962	0.633731	0.466271	0.528988	0.365661	0.555065	0.367522	0.429416	2.06
6.89	7.43233	0.375717	0.421704	0.412253	0.403225	0.149526	0.553195	0.426037	0.376252	2
4.8	3.65254	0.350407	0.375812	0.370543	0.365587	0.107317	0.215545	1.02071	0.447856	1.75
9.15	8.488	0.345288	0.384698	0.392443	0.374143	0.0881185	0.354951	0.25775	0.233607	1.36
5.12	5.62497	0.407342	0.384086	0.413594	0.401674	0.205965	0.763773	0.649515	0.539751	1.9
6.15	6.83559	0.456578	0.353411	0.444221	0.41807	0.289592	0.368199	0.614205	0.423999	2.8
6.485	5.54199	0.425778	0.49321	0.594262	0.504417	0.287652	0.886684	1.75373	0.976022	2.2
5.42	6.32838	0.377605	0.358359	0.406209	0.380724	0.16004	0.185437	0.278186	0.207888	1.8
9.28	8.72651	0.427791	0.45847	0.462063	0.449441	0.19231	0.255042	0.356139	0.26783	2.03
8	7.50926	0.355529	0.551975	0.481441	0.462982	0.150423	0.472498	0.395753	0.339558	2.35
6.41	7.14542	0.374609	0.68548	0.640136	0.566742	0.185361	2.77938	1.56859	1.51111	2.3
7.555	7.55174	0.353903	0.44059	0.388963	0.394485	0.128641	0.360227	0.25855	0.249139	2.3
3.98	7.28529	0.39221	0.49303	0.513416	0.466218	0.182502	0.413868	0.768879	0.455083	2.15
3.52	6.89522	1.23233	0.64464	1.17406	1.01701	1.11321	0.777	3.94198	1.94406	4.2
6.1	5.54216	0.455176	0.450306	0.543556	0.483013	0.24464	0.586748	0.864002	0.56513	2
3.2	4.14834	0.352915	0.434294	0.401814	0.396341	0.123858	0.597225	0.485585	0.402223	1.52
8.575	9.42929	0.516195	0.547908	0.572861	0.545654	0.334917	1.0709	2.33005	1.24529	2.1
4.82	5.54076	0.399277	0.394848	0.403716	0.39928	0.191784	0.535857	0.642233	0.456625	1.67
9.15	7.62406	0.371144	2.18874	1.16545	1.24178	0.152104	3.66023	1.44004	1.75079	2.2
5.48	3.61434	0.501281	0.398156	0.504398	0.467945	0.309392	0.401163	1.61826	0.776271	3.46
5.96	7.09833	0.35662	0.363642	0.415185	0.378483	0.137999	0.557734	0.440001	0.378578	2.47
4.055	4.96283	0.346831	0.524285	0.465696	0.445604	0.10777	0.460856	0.328835	0.299154	1.9
7.59	8.09212	0.365219	0.437662	0.406491	0.403124	0.148462	0.371215	0.343962	0.28788	2.6
5.955	7.05108	0.540362	0.431429	0.411945	0.461245	0.31731	0.295272	0.614012	0.408864	2.03
8.155	7.58106	0.90443	0.512274	0.839229	0.751978	0.856103	0.530377	2.81717	1.40122	2.22
7.815	7.30447	0.39668	0.462426	0.647155	0.502087	0.207565	0.342188	1.37185	0.640533	2.4
4.17	6.59416	0.487068	1.72874	0.803143	1.00632	0.354268	2.28608	0.800962	1.1471	1.68
8.105	6.01937	0.638714	0.496322	0.438553	0.52453	0.479754	0.438893	0.407061	0.441902	3
11.32	8.35212	0.366295	0.62335	0.551925	0.513857	0.154618	1.3448	0.673021	0.724148	2.8
7.825	8.13664	0.463655	0.566643	0.44346	0.491253	0.270983	0.710796	0.435931	0.47257	2.9
6.89	7.43975	0.3491	0.374673	0.369723	0.364498	0.120049	0.280422	0.182776	0.194416	1.95
9.785	8.55481	0.374871	0.488193	0.415969	0.426344	0.150595	0.449761	0.287041	0.295799	1.96
1.72	4.30079	0.759021	0.379501	0.685762	0.608095	0.862274	0.456547	1.47386	0.930893	2.99
4.14	3.5076	0.400018	0.521232	0.541365	0.487539	0.249494	0.649793	0.896045	0.598444	2.4
8.405	8.60969	0.410317	0.481199	0.494699	0.462072	0.196095	0.465491	0.384607	0.348731	1.9
8.405	7.59022	0.376442	0.511512	0.425057	0.43767	0.146304	0.372469	0.230369	0.249714	1.89
6.78	4.94534	0.45981	0.357793	0.452193	0.423265	0.236796	0.237749	1.39115	0.621898	2.1
7.12	6.94778	0.364137	0.524397	0.411124	0.433219	0.127059	1.44795	0.679128	0.751379	2.4
9	7.6052	0.742605	0.456692	0.594031	0.597776	0.516514	0.457903	0.815309	0.596575	2.5
3.11	4.26342	0.504197	0.434311	0.549726	0.496078	0.373971	0.336602	3.0998	1.27013	1.7
7.61	9.18384	0.357172	0.384003	0.372638	0.371271	0.143234	0.296251	0.450232	0.296572	1.35
6.21	5.91047	2.33652	0.856308	1.51637	1.56973	2.38895	0.789174	2.22921	1.80245	1.6
9.355	8.18372	0.348291	0.472695	0.43322	0.418069	0.111608	0.622434	0.428798	0.387613	1.63
8.72	9.21535	0.398486	0.477878	0.458936	0.4451	0.202058	0.902149	0.592138	0.565448	3.3
3.54	3.71505	0.347282	0.343818	0.345733	0.345611	0.110103	0.0877869	0.260615	0.152835	1.8
8.55	7.80126	0.841016	0.751822	0.790676	0.794505	0.542923	1.34909	0.682842	0.858286	2.7
5.41	4.4365	0.347172	0.471883	0.44254	0.420531	0.108025	0.473997	0.465781	0.349268	1.8
7.455	7.16915	0.364589	0.467695	0.40506	0.412448	0.149399	0.286056	0.223389	0.219615	2.24
7.68	5.56932	0.416883	1.13115	0.661275	0.736436	0.220205	0.963263	1.30156	0.828343	1.45
9.075	7.79457	0.38287	0.431315	0.395882	0.403355	0.176669	0.312203	0.276298	0.255057	2.3
2.24	6.18642	0.344459	0.542021	0.443375	0.443285	0.0909454	0.843225	0.624543	0.519571	1.21
4.42	5.2502	0.398752	0.345302	0.389519	0.377858	0.195569	0.161038	0.60528	0.320629	1.88
9.7	8.8678	0.344598	0.46508	0.557888	0.455855	0.0996718	0.342418	0.402467	0.281519	1.6
7.92	8.10884	0.34433	0.473818	0.502582	0.440243	0.0810341	0.335065	0.32666	0.247586	1.14
5.22	8.45399	0.480242	0.542362	0.532328	0.51831	0.490755	0.701053	1.12337	0.771726	1.7
8.72	9.10975	0.403984	0.569202	0.479901	0.484362	0.989068	0.542385	1.0876	0.873016	NMR
2.505	2.48866	0.344733	0.52489	0.557186	0.475603	0.0827113	0.429228	0.452488	0.321476	1.7
5.735	7.18806	0.660964	1.49832	0.900971	1.02008	0.439806	1.55842	0.775527	0.924585	1.8
10.24	8.46673	0.365093	0.596351	0.505899	0.489115	0.167223	0.860553	0.711825	0.579867	1.9
4.92	3.77799	0.365957	0.433504	0.468142	0.422534	0.150333	0.282108	0.367835	0.266759	1.52
6.21	7.37556	0.400817	0.553335	0.417993	0.457382	0.167918	0.481443	0.250441	0.299934	1.8
9.22	7.72169	0.390775	0.710465	0.449243	0.516827	0.184317	0.62336	0.306096	0.371258	1.85
4.51	5.99461	0.353863	0.354588	0.379373	0.362608	0.0964804	0.205706	0.214589	0.172259	1.9
6.43	9.00954	0.353579	0.468393	0.426939	0.416304	0.107241	1.12424	0.374526	0.535336	2.1
7.6	8.18373	0.351763	0.348478	0.372135	0.357459	0.105142	0.229545	0.20815	0.180946	1.7
6.635	6.6293	0.927598	0.513859	0.553415	0.664957	0.744365	0.327246	0.926484	0.666031	2.07
3.99	3.90399	0.372008	0.470587	0.375916	0.40617	0.138591	0.510001	0.250557	0.299716	1.95
6.73	7.78093	0.359348	0.604868	0.514964	0.49306	0.137452	0.906715	0.551182	0.531783	2.37
6.73	7.40466	0.415016	0.82881	0.606395	0.61674	0.197926	0.843607	0.851512	0.631015	2.75
9.275	8.67677	0.355468	0.538283	0.418734	0.437495	0.200329	0.468594	0.382755	0.350559	2.15
5.01	4.93544	0.360633	0.447929	0.424346	0.410969	0.120502	0.828265	0.356576	0.435115	1.24
4.175	5.67122	0.354365	0.569414	0.645239	0.523006	0.126795	0.571445	1.14513	0.614456	1.8
6.21	6.05971	0.357229	0.511464	0.53602	0.468238	0.186963	0.594031	0.788476	0.523157	1.79
7.505	8.14227	0.394624	0.602048	0.483603	0.493425	0.175652	0.719392	0.393346	0.429463	1.8
8.1	7.7136	0.382505	0.542818	0.52839	0.484571	0.1673	0.565206	2.98669	1.23973	1.9
8.505	9.39017	0.478608	0.497453	0.539251	0.505104	0.286428	0.539915	0.920324	0.582222	1.8
5.615	5.49789	0.353526	0.519527	0.543859	0.472304	0.112959	0.359581	1.81247	0.761672	2.18
11.13	9.29637	0.344742	0.515477	0.502246	0.454155	0.0923524	0.463067	0.377027	0.310815	1.12
4.87	5.64956	0.486951	0.419573	0.399923	0.435482	0.313885	0.292166	0.257154	0.287735	1.7
8.15	8.87404	0.440996	0.404199	0.430424	0.425206	0.224319	0.256289	0.487291	0.322633	1.78
6.15	9.61936	0.352315	0.514345	0.578607	0.481755	0.154348	0.476865	0.572344	0.401186	1.56
4.42	5.94967	0.381832	0.607799	0.540174	0.509935	0.231427	1.46207	0.989795	0.89443	1.55
5.29	4.36395	0.371018	0.355495	0.364867	0.363793	0.142161	0.317348	0.209533	0.223014	1.8
7.255	5.55428	0.379807	1.07105	0.693223	0.714692	0.16035	1.01514	0.598034	0.591174	1.87
6.8	6.27172	0.416493	0.981283	0.551757	0.649844	0.218225	1.54918	0.668287	0.811896	1.84
3.77	4.93086	0.376313	0.566985	0.785575	0.576291	0.138521	0.965369	1.30893	0.804273	1.12
9.195	8.69796	0.419041	0.565626	0.447355	0.477341	0.245639	1.02031	0.604726	0.623558	2.59
9.355	9.115	0.414771	0.60474	0.647808	0.555773	0.229501	2.06299	1.1076	1.13336	1.72
8.355	7.61636	0.402506	0.37465	0.435107	0.404088	0.251591	0.219286	0.312976	0.261285	2.4
5.22	4.12467	0.363507	0.381413	0.38407	0.37633	0.137425	0.530172	0.548959	0.405519	1.6
7.545	7.4362	0.559117	0.669239	0.652752	0.627036	0.416718	0.558509	1.60748	0.860903	2.14
3.96	3.8768	0.362938	0.480502	0.412559	0.418666	0.121426	0.480564	0.295533	0.299174	2.31
5.37	6.00182	0.386599	0.459806	0.549889	0.465432	0.174074	0.737697	0.739542	0.550438	2.14
9.35	8.96394	0.354001	0.581107	0.534606	0.489905	0.120887	0.526799	0.369591	0.339092	1.85
7.755	8.14286	0.368876	0.518357	0.424398	0.43721	0.134816	0.686205	0.358774	0.393265	1.17
6.87	7.0727	0.359861	1.05514	0.708767	0.707922	0.125405	1.19401	0.737396	0.685604	1.92
6.305	5.72575	0.354675	0.347833	0.420819	0.374443	0.118391	0.341197	0.916891	0.458826	1.95
3.66	4.62668	0.344568	0.403266	0.378968	0.3756	0.118921	0.439459	0.526121	0.3615	1.7
7.11	6.98956	0.346814	0.369238	0.394608	0.37022	0.0988403	0.156783	0.376657	0.21076	1.8
8.875	7.73507	0.395765	0.493843	0.416908	0.435505	0.189848	0.846207	0.558044	0.531366	1.9
9.075	7.8505	0.359081	0.521765	0.465388	0.448745	0.135194	0.713656	0.489691	0.446181	2.38
3.895	3.73742	0.606073	0.355842	0.5407	0.500872	0.407911	0.252629	0.561477	0.407339	1.95
6.78	7.90739	0.368042	0.491779	0.458891	0.439571	0.200534	0.378619	0.556556	0.37857	1.4
7.355	8.30115	0.389729	0.548918	0.468233	0.46896	0.169626	1.43115	0.78691	0.795896	2.58
7.035	6.84209	0.546562	0.87587	1.13532	0.852585	0.380788	0.907041	0.742392	0.67674	2.8
8.245	8.33911	0.415082	0.420535	0.471653	0.435757	0.273671	0.587466	0.638651	0.499929	1.56
8.455	8.50443	0.377356	0.364736	0.393458	0.378517	0.150021	0.337481	0.284589	0.257364	2.4
4.33	3.80252	0.374399	0.584414	0.639675	0.532829	0.194987	0.60352	1.74953	0.849347	1.5
8.05	7.50466	0.368095	0.550893	0.490191	0.469726	0.190087	0.777701	0.769234	0.579007	2.2
8.295	10.0184	0.358591	0.585593	0.440426	0.461537	0.121926	0.491098	0.625508	0.412844	2
5	6.02296	1.92168	0.645858	1.04254	1.20336	1.86951	0.899348	2.3377	1.70219	1.78
4.455	3.40622	0.363203	0.384211	0.420151	0.389188	0.143371	0.482267	0.526513	0.38405	2.3
6.8	8.39327	0.47271	0.597563	0.592323	0.554199	0.366041	0.574495	0.729689	0.556742	2.65
5.34	3.78708	0.412604	0.464136	0.585057	0.487266	0.311972	1.02387	1.89296	1.07627	2.3
8.7	8.94387	0.345239	0.351388	0.357326	0.351318	0.0982039	0.0829699	0.125749	0.102307	1.65
4.62	5.32021	0.351614	0.431973	0.441353	0.408313	0.143404	0.366199	1.67025	0.726617	1.25
7.655	7.22156	0.381018	0.497168	0.446512	0.441566	0.155591	0.476548	0.400291	0.344143	1.75
6.075	6.80021	0.350482	0.391537	0.367398	0.369806	0.114549	0.428324	0.551954	0.364942	1.46
7.895	6.70042	0.450819	0.508453	0.591871	0.517048	0.238122	0.565326	0.829482	0.54431	1.29
4.76	4.85563	0.420765	0.748557	0.458252	0.542525	0.242764	0.74611	0.45594	0.481604	2.2
8.655	8.00315	0.474315	0.54817	0.500904	0.507796	0.320507	0.767784	0.666254	0.584848	2.39
10.51	12.4079	0.364058	1.15109	0.656542	0.723897	0.14225	1.05869	0.506806	0.569247	1.54
6.465	5.67645	0.362276	0.609901	0.505162	0.492446	0.167709	1.2464	0.915228	0.776445	2.04
5.355	5.58122	0.354796	0.543419	0.430154	0.44279	0.187425	1.24778	0.603894	0.6797	1.19
5.39	4.85955	0.740436	0.362315	0.486935	0.529895	1.0787	0.259633	0.505535	0.614624	2.05
5.59	5.90032	0.350452	0.679951	0.55355	0.527984	0.110456	0.88901	0.704105	0.567857	0.86
7.92	7.17694	0.345478	0.431762	0.4629	0.41338	0.0948219	0.334627	0.28545	0.2383	1.6
4.84	6.69097	0.542558	0.344442	0.40687	0.43129	0.371708	0.242457	0.262498	0.292221	2.35
4.595	6.59987	0.389752	0.476681	0.491634	0.452689	0.193801	0.269862	0.461695	0.308453	1.91
9.455	8.97478	0.391157	0.605868	0.483089	0.493371	0.183654	1.11546	0.493366	0.597492	2.3
9.015	8.25673	0.381725	0.751111	0.477644	0.536827	0.168082	0.79951	0.398832	0.455475	2
5.715	6.17621	0.351645	0.436108	0.431408	0.406387	0.415317	0.334379	2.30565	1.01845	1.39
7.4	8.29329	0.40607	0.575091	0.464417	0.481859	0.216969	0.632852	0.386149	0.41199	2.75
6.845	7.95061	0.350575	0.783849	0.600304	0.578243	0.181526	1.06424	1.73357	0.99311	2.3
4.41	6.39566	0.395153	1.47315	0.675944	0.848082	0.212933	2.37169	1.2969	1.29384	1.95
7.62	7.82227	0.937728	0.418488	0.753834	0.70335	0.64968	0.382283	0.940451	0.657471	2.5
6.565	6.95962	0.349419	0.426327	0.385657	0.387134	0.114124	0.286162	0.23362	0.211302	1.84
9.14	7.32094	0.348604	0.397184	0.399766	0.381851	0.141167	0.43811	0.360799	0.313359	1.76
7.495	8.34398	0.372713	2.86526	1.17192	1.46996	0.14137	2.74129	1.12274	1.33513	1.7
2.82	3.14129	0.408776	1.49359	0.964339	0.955569	0.320583	1.33432	0.836608	0.830503	NMR
6.415	6.59753	0.363977	0.343912	0.347288	0.351725	0.129636	0.0788225	0.127912	0.112123	2.15
3.06	5.17679	0.447073	0.90784	0.444287	0.599733	0.187934	1.07137	0.301338	0.520213	2.41
4.02	5.44271	0.671017	0.472625	0.468223	0.537289	0.457228	0.408788	0.312757	0.392924	2.79
8.035	8.85182	0.393005	0.58287	0.443762	0.473213	0.164546	1.00126	0.468244	0.544684	1.91
7.24	7.21964	0.384076	0.505991	0.445006	0.445024	0.159693	0.363547	0.272643	0.265294	1.67
7.92	8.59059	0.372231	0.675139	0.45735	0.501573	0.185724	1.3439	0.499389	0.676336	2.26
4.74	4.44283	0.34763	0.49683	0.526521	0.456994	0.115835	0.384777	0.433379	0.31133	1.64
2.93	3.21464	0.345591	0.549543	0.568959	0.488031	0.100306	0.405512	0.419643	0.308487	1.8
7.34	7.12233	0.391324	0.538758	0.441668	0.45725	0.161308	0.587463	0.311907	0.353559	1.57
6.605	7.04384	0.423885	0.53701	0.476444	0.479113	0.256086	1.17277	1.10381	0.844222	2.5
7.615	5.96917	0.364361	0.350327	0.382127	0.365605	0.125449	0.397781	0.509123	0.344118	2.38
2.26	2.33201	0.651418	0.348095	0.657045	0.552186	0.410114	0.102222	1.20506	0.572464	1.9
4.62	4.69675	0.351918	0.478039	0.394652	0.408203	0.104399	0.642932	0.393	0.380111	1.6
6.54	6.4892	0.345607	0.51778	0.449219	0.437535	0.0916172	0.511957	0.49223	0.365268	1.63
7.015	9.41267	0.392267	0.395688	0.394273	0.394076	0.152672	0.205674	0.281287	0.213211	2.15
8.82	8.87008	0.344631	0.412044	0.410083	0.388919	0.115109	0.243547	0.243488	0.200715	2.1
5.745	6.10967	0.385987	0.830127	0.685211	0.633775	0.230429	1.09385	1.63019	0.984822	3.5
6.755	7.87632	0.366505	0.599448	0.586158	0.517371	0.145189	0.582184	0.509393	0.412255	2.15
8.05	5.92715	0.388773	3.31699	1.42643	1.71073	0.183434	3.58501	1.17445	1.64763	1.9
8.875	8.17763	0.39355	0.512858	0.463516	0.456641	0.179858	0.672523	0.365578	0.405986	2.3
4.18	5.00277	0.880891	0.344496	0.496761	0.57405	0.769368	0.184475	2.20581	1.05322	1.74
5.93	7.213	0.361807	0.47873	0.415279	0.418605	0.127795	0.343497	0.25391	0.241734	1.94
6.555	5.67511	0.347799	0.513752	0.505458	0.45567	0.111508	0.617158	1.77584	0.834836	2.09
11.68	8.41311	0.77292	0.470181	0.672174	0.638425	0.520272	1.17665	1.07004	0.92232	1.71
6.755	6.99384	0.375965	0.485245	0.425524	0.428911	0.141125	0.600308	0.354342	0.365258	2
9.25	6.63995	0.407362	0.561874	0.497299	0.488845	0.221633	0.773794	0.444378	0.479935	2.29
4.44	5.0406	0.385442	0.842135	0.624569	0.617382	0.234971	1.16131	0.811573	0.735952	1.6
8.3	6.90614	0.380344	0.758827	0.589588	0.576253	0.169307	0.767797	0.443458	0.460187	2.2
8.995	7.66477	0.376667	0.483726	0.400223	0.420205	0.175594	0.324871	0.275859	0.258775	2.6
2	7.13975	0.780182	0.516291	0.994925	0.763799	1.18552	1.04395	2.75571	1.66173	NMR
5.7	7.06045	0.373569	0.513752	0.552922	0.480081	0.153055	0.921597	0.882716	0.652456	1.5
8.52	7.85398	0.392818	0.41962	0.39411	0.402182	0.244768	0.323454	0.342058	0.303426	1.42
8.355	8.71208	0.393818	0.523238	0.442296	0.453117	0.186277	0.53384	0.277592	0.33257	1.7
4.62	5.42505	0.356685	0.364229	0.364071	0.361662	0.125464	0.262887	0.199312	0.195888	2
7.66	7.61865	0.386944	0.398989	0.366175	0.384036	0.139311	0.266375	0.282475	0.229387	2.1
7.875	7.08895	0.394201	0.789555	0.68017	0.621309	0.394502	4.24447	1.42512	2.02136	2.55
9	8.08564	0.545723	0.530941	0.620182	0.565615	0.32711	1.77018	1.91235	1.33654	2.85
4.35	4.00096	1.05652	0.446775	0.825063	0.776119	0.858303	0.371941	1.58278	0.937675	1.54
7.15	7.07223	1.01597	0.372666	0.832026	0.74022	0.928716	0.786858	2.51183	1.40913	1.75
6.1	5.83859	0.567349	0.746651	0.606714	0.640238	0.41294	1.32535	0.832683	0.856991	2.6
6.775	6.01802	0.376225	0.441429	0.461639	0.426431	0.152485	0.255006	1.03185	0.479779	2
8.64	7.28837	0.429341	0.852116	0.560649	0.614035	0.294343	1.54997	0.664371	0.836228	2.45
6.26	9.04844	0.355848	0.598885	0.429445	0.461393	0.168736	0.53187	0.300907	0.333838	2.25
8.7	5.00084	0.345703	0.371975	0.46302	0.393566	0.122474	0.23341	0.679053	0.344979	1.9
8.52	8.81982	0.688996	0.694282	0.771278	0.718186	0.507807	1.24251	4.15708	1.96913	2.1
8.7	7.89245	0.345563	0.491386	0.382191	0.40638	0.127423	0.29679	0.180434	0.201549	1.79
4.2	4.23522	0.384562	1.63406	0.861541	0.960054	0.446269	3.62677	1.60995	1.89433	2.3
7.205	7.38866	0.558316	0.634297	0.46563	0.552748	0.343495	0.674965	0.378651	0.465704	2.01
6.585	6.59524	0.580291	0.633806	0.800714	0.671604	0.372684	0.754064	0.598288	0.575012	2.7
6.19	6.83637	0.895545	0.471177	0.600102	0.655608	1.04027	0.470219	1.24219	0.917559	1.81
7.125	6.90066	0.37435	0.522922	0.421001	0.439424	0.145534	0.404054	0.250548	0.266712	1.95
6.58	7.42443	0.364368	0.702919	0.58861	0.551966	0.177588	0.732667	0.662756	0.524337	2.5
6.265	7.11099	0.350826	0.572728	0.491615	0.471723	0.144369	0.671633	0.601025	0.472342	1.95
8.73	8.84586	0.345376	0.414304	0.412684	0.390788	0.105224	0.2583	0.235645	0.199723	2.1
12.7	12.3146	0.361918	0.688989	0.505402	0.51877	0.12093	0.60071	0.316724	0.346121	1.7
6.17	7.63063	0.347631	0.526653	0.430374	0.434886	0.111313	0.635159	0.369954	0.372142	2
8.315	7.97913	0.370416	0.421988	0.392565	0.394989	0.218587	0.386883	0.306291	0.30392	3.2
6.96	6.91492	0.373155	0.343772	0.350035	0.355654	0.153979	0.0521664	0.210594	0.138913	1.67
7.205	7.65988	0.369752	0.591788	0.477241	0.479594	0.137483	0.442147	0.326188	0.30194	1.9
7.24	7.60243	0.345306	0.468397	0.505902	0.439869	0.0964457	0.344516	3.11993	1.18696	1.08
1.82	2.75819	0.616736	0.396682	0.640987	0.551468	0.376119	0.51502	1.61073	0.833957	1.8
7.205	7.66067	0.349048	0.426325	0.377359	0.384244	0.123077	0.244315	0.206231	0.191208	1.35
6.595	4.19476	0.356703	0.512814	0.488641	0.452719	0.127308	0.511283	0.639168	0.42592	1.85
8.095	8.05001	0.356342	0.544161	0.446381	0.448961	0.144593	0.5707	0.3108	0.342031	2.3
8.275	7.82374	0.348665	0.591368	0.426112	0.455382	0.0994862	0.603573	0.318008	0.340356	1.6
9.46	6.56801	0.348647	0.347247	0.35707	0.350988	0.110084	0.211456	0.217312	0.179617	1.67
8.505	9.0184	0.40915	0.484307	0.440344	0.4446	0.194351	1.27039	0.505793	0.656844	2.2
5.995	7.2521	0.402937	0.591909	0.439294	0.478047	0.154441	0.913039	0.684011	0.58383	1.62
4.765	7.19107	0.371883	1.42151	1.05495	0.949449	0.155951	1.60633	5.01224	2.25817	2.29
5.525	6.22137	0.420939	0.41882	0.461213	0.433657	0.199767	0.309645	0.514174	0.341195	1.9
4.84	5.33112	0.350309	0.490672	0.425801	0.422261	0.161078	0.451843	0.368823	0.327248	1.7
5.3	5.76634	0.425465	0.411968	0.471764	0.436399	0.399512	0.198911	0.433731	0.344051	2.1
3.41	2.36179	0.354661	0.390484	0.369552	0.371566	0.126128	0.287862	3.58083	1.33161	1.7
8.1	4.9318	0.405683	0.39917	0.423309	0.409387	0.198201	0.180839	0.403639	0.260893	1.85
6.485	7.54999	0.385153	0.486894	0.436741	0.436263	0.154241	0.737527	0.460978	0.450916	1.9
5.1	6.8337	0.768412	0.352201	0.46462	0.528411	0.680052	0.216492	0.425926	0.440823	2.25
7.44	6.52347	1.44657	0.445278	0.669051	0.853632	1.18415	0.434506	2.00875	1.20913	1.65
9.355	7.63942	0.35716	0.631844	0.526959	0.505321	0.1417	0.721303	0.467405	0.443469	1.8
4.01	4.08124	0.350049	0.526363	0.496612	0.457675	0.135809	0.376328	0.351098	0.287745	1.85
6.36	6.3166	1.26972	2.15901	1.13062	1.51978	1.06606	1.97172	0.931958	1.32325	1.87
3.94	4.76482	0.345573	0.505767	0.424304	0.425215	0.0850574	0.447419	0.309889	0.280788	1.35
6.1	5.56698	0.348551	0.395993	0.392029	0.378858	0.131769	0.433295	0.485176	0.35008	1.72
7.275	6.35144	0.360052	0.410586	0.409253	0.393297	0.213729	0.338966	0.445735	0.33281	1.8
3.13	3.85352	0.375615	0.356175	0.362634	0.364808	0.142936	0.15667	0.225778	0.175128	1.9
8.26	8.98324	0.381317	0.415867	0.41325	0.403478	0.13917	0.559325	0.336945	0.345147	1.6
8.7	8.01061	0.344565	0.347163	0.381635	0.357788	0.114869	0.124422	0.174365	0.137885	1.75
8.875	8.10811	0.382109	0.553981	0.407228	0.447773	0.188977	0.526921	0.332299	0.349399	2.39
8.795	7.77398	0.367255	0.485671	0.447253	0.433393	0.199411	0.67506	0.600551	0.491674	1.26
8.14	7.01848	0.345291	0.453955	0.463485	0.42091	0.104166	0.75513	0.673385	0.510894	1.89
5.535	6.13561	0.393696	0.540719	0.482905	0.47244	0.151333	0.710959	0.58832	0.483538	1.9
5.21	5.45164	0.410673	0.569849	1.04568	0.675401	0.211778	0.914111	1.71127	0.94572	2.4
8.24	8.32186	0.34915	0.36141	0.356091	0.35555	0.109356	0.108544	0.119279	0.112393	1.76
8.24	8.19999	0.387644	0.425811	0.429728	0.414394	0.154346	0.491856	0.235871	0.294024	1.95
3.1	7.10929	0.634503	0.764668	0.729475	0.709549	0.388782	2.16039	3.87372	2.14096	2.75
4.05	4.00517	0.347706	0.58169	0.471193	0.466863	0.163429	1.83293	0.919585	0.97198	1.6
6.645	6.18925	0.418581	0.493676	0.981082	0.631113	0.202766	0.614358	1.88638	0.90117	2.54
3.655	3.55451	0.495289	1.05824	0.644635	0.73272	0.27231	1.42544	1.47589	1.05788	2.1
5.745	4.22801	0.408734	0.507588	0.474953	0.463759	0.164749	0.739761	0.60528	0.503263	1.9
6.86	6.29496	0.380933	0.439398	0.417226	0.412519	0.172207	0.310997	0.268745	0.250649	1.47
6.295	7.02778	0.360798	0.450538	0.417086	0.409474	0.194064	0.320574	0.269677	0.261439	3.19
4.56	4.92316	0.354377	1.25117	0.644538	0.750029	0.132461	1.56684	0.590546	0.763283	1.44
6.315	6.40916	0.369573	0.713267	0.571514	0.551451	0.147768	0.952591	0.620738	0.573699	1.9
8.4	7.78667	0.344906	0.486745	0.418359	0.41667	0.132519	0.852805	2.18922	1.05818	1.15
7.36	7.18446	0.388731	0.437113	0.441038	0.422294	0.179374	0.480044	0.289998	0.316472	2.1
4.08	4.28331	0.359993	0.424037	0.494446	0.426159	0.138558	0.325062	0.370341	0.277987	1.63
4.675	5.46836	1.04541	0.370758	0.701705	0.705957	1.09356	0.167412	2.42321	1.22806	1.1
10.355	3.73357	0.371343	1.4315	0.967742	0.92353	0.170501	1.5035	0.855012	0.843006	1.7
8.74	7.19336	0.372525	0.687749	0.703373	0.587883	0.259012	0.939887	0.861879	0.686926	1.85
7.885	7.8136	0.366078	0.616855	0.476472	0.486468	0.155614	0.523275	0.86993	0.516273	1.92
6.395	5.73793	0.394068	0.437192	0.432311	0.42119	0.202357	0.295565	0.375232	0.291051	2.97
7.155	7.57462	0.383902	0.608595	0.479959	0.490819	0.162212	0.546375	0.400315	0.369634	2.5
