# Supplementary material for: Sequence-based virtual screening using transformers
Source: Nat Commun. 2025 Jul 28;16:6925. doi: 10.1038/s41467-025-61833-8 (PMC12304311; doi:10.1038/s41467-025-61833-8)
Supplement: Supplementary file 8 — Source data [file 41467_2025_61833_MOESM8_ESM.zip › raw_data/Figure_S14a.xlsx]

## Sheet: Figure_S14a
Ligand	Distance
C1	5.22064
C2	5.52992
C3	5.82745
C4	4.89298
C5	5.75819
C6	6.0286
C7	5.12678
C8	5.33637
C9	5.04728
C10	4.80829
C11	4.70135
