# Supplementary material for: Sequence-based virtual screening using transformers
Source: Nat Commun. 2025 Jul 28;16:6925. doi: 10.1038/s41467-025-61833-8 (PMC12304311; doi:10.1038/s41467-025-61833-8)
Supplement: Supplementary file 8 — Source data [file 41467_2025_61833_MOESM8_ESM.zip › raw_data/Figure_S14b.xlsx]

## Sheet: Figure_S14b
Distance	C1	C2	C3	C4	C5	C6	C7	C8	C9	C10	C11	Apo
2.15625	2.7183e-07	5.52115e-07	6.30023e-07	4.71193e-08	5.96145e-07	1.19696e-06	1.25481e-07	3.82674e-07	6.19258e-08	3.09716e-08	7.31924e-09	0.000285654
2.46875	1.76339e-09	2.68135e-08	4.067e-08	1.77727e-10	2.23557e-08	1.11886e-07	1.84664e-09	1.13906e-09	5.55554e-10	1.33332e-10	3.4468e-11	0.000171253
2.78125	1.89947e-07	8.38225e-07	8.42605e-07	5.08974e-08	8.03545e-07	1.92178e-06	2.10145e-07	1.3409e-07	1.14542e-07	4.24734e-08	2.89445e-08	0.000456505
3.09375	2.7451e-05	8.33056e-05	8.67872e-05	9.9817e-06	7.37526e-05	0.000133139	2.46079e-05	2.37707e-05	1.56025e-05	8.09503e-06	4.8327e-06	0.00100679
3.40625	0.00451595	0.00482921	0.00677685	0.00544832	0.00453042	0.00422214	0.00645659	0.00521922	0.00479558	0.00551775	0.00416145	0.00319502
3.71875	0.0436337	0.0307981	0.0273627	0.068868	0.0249826	0.0214617	0.0578537	0.0460252	0.0505122	0.0732087	0.076164	0.010419
4.03125	0.100533	0.083313	0.0736254	0.143831	0.0667562	0.0624712	0.118149	0.0950093	0.117759	0.167374	0.168591	0.0217611
4.34375	0.184931	0.152388	0.12145	0.2229	0.131064	0.120877	0.191397	0.162556	0.208234	0.236196	0.263091	0.0274024
4.65625	0.134691	0.0998034	0.0806778	0.139039	0.0858637	0.0797568	0.13101	0.12107	0.146426	0.141163	0.156176	0.0381291
4.96875	0.0864714	0.0684557	0.0573489	0.0935284	0.0593331	0.0574259	0.0805003	0.0855107	0.0891141	0.0880225	0.0906897	0.0436552
5.28125	0.0893881	0.0824238	0.0683077	0.088549	0.0749095	0.0629886	0.0832966	0.0895992	0.087798	0.0797502	0.0835392	0.0472513
5.59375	0.0722785	0.0760005	0.068944	0.0673719	0.0738968	0.0615886	0.0737821	0.0728409	0.0712341	0.0636065	0.0539297	0.0414732
5.90625	0.0630194	0.0818428	0.0911317	0.0494107	0.087628	0.0720932	0.0614397	0.0636665	0.0586875	0.0437064	0.0380831	0.0424883
6.21875	0.0531436	0.0747193	0.0815323	0.038306	0.0838025	0.0725487	0.0527313	0.0544865	0.0478491	0.0327273	0.0262434	0.0430076
6.53125	0.0441057	0.06226	0.0650944	0.0266394	0.0699618	0.0681055	0.0399612	0.0449222	0.0367499	0.0238654	0.0162895	0.0418009
6.84375	0.0402693	0.0567954	0.0642625	0.0200426	0.0654884	0.0653661	0.0331425	0.0467132	0.0285646	0.0163654	0.00975893	0.0432535
7.15625	0.0259321	0.0353619	0.0407235	0.0126132	0.0434855	0.0478705	0.0212602	0.0339203	0.0171794	0.0097716	0.00514004	0.0450975
7.46875	0.0260591	0.0302132	0.0412017	0.0119247	0.0377857	0.0476723	0.0206349	0.0350379	0.0171292	0.00952017	0.00465928	0.046902
7.78125	0.0124876	0.0190661	0.02654	0.00531534	0.0254109	0.0348902	0.0101654	0.0167262	0.00777281	0.00425736	0.00192119	0.0459169
8.09375	0.00798714	0.0127075	0.0205066	0.00297349	0.0184725	0.029135	0.0070039	0.0111011	0.00494181	0.00245185	0.000892645	0.0434491
8.40625	0.00459789	0.00841266	0.016869	0.00177174	0.0131031	0.0202336	0.00483691	0.00695131	0.00264264	0.00143436	0.000417129	0.0391436
8.71875	0.00264542	0.00615888	0.0122494	0.000794688	0.0097187	0.0160355	0.00260171	0.00399989	0.00126711	0.000586873	0.000156031	0.0368207
9.03125	0.00131254	0.00400447	0.00903824	0.000360987	0.00653686	0.011536	0.00154877	0.00202063	0.000626251	0.00025939	5.80281e-05	0.0357174
9.34375	0.000922964	0.00372172	0.00869511	0.000163912	0.00589459	0.0127094	0.00103389	0.00128005	0.000362639	0.000114028	1.97511e-05	0.0355139
9.65625	0.000600318	0.00280224	0.00664406	8.91296e-05	0.00449682	0.0105607	0.000622459	0.000787447	0.000199951	5.9867e-05	9.22261e-06	0.033656
9.96875	0.000252532	0.00161269	0.00441059	3.234e-05	0.00277863	0.00685849	0.000297604	0.000309175	8.28243e-05	2.30131e-05	3.12151e-06	0.0285235
10.2812	0.000110311	0.000926374	0.00258109	1.10496e-05	0.00164553	0.00466437	0.000135002	0.00013566	3.29143e-05	7.41765e-06	7.97172e-07	0.0239594
10.5938	4.83524e-05	0.000573485	0.00180283	3.35032e-06	0.00104263	0.00330989	6.58121e-05	5.32557e-05	1.25432e-05	2.24032e-06	1.86274e-07	0.0220415
10.9062	2.31846e-05	0.000389818	0.00115514	1.19362e-06	0.000719549	0.0023603	3.10173e-05	2.33573e-05	5.88053e-06	8.27167e-07	6.10233e-08	0.0193393
11.2188	8.30311e-06	0.000170889	0.000485989	3.66773e-07	0.000318594	0.00128296	1.0763e-05	7.24926e-06	2.09918e-06	2.68793e-07	2.00586e-08	0.0161185
11.5312	3.30607e-06	9.36851e-05	0.000271016	1.07915e-07	0.000168181	0.000850086	4.36802e-06	2.48425e-06	7.35063e-07	8.03084e-08	5.60877e-09	0.0132376
11.8438	8.11498e-07	3.47632e-05	0.00010788	2.01903e-08	6.33336e-05	0.000422506	1.19162e-06	5.21247e-07	1.55893e-07	1.61786e-08	8.35735e-10	0.0111087
12.1562	2.64389e-07	1.68902e-05	5.65311e-05	5.99921e-09	3.24076e-05	0.000233967	4.73852e-07	1.52796e-07	5.04387e-08	4.91518e-09	2.34626e-10	0.0102561
12.4688	9.37593e-08	6.86846e-06	2.09473e-05	1.77017e-09	1.23005e-05	0.000110879	1.51209e-07	4.86051e-08	1.69879e-08	1.39364e-09	7.13447e-11	0.00979409
12.7812	5.09712e-08	5.16994e-06	1.72278e-05	1.01966e-09	9.93467e-06	8.5875e-05	9.99131e-08	2.4913e-08	1.07648e-08	8.92095e-10	3.86241e-11	0.00848425
13.0938	1.68033e-08	2.40359e-06	7.92194e-06	2.47367e-10	4.61214e-06	4.43533e-05	3.20558e-08	7.35663e-09	3.27826e-09	2.15527e-10	8.58625e-12	0.00760856
13.4062	7.78299e-09	1.59836e-06	5.13149e-06	8.45812e-11	2.95624e-06	3.23089e-05	1.37324e-08	3.14703e-09	1.29249e-09	7.03463e-11	2.52803e-12	0.00637699
13.7188	2.81094e-09	8.72862e-07	2.83822e-06	2.35863e-11	1.53159e-06	2.01279e-05	4.94547e-09	9.42144e-10	4.43686e-10	1.91765e-11	7.83099e-13	0.00539088
14.0312	8.7576e-10	3.9023e-07	1.34585e-06	7.09381e-12	6.81205e-07	9.77389e-06	1.90864e-09	2.58855e-10	1.4211e-10	6.12279e-12	2.31902e-13	0.0046158
14.3438	3.03467e-10	2.10816e-07	7.40579e-07	1.94932e-12	3.58152e-07	6.05478e-06	7.28597e-10	7.80481e-11	4.91741e-11	1.76118e-12	6.24121e-14	0.00394654
14.6562	4.12741e-10	2.98941e-07	9.12393e-07	3.08637e-12	4.60792e-07	7.07039e-06	9.37028e-10	9.6386e-11	7.67655e-11	2.718e-12	1.30115e-13	0.00330963
14.9688	2.24268e-10	1.73628e-07	5.43249e-07	1.71636e-12	2.66303e-07	4.27646e-06	6.233e-10	5.2688e-11	4.12136e-11	1.63089e-12	6.38921e-14	0.00285069
15.2812	2.56747e-10	1.68264e-07	5.06162e-07	1.90311e-12	2.48754e-07	3.98604e-06	5.78195e-10	5.87504e-11	4.23056e-11	1.70062e-12	6.42747e-14	0.00248489
15.5938	8.98265e-11	6.33215e-08	2.02919e-07	5.74873e-13	9.43763e-08	1.73679e-06	2.11264e-10	2.1078e-11	1.36063e-11	5.15293e-13	1.60077e-14	0.0022188
15.9062	7.36596e-11	4.8858e-08	1.5452e-07	5.48865e-13	7.60189e-08	1.33237e-06	1.72118e-10	1.65728e-11	1.31767e-11	4.96224e-13	1.70996e-14	0.00199725
16.2188	7.05826e-11	4.42671e-08	1.42828e-07	6.03074e-13	6.80622e-08	1.1385e-06	1.74455e-10	1.5984e-11	1.39682e-11	5.77204e-13	2.22011e-14	0.0018873
16.5312	4.85474e-11	3.17689e-08	8.43991e-08	4.18831e-13	4.50585e-08	7.57669e-07	1.07082e-10	9.63969e-12	9.79985e-12	4.07488e-13	1.73046e-14	0.00173344
16.8438	7.58892e-11	2.83547e-08	7.02833e-08	9.12921e-13	3.90686e-08	5.86256e-07	1.55042e-10	1.71461e-11	1.83144e-11	9.11443e-13	5.50995e-14	0.00158334
17.1562	3.40791e-11	1.91402e-08	4.42603e-08	3.61598e-13	2.54415e-08	4.5935e-07	7.31771e-11	6.66367e-12	7.94435e-12	3.80786e-13	2.05655e-14	0.00143439
17.4688	1.8843e-11	1.30084e-08	3.26373e-08	1.69435e-13	1.69052e-08	3.24528e-07	4.57195e-11	3.40372e-12	4.4654e-12	1.80868e-13	8.91377e-15	0.00130755
17.7812	1.31444e-11	9.97435e-09	2.06123e-08	1.08213e-13	1.21731e-08	2.47209e-07	2.59833e-11	2.14028e-12	2.89774e-12	1.13919e-13	7.11101e-15	0.00122623
18.0938	1.12723e-11	7.44658e-09	1.537e-08	8.87517e-14	8.73025e-09	1.8861e-07	2.03027e-11	1.91359e-12	2.30604e-12	9.16029e-14	5.01741e-15	0.00111571
18.4062	7.51869e-12	5.4557e-09	1.21251e-08	6.54643e-14	6.78578e-09	1.41012e-07	1.66115e-11	1.28197e-12	1.76977e-12	7.37765e-14	3.98555e-15	0.0010419
18.7188	1.4064e-11	8.03959e-09	1.84157e-08	1.40024e-13	9.93561e-09	1.82836e-07	2.93458e-11	2.80358e-12	3.37355e-12	1.60095e-13	8.3912e-15	0.000889979
19.0312	2.27557e-11	8.92201e-09	1.86797e-08	2.9335e-13	1.13665e-08	1.69526e-07	4.32874e-11	5.10783e-12	5.89667e-12	3.18127e-13	1.93496e-14	0.000779499
19.3438	1.11163e-11	5.07625e-09	1.38433e-08	1.37108e-13	6.97159e-09	1.04857e-07	2.83596e-11	2.84357e-12	2.96079e-12	1.60778e-13	7.65076e-15	0.000691991
19.6562	7.43654e-12	3.39127e-09	9.38398e-09	1.03529e-13	4.61425e-09	7.24348e-08	2.20404e-11	1.83757e-12	2.26156e-12	1.43661e-13	6.30609e-15	0.000644494
19.9688	1.2102e-11	3.15397e-09	8.26198e-09	1.81406e-13	4.28625e-09	5.87993e-08	2.92319e-11	3.44253e-12	3.25965e-12	2.19671e-13	1.10041e-14	0.000610668
20.2812	6.41404e-12	2.09695e-09	5.51626e-09	9.69683e-14	2.61603e-09	3.89904e-08	1.72468e-11	1.77551e-12	1.87982e-12	1.30397e-13	6.17081e-15	0.000591523
20.5938	8.43978e-12	2.75153e-09	6.40633e-09	1.34137e-13	3.16214e-09	4.78401e-08	2.05479e-11	2.05446e-12	2.52927e-12	1.72727e-13	1.08567e-14	0.000541948
20.9062	4.97292e-12	1.01956e-09	2.54319e-09	1.10534e-13	1.30653e-09	1.85749e-08	1.15601e-11	1.45681e-12	1.71265e-12	1.46118e-13	9.42564e-15	0.000508625
21.2188	6.46999e-12	2.02478e-09	4.75673e-09	1.19119e-13	2.47385e-09	3.73591e-08	1.58672e-11	1.51848e-12	1.99242e-12	1.53965e-13	9.11467e-15	0.000482111
21.5312	8.13698e-12	1.89906e-09	4.75403e-09	2.1857e-13	2.23776e-09	3.27876e-08	2.17506e-11	2.13478e-12	2.88671e-12	2.8e-13	2.15395e-14	0.000471841
21.8438	7.44357e-10	5.70418e-08	1.70576e-07	3.54862e-11	7.19475e-08	7.10079e-07	2.03031e-09	3.29601e-10	3.36945e-10	4.72066e-11	3.4708e-12	0.0108209
