# Supplementary material for: Sequence-based virtual screening using transformers
Source: Nat Commun. 2025 Jul 28;16:6925. doi: 10.1038/s41467-025-61833-8 (PMC12304311; doi:10.1038/s41467-025-61833-8)
Supplement: Supplementary file 8 — Source data [file 41467_2025_61833_MOESM8_ESM.zip › raw_data/Figure_S14c.xlsx]

## Sheet: Figure_S14c
Residue index	C1	C2	C3	C4	C5	C6	C7	C8	C9	C10	C11
694	21.2948	20.1133	19.7841	21.6408	20.0791	21.6848	21.4345	20.8032	21.326	21.4884	21.444
695	21.4779	20.4884	20.4938	21.6346	20.7662	21.6899	21.4231	20.95	21.3583	21.5953	21.4788
696	21.3497	20.0562	20.0437	21.6091	20.2158	21.5533	21.416	20.4678	21.151	21.4798	21.2297
697	21.5944	20.4621	20.5748	21.7612	20.6146	21.7602	21.6109	20.9052	21.536	21.7858	21.6932
698	21.4709	20.7165	20.483	21.7775	20.3617	21.7501	21.6097	20.7932	21.5149	21.7972	21.7358
699	21.4107	19.2281	18.3215	21.7097	20.2449	21.5996	21.3812	20.1029	21.2812	21.6507	21.5757
700	20.2436	17.7423	17.9876	21.0687	16.5631	21.4808	20.5555	18.3807	19.7821	21.0293	20.0778
701	21.2163	19.6036	19.2912	21.6083	19.0796	21.771	21.5019	19.6601	20.8457	21.5424	20.916
702	17.2948	15.9363	14.7221	18.5788	15.1013	20.4901	18.5245	15.0763	16.3782	18.3313	17.3871
703	17.7188	15.4126	16.4046	18.7545	14.5525	20.9539	18.6244	16.0375	17.1379	18.6935	17.3658
704	14.2058	11.436	12.2481	15.8263	12.078	17.9129	15.7597	13.1882	13.1308	16.125	15.0935
705	15.2555	12.7092	12.3402	15.9081	14.0874	17.7918	15.4529	13.9045	14.0719	15.8933	14.9435
706	17.0069	15.4407	13.5607	18.5612	15.3521	19.3766	17.8263	16.3079	15.8333	18.4922	17.5008
707	14.7903	13.3358	11.6089	15.0537	14.9084	16.6853	14.9179	13.4619	13.4521	15.3581	14.3642
708	19.7657	19.2539	16.5782	20.0682	19.749	20.9532	19.7981	18.8333	18.536	20.2863	19.4474
709	17.814	18.1167	14.7224	18.1871	17.3951	18.1698	17.4635	17.1622	16.8661	18.4046	17.8092
710	20.8715	19.8168	18.0098	21.3137	20.3742	21.2874	21.0503	20.6077	20.6273	21.528	21.1055
711	16.9131	16.4841	15.3022	17.2904	17.1735	17.4679	16.7548	16.6856	17.3073	17.3925	16.9605
712	13.3441	13.3701	13.879	13.6567	12.9518	13.7539	13.4208	13.5296	14.0754	13.8502	13.4666
713	15.6659	15.4061	14.7627	15.9172	14.6178	15.0639	15.8517	15.3782	16.6739	15.5203	16.005
714	13.336	12.5776	11.3227	12.6715	11.0343	13.1812	12.598	11.08	12.5679	12.4965	13.3501
715	11.6419	10.931	10.0597	10.5649	11.0987	11.4746	11.6821	11.4612	11.4202	10.0945	11.2121
716	10.5557	9.19686	8.64647	8.87674	9.26707	10.9583	8.95321	9.96082	9.41131	8.56722	9.17652
717	10.33	9.19925	9.23835	9.37698	9.60655	10.6227	8.15994	8.39438	9.2637	8.51272	9.39428
718	5.02391	4.34394	4.58149	4.50818	4.41288	6.00367	4.30754	4.49981	4.67109	3.99528	4.33028
719	6.9978	7.09894	5.85917	4.95579	7.12043	6.95651	4.82858	5.4139	5.25136	4.38953	5.64605
720	8.85614	9.40562	10.0993	8.87596	9.87726	7.67253	8.26113	8.34332	9.47608	8.52804	8.74397
721	7.41328	8.46239	9.5714	8.3002	8.72519	6.71481	9.01076	7.54627	9.97192	8.53702	8.35682
722	8.6903	9.08953	9.25653	10.4387	9.30063	7.16629	10.7767	9.33887	11.1683	10.4656	10.6416
723	6.42708	5.71406	7.00642	6.96877	6.0931	5.60675	7.38741	6.11085	7.26293	8.12191	7.75808
724	8.3704	6.58271	7.82554	8.6347	8.2999	5.65308	8.13087	6.96064	8.41876	9.54591	9.34773
725	9.94838	8.60532	9.14709	8.78039	9.59655	7.98309	9.34346	7.35984	9.53368	8.71936	9.56069
726	5.54642	5.36906	4.25246	4.22293	4.46097	4.17399	4.65917	4.0523	4.15774	4.02118	5.33972
727	9.55092	8.95598	7.65232	9.21414	7.15335	9.38014	8.52517	7.08197	8.5251	8.22118	9.69949
728	7.35267	6.12849	6.57876	6.54664	6.96078	6.78646	7.43146	7.2507	7.42305	5.91515	6.84282
729	9.83599	9.5242	9.00608	10.1576	8.64571	9.10294	9.95138	9.53443	10.9992	9.83205	10.0335
730	12.6151	12.8787	12.4378	13.0826	12.241	12.0532	12.8371	12.3673	14.7462	12.905	13.256
731	11.8943	10.8796	13.3003	12.2505	12.3236	12.5156	11.7765	12.1321	13.7742	12.3716	12.0313
732	17.1812	16.7556	17.5951	17.4498	17.3858	16.9558	17.0466	17.1475	19.1419	17.6475	17.471
733	17.4284	16.4754	18.7902	17.6654	18.0171	18.0501	17.2088	17.264	19.1297	17.7125	17.3374
734	21.5764	19.6962	20.7761	21.8044	21.6629	21.7081	21.6422	21.3148	21.6705	21.8186	21.6774
735	21.8244	20.7911	21.7603	21.8485	21.8436	21.8343	21.846	21.8315	21.8437	21.8484	21.8472
736	20.6155	18.7905	21.2031	20.9627	20.8407	20.9731	20.5983	20.7252	21.6679	21.0694	20.6833
737	21.8323	20.6173	21.6457	21.8455	21.8268	21.7223	21.8384	21.8146	21.8398	21.8466	21.8414
738	17.4878	16.3963	17.7804	17.7713	17.4804	17.6696	17.5355	17.3199	20.2308	17.9508	17.8624
739	15.1415	14.4774	14.9226	15.4011	15.019	14.7878	15.236	14.8159	17.7471	15.69	15.7678
740	11.3686	10.2897	11.9682	11.6712	11.5269	11.584	11.3306	11.2656	14.0437	11.8919	11.5493
741	8.57229	7.79927	8.15445	8.86839	8.36482	7.65956	8.67529	8.2516	10.8229	8.8851	9.09414
742	7.46713	8.30437	8.14448	7.67676	7.62054	7.74013	7.32885	7.65382	9.47118	7.82929	7.60707
743	3.63344	5.14761	3.80481	3.61763	3.65086	4.11426	3.63522	4.2948	4.79776	3.56805	3.5114
744	8.88232	9.45241	8.00382	8.81667	7.06126	9.26499	8.17103	7.59087	8.34	9.05024	8.72491
745	5.14608	4.72055	4.85694	5.94102	4.81333	4.99859	4.45969	4.45884	4.52201	6.48273	5.64166
746	10.0087	8.56586	7.38565	10.8619	9.97692	8.31365	9.40584	8.83744	9.59122	11.161	11.4432
747	10.4658	7.46195	6.74224	11.1717	9.50883	6.96337	9.56684	8.87842	9.27152	11.9562	11.4668
748	12.3908	9.88311	10.1037	13.077	11.5115	8.04515	12.1415	10.9196	12.1054	14.196	13.7384
749	17.5264	14.1075	12.7684	17.9452	16.9039	13.1261	16.458	15.3714	16.0425	19.0295	18.6618
750	17.882	13.5503	12.3984	18.1952	15.8353	11.6794	16.5602	14.9091	15.2312	18.9062	17.8403
751	19.6259	17.0727	15.0428	20.2406	18.5857	14.6723	18.7484	18.1385	18.6293	20.9249	20.3156
752	19.8011	16.8691	15.1962	20.4929	18.2169	14.6763	19.0681	18.4489	18.7631	21.1776	20.6359
753	21.0516	18.455	16.8629	21.6398	19.7749	17.5675	20.8632	20.6085	20.0992	21.8005	21.7061
754	19.8042	16.42	15.8608	20.6555	17.8689	15.7828	19.3138	19.2643	19.0175	21.294	20.6752
755	16.4119	12.8751	11.8188	16.932	14.1851	11.3496	15.7714	15.0049	14.5462	17.3304	16.4165
756	16.7288	13.4889	12.1944	18.0201	15.0081	13.5416	16.9611	16.0658	15.3391	18.962	17.6725
757	17.3858	14.4394	14.0198	18.7985	15.6224	14.8496	17.807	17.4257	16.5637	19.7015	18.6542
758	14.7991	10.1417	10.2036	14.7928	11.8024	11.2489	14.486	13.807	12.776	15.1364	14.7944
759	10.9774	8.12709	8.08091	12.396	9.7897	9.20362	11.7701	10.9778	9.57581	12.9727	11.5146
760	13.3493	10.5021	9.85213	15.2468	11.369	13.352	14.6837	14.0624	12.1299	16.3797	14.9846
761	13.3634	10.7302	9.93064	14.51	10.8036	13.8929	15.1624	13.6841	11.9775	15.4552	14.6241
762	7.97222	5.7414	6.27073	9.36535	6.30133	8.57303	9.04185	8.56396	6.93698	10.1163	8.81942
763	8.80519	6.91933	7.26698	10.7853	7.03596	10.9586	10.5589	9.15048	8.04361	12.187	10.5607
764	12.8937	10.1736	10.7057	14.594	9.7447	15.8036	15.3952	12.5639	12.2701	16.1384	15.0157
765	10.3148	8.3521	8.63936	11.7572	7.11734	12.5869	12.7739	9.995	10.28	12.9891	11.946
766	6.76875	5.61274	6.3707	8.61305	4.85078	10.6573	9.08558	6.07715	6.80646	9.41238	8.58174
767	11.0928	8.91745	9.89532	13.0616	8.66344	15.4385	13.0658	9.95195	10.6739	13.2336	11.9636
768	13.2615	10.8039	12.9074	14.9719	9.83692	17.1317	15.418	12.2189	13.4058	15.5553	14.3714
769	10.8719	8.83053	11.5175	12.4543	7.61465	13.7345	12.8092	9.11309	11.0784	12.3759	11.4013
770	14.6404	11.1491	15.5176	14.6734	11.218	17.4813	14.6328	12.2867	14.8594	14.5793	13.6967
771	14.2085	12.0843	15.5925	13.9415	11.0573	15.928	13.9988	11.7939	13.8618	13.9298	13.3278
772	14.0157	11.9964	15.2302	13.6597	13.8467	15.4325	13.7186	12.7255	15.8095	13.7004	13.3955
773	13.5094	11.9709	13.9694	12.8755	12.8869	13.5177	12.9415	12.0358	13.3083	12.8877	12.6581
774	10.857	9.09452	11.8474	10.9763	7.79597	12.4115	11.0525	8.42202	9.94586	10.8892	10.3085
775	5.93198	5.04951	7.65423	5.7923	6.65151	7.90218	5.94696	4.4209	6.16156	5.5833	4.9916
776	8.99891	5.94077	10.6839	9.07414	7.43843	12.0485	8.91051	6.99525	9.34404	8.99473	8.11457
777	7.52039	6.44719	6.62126	9.31653	6.24016	11.5789	9.00348	6.49392	6.916	9.02572	7.9371
778	9.11973	7.7231	8.96092	9.34604	10.1087	11.1622	9.02818	7.99709	9.61733	9.34025	8.6118
779	10.8917	8.70198	7.93517	11.7786	9.90745	14.1742	11.6617	9.54273	9.62513	11.8287	10.5481
780	11.0142	8.88426	7.08389	12.7475	9.2389	12.7372	11.6728	10.5112	9.67572	13.1007	12.0175
781	13.7814	12.9138	9.54957	14.6931	13.5524	14.8395	13.2645	13.1319	12.1703	14.7098	13.9587
782	16.554	14.0846	11.9519	18.229	14.6722	16.3675	16.9754	16.2911	15.1056	18.9856	18.2862
783	17.1994	15.6759	12.9077	17.9952	16.7648	15.8842	16.4341	15.8908	15.6424	18.6892	17.9421
784	19.3003	17.3189	14.5924	20.1641	19.0478	16.5825	18.3509	17.9625	18.333	20.9922	20.4827
785	14.77	12.2909	10.338	15.7397	14.1896	11.9655	14.0461	13.4351	13.6497	16.3341	15.7384
786	11.6491	8.79481	7.5606	13.3109	10.3713	10.1656	11.9865	11.4017	10.4605	14.3434	13.3962
787	10.3373	9.65438	7.03368	11.5888	10.3132	11.2007	9.96245	9.8161	9.49131	11.7977	11.2971
788	5.63519	5.18403	4.83781	7.1174	5.61989	8.08668	6.12838	6.03513	4.71145	8.00261	7.0535
789	8.9934	8.38925	7.20911	9.21264	9.39907	10.9266	9.18689	8.18534	8.47537	9.37999	8.34327
790	4.06875	4.59317	6.38195	4.21267	5.66391	6.69011	4.59416	3.86277	5.09719	4.36338	3.52866
791	5.14595	4.48345	7.01607	5.12679	5.45429	6.21891	4.87075	5.11228	8.29233	5.27657	4.92029
792	4.78756	5.61714	4.94723	4.97674	4.85739	4.26103	4.70869	4.79547	7.17806	4.79597	4.99243
793	3.68866	4.71116	3.60291	3.60063	3.5721	3.67572	3.54272	3.59599	4.89238	3.49843	3.58531
794	5.27605	5.612	5.74849	5.52715	4.62111	5.60674	5.22885	5.39935	7.3285	5.4039	6.27896
795	6.69115	6.07034	5.50811	6.84789	5.77013	6.98176	6.32414	6.633	7.2704	7.18063	7.4126
796	3.57811	4.2221	3.72763	3.96284	4.26016	4.96067	3.92051	3.83043	3.7569	3.88213	4.14706
797	6.08519	6.71523	4.25209	6.58874	6.70796	4.33732	6.13438	5.33246	5.42321	5.56707	6.08849
798	10.5508	10.4392	8.62585	10.8228	9.98144	8.48091	10.5499	9.62406	9.69785	10.0681	10.8466
799	9.22178	10.9002	8.06967	10.5247	11.2257	8.45277	8.78272	9.25688	9.07617	9.69651	9.73149
800	7.96164	8.02094	6.67186	5.99274	8.10924	8.73553	6.33839	8.15716	7.62708	6.10999	6.79497
801	9.57647	9.40311	8.20532	9.3857	9.68089	10.2583	9.94107	9.45229	9.92388	9.70723	9.94091
802	14.1896	14.6949	12.2391	13.6634	14.7287	13.5601	12.6662	13.9839	14.0667	13.6964	14.2753
803	13.342	13.0624	11.6684	10.8638	13.3823	13.8518	9.38759	13.4833	12.857	10.6825	11.4167
804	12.0159	10.2301	10.6117	8.6115	11.311	13.9211	9.2355	12.0163	11.7524	9.04662	9.26772
805	14.6391	12.9925	12.8972	12.7975	14.1324	15.9766	13.7455	14.5893	14.4664	13.3265	12.9244
806	18.2655	17.0994	16.4174	15.9755	17.7885	18.7001	15.8294	18.2382	18.2964	16.1564	16.4386
807	20.8413	19.4658	18.9534	18.762	20.2652	21.5681	19.3909	20.8267	20.5268	19.0367	19.1407
808	19.1057	17.7409	17.1494	18.0888	18.6099	19.9509	19.0642	19.0108	19.033	18.4689	17.864
809	17.7716	17.3782	15.9734	17.4895	17.8416	18.0842	18.0753	17.7392	18.0635	17.6329	17.6263
810	21.619	21.0243	20.0377	21.1693	21.4717	21.7491	21.3115	21.5652	21.5372	21.2738	21.3466
811	21.8488	21.8362	21.8002	21.8472	21.8486	21.8487	21.8203	21.8483	21.8467	21.8453	21.8485
812	21.8283	21.4889	20.8708	21.7788	21.7424	21.8114	21.7868	21.7985	21.8017	21.8333	21.8285
813	17.8723	17.8003	16.0565	17.8418	17.5774	17.9325	17.8281	17.8739	17.8956	18.0174	18.4509
814	19.9358	20.3795	17.8756	20.0066	20.3004	18.8626	20.176	19.7092	19.5505	19.9469	20.4539
815	21.8252	21.6226	20.8211	21.762	21.833	21.3656	21.7469	21.79	21.7223	21.7512	21.8425
816	19.5641	18.6407	17.975	19.3489	18.875	18.94	19.4514	19.4985	19.2363	19.2871	19.7013
817	16.003	15.6929	13.9282	15.8513	15.4531	14.2752	16.2278	15.2729	15.3708	15.829	16.2051
818	20.1339	19.4111	18.5101	19.3998	19.7151	17.8054	20.4031	19.7197	19.4475	19.25	20.7738
819	20.9206	19.5107	19.8601	20.3344	20.3009	19.5575	20.6933	20.6875	20.556	20.5268	20.465
820	15.8324	14.5745	14.9425	15.3732	15.1119	14.7335	15.5075	15.6516	15.9108	15.4064	15.3639
821	15.3999	14.0377	14.6001	13.94	14.5562	12.9341	15.733	15.0209	14.483	14.0508	15.7387
822	20.481	19.1185	19.4596	18.8571	19.4688	18.0386	19.9171	19.6399	18.7992	19.0371	19.9353
823	18.4453	16.8271	18.8354	17.8834	17.2394	17.8017	18.0033	17.011	17.964	17.8515	17.5381
824	15.5424	14.2301	16.1106	14.5784	13.0709	14.3672	15.2017	13.5194	13.8921	14.8722	14.5898
825	17.1866	15.9252	16.3605	15.7555	14.6664	15.3529	17.7211	15.8707	15.2703	15.9621	17.1771
826	20.7597	19.2486	20.4308	19.8102	17.7647	19.8871	20.1157	19.0454	18.9788	20.2096	20.1313
827	16.7963	15.0025	17.2893	17.1575	12.8007	17.7333	17.3235	14.5109	16.0692	17.0122	16.335
828	14.5093	13.1666	13.6122	15.0133	10.9348	14.8684	16.3594	13.388	13.4793	15.4795	15.5852
829	19.9948	18.5123	18.7638	20.0625	16.7012	19.9592	20.0188	19.3682	18.8398	20.3781	20.8254
830	20.7912	18.8549	19.9775	21.291	16.7529	21.3571	20.4285	19.2006	20.0034	21.5324	21.07
831	16.9327	14.8413	15.7397	18.272	12.56	18.6414	18.0575	15.7243	16.9266	18.6936	17.9522
832	19.9894	17.3297	17.024	21.1006	15.3381	20.0983	19.9282	19.2755	19.6072	21.4489	21.3051
833	14.1398	12.1641	12.2862	15.2141	9.98435	14.8239	16.4551	13.6289	13.7347	16.0559	15.7424
834	16.9839	15.1977	13.367	16.9591	13.6246	14.7942	17.4175	17.6105	16.0282	17.4925	18.1588
835	12.4436	11.5352	10.1252	12.0931	9.83131	10.8862	13.5488	12.5921	10.8663	12.5191	13.4605
836	13.8418	13.5306	10.3611	13.9443	12.6299	10.7365	14.5909	14.3837	13.353	14.1992	15.5931
837	9.11429	10.1955	7.98538	9.58202	8.92679	6.79753	10.6481	9.87895	9.44557	9.29366	11.5961
838	13.2586	12.6621	12.7134	12.2678	12.4248	11.2934	14.4153	12.6339	12.0955	11.9572	14.3865
839	10.0531	11.3327	10.7755	10.8032	10.9393	9.36994	12.0703	11.2446	11.5946	10.0338	12.0885
840	11.2306	11.9737	10.7322	11.7766	12.6256	10.0116	12.3361	11.2478	11.5383	11.3213	12.1801
841	6.49218	8.48524	6.94966	8.58072	8.61417	6.51371	8.30253	7.53832	7.98032	7.51068	8.10611
842	7.23818	6.96584	7.07135	6.54634	7.03476	5.67203	8.44799	6.99622	7.21826	5.92399	8.30376
843	9.95819	8.93986	8.77233	9.04655	9.2168	7.3655	10.3741	9.80694	9.28357	8.84595	10.6034
844	5.61185	5.46008	4.96222	5.36157	4.68595	4.68941	5.73644	5.37356	5.09611	5.41764	5.46781
845	8.37059	8.21779	6.65109	8.1832	8.12131	8.48622	8.21449	8.27496	8.49594	8.27226	8.89457
846	8.60928	7.04579	7.88308	8.39072	7.37169	8.33378	8.49203	7.94031	9.63519	8.40079	8.7918
847	11.5051	10.4063	10.8315	11.4967	10.718	11.5933	11.4352	11.2724	12.9006	11.5053	12.2563
848	13.3682	13.2707	12.5699	13.3006	12.8	13.6978	13.1887	13.2488	14.5222	13.4503	14.1638
849	15.6844	14.6586	14.8955	15.6814	14.8607	15.7041	15.6265	15.6786	16.8658	15.6091	16.3264
850	12.4556	10.581	11.9414	12.3405	11.5207	12.5105	12.3749	11.8449	13.3593	12.4697	12.6564
851	11.682	11.0937	10.089	11.3808	10.8875	10.5527	11.4764	11.3014	11.2288	11.4034	11.5919
852	8.62968	7.3626	9.11748	8.14951	8.40944	9.27045	8.15955	8.21619	9.1625	8.15682	7.93741
853	10.6609	9.74175	10.4574	9.52089	9.87295	9.30661	11.0205	9.42918	8.76646	9.6502	10.3727
854	5.64086	5.2808	5.56186	4.45275	4.71624	5.41006	6.00567	5.22236	5.21702	4.55109	5.23998
855	5.94518	5.66816	5.19417	4.75582	4.9797	4.26624	7.50846	5.4918	5.7755	4.99966	6.09956
856	6.89994	6.22585	5.96439	5.60062	5.62331	6.14016	7.13249	7.06903	7.25526	6.69786	6.39526
857	7.7948	6.48191	5.66118	8.42546	6.40912	6.56093	9.27959	8.43532	8.24346	9.09247	8.94876
858	10.6128	9.34412	7.02234	10.7458	8.63545	8.02252	11.5122	11.0473	10.5048	11.2978	12.0583
859	10.4596	9.48815	8.48747	11.0904	8.88381	9.82628	12.414	10.6959	10.0946	11.7534	11.8033
860	15.2941	14.2006	12.5225	16.543	13.1256	13.7378	16.2007	16.5524	15.4582	17.4389	17.1225
861	16.9215	15.5395	14.8589	18.3964	14.2343	17.3657	18.3401	17.3912	17.4274	19.1524	18.6758
862	21.2425	19.6305	18.4438	21.5823	18.3924	20.1666	20.87	21.1798	20.7875	21.6567	21.825
863	21.7609	20.8916	20.1752	21.8322	19.8663	21.4168	21.589	21.7165	21.5794	21.8396	21.8489
864	21.8328	21.8054	21.6592	21.8483	21.6803	21.8407	21.8277	21.8372	21.8414	21.8486	21.8485
865	21.8475	21.8444	21.8376	21.8487	21.8394	21.8486	21.8454	21.8444	21.8486	21.8485	21.8488
866	21.8414	21.6678	21.2381	21.847	21.5053	21.7663	21.8076	21.8471	21.8251	21.8475	21.8489
867	21.8464	21.8038	21.6564	21.8484	21.7669	21.8315	21.8297	21.847	21.8387	21.8485	21.8489
868	21.8258	21.591	20.8828	21.8294	21.4232	21.5312	21.6884	21.8395	21.7432	21.8254	21.8489
869	20.0937	18.8037	16.3256	20.2806	18.4864	18.3506	20.1358	20.61	19.9787	20.6703	21.0174
870	21.7965	21.4375	20.2865	21.8412	21.5615	21.2536	21.6767	21.8334	21.7738	21.8396	21.8489
871	19.5677	18.6061	15.6887	20.2772	18.2319	17.5313	20.2457	20.3912	20.2267	20.3646	21.2905
872	21.4957	21.106	19.6494	21.7704	21.3093	20.3805	21.4624	21.6673	21.6371	21.7456	21.8436
873	19.9219	20.2728	17.7311	21.3836	19.7387	18.5414	20.9105	20.9921	21.3104	21.2006	21.667
874	17.1027	18.0388	15.8601	18.8924	17.4858	15.6343	19.3572	18.1258	19.4543	19.2804	19.6353
875	13.8664	15.167	12.6117	15.9342	14.2972	12.1556	15.6764	14.9703	17.4118	16.2601	16.8527
876	15.4457	16.9599	13.7787	17.218	15.5616	13.3732	17.5037	16.5006	17.7177	17.0435	18.2735
877	12.2102	14.0674	13.1885	13.8332	12.4801	10.6287	13.5864	13.1664	14.692	13.2158	14.6071
878	17.8375	20.1562	18.9357	19.9577	18.6217	17.2295	19.9234	19.2947	20.6829	19.2869	20.1446
879	17.0175	19.1733	18.2218	18.6805	18.0655	16.8125	18.7353	18.3045	19.3267	18.0061	18.9009
880	14.2351	15.7394	15.3231	14.9638	14.6875	13.2922	16.1165	15.0835	15.9758	14.5075	16.315
881	17.6814	19.454	16.9549	18.5914	17.7542	16.2569	19.4433	19.0069	19.1912	18.1822	20.0188
882	21.165	21.7244	20.251	21.3873	21.0514	19.8037	21.2153	21.7669	21.1648	21.0877	21.8445
883	21.8485	21.8489	21.8313	21.8489	21.8485	21.834	21.8415	21.8486	21.8475	21.8488	21.849
884	21.8482	21.8427	21.4334	21.8488	21.8315	21.7852	21.8356	21.8487	21.8391	21.8487	21.849
885	20.0708	20.91	17.9581	20.7625	19.5938	17.9081	20.6226	21.2516	20.4286	20.4735	21.7122
886	21.3012	21.8161	20.7991	21.817	21.5404	20.3425	21.6328	21.8098	21.7425	21.7025	21.8481
887	21.8488	21.8488	21.832	21.8489	21.8485	21.8457	21.8472	21.8485	21.8486	21.8489	21.8489
888	21.8482	21.8476	21.7491	21.8489	21.8447	21.8334	21.8446	21.8483	21.8472	21.8488	21.8489
889	21.5649	21.1277	18.7548	21.8243	21.0692	19.7394	21.4978	21.8023	21.6059	21.808	21.8488
890	21.8371	21.6949	20.3101	21.8467	21.5836	21.3854	21.7252	21.8474	21.7763	21.8439	21.8489
891	19.491	18.2037	15.3012	19.0319	17.2597	16.6455	19.1588	19.7516	18.5698	19.3959	20.5492
892	21.8001	21.2867	19.1454	21.7545	19.7122	20.6733	21.2465	21.776	21.3333	21.703	21.8489
893	21.284	19.7526	18.457	20.7583	18.0183	19.948	20.3461	20.9107	19.9032	20.7894	21.7485
894	21.8464	21.831	21.1623	21.8446	21.4074	21.6567	21.7431	21.8463	21.7598	21.8441	21.849
895	20.53	20.54	17.9642	20.2281	19.7045	18.2935	20.3057	20.8658	19.7639	20.0739	21.7133
896	18.0004	16.9501	15.2944	16.7234	15.747	15.8528	18.134	17.3222	16.074	16.7547	18.302
897	21.5307	21.1855	20.5558	20.7244	20.5059	20.4322	20.8264	21.4884	20.4005	20.6072	21.8444
898	20.7056	21.0927	20.1613	20.4874	20.5525	19.3339	20.7454	21.2137	20.5324	20.1798	21.7385
899	15.7697	15.8854	15.4516	15.4905	15.4458	14.0945	17.2687	16.0618	15.9122	15.1913	17.5701
900	18.3903	17.5395	18.2617	17.1922	18.125	16.02	18.8458	18.0597	17.46	17.0594	19.4086
901	19.8561	20.002	19.9206	19.5586	20.5817	18.1734	20.5016	20.4779	20.0598	19.1555	21.1579
902	17.0077	18.029	17.9154	17.7577	18.0937	16.0573	18.6496	18.0392	18.3424	17.224	18.9177
903	14.43	14.2157	14.6221	13.8311	15.1413	12.4492	15.787	14.7954	14.5727	13.5691	15.8147
904	19.2345	19.0232	18.6124	18.8035	19.7396	17.0843	19.9238	19.3062	19.1862	18.4442	20.5214
905	19.4166	20.4049	19.2477	20.2233	21.1018	18.2473	19.2419	19.9053	20.2121	19.735	20.7248
906	14.5258	15.6192	13.9023	15.5226	16.2694	13.3987	15.1762	14.7921	15.0874	14.9545	15.6899
907	16.9384	16.8964	15.2699	16.9007	17.0902	14.7893	17.2146	16.4781	16.3882	16.5964	17.4769
908	21.3698	21.4488	19.9777	21.448	21.759	19.9319	20.1455	21.1494	21.3168	21.0757	21.6427
909	19.7461	21.0558	18.5982	19.9729	21.2942	19.1185	17.4638	19.8005	19.963	19.1316	20.6691
910	18.4839	18.6683	16.9151	17.3724	18.8752	17.8196	16.246	18.4949	18.3084	17.1064	17.8319
911	14.9687	16.7532	13.6133	14.4718	16.5832	14.2912	12.5269	14.8594	14.7249	14.3176	15.4168
912	18.5193	20.5469	17.5708	19.0094	20.7084	18.4312	15.6691	18.9521	18.7478	17.9775	19.4431
913	16.1155	18.9946	15.8134	18.2476	18.8777	16.902	14.4828	17.2113	16.9911	17.0692	17.2835
914	17.4115	19.4452	17.8645	19.018	19.1762	17.3339	18.2904	18.4894	18.9238	18.3191	19.0132
915	21.0189	21.8339	21.382	21.8038	21.7429	21.3813	19.9022	21.676	21.8046	21.6044	21.6709
916	20.7383	21.8217	20.2635	21.4368	21.8046	21.2841	18.527	21.3667	21.4012	20.6476	21.4602
917	21.7699	21.8484	21.7834	21.8136	21.8467	21.8094	20.3721	21.8401	21.8407	21.6792	21.8406
918	21.8413	21.8489	21.8459	21.8487	21.8487	21.8425	21.5561	21.8484	21.8486	21.8434	21.8489
919	21.8211	21.8489	21.8422	21.8484	21.8472	21.8208	21.4805	21.8469	21.8481	21.8388	21.8488
920	19.3971	21.4383	20.915	21.2635	20.2634	19.0061	20.7132	20.5378	21.5486	20.863	21.1832
921	21.8398	21.8484	21.8263	21.8489	21.8477	21.797	21.7765	21.8478	21.8482	21.8484	21.8489
922	21.8488	21.8489	21.8485	21.8489	21.8489	21.8484	21.8352	21.8486	21.8489	21.8488	21.849
923	21.5253	21.8475	21.7798	21.8357	21.7721	21.3798	21.6575	21.8355	21.8264	21.7812	21.8479
924	21.8481	21.8489	21.8426	21.8489	21.8486	21.8415	21.8417	21.8489	21.8486	21.8489	21.849
925	21.8489	21.8489	21.8489	21.8489	21.8489	21.8489	21.8477	21.8482	21.8489	21.8489	21.8489
926	21.8489	21.8489	21.8488	21.8489	21.8489	21.8485	21.8369	21.8488	21.8489	21.8488	21.849
927	21.8486	21.8489	21.8475	21.8489	21.8488	21.8454	21.8421	21.8489	21.8486	21.8488	21.849
928	21.8489	21.8489	21.8489	21.849	21.8489	21.8489	21.8484	21.8484	21.8489	21.849	21.8489
929	21.8489	21.8489	21.8489	21.849	21.8489	21.8489	21.8487	21.8483	21.8489	21.849	21.849
930	21.8489	21.8489	21.8489	21.8489	21.8489	21.8489	21.8487	21.8468	21.8489	21.849	21.8489
931	21.8489	21.8489	21.8489	21.849	21.8489	21.8489	21.8469	21.8484	21.8489	21.8489	21.8489
932	21.8489	21.849	21.8489	21.849	21.849	21.8489	21.8438	21.8481	21.8489	21.8489	21.849
933	21.746	21.8438	21.6842	21.8322	21.8339	21.53	21.0988	21.8253	21.8367	21.7705	21.8452
934	21.8489	21.8489	21.8488	21.8489	21.8489	21.8488	21.8107	21.8487	21.8489	21.8478	21.8489
935	21.8489	21.8488	21.8489	21.849	21.8489	21.8489	21.8464	21.8481	21.8489	21.8489	21.849
936	21.8458	21.8475	21.7891	21.8407	21.8486	21.8141	21.2342	21.845	21.8434	21.7776	21.8461
937	21.8489	21.8487	21.8486	21.8483	21.8489	21.8489	21.7481	21.8488	21.8487	21.8368	21.8485
938	21.8488	21.8462	21.8173	21.8413	21.8485	21.8485	21.5724	21.8487	21.8447	21.8028	21.8457
939	21.8489	21.8489	21.8487	21.8489	21.8489	21.8489	21.8285	21.8487	21.8489	21.8485	21.849
940	21.8489	21.8487	21.8489	21.849	21.8489	21.8489	21.8485	21.8472	21.8489	21.8489	21.849
941	21.8489	21.8486	21.8489	21.849	21.8489	21.8489	21.8487	21.8475	21.8489	21.849	21.849
942	21.849	21.8489	21.8489	21.849	21.8489	21.8489	21.8488	21.8485	21.8489	21.849	21.849
943	21.8489	21.8488	21.8487	21.8489	21.8489	21.8489	21.8455	21.8485	21.8488	21.8489	21.849
944	21.849	21.8489	21.8489	21.849	21.8489	21.8489	21.8474	21.8484	21.8489	21.8489	21.849
945	21.8489	21.8489	21.8489	21.849	21.8489	21.8489	21.8486	21.8473	21.8489	21.849	21.849
946	21.8489	21.8488	21.8489	21.8489	21.8486	21.8488	21.8458	21.8483	21.8482	21.8489	21.849
947	21.8458	21.8478	21.8418	21.8413	21.848	21.7609	21.7982	21.8471	21.8393	21.8278	21.8489
948	21.8489	21.8489	21.8489	21.849	21.8489	21.8489	21.8482	21.8486	21.8489	21.849	21.849
949	21.8489	21.8489	21.8489	21.849	21.8489	21.8489	21.8482	21.8477	21.8488	21.849	21.849
950	21.8048	21.8033	21.7422	21.6866	21.7624	21.2037	21.6648	21.8421	21.6509	21.5168	21.8488
951	21.8484	21.8489	21.8453	21.8486	21.8486	21.8391	21.8401	21.8487	21.8461	21.8479	21.849
952	21.8489	21.8489	21.8489	21.849	21.8489	21.8489	21.8487	21.8473	21.8489	21.849	21.849
953	21.8489	21.8489	21.8489	21.849	21.8489	21.8489	21.8487	21.8478	21.8489	21.849	21.849
954	21.8489	21.8489	21.8489	21.849	21.8489	21.8489	21.8488	21.8482	21.8489	21.849	21.849
955	21.8489	21.8487	21.8276	21.8489	21.8443	21.8458	21.8464	21.8481	21.8468	21.8489	21.8489
956	21.8489	21.8489	21.8489	21.849	21.8489	21.8489	21.8488	21.8482	21.8489	21.849	21.849
957	21.8489	21.8489	21.8489	21.849	21.8489	21.8489	21.8488	21.8474	21.8489	21.849	21.849
958	21.8489	21.8489	21.8399	21.8488	21.8401	21.847	21.8404	21.8472	21.846	21.8488	21.849
959	21.8489	21.8487	21.8481	21.8489	21.8433	21.8489	21.8437	21.8476	21.8476	21.8489	21.849
960	21.8486	21.8432	21.8318	21.8489	21.7746	21.8485	21.8288	21.8478	21.8414	21.8489	21.849
961	21.3267	20.3869	20.5281	20.0604	18.9828	19.908	20.3769	20.2853	19.5751	20.1713	21.4884
962	21.8485	21.8228	21.8446	21.8488	21.6257	21.8489	21.8172	21.8464	21.8425	21.8489	21.849
963	21.8489	21.848	21.8488	21.8489	21.8471	21.8489	21.8471	21.8457	21.8488	21.849	21.8489
964	21.8332	21.7313	21.8091	21.6011	21.6388	21.271	21.5615	21.8273	21.4339	21.539	21.8489
965	21.8016	21.2436	21.8293	21.6541	21.2361	21.6113	21.5754	21.6228	21.4529	21.7128	21.836
966	21.8489	21.8463	21.8489	21.8489	21.8465	21.8488	21.8477	21.8424	21.8489	21.8489	21.8489
967	21.8489	21.8484	21.8489	21.849	21.8487	21.8489	21.8485	21.8483	21.8489	21.849	21.849
968	21.8396	21.7725	21.6584	21.7561	21.8408	21.3868	21.7359	21.8402	21.7525	21.7452	21.8489
969	21.8488	21.8305	21.8487	21.8489	21.8468	21.8488	21.8432	21.8472	21.8487	21.8489	21.849
970	21.8489	21.8484	21.8489	21.8489	21.8489	21.8488	21.8487	21.8445	21.8489	21.8489	21.8489
971	21.8489	21.8475	21.8488	21.849	21.8488	21.8489	21.8482	21.8476	21.8489	21.849	21.849
972	21.8484	21.7718	21.816	21.8484	21.8486	21.8478	21.832	21.8479	21.8478	21.8486	21.849
973	21.8489	21.8471	21.8488	21.8489	21.8488	21.8488	21.8487	21.8446	21.8489	21.8489	21.8489
974	21.8489	21.8484	21.8489	21.8489	21.8489	21.8488	21.8489	21.8405	21.8489	21.8489	21.8489
975	21.8489	21.8423	21.8472	21.8489	21.8489	21.8488	21.8449	21.8483	21.8488	21.8488	21.8489
976	21.8489	21.8485	21.8489	21.849	21.8489	21.8489	21.8487	21.8477	21.849	21.8489	21.849
977	21.8489	21.8485	21.8489	21.849	21.8489	21.8489	21.8487	21.8477	21.8489	21.849	21.849
978	21.8489	21.8486	21.8489	21.849	21.8489	21.8489	21.8485	21.8484	21.8489	21.849	21.849
979	21.8489	21.848	21.8453	21.8488	21.8489	21.8489	21.825	21.8487	21.8486	21.8477	21.8489
980	21.8489	21.8489	21.8489	21.8489	21.8489	21.8489	21.8452	21.8479	21.8489	21.8488	21.8489
981	21.8488	21.8439	21.8402	21.8416	21.8487	21.8489	21.7077	21.8488	21.8473	21.8269	21.847
982	21.8489	21.8478	21.8471	21.8465	21.8489	21.8487	21.802	21.8487	21.8486	21.8406	21.8483
983	21.8488	21.8461	21.8406	21.8477	21.8488	21.8484	21.827	21.8456	21.8488	21.8446	21.8483
984	21.8489	21.8456	21.8475	21.8488	21.8489	21.8489	21.8347	21.8486	21.8488	21.8481	21.8489
985	21.8487	21.7896	21.8241	21.8481	21.8482	21.8471	21.8374	21.8428	21.8487	21.847	21.8482
986	21.847	21.7534	21.6982	21.7589	21.8173	21.8326	21.7397	21.8316	21.8437	21.7774	21.8128
987	21.5859	20.6236	20.2114	21.0823	21.1654	21.7448	21.3254	21.5502	21.6204	21.2648	21.2869
988	20.7984	18.7868	18.8362	20.0387	19.1108	20.9165	19.9367	20.4904	21.1009	20.4757	20.1721
989	15.73	14.3834	14.5558	16.0457	14.6696	16.4939	15.1243	15.5802	17.2091	16.3412	16.6655
990	13.9116	12.9245	13.5557	13.8329	13.1231	14.9339	13.3743	13.6227	15.2374	13.8411	14.1374
991	16.1672	15.1917	16.4102	16.2906	15.257	16.648	15.9932	16.0239	18.3262	16.6348	17.059
992	15.0329	14.1306	15.1163	16.7167	14.518	14.6827	14.9977	15.3637	16.221	16.3035	16.2121
993	18.164	15.1122	17.382	18.6404	17.0439	17.9029	17.2835	17.575	18.8223	18.506	18.8382
994	16.9303	15.0318	16.5454	17.8298	15.8551	16.3863	15.7795	16.6405	17.3974	17.8925	17.8797
995	15.6556	13.235	14.5074	15.9793	14.49	14.3863	13.9724	15.5121	15.3298	16.0729	16.3598
996	16.7788	13.2764	14.6222	16.4296	15.688	16.443	15.473	16.4324	15.3684	16.1924	15.3677
997	10.8436	8.97212	10.3256	10.8413	10.1496	10.7249	10.3853	10.5007	11.6543	10.1774	11.2408
998	12.1108	9.78922	10.2954	12.9335	11.2516	11.4635	11.6922	11.3623	13.0044	12.3694	13.4575
999	13.4318	10.8429	11.0676	13.4537	12.3443	12.5527	12.7018	12.4506	13.0012	12.5747	13.6576
1000	12.2538	10.6313	10.426	12.5508	11.8049	12.064	11.8056	11.9118	12.6201	11.5831	12.7761
1001	9.8332	9.21315	9.21291	9.44783	10.1012	9.75785	10.018	9.9826	9.69868	8.87657	9.93027
1002	12.2755	9.90268	10.6691	12.7139	11.0832	11.6135	12.7536	11.5617	12.4607	11.7553	12.9646
1003	16.9026	13.4418	12.6723	16.794	15.3709	16.355	15.8333	17.0233	15.6408	16.4617	16.569
1004	16.4231	15.0853	15.2267	17.5928	16.2186	16.6	15.957	16.6039	16.3645	16.3546	17.2937
1005	19.4183	16.0599	14.4952	19.8383	18.2363	18.2247	17.9367	19.8185	18.4571	19.8573	20.0225
1006	18.8241	18.2877	16.4675	19.7462	18.7119	18.2288	18.8857	19.124	19.7984	18.5127	19.8445
1007	15.7734	14.6331	14.5055	16.8024	14.7123	15.4934	16.2567	16.0364	17.8693	16.1959	17.1671
1008	19.515	18.6787	18.855	20.1886	19.0184	18.9273	19.7327	20.0847	21.1042	19.9747	20.4132
1009	18.9718	15.8096	17.1773	19.5105	18.0861	17.6838	19.3224	18.9004	20.9987	19.5319	19.5225
1010	14.7814	12.3104	14.2796	15.1818	14.1095	14.48	15.0248	14.4568	18.324	15.1183	15.4889
1011	14.8946	12.6689	14.0394	14.8661	14.3293	14.5499	14.5523	14.577	18.1356	15.2456	14.8701
1012	11.8978	10.5431	13.4247	11.9538	12.198	12.7437	12.305	11.6919	14.9388	12.1427	11.9944
1013	9.75683	8.91146	13.1373	10.1952	10.959	12.5184	9.93898	10.3396	13.3134	9.79825	9.61115
1014	11.8494	10.3758	14.6195	12.0407	12.2238	13.528	12.0625	11.7308	14.9231	11.7887	11.5923
1015	15.0776	12.9925	15.6546	15.1967	14.9443	15.3272	14.9572	15.0485	18.2096	15.4411	15.0167
1016	14.8811	13.1703	16.0344	14.8016	14.879	15.688	14.6314	14.7853	17.7981	14.997	14.528
1017	18.6964	16.0035	20.2925	18.9713	19.0639	19.8217	18.7961	18.0729	20.5276	18.5647	18.3454
1018	19.8178	17.3821	20.8138	20.4937	20.0192	20.4706	19.9819	19.7446	20.9756	20.3092	19.595
1019	21.3612	18.8855	21.5597	21.6045	21.1903	21.7171	21.4025	20.6082	21.6242	21.5635	20.974
1020	21.6304	19.4626	21.6522	21.7946	21.7157	21.7116	21.7036	21.4723	21.7489	21.8036	21.6533
1021	21.8211	21.2108	21.7854	21.8481	21.7897	21.8324	21.8216	21.694	21.8304	21.848	21.8317
1022	21.8011	21.3984	21.7619	21.8473	21.6244	21.8353	21.7987	21.7097	21.8199	21.8472	21.8344
