# Supplementary material for: Sequence-based virtual screening using transformers
Source: Nat Commun. 2025 Jul 28;16:6925. doi: 10.1038/s41467-025-61833-8 (PMC12304311; doi:10.1038/s41467-025-61833-8)
Supplement: Supplementary file 8 — Source data [file 41467_2025_61833_MOESM8_ESM.zip › raw_data/Figure_S14d.xlsx]

## Sheet: Figure_S14d
Ligand	Distance
C1	6.76875
C2	5.61274
C3	6.27073
C4	8.61305
C5	4.85078
C6	8.57303
C7	9.04185
C8	6.07715
C9	6.80646
C10	9.41238
C11	8.58174
