# Supplementary material for: Sequence-based virtual screening using transformers
Source: Nat Commun. 2025 Jul 28;16:6925. doi: 10.1038/s41467-025-61833-8 (PMC12304311; doi:10.1038/s41467-025-61833-8)
Supplement: Supplementary file 8 — Source data [file 41467_2025_61833_MOESM8_ESM.zip › raw_data/Figure_S15.xlsx]

## Sheet: NMR_measured_distances
A	I1	I2
13.6907	11.7383	4.10024
12.2793	12.688	4.16107
12.6606	10.9842	3.98822
13.8505	12.0372	4.14596
14.008	11.1206	4.15619
13.9448	12.6982	4.06346
15.3128	11.4484	4.2188
13.215	12.0661	3.96117
13.3557	10.0128	4.42199
13.2699	8.61389	4.00056
14.3609	11.8893	4.15458
14.1018	13.2536	4.1575
13.6982	11.807	3.95732
13.7893	12.0186	4.06222
14.0225	12.7002	4.05273
12.7136	12.5188	4.00697
14.6516	11.7207	4.05186
14.6102	12.1849	4.15867
14.0878	13.0041	4.11283
12.6413	12.3737	4.13291

## Sheet: Distance_distribution_apo
Distance	Probability
2.15873	8.13014e-07
2.46627	3.87481e-07
2.77381	9.76405e-07
3.08135	9.58955e-07
3.38889	4.0383e-06
3.69643	1.88305e-05
4.00397	4.1273e-05
4.31151	9.6183e-05
4.61905	0.000155481
4.92659	0.000275912
5.23413	0.000388071
5.54167	0.000452289
5.84921	0.000544693
6.15675	0.000839567
6.46429	0.0011241
6.77183	0.00163615
7.07937	0.0021141
7.3869	0.00261606
7.69444	0.00327919
8.00198	0.00421699
8.30952	0.00487994
8.61706	0.00537324
8.9246	0.00595372
9.23214	0.00719076
9.53968	0.00879871
9.84722	0.00997084
10.1548	0.0110836
10.4623	0.012777
10.7698	0.0153937
11.0774	0.0187845
11.3849	0.0231295
11.6925	0.0283381
12	0.0366446
12.3075	0.0495094
12.6151	0.0645585
12.9226	0.0809873
13.2302	0.0932728
13.5377	0.0988763
13.8452	0.0939735
14.1528	0.0826988
14.4603	0.0663454
14.7679	0.0482219
15.0754	0.0348693
15.3829	0.0249153
15.6905	0.0172975
15.998	0.011878
16.3056	0.00822463
16.6131	0.00546185
16.9206	0.00370694
17.2282	0.0024624
17.5357	0.00163667
17.8433	0.00114181
18.1508	0.000824376
18.4583	0.000586539
18.7659	0.000437954
19.0734	0.000336673
19.381	0.000263156
19.6885	0.000210152
19.996	0.0001683
20.3036	0.00012956
20.6111	0.000104597
20.9187	7.82631e-05
21.2262	6.46113e-05
21.5337	0.000633425

## Sheet: Distance_distribution_holo
Distance	Dasatinib	Imatinib	Bosutinib	Axitinib	Nilotinib	Ponatinib	VX680	Irfin1	PD173955	PD166326	Rebastinib	FR180204
0.903061	1.27994e-14	3.9673e-11	3.51884e-16	3.80739e-13	3.65206e-11	5.40507e-11	1.43342e-25	6.54372e-16	5.33826e-15	1.2504e-12	1.64743e-11	1.04196e-14
1.09694	4.26233e-13	5.06357e-19	6.52183e-14	1.55408e-13	8.99746e-20	1.95388e-21	3.51683e-18	2.73171e-13	1.20568e-13	4.67903e-14	1.80094e-20	1.41409e-12
1.29082	1.08489e-14	5.77808e-20	9.08924e-16	7.2112e-15	1.52974e-20	3.7909e-22	8.61562e-20	1.15336e-14	2.69993e-15	1.78909e-15	2.25768e-21	5.86938e-14
1.48469	1.72313e-15	4.14176e-21	1.51346e-16	1.97035e-15	7.60801e-22	1.31302e-23	2.09558e-19	2.41402e-15	4.15673e-16	4.35791e-16	1.29737e-22	6.29724e-15
1.67857	2.0786e-13	2.16121e-19	5.36401e-14	3.5302e-14	8.5766e-20	2.30436e-21	7.45308e-18	2.3041e-13	9.29589e-14	2.97454e-14	1.58792e-20	1.21865e-12
1.87245	7.5755e-14	1.68903e-20	2.81148e-14	5.81677e-14	1.91295e-21	1.5923e-23	6.99933e-18	2.68366e-14	3.64855e-14	1.88699e-14	2.61835e-22	1.45325e-13
2.06633	1.74599e-12	2.40321e-18	2.47602e-13	8.58554e-13	2.30023e-19	2.43708e-21	8.44338e-18	4.62085e-13	6.65167e-13	3.25661e-13	3.84247e-20	1.28627e-11
2.2602	4.11305e-11	1.48104e-14	6.48219e-12	3.11509e-11	6.23789e-15	4.32314e-16	1.51186e-17	5.33839e-12	1.85726e-11	2.52174e-11	2.1829e-15	2.48094e-10
2.45408	1.05367e-09	3.54974e-12	1.2189e-10	4.60856e-09	1.32953e-12	9.06626e-14	4.91182e-16	1.64751e-10	4.95432e-10	1.91438e-09	4.32454e-13	5.575e-10
2.64796	5.53976e-09	8.0107e-08	1.98533e-10	9.26846e-08	7.93218e-08	6.32439e-08	6.91638e-19	2.64116e-10	2.2255e-09	1.129e-07	4.16428e-08	2.20547e-09
2.84184	4.90295e-10	9.47961e-09	7.30304e-12	1.49142e-08	1.40255e-08	1.87882e-08	6.50554e-22	7.7768e-12	1.40034e-10	1.66407e-08	6.05287e-09	1.97948e-10
3.03571	6.80583e-09	3.91964e-08	6.36237e-11	9.01105e-08	8.3603e-08	1.70874e-07	1.71878e-20	1.64133e-10	1.4161e-09	7.82328e-08	3.95316e-08	5.70783e-09
3.22959	1.60103e-08	2.94992e-07	1.68014e-10	3.64599e-07	6.16419e-07	1.26569e-06	2.10315e-20	2.61987e-10	3.54268e-09	3.51021e-07	2.95158e-07	1.26336e-08
3.42347	1.24304e-07	3.85283e-06	1.49014e-09	3.04144e-06	8.22584e-06	1.81803e-05	2.37909e-19	2.33549e-09	3.52478e-08	3.40067e-06	4.44435e-06	5.92596e-08
3.61735	3.84185e-07	4.06028e-05	4.47309e-09	1.20763e-05	8.39795e-05	0.000189833	3.85202e-19	5.67574e-09	1.21193e-07	1.53563e-05	4.63914e-05	1.5972e-07
3.81122	1.06701e-06	0.000121626	1.23245e-08	3.68574e-05	0.000248117	0.000545259	9.76845e-19	1.61874e-08	3.45995e-07	4.27747e-05	0.000143091	4.56786e-07
4.0051	1.79859e-06	0.000286136	2.19717e-08	6.12957e-05	0.000547459	0.0011735	1.33735e-18	2.57217e-08	6.36314e-07	7.95335e-05	0.000336951	6.62281e-07
4.19898	3.5668e-06	0.000568426	4.24574e-08	0.000115898	0.00101857	0.00207587	2.61129e-18	5.10108e-08	1.27359e-06	0.000146401	0.000654158	1.28927e-06
4.39286	7.18317e-06	0.00133217	8.4278e-08	0.000240225	0.00239846	0.00496058	5.18993e-18	1.05945e-07	2.57199e-06	0.000274973	0.00163761	2.54452e-06
4.58673	1.23331e-05	0.00244054	1.51103e-07	0.000433696	0.00419629	0.0087629	1.15075e-17	1.88021e-07	4.60884e-06	0.000480561	0.00298744	3.97317e-06
4.78061	1.93684e-05	0.00526287	2.47595e-07	0.000727262	0.00875119	0.0179571	1.90153e-17	3.1205e-07	7.62609e-06	0.00087023	0.00659238	5.72027e-06
4.97449	2.96634e-05	0.00999484	3.98747e-07	0.00100674	0.0157809	0.0321282	3.55689e-17	5.40862e-07	1.22407e-05	0.00132895	0.0123464	8.20757e-06
5.16837	4.9027e-05	0.0150869	6.87328e-07	0.00143515	0.0231481	0.0456875	6.87399e-17	1.03075e-06	2.07402e-05	0.00192584	0.0189549	1.30212e-05
5.36224	7.71886e-05	0.0165946	1.23527e-06	0.00200518	0.0235389	0.0416004	1.78476e-16	1.81848e-06	3.39738e-05	0.00253656	0.0198574	1.98533e-05
5.55612	0.000134789	0.0214133	2.56375e-06	0.00296829	0.0289118	0.0475226	6.3214e-16	3.69981e-06	6.25133e-05	0.00372122	0.0253531	3.14284e-05
5.75	0.000229762	0.0291596	5.48033e-06	0.00441296	0.0376917	0.0582285	2.31385e-15	7.22741e-06	0.000113507	0.0054727	0.0348863	5.1026e-05
5.94388	0.000310384	0.0381913	8.71072e-06	0.00521584	0.0478001	0.0692077	5.69722e-15	1.12362e-05	0.000162075	0.00671076	0.0462948	6.83858e-05
6.13776	0.000494565	0.0516971	1.63302e-05	0.0070624	0.0594222	0.0763635	1.55719e-14	2.07372e-05	0.00027368	0.00927283	0.0581535	0.000109251
6.33163	0.000531304	0.0578561	1.92463e-05	0.00760529	0.0622471	0.0702394	2.41928e-14	2.38761e-05	0.00030382	0.00999169	0.0601939	0.000114943
6.52551	0.000681393	0.0689363	2.6591e-05	0.00889202	0.0727698	0.0763358	5.24122e-14	3.49261e-05	0.000404195	0.011403	0.0722548	0.000146528
6.71939	0.00086392	0.0709552	3.7354e-05	0.0101836	0.0729006	0.0701227	1.26053e-13	4.89514e-05	0.000540545	0.0126014	0.074164	0.000183099
6.91327	0.00126545	0.086847	6.19057e-05	0.0127504	0.0886091	0.0811083	3.90123e-13	8.33788e-05	0.000841142	0.0161467	0.0923526	0.000258091
7.10714	0.00175504	0.0925872	9.71096e-05	0.0150712	0.091105	0.079504	1.06065e-12	0.000134061	0.00123527	0.0196257	0.0959094	0.000338776
7.30102	0.00215128	0.0851867	0.000132746	0.0158437	0.0839613	0.0695006	2.49687e-12	0.000189425	0.00160129	0.0209606	0.0896768	0.000403883
7.4949	0.00286837	0.0756654	0.000198382	0.0184273	0.0717592	0.0522041	6.65764e-12	0.000288927	0.00225835	0.0241882	0.076063	0.00052893
7.68878	0.0038432	0.060825	0.000300425	0.0209186	0.0544012	0.0335121	2.19683e-11	0.000460503	0.0031556	0.0275052	0.0576079	0.000692741
7.88265	0.00529597	0.0544572	0.000475868	0.0252287	0.0463397	0.0246802	7.24838e-11	0.000727862	0.00458122	0.033096	0.0495063	0.000892416
8.07653	0.00742016	0.0442942	0.000767931	0.0299885	0.0351048	0.01618	2.34013e-10	0.0012036	0.00672213	0.0396113	0.0374674	0.00115916
8.27041	0.009473	0.033734	0.0011765	0.0329514	0.0244655	0.00941373	7.39941e-10	0.00174977	0.00900867	0.0443213	0.0256749	0.00140624
8.46429	0.0124737	0.0278463	0.00179935	0.03816	0.0187763	0.00606961	2.38472e-09	0.00262485	0.012211	0.051205	0.0191951	0.00188136
8.65816	0.013653	0.0189911	0.00235596	0.0381692	0.0111901	0.00278974	6.26999e-09	0.00319267	0.0139567	0.051305	0.0107983	0.00212826
8.85204	0.0150157	0.0121207	0.00302708	0.036484	0.00623837	0.00118982	1.52151e-08	0.00396237	0.0158983	0.0484741	0.00571488	0.0025214
9.04592	0.0170274	0.00725416	0.0040591	0.0357601	0.00323638	0.000459325	3.90672e-08	0.00507969	0.018663	0.0472478	0.00277011	0.00314846
9.2398	0.0197542	0.00425209	0.00562739	0.0365727	0.00160847	0.00016229	1.11797e-07	0.00673205	0.0225389	0.0469657	0.00124721	0.00392453
9.43367	0.0250671	0.00265953	0.0083953	0.0416746	0.000882933	6.55691e-05	3.36075e-07	0.00958198	0.0292501	0.0495828	0.000629588	0.0054269
9.62755	0.0293792	0.00170309	0.0112585	0.0474343	0.000487066	2.70283e-05	7.90819e-07	0.0120626	0.0347277	0.0528731	0.00031747	0.00666421
9.82143	0.0324754	0.000895402	0.0139109	0.0483797	0.000222782	9.30342e-06	1.76794e-06	0.0146936	0.0388621	0.0506766	0.000131036	0.00762955
10.0153	0.0344752	0.000387659	0.016724	0.0442357	8.44842e-05	2.73091e-06	4.45201e-06	0.0178619	0.0413201	0.0433106	4.56744e-05	0.00860921
10.2092	0.0417588	0.000198358	0.0227793	0.0475856	3.87419e-05	1.00093e-06	1.19739e-05	0.0242975	0.0499293	0.042846	1.91963e-05	0.0111369
10.4031	0.0432111	8.79348e-05	0.0263324	0.0444088	1.54756e-05	3.28032e-07	2.67508e-05	0.028144	0.051312	0.0373461	7.04577e-06	0.0122816
10.599	0.047486	3.68634e-05	0.0328781	0.0432628	5.87078e-06	1.02184e-07	7.08415e-05	0.0351781	0.0562869	0.0328421	2.4555e-06	0.0147581
10.7928	0.0514026	1.63847e-05	0.0403045	0.0409944	2.3375e-06	3.30542e-08	0.000176843	0.0427849	0.0603634	0.0290698	8.7981e-07	0.0177813
10.9867	0.0512129	7.17938e-06	0.0449588	0.0369233	9.00219e-07	1.03234e-08	0.000355057	0.0466737	0.0594636	0.0246068	3.05595e-07	0.0193385
11.1806	0.0490178	2.899e-06	0.0488905	0.0320617	3.14151e-07	2.85133e-09	0.000724727	0.0490573	0.0564103	0.0202994	9.4968e-08	0.0202302
11.3745	0.0502531	1.17565e-06	0.0559803	0.0299491	1.07833e-07	7.4315e-10	0.00140769	0.0533664	0.0570446	0.0179128	2.8616e-08	0.0226717
11.5683	0.0465361	4.18535e-07	0.0578505	0.024864	3.30741e-08	1.743e-10	0.00256601	0.0535616	0.052174	0.0141822	7.6993e-09	0.0230108
11.7622	0.0461956	1.39983e-07	0.0628017	0.0210769	9.77153e-09	3.89843e-11	0.0051761	0.0587884	0.0498069	0.011289	1.99295e-09	0.0264588
11.9561	0.0413316	4.1514e-08	0.0606326	0.0163502	2.50025e-09	7.31245e-12	0.00930759	0.0570045	0.0425129	0.00814874	4.44023e-10	0.027947
12.15	0.0386458	1.4129e-08	0.0599891	0.0136837	7.3693e-10	1.62925e-12	0.0154701	0.0556436	0.0375857	0.00646198	1.15325e-10	0.0313749
12.3439	0.0353419	4.23002e-09	0.0563019	0.0110232	1.91313e-10	3.17198e-13	0.0249844	0.0540586	0.0318351	0.0047957	2.63548e-11	0.0349442
12.5377	0.0336489	1.38437e-09	0.0551554	0.00940394	5.40417e-11	6.84998e-14	0.0418143	0.0538738	0.0278472	0.00380937	6.57888e-12	0.039621
12.7316	0.0303967	4.7194e-10	0.0505069	0.00751563	1.65591e-11	1.72777e-14	0.0609016	0.0509024	0.0232785	0.00288323	1.83133e-12	0.0417172
12.9255	0.0270196	1.83684e-10	0.0451864	0.00628466	5.84541e-12	5.10561e-15	0.0791531	0.0452878	0.0190423	0.00227792	5.84495e-13	0.0430782
13.1194	0.0231485	7.18294e-11	0.0389485	0.00506109	2.08804e-12	1.56598e-15	0.0926308	0.0380818	0.0150777	0.00171762	1.91369e-13	0.0427217
13.3132	0.0196815	3.02266e-11	0.032845	0.00399161	8.19256e-13	5.43168e-16	0.104117	0.0328885	0.0118749	0.00128181	6.91337e-14	0.0432065
13.5071	0.0161727	1.16816e-11	0.0273194	0.00306378	2.83955e-13	1.59625e-16	0.11215	0.0276765	0.00906648	0.000943619	2.1548e-14	0.0426229
13.701	0.0135209	5.39101e-12	0.0227476	0.00251357	1.17135e-13	5.64633e-17	0.103427	0.0228045	0.00712133	0.000742456	8.02286e-15	0.041745
13.8949	0.0115577	2.48044e-12	0.0195378	0.0020643	4.73973e-14	1.94517e-17	0.0952857	0.0194629	0.00569074	0.000595286	2.90559e-15	0.0419914
14.0888	0.0094476	1.15461e-12	0.0159703	0.00161245	1.91124e-14	6.73222e-18	0.0797823	0.0159145	0.00435534	0.000459355	1.06372e-15	0.0405214
14.2826	0.00791737	6.27151e-13	0.0130808	0.00131368	9.18125e-15	2.87946e-18	0.0608764	0.0131353	0.00343548	0.000376831	4.72851e-16	0.0399705
14.4765	0.00660885	3.47325e-13	0.0105098	0.00106851	4.66447e-15	1.32255e-18	0.0455627	0.0108597	0.00269872	0.000297105	2.21646e-16	0.039836
14.6704	0.00511414	1.80008e-13	0.00776022	0.000819008	2.22743e-15	5.80688e-19	0.0280322	0.00813187	0.00195684	0.000219313	9.85424e-17	0.0363261
14.8643	0.00377427	8.40679e-14	0.0054674	0.000581832	9.85684e-16	2.42998e-19	0.0163797	0.00583536	0.00135192	0.000150228	4.0559e-17	0.031146
15.0581	0.00290482	4.37644e-14	0.00396947	0.000444447	4.97791e-16	1.18536e-19	0.00950942	0.00432649	0.00096923	0.000108967	1.93284e-17	0.0268169
15.252	0.00223873	2.34546e-14	0.00289837	0.000341935	2.60279e-16	6.1218e-20	0.00501889	0.00314348	0.000705372	7.95526e-05	9.65225e-18	0.0229163
15.4459	0.00177813	1.48854e-14	0.00218652	0.000272093	1.61472e-16	3.91953e-20	0.00260602	0.0023423	0.0005337	6.28741e-05	5.77469e-18	0.020045
15.6398	0.00139723	9.95654e-15	0.00161768	0.000215109	1.07601e-16	2.73845e-20	0.00128127	0.00172242	0.000398625	4.90844e-05	3.76492e-18	0.0172728
15.8337	0.0010877	6.78524e-15	0.00117309	0.00016883	7.40937e-17	2.01072e-20	0.000623608	0.00125435	0.000294029	3.76366e-05	2.55212e-18	0.0147413
16.0275	0.000895065	5.39429e-15	0.000918038	0.000140794	5.91922e-17	1.73285e-20	0.000326246	0.000973211	0.000232518	3.13532e-05	2.04237e-18	0.0131391
16.2214	0.000638211	3.84382e-15	0.000622775	0.000101753	4.22226e-17	1.3239e-20	0.000143029	0.000650855	0.000159624	2.25896e-05	1.45262e-18	0.0103142
16.4153	0.000469317	3.35736e-15	0.000437959	7.82437e-05	3.62993e-17	1.23214e-20	5.75107e-05	0.000436809	0.000113998	1.75048e-05	1.25644e-18	0.00831574
16.6092	0.000330112	3.09454e-15	0.000288559	5.82484e-05	3.44178e-17	1.31648e-20	2.14087e-05	0.000283266	7.76934e-05	1.31516e-05	1.21035e-18	0.00638491
16.803	0.000238689	3.05157e-15	0.000194642	4.38783e-05	3.52481e-17	1.52209e-20	8.28313e-06	0.000192302	5.45273e-05	9.88057e-06	1.26703e-18	0.00500601
16.9969	0.00019103	3.51722e-15	0.000145508	3.65306e-05	4.22508e-17	2.08312e-20	3.37086e-06	0.000145046	4.29694e-05	8.30702e-06	1.57088e-18	0.00427434
17.1908	0.000143352	3.58792e-15	0.000101551	2.89398e-05	4.55791e-17	2.553e-20	1.24894e-06	0.000100122	3.18281e-05	6.47056e-06	1.7411e-18	0.00341068
17.3847	0.00010678	3.33144e-15	6.89876e-05	2.28631e-05	4.46324e-17	2.77453e-20	4.83556e-07	6.95598e-05	2.29609e-05	4.90591e-06	1.73557e-18	0.00271435
17.5786	8.11258e-05	2.82511e-15	4.8416e-05	1.83421e-05	3.98586e-17	2.74286e-20	1.89207e-07	4.89691e-05	1.70148e-05	3.78509e-06	1.57924e-18	0.00217671
17.7724	6.25368e-05	2.42666e-15	3.3733e-05	1.49108e-05	3.60791e-17	2.72287e-20	7.1954e-08	3.47848e-05	1.26879e-05	2.98591e-06	1.44922e-18	0.00174107
17.9663	4.35533e-05	1.87256e-15	2.12772e-05	1.10903e-05	2.90161e-17	2.36508e-20	2.5763e-08	2.2087e-05	8.55789e-06	2.15825e-06	1.17201e-18	0.00125113
18.1602	3.37822e-05	1.63938e-15	1.49517e-05	9.02468e-06	2.66401e-17	2.36075e-20	1.09554e-08	1.59737e-05	6.45915e-06	1.71477e-06	1.10411e-18	0.000983298
18.3541	2.57918e-05	1.4359e-15	1.04589e-05	7.21037e-06	2.37936e-17	2.23357e-20	4.90159e-09	1.12591e-05	4.80463e-06	1.37241e-06	1.00862e-18	0.000767852
18.5479	1.96436e-05	1.28699e-15	7.23685e-06	5.79363e-06	2.18863e-17	2.17771e-20	2.22665e-09	7.90075e-06	3.57152e-06	1.11229e-06	9.47401e-19	0.000593688
18.7418	1.46718e-05	1.10297e-15	4.98329e-06	4.59345e-06	1.88571e-17	1.95619e-20	1.08281e-09	5.53191e-06	2.58994e-06	8.92816e-07	8.2624e-19	0.000455424
18.9357	1.12031e-05	9.69873e-16	3.50947e-06	3.73775e-06	1.67698e-17	1.79308e-20	5.67003e-10	3.94245e-06	1.91942e-06	7.30905e-07	7.36762e-19	0.000353725
19.1296	8.97761e-06	9.65223e-16	2.59277e-06	3.24804e-06	1.67878e-17	1.85726e-20	3.18002e-10	2.97709e-06	1.49183e-06	6.33984e-07	7.39951e-19	0.000292744
19.3234	6.48651e-06	8.46339e-16	1.6914e-06	2.60331e-06	1.49017e-17	1.69698e-20	1.56062e-10	2.01777e-06	1.03657e-06	4.93967e-07	6.52451e-19	0.000218747
19.5173	5.51185e-06	9.41735e-16	1.30886e-06	2.39505e-06	1.72715e-17	2.11128e-20	9.23314e-11	1.62947e-06	8.56646e-07	4.47502e-07	7.66287e-19	0.000185062
19.7112	4.33855e-06	9.44487e-16	9.30461e-07	2.06379e-06	1.80941e-17	2.33961e-20	4.96447e-11	1.18913e-06	6.54532e-07	3.73565e-07	8.0377e-19	0.000144956
19.9051	3.74205e-06	1.15267e-15	7.19461e-07	1.94841e-06	2.34265e-17	3.28189e-20	2.82934e-11	9.42404e-07	5.52683e-07	3.43717e-07	1.05798e-18	0.000122474
20.099	1.63489e-05	4.46243e-15	2.36083e-06	1.32422e-05	9.18884e-17	1.11407e-19	6.33658e-11	3.31764e-06	2.11102e-06	1.661e-06	3.86599e-18	0.000549299
