# Supplementary material for: Sequence-based virtual screening using transformers
Source: Nat Commun. 2025 Jul 28;16:6925. doi: 10.1038/s41467-025-61833-8 (PMC12304311; doi:10.1038/s41467-025-61833-8)
Supplement: Supplementary file 8 — Source data [file 41467_2025_61833_MOESM8_ESM.zip › raw_data/Figure_S16.xlsx]

## Sheet: NMR_measured_distances
A	I1	I2
8.73286	7.07613	11.8591
9.09437	6.68824	11.3854
8.93325	6.40241	11.8419
8.90697	6.19819	10.5415
7.97383	6.77633	10.8976
8.61354	7.70629	11.4255
9.08651	7.2121	11.3239
8.94999	6.95988	11.9552
9.35186	5.40687	11.1473
8.43599	9.03333	12.5478
8.01469	7.40968	11.9052
8.55636	6.88012	11.5178
7.63763	6.07485	11.5528
8.54203	6.8998	9.2348
8.36472	6.32951	11.6695
6.5364	5.6588	10.8085
7.77441	6.82446	10.7216
6.73809	6.1765	9.54441
8.62005	5.75866	11.4658
8.75409	7.12949	11.7518

## Sheet: Distance_distribution_apo
Distance	Probability
2.15873	6.60887e-05
2.46627	5.73283e-05
2.77381	0.000279362
3.08135	0.000511149
3.38889	0.00151643
3.69643	0.0072839
4.00397	0.0154419
4.31151	0.0172296
4.61905	0.0240283
4.92659	0.0247565
5.23413	0.0304942
5.54167	0.0313484
5.84921	0.0326072
6.15675	0.0327297
6.46429	0.0269203
6.77183	0.0228779
7.07937	0.0288783
7.3869	0.0335726
7.69444	0.0324397
8.00198	0.0378777
8.30952	0.050071
8.61706	0.079161
8.9246	0.103736
9.23214	0.116241
9.53968	0.100153
9.84722	0.0547033
10.1548	0.0272251
10.4623	0.0158041
10.7698	0.0109896
11.0774	0.00819551
11.3849	0.00652727
11.6925	0.00509293
12	0.00414919
12.3075	0.00344794
12.6151	0.00271937
12.9226	0.00206187
13.2302	0.00152658
13.5377	0.00114685
13.8452	0.000847679
14.1528	0.00063014
14.4603	0.000484716
14.7679	0.000412404
15.0754	0.000345367
15.3829	0.000303501
15.6905	0.000285594
15.998	0.000291317
16.3056	0.00026804
16.6131	0.000224958
16.9206	0.000172973
17.2282	0.000124266
17.5357	9.03835e-05
17.8433	7.77627e-05
18.1508	8.97234e-05
18.4583	8.97503e-05
18.7659	7.6812e-05
19.0734	6.24907e-05
19.381	4.61483e-05
19.6885	3.47199e-05
19.996	3.17991e-05
20.3036	2.88193e-05
20.6111	2.62466e-05
20.9187	2.45515e-05
21.2262	2.4159e-05
21.5337	0.00103778

## Sheet: Distance_distribution_holo
Distance	Dasatinib	Imatinib	Bosutinib	Axitinib	Nilotinib	Ponatinib	VX680	Irfin1	PD173955	PD166326	Rebastinib	FR180204
0.903061	3.33546e-18	4.47717e-27	8.34609e-19	6.54454e-17	3.34256e-26	3.6421e-29	1.86414e-22	6.52658e-19	4.18452e-18	5.42857e-17	2.22003e-27	6.18826e-18
1.09694	1.12396e-13	3.59434e-19	1.17829e-14	2.00001e-13	3.07258e-18	2.41319e-20	8.20147e-15	2.73328e-13	1.09589e-14	2.2292e-14	4.6975e-19	3.69802e-13
1.29082	1.65873e-15	4.4488e-22	2.06186e-16	2.80912e-15	1.33584e-21	5.2185e-24	6.44371e-17	3.11232e-15	2.09202e-16	4.66641e-16	1.45669e-22	5.48742e-15
1.48469	3.23412e-13	5.20859e-19	3.01836e-14	2.25993e-12	1.51505e-18	1.94209e-21	9.30547e-15	6.79866e-13	4.89207e-14	1.7742e-13	8.41418e-20	1.40558e-12
1.67857	1.13957e-15	2.31895e-19	4.83504e-17	5.66969e-15	5.79132e-19	3.56597e-21	1.11776e-17	2.55027e-15	1.18405e-16	5.87356e-16	6.74898e-20	2.6136e-15
1.87245	5.34315e-16	6.40276e-19	2.90989e-17	3.77138e-15	1.05695e-18	6.06062e-21	2.85025e-17	1.3872e-15	3.15662e-17	1.05143e-16	5.68785e-20	1.86914e-15
2.06633	1.1569e-10	8.38455e-17	7.62873e-12	3.46131e-10	5.65823e-16	2.11325e-18	3.57874e-12	2.8971e-10	1.08432e-11	2.99395e-11	5.27824e-17	5.88682e-10
2.2602	3.11459e-08	1.54127e-15	1.48447e-09	4.26458e-08	3.13567e-14	1.26098e-16	1.26714e-10	2.83849e-08	4.203e-09	1.54682e-08	4.32141e-15	9.2089e-08
2.45408	2.60701e-08	9.32482e-14	3.51253e-09	1.01139e-07	4.45011e-13	5.79633e-15	2.97612e-10	1.89925e-08	7.1956e-09	2.13939e-08	8.75425e-14	4.83171e-08
2.64796	2.95314e-07	3.72214e-16	7.49053e-08	5.03619e-07	6.56996e-15	3.7435e-17	7.57397e-10	1.2753e-07	2.7925e-07	7.60112e-07	1.33371e-15	4.67336e-07
2.84184	8.31751e-06	2.91408e-18	7.66612e-07	9.65445e-06	6.63564e-17	3.23121e-20	1.46739e-09	3.258e-06	5.15383e-06	2.62194e-05	5.81018e-18	1.79422e-05
3.03571	7.44606e-05	3.51114e-18	7.04295e-06	0.000161872	1.51989e-16	4.01493e-20	6.84765e-09	2.40032e-05	5.18867e-05	0.000279711	1.05601e-17	0.000191919
3.22959	8.99485e-05	5.18806e-18	8.24358e-06	0.000305903	2.10727e-16	4.3905e-20	6.37773e-09	2.81259e-05	6.33623e-05	0.000412161	1.1259e-17	0.000274298
3.42347	0.000330769	2.04671e-17	3.41163e-05	0.000769542	7.83972e-16	2.43995e-19	3.25984e-08	0.000101226	0.000262411	0.00147683	4.81881e-17	0.000947531
3.61735	0.00169333	1.1222e-16	0.000207592	0.00375079	3.83203e-15	1.54291e-18	2.36935e-07	0.000569881	0.00146925	0.00756504	2.72303e-16	0.0047184
3.81122	0.00291918	1.86471e-16	0.000402068	0.00564401	6.80065e-15	3.02483e-18	4.8037e-07	0.00102802	0.00253568	0.0121798	5.13213e-16	0.00792403
4.0051	0.00345613	3.33077e-16	0.000605471	0.00551441	1.10154e-14	7.62058e-18	1.08118e-06	0.0013538	0.00332459	0.0127944	1.10766e-15	0.00884145
4.19898	0.0050912	7.08136e-16	0.00101804	0.00766334	2.4125e-14	2.03105e-17	2.02779e-06	0.00201865	0.00505455	0.0176422	2.82304e-15	0.0123032
4.39286	0.00802775	1.83444e-15	0.00191349	0.0124696	6.65509e-14	7.35314e-17	4.34052e-06	0.00326791	0.00875498	0.0274483	9.25372e-15	0.0182948
4.58673	0.0106918	5.35413e-15	0.00284035	0.0170651	1.76273e-13	2.47307e-16	8.23942e-06	0.00464995	0.0122777	0.0352988	2.76144e-14	0.0233956
4.78061	0.0187587	1.48882e-14	0.00610419	0.0271228	5.54201e-13	1.1807e-15	2.47203e-05	0.00879758	0.0230699	0.058315	1.11425e-13	0.0383049
4.97449	0.0222753	3.17647e-14	0.00861941	0.029485	1.21146e-12	3.63563e-15	5.27187e-05	0.0116086	0.029051	0.0632977	2.99289e-13	0.040709
5.16837	0.0246746	5.95942e-14	0.010945	0.029756	2.34202e-12	9.8556e-15	9.61368e-05	0.013982	0.0327166	0.0642188	7.58991e-13	0.0415647
5.36224	0.0288531	2.02748e-13	0.0139378	0.0338272	7.51508e-12	4.52007e-14	0.000175663	0.0171021	0.0368466	0.0664649	2.99983e-12	0.0442154
5.55612	0.0386464	9.64256e-13	0.0212068	0.0393381	3.26694e-11	3.09621e-13	0.000428559	0.0236665	0.0480445	0.0761159	1.60171e-11	0.0525389
5.75	0.0391672	3.98646e-12	0.0255125	0.0369632	1.25769e-10	1.92544e-12	0.000800268	0.0255837	0.0480843	0.064403	7.24262e-11	0.0487325
5.94388	0.0348239	9.0382e-12	0.0272162	0.0297992	2.98826e-10	7.28504e-12	0.00118759	0.023828	0.0432179	0.0485029	2.01798e-10	0.0401435
6.13776	0.0455588	2.95099e-11	0.0411169	0.0333688	9.64431e-10	3.55322e-11	0.00248987	0.0331553	0.0567724	0.0534803	7.47566e-10	0.0490952
6.33163	0.0420483	6.86801e-11	0.0407237	0.0306266	2.11068e-09	1.11364e-10	0.00325241	0.0328668	0.0522617	0.0450765	1.81526e-09	0.044233
6.52551	0.0370715	1.59832e-10	0.0401333	0.0263673	4.72435e-09	3.66284e-10	0.00395354	0.029735	0.0468605	0.0369473	4.69016e-09	0.0370414
6.71939	0.0402501	4.73533e-10	0.0482438	0.0275635	1.36265e-08	1.59982e-09	0.00615118	0.033416	0.0505538	0.0356475	1.56714e-08	0.0384018
6.91327	0.0397887	1.27057e-09	0.0544175	0.0261802	3.27701e-08	5.61619e-09	0.00891968	0.0338722	0.0520754	0.0324864	4.33513e-08	0.0359703
7.10714	0.0434302	4.28126e-09	0.0645413	0.0274924	9.64327e-08	2.36433e-08	0.0145645	0.0380997	0.05639	0.0317742	1.44655e-07	0.0365975
7.30102	0.044925	1.23886e-08	0.0696702	0.028212	2.50345e-07	8.74957e-08	0.0228321	0.0418327	0.0561713	0.0291216	4.3064e-07	0.0361899
7.4949	0.0514579	3.90297e-08	0.0801327	0.032566	7.06902e-07	3.42024e-07	0.0380727	0.0517772	0.0599427	0.0296537	1.39883e-06	0.0402815
7.68878	0.0457624	1.04468e-07	0.0682967	0.0293275	1.66228e-06	1.08873e-06	0.0444934	0.0492019	0.0486886	0.0241467	3.71821e-06	0.0350993
7.88265	0.0370139	2.80158e-07	0.052386	0.0252825	3.84187e-06	3.35396e-06	0.0434288	0.041421	0.0361421	0.0183954	9.41824e-06	0.0272926
8.07653	0.0360866	8.79851e-07	0.0483731	0.0259096	1.06682e-05	1.17719e-05	0.0508718	0.0422631	0.0321617	0.0166788	2.79962e-05	0.0256208
8.27041	0.0309635	2.49651e-06	0.0390357	0.0233504	2.73446e-05	3.64716e-05	0.0517718	0.0373802	0.0252206	0.0134413	7.48638e-05	0.0210441
8.46429	0.0355389	7.37822e-06	0.0413215	0.0278656	7.5503e-05	0.00011208	0.0670358	0.0438469	0.0259709	0.0142779	0.000206483	0.0237203
8.65816	0.0362671	2.06019e-05	0.0390269	0.0306015	0.000195971	0.000323268	0.0803082	0.0467827	0.0235686	0.0132782	0.000528176	0.0241437
8.85204	0.0336989	4.33238e-05	0.0344393	0.0302392	0.000394507	0.000720556	0.087831	0.0454308	0.0198682	0.0112449	0.00105652	0.0227599
9.04592	0.0324046	0.00010322	0.031128	0.0312732	0.000858724	0.0017029	0.0983605	0.0461164	0.0171601	0.00966107	0.00225402	0.0223561
9.2398	0.0294711	0.000274055	0.0260705	0.0309726	0.00193064	0.0042741	0.0999044	0.0444791	0.0136676	0.00774242	0.0049848	0.0208709
9.43367	0.0274718	0.000721366	0.0217577	0.033551	0.00430229	0.0100773	0.0938768	0.0434596	0.0111418	0.00642893	0.0107408	0.0199195
9.62755	0.0234219	0.0018042	0.0165348	0.0346354	0.00889584	0.0221672	0.0758065	0.0384408	0.00848867	0.00514229	0.0216166	0.0172763
9.82143	0.0159401	0.00333188	0.00981203	0.0291897	0.013548	0.0352522	0.0453485	0.0271801	0.00513168	0.00331991	0.0320713	0.0120477
10.0153	0.010425	0.00601974	0.00551734	0.0231445	0.0206197	0.0555367	0.0261301	0.01859	0.00294133	0.00204555	0.0478082	0.00806217
10.2092	0.00598665	0.0085396	0.00266204	0.0165012	0.0243526	0.0628666	0.0123215	0.0110045	0.00148514	0.00113128	0.0530504	0.00471141
10.4031	0.00416429	0.0134274	0.00157579	0.0138202	0.0324932	0.0780471	0.00718006	0.00794033	0.000918571	0.000756249	0.0650592	0.00335434
10.599	0.0029954	0.0215655	0.000949354	0.012021	0.044229	0.0936425	0.00437388	0.00591883	0.000573524	0.000511142	0.0781379	0.00249529
10.7928	0.00224762	0.0354312	0.000598443	0.0109513	0.0627906	0.111478	0.00284408	0.00460556	0.00037402	0.00036281	0.0959063	0.00194648
10.9867	0.00157816	0.0477975	0.000359854	0.00925004	0.0738067	0.106976	0.00174082	0.00328384	0.000231799	0.000243783	0.0971895	0.00141885
11.1806	0.00123668	0.0662543	0.000239319	0.00815369	0.0901867	0.105472	0.00120679	0.00261874	0.000158294	0.000179886	0.101568	0.0011607
11.3745	0.00101445	0.0875196	0.000160272	0.00756424	0.104926	0.0962228	0.000866994	0.00221351	0.000107979	0.000135982	0.0990903	0.00100921
11.5683	0.00069806	0.103087	9.04097e-05	0.00604782	0.106942	0.0780846	0.000540229	0.00159358	6.18664e-05	8.74181e-05	0.0865934	0.000734396
11.7622	0.000500527	0.108802	5.09923e-05	0.00496374	0.0980119	0.0554623	0.000343266	0.00121066	3.56577e-05	5.76612e-05	0.0684218	0.000564566
11.9561	0.000364212	0.111734	2.84844e-05	0.00427125	0.0885092	0.0382135	0.000208981	0.000934656	2.0562e-05	3.87992e-05	0.0530459	0.000445563
12.15	0.000246308	0.103593	1.45481e-05	0.00365408	0.0729797	0.0225091	0.000105508	0.000645648	1.10908e-05	2.49728e-05	0.0361374	0.000325457
12.3439	0.000156873	0.0847642	6.90746e-06	0.00301505	0.0538458	0.01149	4.83126e-05	0.000423034	5.56096e-06	1.50183e-05	0.0215055	0.00022699
12.5377	8.59262e-05	0.0639343	2.86855e-06	0.00217948	0.0361783	0.00528016	1.90708e-05	0.000236961	2.44229e-06	7.86138e-06	0.0114948	0.00013587
12.7316	4.91436e-05	0.0461621	1.28989e-06	0.00158642	0.0234855	0.00239442	8.03747e-06	0.000138004	1.16672e-06	4.39139e-06	0.00597834	8.45921e-05
12.9255	2.99557e-05	0.0330236	6.2275e-07	0.00130972	0.0152269	0.0010224	3.38955e-06	8.41059e-05	6.11057e-07	2.77622e-06	0.00298875	5.67671e-05
13.1194	1.85942e-05	0.0205911	3.13648e-07	0.00106114	0.00882139	0.000377709	1.48198e-06	5.16041e-05	3.34229e-07	1.80146e-06	0.00131858	3.86505e-05
13.3132	1.38353e-05	0.0136614	1.96623e-07	0.000968604	0.00558775	0.000155267	8.67953e-07	3.87717e-05	2.21141e-07	1.35907e-06	0.000644084	3.16975e-05
13.5071	9.88364e-06	0.00825927	1.17299e-07	0.000845424	0.00322963	5.66282e-05	4.76791e-07	2.80343e-05	1.39967e-07	9.94018e-07	0.000285112	2.53775e-05
13.701	6.97175e-06	0.00485277	6.9839e-08	0.000755831	0.00183722	2.06246e-05	2.5649e-07	1.97673e-05	8.87441e-08	7.35212e-07	0.000124326	1.96599e-05
13.8949	4.96073e-06	0.0024779	4.26639e-08	0.000654903	0.000910739	6.37989e-06	1.364e-07	1.4029e-05	5.72156e-08	5.44373e-07	4.69391e-05	1.54634e-05
14.0888	3.3755e-06	0.00118022	2.55576e-08	0.000519292	0.000424574	1.96966e-06	6.94288e-08	9.4827e-06	3.60622e-08	3.83197e-07	1.72953e-05	1.15959e-05
14.2826	2.55584e-06	0.000582606	1.73363e-08	0.000457365	0.000206342	6.42268e-07	3.84229e-08	7.13834e-06	2.59456e-08	3.03621e-07	6.76524e-06	9.5825e-06
14.4765	1.84289e-06	0.000255187	1.15895e-08	0.000370682	9.00084e-05	2.006e-07	2.0832e-08	5.10859e-06	1.82177e-08	2.27336e-07	2.4553e-06	7.49329e-06
14.6704	1.25553e-06	9.91908e-05	7.22345e-09	0.000289756	3.50478e-05	5.57883e-08	1.02898e-08	3.42345e-06	1.21545e-08	1.63624e-07	7.99933e-07	5.55118e-06
14.8643	9.4071e-07	4.35727e-05	4.91377e-09	0.000247112	1.54551e-05	1.76884e-08	5.69989e-09	2.54194e-06	8.86169e-09	1.28419e-07	2.97506e-07	4.49397e-06
15.0581	7.16866e-07	1.9686e-05	3.42533e-09	0.00020569	7.08585e-06	6.23406e-09	3.53485e-09	1.95478e-06	6.54229e-09	1.00677e-07	1.1926e-07	3.68358e-06
15.252	4.41175e-07	7.64151e-06	1.90592e-09	0.000146951	2.7619e-06	1.81235e-09	1.8244e-09	1.21639e-06	3.84364e-09	6.34619e-08	3.97965e-08	2.41598e-06
15.4459	2.96042e-07	2.95661e-06	1.17205e-09	0.000109846	1.08091e-06	5.22601e-10	1.04281e-09	8.25958e-07	2.49865e-09	4.41858e-08	1.34028e-08	1.72727e-06
15.6398	2.27441e-07	1.19832e-06	8.31624e-10	9.39626e-05	4.61871e-07	1.67599e-10	6.98456e-10	6.42122e-07	1.86126e-09	3.56223e-08	4.99227e-09	1.40555e-06
15.8337	1.73804e-07	4.73591e-07	5.90808e-10	7.99638e-05	1.922e-07	5.19724e-11	4.55892e-10	4.93401e-07	1.38002e-09	2.86988e-08	1.79395e-09	1.13268e-06
16.0275	1.33397e-07	1.86288e-07	4.36252e-10	6.5376e-05	8.07462e-08	1.68771e-11	3.06101e-10	3.75777e-07	1.05479e-09	2.31286e-08	6.63926e-10	9.02594e-07
16.2214	1.08673e-07	7.1884e-08	3.43577e-10	5.71024e-05	3.37189e-08	5.32282e-12	2.04796e-10	3.00243e-07	8.64838e-10	1.99861e-08	2.39175e-10	7.67792e-07
16.4153	8.88125e-08	2.76499e-08	2.81879e-10	4.90887e-05	1.42389e-08	1.78025e-12	1.38207e-10	2.36505e-07	7.37214e-10	1.73434e-08	8.85852e-11	6.48928e-07
16.6092	7.41222e-08	1.02238e-08	2.45498e-10	4.13659e-05	5.80952e-09	5.93293e-13	9.77971e-11	1.9174e-07	6.61156e-10	1.54094e-08	3.22312e-11	5.56646e-07
16.803	5.81263e-08	3.93425e-09	2.0296e-10	3.24461e-05	2.47828e-09	2.23346e-13	6.66182e-11	1.45971e-07	5.58915e-10	1.27508e-08	1.27447e-11	4.46868e-07
16.9969	4.79591e-08	1.74883e-09	1.795e-10	2.65635e-05	1.20457e-09	1.02607e-13	5.12235e-11	1.18913e-07	4.98595e-10	1.09041e-08	6.00583e-12	3.75384e-07
17.1908	4.2149e-08	8.87273e-10	1.67118e-10	2.36686e-05	6.61295e-10	5.31783e-14	4.35362e-11	1.04932e-07	4.66993e-10	9.82751e-09	3.18981e-12	3.37575e-07
17.3847	3.60629e-08	4.43735e-10	1.48806e-10	2.05977e-05	3.65609e-10	2.77583e-14	3.74829e-11	9.16364e-08	4.14006e-10	8.39e-09	1.7235e-12	2.97872e-07
17.5786	3.13776e-08	2.44161e-10	1.31628e-10	1.85697e-05	2.23889e-10	1.59092e-14	3.4509e-11	8.23279e-08	3.61698e-10	7.11987e-09	1.02364e-12	2.69103e-07
17.7724	2.7853e-08	1.21167e-10	1.1608e-10	1.68533e-05	1.25654e-10	8.1314e-15	3.20014e-11	7.55293e-08	3.15927e-10	6.17316e-09	5.56126e-13	2.49182e-07
17.9663	2.36176e-08	6.24914e-11	9.49069e-11	1.53318e-05	7.29621e-11	4.18778e-15	2.72142e-11	6.582e-08	2.58611e-10	5.1834e-09	3.08604e-13	2.20567e-07
18.1602	2.18645e-08	3.98313e-11	8.50394e-11	1.50096e-05	5.21772e-11	2.813e-15	2.59168e-11	6.20638e-08	2.30426e-10	4.73306e-09	2.18984e-13	2.09677e-07
18.3541	1.89592e-08	2.45551e-11	7.11617e-11	1.41732e-05	3.57104e-11	1.78474e-15	2.23149e-11	5.42694e-08	1.93238e-10	4.13051e-09	1.46865e-13	1.87347e-07
18.5479	1.51388e-08	1.42482e-11	5.452e-11	1.26205e-05	2.28644e-11	1.05836e-15	1.66924e-11	4.32199e-08	1.49094e-10	3.35214e-09	9.12746e-14	1.5488e-07
18.7418	1.33223e-08	9.27189e-12	4.71272e-11	1.19545e-05	1.65679e-11	7.20424e-16	1.39827e-11	3.77828e-08	1.27798e-10	2.97987e-09	6.38864e-14	1.39905e-07
18.9357	1.09165e-08	5.94983e-12	3.84133e-11	1.05794e-05	1.16705e-11	4.83701e-16	1.05554e-11	3.03746e-08	1.0359e-10	2.49866e-09	4.32902e-14	1.17548e-07
19.1296	9.93703e-09	4.13051e-12	3.55747e-11	1.03686e-05	9.0122e-12	3.62346e-16	8.58546e-12	2.69329e-08	9.55746e-11	2.36106e-09	3.23306e-14	1.09853e-07
19.3234	7.88913e-09	2.32634e-12	2.90657e-11	8.63214e-06	5.72202e-12	2.23909e-16	6.11935e-12	2.07676e-08	7.71245e-11	1.933e-09	1.97569e-14	8.9912e-08
19.5173	6.91663e-09	1.57227e-12	2.68817e-11	7.62871e-06	4.28921e-12	1.74659e-16	4.87101e-12	1.75265e-08	7.09448e-11	1.77615e-09	1.4922e-14	7.91536e-08
19.7112	5.81899e-09	9.8484e-13	2.36023e-11	6.48754e-06	2.99162e-12	1.29175e-16	3.75422e-12	1.43001e-08	6.2247e-11	1.55456e-09	1.06031e-14	6.72933e-08
19.9051	4.9469e-09	6.63063e-13	2.10788e-11	5.46495e-06	2.24695e-12	1.1047e-16	3.08697e-12	1.1889e-08	5.5448e-11	1.37461e-09	8.52635e-15	5.70011e-08
20.099	6.08953e-08	2.48868e-12	2.2624e-10	6.85007e-05	1.05098e-11	5.31471e-16	3.09361e-11	1.58896e-07	6.25801e-10	1.64637e-08	3.93947e-14	7.99798e-07
