# Supplementary material for: Sequence-based virtual screening using transformers
Source: Nat Commun. 2025 Jul 28;16:6925. doi: 10.1038/s41467-025-61833-8 (PMC12304311; doi:10.1038/s41467-025-61833-8)
Supplement: Supplementary file 8 — Source data [file 41467_2025_61833_MOESM8_ESM.zip › raw_data/Figure_S17.xlsx]

## Sheet: NMR_measured_distances
A	I1	I2
11.6573	9.97339	3.54317
11.8987	8.80933	3.50612
11.7063	10.3761	4.22542
11.4781	11.5737	3.69209
12.0907	10.7806	3.67183
11.3787	11.8499	3.97129
12.0166	9.7706	3.73349
12.8332	10.2554	3.95966
12.2262	10.9265	3.78138
11.6862	11.3063	4.50006
12.4945	9.67846	3.66853
13.4131	9.81151	3.87585
10.9367	10.4393	3.9485
11.5958	12.2059	3.71885
11.1032	9.99524	3.53005
11.2588	10.7604	3.34795
11.6507	9.24158	3.8995
11.0219	11.3935	4.03296
11.8616	9.88592	3.56472
12.3612	9.34949	3.67874

## Sheet: Distance_distribution_apo
Distance	Probability
2.15873	8.02222e-06
2.46627	1.18658e-05
2.77381	3.38278e-05
3.08135	4.40981e-05
3.38889	0.000163957
3.69643	0.00304865
4.00397	0.0076911
4.31151	0.0117991
4.61905	0.00572264
4.92659	0.012703
5.23413	0.031966
5.54167	0.0308954
5.84921	0.0254059
6.15675	0.0387349
6.46429	0.0343678
6.77183	0.0208803
7.07937	0.0119391
7.3869	0.010714
7.69444	0.0102149
8.00198	0.00900636
8.30952	0.00789538
8.61706	0.00985071
8.9246	0.0118843
9.23214	0.0112544
9.53968	0.00843926
9.84722	0.0085808
10.1548	0.0150742
10.4623	0.0195446
10.7698	0.0238432
11.0774	0.032001
11.3849	0.0659807
11.6925	0.132768
12	0.199323
12.3075	0.135556
12.6151	0.0413606
12.9226	0.00775177
13.2302	0.00180224
13.5377	0.000626928
13.8452	0.000369629
14.1528	0.000259499
14.4603	0.000186685
14.7679	0.000113433
15.0754	5.43946e-05
15.3829	2.36269e-05
15.6905	1.25523e-05
15.998	8.71994e-06
16.3056	7.03844e-06
16.6131	5.45329e-06
16.9206	4.3573e-06
17.2282	3.31936e-06
17.5357	2.58947e-06
17.8433	2.38343e-06
18.1508	2.53978e-06
18.4583	2.06119e-06
18.7659	1.33856e-06
19.0734	9.0311e-07
19.381	6.75341e-07
19.6885	6.96223e-07
19.996	9.03839e-07
20.3036	1.4944e-06
20.6111	2.46664e-06
20.9187	3.97176e-06
21.2262	6.00845e-06
21.5337	3.49772e-05

## Sheet: Distance_distribution_holo
Distance	Dasatinib	Imatinib	Bosutinib	Axitinib	Nilotinib	Ponatinib	VX680	Irfin1	PD173955	PD166326	Rebastinib	FR180204
0.903061	2.10358e-16	4.60013e-17	5.66084e-17	5.35143e-16	6.12712e-17	7.4964e-17	4.08942e-20	1.28966e-16	1.75271e-16	5.8668e-16	6.53152e-17	4.16647e-16
1.09694	3.51428e-12	2.50768e-14	2.85112e-12	8.14764e-12	1.07901e-14	3.6438e-15	5.18869e-13	4.04682e-12	2.65183e-12	1.74733e-12	2.79521e-16	5.52857e-12
1.29082	1.81475e-12	4.47697e-15	1.18274e-12	4.88525e-12	2.17647e-15	7.43571e-16	2.15952e-13	1.78769e-12	1.46809e-12	1.50834e-12	9.29985e-17	2.88504e-12
1.48469	4.25567e-13	3.1162e-15	2.55825e-13	1.55566e-12	2.07885e-15	7.25416e-16	6.65398e-14	5.07703e-13	2.98843e-13	4.74117e-13	1.27943e-16	8.11059e-13
1.67857	3.40856e-18	2.3814e-20	2.34522e-18	1.48651e-17	1.08234e-20	4.16735e-21	3.00817e-19	3.18381e-18	2.06706e-18	2.53167e-18	5.49259e-22	4.78224e-18
1.87245	5.68149e-12	1.60468e-14	3.45759e-12	4.7001e-11	5.19273e-15	1.27969e-15	6.1873e-13	7.60309e-12	4.52763e-12	5.57233e-12	9.27657e-17	1.35328e-11
2.06633	3.4334e-10	3.29475e-12	1.65155e-10	3.44274e-09	1.16587e-12	2.50694e-13	1.19223e-11	3.87474e-10	2.52254e-10	4.79148e-10	2.45138e-14	9.14028e-10
2.2602	3.14057e-08	6.46764e-09	1.65638e-08	7.92379e-08	3.74031e-09	2.17134e-09	8.2749e-10	3.01514e-08	3.31522e-08	5.2989e-08	4.60135e-10	5.46655e-08
2.45408	1.01377e-06	2.10273e-07	8.63368e-07	3.56304e-07	9.45366e-08	5.43121e-08	4.38505e-08	9.08887e-07	9.30377e-07	6.32313e-07	1.19368e-08	1.13013e-06
2.64796	3.19504e-06	1.84845e-06	1.4986e-06	2.89209e-06	1.84897e-06	1.78244e-06	1.27632e-08	1.89094e-06	3.11914e-06	5.19701e-06	1.2571e-06	3.99988e-06
2.84184	3.31508e-06	8.22753e-06	1.33648e-06	4.56699e-06	1.19453e-05	1.26936e-05	1.04478e-08	2.00389e-06	2.89805e-06	5.47581e-06	1.04426e-05	5.00156e-06
3.03571	8.65148e-06	1.26081e-05	2.89852e-06	1.28014e-05	1.49036e-05	1.4083e-05	1.69545e-08	4.88737e-06	7.18624e-06	1.58372e-05	9.85305e-06	1.30412e-05
3.22959	1.82918e-05	4.50282e-05	6.34858e-06	2.33656e-05	5.28387e-05	5.50315e-05	3.39903e-08	1.00685e-05	1.59827e-05	3.27115e-05	4.39963e-05	2.64282e-05
3.42347	0.00013741	0.000384597	4.88194e-05	0.000146472	0.000529826	0.000602131	3.03523e-07	7.41479e-05	0.000125216	0.000270292	0.000580086	0.000188729
3.61735	0.000268604	0.000935202	0.000100444	0.000264674	0.00145342	0.00177675	6.03126e-07	0.000146056	0.000257151	0.000520871	0.00207585	0.000358324
3.81122	0.000481168	0.00191365	0.00017444	0.000543128	0.00303237	0.00355104	9.22729e-07	0.00026092	0.000459272	0.00102055	0.00414122	0.000655656
4.0051	0.0010037	0.00380574	0.000397108	0.000989617	0.00576743	0.00665509	2.2471e-06	0.000547722	0.00101292	0.00201833	0.00725314	0.00129419
4.19898	0.00137142	0.00502341	0.000555874	0.00127134	0.00706261	0.00788092	2.90427e-06	0.000757921	0.00141245	0.00276504	0.00816737	0.00173872
4.39286	0.00232733	0.00811199	0.000939019	0.00217911	0.0109061	0.0118118	4.68237e-06	0.00128718	0.00233831	0.00455687	0.0124816	0.00288538
4.58673	0.00263944	0.00934907	0.0011028	0.00238462	0.012284	0.0131853	5.53553e-06	0.00144985	0.00265729	0.00502028	0.014092	0.00314142
4.78061	0.00325959	0.011354	0.00144643	0.00269373	0.0147074	0.0160462	7.45858e-06	0.00183517	0.00335373	0.00609352	0.0177736	0.0038252
4.97449	0.00665528	0.0191135	0.00329973	0.00513814	0.0244742	0.0272498	2.82787e-05	0.00400642	0.00693013	0.0106879	0.0303073	0.00769161
5.16837	0.0147493	0.0380827	0.00779491	0.0108691	0.0472614	0.0538294	8.83985e-05	0.00920483	0.0150918	0.0218524	0.0591043	0.0168603
5.36224	0.022102	0.0602857	0.0124529	0.0158439	0.0733896	0.0834918	0.000174707	0.0141629	0.0230425	0.0321623	0.0928373	0.0247742
5.55612	0.0213263	0.0678876	0.0128464	0.0152281	0.0858457	0.0966236	0.000213869	0.0140226	0.0228104	0.0312786	0.11394	0.023494
5.75	0.0125669	0.0448525	0.0078442	0.0096244	0.0562454	0.0612834	0.000142358	0.00847916	0.0136992	0.0194172	0.0747404	0.013996
5.94388	0.0135014	0.0480332	0.00862521	0.0110186	0.0592105	0.0631469	0.000172646	0.00928701	0.0147169	0.0212621	0.0736097	0.0151973
6.13776	0.0143391	0.0421485	0.00939559	0.0119442	0.0509873	0.0542477	0.000222884	0.0100486	0.0153846	0.0217137	0.0589036	0.0160769
6.33163	0.0171867	0.0444869	0.011251	0.0136974	0.0542479	0.0578061	0.000290033	0.0119009	0.0183908	0.0254867	0.0616008	0.0186981
6.52551	0.01724	0.0404286	0.011351	0.0138382	0.0490121	0.0515006	0.000323981	0.0120515	0.0182781	0.0250486	0.0540519	0.0186268
6.71939	0.0184017	0.0391101	0.0124518	0.0147802	0.0462594	0.0477821	0.000418048	0.0132039	0.0193527	0.0251722	0.0488221	0.0196383
6.91327	0.0178666	0.0334597	0.0127515	0.0140118	0.0381496	0.0388563	0.000491882	0.0131241	0.0188582	0.0232222	0.0386967	0.0186183
7.10714	0.0163013	0.030019	0.0123119	0.0124134	0.0329746	0.0332433	0.0005286	0.0120493	0.0174688	0.0207965	0.032394	0.0163591
7.30102	0.0150302	0.0292592	0.0118162	0.0111547	0.0311341	0.0312335	0.00054601	0.0110569	0.0162307	0.0189913	0.0301697	0.0144893
7.4949	0.017074	0.0338603	0.0140304	0.0118707	0.0348154	0.0349261	0.00072447	0.0124543	0.0183371	0.0204623	0.0321358	0.0155037
7.68878	0.0159526	0.0317077	0.0136374	0.0104968	0.0315991	0.0312816	0.000738099	0.0114624	0.0170052	0.0189379	0.0272501	0.0137055
7.88265	0.01301	0.027027	0.0113663	0.00847812	0.0259999	0.0254651	0.000605019	0.00922374	0.0139277	0.0161027	0.02137	0.0108149
8.07653	0.0112851	0.0235184	0.0100834	0.00748903	0.0217172	0.0206278	0.000554483	0.00797324	0.0120867	0.0144657	0.016396	0.00916598
8.27041	0.0100556	0.0199855	0.0093696	0.00681852	0.0178144	0.0164909	0.000580958	0.00722439	0.010856	0.0129504	0.0123499	0.00811353
8.46429	0.010763	0.0195898	0.0102496	0.00749653	0.016914	0.0151469	0.00071992	0.00791551	0.0114991	0.0136845	0.0106304	0.0088379
8.65816	0.0142868	0.0223232	0.0141651	0.0101584	0.0185795	0.0160462	0.00129878	0.0109866	0.0151478	0.0172014	0.0105117	0.0119914
8.85204	0.0167442	0.0220421	0.0169938	0.0120069	0.0174076	0.0144645	0.00198139	0.0132973	0.017493	0.0189799	0.00852874	0.0141695
9.04592	0.0186452	0.0208415	0.0192459	0.0135914	0.0155951	0.0123206	0.00275891	0.0152356	0.0192181	0.0201341	0.00652941	0.0158341
9.2398	0.0200739	0.0206542	0.0209512	0.0146253	0.014604	0.0109772	0.00346689	0.0166295	0.0205821	0.0211568	0.00519585	0.0168886
9.43367	0.0185169	0.0176688	0.0193383	0.0136916	0.0118073	0.00832034	0.00350008	0.0155517	0.0187789	0.0194705	0.00359882	0.0156135
9.62755	0.0162016	0.0147756	0.0167875	0.0122083	0.00931794	0.00616676	0.00315327	0.013612	0.0163621	0.0174967	0.00248301	0.0136198
9.82143	0.0157724	0.0129149	0.0164132	0.0118743	0.00753262	0.00455632	0.00318761	0.0133352	0.0160286	0.0172308	0.00167332	0.0131577
10.0153	0.0186208	0.0138325	0.0198198	0.0133136	0.00732738	0.00406658	0.00423585	0.0160007	0.0190603	0.0197825	0.00135698	0.0151713
10.2092	0.0191606	0.0128992	0.0205698	0.0135863	0.00629294	0.00323022	0.00476433	0.0168197	0.0195821	0.0201001	0.00100198	0.0156175
10.4031	0.0222113	0.013287	0.0242764	0.0158344	0.00604463	0.00289019	0.00648102	0.0201437	0.0227347	0.0228159	0.000844133	0.0182182
10.599	0.0253263	0.0129524	0.0283953	0.0182138	0.00547209	0.00241856	0.009496	0.0241794	0.026025	0.0248067	0.000653491	0.0212379
10.7928	0.0281725	0.0117963	0.0325172	0.0207007	0.00468408	0.00191854	0.0142927	0.0285558	0.0288522	0.0254971	0.000481433	0.0243603
10.9867	0.0333141	0.0111931	0.039592	0.0256458	0.00419131	0.00160173	0.0235901	0.0358124	0.0341033	0.0280296	0.000368813	0.0299285
11.1806	0.0387987	0.0102317	0.0473299	0.0313032	0.003628	0.00130717	0.0387184	0.0440791	0.0394746	0.0299255	0.000272158	0.0359883
11.3745	0.04773	0.0102215	0.0581962	0.0421401	0.00341102	0.00113866	0.0644919	0.0566878	0.0478196	0.0345616	0.000207623	0.0459947
11.5683	0.0561551	0.00962333	0.0693542	0.0534247	0.00301149	0.000932863	0.104004	0.0698585	0.0557092	0.0379055	0.000149166	0.0558656
11.7622	0.0558502	0.00793236	0.069148	0.057901	0.00230859	0.000659381	0.134308	0.0719256	0.0544135	0.0357325	9.05543e-05	0.0573798
11.9561	0.0597897	0.00709226	0.0727212	0.0683011	0.00189953	0.000499959	0.170126	0.0789523	0.0569856	0.03763	5.77746e-05	0.0636722
12.15	0.055152	0.00570254	0.0645585	0.0705707	0.00139281	0.000336368	0.163688	0.0738382	0.0512217	0.0352026	3.25282e-05	0.0610153
12.3439	0.0451883	0.00379053	0.0502882	0.0648542	0.000826395	0.000180839	0.12529	0.0607704	0.0406086	0.0296902	1.42063e-05	0.0518142
12.5377	0.02933	0.0020472	0.0304893	0.0490682	0.000402706	7.88441e-05	0.0645531	0.0391251	0.0256366	0.0212269	5.07413e-06	0.0350366
12.7316	0.016914	0.00101216	0.016421	0.0321071	0.000180204	3.18692e-05	0.0266211	0.0220239	0.0143021	0.0136034	1.69161e-06	0.0207765
12.9255	0.0100784	0.000543657	0.00909346	0.022084	8.97688e-05	1.45002e-05	0.0102447	0.0127165	0.00831285	0.00914741	6.57815e-07	0.012668
13.1194	0.00573157	0.000288273	0.00486155	0.0141789	4.47392e-05	6.71646e-06	0.00382955	0.00699581	0.00462647	0.00577403	2.6455e-07	0.00730566
13.3132	0.00394296	0.000185922	0.00317446	0.0108391	2.74192e-05	3.82678e-06	0.00179742	0.00468167	0.00311956	0.00434504	1.33279e-07	0.00509569
13.5071	0.0028318	0.000117653	0.00218652	0.00868763	1.62899e-05	2.09712e-06	0.000973246	0.00330353	0.00219595	0.00334995	6.35695e-08	0.0037373
13.701	0.00220881	8.30729e-05	0.00162556	0.00758262	1.10003e-05	1.32102e-06	0.000597415	0.00253112	0.00166345	0.00277413	3.53428e-08	0.00298573
13.8949	0.00161235	5.35024e-05	0.00113351	0.00616047	6.72452e-06	7.53314e-07	0.000357468	0.00182858	0.00117807	0.0021216	1.77658e-08	0.00223723
14.0888	0.00120295	3.35932e-05	0.000801427	0.00510231	4.00232e-06	4.25089e-07	0.00022963	0.00135961	0.000858244	0.00166889	8.99542e-09	0.00172693
14.2826	0.000888185	2.10811e-05	0.00056031	0.00416744	2.39869e-06	2.44932e-07	0.00014634	0.00100395	0.000619787	0.00129403	4.84722e-09	0.00131998
14.4765	0.000649646	1.29551e-05	0.000383342	0.00344137	1.41145e-06	1.39039e-07	8.90043e-05	0.00073384	0.000443182	0.00100069	2.66726e-09	0.00100385
14.6704	0.000498284	8.63261e-06	0.000273785	0.00295019	8.96135e-07	8.51553e-08	5.45484e-05	0.00055829	0.000333351	0.000825316	1.6043e-09	0.000798008
14.8643	0.00036425	5.45954e-06	0.00018791	0.00239067	5.35339e-07	4.90556e-08	3.18532e-05	0.000403613	0.000239288	0.000643053	9.09248e-10	0.000598351
15.0581	0.000272144	3.58314e-06	0.000132746	0.00195233	3.34815e-07	3.02671e-08	1.9079e-05	0.000298113	0.000175617	0.000509313	5.59254e-10	0.000457323
15.252	0.000171756	2.06107e-06	8.00433e-05	0.00137391	1.8614e-07	1.65338e-08	1.00009e-05	0.000186782	0.000109441	0.000342278	3.06146e-10	0.000294145
15.4459	0.000100947	1.08185e-06	4.59134e-05	0.000876356	9.53696e-08	8.44024e-09	5.35231e-06	0.000109893	6.41427e-05	0.0002099	1.56265e-10	0.000175933
15.6398	7.95902e-05	7.81675e-07	3.51169e-05	0.000768491	6.79764e-08	6.00236e-09	3.96654e-06	8.72697e-05	5.01449e-05	0.000173209	1.12099e-10	0.000142952
15.8337	6.14141e-05	5.63531e-07	2.60355e-05	0.000674851	4.89413e-08	4.31432e-09	2.93461e-06	6.80162e-05	3.81582e-05	0.000141229	8.14404e-11	0.00011501
16.0275	5.2255e-05	4.39379e-07	2.13856e-05	0.000649127	3.81631e-08	3.3691e-09	2.55172e-06	5.91234e-05	3.18906e-05	0.000124457	6.43273e-11	0.00010296
16.2214	4.28813e-05	3.33758e-07	1.67242e-05	0.000615568	2.91037e-08	2.57251e-09	2.10263e-06	4.93135e-05	2.55808e-05	0.000107244	4.97971e-11	8.91501e-05
16.4153	2.90748e-05	2.06902e-07	1.06953e-05	0.000484638	1.83106e-08	1.62975e-09	1.36893e-06	3.37708e-05	1.69922e-05	7.75619e-05	3.22316e-11	6.39212e-05
16.6092	2.36555e-05	1.55985e-07	8.21696e-06	0.000447129	1.40186e-08	1.26967e-09	1.02259e-06	2.76678e-05	1.34862e-05	6.57929e-05	2.62035e-11	5.452e-05
16.803	1.81517e-05	1.09075e-07	5.99322e-06	0.000380679	1.00184e-08	9.22688e-10	7.27619e-07	2.13345e-05	1.01753e-05	5.23372e-05	2.00501e-11	4.33934e-05
16.9969	1.46848e-05	8.23039e-08	4.66023e-06	0.000333276	7.63791e-09	7.14117e-10	5.37953e-07	1.73015e-05	8.1774e-06	4.38263e-05	1.64047e-11	3.60447e-05
17.1908	1.1455e-05	5.96259e-08	3.51953e-06	0.000274605	5.55022e-09	5.2647e-10	3.72287e-07	1.34922e-05	6.33194e-06	3.49294e-05	1.27938e-11	2.86788e-05
17.3847	9.67845e-06	4.64754e-08	2.88994e-06	0.000245558	4.28088e-09	4.07002e-10	2.79553e-07	1.1358e-05	5.29796e-06	3.02216e-05	1.01481e-11	2.4576e-05
17.5786	8.58738e-06	3.62236e-08	2.52923e-06	0.000222037	3.23613e-09	3.04228e-10	2.27131e-07	1.00381e-05	4.65964e-06	2.6562e-05	7.50334e-12	2.17769e-05
17.7724	7.64965e-06	2.93421e-08	2.23074e-06	0.000201675	2.56569e-09	2.38362e-10	1.85059e-07	8.89611e-06	4.12927e-06	2.3581e-05	5.81196e-12	1.94791e-05
17.9663	6.57328e-06	2.2678e-08	1.8966e-06	0.000176653	1.93768e-09	1.77321e-10	1.46605e-07	7.58561e-06	3.52629e-06	2.01998e-05	4.175e-12	1.67824e-05
18.1602	6.22581e-06	2.01337e-08	1.77457e-06	0.000172993	1.69056e-09	1.53448e-10	1.31456e-07	7.14621e-06	3.32022e-06	1.93104e-05	3.49532e-12	1.60671e-05
18.3541	5.47484e-06	1.65041e-08	1.53708e-06	0.000159571	1.37544e-09	1.23745e-10	1.10666e-07	6.26627e-06	2.91944e-06	1.74138e-05	2.70158e-12	1.43529e-05
18.5479	4.95425e-06	1.42539e-08	1.34559e-06	0.00015421	1.1959e-09	1.06027e-10	9.43058e-08	5.65261e-06	2.62085e-06	1.63961e-05	2.21975e-12	1.33141e-05
18.7418	4.37658e-06	1.18682e-08	1.14632e-06	0.000153126	1.00873e-09	8.77303e-11	7.829e-08	5.0171e-06	2.29008e-06	1.52779e-05	1.77066e-12	1.22238e-05
18.9357	3.68452e-06	9.19875e-09	9.2762e-07	0.000144681	7.95662e-10	6.73823e-11	6.04393e-08	4.25021e-06	1.89608e-06	1.33678e-05	1.31996e-12	1.07376e-05
19.1296	3.56663e-06	8.38795e-09	8.56803e-07	0.000157893	7.38699e-10	6.14774e-11	5.16103e-08	4.12276e-06	1.80434e-06	1.3573e-05	1.1899e-12	1.08334e-05
19.3234	3.31603e-06	7.26978e-09	7.55743e-07	0.000166646	6.58013e-10	5.34612e-11	4.11841e-08	3.84282e-06	1.64389e-06	1.32077e-05	1.03908e-12	1.05002e-05
19.5173	3.4724e-06	7.30468e-09	7.59908e-07	0.000189679	6.81922e-10	5.53857e-11	3.72082e-08	4.0092e-06	1.68255e-06	1.41432e-05	1.1036e-12	1.12141e-05
19.7112	3.65655e-06	7.40166e-09	7.67992e-07	0.00021368	7.11053e-10	5.77148e-11	3.26899e-08	4.18281e-06	1.73963e-06	1.53483e-05	1.19181e-12	1.19785e-05
19.9051	4.09471e-06	8.1309e-09	8.35255e-07	0.000252681	8.04734e-10	6.69766e-11	3.16117e-08	4.63793e-06	1.9155e-06	1.7506e-05	1.46272e-12	1.35348e-05
20.099	0.000152507	2.54394e-07	2.79506e-05	0.0131237	2.61008e-08	2.07273e-09	1.03708e-06	0.000172966	6.71778e-05	0.000716457	4.31491e-11	0.000561326
