# Supplementary material for: Sequence-based virtual screening using transformers
Source: Nat Commun. 2025 Jul 28;16:6925. doi: 10.1038/s41467-025-61833-8 (PMC12304311; doi:10.1038/s41467-025-61833-8)
Supplement: Supplementary file 8 — Source data [file 41467_2025_61833_MOESM8_ESM.zip › raw_data/Figure_S3.xlsx]

## Sheet: PCA
PC1	PC2	label	smiles	smiles_sim	true_pkd	pred_pkd	pred_pMAE_protein	pred_pMAE_mol	pred_pMAE_contact	pred_pMAE_overall	true_MAE_protein	true_MAE_mol	true_MAE_contact	true_MAE_overall	resolution	resolution_low	all_PCA1	all_PCA2	seq_sim
0.79996	-4.05232	Train	CC(C)(C)c1cc(NC(=O)Nc2ccc(Cl)c(COc3cccnc3)c2)n[nH]1	1													-2.01064	-2.93046
-0.168352	-1.01515	Train	O=C(CC1(S(=O)(=O)c2ccc(Oc3ccccc3)cc2)CCOCC1)NO	1													-2.32482	-1.99408
0.0999679	-1.99513	Train	[NH3+]Cc1ccc(-c2cccc(F)c2)c(Cl)c1	1													-2.08107	-4.09304
0.244608	-2.52006	Train	CC1(C)c2[nH]c3cc(Br)c(Cl)cc3c2C[C@@]23C[N@@H+]4CCC[C@]4(C[C@@H]12)C(=O)N3	1													-1.47001	-1.98726
0.090006	-2.87617	Train	Cc1nc(C)c(CNc2cc(Cl)nc3ccnn23)s1	1													-2.89599	-1.59649
12.917	10.2497	Train	Nc1ncnc2c1ncn2C1OC(CSCCC([NH3+])C(=O)O)C(O)C1O	1													-2.5949	-2.98159
-10.5099	14.3229	Train	[H]/N=C(/N)NCCCC(NC(=O)C(C)NC(=O)C(NC(=O)C(CCC(N)=O)NC(C)=O)C(C)O)C(=O)NC(CCCCNC(=O)CCC)C(=O)O	1													-1.31978	2.35937
1.27045	-0.368474	Train	Nc1ncc(/C=C/C(=O)O)cn1	1													-3.28491	-3.04383
-12.0274	9.86212	Train	CC[C@H](C)[C@H](NC(=O)[C@H](CCCCNC(=O)c1ccc(F)cc1)NC(=O)[C@H](CO)NC(=O)[C@@H](NC(=O)[C@@H]1CCCN1C(=O)[C@@H]([NH3+])Cc1c[nH]c2ccccc12)[C@@H](C)O)C(=O)[O-]	1													-3.38189	0.263695
-2.30347	1.36853	Train	CC(=O)NC(=[NH2+])NCCC[C@@H]1NC(=O)[C@H](CCCC(=O)[O-])NC(=O)[C@H](Cc2c[nH]cn2)N2C(=O)[C@H](C[C@H]2O)NC(=O)[C@H]2CCCN2C1=O	1													-1.33294	-2.1678
0.0213716	-2.48355	Train	COc1cccc(OC)c1OC(=O)C1=C2C3C4=C1[Ru]2431(C=O)c2cc3nc(C)nc(N)c3cc2C2CCCCN21	1													-0.123173	0.511174
0.0286678	-3.33001	Train	CCC(C(=O)OC)C1N=C(c2ccc(Cl)cc2)c2cc(OC)ccc2-n2c(C)nnc21	1													-2.80682	-1.32152
-0.484151	-2.89782	Train	[H]/N=C\c1nc(CCC[NH+]2CCCCC2)cc(-c2cccc(C(F)(F)F)c2)n1	1													-2.60377	-2.51985
-2.71188	5.06175	Train	[H]/N=C(\CCCC)NCCCC([NH3+])C(=O)O	1													-0.961237	-1.97441
1.3173	-0.443303	Train	O=C(O)/C=N/C(=O)c1ncccc1O	1													-0.656925	-2.87836
0.455791	-2.08502	Train	CCCC1Cc2c(C)c3c(n2-c2cc(Cl)c(C(N)=O)cc2O1)CC(C)(C)CC3=O	1													-2.25664	1.5735
0.2798	-1.94201	Train	COC1(NC(=O)Cc2cccs2)C(=O)N2C(C(=O)O)=C(COC(N)=O)CSC21	1													-0.951675	-1.90311
-0.188851	-2.40024	Train	CC(=O)N(Cc1ccc(-c2ccc(C(=O)O)o2)cc1)Cc1ccc(-c2cc(C(=O)O)nn2-c2ccc(Cl)c(Cl)c2)cc1	1													-3.07992	0.181852
0.036719	-3.25576	Train	CC1(C)CCN(c2ccc(C(=O)NS(=O)(=O)c3ccc(NC(C)(C)CSc4ccccc4)c([N+](=O)[O-])c3)cc2)CC1	1													-2.4442	-1.71946
0.286901	-0.737118	Train	O=C(O)C1=NC(=S)C=CC1C(=O)O	1													-1.68962	-2.11677
0.598887	-1.99226	Train	CNC(=O)c1ccc(OC)c(C(=O)Nc2cccc(-c3nncn3C(C)C)n2)c1	1													-1.13068	-1.56454
-1.00399	0.720336	Train	CN1CC(C(=O)NCC[NH3+])=CCC1=O	1													-2.74834	0.124997
-1.17054	2.91912	Train	COc1ccc(Br)cc1S(=O)(=O)Nc1cc2c(C)noc2cc1C	0.86													-1.8398	-1.80199	1
5.13021	1.82897	Train	OCC1OC(Oc2ccc(-c3c(F)c(F)c(F)c(F)c3F)cc2)C(O)C(O)C1O	1													-1.96226	-1.40602
-8.70256	14.3874	Train	[H]/N=C(/N)NCCCC(NC(=O)C(C)[NH3+])C(=O)NC(C(=O)NC(CCCC[N+](C)(C)C)C(=O)NC(CCC(N)=O)C(=O)NC(C(=O)NC(C)C(=O)O)C(C)O)C(C)O	1													-3.60272	-1.74624
-0.191575	-0.638061	Train	CCOC(=O)Nc1cc(-c2ccc(C)c(NS(C)(=O)=O)c2)nn2c(C)nnc12	1													-1.54765	0.236044
1.40586	-1.26202	Train	Nc1ccccn1	1													-2.65095	-9.12484
-0.784532	-0.6306	Train	CC(O)C(CCc1cccc2nc(-c3ccc(Cl)cc3)oc12)n1cnc(C(N)=O)c1	1													-2.2037	-1.48855
1.84723	-3.06331	Train	Cc1cc(Nc2nn(C(C)C)c(=O)c3cc(N4CC[NH+](C)CC4)ccc23)[nH]n1	1													-3.70237	-2.98435
-0.666835	0.512626	Train	[H]/N=C(\N)c1ccccc1	1													-2.82944	-9.32357
-0.717743	-3.02192	Train	O=C(O)c1c(N2CCCCC2)nc2ccc(Cl)cc2c1-c1ccccc1	1													1.13228	-0.403705
16.859	10.7088	Train	Nc1ncnc2c1ncn2C1OC(COP(=O)(O)OP(=O)(O)CP(=O)(O)O)C(O)C1O	1													-1.22111	-2.33661
1.51262	-2.26858	Train	CCC(C)C(NC(C)=O)C(=O)NC(C)C(=O)NC(Cc1ccccc1)C(=O)O	0.616667													-0.779762	-1.39348	1
1.27895	-3.28716	Train	COC1C[NH2+]CC(OCC2CCC(F)(F)CC2)C1Nc1ncc(-c2cncc(C)c2)c2cc(C)c(=O)[nH]c12	1													-2.48437	-2.21916
0.451661	-1.37302	Train	CC(C)(O/N=C(\C(=O)NCB(O)O)c1csc(N)n1)C(=O)O	1													-0.386492	-1.21696
-0.00207069	-0.81383	Train	CCNc1cc2c(cc1C)C(c1ccccc1C(=O)OCC)c1cc(C)c(NCC)cc1O2	1													-2.56557	-2.83937
2.24563	-1.91269	Train	Nc1nc2c(-c3ccncc3F)ccnc2[nH]1	1													0.0332788	-0.254994
0.579493	1.52937	Train	C[N+](C)(C)CCO	1													-0.991652	-2.05006
-13.2237	11.4038	Train	CC[C@H](C)[C@H](NC(=O)[C@H](CO)NC(=O)[C@@H](NC(=O)[C@@H]1CCCN1C(=O)[C@H](Cc1c[nH]c2ccccc12)NC(=O)[C@@H]([NH3+])CCCNC(N)=[NH2+])[C@@H](C)O)C(=O)N[C@@H](CC(C)C)C(=O)[O-]	1													-3.46329	0.661816
-2.35699	-1.49229	Train	CC(C)C1C(C(=O)N2CCCC2C(=O)N(C)C)SC2=NC(C)(c3ccc(Cl)cc3)C(c3ccc(Cl)cc3)N21	1													-3.93329	-0.193681
-0.924561	-0.159084	Train	COc1ccc(Cn2nnc3c2C(C)(O)CCC3OC(=O)NC(C)C)cc1	1													-1.96896	-1.20413
-2.31554	0.86138	Train	Cc1ccc(-c2ccc(CCC(=O)NC(CCC(=O)O)C(N)=O)cc2)s1	1													-2.35645	-2.17146
-0.691883	-0.91388	Train	[NH3+]CCCCCC(=O)O	1													-1.80219	-3.92165	0.7625
1.04817	-0.212596	Train	O=C(C[NH+]1CCN(c2ccnc(Nc3ncc(-c4cccnc4)s3)c2)CC1)N1CCOCC1	0.5625													-0.853961	-1.5192	1
4.12029	3.73075	Train	OCC1OC(O)C(O)C(O)C1O	1													-1.58561	-1.88645
5.46947	4.84651	Train	OCC1OC(OC2C(CO)OC(O)C(O)C2O)C(O)C(O)C1O	1													-1.10667	-2.45886
-0.397647	-0.786283	Train	O=C(O)COc1c(C(=O)O)sc(-c2ccc(O)cc2)c1Br	1													-1.13869	-2.78616
-1.52599	2.76163	Train	CC/C=C/CCCCCCCCCC(=O)O	1													0.895254	-0.873843
0.855067	-1.3282	Train	Oc1ccccc1Cl	1													-1.78002	-2.85696
-0.403291	0.129482	Train	CCOC(=O)CCc1nc(CO)c[nH]1	1													-0.857155	-1.45094
1.41386	-1.60022	Train	Nc1ncccc1OCc1cccc2ccccc12	1													-2.02218	-2.79161
-0.123866	1.97762	Train	CC1CCCC(C(=O)O)N1C(=O)CCS	1													-0.477933	-1.31864
1.22583	-1.7494	Train	COc1ccc(Cc2nccc3cc(OC)c(OC)cc23)cc1OC	1													-2.98156	-2.07487
-0.983158	2.81427	Train	CC(C)CC([NH3+])CO	1													0.44371	-0.717795
3.92706	2.39985	Train	CCNC(=O)N1CCC(Nc2ncc(I)c(-c3c[nH]c4ccccc34)n2)CC1	0.8125													-1.29121	-1.76018	1
-0.510616	-1.39042	Train	NS(=O)(=O)c1ccc(C(=O)N2CCC(O)(c3ccccc3)CC2)cc1	1													55.4219	0.852612
-1.27153	-1.82976	Train	CCCc1c(OCCCOc2ccc3c(ccn3CC(=O)O)c2)ccc2cc(C(=O)c3ccccc3)ccc12	1													-1.87943	-1.61226
-10.6657	12.051	Train	[H]/N=C(/N)NCCCC(NC(=O)C(C)NC(=O)C(NC(=O)C(CCC(N)=O)[NH2+]C(O)OCc1ccccc1)C(C)O)C(=O)NC(CCCCNC(=O)c1ccco1)C(N)=O	1													-1.97716	-0.307166
1.59771	0.573344	Train	O=c1[nH]c2c(Br)c(Br)c(Br)c(Br)c2[nH]1	1													-1.22259	-3.41698
5.46947	4.84651	Train	N=C1NC(=[NH2+])NC(=O)C1N=O	0.26087													-0.595934	-1.645	1
0.259992	-0.752156	Train	c1ccc(CC2CN(c3cc(-c4ccncc4)c(-c4ccc5ccccc5c4)nn3)CC[NH2+]2)cc1	0.5625													-0.585525	-1.73392	1
-5.42752	7.23113	Train	CC(=O)NCCCCC(NC(=O)CNC(=O)C[NH3+])C(=O)NC(C)C(=O)O	1													0.625607	9.28036
0.212617	-2.1846	Train	COCCCOc1ccnc(C[S@@+](O)c2nc3ccccc3[nH]2)c1C	1													-0.397476	-2.21356
-3.03794	2.5979	Train	CC(C)CC(NP(=O)(O)CNC(=O)OCc1ccccc1)C(N)=O	1													-1.17391	-1.19544
1.36571	-0.315647	Train	[NH2+]=c1[nH]c(=O)c2cc(CCCCc3ccc(C(=O)N[C@@H](CCC(=O)[O-])C(=O)[O-])cc3)[nH]c2[nH]1	0.758065													-2.49576	-3.49615	1
1.55268	-1.28842	Train	CC(NC(=O)c1ccc(C#N)n1C)c1c(F)cccc1Cl	0.262295													-2.62481	-2.09304	1
-9.32506	6.63294	Train	CCC(C)CNC(=O)CC(O)C(CC(C)C)NC(=O)C(CCCCNC(=S)NC)NC(=O)C(Cc1ccccc1)NS(=O)(=O)N(C)C	1													0.141018	1.24218
0.100881	-0.479143	Train	NS(=O)(=O)c1ccccc1	1													54.6692	0.780487
1.70029	0.250028	Train	CC(C)=CCC[NH+](C)C1CC=C(C)CC1	1													-2.40618	-2.41635
3.51497	4.40957	Train	CCCCOC1OC(CO)C(O)C(O)C1O	1													-1.93292	-1.16282
-0.625994	1.72661	Train	O=C(O)CNC(=O)C(=O)O	1													-2.04701	-2.65272
0.915718	-1.37563	Train	Cc1cc2nc(CO)[nH]c2cc1C	1													-1.19451	-1.20789
1.25523	-1.38777	Train	O=C(Nc1ccc(-n2ccccc2=O)cc1F)C1CC(O)(c2ccccc2)CN1C(=O)Nc1ccc(Cl)cc1	0.644737													54.7958	0.324497	1
-3.1689	0.860239	Train	[H]/N=C(/N)c1cccc(CC(NC(=O)CNS(=O)(=O)c2ccc(C)cc2)C(=O)OC)c1	1													-2.96975	-8.86114
-0.284127	-3.70586	Train	O=C(O)c1ccc(NC(=O)C(C2CCCCC2)n2c(-c3ccc(Cl)cc3)nc3cc(F)c(F)cc32)c(F)c1	1													-3.34447	-0.78761
0.566783	-1.24572	Train	O=C1c2ccccc2C(=O)N1CCc1nn[nH]n1	1													-0.852872	-0.973271
-0.231631	-3.47146	Train	CC(=O)N1CCc2c(c(N3CCCc4cc(-c5cnn(C)c5)ccc43)nn2C2CCOC2)C1	1													-1.76431	1.4755
4.21661	3.81827	Train	C/C(=C\COP(=O)(O)OP(=O)(O)O)CS	1													-2.67262	-2.09838
-0.943858	-3.13452	Train	NC(=[NH2+])c1ccc2[nH]c(-c3cc([C@@H](CC(=O)[O-])C(=O)[O-])cc(-c4ccccc4F)c3O)nc2c1	1													-3.036	-9.22806
0.416914	-4.06301	Train	Cn1cc(-c2ccc3c(=O)n(C)cc(-c4cccc(NS(C)(=O)=O)c4)c3c2)cn1	1													0.781433	9.35092
-0.718453	-2.20599	Train	O=C(O)c1cc(-c2ccc(CNC(=S)c3ccc(-c4ccc(C(=O)O)o4)cc3)cc2)n(-c2ccc(Cl)c(Cl)c2)n1	1													-2.89685	-0.131552
4.23727	4.70851	Train	CC(=O)NC1C(O)CC(OC2C(O)C(CO)OC(OC3C(CO)OC(O)C(O)C3O)C2O)(C(=O)O)OC1C(O)C(O)CO	1													-1.51445	-1.56305
0.338077	-1.18701	Train	O=C(O)Cc1n[nH]c(=O)c2ccccc12	1													-2.73509	-1.83906
1.7986	-6.36935	Train	Fc1cc(-c2cccc3ncc(-c4cnn(C5CC[NH2+]CC5)c4)nc23)cc(F)c1C[NH+]1CCOCC1	1													-1.84019	-1.54356
-0.398606	-0.119609	Train	CCCc1ccccc1O	1													-2.31375	-0.788154
-0.741509	-0.849472	Train	CC[NH2+]C1CC(C)S(=O)(=O)c2sc(S(N)(=O)=O)cc21	1													52.3045	0.754491
1.61956	-0.809177	Train	O=P(O)(O)OC1C(OP(=O)(O)O)C(OP(=O)(O)O)C(OP(=O)(O)O)C(OP(=O)(O)O)C1OP(=O)(O)O	1													-1.96088	-2.29113	0.586387
0.339592	-0.6992	Train	O=C(O)c1ccccc1O	1													-1.40506	-1.26779
-0.418436	-4.10831	Train	CCN1C(=O)c2cccc3c(NS(=O)(=O)c4cc(Br)ccc4OC)ccc1c23	1													0.894944	9.32352
-8.58088	10.1369	Train	[H]/N=C(/N)NCCCC(NC(=O)C(CCCN/C(N)=N\[H])NC(=O)C(CCCN/C(N)=N\[H])NC(=O)C1CCCN1C(=O)C[NH+](C)C)C(=O)NC(CO)C(=O)O	1													-1.59238	-1.63633
0.410453	-2.75327	Train	C[NH+](C)CCOc1ccc(-c2cc(C(N)=O)c(NC(N)=O)s2)cc1	1													-3.89873	-3.01294
0.195146	-2.38902	Train	Cc1cc(Br)c(O)c(-c2cc3cc(C(N)=[NH2+])ccc3[nH]2)c1	1													-2.68606	-9.62738
0.609965	-0.89594	Train	O=C(Nc1cccc([C@@H]2CN(c3ncnc4[nH]ccc34)CC[N@H+]2CCO)c1)Nc1c(F)cccc1N1CCCC1	0.361446													-2.84364	-9.12738	1
4.30872	4.65479	Train	CCCCCCCCCCC=O	1													-1.82166	-2.61914	1
0.522058	1.41237	Train	CC(=O)NC1C(O)CC(O)(C(=O)O)OC1C(O)C(O)CO	1													-1.10283	-1.90402
3.59551	3.5917	Train	C=C(C)CCOP(=O)(O)OP(=O)(O)O	1													-0.788285	-2.85265
1.11059	-3.24512	Train	Nc1nc2c3ccc(NCCO)cc3nc(Cc3ccc4c(c3)OCO4)n2n1	1													-2.39825	1.32877
-0.324195	-0.858723	Train	CCOc1cc2c(cc1OC)CN(C=O)CC2	1													-1.8128	-0.0477156	1
1.40586	-1.26202	Train	Nc1ccccn1	1													-2.65095	-9.12484
1.18588	-2.24	Train	CCOC(=O)c1ccc(-c2csc3c2OC([NH+]2CCOCC2)CC3=O)cc1	1													0.470458	9.27494
0.922956	-1.51473	Train	Cc1nc2c(c(=O)[nH]1)CSCC2	1													-2.26582	-2.05202
0.359738	-0.0273589	Train	C=C(C)C1CCC(C)=CC1c1c(C)cc(O)cc1O	1													-1.38266	-2.6958
-8.95761	13.3895	Train	[H]/N=C(/N)NCCCC(NC(=O)C(C)[NH3+])C(=O)NC(C(=O)NC(CCCCC(C)(C)C)C(=O)NC(CCC(N)=O)C(=O)NC(C(=O)NC(C)C(=O)O)C(C)O)C(C)O	1													-3.94049	-1.05362
0.601681	-4.27268	Train	N#Cc1ccc(C(=O)Nc2ccc3nc(C[NH+]4CCCCC4)[nH]c3c2)cc1	1													-2.84915	-2.02695
3.93492	3.47238	Train	O=C(O)C1CC2OC3OC(CO)C(O)C(OC4OC(CO)C(O)C(O)C4O)C3SC2C(=O)N1	1													-0.896531	-1.40854
-0.813507	0.898999	Train	[NH3+]CCCCc1ccccc1	1													-2.76775	-8.96418
0.915408	-3.27887	Train	CCn1c(=O)c(-c2cc(C(=O)NC3CC3)ccc2C)cc2nnc(-c3c(F)cccc3Cl)n21	1													-2.75481	-2.71785
-4.25277	0.430269	Train	[H]/N=C(\N)c1cccc(CC(NS(=O)(=O)c2ccc3ccccc3c2)C(=O)N2CCN(C(C)=O)CC2)c1	1													-2.89725	-8.50732
9.92573	5.57721	Train	Nc1nc2c(ncn2C2OC(CO)C(O[PH](=O)O)C2O)c(=O)[nH]1	1													-1.63273	-2.66381
-0.307809	-1.86417	Train	CC(C)c1cc(C(=O)n2cc3ccccc3c2)c(O)cc1C=O	1													-1.72585	0.818967
-3.84063	2.60645	Train	CC(C)CC(NC(=O)OCc1ccccc1)C(=O)NCC(O)CNC(=O)C(CC(C)C)NC(=O)OCc1ccccc1	1													-2.29085	-1.08538
0.167885	-3.20472	Train	O=C(NC1CCC(OS(=O)(=O)O)CC1)C(C1CCCCC1)n1c(-c2ccc(Cl)cc2)nc2cc(F)c(F)cc21	1													-3.16737	-0.841043
0.241428	-1.21799	Train	Cc1cc2[nH][nH]c(=O)[n+]2c2ccccc12	1													-3.87253	-2.87084
-0.38667	-3.85585	Train	Cc1ccc(C(=O)Nc2ccc3nc(C[NH+]4CCCCC4)[nH]c3c2)cc1I	1													-2.87628	-1.95609
-0.788838	0.101777	Train	O=C(Nc1ccccc1)C(c1ccccc1)S(=O)(=O)O	1													-0.362797	-2.00537
0.794159	-2.6028	Train	Cc1ccccc1-n1ncc2c(=O)[nH]c(CC(C)C(F)(F)F)nc21	1													-3.35422	-1.95768
-1.57216	2.50424	Train	CC(C)CC([NH3+])C(=O)NO	1													-0.909386	-1.83236
-1.62315	0.09373	Train	CC(C)c1cc(Oc2c(Br)cc(CCC(=O)O)cc2Br)ccc1O	1													-1.28959	-0.532151
-4.93948	5.589	Train	CC(C)CCNC(=O)C(CC1CCCCC1)NC(=O)NC(CCCC[NH3+])C(=O)O	1													-0.546989	-0.947308
-0.132265	-1.45498	Train	NS(=O)(=O)c1ccc(C(=O)NCc2c(F)c(F)c(F)c(F)c2F)cc1	1													56.1097	0.762039
0.655961	-0.327338	Train	NS(=O)(=O)c1ccc(CNc2ncnc(O)c2[N+](=O)[O-])cc1	1													55.6814	1.22366
-1.33593	-0.512148	Train	Cc1nnc2n1-c1ccccc1C(c1ccccc1)=NC2NC(=O)OCc1ccccc1	1													0.585238	10.0128
-1.06159	2.75287	Train	CCCCCCCCCCCCCC(=O)O	1													-2.29371	-2.04318
-4.20321	1.82559	Train	[H]/N=C(/N)c1ccc(CNC(=O)C2CCCN2C(=O)C[NH2+]C2CCCC2)cc1	1													-3.15962	-9.43107
-0.547339	-0.921184	Train	O=C(O)c1cccc(CC(NS(=O)(=O)Cc2ccccc2)B(O)O)c1	1													-0.305652	-0.985591
0.35507	-1.28827	Train	O=C(O)c1cc(OCCc2ccccc2)c(-n2cccc2)c(I)c1O	0.729167													-0.908335	-2.04041	1
2.20542	0.389485	Train	CC1C(=O)OC2=COCC=C21	1													-2.84449	-3.08334
0.00567518	0.00536471	Train	CCC(=O)c1c[nH]c(C(=O)OC)c1	1													-2.74207	-0.0541513
-1.28572	-2.18028	Train	CCC(CS(=O)(=O)C(C)(C)C)N1C(=O)C(C)(CC(=O)O)CC(c2cccc(Cl)c2)C1c1ccc(Cl)cc1	1													-1.98248	0.486961
0.860089	-2.30357	Train	NS(=O)(=O)c1ccc(-c2cnc3ccccc3c2)cc1	1													55.6295	0.684315
-1.36202	2.81948	Train	C/C=C/CCC/C=C/CCCCC(=O)O	1													-0.863191	-0.817237
1.51665	-1.70762	Train	Cc1ccc(-n2cc(-c3ccc(S(N)(=O)=O)s3)nn2)cc1	1													4.40003	-1.47482
-2.67667	2.57299	Train	CC(C)CC(NP(=O)(O)CNC(=O)OCc1ccccc1)C(=O)NCC(C)C(C)(C)C	1													-1.12036	-1.09243
1.26678	-1.27945	Train	CCn1cnc2c1c(=O)[nH]c(=O)n2Cc1ccc(Cl)cc1	1													0.694283	9.52377
-1.11333	-0.794201	Train	Cc1c(C(=O)C(N)=O)c2c(OCC(=O)O)cccc2n1Cc1cccc2ccccc12	1													-0.251553	-0.267484
-0.517953	-1.59628	Train	CCn1c2ccc(C[NH2+]C)cc2c2ccc(Br)cc21	1													-2.72999	-2.98225
-0.375106	-1.15161	Train	Cn1c(=O)c(CCC(=O)O)nc2ccccc21	1													-2.17687	-1.3357
-1.11229	-1.57553	Train	Cn1nc2c(c1NC(=O)C1CCCN1S(=O)(=O)c1ccc(F)cc1)CCC2	1													-2.6714	0.669346
-0.750852	-2.58677	Train	CS(=O)(=O)c1ccc(-c2ccc3cc(O)ccc3c2Oc2ccc(OCC[NH+]3CCCCC3)cc2)cc1	1													-2.70271	-0.98608
-0.13567	-2.78242	Train	O=C(c1cc(Cc2n[nH]c(=O)c3ccccc23)ccc1F)N1CCC[NH2+]CC1	1													-2.56034	-2.08389
1.11385	-2.75576	Train	Cc1ccc(C(=O)NC2CC2)cc1/N=C1\CC(=O)N(C)c2c1cnn2-c1ccc(F)cc1F	1													-2.75799	-2.81631
0.28038	-1.70259	Train	CC(C)(C)C(=O)NCCC1CCN(c2ncnc3cc(C(N)=O)sc23)CC1	1													-2.35495	-1.992
-5.1766	3.27246	Train	[H]/N=C(/N)c1ccc(CNC(=O)C(COCc2ccccc2)NC(=O)C(CO)NS(=O)(=O)Cc2ccccc2)cc1	1													-2.69532	-3.54336
5.2998	3.64786	Train	OCC1OC(OC2C(O)C(O)c3nccn3C2CO)C(O)C(O)C1O	1													-0.673219	-2.42913
-0.0586844	-2.44979	Train	CC1(C)CCC(C)(C)c2cc(NC(=O)c3ccc(C(=O)O)cc3)ccc21	1													-0.739729	-1.95229
-1.67068	0.0765552	Train	O=C(CC(NC(=O)OCc1ccccc1)c1ccccc1)Nc1nnc(S)s1	1													-1.58177	-1.89811
-4.62962	6.59419	Train	[H]/N=C(/N)NCCCC([NH2+]C(C)C(=O)O)C(=O)O	1													-1.77527	-1.66856
1.37375	-1.12039	Train	Nc1ccncc1	1													-2.73272	-8.83695
0.697654	0.288027	Train	O=[N+]([O-])c1cccc2cccnc12	0.513514													-2.66072	-9.24793	1
0.336171	-2.53264	Train	Cc1c(C(=O)c2nccn2C)oc2cccc(OCCC[NH2+]Cc3cccnc3)c12	1													-2.64309	-1.71376
-0.665961	-0.851176	Train	O=C(NO)c1ccc(CC(=O)N(CCO)c2ccccc2)cc1	1													-2.08425	-2.63972
-4.08187	6.8321	Train	CCC(C)C(NC(=O)C(CCC(=O)O)NC(=O)C(CCC(=O)O)NC(=O)C1C(C(=O)NC)C1c1ccc(OP(=O)(O)O)cc1)C(=O)O	1													0.883862	-0.316441
-0.928748	-1.44862	Train	CNC(=O)N(c1cccc(-c2sc(C(=O)O)c(OCC(=O)O)c2Br)c1)C1CCCCC1	1													-1.42748	-2.73457
1.1453	-2.13456	Train	Nc1nc(N)nc(-c2cc3ccccc3cc2Br)n1	1													-2.11182	1.29756
1.1434	-1.91329	Train	Cc1cc(O)ccc1Cl	1													-1.48193	-1.93264
-2.01153	-4.30712	Train	O=C1C[C@@H](c2ccc(C[C@H](NS(=O)(=O)c3cccc(C(F)(F)F)c3)c3ncc(Cc4ccccc4)[nH]3)cc2)S(=O)(=O)N1	1													-1.15161	-2.03777
1.55691	-0.671978	Train	CC(=O)C1CCC2C3CCC4=CC(=O)CCC4(C)C3CCC12C	1													-1.35237	-1.32032
-7.07217	8.92475	Train	O=C(O)Cc1csc2ccc(Cl)cc12	0.52381													-3.1327	-1.28871	1
0.493126	-0.968479	Train	NS(=O)(=O)c1cc(Cl)cc(Cl)c1	1													0.732919	-2.0464
-5.24109	1.89927	Train	CNC(=O)C(Cc1ccccc1)NC(=O)C(CC(C)C)C(CSc1cccs1)C(=O)NO	1													-1.83211	-0.511492
1.23406	-1.65438	Train	CCOc1ccc(C(C)=O)cc1-c1cc(NC(=O)c2ccco2)cc(-c2c(C)on(CC)c2=O)c1	1													-1.74375	0.667796
-4.12056	-0.572148	Train	O=C(NC(Cc1ccccc1)C(=O)NCCc1cc(Cl)ccc1-n1cnnn1)c1ccc2[nH]c(=O)cc(O)c2c1	1													-1.50351	-0.94455
10.0819	6.40473	Train	O=c1[nH]cnc2c1ncn2C1OC(CO)C(O)C1O	1													-2.89637	-2.66911
0.8091	-4.03826	Train	N/C=C1/NN(c2cccc(C(F)(F)F)c2)C(=O)N(CCC[NH+]2CCCCC2)C1=O	1													-2.51587	-2.56373
0.497338	-3.45484	Train	COc1cc2c3c(ccc2cc1OS(N)(=O)=O)C1CCC(OS(N)(=O)=O)C1(C)CC3	1													51.5888	0.913602
0.883662	0.126455	Train	COC1C(=O)CCC(C)(O)C1(O)C1(C)OC1CC=C(C)C	1													-1.95181	-1.56301
-1.43117	-1.53188	Train	CC(C)CN(Cc1ccc(F)cc1)S(=O)(=O)c1ccc(NC2CCN(S(C)(=O)=O)CC2)nc1	1													-2.41462	-0.828418
0.396058	-0.859841	Train	CN1CC(C(=O)Nc2ccc3oc(=O)n(CC[NH+](C)C)c3c2)C=CC1=O	1													-2.87063	-1.49934
-8.65303	10.8271	Train	CCC([NH3+])C(=O)NC(C)C(=O)NC(CC(=O)O)C(=O)NC(C(=O)NC(C(=O)NC(C(=O)N1CCCC1C(=O)O)C(C)O)C(C)O)C(C)O	1													-2.44324	-2.27864
-0.291523	-0.234998	Train	COC(=O)c1oc2cnccc2c1Nc1ccc2c(c1)CC/C2=N\O	0.361446													-2.73853	-1.5713	1
-0.420763	-1.40749	Train	Cc1ccc(CNS(=O)(=O)c2ccc(S(N)(=O)=O)s2)cc1	1													55.3567	0.782469
-0.128968	-2.05822	Train	Cc1cc(C)nc(SCC(=O)c2ccc(Cl)c(S(N)(=O)=O)c2)n1	1													55.5155	0.72148
0.470528	2.39282	Train	C[NH2+]C1C(O)COC2CC(CC([NH3+])C(=O)O)(C(=O)O)OC21	1													-2.9559	-0.951877
0.173293	0.00172561	Train	NS(=O)(=O)c1ccc(CNc2ncnc(NCc3ccccc3)c2[N+](=O)[O-])cc1	1													55.7049	1.17711
-1.21777	-0.463934	Train	CCS(=O)(=O)c1ccc(C(NC(C)=O)C(=O)Nc2ccc(C(O)(C(F)(F)F)C(F)(F)F)cc2)cc1	1													-2.18128	-2.84629
0.43939	-1.63519	Train	O=C(O)C1C(c2ccccc2)C(C(=O)Oc2cccc3ccccc23)C1c1ccccc1	1													-1.46203	-1.67773
0.708184	-1.38646	Train	NC(=O)c1ccc(I)c([N+](=O)[O-])c1	1													-3.44295	-3.73842
-0.346476	-6.17148	Train	COc1cc(C(=O)N2CCC([NH+]3CC[NH+](C)CC3)CC2)ccc1Nc1ncc2c(n1)N(C1CCCC1)c1ccccc1C(=O)N2C	1													0.281315	9.47632
-9.51055	14.0049	Train	[H]/N=C(/N)NCCCC(NC(=O)C(C)[NH3+])C(=O)NC(C(=O)NC(CCCC[NH3+])C(=O)NC(CCC(N)=O)C(=O)NCC(=O)O)C(C)O	1													-0.82779	-0.959025
0.984044	-3.81187	Train	CCC(=O)N1CCN(c2ncnc3cc(-c4ccccc4F)c(Cl)cc23)CC1	1													-0.757265	-2.06057
-0.0827968	0.0669101	Train	[NH3+]Cc1ccccc1	1													-2.44196	-4.95228
0.0112176	0.485693	Train	CC1=C(/C=C/C(C)=C/C=C/C(C)=C/C(=O)O)C(C)(C)CCC1	1													-0.821603	-2.00171
-0.42233	0.328994	Train	C=C(C)C1CCC(C)=CC1c1c(O)cc(O)cc1CCCCC	1													-1.37656	-2.65727
0.345238	-4.33964	Train	Cc1ncc(CCC[NH+](C)C)cc1Nc1ncc2c(n1)-c1ccc(Cl)cc1N=C(S)C2	1													-1.71823	-2.19132
1.25057	-1.58166	Train	O=CCOc1ccccc1-c1ccc(F)c(F)c1F	1													-1.8826	-2.24157
-2.50627	-1.73388	Train	[H]/N=C(\N)c1ccc(O)c(Oc2nc(Oc3cccc(-c4nccn4C)c3)c(F)c(N3CCCC(C(=O)O)C3)c2F)c1	1													-3.09598	-8.99495
-1.72203	-2.70488	Train	[H]/N=C1/C(=O)C(=O)C1[NH+]1CCc2ccc(CNC(=O)c3nc4sc5c(c4c(=O)[nH]3)CCS(=O)(=O)C5)cc2C1	1													-2.62895	-2.01928
0.352304	-0.806349	Train	O=C(NO)c1ccccc1	1													-2.03458	-2.71116
9.19892	7.19501	Train	[NH3+]C(CCSCC1OC(n2cnc3c(NCc4cccc(Cl)c4)ncnc32)C(O)C1O)C(=O)O	1													-2.7029	-2.43484
-4.58695	2.89296	Train	CC(C)CC(C(=O)NO)C(=O)NC(CC(=O)O)C(=O)NCc1ccccc1	1													-2.31586	-1.60406
-6.82785	7.88418	Train	CCC(C)C(C=O)NC(=O)C1CCCN1C(=O)C(CCC(=O)O)NC(=O)C([NH3+])C(C)C	1													-3.01374	-2.19718
-4.23828	3.86231	Train	CCOC(=O)CCC(CC1CCNC1=O)NC(=O)C(Cc1ccccc1)NC(C)=O	1													-2.97676	1.36942
-2.84713	0.819974	Train	COc1ccc(Cc2nn3c(C(CCCc4ccccc4)C(C)O)nc(C)c3c(=O)[nH]2)cc1OC	1													-2.22772	-2.48223
-1.9368	-1.83278	Train	[H]/N=C(/N)c1ccc2cc(C(=O)Nc3ccc4c(c3)C(C(C)C)=NCC4)ccc2c1	1													-2.95559	-4.24614
-3.49814	3.70477	Train	[H]/N=C(/N)Nc1cccc(C(OP(=O)(O)C(NC(=O)CCc2ccccc2)C(C)C)C(=O)O)c1	1													-0.727543	-1.01103
-0.526743	-2.45682	Train	C[C@H](Nc1nc(-c2c[nH]c3ncc(Cl)cc23)ncc1F)C(=O)N(C)C	1													-3.52002	-2.04341
-0.77165	-2.2278	Train	C[NH2+]Cc1ccccc1-c1ccc2nc(N)nc(C(=O)n3cc4ccccc4c3)c2c1	1													-2.1632	1.54933
-4.27212	1.77881	Train	[H]/N=C(/N)c1ccc(CNC(=O)C2CCCN2C(=O)C[NH2+]C2CCCCCC2)cc1	1													-3.17197	-9.44033
-1.65485	-3.39928	Train	CN1CC(=O)N2[C@H](Cc3c([nH]c4ccccc34)[C@H]2c2ccc3c(c2)OCO3)C1=O	1													-2.83156	-1.03743
-0.729796	0.0739157	Train	O=C(O)CCc1ccc(Cl)cc1	1													-1.59111	-2.40167
-0.537627	-0.961005	Train	O=C(O)C(=O)Nc1sc2c(c1C(=O)O)CC[NH2+]C2	1													-1.17771	-3.09407
2.02615	-2.53668	Train	CN(C)c1ncc2c(=O)n(C)ccc2n1	1													-3.15858	-2.19442
0.355868	-1.1924	Train	O=CN1CC(c2nc(-c3ccccc3)no2)C1	1													-0.995451	-2.83131
0.0655491	-0.411972	Train	CCN(CC)c1nc2c(C(=O)O)c(O)c(I)c(-n3cccc3)c2s1	1													-2.99115	-2.57734
0.0250712	-1.05498	Train	Cc1cc2cn[nH]c2cc1-c1cccc2c(N)c(C(N)=O)nnc12	1													-3.57515	-2.79772
-3.36515	6.97156	Train	[H]/N=C(/N)NCCCC([NH3+])C(=O)O	1													-0.93342	-1.57941
0.0386239	-3.52056	Train	COc1cc2c(cc1NS(=O)(=O)c1ccc(C#N)cc1)c(C)cc(=O)n2C	1													-1.41663	-0.227391
1.0687	-3.77578	Train	COc1cc2onc(C)c2cc1NS(=O)(=O)c1cc(Cl)ccc1OC	1													1.74756	8.58444
0.639812	-1.10306	Train	CC12CCC(=O)C=C1CCC1C2C(=O)CC2(C)C(C(=O)CO)CCC12	1													-2.00498	-1.99292
-0.578375	-2.83589	Train	Nc1cc(Cl)ccc1NC(=O)Nc1cccc(S(=O)(=O)Oc2ccc(C(=O)O)cc2)c1	1													-2.06488	-2.5846
0.565047	-1.25739	Train	O=[N+]([O-])c1ccc(O)c(OS(=O)(=O)O)c1	1													-0.365214	-2.14406
0.209445	-3.41193	Train	O=C1CCCN1c1cccc(NS(=O)(=O)c2c(F)cccc2F)c1	1													1.02718	9.68519
0.60045	-4.45077	Train	O=C(O)c1ccc(-c2nn(C(=O)c3c(Cl)cccc3C(F)(F)F)c3ccccc23)cc1	1													-2.72169	-3.26161
-6.10265	5.93052	Train	CC(C)CC(=O)NC(C(=O)NC(C(=O)NC(CC(C)C)C(O)CC(=O)NC(C)C(=O)NC(CC(C)C)C(O)CC(=O)O)C(C)C)C(C)C	1													-1.85156	-0.377638
0.266812	-4.12671	Train	CCc1cc(Nc2ncc(C(=O)Nc3c(C)cccc3Cl)s2)cc(C(=O)NC2CC[NH2+]CC2)c1	1													-3.27977	-2.02043
1.26111	-2.21183	Train	[NH3+]C1CCCCC1Nc1ccn2ncc(-c3ccc4ccccc4c3)c2n1	1													-3.58988	-3.1197
-1.83706	-1.91062	Train	O=C(NCC1Cc2ccccc2O1)c1nc(C2CCCN2C(=O)CSc2ccccc2Cl)[nH]c(=O)c1O	1													-4.66918	-0.395733
-0.469525	-1.31343	Train	NS(=O)(=O)c1ccc(-c2cccc(C=O)c2)cc1	1													52.2825	0.522688
2.78178	2.10458	Train	OCC1OCC(O)C(O)C1O	1													-1.74934	-1.00949
0.483195	-2.30046	Train	NS(=O)(=O)C1CC=C(SCc2ccc(Cl)cc2)S1	1													54.9516	0.721112
0.505405	1.03245	Train	[NH2+]=c1[nH]c(=O)c2cc(CCCCc3cc(C(=O)N[C@@H](CCC(=O)[O-])C(=O)[O-])cs3)[nH]c2[nH]1	0.965517													1.87972	-1.39572	1
-0.698644	-1.76053	Train	CCn1c(=O)c(=O)n(CC)c2cc(N3CCCCC3)c(NC(=O)C[NH+]3CC[NH+](C)CC3)cc21	1													-1.92769	-0.636403
-1.01883	-0.98559	Train	O=C(C[NH+]1CCCCC1)NN1c2ccccc2Sc2ccccc21	1													-0.846456	-1.01353
-0.379312	-2.76752	Train	CC(=O)Nc1ccc(OCC(C)(O)C(=O)Nc2ccc([N+](=O)[O-])c(C(F)(F)F)c2)cc1	1													-0.623892	-1.29847
-0.0830769	-2.36106	Train	C[NH+](C)Cc1nc2c(sc3ccc(/C=C/C4CC4)cc32)c(=O)[nH]1	1													-3.52878	-2.59681
-2.09378	-4.10357	Train	CCC1CC1(NC(=O)C1CC2CN1C(=O)C(C(C)(C)C)NC(=O)OC1CC1CCCCCc1nc3ccc(OC)cc3nc1O2)C(=O)NS(=O)(=O)C1C=C1	1													-0.69698	-1.03716
-0.375385	-0.72787	Train	NS(=O)(=O)c1ccc([Se]C2CCCCC2)cc1	1													55.8346	1.00667
-1.09113	4.15079	Train	[NH3+]CCCCC([NH3+])C(=O)O	1													-0.779309	-2.11632
1.2757	-3.36863	Train	O=C(O)c1ccc2c(c1)nc(Nc1cccc(Cl)c1)c1ccncc12	1													-1.54575	-3.62519
-1.51995	-3.39085	Train	O=C1CC(c2ccc(CC(NS(=O)(=O)c3cccc(F)c3)C3=NC(Cc4ccccc4F)CN3)cc2)S(=O)(=O)N1	1													-0.97047	-2.03528
-0.132265	-1.45498	Train	NS(=O)(=O)c1ccc(C(=O)NCc2c(F)c(F)c(F)c(F)c2F)cc1	1													55.8268	0.773028
2.6015	0.0890665	Train	N#Cc1ccc2cccc(OP(=O)(O)O)c2n1	1													1.58902	-1.11462
-6.41904	9.42057	Train	[H]/N=C(/N)NCCCC(NC(=O)CNC(=O)C(CCCNC(NC)NC)NC(=O)CNC(=O)C(CCCN/C(N)=N\[H])NC(=O)C(C)[NH3+])C(=O)O	1													-1.33065	-2.17112
-2.16812	0.667693	Train	[NH2+]=c1[nH]c(=O)c2ncc(C(=O)NCC(=O)N[C@@H](Cc3ccccc3)C(=O)[O-])nc2[nH]1	1													-2.72527	-1.38879
-1.17245	-1.53715	Train	Cc1ccccc1C1CCCN1C(=O)c1cc(Cl)c(O)cc1O	1													-2.08149	1.57802
0.971676	-3.17658	Train	NC(=[NH2+])c1ccc2[nH]c(-c3ncccc3O)nc2c1	1													-2.80433	-9.5698
-1.06159	2.75287	Train	CCCCCCCCCCCCCCCCCC(=O)O	1													0.420085	-1.36618
0.16842	-2.65079	Train	O=S(=O)(NCB(O)O)c1ccc(-c2nn[nH]n2)c(Cl)c1	1													-0.148301	-1.25985
0.316198	-1.69396	Train	NS(=O)(=O)c1cc([N+](=O)[O-])ccc1Cl	1													55.6728	0.634018
0.253416	-1.53765	Train	C=CCc1ccc(O)c(OC)c1	1													-0.802457	-2.43934
-9.40669	8.51027	Train	CCC(C)C(NC(=O)C(CCC(=O)O)NC(=O)C(CCC(=O)O)NC(=O)C(Cc1ccc(O)cc1)NC(=O)C(C)NC(=O)C1CCC[NH2+]1)C(=O)N1CCCC1C=O	1													0.599503	-0.454798
0.904317	4.30093	Train	COC(=O)C1CC(OS(N)(=O)=O)CN1S(=O)(=O)C1OC(CO)C(O)C(O)C1O	1													51.4564	0.825068
1.9236	-0.262994	Train	CCC(=O)Nc1cccc(Oc2ccnc(N)c2-c2ccc(Oc3ccccc3)cc2)c1	0.407895													-2.50045	-1.95615	1
1.55827	-0.183508	Train	Cc1cc2c(cc1C)N(CC(O)C(O)C(O)COP(=O)(O)O)c1[nH]c(=O)[nH]c(=O)c1N2	1													-2.53065	-1.68328
-1.59654	-0.489466	Train	O=C(O)C(=O)CC(O)c1cccc(N(Cc2ccccc2)Cc2ccccc2)c1	1													-1.00713	-2.20427
2.38728	-3.19638	Train	COc1cc(-c2cncc(-c3ccc(N4CC[NH2+]CC4)cc3)c2)cc(OC)c1OC	1													-2.05013	-2.35056
-0.462786	-0.511157	Train	CC(C)[NH2+]CC(O)COc1ccc(S(N)(=O)=O)cc1	1													55.6536	1.40577
-0.573353	-3.73832	Train	O=C(Nc1ccc(Cl)cc1)C1CN(C(=O)c2cc(F)cc(-c3ccncc3)c2)CC(F)(F)C1	1													-1.87789	-2.03117
-1.20171	-0.585741	Train	CCOc1ccc(-c2ccc(C(=O)CC(CCN3C(=O)c4ccccc4C3=O)C(=O)O)cc2)cc1	1													0.775248	-0.0856255
-5.28719	-1.49986	Train	COc1ccc2c(OC3CC(C(=O)NC(CC(F)F)C(=O)NS(=O)(=O)C4C=C4)N(C(=O)C(NC(=O)OC(C)(C)C)C(C)(C)C)C3)cc(-c3ccccc3)nc2c1	1													-0.843305	0.108003
0.971117	-2.4659	Train	Cc1nnn2c1-c1ccc(-c3ccc(N)nc3)cc1N(c1ccc(Cl)cc1)CC2	1													-2.72226	-1.96222
3.68663	1.67704	Train	OCC1OC(SC2OC(CO)C(O)C(n3cc(-c4ccc(F)cc4)nn3)C2O)C(O)C(n2cc(-c3ccc(F)cc3)nn2)C1O	1													-0.744466	-1.46365
1.34666	-2.95282	Train	Nc1nc2c3c(F)cccc3nc(Cc3ccc4c(c3)OCO4)n2n1	1													-2.30058	1.36968
-1.09421	4.03949	Train	C[N+](C)(C)CCCCC([NH3+])C(=O)O	1													0.537444	-3.15577
-0.1183	-0.665674	Train	CC1=CC(=O)CC(C)(C)C1(O)/C=C/C(C)=C\C(=O)O	1													-1.24194	-1.2596
0.879412	0.581875	Train	[NH3+]C(CO)(CO)CO	1													53.6165	0.394138
-0.350889	-3.42867	Train	O=C(O)c1cc(F)c(NC(=O)C(C2CCCCC2)n2c(-c3ccc(Cl)cc3)nc3cc(F)c(F)cc32)c(F)c1	1													-3.34287	-0.992573
-2.78049	1.81633	Train	CC(=O)NC(Cc1ccc(OCC(=O)O)c(P(=O)(O)O)c1)C(=O)NC1CCCCN(Cc2ccc(-c3ccccc3)cc2)C1=O	1													1.20309	-0.654114
1.12043	-0.300021	Train	Oc1ccccc1S	1													55.1017	0.565541
0.644227	-1.46465	Train	O=C(O)c1ccccc1NS(=O)(=O)c1ccc(I)cc1	1													-1.75238	-2.02429
4.12029	3.73075	Train	OCC1OC(O)C(O)C(O)C1O	1													-0.466168	-1.88442
-1.72325	-0.725098	Train	CCOC(=O)NCc1ccc(-[n+]2c(-c3cc(C(C)C)c(O)cc3O)[nH][nH]c2=S)cc1	1													-2.05214	1.77171
-5.55066	7.44923	Train	CC(C)CC(NC(=O)C(CC(C)C)NC(=O)C(CC(=O)O)NC(=O)C(CCC(=O)O)NC(=O)C(CC(=O)O)NC(=O)C([NH3+])CO)C(=O)NC(CCC(=O)O)C(=O)O	1													-1.93929	-1.72729
-0.228282	3.55248	Train	CSCCC([NH3+])C(=O)O	1													-2.25156	-2.6928
0.169725	-1.33889	Train	OCC1OC(OCC2[NH2+]CC(O)C2O)C(O)C1O	0.634146													-1.07388	-2.63867	1
-0.0826962	-1.14223	Train	CCc1ccccc1NC(=O)CSc1nc2cccnc2[nH]1	1													-2.34384	-3.09303
0.709298	2.46828	Train	CCCC(CCC)C([NH3+])P(=O)(O)O	1													-1.80605	-1.80539
-1.00091	-2.32713	Train	C[C@H]1CC[C@@H]([NH2+]Cc2ccc3c(c2)Cc2c-3n[nH]c2-c2ccc(C(=O)[O-])cc2)CC1	1													-4.19071	-3.19689
1.16157	0.522712	Train	Brc1c(Br)c(Br)c2[nH]cnc2c1Br	1													-1.33753	-3.43543
1.38541	-4.61151	Train	Cc1noc(C)c1-c1ccc2c(Nc3ccccc3C(C)(C)C)c(C(=O)O)cnc2c1	1													0.554609	9.33232
-0.733708	-0.6561	Train	CC(=O)N1CCc2c(c(-c3cccc4[nH]ccc34)nn2CC2CC2)C1	1													-1.6902	0.782353
-0.144258	-1.91339	Train	CSc1nc(Cl)c(C=O)c(Nc2ccc(S(N)(=O)=O)cc2)n1	1													55.5991	0.815747
2.21088	-1.14925	Train	Nc1cc(N)c2c(=O)[nH][nH]c(=O)c2c1	1													-2.22987	-2.54643
0.457135	-1.73307	Train	O=C(O)C1=Nc2cc(Cl)ccc2C(=O)C1	1													-1.33227	-2.03429
-0.169987	-0.451163	Train	O=C(Cc1cccs1)NC(B(O)O)c1cccc(C(=O)O)c1	1													-0.37944	-1.22172
5.30651	3.51666	Train	C[NH+]1CCc2nc(C(=O)N3CCN(S(=O)(=O)c4ccc5cc(Cl)ccc5c4)CC3C(N)=O)sc2C1	0.430233													-3.24643	-3.42269	1
2.86984	2.67779	Train	O=P(O)(O)OC1C(OP(=O)(O)O)C(OP(=O)(O)O)C(OP(=O)(O)O)C(OP(=O)(O)O)C1OP(=O)(O)O	1													-0.771514	-2.44011
1.28649	-1.67825	Train	CN1C(c2cccc(-c3ccccc3)c2)=NC=C(O)C1O	1													-0.0408082	-1.0891
-0.461414	-2.78341	Train	COc1ccc2c(c1)CCCN2C(=O)c1ccc(S(N)(=O)=O)cc1	1													55.7589	0.913269
1.68986	-1.13064	Train	CC12CCC(O)CC1CCC1C2CC(O)C2(C)C(C3=CC(=O)OC3)CCC12O	1													-1.92454	-1.74975
-0.12216	-2.82779	Train	Cn1cc(C(=O)Nc2cccc(C(=O)O)c2)ccc1=O	1													-1.52233	0.779111
0.132025	-1.83057	Train	COc1ccc(-c2nc3cc(F)ccc3n2C(C(=O)NC2CCC(C(=O)O)CC2)C2CCCCC2)c(OC)n1	1													-3.22956	-0.699808
1.62536	2.4825	Train	C[NH2+]C1C(O)C(OC2C([NH3+])CC([NH3+])C(OC3OC(C[NH3+])CCC3[NH3+])C2O)OCC1(C)O	1													-2.03109	-1.34298
0.711072	-2.38698	Train	NC(=O)c1cccc2[nH]c(-c3ccc([C@@H]4CCCC[NH2+]4)cc3F)nc12	1													-0.488747	-2.4989
-0.361712	-1.49777	Train	CCc1c(C(=O)N(C)Cc2cccc(C(N)=O)c2)[nH]c(C)c1C(C)=O	1													0.672766	9.74998
-0.079975	-2.66213	Train	COc1ccc2c(n1)CCN(C(=O)C1CC(CC(=O)O)C1)C2C(=O)Nc1cc(F)c2c(c1)CCC2(C)C	1													-2.85635	-2.84616
1.40586	-1.26202	Train	CC(/C=C/c1c(C)cc(O)c(C)c1C)=C\C=C\C(C)=C\C(=O)O	0.45283													-2.65095	-9.12484	1
-0.285542	-0.809529	Train	NS(=O)(=O)c1nnc(NC(=O)Cc2cccs2)s1	1													55.3894	1.03356
2.31943	-0.492612	Train	O=P(O)(O)Cc1cccc2cccnc12	1													-2.88097	-2.95905
9.7716	4.56862	Train	CCNc1ncnc2c1ncn2C1OC(/C=C/CNC(=O)c2cc(-c3ccc(F)cc3)cc(O)c2O)C(O)C1O	1													1.0721	-0.534878
-0.706036	-1.30821	Train	NC(=[NH2+])c1ccc2[nH]c(-c3cc(CC[NH3+])cc(-c4ccccc4)c3O)nc2c1	1													-3.07128	-9.23707
-8.69616	10.378	Train	CC([NH3+])C(=O)NC(Cc1ccc(O)cc1)C(=O)NC(CCCC[NH3+])C(=O)NC(CCC(N)=O)C(=O)NC(Cc1ccccc1)C(=O)NC(CO)C(=O)NC(C(=O)O)C(C)C	1													-2.36772	-0.549363
0.188063	1.87219	Train	CCOP(=O)(OCC)C(CS)CCCc1ccccc1	1													-2.83617	-2.34489
-1.06159	2.75287	Train	CCCCCCCCCCCCCCCCC(=O)O	1													-0.756341	-1.11797
0.911705	-1.98697	Train	COc1cc(-c2cc(C)nc(N)n2)c(Cl)cc1Cl	1													-2.18835	1.19391
2.74353	1.10123	Train	Cc1ccc(SC2OC(CO)C(O)C(n3cc(-c4cccc(F)c4)nn3)C2O)cc1	1													-0.84801	-1.39272
-1.89889	-2.3303	Train	COc1ccc(S(=O)(=O)N(Cc2cccnc2)C(C(=O)N=O)C(C)C)cc1	1													0.986679	1.08351
1.32969	-2.55012	Train	CSc1nc(N)nc(-c2ccccc2Cl)n1	1													-2.09615	0.907905
1.2561	-0.18052	Train	Cc1cc(Br)c2c(CP(=O)(O)O)cc(=O)oc2c1	1													-1.1465	-2.25968
-0.604017	-0.838661	Train	CC1=C(CC(=O)O)c2cc(F)ccc2C1Cc1ccc(S(C)=O)cc1	1													-1.97277	-1.13552
-4.48334	-3.38928	Train	C=CC1CC1(NC(=O)C1CC(Oc2nc3cc(OC)ccc3nc2Cl)CN1C(=O)C(NC(=O)OC1CCCC1)C(C)(C)C)C(=O)NS(=O)(=O)C1(C)CC1	1													-0.634789	0.0186859
-9.19701	12.5135	Train	CSCCC(NC(=O)C1CCC[NH2+]1)C(=O)NC(CCC(N)=O)C(=O)NC(CO)C(=O)NC(C(=O)N1CCCC1C(=O)NC(CC(C)C)C(=O)O)C(C)OP(=O)(O)O	1													-2.06749	-2.02469
1.44387	-2.81406	Train	Clc1ccc2c(c1Cl)C[NH2+]CCC2	1													-1.63602	-2.1198
-8.02646	3.22801	Train	CNC(=O)[C@H](CC(C)C)C[C@H](O)[C@H](CC1CCCCC1)NC(=O)[C@H](Cc1cnc[nH]1)NC(=O)[C@H](Cc1ccccc1)NC(=O)OC(C)(C)C	1													-1.27944	1.56031
0.313112	-2.10724	Train	CCOc1ccc(C(C)=O)cc1Nc1ccc2ccn(S(C)(=O)=O)c2c1	1													-1.23634	0.848431
-1.31872	-3.79066	Train	COC(=O)Nc1ccc(NC(=O)C2c3ccccc3CCN2C(=O)/C=C/c2c(-n3cnnn3)ccc(Cl)c2F)cc1	1													-1.58936	-0.667608
-1.31282	-0.965035	Train	Cc1ccc(Cl)c2c1NC(=O)C2[NH2+]NC(=O)C(C)c1ccc(O)cc1	1													-3.12355	-3.14147
1.94947	-1.43719	Train	c1ccc2[nH]c(-c3cc[nH]n3)nc2c1	0.526316													-2.50926	-2.15974	1
-1.31313	0.72836	Train	O=CN1CC([NH2+]OS(=O)(=O)O)CCC1C(=O)NNC(=O)C1CC[NH2+]C1	1													-1.31145	-2.0242
-0.224158	1.32127	Train	C[N+](C)(C)CC(=O)CC(=O)O	1													-1.72928	-1.73043
-0.500321	-1.42981	Train	O=C(O)CNS(=O)(=O)c1ccc(N2CCC(c3ccccc3)CC2)cc1	1													-1.36435	-2.05196
-11.5461	12.4591	Train	CCC(C)C(NC(=O)C(Cc1ccccc1)NC(=O)C1CCCN1C(=O)C(CCCC[NH3+])NC(=O)C([NH3+])CCSC)C(=O)NC(Cc1ccccc1)C(=O)O	1													-0.488003	0.231921
-4.16324	-0.400628	Train	CCC1CCCCC1(O)C(=O)C(=O)N1CCCCC1C(=O)OC(CCc1ccc(OC)c(OC)c1)c1ccccc1	1													-1.59542	-0.581866
-0.330904	-0.299558	Train	CCc1cc2c(cc1OS(N)(=O)=O)CCC1C2CCC2(C)C(O)CCC12	1													54.1353	1.23765
0.762159	-2.93086	Train	C[NH+](C)CC1CCn2cc(c3ccccc32)C2=C(C(=O)NC2=O)c2cn(c3ccccc23)CCO1	1													-3.50365	-2.30141
0.685152	-3.30691	Train	Oc1ccc(-c2n[nH]c(=S)n2-c2ccccc2F)c(O)c1	1													-2.00678	1.05445
1.59044	-1.49999	Train	CC(=O)Nc1ccc2c(c1)ncn2C	1													0.0862971	-0.0506573
-2.14341	-1.98531	Train	[H]/N=C1/NC(C)(C(C)C)CC(=O)N1Cc1cc(F)cc(C(=O)NC(C)c2ccccc2)c1	1													-2.62358	0.455701
0.943929	-2.32451	Train	COc1ccc(C2OC(=S)NC2=O)c(OC)c1	1													54.9249	0.782382
1.85724	-3.40923	Train	O=C(O)c1ccc(Nc2nccc(Nc3ccccc3Cl)n2)cc1	1													-3.476	-2.90337
-0.167723	-1.02458	Train	[NH3+]Cc1csc2ccc(Br)cc12	1													-2.79175	-9.24371
1.86105	-2.6474	Train	Cc1c(N2C(=O)C3C(O)CCN3C2=O)ccc(C#N)c1Cl	1													-0.72395	-1.60197
-0.327106	-2.49858	Train	Cc1cc(OCCCc2c(C(=O)O)sc3ccccc23)cc(C)c1Cl	1													-2.05887	-1.67334
-1.62004	-1.80851	Train	O=C(O)/C(O)=C/C(=O)C1(Cc2ccc(Cl)cc2)CC[NH+](Cc2ccccc2)CC1	1													-1.71364	-1.38743
-2.92385	0.239668	Train	Cc1cc(C)c(CCNC(=O)[C@@H]([NH3+])Cc2c[nH]c3ccccc23)c(C)c1	1													0.335867	-0.519552
0.43939	-1.63519	Train	O=C(O)C1C(c2ccccc2)C(C(=O)Oc2cccc3ccccc23)C1c1ccccc1	1													-0.563502	-2.2075
0.482731	-2.95661	Train	O=c1cc(N2CCOCC2)oc2c(-c3ccc4c(c3)OCCO4)csc12	1													0.230388	8.9528
-4.74021	8.16382	Train	NC(=O)CCC(NC(=O)C([NH3+])COP(=O)(O)O)C(=O)NC(CCC(=O)O)C(=O)NC(Cc1ccc(O)cc1)C(N)=O	1													-0.765427	-1.36582
-0.235122	1.18705	Train	CC1=[N+]2CCCC3NC(=O)CNC(=O)CNC(=O)CNC(=O)C4CCCN5O[Fe]6(O1)(OC5C)(OC(C)N(CCCC(NC3=O)C(=O)N4)O6)O2	1													-1.30419	-1.00884
0.193265	0.58373	Train	CCCCCCCCCCCCCCCC[S@H+](=O)[O-]	1													-2.97909	-1.72946
0.340839	0.0174749	Train	C/C=C(C)/C=C/C=C(C)/C=C/C1=C(C)CCCC1(C)C	1													0.409249	-1.89755
12.917	10.2497	Train	Nc1ncnc2c1ncn2C1OC(CSCCC([NH3+])C(=O)O)C(O)C1O	1													-0.814158	-2.83572
-0.395981	-1.10583	Train	NS(=O)(=O)c1ccc(C(=O)NCC(F)(F)C(F)(F)F)cc1	1													56.0279	0.830293
-0.405901	-3.07157	Train	CCn1cnc2c1c(=O)[nH]c(=O)n2Cc1ccc(CNS(=O)(=O)c2ccc3c(c2)CCCC(=O)N3)cc1	1													0.945526	10.0405
-0.258154	-3.30797	Train	CCOc1ccc(C(C)=O)cc1NC(=O)c1ccc(OCC[NH+]2CC[NH2+]CC2)c(C(=O)OC)c1	1													-1.49682	0.705467
0.015314	-1.4297	Train	CC1(c2ccc(Oc3ccccc3)cc2)C(=O)NC(=O)NC1=O	1													-1.57874	-2.31725
-1.78782	0.307321	Train	Cc1ccc(NNC(=O)C(O)C([NH3+])CC2CCCCC2)cc1	1													-1.82884	-2.07977
-0.194507	-4.08547	Train	CCCC1N(C(=O)c2cnccc2C(F)(F)F)CCCC1(Oc1ccc(C(F)(F)F)cc1)C(=O)N1CCN(c2ccccc2OCCO)CC1	1													-3.06619	-0.254999
-0.198032	-3.82559	Train	O=C(O)c1cccc(N2C(=O)C(O)=C(C(=O)c3cccc(C(F)(F)F)c3)C2c2cc(Cl)c3c(c2)OCO3)c1	1													-2.53443	-2.15186
0.778916	-1.50433	Train	N#CC(CNc1ccc(Nc2ccccc2)cc1)c1nn[nH]n1	1													-1.65264	-1.78347
5.37661	2.24568	Train	O=C(O)C1CC[NH+](C2C(CO)OC(n3ccc(=O)[nH]c3=O)C2O)CC1	1													-4.02955	-3.63752
0.577088	-2.77943	Train	CCc1cc(O)ccc1-c1ccc2c(C(=O)Nc3ccc(C)nc3)[nH]nc2c1	1													-2.29224	-2.4467
-0.309813	-0.0233266	Train	CC(=O)Nc1nnc(S(N)(=O)=O)s1	1													-0.8453	-1.94322
-0.00499634	0.76149	Train	CC(=O)Nc1sc(S(N)(=O)=O)n[n+]1C	1													54.1573	1.03451
-3.2484	3.68598	Train	CC(C)CC(NC(=O)OCc1ccccc1)C(=O)NC(CO)CC1CCNC1=O	1													-1.49594	-1.01852
1.98754	-1.39639	Train	Nc1n[nH]c(N)c1N=Nc1cccc(C(=O)[O-])c1	1													-2.10435	-1.54784
1.40915	1.09878	Train	NC(=[NH2+])NC(=O)c1nc(Cl)c(N)nc1N	1													-2.66322	-4.25104
1.5103	-2.01939	Train	CC1=N/C(=C\c2cc(F)c(O)c(F)c2)C(=O)N1C	1													0.580744	-0.694093
-0.536701	-2.28416	Train	O=S(=O)(CCO)c1ccc(-c2ccc(C3CCCC3)c(C3CC3c3ccccn3)c2)cc1	1													-1.14512	-2.57519
-0.479941	-0.255279	Train	[H]/N=C(/N)C1(c2cccc(Cl)c2)CCC1	1													-2.39455	-2.23727
-0.666835	0.512626	Train	C[NH+]1CCN(c2ccc(-c3ccncc3-c3cc(F)c(O)c(F)c3)cc2)CC1	0.424242													-3.04528	-9.48545	0.996678
2.30544	1.92974	Train	O=P(O)(O)OP(=O)(O)O	1													-1.8905	-2.83937
0.181851	-0.110704	Train	CCc1ccc(S(N)(=O)=O)cc1	1													55.7875	0.95184
1.3905	-1.24583	Train	C#CCCCn1c(Cc2cc(OC)ccc2OC)nc2c(N)nc(F)nc21	1													-2.25609	1.29568
0.359771	0.929398	Train	OCCCCCCCCCCCCBr	1													1.33115	-1.62757
-0.418135	-2.5029	Train	O=C1NC(=O)[C@@H](c2cn3c4c(cccc24)CC=C3)[C@@H]1c1c[nH]c2ccccc12	1													-3.30901	-3.14228
1.18534	-1.15866	Train	Cc1c2cc[nH]c(=O)c2c(C)c2c1[nH]c1ccc(O)cc12	1													-1.95257	-4.05403
-6.91077	6.79966	Train	[H]/N=C(/N)NCCCC(NC(=O)C(NC(=O)CCC(C)C)C(C)C)C(O)c1nccs1	1													-2.01087	0.079732
-2.25689	2.23497	Train	COC(C(=O)NCC(N)=O)C(O)C(O)C(O)/C=C/C(C)(C)C	1													-1.83251	0.0784691
2.21039	0.922268	Train	OC1COC(O)C(O)C1O	1													0.244216	-0.817146
-0.745718	-2.3611	Train	O=C(O)c1ccc(CNS(=O)(=O)c2ccsc2C(=O)O)cc1	1													-0.0505471	-1.34305
1.22669	-1.4615	Train	Nc1cc(C(F)(F)F)cc(Br)c1N	1													-2.52931	-3.08954
4.67296	2.86747	Train	O=c1ccn(C2CC(OP(=O)(O)O)C(CO)O2)c(=O)[nH]1	1													-3.94806	-3.36316
0.61443	-0.604609	Train	Nc1ccc(C(=O)c2ccc(-c3ccc(S(N)(=O)=O)cc3)cc2)cc1	1													55.4286	1.08231
15.8745	10.499	Train	Nc1ncnc2c1ncn2C1OC(COP(=O)(O)O)C(O)C1OP(=O)(O)O	1													-3.83641	-3.82991
1.60938	-0.414641	Train	Cc1cccc(S)c1	1													54.708	0.50427
-3.66879	1.74181	Train	O=CC(CSCc1ccccc1)NC(=O)C(Cc1ccccc1)NC(=O)N1CCOCC1	1													-2.19338	-1.2006
0.300327	-1.32251	Train	O=c1cc(N2CC[NH2+]CC2)oc2c(-c3ccccc3)cccc12	1													0.639834	9.46397
4.55736	1.52909	Train	CCCCn1c(Cc2cc(OC)c(OC)c(OC)c2)nc2c(N)ncnc21	1													-1.97477	0.86402
0.82221	0.120508	Train	O=C(O)C1=CC(O)C(O)C(O)C1	1													-1.74181	-0.506602
-0.378031	-1.19859	Train	Cc1ccc(OCCn2c(SCCC(=O)O)nc3ccccc32)cc1	1													-0.878228	-0.863977
18.2049	12.1092	Train	Nc1ncnc2c1ncn2C1OC(COP(=O)(O)OP(=O)(O)OCC2OC(O)C(O)C2O)C(O)C1O	1													-2.80159	-2.79595
-0.160901	-2.93262	Train	O=C1CCCN1c1cccc(NS(=O)(=O)c2cc(Br)ccc2Br)c1	1													1.101	9.54541
1.34786	-3.42958	Train	COc1ccc(C2(c3cc(-c4sc(C)nc4C)[nH]n3)C=C2)cc1	1													0.829297	-0.838184
0.18459	-1.4736	Train	CC1C[NH+](CC(=O)N2CCc3cnc(Cl)cc32)CC[NH2+]1	1													-1.88321	-0.0397717
-0.974894	-2.10824	Train	NS(=O)(=O)c1cc(C(=O)CSc2nc3cc4c(cc3[nH]2)OCCO4)ccc1Cl	1													55.0326	1.0146
-2.15731	-1.97588	Train	O=C(NCCc1ccccc1)c1nc(C2CCCN2C(=O)c2c(Cl)cccc2Cl)[nH]c(=O)c1O	1													-4.61454	-0.230123
1.91267	-1.56987	Train	CS(=O)(=O)Nc1cccc2cccnc12	1													-2.18447	-1.3121
0.809582	-1.73415	Train	Cc1cc(O)c2c(c1)C(=O)c1cc(O)cc(O)c1C2=O	1													-1.09586	-3.46369
-7.36712	5.3401	Train	CCC(C)C(NC(=O)C([NH2+]CC(O)C([NH3+])CC(C)C)C(C)C)C(=O)NC(Cc1ccccc1)C(=O)OC	1													0.0654386	1.06478
-7.87033	11.8732	Train	[H]/N=C(/N)NCCCC(NC(=O)C(C)[NH3+])C(=O)NC(CCCC[NH3+])C(=O)NC(CC(C)C)C(=O)NC(CC(=O)O)C(=O)O	1													-2.59333	-1.5662
0.81119	-3.15946	Train	Cc1nc(C)c(C(=O)Nc2ccc(Oc3ccc(Cl)cc3)nc2)o1	1													-1.81459	-0.906832
7.93255	5.07736	Train	O=c1ccn(C2OC(CO)C(OP(=O)(O)O)C2O)c(=O)[nH]1	1													-3.97522	-3.71163
-3.28799	2.63881	Train	CCOC(=O)CCC(CC1CCNC1=O)NC(=O)C(C)Cc1ccccc1	1													-2.99268	1.25641
-0.150149	-1.57654	Train	O=C(O)c1ccc(-c2ccccc2Cl)o1	1													-2.15064	-1.23014
1.11917	-0.533537	Train	COc1ccc2c(CP(=O)(O)O)cc(=O)oc2c1	1													-1.32336	-2.22185
0.100314	-3.64933	Train	CN1C(=O)C(Cc2ccc(Cl)cc2)=C(c2c[nH]c3cc(Cl)ccc23)[C@@]1(O)Cc1ccc(Cl)cc1	1													-2.34621	-0.546905
-0.276012	-1.63421	Train	O=C(c1c(Cc2ccccc2)n(-c2ccccc2)c2ccccc12)N1CC[NH2+]CC1	1													-2.2854	0.208901
0.646211	-2.65372	Train	CC1=C(N)C(/N=N/c2ccc(S(=O)(=O)Nc3ccccn3)cc2)=CC(C)C1=O	1													1.08694	10.0797
4.55736	1.52909	Train	CCCCn1c(Cc2cc(OC)c(OC)c(OC)c2)nc2c(N)ncnc21	1													-2.27601	1.4652
-0.645701	-1.52862	Train	COc1ccc(C2=CN(C)C(=O)C3=CC(C(=O)N4CCN(S(C)(=O)=O)CC4)SC32)cc1OC	1													-3.12853	-1.48916
1.55677	-2.2215	Train	Cc1cnc(-c2cnc(NCCNc3ccc(C#N)cn3)nc2-c2ccc(Cl)cc2Cl)[nH]1	0.25641													-2.65029	-2.46754	1
2.66982	2.32565	Train	O=C(O)C1OC(O)C(O)C(O)C1O	1													-2.58693	-1.23094
1.00846	0.117214	Train	c1ccccc1	1													-1.93782	-0.944404
-0.537627	-0.961005	Train	O=C(O)C(=O)Nc1sc2c(c1C(=O)O)CC[NH2+]C2	1													-1.03403	-3.05373
-0.871635	-2.0712	Train	COc1ccc(-c2nc3ccccc3n2C(C(=O)NC2CCCCC2)C2CCCCC2)c(OC)c1	1													-3.35083	-0.515415
-0.0143856	2.30822	Train	CC(C)(CO[PH](=O)O)C(O)C(=O)NCCC(=O)NCCS	1													-2.74933	-1.44242
-2.26609	-0.379026	Train	O=C(C[NH2+]Cc1ccccc1)Nc1scc(-c2ccccc2)c1C(=O)NCc1ccccc1	1													0.345775	-0.413599
-1.06159	2.75287	Train	CCCCCCCCCCCCCCCCCC(=O)O	1													-0.404351	-2.11128
17.3421	11.0044	Train	Nc1ncnc2c1ncn2C1OC(COP(=O)(O)OP(=O)(O)OC2CC(n3ccc(=O)[nH]c3=O)OC2COP(=O)(O)O)C(OP(=O)(O)O)C1O	1													-4.25261	-3.85902
1.13873	-1.44365	Train	Cc1n[nH]c2oc(=O)c3ccccc3c12	1													-1.18391	-1.79742
0.0499064	2.86063	Train	CCCCCCCCCCCCCCCCCC(=O)OCC(O)COP(=O)(O)OC	1													-2.47259	-3.22793
-0.831152	1.06755	Train	[NH3+][C@@H](Cc1c[nH]cn1)C(=O)[O-]	1													2.96518	-1.97304
-7.1921	8.83559	Train	CC(O)C(NC(=O)C1CCCN1C(=O)C([NH3+])COP(=O)(O)O)C(=O)NC(Cc1ccccc1)C(N)=O	1													-2.22876	0.144146
-0.637949	-0.258848	Train	CN1CC(C(=O)NCCCNC(=O)c2ccc(F)cc2)=CCC1=O	1													-2.71074	0.0504303
-0.666835	0.512626	Train	[H]/N=C(\N)c1ccccc1	1													-2.09322	-6.31906
-0.601526	0.783085	Train	O=C(NC(COP(=O)(O)O)Cc1ccccc1)c1cc2ccccc2s1	1													-2.99659	-1.04494
-0.610485	-1.51685	Train	CCc1c(C(=O)Nc2cccc(S(=O)(=O)N(CC)CC)c2)[nH]c(C)c1C(C)=O	1													0.924681	10.4784
5.98906	4.36365	Train	[H]/N=c1\ccn(C2OC(CO)C(O)C2O)c(=O)[nH]1	1													-2.52586	-1.82428
-1.388	-1.44625	Train	COc1ccc(S(=O)(=O)N(CC(F)(F)F)c2cnc(N(CC(=O)O)S(=O)(=O)c3ccc(OC)cc3)c3ccccc23)cc1	1													-1.47961	-1.15959
-0.650115	-2.0669	Train	Cc1ccccc1-c1cc(C(=O)N2CC=CC2)ccc1C	1													-1.05159	-0.514207
0.938159	-0.0573909	Train	[NH3+]C1CCc2ccccc2C1O	1													-1.66557	-1.51691
-0.773525	-2.00931	Train	CCOc1ccc(C(C)=O)cc1-c1cccc(N2CCCC(F)(F)C2)c1	1													-1.62074	0.674274
1.09439	-2.719	Train	NC(=[NH2+])c1ccc2[nH]c(-c3cc(F)ccc3O)nc2c1	1													-2.7737	-9.55337
-0.927024	-0.146885	Train	COc1cc(C(=O)N2CC(n3cc(C4CC4)nn3)CC2C(=O)NC2CCCCC2c2ccccc2)ccc1C[NH3+]	1													-3.18741	-8.93769
3.90202	5.09936	Train	CC(=O)NC1C(O)OC(CO)C(OC2OC(C)C(O)C(O)C2O)C1OC1OC(CO)C(O)C(OS(=O)(=O)O)C1O	1													-1.73047	-2.77962
-1.34259	1.41995	Train	NC(=[NH2+])N1CCC[C@@H](C[C@@H](CO)NC(=O)CN2CCC[C@H](N[S@H+](=O)[O-])C2=O)C1	1													-3.16658	-9.19626
4.27996	4.73208	Train	CC(=O)NC1C(O)CC(OC2C(O)C(CO)OC(OC3C(CO)OC(O)C(NC(C)=O)C3OC3OC(C)C(O)C(O)C3O)C2O)(C(=O)O)OC1C(O)C(O)CO	1													-1.80433	-0.580282
-10.2134	6.99398	Train	CC(C)C[C@H](NC(=O)[C@H](Cc1ccccc1)NC(=O)[C@H](CC(=O)[O-])NC(=O)[C@H](Cc1c[nH]c2ccccc12)NC(=O)[C@@H]([NH3+])CC(=O)[O-])C(=O)N1CCC[C@H]1C(=O)N1CCC[C@H]1C(N)=O	1													-2.5857	-1.90804
0.379605	-0.984925	Train	CCNc1nc(=O)nc(NC(C)C)[nH]1	1													-0.790047	-2.09946
0.482346	-0.442096	Train	COc1ncnc(NCCc2ccc(S(N)(=O)=O)cc2)c1[N+](=O)[O-]	1													55.9603	0.915394
3.76299	-0.177699	Train	Cc1nc(-c2cnccn2)sc1C(=O)c1cnc(NC2OC(CO)C(O)C(O)C2O)s1	1													-2.17568	-1.12722
-10.0823	11.6163	Train	[H]/N=C(/N)NCCCC([NH3+])C(=O)NC(C(=O)NC(Cc1ccccc1)C(=O)NC(CO)C(=O)O)C(C)CC	1													-3.03882	-1.18036
2.49104	2.85638	Train	O=C(O)CC(O)(CF)CCOP(=O)(O)OP(=O)(O)O	1													-1.86961	-2.63794
1.85808	-2.18091	Train	Cc1cc2ccnc(NC3CC4CCC(C3)[NH+]4C)c2[nH]c1=O	1													-2.25053	-2.61901
1.51608	-2.81081	Train	O=C(NO)c1ccc(-c2csc3c2OC([NH+]2CCOCC2)CC3=O)cc1	1													-2.47283	-0.51857
3.08608	3.58368	Train	OCC1OC(SC2OC(CO)C(O)C(O)C2O)C(O)C(O)C1O	1													-0.579533	-1.40551
-9.18929	14.5622	Train	[H]/N=C(/N)NCCCC(NC(=O)C(C)[NH3+])C(=O)NC(C(=O)NC(CCCCNC(C)=O)C(=O)NC(CCC(N)=O)C(=O)NC(C(=O)NC(C)C(=O)O)C(C)O)C(C)O	1													-2.8894	1.75903
15.3009	10.0106	Train	Nc1ncnc2c1ncn2C1OC(COP(=O)(O)O)C(OP(=O)(O)O)C1O	1													-0.76847	-3.73109
-0.666835	0.512626	Train	[H]/N=C(\N)c1ccccc1	1													-2.82944	-9.32357
0.413884	-0.929949	Train	COc1ccc(Br)cc1-c1nc(N)nc2[nH]cnc12	1													-3.09256	-2.10855
-0.508067	-2.98732	Train	NC(=[NH2+])c1ccc(NCc2nc(-c3ccccc3)c[nH]2)cc1OCc1cccnc1	1													-2.28847	-3.59576
0.87909	-0.343542	Train	Oc1ccc(O)cc1	1													54.7461	0.49979
-1.38531	-1.0221	Train	CCc1c(C(=O)Nc2cc(S(=O)(=O)N(CC)CC)ccc2O)[nH]c(C)c1C(=O)CO	1													1.23178	10.4571
-4.01991	1.26203	Train	[H]/N=C\c1nccc(CNC(=O)C(NC(=O)C(c2cc(Cl)cc(Cl)c2)[NH+](C)C)C(C)CC)n1	1													-1.65404	-2.28829
3.83727	2.37166	Train	OCC1OC2OC3C(CO)OC(OC4C(CO)OC(OC5C(CO)OC(OC6C(CO)OC(OC7C(CO)OC(OC1C(O)C2O)C(O)C7O)C(O)C6O)C(O)C5O)C(O)C4O)C(O)C3O	1													-1.7083	-2.39527
0.0421615	1.69881	Train	Cc1o[nH]c(=O)c1CC([NH3+])C(=O)O	1													-1.61027	-1.75044
-1.4572	-3.83531	Train	CC(C)(C)NC(=O)[C@@]1(c2c(C(=O)[O-])[nH]c3cc(Cl)ccc23)N2C(=O)[C@]21c1ccc(OCc2ccc(Cl)cc2)cc1	1													-2.52874	0.408213
0.896242	-1.96959	Train	O=C(O)c1ccc(C2=C(O)C(O)c3cc(Cl)cc(Cl)c3O2)cc1	1													-1.70019	-4.11487
-4.18436	-0.325817	Train	[H]/N=C(\N)c1cccc(CC(NS(=O)(=O)c2ccc3ccccc3c2)C(=O)N2CCC(C(=O)OC)CC2)c1	1													-2.95195	-8.52174
0.456951	-1.3318	Train	O=C1Cc2ccccc2C(=O)[N+]1=O	1													-3.85007	-0.67672
0.559628	-1.03235	Train	N#CSCCOc1ccc(Oc2ccccc2)cc1	1													-0.824265	-1.66805
6.87683	5.84061	Train	O=P(O)(O)OCC1OC(O)C(O)C(O)C1O	1													-2.44458	-2.89533
0.687515	-4.94791	Train	N#Cc1ccc2nc(Nc3ccc(Oc4ncccc4C(F)(F)F)cc3)[nH]c2c1	1													-3.02648	-0.67812
-8.64282	9.97619	Train	CC(O)C([NH3+])C(=O)NC(Cc1ccccc1)C(=O)NC(CCCC[NH3+])C(=O)NC(CCCC[NH3+])C(=O)NC(C(=O)NC(CC(N)=O)C(=O)O)C(C)O	1													-2.57202	-0.664178
0.519631	-1.72176	Train	Cc1cc(=O)oc2cc3c([N+](=O)[O-])c(O)ccc3cc12	1													-1.13028	-2.89699
-8.89178	10.2135	Train	CC(O)C(NC(=O)C(CCCC[N+](C)(C)C)NC(=O)C(Cc1ccccc1)NC(=O)C([NH3+])CC(=O)O)C(=O)NC(CC(=O)O)C(=O)O	1													-2.20968	-1.2015
0.818187	-1.27719	Train	NS(=O)(=O)c1ccc(/N=C(\S)Nc2ccc(F)cc2)cc1	1													55.9683	0.9247
0.887856	-1.62486	Train	CNc1nc(OCCOC)nc2c1[nH]c(=O)n2Cc1ccccc1	1													-0.236586	0.373669
-8.68323	4.57186	Train	CC(C)C[C@@H](C=O)NC(=O)C[C@H](O)[C@H](CC(C)C)NC(=O)[C@H](Cc1c[nH]cn1)NC(=O)[C@H](Cc1ccccc1)NC(=O)[C@@H]1CCC[NH2+]1	1													-1.54614	0.599032
-1.14893	-1.98212	Train	COC1/C=C/C=C/CCOC(=O)C2CCCN([NH2+]2)C(=O)C(Cc2cccc(O)c2)NC(=O)C(C(C)C)NC(=O)C(C)C(OC)C1C	1													-1.11235	-1.78767
0.456421	-1.7283	Train	COc1cccc(C(N)=O)c1	1													-0.148706	-2.44523
0.794576	-4.35736	Train	O=C(Nc1ccc2c(c1)CN(S(=O)(=O)c1cccc(C(F)(F)F)c1)CCO2)c1c(F)cccc1Cl	1													-2.59139	-2.71164
-3.1915	1.20315	Train	CC(NC(=O)C(NC(=O)C(F)(F)F)C(C)C)C(=O)Nc1ccc(C(F)(F)F)cc1	1													-2.56695	-2.10586
1.20094	-1.02022	Train	CC1CC2C3CCC4=CC(=O)C=CC4(C)C3(F)C(O)CC2(C)C1(O)C(=O)CO	1													-1.78837	-1.63076
-0.431795	2.01127	Train	CC(CS)C(=O)NC(Cc1coc2ccccc12)B(O)O	1													-2.81355	-2.32189
-9.5801	10.8787	Train	CC(NC(=O)C([NH3+])Cc1ccc(O)cc1)C(=O)NC(CCC(N)=O)C(=O)NC(C(=O)NC(CO)C(=O)NC(C(=O)O)C(C)C)C(C)O	1													-2.33278	-0.353355
14.2074	7.1648	Train	Nc1ncnc2c1ncn2C1OC2COP(=O)(O)OC2C1O	1													-1.86275	-2.96103
2.04382	-1.23193	Train	Cc1ncn(-c2nc3c(C(=O)NC(c4ccc(OC(F)(F)F)cc4)C(C)(C)O)cnn3cc2C)n1	1													-2.08196	-2.82821
9.897	8.52471	Train	CNc1ncnc2c1ncn2C1OC(CSCCC([NH3+])C(=O)O)C(O)C1O	1													-1.21427	-2.15091
-0.0096723	-3.5437	Train	CC(=O)N1c2ccc(-c3ccc(C(=O)O)cc3)cc2C(Nc2ccc(Cl)cc2)CC1C	1													-2.68531	-1.63663
0.128961	-1.42376	Train	[H]/N=c1\nc(SCc2nc3c(c(=O)[nH]c(=O)n3Cc3ccc(Cl)cc3)n2CC)[nH][nH]1	1													0.530273	9.77013
0.927534	-1.59718	Train	CCOc1ccc(-c2c(C#N)c(N)nc3sc(C(N)=O)c(N)c23)cc1	1													-2.2501	1.33815
-1.64249	1.03591	Train	CCCCCCNC(=O)c1ccc(S(N)(=O)=O)cc1	1													55.7636	0.856532
-0.180949	-1.24094	Train	CC12C3(C)C4(C)C5(C)C1(C)[Ir+9]23451([ClH+])[n+]2ccc(O)cc2C(=O)[N@@H+]1CCCc1ccc(S(N)(=O)=O)cc1	1													55.6246	0.773915
1.26852	-1.26294	Train	O=C(O)c1ccc(O)c2ncccc12	1													-1.4846	-2.37737
-0.0254825	-2.21788	Train	COc1ccc2c(c1)C(=Cc1c[nH]cn1)C(=O)N2	1													-2.87273	-5.0211
-5.44376	6.89668	Train	[H]/N=C(/N)NCCCC(NC(=O)OCc1ccccc1)C(=O)O	1													-2.61613	-1.14893
-3.36515	6.97156	Train	[H]/N=C(/N)NCCCC([NH3+])C(=O)O	1													2.68288	-2.23223
-0.949801	-2.63141	Train	CCS(=O)(=O)c1ccc(CC(=O)Nc2nc(-c3cccc(Cl)c3)c(C(=O)c3ccccc3Cl)s2)cc1	1													-2.23721	-2.94299
-0.741509	-0.849472	Train	CC[NH2+]C1CC(C)S(=O)(=O)c2sc(S(N)(=O)=O)cc21	1													55.6893	0.938298
-3.69333	1.15703	Train	C[NH2+]C(C)C(=O)NC(C(=O)N1CCC2CCC(NC(=O)C(c3ccccc3)c3ccccc3)C21)C(C)(C)C	1													-0.625202	0.374382
2.15189	2.13066	Train	O=C(NC1C(OP(=O)(O)O)C(OP(=O)(O)O)C(OP(=O)(O)O)C(OP(=O)(O)O)C1OP(=O)(O)O)C(F)(F)P(=O)(O)O	1													-1.56843	-2.53893
-6.38339	11.344	Train	CCC(C)C(NC(=O)C(CC(=O)O)NC(=O)C([NH3+])CC(=O)O)C(=O)NC(COP(=O)(O)O)C(=O)NC(C(=O)NC(C(=O)NC(C(=O)O)C(C)C)C(C)C)C(C)O	1													0.425294	0.823203
8.75688	3.57746	Train	CCCNc1ncnc2c1ncn2C1OC(/C=C/CNC(=O)c2cc(-c3ccc(F)cc3)cc(O)c2O)C(C)C1O	1													0.79807	-0.849003
-0.541121	-2.37687	Train	CC1(C)CNc2cc(O)c(C(=O)N3Cc4ccccc4C3)cc21	1													-2.03203	1.67651
-1.13758	-0.298282	Train	CNC(=O)C1Cc2ccc(NS(=O)(=O)O)cc2CN1C(=O)CCc1cccc(C(=O)O)c1	1													-1.19271	-2.34493
0.405664	-0.624412	Train	O=C(CNS(=O)(=O)c1ccc(F)cc1)NO	1													0.817185	-0.19299
-0.303507	-1.55426	Train	O=C(O)CCc1nc2cc(Cl)ccc2s1	1													-2.08112	-1.52188
0.7762	2.85965	Train	O=C(O)C[NH+](CC(O)C(O)C(O)C(O)COP(=O)(O)O)CP(=O)(O)O	1													-1.09174	-1.79445
-1.92493	-0.271342	Train	CC(=O)N1CCN(C(=O)c2ccc(S(N)(=O)=O)cc2)CC1Cc1ccccc1	1													15.694	-1.63617
0.449045	-1.68158	Train	Cc1ccc(N/C=C2\C(=O)CCc3c2oc2c(Cl)c(Cl)c(O)cc32)cc1	1													-1.7658	-3.92721
1.1368	-1.33909	Train	Cc1cc(C)c2c(c1)S(=O)(=O)NC(=O)N2	1													51.4686	0.470581
-3.81272	5.08827	Train	CC(C)CC([NH3+])C(=O)NC(CC(C)C)C(=O)NC(CC(C)C)C(=O)O	1													-3.09781	-2.76797
-2.19843	-3.96841	Train	CCC1CC1(NC(=O)C1CC2CN1C(=O)C(C(C)(C)C)NC(=O)OCC(C)(C)CCCCc1cccc3c1CN(C3)C(=O)O2)C(=O)NS(=O)(=O)C1CC1	1													-0.433406	-1.51113
0.803104	-1.2404	Train	CC(C)Cc1cc(-n2c3c(c4c2CC(C)(C)CC4=O)CC[NH+](C)C3)cc2c1C(=O)NCC2	1													-2.39307	1.39496
-3.22093	-3.21928	Train	CN1CCOc2cc(S(=O)(=O)N[C@@H](Cc3ccc([C@@H]4CC(=O)NS4(=O)=O)cc3)c3nc4ccccc4[nH]3)ccc21	1													-1.16807	-1.9488
-8.70256	14.3874	Train	[H]/N=C(/N)NCCCC(NC(=O)C(C)[NH3+])C(=O)NC(C(=O)NC(CCCC[N+](C)(C)C)C(=O)NC(CCC(N)=O)C(=O)NC(C(=O)NC(C)C(=O)O)C(C)O)C(C)O	1													1.30011	3.22381
0.989098	-2.95733	Train	Nc1nc(Nc2ccc(S(N)(=O)=O)cc2)nn1C(=O)c1c(F)cccc1F	1													-0.448962	-1.49666
-0.829496	0.73757	Train	[NH3+]C(C[NH+]1CCC(O)[NH+](CC2CCC(C(=O)O)CC2)C1O)C(O)O	1													-0.556682	-1.7196
0.650736	-2.97729	Train	CC1OC(=O)C(c2ccc(F)cc2)=C1c1ccc2c(c1)NC(=O)CO2	1													-2.62553	-0.810329
1.17184	-4.3976	Train	COCCN1C(=O)c2cc(-c3nc(Nc4ccnn4C)ncc3C)[nH]c2C[C@H]1C	1													-3.59198	-2.50733
-1.36799	0.958644	Train	CC(O)C(NC(=O)c1ccc(C#CC#Cc2ccc(N)cc2)cc1)C(=O)N=O	1													-1.09421	-0.513536
-3.30369	0.475599	Train	[H]/N=C(/N)N1CCC(C(=O)N2CCN(C(=O)C(Cc3cccc(/C(N)=N\[H])c3)NS(=O)(=O)c3c(C(C)C)cc(C(C)C)cc3C(C)C)CC2)CC1	1													-2.36385	-2.2487
-0.825566	-1.48141	Train	NS(=O)(=O)c1ccc(CCNC(=O)Nc2ccc(Cl)cc2)cc1	1													56.0275	0.798059
0.617403	-2.54918	Train	Cn1c(O)c(Cc2c(Cl)ccc(Cl)c2Cl)sc1=S	1													-2.67858	-2.92576
0.419963	-2.34523	Train	O=C1Nc2c(Cl)cccc2S(=O)(=O)N1	1													51.5172	0.527712
0.820195	-3.24649	Train	COc1cc2onc(C)c2cc1NS(=O)(=O)c1cc(Br)ccc1OC	1													1.77509	8.69469
0.306666	-0.667428	Train	Cc1ccc(S(N)(=O)=O)cc1	1													55.7907	0.789189
0.333912	-1.23486	Train	[H]/N=C(/N)c1ccc2cccc(Nc3ncccn3)c2c1	1													-2.92043	-4.63597
-8.01049	10.087	Train	CC(NC(=O)C(Cc1ccc(O)cc1)NC(=O)C1CCC[NH2+]1)C(=O)NCC(=O)NC(COP(=O)(O)O)C(=O)NC(C(=O)NC(CC(=O)O)C(=O)O)C(C)OP(=O)(O)O	1													-0.101029	0.713034
0.959316	-0.796653	Train	NS(=O)(=O)c1c(F)c(F)c(S(=O)(=O)CCO)c(NC2CCCCCCC2)c1F	1													15.7354	-2.484
-0.1434	-1.78779	Train	NS(=O)(=O)c1c(F)c(F)c(S(=O)(=O)CCO)c(NCc2ccccc2)c1F	1													55.5694	0.899978
-6.10265	5.93052	Train	CC(C)CC(=O)NC(C(=O)NC(C(=O)NC(CC(C)C)C(O)CC(=O)NC(C)C(=O)NC(CC(C)C)C(O)CC(=O)O)C(C)C)C(C)C	1													-1.67216	-0.145769
0.105252	-2.17391	Train	NS(=O)(=O)c1ccc(C(=O)CSc2ncccn2)cc1Cl	1													13.9608	-1.09136
-0.0515026	-2.00574	Train	[H]/N=C\c1ccc(-c2c(-c3cnn(C)c3)ncn2CCn2cc(C)nn2)cc1	1													-2.69598	0.0672829
0.340839	0.0174749	Train	C/C=C(C)/C=C/C=C(C)/C=C/C1=C(C)CCCC1(C)C	1													-1.00998	-1.30555
-0.999489	-2.02215	Train	COc1ccc(-c2cn(C)c(=O)c3cc(C(=O)NC4CCS(=O)(=O)CC4)sc23)cc1OC	1													0.514449	9.44216
2.69836	-2.20948	Train	Nc1n[nH]c(N)c1N=Nc1cccc(C(F)(F)F)c1	1													-2.15962	-1.67032
0.137493	-3.19602	Train	COc1ccc(O)c(-c2nc3ccc(C(N)=[NH2+])cc3[nH]2)c1	1													-2.64939	-4.20856
-9.38831	10.6088	Train	[H]/N=C(/N)NCCCC(NC(=O)C(Cc1ccccc1)NC(=O)C(C)NC(=O)C([NH3+])C(C)C)C(=O)NC(CO)C(=O)O	1													-3.22331	-1.80544
1.33034	0.12447	Train	CC1(O)OCC(O)C1(O)O	1													-1.58435	-2.09165
-0.518285	-1.59113	Train	COc1ccc(C2CNC(=O)C2)cc1OC1CCCC1	1													-3.44775	-2.14242
-1.54247	-5.33397	Train	CC1(Cc2ncc(CC(=O)O)s2)CC(c2cccc(Cl)c2)C(c2ccc(Cl)c(F)c2)N(C(CS(=O)(=O)C(C)(C)C)C2CC2)C1=O	1													-2.40826	0.133392
1.4221	-3.44836	Train	CC1(c2ccccc2)CC(=O)N(CCOc2ccc(F)c(C#N)c2)C1	1													-1.19727	-0.966822
0.944659	-0.983719	Train	Nc1c(Cl)cc(S(N)(=O)=O)cc1Cl	1													55.473	0.593856
-0.432103	-0.685228	Train	CC(CC(=O)O)c1cccc(-n2c(C(N)=O)cc3ccc(OC(F)(F)F)cc32)c1	1													-3.12306	-1.79839
-1.29726	-0.207308	Train	CCCCc1cnc(SCC(=O)c2ccc(S(N)(=O)=O)cc2)nc1	1													55.6925	1.03094
-7.9776	6.52477	Train	[H]/N=C(/N)NCCCC(NC(=O)C(NC(=O)C(CCCNC(N)=O)NC(=O)NC(C)c1ccc(Br)cc1)C(C)C)C(O)c1nccs1	1													-2.0798	-0.0472357
2.75598	1.4828	Train	CC(=O)NC1C[NH2+]CC(O)C(O)C1O	1													-1.59319	-1.81959
4.1751	4.69248	Train	CC(=O)NC1C(O)OC(CO)C(OC2OC(CO)C(O)C(OC3(C(=O)O)CC(O)C(NC(C)=O)C(C(O)C(O)CO)O3)C2O)C1O	1													-2.08787	-1.30263
0.384857	-3.04353	Train	O=C1c2cccc3cccc(c23)C(=O)N1CCc1n[nH]c(=S)n1-c1ccccc1	1													-2.99064	-2.0084
-1.51358	-1.29665	Train	COc1ccc(S(=O)(=O)N(CCO)CC(=O)NO)cc1	1													0.664619	1.33789
-1.03318	-2.20134	Train	COc1ccc(C2=NN(C(C)C)C(=O)C3CC=CCC23)cc1-c1ccc(C(=O)N2CCC(O)C2)cc1	1													-1.48948	-2.33346
-0.463762	-0.813322	Train	NC(=O)c1nn(CC(=O)N2C(C(=O)Nc3cccc(Br)n3)CC3CC32)c2ccccc12	1													-2.41997	-2.61137
1.66116	-3.57244	Train	COc1cc(-c2n[nH]c3ccc(C[C@@H](C#N)n4cncn4)cc23)cc(OC)c1OC	1													-0.991762	-1.76877
2.70673	-2.26017	Train	COc1ccc2nc(C)c3c(C)nc(-c4cnccc4C)n3c2n1	1													-3.11896	-2.42295
-0.241181	-1.66576	Train	O=C(O)c1cc(O)c2c(O)c3c(O)cccc3c(O)c2c1	1													-0.783124	-2.96302
-0.6152	-1.15225	Train	CC(C)OC(=O)C(C)N(C(=O)c1ccco1)c1c(Cl)cccc1Cl	1													-2.71156	-2.80836
-1.46935	-0.430135	Train	COc1ccc(C(C(=O)Nc2ccc([Si](C)(C)C)cc2)N(C)C(=O)c2cc(=O)[nH]o2)cc1	1													-2.59863	-2.86379
0.521568	-1.9334	Train	Cc1cc(=O)n(C)c2cc(N3CCCCC3=O)ccc12	1													-3.2544	-1.77869
-1.58891	-1.60796	Train	C=CCCn1cc(-c2cccc(C(=O)N(C)C)c2)c2cc[nH]c2c1=O	1													-3.3129	-1.79241
-1.70852	-3.38996	Train	O=C1C[C@@H](c2ccc(C[C@H](NC(=O)C(F)(F)F)c3nc4ccc(C(F)(F)F)cc4[nH]3)cc2)S(=O)(=O)N1	1													-1.36165	-2.35923
0.615803	-1.45474	Train	CCC(CC)Cc1ccn2c1[nH]c(=O)c1c(Cl)cccc12	1													-1.42705	-1.74029
0.117898	-4.40433	Train	CN(C)c1ccc2c(c1)CCN(c1cccc(-c3cc(Nc4ccc(C(=O)N5CCOCC5)cn4)c(=O)n(C)c3)c1CO)C2=O	1													-3.78645	-2.3324
10.0949	4.7504	Train	Nc1ncnc2c1c(Cl)cn2C1OC(CO)C(O)C1O	1													-1.4281	-2.90145
10.5631	4.95548	Train	Nc1nc(Cl)nc2c1ncn2C1OC2COP(=O)(S)OC2C1O	1													-1.8129	-1.46944
0.393761	0.0655503	Train	C=C(C)/C=C/C1C(C)CCCC1(C)C	1													-1.68229	-2.65344
3.10611	2.44729	Train	COc1ccc(C#CCOC2OC(CO)C(O)C(O)C2O)cc1	1													-2.03928	-1.00508
-1.81893	0.616227	Train	CC(=O)c1ccc(-c2ccc(CCC(O)CC(=O)O)cc2)cc1	1													0.842491	-0.0108429
0.741162	-1.46993	Train	N#Cc1ccc(CC(=O)NC2(C(=O)O)CCCCC2)cc1C1CC1	1													-0.905672	-2.39603
0.222998	-4.06816	Train	C[C@@H]1CCCC[C@@H]1Oc1cccc(-c2nc3cc(C(N)=[NH2+])c(F)cc3[nH]2)c1O	1													-2.94835	-4.28033
-0.793742	-3.30503	Train	Cn1c(=O)c(=O)n(C)c2cc(N3CCCCC3)c(NS(=O)(=O)c3ccc4c(c3)CCCC4)cc21	1													-1.3322	-0.622959
1.62686	-0.630471	Train	Nc1n[nH]c2nnc(-c3c(-c4ccccc4)[nH][n+]4ccccc34)cc12	1													-3.20509	-3.21326
0.525939	-3.08463	Train	C=CC/N=C1/NN=C(c2ccc(Cl)cc2)CS1	1													-2.43718	-2.37987
-0.924561	-0.159084	Train	COc1ccc(Cn2nnc3c2C(C)(O)CCC3OC(=O)NC(C)C)cc1	1													-1.96624	-1.21809
-0.224215	-2.39258	Train	CCC(=O)N1CCC(C2CCNc3c(C(N)=O)c(-c4ccc(Oc5ccccc5)cc4)nn32)CC1	1													-3.75083	-2.29122
-0.868076	-1.05008	Train	Nc1[nH]nc2cc(-c3ccnc([C@H](Cc4ccccc4)NC(=O)[C@H]4CC[C@H](C[NH3+])CC4)c3)ccc12	1													-1.99374	-1.13897
-3.82678	2.32317	Train	COc1ccc(CCC(NC(=O)C2CCCCN2C(=O)C(c2cc(OC)c(OC)c(OC)c2)C2CCCCC2)c2cccc(OCC(=O)O)c2)cc1OC	1													-1.73968	-0.175491
-8.74539	9.74521	Train	CCCC(NC(=O)C(Cc1ccc(O)cc1)NC(=O)C(C)NC(=O)C(C)[NH3+])C(=O)NC(CCC(N)=O)C(=O)NC(Cc1ccccc1)C(=O)NC(CO)C(=O)NC(C(=O)O)C(C)C	1													-2.37607	-0.394439
1.39193	-4.16661	Train	Oc1cc(O)c(-c2noc3ccc(NCC[NH+]4CCOCC4)cc23)cc1Cl	1													-2.14098	1.3912
2.27121	-0.334631	Train	Nc1ncn[nH]1	1													-1.70377	-2.38887
-0.892237	-0.873109	Train	CC1(C)SC(C(C=O)C(O)CCc2cccs2)[NH2+]C1C(=O)O	1													-2.11368	-2.05008
1.21439	-1.61904	Train	On1ccc(C(F)(F)F)cc1=S	1													54.7026	0.506919
-0.254747	-1.61602	Train	O=S(=O)(NCCC(F)(F)F)c1ccc2c(c1)C[NH2+]C(CF)C2	1													-1.29455	-1.59265
-1.38141	-0.398272	Train	[NH2+]=c1[nH]c(=O)c2cc(CCCc3cc(C(=O)N[C@@H](CCC(=O)[O-])C(=O)[O-])cs3)[nH]c2[nH]1	1													-1.75088	-1.2486
-0.619277	-1.76681	Train	O=C1NCc2ccc3c(-c4ccccc4)c(Br)[nH]c3c21	1													-1.78393	-1.87385
-0.550403	-1.73727	Train	Cc1cc(C(=O)NC2CNC(=O)C3CCCN3C(=O)CCC(CO)NC(=O)C(Cc3ccc(F)cc3)NC2=O)no1	1													-1.50196	-1.48775
0.802968	-2.53044	Train	NC(=O)c1cc(F)cc2[nH]c(-c3cc4c(s3)CC[NH2+]C4)nc12	1													-0.307283	-2.87321
0.591643	-0.446387	Train	O=P(O)(O)C(F)(F)c1ccc(CC(Cc2ccc(C(F)(F)P(=O)(O)O)cc2)(c2ccccc2)n2nnc3ccccc32)cc1	1													-1.19903	-2.5588
-3.5236	5.45992	Train	[H]/N=C(\N)NCCCC(C(=O)O)[NH+]1C(O)CCC1C(=O)O	1													-1.85586	-1.79229
0.902268	-1.2227	Train	Nc1cc(Cl)c(S(N)(=O)=O)cc1S(N)(=O)=O	1													55.5066	0.622229
8.59286	6.12144	Train	COc1cc(Cc2cnc(N)nc2N)cc(OC)c1OC	1													-4.01303	-3.70035	1
0.00942213	0.812429	Train	[NH3+]C(Cn1c(=O)[nH]c(=O)c2cscc21)C(=O)O	1													-3.321	-0.512406
-0.341878	-1.8503	Train	O=C([O-])c1cccc2cc([B-]([OH2+])([OH2+])[OH2+])sc12	1													-0.422453	-2.68489
-3.97001	4.01951	Train	O=C(NC(Cc1ccccc1)C(=O)NC(Cc1ccc(O)cc1)C(=O)O)C(S)Cc1ccccc1	1													-1.05178	-1.36812
-0.0874929	-1.2296	Train	O=C(O)Cn1c(-c2cscn2)nc2ccccc21	1													-1.2555	-2.21387
1.08816	-0.389684	Train	O=c1cc[nH]c(=O)[nH]1	1													-2.53075	-1.34357
-1.45473	-0.851858	Train	COc1ccc(CCNC(=O)c2ccc(S(N)(=O)=O)cc2)cc1OC	1													55.9644	1.02279
-3.36515	6.97156	Train	[H]/N=C(/N)NCCCC([NH3+])C(=O)O	1													2.77038	-2.20362
3.10071	-3.28922	Train	O=C1NCCn2cc(-c3ccnc(NC4CCOCC4)n3)cc21	1													-3.62446	-3.04631
-0.776384	-1.26789	Train	O=C(O)CCn1c(-c2ccccc2)c(-c2ccccc2)c2cc(C3CC3)ccc21	1													1.23236	-0.0943112
-7.14894	5.64789	Train	CC(C)[C@H](NC(=O)[C@H](C)[NH3+])C(=O)N1CCC[C@H]1C(=O)N[C@@H](Cc1c[nH]c2ccccc12)C(=O)[O-]	1													-0.660017	0.300357
-0.666835	0.512626	Train	[H]/N=C(\N)c1ccccc1	1													-1.29232	-2.14257
-0.450938	-3.55907	Train	COc1ccc(Br)cc1S(=O)(=O)Nc1ccc2c(c1)OC(C)(C)C(=O)N2	1													1.64349	8.74619
-9.62105	9.64367	Train	[H]/N=C(/N)NCCCC(NC(=O)C1CCCN1C(=O)C1CCCN1C(=O)C(NC(=O)C1CCCN1C(=O)C1CCCN1C(=O)C1CCC[NH2+]1)C(C)C)C(=O)NC(C)C	1													-0.908507	-1.95669
17.3933	11.2158	Train	Nc1ncnc2c1ncn2C1OC(COP(=O)(O)OP(=O)(O)OCC2CC(O)C[NH2+]2)C(O)C1O	1													-2.89966	-2.64462
-5.86709	4.54871	Train	O=C(NCCN1CCOCC1)Nc1nc2ccc(Sc3nnc4ccc(-c5ccc(F)cc5)nn34)cc2s1	0.790123													-1.74796	-1.99872	0.995556
0.76165	-3.4062	Train	CCCCOc1cncc(-c2nnc3c(C)nc4ccc(C[NH+]5CCOCC5)cc4n23)c1	1													-1.72029	-2.72687
-1.15296	-1.01124	Train	CC(O)(c1ccc(O)cc1)C(NC(=O)c1ccc(C#CC#Cc2ccc(N)cc2)cc1)C(=O)NO	1													-2.21101	-0.947976
0.0620205	-3.06174	Train	NC(=[NH2+])c1ccc2[nH]c(-c3cccc(OC4CCCC4)c3O)nc2c1	1													-2.89011	-4.34007
-1.31143	-1.54667	Train	CN(C)C(=O)c1cccc(-c2cn(C)c(=O)c3[nH]ccc23)c1	1													-1.29393	-0.542537
1.31149	-0.527289	Train	Nc1ccc(C(=O)O)c(S)c1	1													-1.6001	-1.83568
0.208004	-1.73255	Train	NS(=O)(=O)c1ccc(NC(=O)Nc2c(F)c(F)c(F)c(F)c2F)cc1	1													56.1154	0.634336
-1.93914	3.61752	Train	NC(=O)CCC([NH2+]CC(O)C(O)C(O)C(O)CO)C(=O)O	1													-1.19766	-0.993073
-8.70256	14.3874	Train	[H]/N=C(/N)NCCCC(NC(=O)C(C)[NH3+])C(=O)NC(C(=O)NC(CCCC[N+](C)(C)C)C(=O)NC(CCC(N)=O)C(=O)NC(C(=O)NC(C)C(=O)O)C(C)O)C(C)O	1													-2.84634	1.71342
0.764463	-1.32902	Train	O=C1Nc2ccc(F)cc2S(=O)(=O)N1	1													51.4202	0.581019
-0.12312	2.83794	Train	CCCC(C)C([NH3+])P(=O)(O)O	1													-1.87107	-1.61285
-5.29374	4.31111	Train	CC(C)CC(NC(=O)C(NC(=O)OCc1ccccc1)C(C)OC(C)(C)C)C(=O)NC(CCC(=O)C1CC1)CC1CCNC1=O	1													-3.21575	0.36153
1.37432	-1.32097	Train	Cc1cc(CNC(=O)c2cc(C(=O)NCc3ccc(F)c(C)c3)ncn2)ccc1F	1													-1.16889	-2.39553
-0.395861	-1.66442	Train	N#CCNC(=O)C1(NC(=O)c2ccc(Br)cc2N)CCCCC1	1													-2.31499	-2.24923
-1.1552	1.50839	Train	O=C(O)C1CCC(=O)N1CC(O)C(O)C(O)C(O)CO	1													-0.724788	-1.95446
-0.125393	-4.39199	Train	O=C(Nc1ccc2ccn(CCc3ccncc3)c2c1)c1cc(F)cc(N2CCOCC2)c1	1													-2.36603	-2.74005
-1.1552	1.50839	Train	O=C(O)C1CCC(=O)N1CC(O)C(O)C(O)C(O)CO	1													-0.687713	-1.97433
2.81073	0.214703	Train	O/N=C1\NCC(OC2OCC(O)C(O)C2O)C(O)C1O	1													-1.62604	-2.31038
-2.95121	-0.345612	Train	Cc1[nH]c2ccccc2c1CC(=O)N[C@@H](Cc1ccccc1)C(=O)N(C)c1ccccc1	1													-2.75113	-0.0725774
-5.36876	6.48625	Train	CC(=O)NC(Cc1ccc(OP(=O)(O)O)cc1)C(=O)NC(CCC(=O)O)C(=O)NC(CCC1CCCCC1)C(N)=O	1													0.896729	0.409295
-0.870238	2.88206	Train	C[NH+](C)CCCCC([NH3+])C(=O)O	1													-2.13964	-2.51857
5.55585	4.90022	Train	O=P(O)(O)OC1OC(CO)C(O)C(O)C1O	1													-1.35324	-2.30103
0.136976	-1.31995	Train	NS(=O)(=O)c1ccc(/N=N/N2CCCCCC2)cc1	1													55.6988	0.743338
0.276121	-4.28264	Train	Cc1cc(OCCCc2c(C(=O)Nc3cccc(C(=O)[O-])c3)[nH]c3c(-c4c(C)nn(C)c4C)c(Cl)ccc23)cc(C)c1Cl	1													-2.31786	-1.66673
-0.339995	1.62473	Train	CCCCCCC/C=C/C(=O)O	1													0.955275	-1.14059
4.65812	1.80219	Train	CC(C)[NH2+]CCCn1c(Sc2cc3c(cc2I)OCO3)nc2c(N)ncnc21	1													-2.44592	1.95271
1.43362	-4.53873	Train	Cc1ccc2ncccc2c1-c1cc(-c2c(C)noc2C)cc2[nH]c(C3CC3)nc12	1													-2.78094	-1.56681
-2.95947	-0.539625	Train	[H]/N=C(\N)c1cccc(Cn2c(C(=O)NCc3ccc([N+](C)(C)C)cc3)cc3cc(OCc4ccccc4)ccc32)c1	1													-3.65559	-4.1569
-6.10265	5.93052	Train	CC(C)CC(=O)NC(C(=O)NC(C(=O)NC(CC(C)C)C(O)CC(=O)NC(C)C(=O)NC(CC(C)C)C(O)CC(=O)O)C(C)C)C(C)C	1													-0.260637	-0.7088
0.243496	-0.814467	Train	C/N=C1\CC(=O)NC(=O)N1	1													0.105343	0.202809
1.51153	-0.988547	Train	O=C1NC(=O)C(c2ccccc2)O1	1													54.9072	0.760089
0.542756	-1.19381	Train	N#Cc1cccc(-c2c[nH]c(=O)c(O)c2)c1	1													-3.65647	-0.709812
1.01219	-0.166631	Train	O=C(O)C1CSC2C1C(O)(O)C2(Cl)Cl	1													-1.24006	-2.08743
-0.883062	3.52355	Train	[NH3+]C(CCC(=O)O)C(=O)O	1													-3.05964	-1.41735
-0.607195	0.0731071	Train	CCC(CS(=O)(=O)C(C)(C)C)N1C(=O)C(CC(=O)O)OC(c2cccc(Cl)c2)C1c1ccc(Cl)cc1	1													-2.16053	0.417098
-0.0879208	-1.57888	Train	CC12C3(C)[C@]4(C)[C@@]5(C)[C@]1(C)[Ir+9]23451([ClH+])[n+]2ccc(O)cc2C(=O)[N@H+]1C=Cc1ccc(S(N)(=O)=O)cc1	1													55.5823	0.909818
-2.16519	0.761153	Train	CCSCCC([NH3+])C(O)C(=O)NC(C)c1cccc2ccccc12	1													-1.80574	-1.81178
1.62907	-3.04035	Train	CSc1nc(-c2ccc(C)cc2C)c2c(C#N)c[nH]c2n1	1													-2.21679	0.80694
-1.42584	-0.115753	Train	CC(CNc1ccc(OC(F)(F)F)cc1)NC(=O)C(CS(=O)(=O)Cc1ccccc1)NC(=O)N1CCOCC1	1													-2.05892	-1.50866
1.75324	-2.10201	Train	Nc1ncc(Cl)c(Nc2ccccc2)n1	1													-1.59949	-0.678563
-0.614064	-3.49619	Train	Cc1cc(NC(=O)Nc2cc(S(N)(=O)=O)cc([N+](=O)[O-])c2O)ccc1F	1													52.0686	0.520916
0.242113	-2.28547	Train	Cc1sc2c(c1C)C(c1ccc(Cl)cc1)=NC(CC(=O)OC(C)(C)C)c1nnc(C)n1-2	1													-0.362046	3.14249
0.633902	-2.64731	Train	O=C1c2c(O)cccc2C(=O)c2c([N+](=O)[O-])ccc(O)c21	1													-0.892726	-3.35332
-0.997333	-3.40418	Train	COc1ccc(CC(=O)[O-])c(NC(=O)c2ccc(Cc3c[nH]c4[nH]c(=[NH2+])[nH]c(=O)c34)cc2)c1	1													-2.05508	-1.30966
-1.90109	-0.288212	Train	COc1ccc(C2=NN(C(C)C)C(=O)C3CC=CCC23)cc1-c1ccc(C(=O)NCC(N)=O)cc1	1													-1.44114	-2.26735
0.103867	0.338822	Train	[NH3+]CCc1cnc[nH]1	1													-1.87019	-2.71483
0.347308	-1.79875	Train	O=C(c1ccccc1)c1ccc(-c2nc3ccccc3n2C(C(=O)NC2CCCCC2)C2CCCCC2)cc1	1													-3.31902	-0.794986
-3.23788	5.5806	Train	[H]/N=C(\N)NCCSC(CC(=O)O)C(=O)O	1													-1.29788	-1.97479
-0.487132	1.36294	Train	CCCn1cnc(CC(CCC[NH3+])C(=O)O)c1	1													-0.39684	-1.36887
6.78896	2.80581	Train	Nc1nc2c([nH]c(=O)n2C2CC(O)C(COP(=O)(O)O)O2)c(=O)[nH]1	1													-2.85093	-0.889806
-1.06159	2.75287	Train	CCCCCCCCCC(=O)O	1													-0.773503	-1.11484
1.31656	-2.86995	Train	Cc1ccc(Nc2c(-c3ccc(O)cc3)nc3c(C)cccn23)cc1	1													-2.17791	-1.11427
-0.215421	-3.63589	Train	COc1ccc(C2=NC(c3ccc(Cl)cc3)C(c3ccc(Cl)cc3)N2C(=O)N2CCNC(=O)C2)c(OC(C)C)c1	1													-3.38341	-0.51084
-1.32901	-1.93203	Train	CC1C[NH+](CC(=O)N2CC(C)(C)c3ncc(Cc4ccccc4)cc32)C(C(=O)N2CCOCC2)C[NH2+]1	1													-1.86921	0.44497
0.481913	-2.0117	Train	COC(=O)c1ccc2[nH]c(=O)oc2c1	1													-1.13808	0.625105
-1.04193	-0.021326	Train	[H]/N=C1\CCC(C(=O)NNC(=O)C2CC[NH2+]C2)N(C=O)C1	1													-1.53437	-2.12659
-1.08566	-1.03758	Train	[NH3+]C(CS(=O)(=O)c1ccc(Oc2ccccc2)cc1)(C(=O)NO)C(F)(F)F	1													-0.182782	-2.26085
0.0402367	-3.17185	Train	COc1cccc(-c2cccc3c2OC(CNC(=O)c2ccc(OCC[NH+](C)C)cc2)CO3)n1	1													-1.41773	-0.973536
-3.35871	2.56224	Train	[H]/N=C\CNC(=O)CNC(=O)C(NC(=O)Cc1cc(Cl)cc(Cl)c1)C(C)O	1													-1.24338	-2.28825
-0.306969	-4.29012	Train	CN(c1ccccc1)c1ccc2c(c1)CCCC2CNc1cnccc1C(=O)O	1													-1.88752	-2.14114
0.472471	2.32919	Train	[NH3+]C(CC1(C(=O)O)CC2OCC(O)C(O)C2O1)C(=O)O	1													-2.76129	-0.919904
-8.77521	11.9166	Train	[H]/N=C(/N)NCCCC(NC(=O)C(C)NC(=O)C(C)[NH3+])C(=O)NC(CCCCNC(=O)/C=C/C)C(=O)NC(CO)C(=O)NC(C)C(=O)N1CC=CC1C(=O)NC(C)C(=O)O	1													-2.30138	-2.78043
-9.55111	12.3388	Train	[H]/N=C(/N)NCCCC(NC(=O)C[NH3+])C(=O)NC(CCC(=O)O)C(=O)NC(C(=O)NC(CCC(=O)O)C(=O)NC(C(=O)O)C(C)C)C(C)O	1													0.194084	-0.627854
-4.94334	1.89296	Train	NC(=O)C(Cc1ccc(C2CC(=O)NS2(=O)=O)cc1)NC(=O)C(Cc1ccccc1)NC(=O)c1ccccc1	1													-1.17666	-1.72274
1.43399	-2.79498	Train	Cc1cccc(C)c1Nc1c(-c2c(F)cccc2F)nc2cccc(C)n12	1													-3.00173	-0.710047
-4.90093	8.05291	Train	[H]/N=C(\N)NCCCC(NC(C)=O)C(=O)O	1													-2.45022	-1.55924
-1.31143	-1.54667	Train	CN(C)C(=O)c1cccc(-c2cn(C)c(=O)c3[nH]ccc23)c1	1													0.589112	9.33655
-1.40045	-1.77038	Train	NC(=O)CC1CCCc2sc3nc(C(=O)NCc4ccc5c(c4)NC(=O)CO5)[nH]c(=O)c3c21	1													-2.73418	-1.82681
0.134435	2.26207	Train	[NH3+]C(CC1(C(=O)O)CC2OCCCC2O1)C(=O)O	1													-2.89385	-1.16557
1.38856	-2.93261	Train	c1ccc(-c2n[nH]cc2-c2ccnc3ccccc23)nc1	1													-2.84255	-2.87141
0.769779	-1.08537	Train	Nc1ccc2c3c(cccc13)C(=O)NC2=O	1													-0.21132	-2.57073
0.446657	-0.73005	Train	C=C1C(O)C2OC3(CCC(/C=C/C(C)C4CC(C)=CC5(OC(CC(C)(O)C(=O)O)CCC5O)O4)O3)CCC2OC1C(O)CC(C)C1OC2(CCCCO2)CCC1C	1													-2.99281	-1.59818
-6.57773	8.31472	Train	CC(C)C(NC(=O)C(CCC(=O)O)NC(=O)C(NC(=O)C[NH3+])C(C)O)C(=O)O	1													-1.11919	-0.610321
0.871475	-0.747063	Train	Nc1cccc(C(=O)O)c1	1													-2.17397	-1.91781
-0.459005	-0.101684	Train	O=C(O)CNC(=O)c1nc(Cl)c2ccccc2c1O	1													-1.17727	-1.88395
1.23562	-4.29767	Train	O=C(C1CCN(c2ccncc2)CC1)N1CCN(S(=O)(=O)c2ccc3cc(Cl)ccc3c2)CC1	1													-3.47885	-9.29663
-0.0720724	-1.79607	Train	CC(=O)n1ccc2nc3ccc(Cl)cc3c-2c1	1													-2.81873	-0.164433
1.2931	0.293058	Train	S=c1[nH]c2c(Br)c(Br)c(Br)c(Br)c2[nH]1	1													-1.16886	-3.41083
0.169697	-2.47894	Train	Nc1c(F)cc(S(=O)(=O)Nc2nnc(S(N)(=O)=O)s2)cc1Cl	1													55.5977	0.818391
-6.31172	6.16059	Train	[H]/N=C(/N)NCCCC(NC(=O)C(NC(N)=O)C(C)C)C(O)c1nccs1	1													-1.94939	-0.046758
0.151076	-1.39446	Train	O=S(=O)(Nc1ccc(Cl)cc1)c1ccc2c(c1)C[NH2+]C(CO)C2	1													-1.54212	-1.66772
-0.279341	-2.16497	Train	OCc1ccc(NC(=S)Nc2ccccc2)cc1B(O)O	1													54.6035	0.956577
1.06548	-1.87821	Train	Ic1ccc2c(c1)C[NH2+]CC2	1													-1.61333	-2.14761
1.82597	-1.79501	Train	CCC(C)C(NC(=O)C(CCC(=O)O)NC(=O)C([NH3+])CCC(=O)O)C(=O)NC(CC(=O)O)C(=O)NC(C(=O)NC(C(=O)NC(CO)C(=O)NC(C(=O)O)C(C)C)C(C)C)C(C)C	0.773585													-0.961473	-2.03968	1
-3.1689	0.860239	Train	[H]/N=C(/N)c1cccc(CC(NC(=O)CNS(=O)(=O)c2ccc(C)cc2)C(=O)OC)c1	1													-3.01246	-8.8482
-1.30965	-2.05946	Train	Cc1cccc2scc(Cn3c(=O)n(CCCC(=O)O)c4ccccc43)c12	1													-1.31796	-2.1786
-8.11529	6.17518	Train	CC[NH+](CC)CCCCC(NC(=O)C(CC(C)C)NC(=O)C(C)NC(=O)C(Cc1ccccc1)NC(=O)c1ccc(C(C)(C)C)cc1)C(=O)NC(CO)C(=O)OC	1													3.14243	-0.968962
0.301206	-0.699241	Train	CC(C)(C)c1cccc(-c2cc(-c3ccc(C(=O)O)cc3)nn2-c2ccc(S(C)(=O)=O)cc2)c1	0.37931													-2.73475	-1.84466	0.87234
-3.58074	0.215299	Train	[H]/N=C(\N)c1cccc(CC(NS(=O)(=O)c2ccc3ccccc3c2)C(=O)N2CC[NH2+]CC2)c1	1													-2.95931	-8.64133
-1.316	-0.988644	Train	C[C@](COC(=O)Cc1ccc(O)c(O)c1)([C@@H](Nc1c(C=O)cc2ccccn12)C(=O)[O-])[S@@H+](=O)[O-]	1													-1.14539	-0.443381
-5.08505	0.694879	Train	Cc1ccccc1CNC(=O)C1N(C(=O)C(O)C(Cc2ccccc2)NC(=O)c2cccc(O)c2C)CSC1(C)C	1													-2.12336	0.695868
1.2575	-1.11626	Train	NS(=O)(=O)c1ccc(Nc2ncnc(Cl)c2[N+](=O)[O-])cc1	1													55.9884	0.675436
1.92811	-2.39022	Train	CC1C(=O)N(c2ccc(S(=O)(=O)C(F)(F)F)cc2)C(=O)N1Cc1ccnc2ccccc12	1													-0.9385	-2.32953
-3.14271	-0.243171	Train	CNC(=O)NC(=[NH2+])NCCC[C@@H]1NC(=O)[C@@H](C)NC(=O)C[C@@H](C(=O)[O-])NC(=O)C[C@@H](C(=O)[O-])NC(=O)[C@H](Cc2ccccc2)N(C)C1=O	1													-1.18514	-2.07595
16.5931	11.1816	Train	Nc1ncnc2c1ncn2C1OC(COP(=O)(O)OP(=O)(O)NP(=O)(O)O)C(O)C1O	1													-1.87382	-2.7872
2.54413	3.68297	Train	CCCC(=O)OCC(COP(=O)(O)OC1C(O)C(O)C(O)C(OP(=O)(O)O)C1O)OC(=O)CCC	1													-0.81733	-1.44489
-1.64645	0.665416	Train	[NH2+]=c1[nH]c(=O)c2cc(CCCCCCCC(=O)N[C@@H](CCC(=O)[O-])C(=O)[O-])[nH]c2[nH]1	1													-1.66466	-1.3558
-0.116058	2.91573	Train	CC(C)CC([NH3+])P(=O)(O)O	1													-1.79243	-2.10946
-0.862246	-2.03252	Train	COc1cc2c(c(OC)c1)C1C3CCCC(C(=O)N1CC2)N3C(=O)C(=O)c1cc(OC)c(OC)c(OC)c1	1													-1.68704	-0.550438
-1.77553	-0.553959	Train	[NH2+]=c1[nH]c(=O)c2c(CCc3ccc(C(=O)N[C@@H](CCC(=O)[O-])C(=O)[O-])cc3)c[nH]c2[nH]1	1													-1.63653	-2.96119
1.63928	-4.73579	Train	O=c1c2cccnc2n(-c2cccc([N+](=O)[O-])c2)c(=O)n1Cc1ccncc1	1													-3.30688	-2.54316
-1.04329	-2.55712	Train	O=S(=O)(Nc1cccc(B(O)O)c1)c1cc(S(=O)(=O)c2ccccc2)cs1	1													-0.0764002	-1.17808
-4.21405	2.33712	Train	[H]/N=C(/N)c1ccc(CNC(=O)CNC(=O)C(CO)NS(=O)(=O)Cc2ccccc2)cc1	1													-2.56131	-3.64032
-0.861806	2.6718	Train	COC(=O)CCC(CC([NH3+])C(=O)O)C(=O)O	1													-3.17566	-0.430285
-8.51519	8.56592	Train	CC(=O)NC(Cc1ccccc1)C(=O)NC(C)C(=O)NC(Cc1ccc(O)cc1)C(=O)NC(CCCC[N+](C)(C)C)C(=O)NC(CO)C(N)=O	1													1.41402	-0.0612252
-1.31969	-1.19327	Train	[H]/N=C(/N)c1ccc(C2C3C(=O)N(Cc4ccc5c(c4)OCO5)C(CC)C3C(C)(C)[NH+]2C)cc1	1													-3.1623	-9.14745
-5.356	3.14437	Train	C[NH2+]C(C)C(=O)NC(C(=O)N1CC2CC1C(=O)NC(Cc1ccccc1)C(=O)NC(C(=O)O)Cc1ccc(cc1)NC(=O)CCc1cn2nn1)C(C)C	1													-2.5615	-1.14981
-1.33814	-0.177528	Train	CN(CCOc1ccc(CC(Nc2ccccc2C(=O)c2ccccc2)C(=O)O)cc1)c1ccccn1	1													-1.78376	-1.07978
-1.03676	-2.16511	Train	COc1ccc(C2=NN(C(C)C)C(=O)C2(C)C)cc1OCCCCOc1ccc(-c2nnn[nH]2)cc1	1													-1.61573	-2.05355
-0.697121	-1.83647	Train	C[NH2+]Cc1ccc2c(c1)c1ccccc1n2CC(F)F	1													-2.7554	-2.90226
0.927007	-1.64903	Train	NC(=O)c1cccc2c1C(=O)N(C1CC[NH2+]CC1)C2	1													-0.309409	-2.6122
0.841955	-2.36099	Train	CC1(F)CCCC1Nc1c(C(N)=O)cnn2cccc12	1													-1.75913	-2.96284
-0.41262	-2.77457	Train	CC1CCCCC1n1c(-c2ccc(/C=C(/C#N)C(=O)N(C)C)o2)nc2cnc3[nH]ccc3c21	1													-2.06469	-2.63144
2.12806	-3.0157	Train	Cc1c2c(n3c1CCC[NH2+]CC(C)Nc1cc-3ccc1C(N)=O)CC(C)(C)CC2=O	1													-2.30833	1.27286
0.485864	-1.8126	Train	Cc1nc(C)c(C(=O)Nc2nc(C[NH+]3CC(C)CC(C)C3)cs2)o1	1													-1.70912	-0.371027
1.57416	0.149149	Train	O=C(O)c1ccc(S)cc1C(=O)O	1													-1.71255	-2.58973
-8.50906	10.3228	Train	[H]/N=C(/N)NCCCC(NC(=O)C(CO)NC(=O)C1CCC[NH2+]1)C(=O)NC(C(=O)O)C(C)C	1													-1.2397	-1.77951
0.0438239	2.11867	Train	[NH3+]C(C(=O)O)C1CCC1C(=O)O	1													-0.420354	-1.91789
-0.266729	-1.36554	Train	COc1ccc(NC(=S)NCCCn2ccnc2)cc1OC	1													-1.89226	-1.98148
-2.77939	-0.854146	Train	CC(C)C[C@H]([NH2+][C@@H](C(=O)NCc1ccccc1)c1c(C(=O)NO)[nH]c2cc(Cl)ccc12)C(=O)NO	1													-2.96474	0.0886944
1.00846	0.117214	Train	CNC(=O)c1ccccc1Nc1ncnc(Nc2ccc(N3CCOCC3)cc2OC)n1	0.787879													-1.85178	-0.931323	0.996154
-0.723102	-1.77663	Train	Cc1sc2c(c1C)C(c1ccc(Cl)cc1)=NC(CC(=O)NCCOCCOCCNC(=O)CC1N=C(c3ccc(Cl)cc3)c3c(sc(C)c3C)-n3c(C)nnc31)c1nnc(C)n1-2	1													0.790715	9.72562
-0.475771	0.545751	Train	O=P(O)(O)C(CCCc1ccc(-c2ccccc2)cc1)S(=O)(=O)O	1													-0.748769	-1.77992
-0.139015	-1.2221	Train	C[C@@]1(c2nc3cccc(C(N)=O)c3[nH]2)CCC[NH2+]1	1													-3.7665	-3.3694
0.824281	-3.02492	Train	Cc1cccc2c(=O)[nH]c(CCC[NH+]3CC=C(c4ccc(F)cc4)CC3)nc12	1													-0.646261	-2.5853
0.962633	-1.20849	Train	O=C1CC=NC(=O)N1	1													-2.10286	-1.47932
15.3009	10.0106	Train	Nc1ncnc2c1ncn2C1OC(COP(=O)(O)O)C(OP(=O)(O)O)C1O	1													-3.01828	-2.44678
-3.1689	0.860239	Train	[H]/N=C(/N)c1cccc(CC(NC(=O)CNS(=O)(=O)c2ccc(C)cc2)C(=O)OC)c1	1													-2.99727	-8.79975
1.47949	-1.17104	Train	COc1cc2c(cc1OC)CN(S(N)(=O)=O)CC2	1													55.1967	0.920282
-2.89795	0.184312	Train	CSc1ccccc1C1CCCN1C(=O)CNC(=O)NCc1ccc2c(c1)C1CC(N2)C(O)CO1	1													-1.2371	-0.548749
-4.11869	3.98935	Train	CC(C)OC(=O)NC(Cc1ccccc1)C(=O)NC(CO)CC1CC[NH2+]C1O	1													-3.07643	1.53569
-1.64645	0.665416	Train	[NH2+]=c1[nH]c(=O)c2cc(CCCCCCC(=O)N[C@@H](CCC(=O)[O-])C(=O)[O-])[nH]c2[nH]1	1													-1.66466	-1.3558
0.518378	-2.72254	Train	COc1ccc(Cl)c(-c2nnc3c(C)nc4ccc(C(=O)NCC(C)C)cc4n23)c1	1													-1.86574	-2.98099
-0.0408038	-3.97061	Train	O=C(c1cc(Cc2n[nH]c(=O)c3ccccc23)ccc1F)N1CCN(C(=O)C2C=C2)CC1	1													-1.21838	-2.14565
0.383802	-5.34286	Train	CN(C(=O)c1c(F)cccc1Cl)c1ccc(-c2cc(C(N)=O)ccc2Cl)cc1OCC(F)(F)F	1													-2.53519	-3.53219
1.22293	-2.36937	Train	CO/N=C(\C(=O)NC1C(=O)N2C(C(=O)O)=C(COC(C)=O)CSC12)c1csc(N)n1	1													-1.11104	-2.18416
-9.06102	14.7135	Train	[H]/N=C(/N)NCCCC(NC(=O)C(C)[NH3+])C(=O)NC(C(=O)NC(CCCC[NH3+])C(=O)NC(CCC(N)=O)C(=O)NC(C(=O)NC(C)C(=O)O)C(C)O)C(C)O	1													-2.71116	-1.7784
1.35207	-0.556728	Train	CC1=CC(=O)NS(=O)(=O)O1	1													54.8231	0.439663
-2.69065	0.570682	Train	CCC([NH2+]C)C(=O)NC1CCCCC2CCC(C(O)[NH2+]C(c3ccccc3)c3ccccc3)N2C1=O	1													-1.75701	0.591262
-8.60733	11.9479	Train	CC(NC(=O)C([NH3+])Cc1ccc(O)cc1)C(=O)NCC(=O)NC(COP(=O)(O)O)C(=O)NC(C(=O)NC(CC(=O)O)C(=O)NC(CCC(=O)O)C(=O)NC(C=O)CC(N)=O)C(C)OP(=O)(O)O	1													-0.237766	-1.07535
-0.619118	0.617906	Train	CCc1sc2ncnc(NC(Cc3ccccc3)C(=O)O)c2c1-c1ccccc1C	1													-2.26283	-1.21287
1.36376	-1.36993	Train	Cc1ccc(S(=O)(=O)c2cc(C)nc(N)n2)cc1	1													-1.74528	1.52129
-0.831152	1.06755	Train	[NH3+][C@@H](Cc1c[nH]cn1)C(=O)[O-]	1													3.20996	-2.02046
1.34176	-0.981549	Train	NC(=[NH2+])NC(=O)c1nc(-c2cncnc2)c(N2CCCCCC2)nc1N	1													-2.95103	-4.41006
0.923619	-1.55704	Train	CC(=O)Nc1ccc2c(Nc3ccccc3)ncnc2c1	1													-2.62006	-1.85927
1.64656	-0.0415028	Train	CC1(C)OC2COC3(COS(N)(=O)=O)OC(C)(C)OC3C2O1	1													15.3863	-2.12932
0.739292	-1.49013	Train	O=C1C=C(c2cccc(O)c2)S(=O)(=O)N1	1													-0.845684	-2.87946
0.156516	-3.55559	Train	CCn1c(=O)c(=O)[nH]c2cc(C(=O)NC(c3cccc(F)c3)c3nccn3C)ccc21	1													-1.9986	-0.647065
-3.1689	0.860239	Train	[H]/N=C(/N)c1cccc(CC(NC(=O)CNS(=O)(=O)c2ccc(C)cc2)C(=O)OC)c1	1													-3.21613	-8.82091
2.14386	-1.2874	Train	Nc1nc(NC2CC2)cc(-c2cccc(Cl)c2Cl)n1	1													-0.547839	-0.673744
-8.47813	14.6367	Train	[H]/N=C(/N)NCCCC(NC(=O)C(CCCC[NH3+])NC(=O)C(CCSC)NC(=O)C(NC(=O)CNC(=O)C([NH3+])CC(=O)O)C(C)OP(=O)(O)O)C(=O)O	1													-0.817025	-1.77535
0.966366	-2.38632	Train	Nc1nc2c3ccccc3nc(Cc3ccc4c(c3)OCO4)n2n1	1													-2.31475	1.48113
0.579664	-1.94323	Train	CC([NH3+])C(=O)NC(CO)C(=O)NC(C(=O)NC(C=O)CO)C(C)O	0.591837													54.5936	0.546378	1
0.124107	-2.65939	Train	NS(=O)(=O)c1ccc(NC(=O)Nc2cccc([N+](=O)[O-])c2)cc1	1													56.0607	0.605776
1.36608	-2.61007	Train	Oc1ccc(-c2n[nH]c3cc(O)ccc23)cc1	1													-2.01606	1.00911
-0.422023	-2.69259	Train	Cc1nc2ccc(Cl)cc2c(-c2ccccc2)c1C(=O)O	1													0.667145	-1.09778
-4.39416	2.15529	Train	N#CC(O)C(CC1CCC[NH2+]C1O)NC(=O)C(Cc1ccccc1)NC(=O)CCc1ccccc1	1													-1.99118	0.193294
1.2696	-1.11014	Train	CC(C)(C)c1ccc(O)c(O)c1	1													-0.452145	-0.56591
3.40496	4.18809	Train	CC1(C)NC(=O)c2ccc(Nc3ccncn3)c(=O)n21	0.372881													-1.06689	-1.76474	1
1.43725	-2.1138	Train	COc1ccc(-n2cc(-c3ccc(S(N)(=O)=O)s3)nn2)cc1	1													4.39044	-1.32554
-0.370863	-6.7204	Train	Cc1ccc(C(=O)Nc2ccc(C[NH+]3CC[NH+](C)CC3)c(C(F)(F)F)c2)cc1C#Cc1cnc2cccnn12	1													-2.68786	-1.44081
-2.0212	0.421805	Train	O=C(O)CCCCNS(=O)(=O)c1ccc(Br)c2ccccc12	1													1.65591	-0.23155
-0.723192	-2.62963	Train	NC(=O)c1cccc(Cn2c3c(c4cccc(C(=O)O)c42)CCCCC3)c1	1													1.30709	-0.366112
4.26472	4.25617	Train	[H]/N=C1\NC(C)(c2cc(-c3cncnc3)c(F)cc2F)CC(c2c(C)noc2C)S1	0.676923													-3.04453	-2.23721	1
0.340839	0.0174749	Train	C/C=C(C)/C=C/C=C(C)/C=C/C1=C(C)CCCC1(C)C	1													0.844959	-1.97175
-3.78206	4.59178	Train	CC#CCC([NH3+])C(O)C(=O)NC(CO)C(=O)NC(CC(C)C)C(=O)OC	1													-2.37009	-0.514723
-3.17677	1.35639	Train	CC(=O)NC(Cc1ccc(P(=O)(O)O)c(P(=O)(O)O)c1)C(=O)NC1CCCCN(Cc2ccc(-c3ccccc3)cc2)C1=O	1													1.30327	-0.682322
-0.741639	-2.63933	Train	COc1ccc(Br)cc1S(=O)(=O)Nc1cc2c(cc1O)NC(=O)C(C)(C)O2	1													1.72419	8.67118
-1.54074	-1.16822	Train	C[NH2+]CC(O)C[NH+]1CCCc2ccccc2C1	1													-1.66307	-2.01216
1.2561	-0.18052	Train	Cc1cc(Br)c2c(CP(=O)(O)O)cc(=O)oc2c1	1													-0.361077	-2.9137
-0.751906	-1.68992	Train	CCN1C(NC(C)C)Nc2c(-c3cccnc3)csc2C1O	1													-2.21014	-2.22512
-0.138056	-1.17782	Train	N#Cc1ccc(N(Cc2ccc(OS(N)(=O)=O)c(Br)c2)n2cnnc2)cc1	1													55.314	1.24737
-1.76705	-0.522566	Train	COC(C(=O)NCCOc1c(C)cc(C)cc1C)C(O)C(O)C(O)/C=C/C(C)(C)C	1													-1.94844	-0.0255356
0.243149	2.03467	Train	[NH3+]CCCC[NH3+]	1													-0.892354	-2.91379
-0.216047	-1.83354	Train	NS(=O)(=O)c1c(F)c(F)c(S(=O)(=O)CCO)c(NC(c2ccccc2)C(O)c2ccccc2)c1F	1													14.1399	-0.732618
13.4317	8.54196	Train	CC(C)c1cc(Nc2nc(C(=O)N3CC[NH2+][C@H](C)C3)nc3ccc(Cl)cc23)[nH]n1	0.80597													-4.01375	-3.29176	1
7.46352	2.8735	Train	OCC1OC(n2cnc3cc(Cl)c(Cl)cc32)C(O)C1O	1													-1.78908	-4.38391
0.604768	3.79186	Train	CCC(C)C1NC(=O)C(COP(=O)(O)O)NC(=O)C(CCSC)NC(=O)CSCC(C(N)=O)NC(=O)C(C)NC(=O)C(C(C)C)NC(=O)C(Cc2ccc(OP(=O)(O)O)cc2)NC1=O	1													-2.16964	-1.70111
2.86984	2.67779	Train	O=P(O)(O)OC1C(OP(=O)(O)O)C(OP(=O)(O)O)C(OP(=O)(O)O)C(OP(=O)(O)O)C1OP(=O)(O)O	1													-0.866165	-2.3931
-2.77919	2.88587	Train	[H]/N=C(/N)N1CCCC(CC(CO)NC(=O)CN2CCCC([NH3+])C2=O)C1	1													-3.31129	-9.27188
-8.50143	13.1382	Train	[H]/N=C(/N)NCCCC(NC(=O)C(C)[NH3+])C(=O)NC(C(=O)NC(CC)C(=O)NC(CCC(N)=O)C(=O)O)C(C)O	1													-0.950674	-0.91578
-1.93974	0.16249	Train	CNC(=O)C(NC(=O)c1ccc(-c2ccc(CSC3=NC(=O)C4CCCC4=N3)cc2)o1)C(C)C	1													-1.19384	-1.45411
-1.09954	-1.21041	Train	CCNC(=O)Nc1nc(CO)c(-c2ccc[nH]2)s1	1													-1.19877	-0.244312
-1.16681	-0.531908	Train	C=CCc1cc(-c2ccccc2)ccc1OCCC[NH2+]C(C)C	1													-1.02022	-1.96003
0.100881	-0.479143	Train	NS(=O)(=O)c1ccccc1	1													55.9945	0.845647
-4.14702	1.99285	Train	CSCCC(NC(=O)NCc1ccc(N)cc1)C(=O)N1CCCC1c1ccccc1SC	1													-1.18302	-0.259507
-0.606814	-2.09751	Train	O=C(O)c1c(N2CCCCC2)nc2c(Cl)cc(Cl)cc2c1-c1ccccc1	1													0.437969	-0.419509
0.212532	1.85062	Train	CCC(/C=C/P(=O)(O)OC)C(C(C)=O)C(=O)OC	1													-2.5751	-1.3974
-2.24365	-0.691632	Train	CC(C)C(Nc1nc(Nc2cccc(C[NH3+])c2)c2ccccc2n1)C(=O)O	1													-2.33056	-1.91792
-1.73527	-1.08497	Train	CN(Cc1cc(C(CC(=O)O)c2ccc3c(c2)nnn3C)ccc1Cl)S(=O)(=O)c1ccccc1	1													-1.75063	-1.90821
-2.6604	-0.338362	Train	CCC1CCCCC1(O)C(=O)C(=O)N1CCCCC1C(=O)OC(CCc1ccc(OC)c(OC)c1)c1cccc(OCC(=O)O)c1	1													-1.70667	-0.67528
-6.83805	5.47011	Train	CC(=O)N1CCCC1C(=O)NC(C)C(=O)N1CCCC1C(=O)NC(Cc1ccccc1)C(=O)O	1													-2.89356	-0.215812
0.812397	1.24245	Train	CCCCCCCCCCOS(N)(=O)=O	1													55.4411	0.834821
1.34042	-3.27019	Train	Cc1cc2c(cc1N1C(=O)c3cccc4cccc(c34)C1=O)n(C)c(=O)n2C	1													-1.78906	-2.15257
-0.672701	-0.959958	Train	NS(=O)(=O)NCC1=CS(=O)(=O)c2ccccc21	1													55.6572	0.934491
-8.14335	11.1892	Train	[H]/N=C(/N)NCCCC(NC(=O)C(C)[NH3+])C(=O)NC(C(=O)NC(CCCCC(C)(C)C)C(N)=O)C(C)O	1													-2.18099	-1.42065
1.43782	-1.15205	Train	O=C1C=CC(c2oc3cc(O)c(O)c(O)c3c(=O)c2O)=CC1O	1													-3.33163	-3.2195
-0.169987	-0.451163	Train	O=C(Cc1cccs1)NC(B(O)O)c1cccc(C(=O)O)c1	1													-1.32064	-1.5614
-0.214577	-2.79335	Train	CCc1oc2cc(S(=O)(=O)Nc3ccc(S(N)(=O)=O)cc3)ccc2c1C(=O)c1cc(Br)c(O)c(Br)c1	1													-0.0336651	-2.71082
0.346901	-0.610212	Train	O=C(O)c1ccc(/C=N/OCCO/N=C/c2cc(=O)[nH]c(=O)[nH]2)cc1	1													-2.04032	-2.29038
-0.844182	3.15357	Train	[NH3+]C(CC(=O)O)C(=O)O	1													-0.571013	-0.981369
-9.15065	9.24419	Train	[H]/N=C(/N)NCCCC(NC(=O)C1CCCN1C(=O)CNC(=O)C1CCCN1C(=O)C1CCC[NH2+]1)C(=O)NCC(=O)N1CCCC1C(=O)N1CCCC1C(=O)NCC(=O)O	1													1.14528	-1.70813
-4.60503	3.12939	Train	CC(/C=C/C(=O)C=O)NC(=O)C(Cc1ccccc1)NC(=O)OCc1ccccc1	1													-1.11934	-0.868301
-3.36109	-0.428027	Train	C=CC1CC1(NC(=O)C1CC(Oc2nccc3ccc(Br)cc23)CN1C(=O)C(C)NC(=O)CC)C(=O)NS(=O)(=O)C1CC1	1													-1.22832	-1.42404
-2.47502	-1.28211	Train	CC(=O)N/C(=C\c1ccc(CC(=O)O)c(CO)c1)C(=O)NC1CCCCN(Cc2ccc(-c3ccccc3)cc2)C1=O	1													1.33861	-0.70928
-1.45556	-1.2349	Train	COC1CC/C=C/c2cccc(c2)C(C)OC(=O)C2CCCN([NH2+]2)C(=O)C(Cc2cccc(O)c2)NC(=O)C(C(C)C)NC(=O)C1C	1													-1.19656	-1.72907
0.199231	-1.16316	Train	CN1C(=O)NS(=O)(=O)c2ccccc21	1													54.8188	0.712366
0.922956	-1.51473	Train	Cc1nc2c(c(=O)[nH]1)CSCC2	1													-3.65066	-3.72933
-1.87189	-1.19475	Train	O=NC(=O)CN(CCO)S(=O)(=O)c1ccc(-c2ccccc2)cc1	1													-1.23811	-0.726641
0.305596	-2.78963	Train	NC(=[NH2+])c1ccc2[nH]c(-c3ccccc3O)nc2c1	1													-2.7507	-9.43955
0.100881	-0.479143	Train	NS(=O)(=O)c1ccccc1	1													54.6892	0.782126
6.56174	5.29233	Train	[H]/N=c1\ccn(C2OC(CO)C(O)C2OP(=O)(O)O)c(=O)[nH]1	1													-3.87171	-3.61007
-1.58529	-2.20209	Train	O=C(O)Cc1cccc(NS(=O)(=O)c2cccc(Cl)c2O)c1	1													-0.23852	-1.1065
0.810734	-4.46707	Train	COc1cnc(COc2ccc(F)c(F)c2)cc1-c1cc2c([nH]1)CCNC2=O	1													-2.85629	-1.17243
-2.3497	2.74591	Train	CC(C)C(NC(=O)OCc1ccccc1)P(=O)(O)OC(C(=O)O)c1cccc(C[NH3+])c1	1													-0.661195	-0.706281
17.5623	11.4296	Train	Nc1ncnc2c1ncn2C1OC(COP(=O)(O)OP(=O)(O)OP(=O)(O)OP(=O)(O)OP(=O)(O)OCC2OC(n3cnc4c(N)ncnc43)C(O)C2O)C(O)C1O	1													-1.2077	-2.36201
-0.955584	-1.44451	Train	CC(C)n1c(=O)n(CC2CC2)c(=O)c2cc(NC(=O)N3CCOC(C(=O)Nc4ccc(C#N)c(Cl)c4)C3)ccc21	1													-3.05423	-2.70624
-3.94789	2.13397	Train	CCN(CC[NH3+])c1cc(C)c(OCC(=O)NC(Cc2ccccc2)C(O)C(=O)N2CSC(C)(C)C2C(=O)NC2c3ccccc3CC2O)c(C)c1	1													-2.92507	1.71491
-0.48368	-1.03823	Train	CN1C(=O)CC(c2ccccc2)Nc2ccccc21	1													0.795468	9.67979
0.0112176	0.485693	Train	CC1=C(/C=C/C(C)=C/C=C/C(C)=C/C(=O)O)C(C)(C)CCC1	1													-1.62114	-1.8006
0.347649	0.341061	Train	[H]/N=N\c1ccc(/C(N)=N/[H])cc1	1													-2.9369	-4.54906
0.570015	-4.50137	Train	O=C1CCCN1c1cccc(NS(=O)(=O)c2ccc(F)c(Cl)c2)c1	1													1.31852	9.4754
-0.392443	-1.40589	Train	CCC(=O)N1CCc2n[nH]c(-c3ccccc3)c2C1	1													-1.52035	0.959069
-2.00188	-1.08251	Train	CC(=O)N1CCCC(C2(Cc3cccc(Cl)c3)C(=O)Nc3cc(Cl)ccc32)C1	1													-3.23464	-0.731351
-3.03625	1.52233	Train	CCCCC(CN(O)C=O)C(=O)NC(C(=O)N(C)C)C(C)(C)C	1													-1.83368	-0.948175
6.59404	3.85783	Train	[NH2+]=c1ccn([C@@H]2O[C@H](CO)[C@@H](O)[C@H]2O)c(=O)[nH]1	1													-1.44873	-2.48829
9.51641	4.65709	Train	OCC1OC(n2cnc3cncnc32)C(O)C1O	1													-1.90289	-1.78352
-0.0219889	-2.51016	Train	COc1cc2ncnc(N3CCCC(c4ccccc4)C3)c2cc1OCCc1ccc2ccccc2n1	1													-3.28239	-1.63187
-0.133638	-3.33977	Train	CC[C@@H]1C(=O)N(C)c2cnc(-c3ccc[nH]3)nc2N1C1CCCC1	1													-1.69867	-2.7561
3.00685	-1.49569	Train	COc1ccc(-c2oc3c(CC=C(C)C)c(O)cc(O)c3c(=O)c2OC2OC(C)C(O)C(O)C2O)cc1	1													-2.35318	-2.23079
0.240194	-2.55351	Train	O=C1CCCCC/C=C/CCOC(=O)c2c(O)cc(O)c(Cl)c2C1	1													-3.37327	-0.256464
7.50608	5.02504	Train	O=c1ccn(C2OC(CO)C(O)C2OP(=O)(O)O)c(=O)[nH]1	1													-3.80455	-3.66312
0.718853	-1.42316	Train	CC(=O)OCC1=C(C(=O)O)N2C(=O)C(NC(=O)Cc3cccs3)C2SC1	1													-0.944755	-2.10563
9.95019	5.20524	Train	O=c1c2ncn3c2ncn1C1OC(COP(=O)(O)OP(=O)(O)OCC2=C(O)C(O)C3O2)C(O)C1O	1													-3.11243	-3.07366
4.20023	4.88726	Train	OCC(O)C(O)C(OC1OC(CO)C(OC2OC(CO)C(OC3OC(CO)C(O)C(O)C3O)C(O)C2O)C(O)C1O)C(O)CO	1													-0.932072	-1.43744
-1.11984	-2.25488	Train	Cc1cccc(-c2nc(C(=O)O)c(-c3cccc(Cl)c3)n2-c2cc(Cl)ccc2C)c1	1													-2.80264	-0.311543
-1.29695	3.12886	Train	[NH3+]CCCCCC(C[SeH])C(=O)O	1													-0.36022	-1.6412
0.83003	-0.662389	Train	O=P(O)(O)C(F)(F)c1ccc2ccc(C(F)(F)P(=O)(O)O)cc2c1	1													-1.02676	-2.89272
-0.551306	-4.18593	Train	Cc1cc(C(=O)O)ccc1NC(=O)C(C1CCCCC1)n1c(-c2ccc(Cl)cc2)nc2cc(F)c(F)cc21	1													-3.38903	-0.765052
0.167725	-1.3434	Train	CCc1cccc2c(C3CC[NH2+]CC3)c[nH]c12	1													-2.89512	-2.66992
-3.09694	2.71325	Train	CCOC(=O)CCC(CC1CCNC1=O)NC(=O)C(CC(=O)C([NH3+])C(C)C)Cc1ccc(F)cc1	1													-3.06004	1.22146
1.93641	-1.44625	Train	Cc1cnn(-c2nccc3c(=O)[nH]cnc23)c1	1													-1.74351	-2.52809
10.6824	7.1527	Train	Nc1nc2c(ncn2C2OC(CO)C(O)C2OP(=O)(O)O)c(=O)[nH]1	1													-1.51936	-2.65725
0.942512	-0.380984	Train	CC1(C)OC2COC3(CNS(N)(=O)=O)OC(C)(C)OC3C2O1	1													55.0249	0.927854
7.55717	5.07351	Train	CC(NC(=O)c1cc(C(=O)NC(Cc2ccccc2)C(O)C[NH2+]C2CC2)cc(N(C)S(C)(=O)=O)c1)c1ccccc1	1													-1.09368	-1.8282	1
-0.168543	-1.4372	Train	C=C1CC(=O)N(C)c2cc(NS(C)(=O)=O)ccc21	1													-2.07618	-1.61584
-0.655729	0.35773	Train	CCCCCNS(=O)(=O)c1cc(S(N)(=O)=O)ccc1C(=O)O	1													55.4448	0.878563
-3.58102	0.0144124	Train	CC(C)CC1NC(=O)CC(O)C(CC(C)C)NC(=O)C(NC(=O)C(Cc2cccc3ccccc23)Cc2cccc3ccccc23)CCC(=O)NCc2cccc(c2)CNC1=O	1													-1.14094	0.268283
-10.6587	14.6472	Train	[H]/N=C(/N)NCCCC(NC(=O)C(NC(=O)C(CC(=O)O)NC(=O)C([NH3+])CCC(N)=O)C(C)O)C(=O)NC(CC(C)C)C(=O)O	1													-1.47347	-2.29512
-0.883379	-1.21992	Train	NS(=O)(=O)c1nnc(NS(=O)(=O)c2ccccc2)s1	1													55.3974	1.07257
-0.730266	-2.43693	Train	[H]/N=C(\N)c1ccc(O)c(CN2CCC(NS(=O)(=O)c3cc4ncccc4s3)C2=O)c1	1													-2.63871	-9.42204
-1.05638	0.0401483	Train	O=C(NCC1CCC(C(=O)O)CC1)OCc1ccccc1Cl	1													-1.42502	-1.29978
-0.813873	-1.62354	Train	CO[C@H]1CCCN(C(=O)c2n[nH]c3cc(O)c(C(=O)N(C)c4ccc(N5CCOCC5)cc4)cc23)C1	1													-2.40621	1.38836
2.93519	0.782017	Train	CNc1c(F)c(F)c(-c2cn(C3C(O)C(CO)OC(Sc4ccc(C)cc4)C3O)nn2)c(F)c1F	1													-0.798356	-1.35779
-9.64719	7.10238	Train	CC[C@H](C)[C@H](NC(=O)[C@H](CCC(=O)[O-])NC(=O)[C@H](Cc1ccc(O)cc1)NC(=O)[C@H](CC(C)C)NC(=O)[C@H](Cc1c[nH]c2ccccc12)NC(=O)C[NH3+])C(=O)N[C@H](C=O)CO	1													-1.83192	-0.750247
-1.35029	1.51861	Train	CC(C)C1NC(=O)C2(C)CSC(=N2)c2csc(n2)CNC(=O)CC(/C=C/CCS)NC1=O	0.763158													-2.63431	-1.57383	1
-0.506856	-2.49072	Train	Cc1ccccc1C(=O)N1CC[NH+](Cc2ccc(F)cc2)CC1	1													-1.12569	-1.51471
17.166	10.7099	Train	Cc1cn(C2CC(OP(=O)(O)OP(=O)(O)OCC3OC(n4cnc5c(N)ncnc54)C(O)C3OP(=O)(O)O)C(COP(=O)(O)O)O2)c(=O)[nH]c1=O	1													-4.28473	-3.82174
-0.242673	-2.14978	Train	O=C1NC(=O)C(c2ccc(Oc3ccccc3)cc2)([NH+]2CCN(c3ncccn3)CC2)C(=O)N1	1													-0.685809	-2.61388
1.93448	2.17535	Train	O=C(COP(=O)(O)O)NO	1													-1.07438	-1.24027
-0.535457	-1.18137	Train	Cn1c(=O)c(C(=O)NCC(=O)O)c(O)c2ccccc21	1													-1.19569	-1.89518
0.53101	-2.68996	Train	COc1ccc([C@@H](C)c2cc(-c3sc(C)nc3C)[nH]n2)cc1	1													0.919017	-0.542041
0.778844	-0.926694	Train	CCN1c2cc(N)ccc2-c2ccc(N)cc2C1c1ccccc1	1													0.0519072	-1.11085
-1.4858	-1.28013	Train	COC1CC/C=C/c2cccc(c2)COC(=O)C2CCCN([NH2+]2)C(=O)C(Cc2cccc(O)c2)NC(=O)C(C(C)C)NC(=O)C1C	1													-1.29848	-1.99023
-2.53665	0.487258	Train	COC(=O)/C=C/C(=O)NC(Cc1ccc(O)c(Cl)c1)C(=O)O	1													54.5761	1.09768
-6.68989	7.45391	Train	CC(C)CC(NC(=O)C1CCCN1C(=O)C([NH3+])CCCC[NH3+])C(N)=O	1													-3.23281	0.510346
4.30625	2.84941	Train	N=c1ccn([C@@H]2O[C@H](CNC(=O)Cc3nc4ccccc4[nH]3)[C@@H](O)[C@H]2O)c(=O)[nH]1	1													-2.3385	-1.90271
-0.65407	2.68036	Train	O=C(O)CCC(O)C(=O)O	1													-1.50441	-2.07819
-1.99722	-2.05853	Train	COC(=O)Nc1ccc(-c2ccnc(C(Cc3ccccc3)NC(=O)C3CCC(C[NH3+])CC3)c2)cc1	1													-1.934	-0.680269
0.600187	-1.17465	Train	CN1N=C/C(=N\C2CC(c3ccccc3)C[NH+](C)C2)C(Br)C1=O	1													-1.96855	-2.30399
0.0846282	-0.834687	Train	COc1ccc(C(N)=O)c[n+]1C	1													-1.37465	-1.80217
-2.25463	-0.754844	Train	[H]/N=C(/N)c1cccc(Cn2c(C(=O)NCc3cc(C)cc(C)c3)cc3c(C)cccc32)c1	1													-3.54906	-4.41977
-0.281961	-0.796292	Train	O=C(NO)c1ncc(-c2ccccc2Cl)o1	1													-2.00106	-1.51963
-2.01442	3.44369	Train	CC([NH2+]C(CCC[NH3+])C(=O)O)C(=O)O	1													-1.67126	-1.71487
-0.224216	-2.58983	Train	Cc1noc(C)c1C1=CN(Cc2ccccc2)C(O)=CC1	1													0.728734	9.95917
1.00846	0.117214	Train	Cc1ncoc1-c1ccc(CNC(=O)C2CC(O)CN2C(=O)CC(C)(C)C)cc1	0.703125													-1.89131	-0.91895	1
0.624282	-2.976	Train	Cc1onc(-c2ccccc2Cl)c1C(=O)NCB(O)O	1													-1.37801	-2.004
0.919061	-2.07446	Train	CC(=O)NC1C(O)OC(CO)C(O)C1O	1													-1.21398	-1.96278	0.623431
-0.103722	-1.81304	Train	O=C1c2ccccc2C(=O)c2c(O)c(O)cc(O)c21	1													-0.99679	-2.59535
-8.64449	6.43219	Train	[H]/N=C(/N)NCCCC(NC(=O)C(NC(=O)C(Cc1cscn1)NC(=O)CCc1ccccc1)C(C)C)C(O)c1nc2ccccc2s1	1													-2.68345	-1.43936
0.446657	-0.73005	Train	C=C1C(O)C2OC3(CCC(/C=C/C(C)C4CC(C)=CC5(OC(CC(C)(O)C(=O)O)CCC5O)O4)O3)CCC2OC1C(O)CC(C)C1OC2(CCCCO2)CCC1C	1													-2.78098	-1.55862
0.281504	-0.951341	Train	Nc1ccc2c(c1)S(=O)(=O)NC2=O	1													54.7764	1.04751
-0.88994	-0.424784	Train	O=C(CC1Sc2ccccc2NC1=O)NO	1													-1.2093	-1.03613
9.15353	6.07627	Train	O=C1CCN(C2OC(COP(=O)(O)OP(=O)(O)O)C(O)C2O)C(=O)N1	1													-2.03182	-2.88809
-5.10685	7.87151	Train	CC([NH3+])C(=O)NC(CCC(=O)O)C(=O)NC(C(=O)NC(C(=O)O)C(C)C)C(C)C	1													-0.415177	-0.25233
-5.67743	-0.869205	Train	COc1cc(C(=O)NC(Cc2ccccc2)C(O)CN(CCc2ccc3c(c2)OCO3)C(=O)CCN2C(=O)c3ccccc3C2=O)cc(OC)c1OCc1ccccc1	1													-3.15607	1.92664
4.07004	2.3741	Train	O=[N+]([O-])c1ccccc1OC1OC(CO)C(O)C(O)C1O	1													-0.632967	-1.49361
0.937038	-1.30439	Train	Oc1cccc(O)c1	1													54.7195	0.473063
0.183263	-1.01565	Train	CCC1CC1(NC(=O)C1CC2CN1C(=O)C(C(C)(C)C)NC(=O)OC1CC1CCCCCc1nc3ccc(OC)cc3nc1O2)C(=O)NS(=O)(=O)C1C=C1	1													-2.46704	-3.04367	0.99005
-8.70256	14.3874	Train	[H]/N=C(/N)NCCCC(NC(=O)C(C)[NH3+])C(=O)NC(C(=O)NC(CCCC[N+](C)(C)C)C(=O)NC(CCC(N)=O)C(=O)NC(C(=O)NC(C)C(=O)O)C(C)O)C(C)O	1													-3.45898	-0.659726
0.163945	-2.61484	Train	CCS(=O)(=O)c1ccc(CC(=O)Nc2cc(-c3cccnc3OCc3cccc(C#N)c3)cs2)cc1	1													-2.43654	-2.84666
-0.473896	-0.349285	Train	NS(=O)(=O)c1ccc(C(=O)O)c(S(=O)(=O)NCCc2ccccc2)c1	1													55.4483	1.15748
4.64891	2.5263	Train	COc1cccc(C(=O)NC2C(NC(C)=O)OC(CO)C(OC3OC(CO)C(O)C(O)C3O)C2O)c1	1													-0.64624	-1.48364
2.52439	-2.40073	Train	Nc1ncc(-c2ccc(CCO)cc2)nc1C(=O)Nc1cnccc1N1CCOCC1	1													-3.153	-2.65076
-1.53914	-3.48408	Train	CN(C)S(=O)(=O)c1cc(NC(=O)CN2C(=O)NC3(CCCc4ccccc43)C2=O)ccc1Cl	1													-1.8425	-1.74363
-0.357254	-3.08224	Train	O=C(O)CSc1nnc(-c2sc3ccccc3c2Cl)n1-c1ccccc1	1													-2.66338	-0.293086
-1.21698	-3.56257	Train	O=C(O)c1ccc2c(c1)N(CC1CCC1)CC1(CCc3cc(Cl)ccc31)CO2	1													-2.16246	-1.52373
-0.0657507	-3.26612	Train	O=C1NC(=O)C(c2cccc(Cl)c2)=C1Nc1ccc(O)c(Cl)c1	1													0.93407	9.13052
-0.834897	-1.90695	Train	COc1c(O)cc2oc3cc4c(c(O)c3c(=O)c2c1CCC(C)C)CCC(C)(C)O4	1													-0.0424363	0.953537
4.91862	3.82617	Train	COC1OC(CO)C(OC2OC(CO)C(SC3OC(CO)C(SC4OC(CO)C(O)C(O)C4O)C(O)C3O)C(O)C2O)C(O)C1O	1													-1.19163	-2.2661
-0.0195447	1.44582	Train	O=C(O)CC(O)(CC(=O)O)C(=O)O	1													-1.1098	-2.49946
-2.4066	-1.68544	Train	O=C(NCCS(=O)(=O)c1ccccc1)c1nc(C2CCCN2C(=O)CSc2ccccc2Cl)[nH]c(=O)c1O	1													-4.27944	-0.317719
-0.299965	0.221449	Train	[NH3+]CCc1ccccc1	1													-2.4129	-4.87998
1.55827	-0.183508	Train	Cc1cc2c(cc1C)N(CC(O)C(O)C(O)COP(=O)(O)O)c1[nH]c(=O)[nH]c(=O)c1N2	1													-2.31746	-2.24484
1.26221	-1.37252	Train	Nc1nc2c3ccccc3nc(Cc3cc(O)cc(O)c3)n2n1	1													-2.21625	1.10621
0.861361	-2.41518	Train	O=CC1C=NC(C(=O)O)=CSC1c1cn2c(n1)COCC2	1													-1.31656	-0.232386
-1.84993	-1.52038	Train	CNc1nc2ccc(-c3c(C)ccc(C(=O)c4c(-c5ccccc5)n(C)n(-c5ccccc5)c4=O)c3N)cc2s1	0.694444													0.446522	-0.852986	1
0.934051	-4.38384	Train	CC1(C)CC(=O)Nc2cc(NC(=O)c3cc(-c4ccc5nc(N)ncc5c4)ccc3F)ccc21	1													-3.47881	-2.05802
-4.62962	6.59419	Train	[H]/N=C(/N)NCCCC([NH2+]C(C)C(=O)O)C(=O)O	1													-1.78675	-1.6993
1.75944	-2.71978	Train	COc1cc(-c2nc(C)nc3[nH]c(C)c(C#N)c23)c(Cl)cc1Cl	1													-2.41116	1.01426
0.103867	0.338822	Train	[NH3+]CCc1cnc[nH]1	1													54.5559	0.484051
0.733361	-1.52304	Train	CC(C)Nc1ccc2cnn(-c3cncc(-n4ccc(CC(=O)O)c4)n3)c2c1	1													54.6931	0.546902	0.991018
-1.87392	1.59884	Train	CC(C)C(NS(=O)(=O)CCCc1ccccc1)P(=O)(O)CC(C(=O)O)c1cccc(C[NH3+])c1	1													-0.461571	-1.06032
0.134117	-0.650708	Train	O=C1CNC(=O)N1	0.37931													54.7926	0.62097	1
-1.04378	-0.0419431	Train	COc1ccc(S(=O)(=O)NC(C)C(=O)O)cc1	1													0.677024	0.188098
-10.3868	14.8294	Train	[H]/N=C(/N)NCCCC(NC(=O)C(C)NC(=O)C(NC(=O)C([NH3+])CCC(N)=O)C(C)O)C(=O)NC(CCCC[N+](C)(C)C)C(=O)NC(C=O)CO	1													-1.48909	-0.52553
-0.0767301	-1.47464	Train	O=C(CC(c1ccccc1)c1ccccc1)Nc1nc2ccccc2s1	1													-0.77182	-1.15495
0.796605	0.266647	Train	Cc1ccc(NC(=O)c2ccc(C[NH+]3CC[NH+](C)CC3)cc2)cc1Nc1nccc(-c2cccnc2)n1	1													-0.976395	-0.698433	1
2.89055	0.337081	Train	OC1C[NH2+]CCC1OC1OCC(O)C(O)C1O	1													-1.82888	-2.93692
0.903548	0.862506	Train	O=C(O)c1cn(CB(O)OP(=O)(O)O)nn1	1													-0.901098	-0.905919
3.06427	2.65053	Train	O=P(O)(O)OCC(O)C1OC(O)(CO)C(O)C1O	1													-2.60192	-2.45321
5.02898	4.40108	Train	OCC1OC(OCC2OC([NH2+]O)C(O)C2O)C(O)C1O	1													-0.741776	-1.70399
1.09456	-2.67792	Train	CCCNC(=O)Nc1cccc(C)n1	0.344828													-1.92609	1.4304	1
5.46947	4.84651	Train	OCC1OC(OC2C(CO)OC(OC3C(CO)OC(O)C(O)C3O)C(O)C2O)C(O)C(O)C1O	1													-2.22302	-1.96059
-0.870238	2.88206	Train	C[NH+](C)CCCCC([NH3+])C(=O)O	1													0.291521	-1.64871
-6.97383	9.14364	Train	CC(O)C(NC(=O)C1CCCN1C(=O)C([NH3+])COP(=O)(O)O)C(=O)NC(Cc1ccccc1)C(=O)O	1													-2.29293	0.0195667
2.12091	-0.838001	Train	O=C(c1ccc(Oc2ccccc2)cc1Cl)c1c[nH]c2ncnc(N[C@@H]3CC[C@@H](CO)OC3)c12	1													-3.68128	-2.43681
2.77321	1.0188	Train	OC1COC(OC2COC(OC3COC(OC4COC(OC5COC(O)C(O)C5O)C(O)C4O)C(O)C3O)C(O)C2O)C(O)C1O	1													-1.9508	-0.473072
4.03187	3.19299	Train	COC1OC(CO)C(SC2OC(CO)C(SC3OC(CO)C(SC4OC(CO)C(SC5OC(CO)C(O)C(O)C5O)C(O)C4O)C(O)C3O)C(O)C2O)C(O)C1O	1													-1.1414	-2.15889
-1.96155	-1.09248	Train	[H]/N=C1/NC(C)(C(C)C)CC(=O)N1Cc1cccc(N2CC(c3ccccc3)CC2=O)c1	1													-2.55954	0.625166
5.46947	4.84651	Train	OCC1OC(OC2C(CO)OC(O)C(O)C2O)C(O)C(O)C1O	1													-1.473	-1.57769
-1.54728	-0.580367	Train	CCn1ccn(C(=O)NC(C(=O)NCB(O)O)c2ccc(O)cc2)c(=O)c1=O	1													-1.31343	-0.498702
0.726818	-0.538736	Train	[NH3+]C1CCC(O)CC1	0.411765													-0.195468	-1.51568	1
1.41944	0.223464	Train	CC1(C)CCC(C)(C)c2cc(/C(=N/O)c3ccc4cc(C(=O)O)ccc4c3)ccc21	0.75													-2.73495	-9.16771	1
0.322702	0.885149	Train	CSc1ccccc1C1CCCN1C(=O)CNC(=O)NCc1ccc(N)cc1	0.745763													-2.0582	-2.32519	1
0.764164	1.6993	Train	Nc1ncnc2c1ncn2C1OC2COP(=O)(O)OC3C(COP(=O)(O)OC2C1O)OC(n1cnc2c(N)ncnc21)C3O	1													-0.232957	-2.13965	0.983333
-6.74145	8.84805	Train	[H]/N=C(/N)NCCCC(C=O)NC(=O)C(CC(C)C)NC(=O)C([NH3+])CC(C)C	1													-2.40267	-3.24705
-3.49574	4.32876	Train	CC(=O)NC(Cc1ccc(OP(=O)(O)O)cc1)C(=O)NC1(C(=O)NC(CC(N)=O)C(N)=O)CC1	1													-0.850328	-1.05386
0.727412	-1.44448	Train	CNc1nc2cc3c(=O)[nH]c(=[NH2+])[nH]c3c(CCO)c2[nH]1	0.529412													-2.7077	-2.23008	1
-0.798089	0.146086	Train	CN1CC(C(=O)NCCCNC(=O)c2ccc(F)cc2)CCC1=O	1													-2.60408	-1.63706
0.88721	-1.54448	Train	CCc1sc2ncnc(OC(Cc3ccccc3)C(=O)O)c2c1-c1cc(N2CC[NH+](C)CC2)c(O)c(Cl)c1C	1													-2.56284	-0.876221
0.291408	-1.18863	Train	COc1cc(Br)cc2cc(C(=O)O)oc12	1													-3.35801	-3.02167
0.172946	-1.88409	Train	Cc1c(Cl)cccc1NC(=O)CCCn1nc(C)c2c(C)n(-c3ccccc3)nc2c1=O	1													-1.65677	-0.84277
-9.68561	15.3904	Train	[H]/N=C(/N)NCCCC(NC(=O)C(C)[NH3+])C(=O)NC(C(=O)NC(CCCC[NH3+])C(=O)NC(CCC(N)=O)C(=O)NC(C(=O)NC(C)C(=O)NC(C)C(=O)O)C(C)O)C(C)O	1													-3.37027	-0.399265
-0.253418	-1.30027	Train	[NH2+]=c1[nH]c(=O)c2nc(CNc3ccc(C(=O)N[C@@H](CCC(=O)[O-])C(=O)[O-])cc3)cnc2[nH]1	1													-1.78679	-3.19967
0.0100897	-1.08729	Train	OC[NH+](O)CCCc1ccccc1	1													0.416189	-1.61525	1
5.09893	3.9261	Train	OCC1OC(OCC2OC(OC3(CO)OC(CO)C(O)C3O)C(O)C(O)C2O)C(O)C(O)C1O	1													-0.929189	-2.0475
0.0424866	-0.749631	Train	CCc1c(C(=O)Nc2cc(S(=O)(=O)N(CC)CC)c(C)cc2O)[nH]c(C)c1C(C)=O	1													0.994953	10.0611
-0.666835	0.512626	Train	[H]/N=C(\N)c1ccccc1	1													-2.82944	-9.32357
0.199663	1.31632	Train	[NH3+]CCC[NH2+]CCCC[NH2+]CCC[NH3+]	1													54.6073	0.490258
0.344069	-1.79707	Train	CNC(=O)c1ccccc1OC1CCOCC1	1													-2.76267	0.256084
0.909869	-1.37701	Train	NS(=O)(=O)c1ccc2oc(NC(=O)c3ccccc3)nc2c1	1													55.5627	0.830767
-3.89861	7.04548	Train	CC([NH3+])C(=O)NC(C(=O)NC(C)C(=O)NC(C)C(=O)O)C(C)O	1													-1.27459	-1.34346
-4.51245	2.8871	Train	CCC(C)C(BO)NC(=O)C(C)NC(=O)OCc1ccccc1	1													-2.60297	-1.39093
3.08608	3.58368	Train	OCC1OC(SC2OC(CO)C(O)C(O)C2O)C(O)C(O)C1O	1													-0.579533	-1.40551
4.03092	3.70218	Train	OCC1OC(O)C(O)C1O	1													-0.5939	-1.59804
1.61936	0.105762	Train	CC(C)Cn1c(=O)n(C)c(=O)c2[nH]cnc21	1													-3.14328	-1.55647
0.366008	-1.71635	Train	O=C(c1ccc(O)cc1)N1CCOCC1	1													-1.97739	1.28234
1.90437	-3.04329	Train	Oc1ccc(-c2nc(-c3ccncc3)c(-c3ccc(F)cc3)[nH]2)cc1	1													0.702476	9.19601
0.770437	-1.52872	Train	NC(=O)c1ccc2nc(N)sc2c1	1													-2.87158	-1.94301
-1.66975	-0.115554	Train	COC(C(=O)NC1Cc2ccccc2C1)C(O)C(O)C(O)/C=C/C(C)(C)C	1													-1.94978	0.350902
0.107573	-2.30589	Train	NC(=[NH2+])c1ccc2[nH]c(-c3cccc(-c4ccccc4)c3O)cc2c1	1													-2.62723	-4.46102
3.77664	1.76404	Train	Cc1ccc(SC2OC(CO)C(O)C(n3cc(-c4c(F)c(F)c(N)c(F)c4F)nn3)C2O)cc1	1													-0.740719	-1.37515
-0.264413	-0.0154354	Train	Cn1ccc2cc[nH]c2c1=O	1													-3.01718	-1.75397
-1.00916	-1.04962	Train	O=C(O)C(=O)N(c1ccccc1C(=O)O)c1cccc2ccccc12	1													-0.976872	-2.57352
0.0326498	-1.58232	Train	COc1ccccc1-c1ccc(C(=O)O)o1	1													-2.17602	-1.15181
0.29293	0.776078	Train	O=c1ccn(C2CC(O)C(COP(=O)(O)NP(=O)(O)OP(=O)(O)O)O2)c(=O)[nH]1	1													-1.15359	-2.80625	0.825
-0.706036	-1.30821	Train	NC(=[NH2+])c1ccc2[nH]c(-c3cc(CC[NH3+])cc(-c4ccccc4)c3O)nc2c1	1													-3.07128	-9.23707
0.318696	-2.9661	Train	N#Cc1ccc(CSc2nc3[nH]c(=[NH2+])[nH]c(=O)c3[nH]2)c(F)c1	1													-1.16195	-2.06767
-0.355744	-2.61767	Train	CC1c2cccc(C(N)=O)c2C(=O)N1C1CC[NH+](C2CCCCC2)CC1	1													-0.315163	-2.23896
0.201364	1.22689	Train	C[N+](C)(C)CC(=O)O	1													-0.199738	-0.959067
-0.972619	-0.850448	Train	O=C(O)C(=O)Nc1sc2c(c1C(=O)O)CCOC2	1													-1.07752	-2.57453
1.61688	-1.475	Train	Oc1cccc2cccnc12	1													-1.64691	-2.46057
-6.84671	10.4047	Train	CCC(NC(=O)C(C)NC(=O)C(NC(=O)C(C)NC(=O)C(C)NC(=O)C(NC(=O)C(CCC[NH3+])NC(=O)C(C)[NH3+])C(C)O)C(C)O)C(=O)O	1													-3.20003	-0.142044
-7.86493	8.01252	Train	CC(C)CC(NC(=O)C(Cc1ccccc1)NC(=O)C(NC(=O)C(Cc1ccccc1)NC(=O)C([NH3+])CC(=O)O)C(C)O)C(=O)O	1													-2.90039	-1.33536
-1.44295	3.47371	Train	C[NH2+]CCCCC([NH3+])C(=O)O	1													0.319872	-1.53596
-8.14735	10.8995	Train	CCCC(NC(=O)C([NH3+])CO)C(=O)NC(CCSC)C(=O)NC(C)C(=O)NC(CCC(=O)O)C(=O)NC(C(=O)NC(CC(=O)O)C(=O)O)C(C)C	1													-0.694358	-1.13428
1.0811	-0.322474	Train	Nc1nc2ccccc2[nH]1	1													-2.79427	-9.29398
-0.931374	2.48661	Train	CCC([NH3+])[NH2+]CCCC([NH3+])C(=O)O	1													-0.849294	-1.82392
-5.22073	6.28595	Train	CC(C)CC(NP(=O)(O)CNC(=O)OCc1ccccc1)C(=O)NC(CCC[NH3+])C(=O)O	1													-1.35541	-1.167
1.1787	-3.04722	Train	O=C(NC1CCCCC1)C(C1CCCCC1)n1c(-c2ccc(-n3cccn3)nc2)nc2cc(F)c(F)cc21	1													-3.4188	-0.936721
1.27895	-3.28716	Train	COC1C[NH2+]CC(OCC2CCC(F)(F)CC2)C1Nc1ncc(-c2cncc(C)c2)c2cc(C)c(=O)[nH]c12	1													0.35774	9.47808
1.36152	-1.55993	Train	Nc1nc2ccccc2nc1N1CCCC1	1													0.124291	-0.103948
1.24121	0.188916	Train	COc1nccnc1CC(C)C	1													-0.7887	-1.70213
-0.99429	-2.88891	Train	Cn1c(=O)n(C2CC[NH+](CCCn3nc(-c4ccc(Cl)c(CNC(=O)c5ccccc5)c4)ccc3=O)CC2)c2cc(Cl)ccc21	1													-2.47313	-2.01249
3.40949	1.32399	Train	OC1C[NH2+]CC(OC2OCC(O)C(O)C2O)C1O	1													-1.80431	-2.76726
-0.00526026	-1.45296	Train	[H]/N=C(/N)C1(c2cc(Cl)cc(-c3ccc(C(C)(C)O)cc3)c2)CCC1	1													-2.50466	-1.92227
-1.85156	1.17132	Train	C/C(=C/C(O)Cc1ccc(Br)cc1)C(=O)O	1													-2.203	-1.31809
6.11558	2.24344	Train	O=c1ccn(C2OC(C[NH+]3CCCCC3)C(O)C2O)c(=O)[nH]1	1													-3.91669	-3.56018
-2.01239	4.26237	Train	CC(CS)C(=O)N1CCCC1C(=O)O	1													-3.0635	-2.85841
-0.393151	-1.50557	Train	O=C(O)COc1c(C(=O)O)sc(-c2cccc(NC3CCCCC3)c2)c1Br	1													-1.3489	-2.80434
-0.152394	-0.459779	Train	NS(=O)(=O)c1ccccc1F	1													55.4993	0.749585
0.0293909	-2.33763	Train	Cc1onc(-c2ccc(O)cc2O)c1-c1ccccc1	1													-2.07291	1.29884
-0.660469	-1.59541	Train	O=C1NCc2ccc3c(-c4ccccc4)c[nH]c3c21	1													-1.1412	-2.33104
-3.54601	0.224526	Train	CC(C)CCC(=O)NC(Cc1ccc(NC(=O)CCc2ccc(Cl)cc2)cc1)C(=O)N1CCC(C)CC1	1													-2.72592	-2.5824
0.579645	-0.737872	Train	O=C([O-])CCc1c[nH]c2ccccc12	0.575													-2.43139	-1.94289	1
-3.89888	3.041	Train	COC(=O)C(CC(C)C)NC(=O)C(C)NC(=O)C(O)C([NH3+])c1ccc(C)cc1	1													-2.41754	-0.687215
-0.619083	-3.36469	Train	Cc1noc(C)c1-c1cc(NS(=O)(=O)c2ccccc2)cc(C(=O)O)c1	1													-1.8816	-1.97505
1.45496	-0.937792	Train	CSc1nc(C)nc(N)n1	1													-1.97662	1.36195
-8.44614	12.6372	Train	[H]/N=C(/N)NCCCC(NC(=O)C(C)[NH3+])C(=O)NC(C(=O)NC(CCCC[NH+](C)C)C(=O)NC(CCC(N)=O)C(=O)NC(C(=O)O)C(C)O)C(C)O	1													-0.910742	-0.90278
-0.332903	-3.06293	Train	Oc1cccc(-c2nnc(NCc3c(F)cccc3Cl)[nH]2)c1	1													-2.34504	-2.47031
1.3655	-2.94364	Train	COc1cc(OC)c2c(=O)[nH]c(-c3cc(C)c(O)c(C)c3)nc2c1	1													0.933904	9.35286
-0.338077	-0.959186	Train	[NH3+]Cc1ccc2sc([B-]([OH2+])([OH2+])[OH2+])cc2c1	1													-0.49532	-2.77918
0.083459	-2.08155	Train	Cc1cc(C)c(C2C(C(=O)c3cccs3)=C(O)C(=O)N2c2ccc(CC(=O)O)cc2)cc1C	1													-2.47277	-2.04135
-0.729411	-1.56059	Train	CCS(=O)(=O)c1ccc(CC(=O)Nc2ccc(-c3ccc(CC(C)C)c(C#N)c3)c(C(F)(F)F)c2)cc1	1													-2.32986	-2.68318
1.51608	-2.81081	Train	O=C(NO)c1ccc(-c2csc3c2OC([NH+]2CCOCC2)CC3=O)cc1	1													0.446989	9.16571
1.8152	0.965104	Train	NC(=O)Cn1cnc2c(Br)c(Br)c(Br)c(Br)c21	1													-1.63415	-4.18734
2.56963	3.49023	Train	COC1OC(C(=O)O)C(OC2OC(CO)C(O)C(OS(=O)(=O)O)C2NS(=O)(=O)O)C(O)C1OS(=O)(=O)O	1													-1.03639	-1.16997
5.01882	4.95212	Train	[NH3+]C1C[NH2+]C(CO)C(O)C1OC1OC(CO)C(O)C(O)C1O	1													-2.33407	-2.52252
0.5971	-2.78378	Train	O=C(O)c1cccc(N2C(=O)C(O)=C(C(=O)c3cccc(C(F)(F)F)c3)C2c2cccc(C(F)(F)F)c2)c1	1													-2.37829	-2.42024
0.592757	-2.91326	Train	C=CCNC(=O)C(NC(=O)C(O)(CCC[NH+](Cc1ccc(Br)cc1)NC(=O)C(NC(=O)OC)C(C)(C)C)Cc1ccccc1)C(C)(C)C	0.697368													-2.66189	0.140444	1
-2.45092	-0.270186	Train	Cc1cccc(C=NNC(=O)[C@@H]([NH3+])Cc2c[nH]c3ccccc23)c1	1													0.354999	-0.712358
-6.29711	3.10249	Train	CSCC(NC(=O)Cc1ccc(O)cc1)C(=O)NC(Cc1ccccc1)C(O)C(=O)N1CSC(C)(C)C1C(=O)NC1c2ccccc2CC1O	1													-2.83861	1.85702
-10.7977	8.62685	Train	CC(C)C[C@H](NC(=O)[C@H](CC(N)=O)NC(=O)[C@@H](NC(=O)[C@H](CCC(=O)[O-])NC(=O)[C@H](CC(=O)[O-])NC(=O)[C@H](Cc1c[nH]c2ccccc12)NC(=O)[C@H](C)NC(=O)[C@@H]1CCC[NH2+]1)[C@@H](C)O)C(=O)[O-]	1													-2.62769	0.310951
-3.24838	-0.176638	Train	O=C(NC1=CCc2[nH]c(Cc3c[nH]c4ccccc34)nc2C1)[C@@H]1CCC[NH2+]1	1													-1.41569	-1.5366
4.71324	3.53352	Train	COc1c(F)c(F)c(C(=O)NC2C(O)C(CO)OC(OC3C(CO)OC(O)C(NC(C)=O)C3O)C2O)c(F)c1F	1													-0.671022	-1.52123
-3.36515	6.97156	Train	[H]/N=C(/N)NCCCC([NH3+])C(=O)O	1													2.47645	-2.26171
0.884749	-0.937123	Train	C[NH+](C)Cc1cc(I)cc(I)c1O	1													-2.84876	-3.02456
-0.0488995	-1.26649	Train	O=C(O)c1cc(I)c(-n2cccc2)c(I)c1O	1													-2.86169	-2.695
1.65223	-0.614374	Train	Cn1cnc2c(NCc3ccccc3)nc(NCCO)nc21	1													-3.22164	-2.52092
8.68154	3.73461	Train	COCCCC1OC(n2c(NCc3ccc(Cl)cc3)nc3c(N)ncnc32)C(O)C1O	1													-1.72076	-2.36736
0.35517	-1.89568	Train	O=C(O)Cc1nc2ccccc2s1	1													-1.98529	-1.56075
4.20308	4.56983	Train	[NH3+]C1C(OC2C(CO)OC(OC3C(CO)OC(OC4C(CO)OC(OC5C(CO)OC(O)C([NH3+])C5O)C([NH3+])C4O)C([NH3+])C3O)C([NH3+])C2O)OC(CO)C(O)C1O	1													-2.06732	-2.69356
0.422549	-1.78332	Train	Nc1ccc2c(c1)C(=O)N(C1CC(=O)NC1=O)C2=O	1													-2.84577	-1.9632
-5.53203	3.6503	Train	CC(C)c1ccc(NC(=O)C2CCCN2C(=O)C(CCCC[NH3+])NC(=O)C(F)(F)F)cc1	1													-2.92091	-2.4339
-3.47174	3.25786	Train	CC(=O)NC(Cc1ccc(OCC(=O)O)c(P(=O)(O)O)c1)C(=O)NC(C)c1ccc(OCC2CCCCC2)c(C(N)=O)c1	1													-2.03825	-1.40622
1.08998	-1.36138	Train	CNC(=O)c1cc(Cl)ccn1	1													-2.75347	-0.322356
0.437056	-3.25989	Train	CC[NH2+]C1CC(C)S(=O)(=O)c2sc(S(N)(=O)=O)cc21	1													-2.03656	0.00374491	1
-6.03352	7.98956	Train	CC(NC(=O)C(CCCCNC(=O)CNC(=O)CNC(=O)CNC(=O)CNC(=O)C[NH3+])NC(=O)CCC([NH3+])C(N)=O)C(=O)O	1													-2.50198	-2.27616
0.269741	0.696947	Train	O=P(O)(O)OC1C(O)C(OP(=O)(O)O)C(OP(=O)(O)O)C(OP(=O)(O)O)C1O	1													-2.81005	-9.25076	0.8125
0.155466	-1.15929	Train	[NH3+]Cc1cccc(-n2cccc2)c1	1													-2.84221	-9.1515
0.652875	-3.41387	Train	Cc1cncc(-c2cnc(NC3CC4CCC([NH2+]4)C3CCC3CCC(F)(F)CC3)c3[nH]c(=O)c(C)cc23)c1	1													0.465747	9.29255
0.148785	-1.96113	Train	COc1c(O)cc2oc(-c3ccc(O)cc3)cc(=O)c2c1O	1													-3.27027	-3.16798
1.03829	0.861588	Train	CC1(C)SC2CSC(CS)[NH+]2C1C(=O)O	1													-1.76383	-0.882582
-1.11933	2.58578	Train	CC(=O)NCCCCCCNC(C)=O	1													-1.34011	-1.99395
-1.72509	-5.16675	Train	Cn1ccc2c(S(=O)(=O)N(CC(F)(F)F)c3ccc4c(c3)CCCN4C(=O)c3cccs3)cccc21	1													-2.72356	-2.48106
0.874386	0.435605	Train	C[AsH](C)(C)CCO	1													-0.437778	-1.32373
-0.451551	1.78054	Train	CC(=O)C(C)O	1													-2.41186	-2.50806
16.8818	11.9125	Train	Nc1ncnc2c1ncn2C1OC(COP(=O)(O)OP(=O)(O)OC2OC(C(O)CO)C(O)C(O)C2F)C(O)C1O	1													-2.85866	-2.22553
0.656208	-1.64523	Train	N#Cc1ccc(CSc2nc3[nH]c(=[NH2+])[nH]c(=O)c3[nH]2)cc1	1													0.389599	-2.16036
0.855823	-1.51121	Train	O=C(O)c1ccc(-c2ccc(F)cc2)cc1	1													-2.48455	-2.97517
2.10744	-0.816281	Train	CC1C(=O)OC2=C1C=COC2	1													-2.15481	-2.78004
0.522058	1.41237	Train	CC(=O)NC1C(O)CC(O)(C(=O)O)OC1C(O)C(O)CO	1													-0.421417	-1.25911
0.177829	-2.93637	Train	Cc1noc(C)c1-c1cc(O)cc(C[NH+]2CCC(F)(F)CC2)c1	1													0.569348	9.53226
-7.69665	5.77385	Train	CC(=O)NCC(=O)NCC(=O)N[C@@H](CCC(=O)[O-])C(=O)N[C@@H](C)C(=O)N[C@@H](CC(C)C)C(=O)N[C@@H](C)C(=O)N[C@@H](Cc1c[nH]c2ccccc12)C(N)=O	1													-2.08293	-0.337851
-8.83262	8.55428	Train	CCC(C)C(NC(=O)C(C)NC(=O)C([NH3+])CC(C)C)C(=O)NC(Cc1ccc(O)cc1)C(=O)NC(CO)CO	1													-3.28098	-1.52043
-5.30601	6.82932	Train	CC(C)CC(NC(=O)C1CCCN1C(=O)C(C)NC(=O)C(C)[NH3+])B(O)O	1													-3.40259	-0.361331
-3.6976	0.3772	Train	NC(=[NH2+])NCCC[C@@H]1NC(=O)[C@H](CO)NC(=O)[C@@H]([NH3+])CCCCNC(=O)CC[C@@H](C(=O)[O-])NC(=O)[C@H](CC(=O)[O-])NC(=O)[C@H](Cc2c[nH]c3ccccc23)NC1=O	1													0.378294	-1.84423
12.917	10.2497	Train	Nc1ncnc2c1ncn2C1OC(CSCCC([NH3+])C(=O)O)C(O)C1O	1													0.710568	-1.10576
12.917	10.2497	Train	Nc1ncnc2c1ncn2C1OC(CSCCC([NH3+])C(=O)O)C(O)C1O	1													-2.66547	-3.73079
0.671987	-0.112704	Train	Cc1[nH]c2cc(Cl)cc(Cl)c2c1CC[NH3+]	1													-0.303825	-1.8559
-0.299965	0.221449	Train	None	0.891017													-2.72869	-8.9301	1
0.291519	-1.28634	Train	COc1ccc(C(=O)O)cc1	1													-1.83448	-2.02056
-0.20425	-0.216847	Train	CCNC(=O)c1nc(C2CCCN2C(C)=O)[nH]c(=O)c1O	0.558824													0.678264	-0.771095	1
-0.226697	-5.54472	Train	O=C1NS(=O)(=O)CCOCCCCCCN2CC3(CCc4cc(Cl)ccc43)COc3ccc1cc32	1													-1.99245	-1.72325
-1.17031	2.19992	Train	CCCCC/C=C/CC1C(=O)C=CC1C/C=C/CCCC(=O)O	1													-2.14541	-2.20215
-0.831152	1.06755	Train	[NH3+][C@H](Cc1c[nH]cn1)C(=O)[O-]	1													54.9794	0.917579
-0.127906	-2.63046	Train	Cc1cc(Br)c(O)c(-c2nc3cc(C(N)=[NH2+])ccc3[nH]2)c1	1													-2.72424	-9.38892
-12.567	16.071	Train	[H]/N=C(/N)NCCCC(NC(=O)C(CCCC[NH3+])NC(=O)C1CCCN1C(=O)C([NH3+])CO)C(=O)NC(C(=O)NC(C)C(=O)O)C(C)CC	1													-1.88217	-1.47161
0.996626	-1.79164	Train	Cc1cccn(O)c1=S	1													54.6996	0.506593
-12.8249	15.1942	Train	[H]/N=C(/N)NCCCC([NH3+])C(=O)NC(CC(C)C)C(=O)N1CCCC1C(=O)NC(C(=O)NC(CO)C(=O)NC(C(=O)NC(C(=O)O)C(C)CC)C(C)CC)C(C)O	1													-3.49784	0.419383
3.55775	-0.0790642	Train	CC(C)([NH3+])C(NC(=O)c1ccc(C#CC#CC2CC2CO)cc1)C(=O)NO	0.649123													-3.91835	-3.23752	0.983389
-5.79863	4.28247	Train	CC(C)C[C@H](NC(=O)[C@H](CCC(=O)[O-])NC(=O)[C@H](CCC(=O)[O-])NC(=O)[C@@H]([NH3+])Cc1c[nH]c2ccccc12)C(=O)[O-]	1													-0.280405	-1.81488
1.01809	-1.39627	Train	CO/N=C(\C(=O)NCB(O)O)c1csc(N)n1	1													-1.31296	-1.84017
0.417551	-3.15702	Train	Cc1nc2cc(OCc3ccc4ccccc4n3)ccc2s1	1													-2.6652	-1.88576
0.131469	-1.91725	Train	Cn1cnc(S(=O)(=O)N(Cc2ccc(-c3cccc(S(C)(=O)=O)c3)cc2)Cc2c(F)cccc2Cl)c1	1													-0.701966	0.420301
-6.76433	5.76302	Train	O=C(O)CCC(NC(=O)C1CCCN1C(=O)CNC(=O)C1CCC[NH2+]1)C(=O)NCC(=O)N1CCCC1C(=O)N1CCCC1C(=O)NCC(=O)O	1													1.34175	-1.59308
0.686287	-4.2143	Train	COc1cc2ncnc(N3CCOCC3)c2cc1OCCNc1nc2ccccc2s1	1													-3.28282	-1.81827
-1.58588	0.238764	Train	CCCCCC(C[N+](=O)C=O)C(=O)NCNC(=O)c1cc2cccc(OC)c2o1	1													-1.05442	-2.25558
-9.74474	8.10101	Train	CC(C)[C@H](NC(=O)[C@H](Cc1c[nH]c2ccccc12)NC(=O)[C@H](Cc1c[nH]cn1)NC(=O)[C@@H]([NH3+])CCCC[NH3+])C(=O)N[C@@H](Cc1ccc(O)cc1)C(=O)N[C@@H](Cc1ccc(O)cc1)C(=O)O	1													-2.21201	-1.41314
16.5931	11.1816	Train	Nc1ncnc2c1ncn2C1OC(COP(=O)(O)OP(=O)(O)NP(=O)(O)O)C(O)C1O	1													-0.797458	-2.52892
-3.34001	1.91738	Train	[NH2+]=c1[nH]c(=O)c2ncc(C(=O)N[C@@H](CO)C(=O)N[C@@H](Cc3c[nH]c4ccccc34)C(=O)[O-])nc2[nH]1	1													-2.87449	-1.49723
-1.24821	-0.450177	Train	O=C(/C=C/c1ccc(O)c(O)c1)NCCc1ccc(O)cc1	1													-2.97998	-2.0285
-0.0786557	-1.11833	Train	O=C1c2ccccc2C(=O)c2cc(S(=O)(=O)O)ccc21	1													1.07152	-1.3087
1.02578	-1.01607	Train	CC12C=CC(=O)C=C1CCC1C2C(=O)CC2(C)C1CCC2(O)C(O)C=O	1													-1.43697	-1.02357
-0.65407	2.68036	Train	O=C(O)CCC(O)C(=O)O	1													-1.49576	-2.20878
0.625639	-1.51406	Train	CCc1nc(N)nc(N)c1-c1ccc2c(c1)N(CCNC(C)=O)C(=O)C(C)(C)O2	1													-2.59457	0.153232
-0.0344917	-3.29392	Train	O=C1CCCN1c1cccc(NS(=O)(=O)c2cccc(Br)c2)c1	1													1.06824	9.74717
0.257913	-0.768187	Train	COc1cc2c(cc1OS(N)(=O)=O)CCC1C2CCC2(C)C(O)CCC12	1													55.167	1.24025
1.23062	-1.31029	Train	NC(=[NH2+])NC(=O)c1nc(-c2ccco2)c(N2CCCCCC2)nc1N	1													-2.91458	-4.30338
-0.548455	-2.86558	Train	O=c1[nH]c(-c2cccc(NS(=O)(=O)c3cccs3)c2)cs1	1													1.0366	9.49656
-0.129081	-3.69644	Train	O=C(O)c1cccc(N2C(=O)C(O)=C(C(=O)c3ccc(Cl)s3)C2c2cc(Cl)c3c(c2)OCO3)c1	1													-2.5788	-2.14638
0.491129	-0.519149	Train	Oc1ccccc1	1													-1.95899	-0.859418
-0.688045	-0.212507	Train	CC(N)=C(c1ccc(S(=O)(=O)[O-])cc1)c1ccc(C(=C(C)N)c2ccc(S(=O)(=O)[O-])cc2)[nH]1	1													-0.494227	-2.68663
-10.2412	12.4458	Train	[H]/N=C(\N)NCCSC(CC(=O)O)C(=O)O	1													0.179473	-0.111532	0.597911
-10.7619	15.6419	Train	[H]/N=C(/N)NCCCC(NC(=O)C(C)NC(=O)C(NC(=O)C([NH3+])CCC(N)=O)C(C)O)C(=O)NC(CCCC[N+](C)(C)C)C(=O)NC(CO)C(=O)O	1													0.0802871	-0.744102
-1.54722	-0.15586	Train	CC(=O)NCCCCn1c2c(c3ccccc31)C(=O)NCC2	1													0.666526	9.52662
-0.559557	0.0656561	Train	[NH3+]CCc1c[nH]c2ccc(O)cc12	1													-1.91691	-2.13241
0.536423	-2.5068	Train	Nc1nc(Cl)cc(-c2cc(OCC[NH+]3CCOCC3)c(Cl)cc2Cl)n1	1													-2.2535	1.59437
-1.10339	4.29541	Train	NC(=O)CCC([NH3+])C(=O)O	1													0.498334	-2.04895
-0.883062	3.52355	Train	[NH3+]C(CCC(=O)O)C(=O)O	1													-2.66071	-1.28676
-1.81327	0.74209	Train	[NH3+][C@@H](Cc1c[nH]c2ccccc12)C(=O)[O-]	1													-1.13205	-2.24418
0.616166	-1.64584	Train	COc1cc(/C=C/C=O)ccc1O	1													-1.64491	-4.05714
0.737564	-1.50287	Train	c1ccc(Nc2nc(Nc3ccccc3)n3nccc3n2)cc1	0.389831													-1.86665	-3.99585	1
-0.79579	0.18712	Train	CCOC(=O)CNC(=O)N(CC)Cc1ccc(N)cc1	1													-0.757982	-2.05582
-3.92749	1.6763	Train	[H]/N=C(/N)c1ccc(CNC(=O)C2CCCN2C(=O)COC2CCCCC2)cc1	1													-3.20028	-9.24135
1.03829	0.861588	Train	CC1(C)SC2CSC(CS)[NH+]2C1C(=O)O	1													-0.613004	-1.34055
-2.06129	-0.822841	Train	COC(=O)c1ccccc1CNC(=O)N1CCCC1C(=O)Nc1cccc(OC(F)(F)F)c1	1													-2.45837	-2.37814
-0.173951	-2.93793	Train	CNC(=O)c1ccccc1Sc1ccc2c(C=Cc3ccccn3)n[nH]c2c1	1													-1.93968	-1.89526
-1.25086	-0.952522	Train	CC#CCOc1ccc(S(=O)(=O)N2CCSC(C)(C)C2C(=O)NO)cc1	1													-1.57498	-1.31286
0.965316	-3.5271	Train	COc1cc(C#N)ccc1S(=O)(=O)Nc1ccc2c(c1)cc(C)c(=O)n2C	1													-1.74821	-0.599208
0.376435	-2.17756	Train	O=C(O)c1ccccc1-c1cccnc1	1													-0.872889	-2.1974
5.38222	1.37323	Train	OCC1OC(Oc2cccc3cccnc23)C(O)C(O)C1O	1													-0.852232	-1.63128
-1.78143	-1.55237	Train	COc1ccc(C[NH+]2CCc3c(c(C(=O)NCc4ccccc4)nn3CCO)C2)c2ccccc12	1													-0.477019	0.0880737
1.04477	-2.36404	Train	Clc1ccc(OCc2nnn[nH]2)cc1	1													54.8766	0.629293
18.5453	12.0414	Train	Nc1ncnc2c1ncn2C1OC(COP(=O)(O)OP(=O)(O)OP(=O)(O)O)C(O)C1O	1													-2.3294	-1.76597
-0.484599	-5.21625	Train	COC(=O)Nc1ccc2c(c1)NC(=O)CCCCC[C@H](NC(=O)C=Cc1cc(Cl)ccc1-n1cnnn1)c1nc-2c[nH]1	1													-2.14055	-1.0788
0.099653	-2.42926	Train	CC1(C)OC(c2ccc(S(N)(=O)=O)cc2)=C(c2cccc(F)c2)C1=O	1													15.7622	-2.03877
2.84569	2.89473	Train	O=P(O)(O)OC1C(O)C(O)C(OP(=O)(O)O)C(OP(=O)(O)O)C1O	1													-1.99834	-2.35221
3.03896	-2.11381	Train	O=C(Nc1ccc(F)cc1)c1cnn2c(O)cc(C3CC[NH2+]CC3)nc12	1													-3.6021	-3.02435
3.3615	2.82915	Train	CC(=O)OC1C(COS(N)(=O)=O)OC(O)C(O)C1OC(C)=O	1													55.0142	0.949742
-0.28996	-1.77058	Train	Cc1cccc(-n2nc(C(=O)O)cc2-c2ccccc2)c1	1													-2.84082	-0.281855
-0.857437	2.66326	Train	NC(=O)C1CCC([NH2+]OS(=O)(=O)O)CN1C=O	1													-1.14974	-2.03559	0.779661
-8.70256	14.3874	Train	[H]/N=C(/N)NCCCC(NC(=O)C(C)[NH3+])C(=O)NC(C(=O)NC(CCCC[N+](C)(C)C)C(=O)NC(CCC(N)=O)C(=O)NC(C(=O)NC(C)C(=O)O)C(C)O)C(C)O	1													-0.92923	-0.985252
-1.36345	-2.07218	Train	CC[NH+](CC)C1CC[NH+](Cc2cc(C#CCNC(=O)OC(C)(C)C)cc(I)c2O)CC1	1													-3.17389	-2.25546
-0.11701	2.57767	Train	[NH3+]C(CO)C(=O)O	1													-1.30403	-0.874801
-3.36515	6.97156	Train	[H]/N=C(/N)NCCCC([NH3+])C(=O)O	1													-0.0466543	-2.20875
1.01461	-2.5842	Train	O=C(Nc1cccc(-c2nn[nH]n2)c1)c1cccc(-c2ncccn2)c1	1													-0.932496	-1.18866
2.04789	-0.147134	Train	Cn1cnc2c1c(=O)n(CCCn1c(=O)c3c(ncn3C)n(C)c1=O)c(=O)n2C	1													-0.8732	-1.63741
18.2049	12.1092	Train	Nc1ncnc2c1ncn2C1OC(COP(=O)(O)OP(=O)(O)OCC2OC(O)C(O)C2O)C(O)C1O	1													-1.88542	-2.00301
0.617078	-2.81721	Train	CC(Sc1nc(-c2ccc(Cl)cc2)c(C#N)c(=O)[nH]1)C(=O)Nc1ccc(S(N)(=O)=O)cc1	1													55.2945	0.544905
0.3202	-1.5031	Train	[NH3+]Cc1ccc2sc(B(O)O)cc2c1	1													-1.7919	-1.0979
0.136993	-2.50541	Train	O=C(NC1CCCCC1)C(C1CCCCC1)n1c(-c2ccc(Cl)cc2)nc2ccccc21	1													-3.30832	-0.841846
-0.690619	-1.55692	Train	O=C(O)c1ccccc1C(=O)NCc1c(Cl)cccc1Sc1ccc(Cl)cc1Cl	1													-0.998583	-1.92901
0.0168479	-0.421555	Train	CS(=O)(=O)Nc1cccc2[nH]ncc12	1													-1.87896	-2.41305
7.0916	5.57124	Train	O=P(O)(O)OCC1OC(OP(=O)(O)O)C(O)C1O	1													-1.38782	-1.67784
0.058187	-1.17815	Train	COCCNc1nc2ccc(C#CC3(O)CCCCC3)cc2n1-c1ccnc(N)n1	1													-0.935125	-2.41061	1
1.89373	-2.18463	Train	Nc1nnc(-c2ccc3[nH]cc(-c4cccc(NC5CCCC5)n4)c3c2)s1	1													-3.56539	-3.13738
-1.89913	-1.50179	Train	[H]/N=C(/N)c1cccc(Cn2c(C(=O)NCc3cc(Cl)cc(Cl)c3)cc3c(C)cccc32)c1	1													-3.58973	-4.74169
0.489557	-1.34498	Train	NS(=O)(=O)c1cccs1	1													55.5782	0.786229
-5.00612	3.99172	Train	[H]/N=C(/N)NCCCC(NC(=O)c1sccc1NS(=O)(=O)c1cc(-c2ccc(C[NH3+])cc2)cc2ccoc12)C(=O)O	1													-2.53508	-1.23648
2.1087	0.653014	Train	[H]/N=C\c1nc(Nc2ccccc2OCCC[NH+]2CC[NH+](C)CC2)c2ncn(C3CCCC3)c2n1	1													-2.8568	-2.14408
0.695302	-2.20132	Train	Cc1[nH]c(C(=O)N[C@@H]2CCN(c3ncc(C(=O)[O-])s3)C[C@@H]2F)c(Cl)c1Cl	1													-1.31639	-0.0347974
-2.43875	5.65837	Train	CC([NH3+])C(=O)NC(Cc1ccc(OP(=O)(O)O)cc1)C(=O)O	1													-0.33318	-1.32581
-6.58474	10.6147	Train	[H]/N=C(/N)NCCCC(NC(=O)C(C)[NH3+])C(=O)NC(C(=O)O)C(C)O	1													1.81992	1.55682
-0.533099	4.33549	Train	[NH3+]CC(=O)NCC(=O)NC(COP(=O)(O)O)C(=O)O	1													-2.7217	-0.904288
0.74287	-1.02506	Train	Cc1nc2c(O)cccc2c(=O)[nH]1	1													-0.165508	-2.53379
0.167251	1.87518	Train	COC1(C(=O)O)CC(O)C(NC(=O)CO)C(C(O)C(O)CO)O1	1													-2.4906	-1.2296
-6.10325	5.59428	Train	[H]/N=C(/N)NCCCC(NC(=O)N1CC[NH+](C)CC1)C(=O)NC(CCc1ccccc1)CCS(=O)(=O)c1ccccc1	1													-1.06649	-1.40055
-2.74707	0.233167	Train	CCCC(NC(=O)C1C2CCCC2CN1C(=O)C(NC(=O)C(NC(=O)c1cnccn1)C1CCCCC1)C(C)(C)C)C(O)C(=O)NC1CC1	1													-0.976714	0.0142668
17.8768	11.6312	Train	Nc1ncnc2c1ncn2C1OC(COP(=O)(O)OP(=O)(O)O)C(O)C1O	1													-3.99719	-4.00876
-0.986885	-0.803861	Train	O=C(O)CCn1c(-c2ccccc2)cc2ccccc21	1													1.36292	-0.0317431
-0.149006	-1.50482	Train	NS(=O)(=O)c1ccc(C(=O)N2CCc3cc(O)c(O)cc3C2)cc1	1													55.8199	1.1083
0.744347	-3.92025	Train	C[NH+]1CC[NH+](CCCOc2ccc(-c3cccc(C#N)n3)cc2C(F)(F)F)CC1	1													-2.25691	-1.90189
-0.660258	-2.42762	Train	O=S(=O)(c1ccccc1)N(CC(F)(F)F)c1ccc(C(O)(C(F)(F)F)C(F)(F)F)cc1	1													-2.1913	-2.69054
4.08966	3.43526	Train	[NH3+]CC1OC(OC2C([NH3+])CC([NH3+])C(OC3OC(CO)C(O)C([NH3+])C3O)C2O)C([NH3+])CC1O	1													-1.99144	-2.10557
-3.23366	0.491293	Train	C=CCC(C(=O)N1CCCCC1C(=O)OC(CCc1ccc(OC)c(OC)c1)c1cccc(OCC(=O)O)c1)c1cc(OC)c(OC)c(OC)c1	1													-1.74643	-0.236488
-1.95689	-0.550694	Train	CC(=O)Oc1ccc(/C=C/C(=O)NCCc2ccccc2)cc1OC(C)=O	1													-3.2601	-1.65115
-0.544434	-0.786274	Train	CC(=O)Nc1sccc1C(=O)O	1													-0.256986	-1.35441
-2.08784	1.63943	Train	COC(C(=O)NCC1CCCN(C(=O)C2CC2)C1)C(O)C(O)C(O)/C=C/C(C)(C)C	1													-2.10414	-0.110968
-0.84063	0.830986	Train	COC(=O)NCCCCc1ncc(CO)[nH]1	1													-1.00794	-1.11996
-8.95666	13.6972	Train	[H]/N=C(/N)NCCCC(NC(=O)C(C)[NH3+])C(=O)NC(C(=O)NC(CCCC[NH2+]C)C(=O)NC(CCC(N)=O)C(=O)NC(C(=O)NC(C)C(=O)O)C(C)O)C(C)O	1													-2.20201	-1.35008
0.119035	0.358367	Train	Cc1ccc(C(=O)CSc2nc3nc(N)[nH]c(=O)c3[nH]2)cc1	1													0.484111	-2.28843
0.937234	-0.318534	Train	Cc1ncc(Cc2csc(CO)c2C)c(N)n1	1													-1.5996	-0.245898
5.33426	4.42215	Train	OCC1OC(OC2C(O)C(O)OC(CO)C2O)C(O)C(O)C1O	1													0.339552	-2.64269
0.270213	0.11387	Train	CC1=C(/C=C/C(C)=C/C=C/C(C)=C/C=O)C(C)(C)CCC1	1													-0.815235	-1.83754
-0.514452	-4.18195	Train	O=C(O)c1ccc(NC(=O)C(C2CCCCC2)n2c(-c3ccc(Cl)cc3)nc3cc(F)c(F)cc32)c(Cl)c1	1													-3.35394	-0.619939
0.873361	-0.833298	Train	C[C@]1(c2nc3c(C(N)=O)cccc3[nH]2)CCC[NH2+]1	1													-1.91039	-2.13428
-5.32865	1.3726	Train	CC(C)CC(NC(=O)/C=C/c1ccccc1)C(=O)NC(CC1CCNC1=O)C(O)C(=O)NCc1ccccc1	1													-1.40641	-0.699835
-0.309813	-0.0233266	Train	Nc1nc2ccccc2[nH]1	1													54.8929	0.911945	1
16.2805	10.6285	Train	Nc1ncnc2c1ncn2C1OC(COP(=O)(O)O)C(O)C1O	1													-2.14541	-2.92317
0.877441	-1.30239	Train	COc1cc(C(=O)NCCC2=CCCS2)cc(OC)c1OC	1													0.847378	9.76547
2.50566	3.80359	Train	O=P(O)(O)OC1C(O)C(O)C(OP(=O)(O)OCC(O)CO)C(O)C1OP(=O)(O)O	1													-2.16608	-0.718611
0.428337	-1.52037	Train	COc1cc(C=O)ccc1O	1													-1.61279	-4.05222
-0.391473	-1.7115	Train	NS(=O)(=O)c1ccc(C(=O)NCc2c(F)cccc2F)cc1	1													55.7717	0.864389
-1.10406	-0.58738	Train	NS(=O)(=O)c1ccc(NC(=O)Cc2ccccc2)cc1	1													55.729	1.07511
17.8768	11.6312	Train	Nc1ncnc2c1ncn2C1OC(COP(=O)(O)OP(=O)(O)O)C(O)C1O	1													-1.17538	-2.3546
-0.670309	-2.51418	Train	O=C(Nc1ccc(Cl)cc1)C1CN(C(=O)c2cccc(-c3ccco3)c2)CC(F)(F)C1	1													-1.85564	-1.80258
-1.31251	-1.9412	Train	N#CC1(c2ccc(O)c(NS(=O)(=O)c3cc(Br)ccc3O)c2)CCC1	1													-0.631767	-1.64757
-1.52853	-3.31271	Train	Cc1cc(F)c(Br)cc1NS(=O)(=O)c1ccc(NS(=O)(=O)c2cc(Cl)cc(Cl)c2)cc1C(=O)O	1													-1.15864	-1.61194
18.5453	12.0414	Train	Nc1ncnc2c1ncn2C1OC(COP(=O)(O)OP(=O)(O)OP(=O)(O)O)C(O)C1O	1													-2.68521	-2.70028
-1.33853	-4.36719	Train	CCOc1cccc(C[NH+]2C(C)C([NH3+])C(c3cccc(Cl)c3F)C23C(=O)Nc2cc(Cl)ccc23)c1	1													-2.32863	-0.0385534
-4.34162	3.06055	Train	CCOC(=O)CCC(CC1CCNC1=O)NC(=O)C(Cc1ccccc1)NC(=O)CCC1CC1	1													-3.37973	1.23946
0.269689	-3.62307	Train	CC(C)=CCN(C(=O)N(C)C1CCC(c2ccncc2)CC1)c1cccc(NC(=O)c2ccccc2)c1	1													-2.74431	-3.12603
-0.897518	-0.911216	Train	[H]/N=C(\N)c1ccc(NC(=O)c2cccc(OCC)c2O)cc1	1													-0.0135972	-3.9581
-1.59919	0.0466164	Train	O=C(O)C(Cc1ccccc1)C(Cc1ccc2c(c1)OCO2)C(=O)O	1													-0.620142	-0.956934
-0.932127	-1.38473	Train	CCS(=O)(=O)c1ccc(C(NC(C)=O)C(=O)Nc2cc(-c3cc(C#N)cc(F)c3OC)cs2)cc1	1													-2.38273	-2.62119
-1.0543	-1.13414	Train	NC(=O)CC1NC(=O)C2(CCCCC2)NC(=O)CC(c2ccc(CP(=O)(O)O)cc2)/C=C/CC(Cc2cccc3ccccc23)CNC1=O	1													-0.548764	-1.38725
-1.55853	0.638233	Train	CC(=O)NCCc1ccc(S(N)(=O)=O)cc1	1													15.8046	-1.90544
-0.155349	-0.28366	Train	O=C(O)/C=C/c1cccc(C(NC(=O)Cc2cccs2)B(O)O)c1	1													-0.400805	-1.1658
1.02395	-1.10136	Train	O=C(O)c1cnccn1	1													-0.47979	-2.34697
-1.10154	-1.75436	Train	CCS(=O)(=O)c1ccc(CC(=O)Nc2cnc(OC(C)c3ccccc3)c(Cl)c2)cc1	1													-2.24849	-2.77323
-1.50041	-4.20109	Train	COC(=O)Nc1ccc(-c2ccnc(C(Cc3ccccc3)NC(=O)/C=C/c3cc(Cl)ccc3-n3cnnn3)c2)cc1	1													-2.11158	-0.446218
1.1408	-1.28689	Train	Nc1ccc2c(=O)[nH][nH]c(=O)c2c1	1													-2.30149	-2.28486
0.971676	-3.17658	Train	NC(=[NH2+])c1ccc2[nH]c(-c3ncccc3O)nc2c1	1													-2.80433	-9.5698
0.558213	-1.0438	Train	C[n+]1cccc(C(N)=O)c1	1													-1.16404	-2.18631
1.65568	-2.65661	Train	O=C(O)c1ccc(Nc2nccc(Nc3ccccc3C(=O)O)n2)cc1	1													-3.48089	-2.76474
-7.33231	7.73503	Train	CC(C)CC(NC(=O)CNC(=O)C(C)NC(=O)C(C)NC(=O)CNC(=O)CNC(=O)C(CCC(N)=O)NC(=O)C(C)NC(=O)C([NH3+])C(C)C)C(=O)NC(C)C=O	1													-2.49072	-2.01842
0.33562	-1.39344	Train	NS(=O)(=O)Nc1ccc(S(N)(=O)=O)cc1	1													55.8948	0.781613
-1.87088	-0.278138	Train	[H]/N=C(/N)c1ccc(C2C3C(=O)N(Cc4ccc5c(c4)OCO5)C(CC)C3C3CCC[NH+]32)cc1	1													-3.32569	-9.00549
-4.37634	0.08102	Train	CC(=O)NC(Cc1ccccc1Cl)C(=O)N1CCCC12C=CC1CCC(C(=O)N3CCC4C=CC5CCC(C(=O)O)N5C(=O)C43)N1C2=O	1													-3.06778	-1.55229
-4.58079	1.566	Train	[H]/N=C(/N)c1cccc(CC(NS(=O)(=O)c2c(C(C)C)cc(C(C)C)cc2C(C)C)C(=O)N2CCN(C(=O)CC[NH3+])CC2)c1	1													-2.84454	-3.53375
3.23707	0.970927	Train	Nc1ncnc2nc[nH]c12	1													-1.17089	-2.29572
0.698017	-2.29002	Train	O=C(O)Cc1ccn(-c2cncc(-n3ncc4ccc(NC5CCCC5)cc43)n2)c1	1													-2.03181	-3.89515
-8.15868	8.03148	Train	COC(=O)C1CCCN1C(=O)C(C)CP(=O)(O)C(Cc1ccccc1)NC(=O)C(CCCC[NH3+])NC(=O)C1CCCN1C(=O)OCc1ccccc1	1													-2.41314	-0.992502
-0.844182	3.15357	Train	[NH3+]C(CC(=O)O)C(=O)O	1													-1.18379	-1.28034
0.347487	-0.692698	Train	CNC(=O)c1cc(Br)c[nH]1	1													-1.28161	0.510821
-1.23254	-1.16085	Train	CN(C)c1ccc(C(=O)N(CC(=O)NCc2ccccc2)Cc2ccc(C(=O)NO)cc2)cc1	1													-2.27853	-2.21113
-2.75857	2.91912	Train	CC(NC(=O)C(C)NC(=O)C(Cc1cc(-c2ccccc2)no1)CP(=O)(O)c1ccc(Br)cc1)C(N)=O	1													0.181211	0.606278
0.134435	2.26207	Train	[NH3+]C(CC1(C(=O)O)CC2OCCCC2O1)C(=O)O	1													-2.92465	-0.968548
0.371585	-1.3299	Train	CC(C)NC(=O)n1nc(N)nc1Nc1ccc(Cl)cc1	1													-2.86124	-2.47478
0.17842	-2.76187	Train	NC(=[NH2+])c1cc2cc(-c3cccc(-c4ccccc4)c3O)[nH]c2cc1Cl	1													-2.79872	-9.63953
0.654813	-3.12805	Train	Cc1nc(C)c(-c2cc(C(C)(C)c3ccccc3)n[nH]2)s1	1													1.01161	-0.490185
0.251875	1.54688	Train	C[SH](C)CC(=O)O	1													-0.504579	-0.895892
10.2365	5.16718	Train	Nc1ncnc2c1c(I)cn2C1OC(CO)C(O)C1O	1													-1.36142	-2.84683
0.419041	-0.386063	Train	C/[N+](=N\O)C1=CC(=O)C(=O)C=C1	1													-2.08748	-3.09771
1.62095	-0.184704	Train	CCC(=O)N1CCCC(n2nc(-c3cccc(C(=O)Nc4ccc(C(C)C)cc4)c3)c3c(N)ncnc32)C1	1													-3.53406	-2.84429
-8.64614	7.90193	Train	CC(C)CC(NC(=O)C(Cc1ccc(O)cc1)NC(=O)C(CO)NC(=O)C[NH3+])C(=O)NC(C(=O)NC(C(=O)NC(CO)C(=O)NC(C(=O)O)C(C)C)C(C)O)C(C)C	1													-2.20555	0.120714
-0.165865	-0.0105268	Train	C=CC(=O)OC1CCC(C)(O)C(C2(C)OC2CC=C(C)C)C1OC	1													-0.553936	-1.31239
-0.999489	-2.02215	Train	COc1ccc(-c2cn(C)c(=O)c3cc(C(=O)NC4CCS(=O)(=O)CC4)sc23)cc1OC	1													-3.19875	-1.26835
-1.91518	-2.09421	Train	CC(c1cccc2ccccc12)[NH+]1CCC(C(=O)NCc2ccc3c(c2)OCO3)CC1	1													-2.82966	-0.945624
0.809582	-1.73415	Train	Cc1cc(O)c2c(c1)C(=O)c1cc(O)cc(O)c1C2=O	1													-1.55336	-4.20144
1.30734	-0.81956	Train	CCCSc1ccc(S(N)(=O)=O)cc1	0.677419													54.7092	0.816701	1
-0.957469	-1.75296	Train	CCC(=O)N1CC(NC(=O)Cn2cc(C(=O)N3CCc4c(cccc4OC)C3)c3cc(Br)ccc32)C1	1													-0.900623	-1.14786
0.82383	0.107975	Train	Oc1cccc2cnccc12	0.538462													-2.21703	-2.43905	1
-1.29951	0.305263	Train	NS(=O)(=O)c1ccc(C(=O)NCCOCCOCCNC(=O)C[NH3+])cc1	1													55.7331	0.717747
-0.537627	-0.961005	Train	O=C(O)C(=O)Nc1sc2c(c1C(=O)O)CC[NH2+]C2	1													-1.05311	-2.95442
-2.25159	0.774217	Train	O=C(N[C@H](Cc1c[nH]c2ccccc12)C(=O)[O-])c1nc(Cl)c2ccccc2c1O	1													-2.28817	-2.28749
4.41723	3.91778	Train	[NH3+]C1C(OC2C(O)C(O)C(O)C(O)C2O)OC(CO)C(O)C1O	1													-1.58984	-3.09553
1.00031	-0.45972	Train	NS(=O)(=O)c1c(F)c(F)c(SCCO)c(F)c1NC1CCCCCCC1	1													52.5229	0.507362
1.50755	-3.093	Train	C[S@](=O)c1ccc(-c2nc(-c3ccc(F)cc3)c(-c3ccncc3)[nH]2)cc1	1													-2.2726	-2.83049
1.29885	-1.93418	Train	Cc1cc(NC(=O)Nc2ncc(CCNc3cc(Nc4ncn[nH]4)ncn3)s2)c(C(F)(F)F)o1	1													-1.83546	-2.12879
0.229382	0.336584	Train	[NH3+]CCc1c[nH]cn1	1													-1.38533	-1.5515
-1.14983	-1.97827	Train	NC(=[NH2+])c1ccc2[nH]c(-c3cc([C@@H](CC(=O)[O-])C(=O)[O-])cc(Br)c3O)nc2c1	1													-2.74833	-9.1933
2.2382	-1.66823	Train	O=c1[nH]c2cc3no[n+](O)c3cc2[nH]c1=O	1													-0.300153	-2.27708
0.896242	-1.96959	Train	O=C(O)c1ccc(C2=C(O)C(O)c3cc(Cl)cc(Cl)c3O2)cc1	1													-1.90487	-4.13663
1.1638	-2.7604	Train	Fc1cnccc1-c1ccnc2[nH]ccc12	1													0.0346283	-0.0825553
14.3068	8.86151	Train	Nc1ncnc2c1ccn2C1OC(COP(=O)(O)OP(=O)(O)OP(=O)(O)O)C(O)C1O	1													-1.19063	-2.26063
-5.50221	8.55037	Train	CC([NH3+])C(=O)NC(CCC(=O)O)C(=O)NC(CC(=O)O)C(=O)NC(CC(=O)O)C(=O)NC(C(=O)NC(CCC(=O)O)C(=O)O)C(C)C	1													-0.374088	-1.28587
-0.0195447	1.44582	Train	O=C(O)CC(O)(CC(=O)O)C(=O)O	1													1.8066	-1.30615
-3.58679	0.914557	Train	CCC(C)(C)C(=O)C(=O)N1CCCCC1C(=O)OC(CCc1ccccc1)c1ccccc1	1													-4.01755	-1.16864
0.0280525	-2.38343	Train	CCN1C(=O)c2cccc3c(S(=O)(=O)NC4CCCCC4)ccc1c23	1													1.55498	8.90919
-8.70672	11.7327	Train	CC(NC(=O)C(NC(=O)C(CCC(=O)O)NC(=O)C(CCC(N)=O)NC(=O)C(CC(=O)O)NC(=O)C([NH3+])CCC(=O)O)C(C)O)C(=O)NC(C(=O)O)C(C)C	1													0.166739	0.760404
0.108078	-2.55018	Train	O=C(O)CCC(Cc1ccc(OCc2ccccc2)cc1)NC(=O)CCCCCCc1ccccc1	1													-1.05012	-0.828115	1
18.5453	12.0414	Train	Nc1ncnc2c1ncn2C1OC(COP(=O)(O)OP(=O)(O)OP(=O)(O)OP(=O)(O)OP(=O)(O)O)C(O)C1O	1													-4.01649	-4.03471
-5.44622	8.58313	Train	CCC(C)C(NC(=O)C([NH3+])CCCC[NH3+])C(=O)NC(C)C(=O)O	1													-3.39411	-0.246323
-0.59112	-3.56781	Train	O=C(O)c1ccc(NC(=O)C2c3ccccc3CCN2C(=O)/C=C/c2cc(Cl)ccc2-n2cnnn2)cc1	1													-1.681	-1.13562
1.45864	-2.58491	Train	COc1cc2ncnc(Nc3cccc(SC)c3)c2cc1OC	1													-2.52935	-2.6938
2.05132	1.26493	Train	OCC1OC(SCC(O)Cn2cc(-c3cccc(F)c3)nn2)C(O)C(n2cc(-c3cccc(F)c3)nn2)C1O	1													-0.931271	-0.900644
-0.941946	-3.20605	Train	Cc1ccccc1-c1cccc2c(CCCOc3cccc4ccccc34)c(C(=O)O)n(CC[NH+]3CCOCC3)c12	1													-2.38309	-0.844151
-0.116581	-0.120724	Train	NS(=O)(=O)c1ccc(CCO)cc1	1													55.8162	0.91869
-0.508959	-1.55601	Train	[H]/N=C\CNC(=O)CNC(=O)c1ccc(OC)c(C(=O)C(C)(C)c2cc(Cl)cc(Cl)c2)c1	1													-1.32001	-3.0775
-4.2634	1.30298	Train	CC(NC(=O)C(Cc1ccccc1)NC(=O)C(F)(F)F)C(=O)Nc1ccc(C(F)(F)F)cc1	1													-2.65329	-1.81292
-0.0421309	-1.09256	Train	O=C(O)Cc1cc(=O)oc2c(O)c(O)ccc12	1													1.34254	-1.25031
-2.77005	-1.39267	Train	CNS(=O)(=O)Nc1ccc(-c2ccccc2)n(CC(=O)NC(C(C)C)C(O)C(F)(F)F)c1=O	1													-2.45939	-1.95074
-1.08653	-3.16163	Train	COc1ccc(C(=O)Nc2ccc(Oc3ccc(N(C(=O)C4CCC(C)CC4)C(C)C)c(C(=O)O)c3)cc2)cc1	1													-0.607952	-0.493617
-3.1689	0.860239	Train	[H]/N=C(/N)c1cccc(CC(NC(=O)CNS(=O)(=O)c2ccc(C)cc2)C(=O)OC)c1	1													-3.01246	-8.8482
4.8259	3.34755	Train	O=P(O)(O)OCC1OC(O)(CO)C(O)C1O	1													-2.52603	-2.76295
9.01865	4.14823	Train	Nc1ncnc2c1nc(NCc1ccc3ccccc3n1)n2C1OC(CO)C(O)C1O	1													-1.17719	-1.79579
0.972713	-3.5217	Train	O=C(O)c1ccc(-c2cc3cccnc3c(-c3cccc([N+](=O)[O-])c3)n2)cc1	1													-2.98296	-2.85729
0.627132	-1.11819	Train	Cc1ccn(O)c(=S)c1	1													54.7153	0.486625
2.13893	-1.87093	Train	O=CC1=CN=C(C(=O)O)CSC1c1cn2c(n1)COCC2	1													-2.17605	-2.76045
-0.648976	-1.64887	Train	O=C(NC1CCCCC1)C(C1CCCCC1)n1c(-c2ccc(-c3ccccc3)s2)nc2ccccc21	1													-3.25356	-0.598002
-0.610329	-0.531068	Train	Cn1c(CCC(=O)O)nc2ccccc2c1=O	1													-2.15124	-1.3376
-0.572574	-1.96906	Train	COc1cccc(COC(=O)c2sc3ccccc3c2OC2CC[NH2+]CC2)c1	1													-3.10244	-1.62184
-1.8125	0.546641	Train	O=C(O)C(=O)NC(CSCc1ccc2ccccc2c1)C(=O)O	1													-0.940667	-2.48583
1.83873	-1.13923	Train	CC12C=CC(=O)C=C1CCC1C2CCC2(C)C(=O)CCC12	1													-1.30803	-1.22731
-1.10629	-1.13625	Train	CC(=O)CCC1C(=O)NC(C(C)C)C(=O)NC(Cc2cccc(O)c2)C(=O)N2CCCC([NH2+]2)C(=O)OC(/C(C)=C/CO)C/C=C/C=C/C(O)C(C)C1O	1													-1.09101	-2.08743
-2.01239	4.26237	Train	CC(CS)C(=O)N1CCCC1C(=O)O	1													-0.681592	-1.80815
0.024528	-3.95219	Train	COc1ccc(Cl)cc1CC1CN/C(=N\N(C)C)CN(CC(=O)Nc2cccc(S(C)(=O)=O)c2)C1=O	1													-3.01334	-2.69199
0.921194	-0.8327	Train	COC(=O)c1cc(Nc2ncnc3[nH]ccc23)ccc1Br	1													-1.76967	-1.24809
-0.773321	-1.48212	Train	COc1ccc(OCCN2CC3CCCC(C2=O)N3S(=O)(=O)c2ccc3[nH]c(=O)sc3c2)cc1OC	1													-1.13155	-0.638908
-3.77054	2.67233	Train	NC(=O)C(CCC(=O)O)NC(=O)C(CCC(=O)O)NC(=O)C(CC(=O)O)Cc1cc(-c2ccc(-c3cccc(Cl)c3)cc2)no1	1													0.0680307	0.559776
-2.59074	-1.29778	Train	CCCCCc1ccc(C(=O)N(Cc2ccc(N(C)c3ccncc3)cc2)C2CC[NH+](CCC(C)C)CC2)cc1	1													-2.64386	-0.0476912
2.86984	2.67779	Train	O=P(O)(O)OC1C(OP(=O)(O)O)C(OP(=O)(O)O)C(OP(=O)(O)O)C(OP(=O)(O)O)C1OP(=O)(O)O	1													-0.0467271	-1.4479
-0.406942	-0.680819	Train	O=C(CCc1ccc(O)cc1)c1ccc(O)cc1O	1													1.07054	8.84904
-7.06342	2.07892	Train	CC(C)c1nc(CN(C)C(=O)NC(C(=O)NC(Cc2ccccc2)CC(O)C(Cc2ccccc2)NC(=O)OCc2cncs2)C(C)C)cs1	1													-2.10419	1.66057
-3.36515	6.97156	Train	[H]/N=C(/N)NCCCC([NH3+])C(=O)O	1													2.67868	-2.20483
-3.23117	1.0857	Train	CCC(C)(C)C(=O)C(=O)N1CCCCC1C(=O)OC(CCc1ccccc1)C1CCCCC1	1													-4.0661	-1.21928
11.9674	7.59577	Train	O=c1ccn(C2OC(COP(=O)(O)OP(=O)(O)OC3OC(CO)C(O)C(O)C3F)C(O)C2O)c(=O)[nH]1	1													-0.669477	-3.20921
-2.51622	-1.69441	Train	O=C(CC(=O)Nc1cccc(C(=O)O)c1)NCCC[NH2+]Cc1ccc(-c2ccccc2)c(Cl)c1	1													-2.00155	-3.80203
4.23727	4.70851	Train	CC(=O)NC1C(O)CC(OC2C(O)C(CO)OC(OC3C(CO)OC(O)C(O)C3O)C2O)(C(=O)O)OC1C(O)C(O)CO	1													-0.999532	-1.09218
-12.6366	10.2227	Train	CC[C@H](C)[C@H](NC(=O)[C@H](CCCCNC(=O)c1ccc(Br)cc1)NC(=O)[C@H](CO)NC(=O)[C@@H](NC(=O)[C@@H]1CCCN1C(=O)[C@@H]([NH3+])Cc1c[nH]c2ccccc12)[C@@H](C)O)C(=O)[O-]	1													-3.40026	0.33135
-0.309813	-0.0233266	Train	CC(=O)Nc1nnc(S(N)(=O)=O)s1	1													55.4023	0.933592
4.12029	3.73075	Train	OCC1OC(O)C(O)C(O)C1O	1													-1.73053	-1.8834
-0.13389	0.0318737	Train	NC(=[NH2+])NC(=O)c1nc(Cl)c(N2CCCCCC2)nc1N	1													-2.82001	-4.28565
0.414271	-3.36952	Train	CC(C)Oc1ccc2c(c1)c1c3c(c4cc(F)c[n+]5c4c1n2[Ru+7]512(N=C=S)[S@+]4[CH]C[S@@+]1CC[S@@+]2CC4)C(=O)NC3=O	1													-2.66096	-1.69018
0.224466	-2.42813	Train	COc1cc2ncnc(N3CCCC(c4ccccc4)C3)c2cc1OCCc1ccccn1	1													-3.27825	-1.69146
11.713	9.05935	Train	Nc1ncnc2c1ncn2C1OC(C[NH+](CCC([NH3+])C(=O)O)Cc2ccc(F)cc2)C(O)C1O	1													-2.12376	-2.72872
-1.94444	-0.252963	Train	CC(C)C(NS(=O)(=O)c1ccc2c(c1)sc1ccccc12)C(=O)O	1													0.743586	-0.00883149
0.761565	-1.42514	Train	[NH2+]=c1[nH]c(=S)c2[nH]cnc2[nH]1	1													0.492348	-2.35279
-2.14324	4.52094	Train	C[SH](CCC([NH3+])C(=O)O)CC1OC(n2cnc3c(N)ncnc32)C(O)C1O	1													-0.100527	-1.4673	0.671233
17.5822	11.2583	Train	Nc1ncnc2c1ncn2C1OC(COP(=O)(O)OP(=O)(O)OP(=O)(O)S)C(O)C1O	1													-2.8235	-2.0693
0.175947	-2.74991	Train	CCn1c2ccc(C[NH2+]C)cc2c2ccc(-c3cnoc3)cc21	1													-2.85951	-3.08777
1.55691	-0.671978	Train	CC(=O)C1CCC2C3CCC4=CC(=O)CCC4(C)C3CCC12C	1													-1.01997	0.11126
0.318813	-3.77841	Train	O=C(O)c1ccc(OCC(C2CCCCC2)n2c(-c3ccc(Cl)cc3)nc3cc(F)c(F)cc32)c(F)c1	1													-3.37924	-0.881866
-7.32222	12.3646	Train	CC(C)CC([NH3+])C(=O)NC(CC(C)C)C(=O)NC(CS)C(=O)NC(CO)C(=O)NC(C(=O)N1CCCC1C(=O)NC(CC(N)=O)C(=O)O)C(C)OP(=O)(O)O	1													-2.0624	-2.13457
-0.972619	-0.850448	Train	O=C(O)C(=O)Nc1sc2c(c1C(=O)O)CCOC2	1													-1.09635	-2.64412
0.0562685	-2.88514	Train	CCn1c2ccc(C[NH2+]C)cc2c2ccc(-c3ccc(C)s3)cc21	1													-2.76603	-3.05549
0.563158	-2.05955	Train	Cc1ccc(CN(C)c2cc(C)nc3ncnn23)cc1	1													0.663384	9.35824
0.34714	-2.2819	Train	COc1c(NC(=O)c2ccc(NC(=O)c3ccc(N4C(=O)CC(NC(=O)c5ccc(NC(=O)/C(C)=C/c6ccc(O)cc6)cc5)C4=O)cc3)c(OC)c2O)ccc(C(=O)O)c1O	1													-3.51069	-2.57426
10.226	5.52375	Train	Nc1ccnc2c1ncn2C1OC(CO)C(O)C1O	1													-1.85285	-1.75257
0.201364	1.22689	Train	C[N+](C)(C)CC(=O)O	1													-1.72072	-1.87412
-0.539149	-2.80871	Train	C[NH+](C)CCC[N@H+](C)[C@H]1CCN(C(=O)c2[nH]c3cc(Cl)ccc3c2-c2c(-c3ccccc3)ncn2Cc2ccc(Cl)cc2)C1	1													-2.26647	-1.20765
-2.01239	4.26237	Train	CC(CS)C(=O)N1CCCC1C(=O)O	1													-0.681592	-1.80815
-1.58512	-0.930602	Train	CN(C)c1ccc(C(=O)O)c(Oc2nc(Oc3cccc(-c4cccc(C[NH3+])c4)c3)c(F)c(N3CCC([NH+](C)C)C3)c2F)c1	1													-3.06979	-4.17993
0.264608	-4.02331	Train	Cc1cc(OCCCc2c3n(c4c(-c5c(C)nn(C)c5C)c(Cl)ccc24)CCCN(c2cc(C(=O)O)cc4c2ccn4C)C3=O)cc(C)c1Cl	1													-2.38562	-1.87351
0.539176	-2.43868	Train	NC(=[NH2+])c1ccc2[nH]c(-c3ccccc3O)cc2c1	1													-2.75458	-9.58388
1.02395	-1.10136	Train	O=C(O)c1cnccn1	1													-1.39743	-2.81927
-0.648192	-2.4929	Train	Nc1n[nH]c2cc(-c3nc([C@H](Cc4ccccc4)NC(=O)NCc4cc(Cl)ccc4-n4cnnn4)[nH]c3Cl)ccc12	1													-1.87914	-1.07875
4.64022	5.3825	Train	CC(=O)NC1C(O)OC(CO)C(OC2OC(CO)C(O)C(O)C2OC2OC(C)C(O)C(O)C2O)C1O	1													-1.85414	-1.9054
-0.588279	1.45798	Train	CC(/C=C\CC(C)/C=C/C1C(C)CCCC1(C)C)CCO	1													-1.77371	-2.44882
-1.02888	-0.423051	Train	[H]/N=C(/N)c1ccc2cc(C3CC3c3ccccc3)ccc2c1	1													-2.72618	-4.41784
0.281713	-2.82847	Train	NC(=[NH2+])c1ccc2nc(-c3ccccc3O)[nH]c2c1	1													-2.7697	-9.4029
-0.228282	3.55248	Train	CSCCC([NH3+])C(=O)O	1													-2.25731	-2.7056
4.12514	3.14233	Train	[NH3+]C1C(=O)OC(CO)C(OC2OC(CO)C(OC3OC(CO)C(OC4OC(CO)C(OC5OC(CO)C(O)C(O)C5[NH3+])C(O)C4[NH3+])C(O)C3[NH3+])C(O)C2[NH3+])C1O	1													-2.12403	-2.60809
0.83997	-4.05005	Train	C[NH+]1CC[NH+](CCOc2cc(OC3CCOCC3)c3c(Nc4c(Cl)ccc5c4OCO5)ncnc3c2)CC1	1													-1.07914	-1.964
-6.20501	5.75924	Train	CCCCCC(CC(=O)NO)C(=O)NC(C(=O)N1CCCC1C(=O)O)C(C)C	1													-1.36258	-0.230046
-1.33358	0.519911	Train	CCCC[NH2+]Cc1ccc(S(N)(=O)=O)cc1	1													55.6857	1.03981
0.844772	-1.73819	Train	Cc1cc2ccnc(NC3CC[NH2+]CC3OCC3CCCCC3)c2[nH]c1=O	1													0.418512	9.83916
1.02456	-4.08103	Train	COc1cn(-c2cccc(C(F)(F)F)c2)nc(-c2ccnn2-c2ccccc2)c1=O	1													-3.10321	-2.24063
2.66982	2.32565	Train	O=C(O)C1OC(O)C(O)C(O)C1O	1													-0.791126	-2.09875
-0.0860968	-4.61074	Train	O=S(=O)(Nc1ccc(O)c(-c2c(O)ccc3ccccc23)c1)c1cc(Cl)ccc1Cl	1													-1.85969	1.41721
-0.0827968	0.0669101	Train	COc1cc(OC2CC[NH+](C)CC2)ccc1Nc1ncc2c(n1)n(C1CCCC1)c(=O)n2C	1													-2.75775	-9.0024	1
-0.493669	-3.49772	Train	O=C(CO)N1CCc2c(c(-c3ccc(Cl)c(C#Cc4ccc(Cl)cc4)c3)nn2CCC[NH+]2CCOCC2)C1	1													-2.33967	-2.06584
0.183979	-3.77766	Train	CCc1c(C(=O)Nc2ccc(F)c(S(=O)(=O)N3CCOCC3)c2)[nH]c(C)c1C(C)=O	1													0.81415	9.68444
-0.666835	0.512626	Train	[H]/N=C(\N)c1ccccc1	1													-2.82944	-9.32357
0.827228	-3.42293	Train	O=C(O)c1cccnc1Nc1cccc(C(F)(F)F)c1	1													-3.27206	-2.70206
-0.42335	-1.60915	Train	NS(=O)(=O)c1ccc(C(=O)NCc2c(F)cc(F)cc2F)cc1	1													55.7229	0.74216
0.686075	-3.26096	Train	Cc1cc(C2CN(C(=O)c3ccc(F)c(I)c3)CC(F)(F)C2)n2ncnc2n1	1													-2.04479	-3.11585
-1.38019	1.84735	Train	NC(=O)C1CCC([NH2+]OS(=O)(=O)O)CN1C=O	1													-1.32838	-1.48931
-0.309813	-0.0233266	Train	CC(=O)Nc1nnc(S(N)(=O)=O)s1	1													13.8213	-1.63977
16.2076	10.9021	Train	NC(=O)C1=CN(C2SC(COP(=O)(O)OP(=O)(O)OCC3OC(n4cnc5c(N)ncnc54)C(O)C3O)C(O)C2O)CC=C1	1													-3.23893	-2.79304
-7.40062	13.9088	Train	CCC(C)C(NC(=O)C(C)NC(=O)C(CCC(N)=O)NC(=O)C(NC(=O)C(CC(=O)O)NC(=O)C(CCC(=O)O)NC(=O)C([NH3+])CCSC)C(C)OP(=O)(O)O)C(=O)NC(CC(=O)O)C(=O)O	1													-0.366793	-1.27285
0.120176	-2.25526	Train	O=C(O)c1cc(-c2ccc(F)cc2)c(-n2cccc2)c(I)c1O	1													-2.92628	-2.84567
-0.0332298	0.54754	Train	O=C(Cc1cccs1)NC(B(O)O)c1ccccc1	1													-0.279662	-1.07051
0.545439	-1.74267	Train	COc1ccccc1-c1cc(Cl)nc(N)n1	1													-2.2156	1.26409
-6.54578	5.80564	Train	CC(C)CC(NC(=O)C([NH3+])CC(=O)O)C(=O)NC(Cc1ccc(O)cc1)C(=O)NCC(=O)O	1													-1.62487	-0.802481
-1.21269	-1.62657	Train	NS(=O)(=O)c1ccc(C(=O)N2CCc3ccccc3C2)cc1	1													56.0055	1.27842
-0.975299	-1.85264	Train	O=C(O)c1cccc2c1OB(O)C(NC(=O)C1CCCCC1)C2	1													-0.878406	-1.14423
-2.54177	-3.18428	Train	COC(=O)Nc1ccc(-c2nc([C@H](Cc3ccccc3)NC(=O)CCc3cc(Cl)ccc3-n3cnnn3)[nH]c2Cl)cc1	1													-1.94783	-0.654235
3.26239	3.54158	Train	NS(=O)(=O)C1OC(CO)C(O)C(O)C1O	1													55.055	0.471695
0.783741	0.497993	Train	Cc1cc2nc3c(=O)[nH]c(=O)nc-3n(CC(O)C(O)C(O)COP(=O)(O)O)c2cc1C	1													-2.40647	-1.83596
0.675466	0.303386	Train	Cc1ccc(-c2csc3ncnc(SCCC(=O)O)c23)cc1	1													-2.01667	-3.90678
-0.375255	0.393806	Train	O=C(NCc1ccc(-c2ccccc2)cc1)C1OC2CN(C(=O)NO)CC1O2	1													0.161976	-0.29493
-1.07511	0.676198	Train	O=C(O)C(O)Cc1ccccc1	1													-1.0799	-1.6821
0.97531	-1.22907	Train	CN(C(=O)c1cc2ccccc2cc1C(=O)C(c1cccc2ccccc12)P(=O)(O)O)C1CCN(C(=O)c2ccc3ccccc3c2)CC1	1													-0.972726	-2.65624
-0.367367	-2.45826	Train	COc1ccc(CNC(=O)N2CCN(c3ccc(C(C)=O)cc3)CC2)cn1	1													-2.80579	-1.70574
1.01319	-1.87448	Train	NC(=[NH2+])c1ccc2[nH]c(-c3ccc[nH]c3=O)nc2c1	1													-3.01748	-9.37793
-0.0898763	-1.37915	Train	Cc1c(Nc2ccccc2C(=O)O)cccc1[N+](=O)[O-]	1													-2.35203	-1.62324
0.175682	-3.28977	Train	CN(C)C(=O)C(C#N)Cc1ccc(-c2nc3cnc4[nH]ccc4c3n2C2CCCCC2)o1	1													-2.12384	-2.76891
-2.52402	-3.70995	Train	COc1ccc2nc(C)c(OC3CC4C(=O)NC5(C(=O)NS(=O)(=O)C6(C)CC6)CC5/C=C\CCCCCC(NC(=O)OC(C)(C)C)C(=O)N4C3)nc2c1	1													-0.553207	-0.56327
0.156851	-0.838085	Train	O=S(=O)(O)c1cc2c(O)c(c1)Cc1cc(S(=O)(=O)O)cc(c1O)Cc1cc(S(=O)(=O)O)cc(c1O)Cc1cc(S(=O)(=O)O)cc(c1O)Cc1cc(S(=O)(=O)O)cc(c1O)Cc1cc(S(=O)(=O)O)cc(c1O)C2	1													0.173907	-1.32526
0.458108	-4.07901	Train	CNC(=O)N1CCc2c(c(N3CCCc4cc(-c5cnn(C)c5)c(C(F)F)cc43)nn2C2CCOCC2)C1	1													-1.77807	1.09366
0.401842	-2.34997	Train	Cc1ccc(-c2cc(C(F)(F)F)nn2-c2ccc(S(N)(=O)=O)cc2)cc1	1													55.5279	1.1758
-3.2516	-2.18493	Train	C[NH2+]C(C)C(=O)NC1C(=O)N(Cc2c(OC)ccc3cc(C(=O)O)ccc23)c2ccccc2OC12CCOCC2	1													-1.89655	-1.07648
12.1218	7.61425	Train	Nc1ncnc2c1ncn2C1OC(C(=O)NCCO)C(O)C1O	1													-2.33731	0.747941
-3.56732	4.30374	Train	CC(=O)NC(Cc1ccc(OP(=O)(O)O)cc1)C(=O)NC1(C(=O)NC(CC(N)=O)C(N)=O)CCCCC1	1													-0.882705	-1.22606
0.222998	-4.06816	Train	C[C@H]1CCCC[C@@H]1Oc1cccc(-c2nc3cc(C(N)=[NH2+])c(F)cc3[nH]2)c1O	1													-3.12554	-9.40066
-0.0204706	-1.28141	Train	CCNC(=O)c1[nH]nc(C2=CC(Cl)=C(O)CC2=O)c1N1CC[NH2+]CC1	1													-2.67355	1.31477
-0.558967	-1.99347	Train	CCNC(=O)c1cc2c(N3CCOC[C@@H]3C)ccnc2[nH]1	1													-0.281532	0.768299
-1.20205	-1.07568	Train	Cc1[nH]c2ccccc2c1CC[NH2+]Cc1ccc(C=CC(=O)NO)cc1	1													-2.19833	-2.30443
0.0823574	-4.39549	Train	COc1cc(Nc2c(C#N)cnc3cc(OCCC[NH+]4CC[NH+](C)CC4)c(OC)cc23)c(Cl)cc1Cl	1													-2.12605	-1.5152
-2.01239	4.26237	Train	CC(CS)C(=O)N1CCCC1C(=O)O	1													-1.82416	-1.34823
-1.70653	-2.48448	Train	COc1cc(-c2n[nH]c3ccc(C[C@@H](C#N)C(=O)NC(C)(C)CO)cc23)cc(OC)c1OC	1													-1.06828	-1.05213
-1.60162	1.10243	Train	CCCCCNC(=O)c1ccc(S(N)(=O)=O)cc1	1													56.018	0.863431
2.03502	2.90144	Train	C[N+](C)(C)CCOP(=O)(O)O	1													-1.81411	-3.27985
-0.344794	-0.741556	Train	CC(=O)NCc1c(Cl)cccc1Cl	1													-1.10041	-2.42754
4.39127	4.24496	Train	OCC1OC(OC2C(CO)OC(OCCCCCCC3CCCCC3)C(O)C2O)C(O)C(O)C1O	1													-1.27018	-0.886913
-8.93238	9.58244	Train	CCC(NC(=O)C(CCCCNC(C)=O)NC(=O)C(C)NC(=O)CNC(=O)C[NH2+]C(O)C(CCCCNC(C)=O)NC(=O)C[NH3+])C(=O)O	1													0.397878	10.3998
-0.831152	1.06755	Train	[NH3+][C@@H](Cc1c[nH]cn1)C(=O)[O-]	1													3.00611	-1.97775
1.62095	-0.184704	Train	CCC(=O)N1CCCC(n2nc(-c3cccc(C(=O)Nc4ccc(C(C)C)cc4)c3)c3c(N)ncnc32)C1	1													-3.53406	-2.84429
1.83297	-3.10724	Train	Nc1nc(N)c2cc(CNc3cc(Cl)ccc3Cl)cnc2n1	1													-0.594061	-2.58374
-2.34834	0.527727	Train	CCN1CCN(C(=O)NC(CCc2ccc(O)cc2)C(=O)NCB(O)O)C(=O)C1=O	1													-1.15517	-0.443273
0.316581	-0.452476	Train	O=C(NO)C1=CCCCC1	1													-2.1079	-2.83532
1.49852	1.72582	Train	COc1ccc(S(=O)(=O)N(CCOC2OC(CO)C(O)C(O)C2O)CC(=O)NO)cc1	1													0.4771	1.37222
1.13432	-2.62467	Train	Cc1n[nH]c(C)c1Cc1nnc(-c2sc3ccccc3c2OC2CC[NH2+]CC2)o1	1													-3.26666	-2.35147
-0.153667	-0.287508	Train	O=C(O)c1c(-c2ccccc2)oc(-c2ccccc2)c1C(=O)O	1													-1.51504	-1.33679
-0.50355	-1.18796	Train	CSc1nc(Cl)c(C=O)c(NCc2ccc(S(N)(=O)=O)cc2)n1	1													55.9189	0.947312
0.223953	-2.15484	Train	O=C(Nc1cccc(-c2nn[nH]n2)c1)c1cccc(Br)c1	1													-0.84944	-1.00497
0.43259	-2.70527	Train	CC(C)(C)C(=O)Nc1cccnc1C(=O)Nc1nccs1	1													-2.02005	-1.54731
-0.525546	-3.98344	Train	O=C(CC[NH+]1CCN(c2cccc(C(F)(F)F)c2)CC1)c1cc(O)c(O)c([N+](=O)[O-])c1	1													1.40121	-0.337675
-0.89344	-1.45635	Train	NS(=O)(=O)c1ccc(C(=O)NCc2cccc(F)c2F)cc1	1													55.7819	0.923557
-0.47667	-2.58743	Train	O=c1[nH]c2cc(C[NH+]3CCCC3)ccc2n2cccc12	1													-0.440081	-2.55679
-1.43215	-1.4578	Train	O=C(O)C(=O)Nc1ccc(CC(c2nc3ccccc3o2)S(=O)(=O)Nc2ccc(F)cc2)cc1	1													-1.12852	-2.40184
0.405626	-3.39438	Train	C[NH+]1CC[NH+](Cc2ccc(C#Cc3ccc(-c4cc(C(=O)NO)cnc4-n4cnc5ccccc54)cc3)cn2)CC1	1													-2.60026	-2.08271
-4.9522	5.33658	Train	CCCCCC(CC(=O)NO)C(=O)NC(C(=O)N1CCCC1CO)C(C)C	1													-1.19877	-1.38024
0.0157086	-1.78306	Train	COc1cc2c(cc1OS(N)(=O)=O)C=CN(Cc1cc(OC)c(OC)c(OC)c1)C2	1													51.6517	1.5886
-10.3763	13.9	Train	[H]/N=C(/N)NCCCC(NC(=O)C(C)NC(=O)C(NC(=O)C([NH3+])CCC(N)=O)C(C)O)C(=O)NC(CCCC[NH+](C)C)C(=O)NC(C=O)CO	1													-1.57671	-0.573453
-9.35695	11.2409	Train	CC(=O)NC(C=O)CSCCNC(=O)C1CCCN1C(=O)C(NC(=O)C(CC(N)=O)NC(=O)C(NC(=O)C([NH3+])Cc1ccc(OP(=O)(O)O)cc1)C(C)C)C(C)C	1													-1.90353	-1.22271
-6.57455	7.5923	Train	CCC(C)C(NC(=O)C1CCCN1C(=O)C(NC(=O)C([NH3+])CO)C(C)C)C(=O)O	1													-1.8596	-1.2313
0.658426	-1.1108	Train	Oc1ccc(/C=C/c2cc(O)cc(O)c2)cc1	1													-0.752979	-2.81888
2.66202	2.12931	Train	O=S1(=O)NC(O)c2ccc(-n3cc(COC4OC(CO)C(O)C(O)C4O)nn3)cc21	1													51.6832	0.682212
0.169409	-2.66873	Train	Cc1cccc(F)c1C[NH+]1CC(c2ccc(-c3cnn(CC(N)=O)c3)cc2)C([NH+](C)C)C1	1													-2.49013	-2.32059
-2.19289	-0.49836	Train	COc1ccc(S(=O)(=O)N(CC(=O)NO)CC(O)CO)cc1	1													0.546776	1.82365
3.5348	5.06367	Train	CC(=O)NC1C(OC(C)C([NH3+])C(=O)O)OC(CO)C(O)C1OC1OC(CO)C(O)C(O)C1O	1													-0.740292	-1.35717
-4.52924	6.17769	Train	CC([NH3+])C(=O)NC(C)C(=O)N1CCCC1C(=O)NC(B(O)O)C(C)C	1													-3.31145	-0.790489
-1.37751	-1.77697	Train	Cc1[nH]nc2ccc(-c3cncc(OC[C@@H]([NH3+])Cc4c[nH]c5ccccc45)c3)cc12	1													-3.43162	-2.71188
0.285123	-1.0679	Train	NS(=O)(=O)c1nc2ccccc2[nH]1	1													55.1269	0.595385
-3.19548	2.08172	Train	O=C(O)C(=O)NC(Cc1ccc(OCc2ccccc2)cc1)C(=O)O	1													-1.746	-1.51547
-0.35321	-0.166989	Train	CC(C)(Sc1ccc(CCN(CCCCC2CCCCC2)C(=O)NC2CCCCC2)cc1)C(=O)O	1													-2.01471	-0.693035
0.214428	3.06389	Train	CCCCCCCCCCCCCC(=O)OC1C(CC(=O)NO)COC(CO)C1O	1													-1.09114	-1.93324
4.7269	3.52323	Train	OCC1OC(OC2C(CO)OCC(F)C2O)C(O)C(O)C1O	1													-1.04779	-2.05386
-1.06268	-5.54348	Train	COC(=O)Nc1ccc2c(c1)NC(=O)C[C@@H](C)C=CC[C@H](NC(=O)C=Cc1cc(Cl)ccc1-n1cnnn1)c1nc-2c[nH]1	1													-2.16182	-0.735397
-0.120737	-2.09189	Train	CCOc1ccc2nc(S(N)(=O)=O)sc2c1	1													13.4755	-1.58676
-2.66267	-1.49193	Train	O=C(C=Cc1cc(Cl)ccc1-n1cnnn1)N[C@@H](Cc1ccccc1)C(=O)Nc1ccc(-c2nn[nH]n2)cc1	1													-1.71013	-0.546408
15.8745	10.499	Train	Nc1ncnc2c1ncn2C1OC(COP(=O)(O)O)C(O)C1OP(=O)(O)O	1													-2.90761	-2.39769
2.57982	-4.3738	Train	O=c1ncc2c(-c3ccc(F)cc3F)cc(N3CC[NH2+]CC3)cc2n1-c1c(Cl)cccc1Cl	1													-2.7555	-3.23008
-0.00896892	-0.600542	Train	CCOc1ccc(S(N)(=O)=O)cc1	1													55.7609	1.05394
1.45087	-0.789919	Train	Cc1ccc(O)c(S)c1	1													54.8425	0.36823
-0.59519	-2.56495	Train	O=C1CN(C(=O)c2cncc(-c3ccccc3)c2)c2ccccc2N1	1													0.58688	9.66135
-1.11848	-2.23229	Train	CC(=O)N1CCc2c(c(-c3ccc(C(F)(F)F)c(SCC(=O)N4CCCC4)c3)nn2CC(O)C[NH+]2CCC(C(C)(C)O)CC2)C1	1													-2.33907	-1.61183
2.86743	3.89821	Train	CC1CCCC(OC2OC(CO)C(O)C(OC(CC3CCCCC3)C(=O)O)C2O)C1OC1OC(C)C(O)C(O)C1O	1													-1.77581	-3.58697
0.783177	-0.0297805	Train	OC(O)(C(F)(F)F)C(F)(F)F	1													-0.141529	-1.53534
-1.36918	-0.944697	Train	CN(CC(=O)Nc1ccc(S(N)(=O)=O)cc1)c1ccccc1	1													55.8777	1.23307
-0.382807	0.233203	Train	O=P(O)(O)C(CCCc1cccc(Oc2ccccc2)c1)S(=O)(=O)O	1													-0.807747	-1.70645
-1.74063	-0.794479	Train	CC(C)[NH2+]CC(O)COc1ccc(C(=O)NCCc2ccc(S(N)(=O)=O)cc2)cc1	1													55.6735	1.50547
0.794845	-2.41912	Train	Cc1cccc2sc3nncn3c12	1													-1.54778	-0.864745
-8.15327	9.05885	Train	[H]/N=C(/N)NCCCC(NC(=O)C(C)NC(=O)C([NH3+])CO)C(=O)NC(C)C(=O)NCc1ccc(NNc2ccc(CO)cc2)cc1	1													-1.13752	-0.877999
-0.358979	-4.4419	Train	CCc1cc(O)c(F)cc1-c1ccc2c(-c3nc4c([nH]3)CCN(C(=O)c3cnc(N5CCCCC5)cn3)C4)n[nH]c2c1	1													-2.36453	-1.95701
-0.653597	3.43368	Train	[NH3+]CCCC(=O)O	1													-1.63571	-1.57502
-1.00065	-1.23876	Train	O=C(O)C(=O)Nc1sc2c(c1C(=O)O)CCSC2	1													-1.00413	-2.6035
0.444025	-2.12163	Train	Oc1ccc(-c2ccnn2-c2ccccc2Cl)c(O)c1	1													-2.11852	1.05729
-0.218222	-2.17636	Train	CC[NH+](CC)C1CC[NH+](Cc2cc(C#CCOc3ccccc3)cc(I)c2O)CC1	1													-3.0832	-2.66346
-1.0685	-2.83506	Train	NC(=[NH2+])c1ccc2[nH]c(-c3cc([C@@H](CC(=O)[O-])C(=O)[O-])cc(-c4ccccc4[N+](=O)[O-])c3O)nc2c1	1													-3.01471	-9.17491
1.68256	-2.6856	Train	NC(=O)c1ccccc1Nc1ccnc(Nc2cccc(O)c2)n1	1													-2.63949	-3.15219
1.69486	-6.01684	Train	Cn1nc(-c2cccc(-n3ncc4cc(C(C)(C)C)cc(F)c4c3=O)c2CO)cc(Nc2ccc(C(=O)N3CCOCC3)cn2)c1=O	1													-3.83712	-2.45566
1.34919	-3.60942	Train	COC(=O)Nc1ccc2c(c1)NC(=O)C(C)CCCC(NC(=O)c1cnn(-c3cccc(Cl)c3F)c1N)c1cc-2ccn1	1													-1.79878	-1.33334
1.19538	-0.517136	Train	COc1ccc(OC)c(Cc2nc3c(N)nc(F)nc3[nH]2)c1	1													-2.20486	1.38756
-2.00314	0.0738752	Train	COc1ccc(S(=O)(=O)NC(CO)C(=O)NO)cc1	1													0.608669	0.39537
1.66052	-2.67787	Train	COc1cc(CCc2cc(NC(=O)c3ccc(N4C[C@H](C)[NH2+][C@H](C)C4)cc3)n[nH]2)cc(OC)c1	1													-3.02888	-2.17059
3.32135	2.11593	Train	COc1cccc(COC2C(O)C(CO)OC(OC3C(CO)OC(NC(C)=O)C(NC(=O)c4cccc(OC)c4)C3O)C2O)c1	1													-0.728592	-1.12286
-0.537627	-0.961005	Train	O=C(O)C(=O)Nc1sc2c(c1C(=O)O)CC[NH2+]C2	1													-1.16862	-3.03694
-1.35635	-1.69738	Train	CCCN(CCC)C(=O)c1cc(C(=O)N/C(=C\c2ccccc2)C(O)C[NH2+]C(C)(C)c2cccc(OC)c2)cc(N2CCCCC2)c1	1													-2.78239	-0.108885
-3.49618	3.41617	Train	CC(C)CC(NP(=O)(O)CNC(=O)OCc1ccccc1)C(=O)NCC[NH3+]	1													-1.09272	-1.33679
-3.74686	1.58314	Train	Cc1cccc(C)c1OCC(=O)NC(Cc1ccccc1)C(O)CC(CC(C)C)NC(=O)c1cccc(N)c1	1													-2.79705	1.60848
-0.210829	-0.805561	Train	O=S(=O)(NO)c1ccccc1	1													54.9446	0.824279
0.280007	-0.999892	Train	NS(=O)(=O)c1c(F)c(F)c(NC23CC4CC(CC(C4)C2)C3)c(F)c1F	1													55.4413	1.0639
0.397035	-1.9837	Train	NS(=O)(=O)c1cc2ccccc2s1	1													55.3546	0.711605
-0.560115	-0.264316	Train	CCCOc1ccc(C[NH3+])cc1Cl	1													-1.81697	-3.91811
-1.67995	0.486036	Train	CCCCNC(=O)c1cc(S(N)(=O)=O)c(Cl)cc1Cl	1													13.9033	-0.66282
-1.31074	-2.01227	Train	[NH3+][C@@](CCCC[B-](O)([OH2+])[OH2+])(C(=O)[O-])[C@@H]1C[C@@H]2CC[C@H](C1)[N@@H+]2Cc1ccc(Cl)c(Cl)c1	1													-0.834402	-0.865599
-0.0056807	-1.16352	Train	[H]/N=C(/N)c1cc2c(I)cccc2s1	1													-2.93667	-9.35859
0.70741	-2.09455	Train	[NH3+]CCNS(=O)(=O)c1ccc(Cl)c2ccncc12	1													-1.22451	-2.31625
0.195146	-2.38902	Train	Cc1cc(Br)c(O)c(-c2cc3cc(C(N)=[NH2+])ccc3[nH]2)c1	1													-2.68606	-9.62738
-0.30822	-1.96549	Train	CC(C)Oc1cccc(NC(=O)c2cc(Cl)c(OCC[NH3+])c(Cl)c2)c1	1													-2.78323	-4.16213
-1.56658	0.616475	Train	CC(=O)NCCCCOc1ccc(NC(=O)Nc2ccc(S(N)(=O)=O)cc2)cc1	1													52.348	0.858456
1.67927	-1.96792	Train	O=C(Nc1ccc2ccccc2c1)C(c1csc2ccc(Cl)cc12)P(=O)(O)O	1													-1.38608	-2.70577
1.94317	-2.61155	Train	O=C(Nc1ccnc(NC(=O)C2CC2)c1)c1c(Cl)cccc1Cl	1													-2.06028	-2.4047
4.39127	4.24496	Train	OCC1OC(OC2C(CO)OC(OCCCCCCC3CCCCC3)C(O)C2O)C(O)C(O)C1O	1													-1.27147	-0.847752
0.240381	-1.29584	Train	NS(=O)(=O)c1ccc(Cc2ccc([N+](=O)[O-])cc2)cc1	1													56.0999	0.768347
-8.83624	13.3113	Train	CC([NH3+])C(=O)NC(C)C(=O)NC(CCCC[NH3+])C(=O)NC(CCC(N)=O)C(=O)NC(C(=O)NC(CO)C(=O)NC(C(=O)O)C(C)C)C(C)O	1													-2.2327	-0.855887
-3.42746	-0.127495	Train	CC(C)CC(NC(=O)c1ccncc1)C(=O)NCC(O)CNS(=O)(=O)c1ccc(Oc2ccccc2)cc1	1													-1.99866	-1.31107
-0.346539	-1.04338	Train	O=C(NCc1ccccc1)Nc1ccc2c(c1)[B-]([OH2+])([OH2+])OC2	1													54.4315	0.867163
0.530405	0.312555	Train	CSCCC([NH3+])C(O)(O)c1nccs1	1													-0.91132	-1.3617
0.0418145	-3.20468	Train	O=C(NS(=O)(=O)c1ccc(NCCSc2ccccc2)c([N+](=O)[O-])c1)c1ccc(-c2ccc(F)cc2)cc1	1													-2.29488	-2.55874
-1.18429	0.457007	Train	[NH3+]C(Cn1ccc(=O)n(Cc2ccccc2C(=O)O)c1=O)C(=O)O	1													-2.86964	-1.25657
-0.340957	-3.60486	Train	CC(=O)N1CCc2c(c(Nc3ccc(-c4cnn(C)c4)cc3F)nn2C2CCOC2)C1	1													-1.73368	1.33583
-3.8397	5.0529	Train	[H]/N=C(/N)Nc1cccc(C(OP(=O)(O)C(CCCCC)NC(=O)OCc2ccccc2)C(=O)O)c1	1													-0.799616	-0.817663
-2.7384	-0.919104	Train	O=C([O-])[C@H](Cc1c[nH]c2ccccc12)NS(=O)(=O)c1ccc(N2CCC(c3ccccc3)CC2)cc1	1													-1.52479	-2.01143
-1.44761	-1.3789	Train	[H]/N=C(/N)c1ccc2cc(C(=O)Nc3ccc(C[NH3+])cc3)cc(Nc3ncccn3)c2c1	1													-3.06468	-4.35184
-0.6262	-1.2207	Train	[NH3+]Cc1ccc(C(=O)NC2Cc3cccc(C(=O)O)c3OB2O)cc1	1													-2.64648	-1.70176
-1.11648	-0.266158	Train	[H]/N=C(\N)c1ccc(NC(=O)Nc2ccc(Oc3ccccc3)cc2)cc1	1													-2.81025	-9.36304
-1.09578	-0.430298	Train	Cc1cc(C)cc(C(=O)N(CC(=O)NC2CCCCC2)Cc2ccc(C(=O)NO)cc2)c1	1													-2.41284	-1.84965
0.262639	-0.717646	Train	NS(=O)(=O)c1ccc(NC(=O)NC2CCCC2)cc1	1													55.6538	0.829317
-6.17743	4.98708	Train	CC(NC(=O)C1CCCN1C(=O)CNC(=O)C1CCCN1C(=O)C1CCC[NH2+]1)C(=O)NCC(=O)N1CCCC1C(=O)N1CCCC1C(=O)NCC(=O)O	1													1.11544	-1.7122
1.33103	2.02873	Train	Cc1cc(OCc2c(-c3c(Cl)cncc3Cl)noc2C(C)C)ccc1-c1ccc2c(C(=O)O)cn(C)c2c1	1													-1.2746	-1.71475	1
0.333027	-2.34814	Train	O=C(O)c1cccc2c1C(=O)N(c1ccc(O)c(F)c1)C2	1													-2.7767	-2.68161
-0.381599	4.13406	Train	[NH3+]CCCCCC(CS)C(=O)O	1													-0.419827	-1.60007
11.6436	3.68092	Train	Nc1ncnc2c1ncn2C1OC(C(=O)N2CC[NH+](CC(=O)Nc3cccc4c3CNC4=O)CC2)C(O)C1O	1													-4.18874	-4.18481
-0.734319	-1.56312	Train	CCNC(=O)c1cc2c(-c3cc(C(C)(C)O)ccc3Oc3c(C)cc(F)cc3C)cn(C)c(=O)c2[nH]1	1													-3.36354	-1.62913
4.34125	1.49347	Train	Cc1cn(C2CC(O)C(CO)O2)c(=O)[nH]c1=O	1													-2.21027	-2.41239
-2.63575	-1.4547	Train	COc1cccc(Oc2cccc(N3CCCCC3)c2CNC(=[NH2+])NC(=O)c2ccc(C[C@H]([NH3+])C(=O)[O-])cc2)c1	1													-1.92876	-2.33492
0.10126	-4.32402	Train	[NH3+][C@H]1CCCN(c2cncc(-c3[nH]nc4ccc(-c5c(F)cccc5F)cc34)n2)C1	1													-3.65178	-3.42424
-0.201539	-4.53238	Train	O=C(O)c1ccc(NC(=O)C(C2CCCCC2)n2c(-c3ccc(-c4nccs4)cc3)nc3cc(F)c(F)cc32)cc1	1													-3.33915	-0.864181
-5.20894	2.54194	Train	CCCCCNC(=O)C(Cc1ccc(N(C(=O)C(=O)O)c2ccccc2C(=O)O)c2ccccc12)NC(C)=O	1													-0.98734	-2.10674
-0.782217	-1.57089	Train	O=C(O)COc1c(C(=O)O)sc(-c2cccc(N(C(=O)c3ccccc3)C3CCCCC3)c2)c1Br	1													-1.3737	-2.78789
3.36852	1.55709	Train	Cc1ccc(SC2OC(CO)C(O)C(n3cc(-c4ccc(F)cc4)nn3)C2O)cc1	1													-0.823407	-1.42329
-1.37476	0.00376362	Train	[H]/N=C(\N)c1ccc(NC(=O)c2ccccc2O)cc1	1													0.167153	-3.93551
-0.281249	1.39651	Train	C=C(C)C1C[NH2+]C(C(=O)O)C1CC(=O)O	1													-3.18816	-0.426895
3.89907	2.34828	Train	OCC1OC(Oc2ccc(-c3ccccc3)cc2)C(O)C(O)C1O	1													-2.00275	-1.2096
1.6395	-1.57157	Train	Cc1ccc(C(=O)NC2CC2)cc1-c1ccn2c(C(C)(C)C)nnc2c1	1													-2.64356	-2.84749
1.24121	0.188916	Train	COc1nccnc1CC(C)C	1													-2.31265	-0.849637
-1.03127	-5.22009	Train	CC(C)(C)NC(=O)Cc1ccc(Cl)cc1-n1c(C2CCCCC2)nc(-c2nnn[nH]2)c1-c1ccc(F)c(Cl)c1	1													-2.31286	-0.332096
-1.10622	-2.62451	Train	COc1cc(C)c(Sc2cnc(NC(=O)c3ccc(C[NH2+]C(C)C(C)(C)C)cc3)s2)cc1C(=O)N1CCN(C(C)=O)CC1	1													-3.40092	-2.75808
-5.15716	5.01377	Train	[H]/N=C(/N)Nc1cccc(C(CP(=O)(O)C(NC(=O)C(Cc2ccccc2)NC(=O)OCc2ccccc2)C(C)C)C(=O)O)c1	1													-0.871663	-0.394837
0.502472	-2.79639	Train	Oc1cc(O)c(-c2ccnn2-c2ccccc2Cl)cc1CCc1ccccn1	1													-2.18864	1.27513
-6.21944	2.01823	Train	CCSC(NC(=O)C(Cc1ccccc1)NS(=O)(=O)N1CCOCC1)C(=O)NC(CC1CCCCC1)C(O)C(O)CC(C)C	1													-1.05915	0.904363
0.472471	2.32919	Train	[NH3+]C(CC1(C(=O)O)CC2OCC(O)C(O)C2O1)C(=O)O	1													-2.75475	-0.914112
-0.342339	-3.27254	Train	CC[NH+](CC)C1CC[NH+](Cc2cc(C#CCNc3ccccc3)cc(I)c2O)CC1	1													-3.11592	-2.6261
-0.169987	-0.451163	Train	O=C(Cc1cccs1)NC(B(O)O)c1cccc(C(=O)O)c1	1													-0.38463	-1.22542
0.954461	0.756407	Train	CC#CCOc1ccc(S(=O)(=O)CCCS)cc1	1													-1.2764	-1.87352
1.68986	-1.13064	Train	CC12CCC(O)CC1CCC1C2CC(O)C2(C)C(C3=CC(=O)OC3)CCC12O	1													-2.98076	-2.17163
0.971676	-3.17658	Train	NC(=[NH2+])c1ccc2[nH]c(-c3ncccc3O)nc2c1	1													-2.80433	-9.5698
0.47116	-0.81804	Train	Nc1ccc(-c2ccc(S(N)(=O)=O)cc2)cc1	1													55.7461	1.14851
-0.360825	-1.04407	Train	NS(=O)(=O)c1ccc(C(=O)NCC(F)(F)F)cc1	1													55.7884	0.779619
1.57419	-3.13237	Train	CC[NH+](CC)CCNc1cc(Nc2cc(O)ccc2C)nc(-n2cnc3ccccc32)n1	1													-1.39384	-2.64788
1.72423	-1.89585	Train	Oc1cc2ccc(-c3ccc(F)cc3)cc2nc1O	1													-3.61868	-0.909078
-0.37836	0.88328	Train	[H]/N=C(/N)c1ccc(Oc2cc(Oc3ccc(/C(N)=N\[H])cc3)cc(C(=O)NC3CCC([NH3+])CC3)c2)cc1	1													-2.20183	-2.98158
-1.06159	2.75287	Train	CCCCCCCCCCCCCCCCCC(=O)O	1													0.420085	-1.36618
-10.8849	14.9763	Train	[H]/N=C(/N)NCCCC(NC(=O)C(C)NC(=O)C(NC(=O)C(CCC(N)=O)NC(C)=O)C(C)O)C(=O)NC(CCCCNC(C)=O)C(=O)NC(CO)C(=O)NC(C(=O)O)C(C)O	1													-1.27067	2.47803
-7.06342	2.07892	Train	CC(C)c1nc(CN(C)C(=O)NC(C(=O)NC(Cc2ccccc2)CC(O)C(Cc2ccccc2)NC(=O)OCc2cncs2)C(C)C)cs1	1													-0.0693717	2.59733
1.35673	-1.9686	Train	Cc1cc(Cl)ccc1OCc1nc2ccc(F)cc2n1C(C(=O)NC1CCCCC1)C1CCCCC1	1													-3.48098	-0.927193
1.34773	-1.66623	Train	COc1cccc(-c2nc3c(C(N)=O)cccc3[nH]2)c1	1													-0.365038	-2.49312
-0.361707	-1.05518	Train	O=C(CCCCCCC(=O)C(F)(F)F)Nc1ccccc1	1													-2.07805	-2.3459
-0.331102	-1.69353	Train	NS(=O)(=O)c1ccc(NC(=O)CN2C(=O)NC3(CCCCC3)C2=O)cc1	1													55.9349	0.601036
0.658426	-1.1108	Train	Oc1ccc(/C=C/c2cc(O)cc(O)c2)cc1	1													-1.71179	-2.22598
0.579991	-3.49574	Train	CC(C)(C)c1cc(NC(=O)Nc2ccc(Cl)cc2)n(-c2ccccc2)n1	1													-2.01899	-2.81721
-1.21531	2.70366	Train	[NH3+][C@@H](CCCC[B-]([OH2+])([OH2+])[OH2+])C(=O)[O-]	1													-0.270593	-0.907704
-0.670555	0.228635	Train	CC(O)C(CCOc1ccc2ccccc2c1)n1cnc(C(N)=O)c1	1													-2.00411	-1.26137
0.116457	-0.0427791	Train	[H]/N=C(/N)NCCCC(NC(=O)C(CCCC[NH3+])NC(=O)C1CCCN1C(=O)C([NH3+])Cc1ccc(O)cc1)C(=O)NC(C(=O)NC(C)C(=O)O)C(C)CC	0.808989													-3.05711	-0.749366	1
2.02358	-0.209335	Train	CC1OC(OC2C(O)CC(OC3C(O)CC(OC4CCC5(C)C(CCC6C5CC(O)C5(C)C(C7=CC(=O)OC7)CCC65O)C4)OC3C)OC2C)CC(O)C1O	1													-2.72056	-2.87529
1.44081	-4.44528	Train	COc1cc2c(cc1-c1c(C)noc1C)ncc1[nH]c(=O)n(C(C)c3ccccn3)c12	1													0.536888	9.32924
0.793669	-2.537	Train	CC(=O)OC1(C(C)=O)CCC2C3C=C(Cl)C4=CC(=O)C5CC5C4(C)C3CCC21C	1													-0.82136	-1.3526
14.3099	8.98458	Train	Nc1nc2c(ncn2C2OC(COP(=O)(O)OP(=O)(O)O)C(O)C2O)c(=O)[nH]1	1													-2.70479	-1.83457
2.72731	2.26533	Train	COc1cccc(COC2C(O)C(CO)OC(OC3C(CO)OC(NC(C)=O)C(NC(C)=O)C3O)C2O)c1	1													-0.683594	-1.09391
-5.59795	3.6482	Train	Cc1ccc(COC2CC(C(=O)NC(CCCC[NH3+])C(O)c3nc4ccccc4o3)N(C(=O)C(CCc3ccccc3)NC(=O)OCc3ccccc3)C2)cc1	1													-2.36621	-2.36757
0.897019	-1.01046	Train	COc1cc2c(cc1OC)C(C)N(S(N)(=O)=O)CC2	1													55.3171	0.748613
-1.29632	-1.47883	Train	CC(C)COCC(CN(Cc1ccccc1)c1ccccc1)[NH+]1CCCC1	1													-1.86776	-1.05808
-0.0252878	-2.8234	Train	CC(C)(C)c1cc(C(=O)N2CCOCC2)ccc1O	1													-2.02962	1.60174
-0.804925	-3.54983	Train	COc1ncc(-c2nc3c(n2C(C)C)C(c2ccc(Cl)cc2C)N(c2cc(Cl)ccc2C)C3=O)c(OC)n1	1													-2.43997	-0.220814
0.68231	-2.08781	Train	CCCOC1(C(=O)O)OC(C(O)CO)C(O)C(O)C1O	0.517241													-2.78479	-9.15119	1
2.01115	0.304873	Train	O=C1NCCC(OC2OCC(O)C(O)C2O)C1O	1													-1.85355	-2.87399
-1.21672	-3.11381	Train	CCC1CCC(C(=O)N2CCN(C(C)=O)C(C)C2)N1C(=O)c1sc2[n+](c1C(C)C)C(c1ccc(Cl)cc1)C(C)(c1ccc(Cl)cc1)N2	1													-3.81899	-0.939143
-4.52924	6.17769	Train	CC([NH3+])C(=O)NC(C)C(=O)N1CCCC1C(=O)NC(B(O)O)C(C)C	1													-3.30886	-0.714995
-0.0606855	-2.3203	Train	COc1ccc(-c2nc3cc(F)c(F)cc3n2C(C(=O)NC2CCC(O)CC2)C2CCCCC2)c(OC)n1	1													-3.16042	-0.555694
0.41189	-1.52225	Train	CS(=O)(=O)Nc1ccccc1-c1cccc2c1[nH]c1ccccc12	1													-1.05289	-1.56641
0.421689	-1.97238	Train	Cc1cc(C)c2cc1C(=O)NCCCOc1cccc(c1)Sc1cc-2nc(N)n1	1													-2.29548	1.28326
-1.52479	1.14378	Train	CC(C)C(NS(=O)(=O)c1ccccc1)P(=O)(O)CC(C(=O)O)c1cccc(C[NH3+])c1	1													-0.362265	-1.04077
2.52439	-2.40073	Train	Nc1ncc(-c2ccc(CCO)cc2)nc1C(=O)Nc1cnccc1N1CCOCC1	1													-3.17424	-2.48517
0.573232	-1.70194	Train	NS(=O)(=O)c1ccc(-c2ncc(CCl)[se]2)cc1	1													55.7291	0.650814
-0.622022	0.261079	Train	O=C(NCCCCCNC(=O)c1cccc(O)c1O)c1cccc(O)c1O	1													-0.81235	-1.74872
0.42964	-2.10874	Train	CC(=O)N1c2ccc(-c3ccco3)cc2C(NC(=O)OC(C)C)CC1C	1													-3.22069	-1.00175
-2.13288	-0.538357	Train	O=C(O)CC(Cc1cccc2ccccc12)N1C(=O)c2ccc(C(=O)O)cc2C1=O	1													-0.514352	-1.16803
-0.499086	-0.984864	Train	Cc1cc(C)nc(SCC(=O)c2ccc(S(N)(=O)=O)cc2)n1	1													55.9075	0.805756
-0.146147	-2.05445	Train	O=C1N[C@@H](c2cccnc2)c2c1n[nH]c2-c1ccccc1	1													-2.75638	-0.957915
-1.42389	-0.492009	Train	COc1ccc(S(=O)(=O)C(CC(=O)O)C(F)F)cc1	1													-0.0941659	-1.85709
-5.00723	6.76566	Train	CC(=O)NC(Cc1ccc(OP(=O)(O)O)cc1)C(=O)NC(CCC(=O)O)C(=O)NC(CCC(=O)O)C(=O)NCC(=O)O	1													-1.25995	-1.13038
-0.309906	-2.41039	Train	COc1ccc(-c2nc3ccccc3n2C(C(=O)Nc2c(C)cccc2C)C2CCCCC2)c(OC)c1	1													-3.36811	-0.61785
4.74095	2.16654	Train	[H]/N=C1/N=C2C(=NC(=O)N2C2CC(O)C(COP(=O)(O)O)O2)C(=O)N1	1													-2.73903	-0.706516
-4.54698	-3.09096	Train	C=CC1CC1(NC(=O)C1CC(Oc2nc3cc(OC)ccc3nc2C(C)C)CN1C(=O)C(NC(=O)OC1CCCC1)C(C)(C)C)C(=O)NS(=O)(=O)C1(C)CC1	1													-0.672843	0.0562877
3.34964	2.17922	Train	Cc1[nH]c2ccccc2c1C[NH+]1CCN(c2ccccn2)CC1	0.364865													-1.22576	-1.72256	1
-1.63503	-0.443383	Train	CCC(NC(=O)c1ccc(OCc2ccccn2)c(C(F)(F)F)c1Cl)C(O)C(N)=O	1													-2.55582	-1.33617
-2.33916	-1.71447	Train	CC(C)(C)CC1[NH2+]C(C(=O)NCCC(O)CO)C(c2cccc(Cl)c2)C1(C#N)c1ccc(Cl)cc1	1													-3.29556	-0.377729
3.40496	4.18809	Train	CC(=O)NC1C(O)OC(CO)C(O)C1O	1													-0.45906	-1.99133
-2.71373	-1.39941	Train	CCC(=O)NC(Cc1nc2ccc(C(C)C)cc2s1)C(=O)NC(CNC(=O)CC[NH+]1CCOCC1)C1CCCCC1	1													-2.30978	0.33581
12.1414	7.83863	Train	Nc1ncnc2c1ncn2C1OC(COS(=O)(=O)NC(=O)CCCCC2SCC3NC(=O)NC32)C(O)C1F	1													-0.743739	-1.86556
0.876814	-4.41812	Train	COc1ccc(OC)c(-c2cc(C(=O)Nc3cc(-c4[nH]c(SC)nc4-c4ccc(F)cc4)ccn3)n(C)c2)c1	1													-1.96398	-2.42308
-3.37276	1.8357	Train	CCOC(=O)CCC(CC1CCNC1=O)NC(=O)C(CC(=O)C(NC(=O)c1cc(C)on1)C(C)C)Cc1ccc(F)cc1	1													-3.35017	1.32993
-2.74707	0.233167	Train	CCCC(NC(=O)C1C2CCCC2CN1C(=O)C(NC(=O)C(NC(=O)c1cnccn1)C1CCCCC1)C(C)(C)C)C(O)C(=O)NC1CC1	1													-1.02276	0.0945383
-5.2479	2.37873	Train	C[NH2+]C(C)C(=O)NC(C(=O)N1CCCC1C(=O)NC1CCCc2ccccc21)C(C)(C)C	1													-1.95311	0.654522
3.26001	1.67822	Train	OCC1OC(SC2OC(CO)C(O)C(n3cc(-c4ccsc4)nn3)C2O)C(O)C(n2cc(-c3ccsc3)nn2)C1O	1													-0.750208	-1.37012
1.35587	1.34793	Train	CC(C)(C)NC(=O)C(c1c(C(=O)[O-])[nH]c2cc(Cl)ccc12)N(C=O)Cc1ccc(F)c(F)c1	0.876923													-2.61622	-1.65376	1
-2.46418	-1.03582	Train	COc1ccc(S(=O)(=O)N(CC(=O)N=O)CC(C)C)cc1	1													0.940875	-0.314482
0.410319	-2.34458	Train	COc1ccc(OCCc2ccccc2)cc1Cc1cnc2nc(N)nc(N)c2c1C	1													-1.21074	-1.61334
-1.06159	2.75287	Train	CCCCCCCCCCCCCCCCCC(=O)O	1													0.974984	-1.02828
0.485459	-2.06121	Train	O=C(CC1CCCC1)Nc1nc2cc(Cl)ccc2o1	1													-2.27556	-2.58601
0.74287	-1.02506	Train	Cc1nc2c(O)cccc2c(=O)[nH]1	1													-3.5703	-3.82298
-2.51075	-1.40933	Train	CC(CCC(=O)NCc1ccc(OCC[NH+]2CCOCC2)cc1)C1CCC2C3CC=C4CC(OS(=O)(=O)O)CCC4(C)C3CCC12C	1													-2.71883	-2.1022
4.39228	3.5533	Train	O=C1NC(O)=CCN1Cc1cn(C2OC(CO)C(O)C2O)nn1	1													-3.87048	-3.45586
-2.15175	-1.90432	Train	COc1ccc(S(=O)(=O)N2CN(Cc3ccccc3)C(=O)CC2C(=O)NO)cc1	1													-1.4271	-1.45568
-1.1472	-3.29387	Train	CC(C)c1cc(-c2noc(NC(=O)C3C=C3)c2-c2ccc(C[NH+]3CCOCC3)cc2)c(O)cc1O	1													-2.34915	1.74239
-1.75479	0.328043	Train	CC(=O)NC(Cc1cccc(C(=O)O)c1O)B(O)O	1													-1.6037	-1.46494
1.40531	1.61342	Train	NS(=O)(=O)c1ccc(-n2cc(COc3ccccc3)nn2)cc1	0.904762													1.50257	-1.16592	1
2.17666	1.11191	Train	COC1OC2COC(C)(C(=O)O)OC2C(O)C1NC(C)=O	1													-2.60272	-1.05291
-0.413588	-3.38429	Train	NS(=O)(=O)c1cc(NC(=O)Nc2ccc(C(F)(F)F)cc2)c(O)c([N+](=O)[O-])c1	1													55.5273	0.650926
-0.50313	0.0568208	Train	NS(=O)(=O)c1ccc(CNC(=O)C23[C@@H]4[C@@H]5[C@@H]6[C@H]2[Re+9]5463(C#[O+])(C#[O+])C#[O+])cc1	1													55.85	0.922255
-0.73732	1.91997	Train	CC(O)C(C=O)C1CC(S)=C(C(=O)O)N1	1													-2.81296	-2.04193
1.28378	1.37722	Train	O=C(O)P(=O)(O)O	1													14.8551	-2.53226
-0.0770294	-2.30034	Train	COC(=O)CC1N=C(c2ccc(Cl)cc2)c2c(sc(C)c2C)-n2c(C)nnc21	1													-2.64305	-0.00394431
-0.958715	-1.25502	Train	O=NC(=O)CNS(=O)(=O)c1ccc(-c2ccccc2)cc1	1													0.714975	0.236735
-2.20198	-1.92175	Train	CCNC(=O)N1CCc2c(sc(NC(=O)Cc3ccccc3)c2C(=O)OCC)C1	1													-3.40865	-1.88287
1.52408	-2.73565	Train	C[NH+](C)CCOC1=Cc2ccccc2Sc2ccc(Cl)cc21	1													-2.21884	-1.26388
4.12029	3.73075	Train	Oc1ccc(Sc2ccc(O)cc2)cc1	1													0.317128	-1.82074	0.996241
-1.43922	-2.2473	Train	[H]/N=C(/NC1CCS(=O)(=O)CC1)c1cc2c(=O)n(CC)cc(-c3cccc(C(F)(F)F)c3)c2s1	1													-3.31745	-1.37278
1.1733	-2.09051	Train	CC(=O)Nc1cc(Cn2ccnc2)c2cccc(O)c2n1	1													0.861755	9.61247
-7.11818	2.88603	Train	[H]/N=C(\N)c1ccc(CC(NC(=O)C(CC(=O)O)NS(=O)(=O)c2c(C)cc(OC)c(C)c2C)C(=O)N2CCCCC2)cc1	1													-3.1693	-7.94237
1.30011	0.913993	Train	NS(=O)(=O)OCCCCCCCCCCOS(N)(=O)=O	1													55.4627	0.775225
-1.29919	3.58586	Train	C[N+](C)(C)CC(=O)O	1													0.487532	-0.980459	0.996296
-0.906856	-1.50049	Train	[NH3+]Cc1ccc(C(=O)N[C@H]2Cc3cccc(C(=O)[O-])c3O[B-]2(O)O)cc1	1													-2.8573	-2.20369
-0.559139	-3.85357	Train	COc1ccc(C2=NC(c3cccc(Cl)c3)C(c3ccc(Cl)cc3)N2C(=O)N2CCNC(=O)C2)c(OC(C)C)c1	1													-2.69388	-0.366321
1.18636	-2.77603	Train	N#Cc1cccc(-n2cc(-c3ccc(S(N)(=O)=O)s3)nn2)c1	1													55.3841	0.630943
-0.777847	1.74847	Train	CC(C)C(NS(=O)(=O)CCc1ccccc1)P(=O)(O)CC(C(=O)O)c1cccc(C[NH3+])c1	1													-0.426696	-1.08535
-3.97342	1.81168	Train	C[NH+]1CCN(C(=O)NC(Cc2ccccc2)C(=O)NC(CCc2ccccc2)CCS(=O)(=O)c2ccccc2)CC1	1													-2.03051	-1.62194
-1.67995	0.486036	Train	CCCCNC(=O)c1cc(S(N)(=O)=O)c(Cl)cc1Cl	1													55.2011	0.997793
-0.518197	-3.92466	Train	CCCC1N(C(=O)c2cnccc2C(F)(F)F)CCCC1(Oc1csc(C(F)(F)F)c1)C(=O)N1CCN(c2ccccc2OCCO)CC1	1													-2.70843	0.163584
1.36241	-3.18867	Train	CC(c1nc2c(cnn2C2CCCC2)c(=O)[nH]1)[NH+]1CC(c2ncccn2)C1	1													-3.47807	-1.44262
1.6016	-2.11126	Train	Cc1nn(C)c2c1c(=O)c1cc(Cl)ccc1n2O	1													-2.59752	-3.38441
4.30941	2.82903	Train	N=c1ccn([C@@H]2O[C@@H](CNC(=O)CCc3nc4ccccc4[nH]3)[C@@H](O)[C@H]2O)c(=O)[nH]1	1													-2.60715	-1.90624
3.05832	3.30623	Train	CCOC(=O)C1=C(C)NC(=S)NC1c1cccc(O)c1	0.464286													-0.926822	-2.30021	1
-0.475658	-2.99723	Train	Nc1n[nH]c2cc(-c3c[nH]c([C@H](Cc4ccccc4)NC(=O)C=Cc4cc(Cl)ccc4-n4cnnn4)n3)ccc12	1													-2.08204	-0.775382
2.90747	5.16516	Train	CC(CO)CCOP(=O)(O)OP(=O)(O)O	1													-0.867457	-2.72208
0.336488	-0.300779	Train	Cc1cc[nH]c1	1													-2.04886	-0.766222
-0.0664444	-3.08847	Train	CCN(c1cc(C(=O)Nc2ccc(C)cc2C)ccc1N(C)C=O)C1CCCC1	1													0.775809	9.35744
-2.67728	-0.741337	Train	COc1ccc(S(=O)(=O)N(CC(=O)NO)CC(C)C)cc1	1													0.541068	2.06812
-4.25508	-3.42765	Train	CCc1nc2ccc(OC)cc2nc1OC1CC(C(=O)NC2(C(=O)NS(=O)(=O)C3CC3)CC2CC)N(C(=O)C(NC(=O)OC(C)(C)C)C(C)(C)C)C1	1													-0.498449	-0.182296
0.522058	1.41237	Train	CC(=O)NC1C(O)CC(O)(C(=O)O)OC1C(O)C(O)CO	1													-1.38785	-1.93648
-2.48218	-4.22886	Train	O=C1C[C@@H](c2ccc(C[C@H](NS(=O)(=O)c3cccc(C(F)(F)F)c3)c3nc(-c4ccccc4)c[nH]3)cc2)S(=O)(=O)N1	1													-1.15873	-2.11961
-1.4717	-0.304996	Train	[H]/N=C\CNC(=O)C1CN(S(=O)(=O)c2ccccc2)CC1C(=O)N1CCOCC1	1													-0.904044	-1.40427
11.0584	7.04197	Train	NC(=O)c1cccc(C#CC[NH+](CCC([NH3+])C(=O)O)CC2OC(n3cnc4c(N)ncnc43)C(O)C2O)c1	1													-2.211	-2.41158
1.3427	-0.885299	Train	CCCC(C(=O)O)N1C(=O)C(Cc2ccc(F)cc2)OC(c2ccc(Cl)cc2)C1c1ccc(Cl)cc1	0.52459													-2.0519	-2.54183	1
-2.58029	0.647562	Train	NC(=O)C(CCC(=O)O)NC(=O)c1ccc(-c2cc(-c3ccccc3)cs2)cc1	1													0.258618	0.115471
-0.674804	-2.43202	Train	COc1ccc2c(c1)c(CC(=O)O)c(C)n2C(=O)c1ccc(Cl)cc1	1													-1.99862	-1.7731
0.0527454	0.16647	Train	CCCNC(=O)c1ccc(S(N)(=O)=O)cc1	0.823529													1.8451	-1.2135	1
-3.36515	6.97156	Train	[H]/N=C(/N)NCCCC([NH3+])C(=O)O	1													-0.981824	-1.50606
0.105252	-2.17391	Train	NS(=O)(=O)c1ccc(C(=O)CSc2ncccn2)cc1Cl	1													55.2586	0.569256
0.608087	-1.8731	Train	c1ccc2[nH]c(-c3cscn3)nc2c1	1													-1.94151	-1.51925
0.544312	-0.981165	Train	N#Cc1ccc(-c2ccc(OCCC(=O)NO)cc2)cc1	1													-1.53477	-2.35589
0.682185	-1.35254	Train	Cc1ccncc1-c1cccc2c(N)c(C(N)=O)nnc12	1													-3.50964	-2.8254
2.03157	-0.228553	Train	Cn1cnc2c1c(=O)n(CCCn1c(=O)c3nc[nH]c3n(C)c1=O)c(=O)n2C	1													-1.04291	-1.71869
-0.522595	-3.95076	Train	COc1ccc(C2=NC(c3cc(Br)ccc3F)C(c3ccc(Cl)cc3)N2C(=O)N2CCNC(=O)C2)c(OC(C)C)c1	1													-2.65097	-0.566994
-1.02918	1.27329	Train	[NH3+]C(Cn1ccc(=O)n(CCC(=O)O)c1=O)C(=O)O	1													-0.513005	-1.5658
2.77033	0.069109	Train	[H]/N=C\c1nc(Nc2ccccc2OC)c2ncn(C3CCCC3)c2n1	1													-2.68542	-2.10594
-0.00207069	-0.81383	Train	CCNc1cc2c(cc1C)C(c1ccccc1C(=O)OCC)c1cc(C)c(NCC)cc1O2	1													0.0819294	-1.06515
-0.487293	0.536457	Train	COC(=O)CC1CC(=O)N(C)C1	1													0.789384	9.90891
6.78896	2.80581	Train	Nc1nc2c([nH]c(=O)n2C2CC(O)C(COP(=O)(O)O)O2)c(=O)[nH]1	1													-2.85093	-0.889806
-1.45575	1.57648	Train	CCONC(=O)C1CCC([NH2+]OS(=O)(=O)O)CN1C=O	1													-1.1238	-1.16014
0.387644	0.448124	Train	NS(=O)(=O)NO	1													55.0889	0.877778
-0.0480099	-0.922742	Train	CC(/C=C/C=C(\C)c1ccc2c(c1)C(C)(C)CCC2(C)C)=C\C(=O)O	1													-0.843624	-2.09304
-2.71509	4.83696	Train	[H]/N=C(/C)NCCCCC([NH3+])C(=O)O	1													-0.949395	-2.11243
-0.394492	-3.25672	Train	COc1ccc(N2CCN(C(=O)c3cc4c(s3)-c3ccccc3S(=O)(=O)C4)CC2)cc1	1													-1.83202	-0.697157
0.00633997	-1.01221	Train	[H]/N=N\C(=O)c1ccc(-c2ccccc2Cl)o1	1													-2.25618	-1.30868
-0.630663	2.43023	Train	CC[NH+]1CCN(c2ccc(C(=O)Nc3n[nH]c4cc(-c5cccc(OC)c5)ccc34)cc2)CC1	0.458824													-2.05825	-1.20725	1
0.702912	-4.63211	Train	COc1ccc2c(Nc3c(Cl)cncc3Cl)cc(=O)oc2c1OC1CCCC1	1													-3.66804	-2.77613
0.180293	-0.203382	Train	[NH3+]NC(=O)c1cn2ccc3ccccc3c2n1	1													-2.27622	-1.28645
4.48741	1.91043	Train	O=[N+]([O-])c1ccc(OC2OC(CO)C(O)C(O)C2O)cc1	1													-1.12289	-2.00668
0.195571	-1.32238	Train	O=C(O)c1cc(C(=O)O)n(Cc2ccc(Cl)cc2Cl)n1	1													-2.37729	-2.6385
-2.78228	6.04281	Train	CCOC(=O)CP(=O)(O)C(CC(C)C)NC(=O)C(NC(=O)C(NC(=O)CC(C)C)C(C)C)C(C)C	1													-0.697805	-0.318568
0.121987	-2.5213	Train	CCn1c2ccc(C[NH2+]C)cc2c2ccc(-c3cccs3)cc21	1													-2.79882	-2.98427
-0.786252	0.941368	Train	CC(=O)NCCc1c[nH]cn1	1													-1.99485	-1.13167
-0.814442	-2.10402	Train	O=C(O)c1c(CCCOc2cccc3ccccc23)c2cccc3c2n1CCC3	1													-2.21256	-1.10398
-8.11529	6.17518	Train	CC[NH+](CC)CCCCC(NC(=O)C(CC(C)C)NC(=O)C(C)NC(=O)C(Cc1ccccc1)NC(=O)c1ccc(C(C)(C)C)cc1)C(=O)NC(CO)C(=O)OC	1													-0.493925	0.765104
0.206428	-4.39999	Train	O=C(Nc1ccc2nc(C[NH+]3CCCCC3)[nH]c2c1)c1ccc(Cl)cc1	1													-2.81986	-2.1597
0.84657	3.23859	Train	CCCCCCCCCCCCOP(=O)(O)OCC[N+](C)(C)C	1													-0.830924	-3.481
1.01496	2.76768	Train	CC(=O)OCC1OC(S(=O)(=O)NCCCCCOS(N)(=O)=O)C(OC(C)=O)C(OC(C)=O)C1OC(C)=O	1													51.6394	0.930904
0.430344	-1.55	Train	CNc1c(F)c(S(N)(=O)=O)c(F)c(F)c1S(=O)(=O)CCc1ccccc1	1													55.7425	0.885531
1.2117	-0.870597	Train	CC(=O)NC(CCP(=O)(O)CC(CCCC([NH3+])C(=O)O)C(=O)O)C(=O)O	0.404255													-2.53495	-2.3256	0.561905
0.0158524	1.5209	Train	COCC[NH2+]C([NH3+])[NH2+]CCCC[NH3+]	1													-0.809313	-2.18797
-0.344238	1.15351	Train	CC(O)C(CCc1cccc(Cl)c1Cl)n1cnc(C(N)=O)c1	1													-1.96054	-1.41751
-0.504718	0.340293	Train	O=C(OCc1ccccc1)c1ccccc1	1													-2.19617	-0.714559
-0.336056	-0.185609	Train	N#CC1CCC([NH2+]OS(=O)(=O)O)CN1C=O	1													-1.14267	-1.86757
-2.71858	-1.37708	Train	CCCCC(C(C)=O)n1cc(C(C)([NH2+]Cc2ccc3ncccc3c2)C(C)C)nn1	1													-1.37066	-0.921176
0.175465	-3.47842	Train	O=C1O[C@](O)(Cc2ccc(Cl)cc2)C(c2c[nH]c3cc(Cl)ccc23)=C1Cc1ccc(Cl)cc1	1													-2.3647	-0.29021
16.2805	10.6285	Train	COc1cc(N)c(C(N)=O)c(OC)c1	0.405405													-1.07756	-2.19439	1
-0.499357	-0.792291	Train	CCCCOc1cc(C(=O)O)c(O)c(I)c1-n1cccc1	1													-2.9374	-2.71324
0.643724	-1.98035	Train	O=C(O)c1ccc(-c2cc(O)c(=O)[nH]c2-c2ccc(F)cc2)cc1	1													-3.68653	-1.00874
-7.76131	1.67385	Train	CC(C)(C)NC(=O)C1CC2CCCCC2C[NH+]1CC(O)C(Cc1ccccc1)NC(=O)C(CC(N)=O)NC(=O)c1ccc2ccccc2n1	1													-0.318536	3.15376
0.438211	-1.87802	Train	[NH3+]Cc1csc(-c2cccs2)n1	1													-2.84617	-9.20939
-2.07583	1.07265	Train	CC[NH2+]C(C(=O)NC(C(=O)NCC(=O)NCCCS(C)(=O)=O)C(C)(C)C)c1cc(Cl)cc(Cl)c1	1													-1.21738	-2.30424
1.92966	-2.13924	Train	FC(F)(F)C1=C2C=CC3=[N+]2[Zn]24n5c1ccc5C(C(F)(F)F)=C1C=CC(=[N+]12)C(C(F)(F)F)=c1ccc(n14)=C3C(F)(F)F	1													-0.311527	-1.90169
2.82153	2.96726	Train	COC1OC(C(=O)O)C(OC2OC(COS(=O)(=O)O)C(O)C(OS(=O)(=O)O)C2NS(=O)(=O)O)C(O)C1OS(=O)(=O)O	1													-2.18993	-1.99122
-4.51251	-0.788872	Train	COC(=O)c1c(O)cccc1OCCCCCNC(=O)C(Cc1ccc(C2CC(=O)NS2(=O)=O)c(Cl)c1)NS(=O)(=O)c1ccccc1	1													-0.823861	-2.17156
-2.99186	3.4211	Train	[NH3+]C(Cc1ccccc1)P(=O)(O)CC(Cc1ccccc1)C(=O)NC(Cc1ccccc1)C(=O)O	1													-1.02733	-1.30949
0.0112176	0.485693	Train	CC1=C(/C=C/C(C)=C/C=C/C(C)=C/C(=O)O)C(C)(C)CCC1	1													-1.08875	-1.46006
-0.115029	-2.63858	Train	NC(=[NH2+])c1ccc2[nH]c(-c3cccc(-c4ccccc4)c3O)nc2c1	1													-2.99072	-9.41916
4.55736	1.52909	Train	CCCCn1c(Cc2cc(OC)c(OC)c(OC)c2)nc2c(N)ncnc21	1													-2.25671	1.52179
1.18052	-2.21151	Train	CCCc1nn(C)c2c(=O)[nH]c(-c3cc(S(=O)(=O)N4CC[NH+](C)CC4)ccc3OCC)nc12	1													-2.30999	-1.9334
9.53721	5.85416	Train	CCC(=O)N(c1ccccc1)C1CC[NH+](CCc2ccccc2)CC1	0.38806													-3.94587	-3.7534	0.778378
4.12029	3.73075	Train	O=C(Nc1ccc2n[nH]c(-c3ccncc3)c2c1)[C@@H]1CC[N@H+](CC(=O)N2CCN(c3ccc(-c4ncccn4)cc3)CC2)C1	1													-1.06851	-2.18258	0.991549
-0.165805	-2.79534	Train	CCNC(=O)CC1N=C(c2ccc(Cl)cc2)c2cc(OC)ccc2-n2c(C)nnc21	1													0.574193	9.5259
0.488827	-0.637576	Train	Cc1cc(C)[n+](CCc2ccc(S(N)(=O)=O)cc2)c(C)c1	1													56.0098	0.8168
0.182438	-3.08139	Train	C[NH+]1CCN(c2ccc(C(=O)Nc3[nH]nc4c3CN(C(=O)Cc3cccs3)C4)cc2)CC1	1													-1.69817	-1.94032
-1.00148	0.503057	Train	NS(=O)(=O)c1ccc(C(=O)NCCOCCOCC[NH3+])cc1	1													55.724	0.741919
-0.355613	0.192167	Train	COc1c(O)cc2c(c1CCC(C)C)C(O)c1c(cc(O)c(CCC(C)C)c1O)O2	1													0.0134295	0.768992
-5.13367	2.27645	Train	CC(C)COC(=O)NC(CCC(=O)O)C(=O)NC(CC(C)C)C(=O)NC(CC(F)F)C(=O)NCCc1ccc(C(=O)O)cc1Cl	1													-0.700025	-1.7548
0.546661	1.58994	Train	O=C(O)c1ccccc1NCC(O)C(O)C(O)COP(=O)(O)O	1													-2.35371	-1.13183
0.807167	0.559404	Train	CCCB(O)O	1													-1.72435	-2.25996
-5.62375	4.13042	Train	[H]/N=C(/N)Nc1ccc(CNC(=O)C(C)NC(=O)C(CO)NS(=O)(=O)Cc2ccccc2)cc1	1													-2.74723	-3.25237
-0.233791	-1.97206	Train	CCc1c(C(=O)NCc2c(O)ccc3cccc(O)c23)[nH]c(C)c1C(C)=O	1													-1.43712	0.790483
6.09237	1.83719	Train	O=c1ccn(C2OC(C[NH+]3CCOCC3)C(O)C2O)c(=O)[nH]1	1													-3.8845	-3.34567
-6.10265	5.93052	Train	CC(C)CC(=O)NC(C(=O)NC(C(=O)NC(CC(C)C)C(O)CC(=O)NC(C)C(=O)NC(CC(C)C)C(O)CC(=O)O)C(C)C)C(C)C	1													-1.11564	-0.0839698
0.957941	0.764626	Train	C/C=C(/C)CC/C=C(\C)CCC=C(C)C	1													-1.602	-1.5805
-1.33306	1.82522	Train	CC(=O)NC1C(NC(=S)NCCN(C(C(=O)O)C(C)C)S(=O)(=O)c2ccc(-c3ccccc3)cc2)OC(COC(C)=O)C(OC(C)=O)C1OC(C)=O	1													-0.588021	-1.54657
-0.0234149	-1.2168	Train	CCN(C(=O)OCC(CO[N+](=O)[O-])O[N+](=O)[O-])C1CC(C)S(=O)(=O)c2sc(S(N)(=O)=O)cc21	1													55.4452	0.924471
0.175594	-2.75815	Train	O=C(O)c1ccc(Cn2nnc(-c3ccnc(C(=O)NCc4cccc(F)c4)c3)n2)cc1	1													-1.28149	-2.38717
0.510464	-1.79575	Train	CO/N=C(\C(=O)NC(C=O)C1[NH2+]C(C(=O)O)C(C)(C)S1)c1csc(N)n1	1													-0.595043	-1.40206
-8.32248	12.0762	Train	[H]/N=C(/N)NCCCC(NC(=O)C(NC(C)=O)C(C)C)C(=O)NC(CCSC)C(=O)NC(C)C(=O)O	1													-0.951905	-0.804584
-0.666835	0.512626	Train	[H]/N=C(\N)c1ccccc1	1													-2.82944	-9.32357
-3.00716	1.65896	Train	C=C(CCC12OC(C(=O)O)C(O)(C(=O)O)C(C(=O)O)(O1)C(OC(=O)/C=C/C(C)CC(C)CC)C2O)C(OC(C)=O)C(C)Cc1ccccc1	1													-1.35376	-0.370193
9.86702	5.58515	Train	Nc1ncnc2c1c(F)cn2C1OC(CO)C(O)C1O	1													-1.31826	-2.81482
-3.28616	2.7543	Train	CC(C)CC(NP(=O)(O)CNC(=O)OCc1ccccc1)C(=O)NC[NH3+]	1													-1.07057	-1.30797
-5.02001	1.27315	Train	CC(=O)NC(Cc1ccc(N(C(=O)C(=O)O)c2ccccc2C(=O)O)c2ccccc12)C(=O)NCCCCCOc1cc2ccccc2cc1C(=O)O	1													-1.07755	-2.14638
4.23727	4.70851	Train	[NH3+]Cc1ccc(-c2ncc(OCC3CC[NH2+]CC3)nc2-c2ccc(-c3cn[nH]c3)cc2)cc1	0.478261													-1.348	-1.5825	1
-1.20544	-1.24636	Train	O=C(O)c1ccc2c(c1)C(=O)N(C(Cc1cccc3ccccc13)C(=O)O)C2=O	1													-0.446849	-1.34301
0.481392	-2.12411	Train	COc1cc2c(cc1OS(N)(=O)=O)CCC1C2CCC2(C)C(OS(N)(=O)=O)CCC12	1													55.2398	1.18836
0.34267	-0.787892	Train	O=C(O)c1cc(-c2ccc(C[NH2+]C(S)c3ccc(-c4ccc(C(=O)O)o4)cc3Cl)cc2)n(-c2ccc(Cl)c(Cl)c2)n1	1													-3.12378	-0.00873761
-0.884739	-1.84807	Train	NS(=O)(=O)c1ccc(CNC(=O)c2cn[nH]c2-c2cc(Cl)c(O)cc2O)cc1	1													-1.17985	1.25911
-7.16315	12.5937	Train	CCC(C)C(NC(=O)C(CC(=O)O)NC(=O)C([NH3+])CC(=O)O)C(=O)NC(COP(=O)(O)O)C(=O)NC(CC(C)C)C(=O)NC(CC(C)C)C(=O)NC(CCCC[NH3+])C(=O)O	1													-1.91549	-1.59853
-2.01239	4.26237	Train	CC(CS)C(=O)N1CCCC1C(=O)O	1													-0.0685564	-1.87137
-0.512278	-3.72867	Train	COc1ccc(C2(c3ccc(OC)cc3)c3cc(O)ccc3-c3ccc(C=O)c(C#Cc4ccc(O)cc4)c32)cc1	1													-3.47375	-2.25771
0.411392	-1.88576	Train	CC1(C)OB(c2ccc(NS(N)(=O)=O)cc2)OC1(C)C	1													55.1062	0.672082
-0.747143	-1.02858	Train	O=C1N=CN2NC(Sc3ccc(F)cc3F)=CC=C2C1c1c(Cl)cccc1Cl	1													-2.18346	-1.3827	1
-8.11529	6.17518	Train	CC[NH+](CC)CCCCC(NC(=O)C(CC(C)C)NC(=O)C(C)NC(=O)C(Cc1ccccc1)NC(=O)c1ccc(C(C)(C)C)cc1)C(=O)NC(CO)C(=O)OC	1													1.21735	-1.17437
-1.35837	-2.51631	Train	[H]/N=C(/NC1CCS(=O)(=O)CC1)c1cc2c(=O)n(C)cc(-c3cccc(C(F)(F)F)c3)c2s1	1													0.513885	9.73622
-2.26809	0.911361	Train	[H]/N=C(/N)Nc1ccc(CNC(=O)NC23CC4CC(CC(C4)C2)C3)cc1	1													-2.60395	-3.73404
0.543736	-3.03495	Train	CC(c1nc2c(cnn2C2CCCC2)c(=O)[nH]1)[NH+]1CC(Oc2ccccc2)C1	1													-3.47023	-1.12806
1.16446	-0.834408	Train	C[SH](O)C1=CC(c2cccc(OC(F)(F)F)c2)=NC(=O)C1C#N	0.269231													-2.54446	-2.17618	1
-11.4838	12.2801	Train	[H]/N=C(/N)NCCCC(NC(=O)C1CCCN1C(=O)C(C)NC(=O)C(C)[NH3+])C(=O)N1CCCC1C(=O)N1CCCC1C(=O)NC(Cc1ccccc1)C(=O)NC(CO)C(=O)O	1													-2.15085	-1.24526
-1.6517	1.92383	Train	COC(C(O)CC(=O)C(C)C(O)CCC(C)C1OC2(CCC(C)C(CCC(C)C(C)=O)O2)CCC1C)C(OC(=O)CC(O)/C(C(=O)O)=C(\C)C(=O)O)C(C)C	1													-2.80235	-1.23015
-0.934785	-1.56909	Train	Cc1ccccc1-c1ccc(C[NH3+])cc1Cl	1													-1.86184	-3.55776
-2.41771	4.13579	Train	O=C(O)CC(O)(CC(=O)NCCCC(NC(=O)CC(O)(CC(=O)O)C(=O)O)C(=O)O)C(=O)O	1													-1.81288	-2.00374
0.469791	-3.39643	Train	Cc1noc(C)c1-c1cnc2c(-c3ccc(C(=O)O)cc3)cn(C(C)c3ccccn3)c2c1	1													0.337876	9.04371
-0.384043	1.69407	Train	CC/C=C\C/C=C\C/C=C\C/C=C\C/C=C\C/C=C\CCC(=O)O	1													-0.424799	-1.98454
0.0341463	-1.89386	Train	NS(=O)(=O)c1nc2ccc(O)cc2s1	1													55.1832	0.835139
1.91914	-2.23938	Train	N#Cc1ccc(Cc2cc(O)n3ncc(C(=O)Nc4ccc(F)cc4)c3n2)cc1	1													-3.57536	-2.93243
0.569933	-1.86084	Train	CC(=O)N(c1cc(O)ccc1C)c1cn(C(C)=O)c2ccccc12	1													-2.82466	0.267067
0.568859	-0.00991464	Train	O=c1[nH]nc2cc(CO)c3ccc(-c4ccc[nH]4)cc3n12	1													-4.48179	-3.07829
0.229543	-1.33307	Train	CC(=O)N(C)Cc1c(Cl)cccc1Cl	1													-1.11179	-2.45189
0.660319	-1.58357	Train	CN1N=C/C(=N\C2CCC[NH+](C)C2)C(Cl)C1=O	1													-2.83844	-2.19976
-0.411261	-5.16837	Train	CC1CCCCC(O)C2CCC2CN2CC3(CCCc4cc(Cl)ccc43)COc3ccc(cc32)C(=O)NS1(=O)=O	1													-2.29326	-1.4361
-0.687101	0.0132962	Train	CNC(=O)C1Cc2ccc(NS(=O)(=O)O)cc2CN1C(=O)OC(C)(C)C	1													-1.12187	-2.47482
-0.505712	-2.34001	Train	NS(=O)(=O)c1ccc(C(=O)N2CC[NH+](Cc3ccc(F)cc3)CC2)cc1	1													14.2448	-1.73272
1.01726	-4.86455	Train	Cc1cccc(Cl)c1NC(=O)c1cnc(Nc2cc(C(=O)NC3CC[NH2+]CC3)cc(-c3ccccc3N)c2)s1	1													-3.00525	-2.1456
-0.618762	0.0581988	Train	[H]/N=C(\N)c1ccc(C)c(F)c1	1													-2.87853	-9.39967
-0.970202	-0.389632	Train	NC(=O)c1cn(C(CO)CCn2ccc3ccc(NC(=O)CCc4ccccc4)cc32)cn1	1													-2.10891	-1.49273
-8.21361	9.57281	Train	COC(=O)C1(O)CC2OC1(C)n1c3ccccc3c3c4c(c5c6ccccc6n2c5c31)C(=O)NC4	0.724638													-2.79081	-0.926209	0.960133
-0.800169	-2.59466	Train	CCN1C(=O)c2cccc3c(S(=O)(=O)NCC4CCN(C(C)=O)CC4)ccc1c23	1													1.13639	9.08511
-0.871697	-0.313191	Train	C[NH+]1C2CCC1CC(OC(=O)C(CO)c1ccccc1)C2	1													-2.03275	-1.4889
-1.69141	1.26139	Train	COc1ccc(-c2c(-c3ccnc(NC(C)=O)c3)[nH]c3cccnc23)nc1	0.709677													0.414764	-0.185069	0.996711
-4.46264	2.9351	Train	CCOC(=O)CCC(CC1CCNC1=O)NC(=O)C(Cc1ccccc1)NC(=O)C(=O)NCC1CCC1	1													-3.09946	1.23948
0.765518	-3.21272	Train	CC(=O)Nc1cc(Nc2cc(NC3C=C3)n3ncc(C#N)c3n2)ccc1C	1													-1.95531	-3.34337
-0.597426	-2.76982	Train	O=C(CSc1nnc(-c2ccccc2C(=O)[O-])[nH]1)Nc1nc2ccccc2s1	1													-2.93629	-2.78484
-1.07957	0.0202408	Train	CC(C)CC(C(=O)NCC(O)CNS(=O)(=O)c1ccccn1)c1cccc(-c2ccccc2)c1	1													-2.26599	-1.52301
0.675466	0.303386	Train	Cc1ccc(-c2csc3ncnc(SCCC(=O)O)c23)cc1	1													-2.01667	-3.90678
0.300683	-1.8585	Train	COc1cccc2c1cc(C(=O)O)c1c(C(=O)O)cc3c(c12)OCO3	1													-1.7855	-1.03836
0.872144	-1.58179	Train	O=C(O)CC1CC(c2cccc(Cl)c2)C(c2ccc(Cl)cc2)N(CC2CC2)C1=O	1													-2.35896	-1.19671
-7.5294	12.2434	Train	[H]/N=C(/N)NCCCC(NC(=O)C(C)[NH3+])C(=O)NC(C(=O)NC(C)C(=O)O)C(C)O	1													-0.861429	-1.11118
0.991172	-2.85031	Train	O=c1cc(N2CCOCC2)oc2c(-c3cccc4c3sc3ccccc34)cccc12	1													0.657633	9.44816
0.713212	-2.85417	Train	COc1cc(-c2cn(C)c(=O)c3cnccc23)c(OC)cc1C[NH+](C)C	1													-3.40007	-1.80743
2.34444	-0.845783	Train	O=c1[nH]c(=S)[nH]c2[nH]c(S)nc12	1													-1.53534	-1.10935
-0.269696	-3.82054	Train	COc1ncc(-c2nc3c(n2C(C)C)C(c2ccc(Cl)cc2)N(C(C)c2cccc(Cl)c2)C3=O)c(OC)n1	1													-2.44468	-0.657173
0.898704	-0.321821	Train	CCCSc1c(F)c(F)c(S(N)(=O)=O)c(F)c1F	1													15.6321	-2.32854
1.18505	-0.529804	Train	Cc1ccc(NC(=O)c2ccc(C[NH+]3CC[NH+](C)CC3)cc2)cc1Nc1nccc(-c2cccnc2)n1	1													-2.24319	-1.67815	0.948339
0.796697	-1.72011	Train	[NH3+]Cc1nc2ccccc2s1	1													-0.660854	-2.17139
-0.715882	-0.0749897	Train	CCNC(=O)c1ccc(S(N)(=O)=O)cc1	1													55.0646	0.918964
-7.54379	8.59423	Train	CC(C)C(NC(=O)C(CCC(=O)O)NC(=O)C(CCC(=O)O)NC(=O)C(NC(=O)C(NC(=O)C1CCC[NH2+]1)C(C)O)C(C)C)C(=O)NC(CC(=O)O)C(=O)O	1													-3.0926	-1.94058
-9.72592	10.0673	Train	[H]/N=C(/N)NCCCCNC(=O)C(CC(C)C)NC(=O)C(O)CC(=O)NC(CCCN/C(N)=N\[H])C(=O)N1CCCC1C(N)=O	1													-0.29682	-1.41751
0.845997	-3.56115	Train	O=C1CCCN1c1cccc(NS(=O)(=O)c2cccc(F)c2)c1	1													1.05938	9.50262
1.90443	1.29843	Train	O=P1(O)OP(=O)(O)OP(=O)(O)OP(=O)(O)OP(=O)(O)OP(=O)(O)O1	1													-3.48596	-3.51743
1.58471	-2.71275	Train	O=C(O)c1ccc(Nc2nccc(Nc3ccccc3Br)n2)cc1	1													-3.34917	-2.79944
-6.95284	5.35035	Train	O=C(O)C1=C(NCC(O)C(O)C(O)COP(=O)(O)O)CCC=C1	0.555556													-3.6521	-1.35285	0.728395
2.19758	-4.63304	Train	Clc1ccccc1Nc1ccnc(Nc2ccc(-c3nnn[nH]3)cc2)n1	1													-3.52918	-2.78753
-0.644276	-5.84969	Train	COC(=O)Nc1ccc2c(c1)NC(=O)CCc1nc(ccc1F)C[C@H](NC(=O)C=Cc1cc(Cl)ccc1-n1cnnn1)c1nc-2c[nH]1	1													-1.99769	-1.00459
-1.91746	0.798734	Train	CNC(=O)C1Cc2ccc(NS(=O)(=O)O)cc2CN1C(=O)OCc1ccccc1	1													-1.13011	-2.0971
1.87562	-0.918414	Train	CCc1cc(CC(NC(C)=O)C(=O)NCCCCC(=O)NC(CCSC)C(=O)O)ccc1N(C(=O)C(=O)O)c1ccccc1C(=O)O	0.585366													-2.12452	-2.72779	1
-0.916842	-0.729752	Train	[H]/N=C(/N)c1ccc2cc(C(=O)Nc3ccc4c(c3)C(C(C)C)[NH2+]CC4)ccc2c1	1													-2.89973	-4.47178
-7.24434	8.37715	Train	CSCCC(NC(=O)C(Cc1ccc(OP(=O)(O)O)cc1)NC(=O)CNC(=O)C([NH3+])CC(=O)O)C(=O)N1CCCC1C(=O)O	1													-2.11175	-2.2322
-7.98526	8.33332	Train	CC(C)CC(NC(=O)C([NH3+])Cc1ccccc1)C(=O)NC(CO)C(=O)NC(Cc1ccc(O)cc1)C(=O)NC(CCCC[NH3+])C(=O)O	1													-2.34432	-1.23747
0.772612	-1.4673	Train	[NH2+]=c1[nH]c(=O)c2cc[nH]c2[nH]1	1													-2.90897	-2.12516
0.734634	-2.4591	Train	Cc1cc(Nc2cc(N3CC[NH+](C)CC3)nc(Sc3ccc(NC(=O)C4CC4)cc3)n2)n[nH]1	1													-2.11929	-2.04517
0.896242	-1.96959	Train	O=C(O)c1ccc(C2=C(O)C(O)c3cc(Cl)cc(Cl)c3O2)cc1	1													-1.61866	-3.34141
2.37803	0.835613	Train	COC1OCC(OC2OCC(O)C(O)C2O)C(O)C1O	1													-1.03169	-1.57107
-0.8805	-2.46855	Train	COc1ccc(C(=O)N2CCCc3cc(C4[NH2+]NC(=O)SC4C)ccc32)cc1OC	1													-0.783446	-2.23058
-1.0786	-1.08106	Train	CC[NH2+]C1CN(CCOCC)S(=O)(=O)c2sc(S(N)(=O)=O)cc21	1													55.6193	1.49939
0.848012	-1.73926	Train	Oc1cccc2ncccc12	1													-1.53374	-1.04346
-0.918435	1.07805	Train	[NH3+]CCC(=O)NCCc1c[nH]cn1	1													-1.46158	-1.5889
-5.96632	4.1345	Train	[H]/N=C(/N)c1ccc(CNC(=O)C(C)NC(=O)C(CO)NS(=O)(=O)CCCC)cc1	1													-2.7544	-3.52224
-11.3305	10.7679	Train	CC(C)C(NC(=O)C(CO)NC(=O)C(Cc1ccccc1)NC(=O)C(CCC(N)=O)NC(=O)C(CCCC[NH3+])[NH2+]C(O)C(Cc1ccc(O)cc1)NC(=O)C([NH3+])CC(N)=O)C(=O)O	1													-2.70158	0.528807
-0.275006	-2.87246	Train	COc1cc(Cc2cnc(N)nc2N)cc(/C=C/C(=O)N2N=Cc3ccccc3C2C(C)C)c1OC	1													-3.80586	0.0835652
0.431395	-0.480569	Train	CC(/C=C/C=C(\C)c1cc(C(C)(C)C)cc(C(C)(C)C)c1)=C\C(=O)O	0.510204													-2.48618	-4.36789	1
1.22659	-0.514529	Train	Cc1cnc[nH]1	1													-1.76149	-1.95292
1.66904	-2.94635	Train	CC1(C)OC(=O)N(C2CCC(c3cnc(N)c(-c4ncccn4)c3)CC2)C1c1ccccc1	1													-3.8684	-1.99377
6.55439	3.7719	Train	Cc1cccc(Cl)c1NC(=O)c1cnc(Nc2cccc(C(=O)NC3CCC(C(=O)O)CC3)c2)s1	0.861538													-2.35535	-0.103907	1
0.302581	-1.79096	Train	COc1ccc(S(=O)(=O)NCC(=O)NO)cc1	0.648649													-0.844353	-1.02217	1
-2.75496	1.66449	Train	C=C/C(=C/C(=O)CC(C)CC(C)CCC(O)C(C)C(=O)CC(O)C(C)C(C)OC(=O)CC(O)/C(C(=O)O)=C(\C)C(=O)O)CC	1													-2.56142	-1.68648
0.970625	0.366952	Train	[NH3+]CC1CCCCC1	0.416667													-2.08012	-1.73541	1
0.335202	-0.587164	Train	CC1Oc2cc(cnc2N)-c2c(nn(C)c2C#N)CN(C)C(=O)c2ccc(F)cc21	1													-1.86334	-2.11452	1
-0.125169	-1.78561	Train	COC(c1ccccc1)c1nc2cc(F)c(F)cc2n1C(C(=O)NC1CCC(O)CC1)C1CCCCC1	1													-3.47277	-0.430474
0.158842	-0.763696	Train	Oc1cc(O)c2c(c1)OC(c1ccc(O)c(O)c1)C(O)C2	1													-1.99123	-1.06022
-0.0537885	-1.83529	Train	CC(C)C[NH+]1C(C)Cc2cc(O)ccc2C1c1ccc(/C=C/C(=O)O)cc1	1													-2.61221	-1.42415
3.40496	4.18809	Train	CC(=O)NC1C(O)OC(CO)C(O)C1O	1													-0.0121385	-1.56822
-0.43682	0.628561	Train	[H]/N=C(\N)c1ccc(OCCCCCOc2ccc(/C(N)=N\[H])cc2)cc1	1													-2.82271	-9.26583
1.47674	-4.67409	Train	COc1cc(Nc2cc(Oc3cc(C)c(C)nc3-c3ccccn3)ccn2)cc(OC)c1OC	1													-3.18719	-2.2297
-0.228282	3.55248	Train	Cc1cc(C#N)ccc1N1CCN(S(=O)(=O)N2CSCC2C(=O)NO)CC1	0.296703													-1.48712	-1.95881	0.987805
-0.333581	-3.24867	Train	CC(C)COc1cccc(-c2nc3cc(C(N)=[NH2+])c(Cl)cc3[nH]2)c1O	1													-3.10404	-9.29351
10.0819	6.40473	Train	O=c1[nH]cnc2c1ncn2C1OC(CO)C(O)C1O	1													-1.93764	-1.79219
-4.11712	4.34468	Train	CC(C)C(NC(=O)C(Cc1ccccc1)NC(=O)OCc1ccccc1)P(=O)(O)OC(Cc1ccccc1)C(=O)O	1													-1.5347	-1.47011
7.58357	4.96461	Train	Nc1ncnc2c1ncn2C1CCC(CNS(=O)(=O)NC(=O)CCCCC2SCC3NC(=O)NC32)C1	1													-0.707742	-1.85762
0.305384	-1.36245	Train	C[N+]1(C)CCCC1C(=O)O	1													-0.0683549	-1.53724	1
-9.73668	13.1959	Train	[H]/N=C(/N)NCCCC(NC(=O)C(C)NC(=O)C([NH3+])C(C)O)C(=O)NC(CCCC[N+](C)(C)C)C(=O)NC(CO)C(=O)NC(C(=O)NCC(=O)O)C(C)O	1													-2.32116	-1.68122
2.27186	-0.788902	Train	C=CC(=O)N1CCCC(n2nc(-c3cccc(C(=O)Nc4cccc(C(C)(C)C)c4)c3)c3c(N)ncnc32)C1	1													-3.63237	-2.70276
-6.66473	11.7281	Train	[H]/N=C(/N)NCCCC(NC(=O)C(C)[NH3+])C(=O)NC(CCCC[N+](C)(C)C)C(=O)NC(CO)C(=O)NC(C)C(=O)O	1													-2.22152	-2.1763
-2.47855	1.27526	Train	COCC(NC(C)=O)C(=O)NCc1ccccc1	1													54.6093	1.24479
-0.08783	-1.48017	Train	Cn1c(N2CCS(=O)(=O)CC2)cc(OCc2cc(F)c(Oc3ccc(Cl)c(C(F)(F)F)c3)c(F)c2)nc1=O	0.292135													-0.805027	-2.57819	1
-1.29944	-0.739755	Train	CC(C)ON(C(C(=O)N=O)C(C)C)S(=O)(=O)c1ccc(-c2ccccc2)cc1	1													-0.642101	-1.41803
1.64656	-0.0415028	Train	CC1(C)OC2COC3(COS(N)(=O)=O)OC(C)(C)OC3C2O1	1													55.1972	0.900341
0.15723	-3.92239	Train	O=C(NC1CCCCC1)C(C1CCCCO1)n1c(-c2ccc(Cl)cc2)nc2cc(F)c(Cl)cc21	1													-3.32347	-0.670042
10.0819	6.40473	Train	O=c1[nH]cnc2c1ncn2C1OC(CO)C(O)C1O	1													-1.93764	-1.79219
-2.35708	-2.14119	Train	[H]/N=C\c1nc(CCC)cc(-c2cc(C(=O)N(CC[NH+](C)C)Cc3ccccc3)cc(C(F)(F)F)c2)n1	1													-2.62879	-1.73654
5.2998	3.64786	Train	OCC1OC(OC2C(O)C(O)c3nccn3C2CO)C(O)C(O)C1O	1													-3.34696	-3.19275
0.00213514	-2.2974	Train	O=C(Cc1ccccc1C(F)(F)F)N1CCN(c2ncnc3sc4c(c23)CCC4)CC1	1													0.836688	-2.16055
-2.97258	2.45326	Train	Cc1cc(C(=O)NC(Cc2ccc(F)cc2)C(=O)NC(CO)CC2CCC[NH2+]C2O)no1	1													-2.78594	0.819016
0.523517	-1.1648	Train	C[NH+]1CCC[NH+](Cc2ccc(C[NH3+])cc2)CC1	0.533333													0.276303	-2.18004	0.998565
-8.19901	10.6335	Train	CCC(C)C(NC(=O)C(CCC(=O)O)NC(=O)C(C)NC(C)=O)C(=O)NC(CO)CCCC[NH3+]	1													-2.27931	-0.557873
-0.290655	-0.210261	Train	O=C1CC(/C=N/OCCO/N=C/c2cccc(C(=O)O)c2)=NC(=O)N1	1													-2.15758	-2.29555
3.70836	1.37794	Train	COc1ccc(S(=O)(=O)N(CC2CCC(=O)N2)CC(O)C(Cc2ccccc2)NC(=O)OC2CC3CCOC3C2)cc1	1													-0.706635	-1.32974	0.989899
1.72377	0.037201	Train	CC(=O)c1ccc(NC(=O)CS)cc1	1													-1.96363	-3.09297
-1.26661	-0.593903	Train	NC(=O)c1cn(C(CO)CCn2ccc3ccc(NC(=O)NCc4ccccc4)cc32)cn1	1													-2.13836	-1.53801
-1.16573	-3.95258	Train	C[NH+]1CCN(C(=O)C[C@H](NC(=O)C=Cc2cc(Cl)ccc2-n2cnnn2)c2nc(-c3ccc4[nH]c(=O)cc(O)c4c3)c(Cl)[nH]2)CC1	1													-1.79878	-1.64659
0.470528	2.39282	Train	C[NH2+]C1C(O)COC2CC(CC([NH3+])C(=O)O)(C(=O)O)OC21	1													-2.96244	-0.957668
-0.601617	-0.0889324	Train	CC(C)C[N@H+](CCc1ccc(Br)cc1)C1CCN(c2nnc(N)[nH]2)CC1	1													-0.721713	-2.23903
-0.0933434	-1.82346	Train	CCc1cc2c(cc1OS(N)(=O)=O)CCC1C2CCC2(C)C(OS(N)(=O)=O)CCC12	1													55.2878	1.22731
-0.256152	-2.62058	Train	O=C([O-])COc1c(-c2nn[nH]n2)sc(-c2cccc(NC3CCN(S(=O)(=O)Cc4ccccc4)CC3)c2)c1Br	1													-1.44101	-2.23179
1.03371	-1.47196	Train	[NH2+]=C1CC=NC(=O)N1	1													-2.10166	-1.63814
0.186266	-1.71867	Train	O=C(CCc1nc2ccccc2c(=O)[nH]1)Nc1ccc(-c2nnc(-c3ccccc3)o2)cc1	1													-3.89186	-2.51025
-10.5415	10.8953	Train	CC(NC(=O)C(CCC(=O)O)NC(=O)C1CCC[NH2+]1)C(=O)NC(C(=O)NC(C)C(=O)N1CCCC1C(=O)N1CCCC1C(=O)NC(CCC(=O)O)C(=O)NC(CCC(=O)O)C(=O)O)C(C)O	1													-1.57813	0.675976
2.11687	0.11293	Train	COc1ccc(O)c(C(=O)c2ccc(COC3CCC[NH2+]CC3NC(=O)c3ccncc3)cc2)c1F	0.794118													-2.62268	-2.42665	1
-3.06196	2.16084	Train	NC(=O)C(CCC(=O)O)NC(=O)C(CCC(=O)O)NC(=O)CCc1cc(-c2ccc(-c3cccc(Cl)c3)cc2)no1	1													0.100968	0.163648
-2.0543	0.0607133	Train	C[NH2+]C(C)C(=O)NC(C(=O)N1CCC(C)C1C(=O)Nc1ccccc1-c1ncccn1)C1CCCCC1	1													-1.82436	-0.627826
-2.09378	-4.10357	Train	CCC1CC1(NC(=O)C1CC2CN1C(=O)C(C(C)(C)C)NC(=O)OC1CC1CCCCCc1nc3ccc(OC)cc3nc1O2)C(=O)NS(=O)(=O)C1C=C1	1													-0.511615	-1.02424
0.911203	-2.77708	Train	CC(O)(COc1ccc(C#N)cc1)C(=O)Nc1ccc(C#N)c(I)c1	1													-0.777528	-1.46825
-0.191575	-0.638061	Train	CCOC(=O)Nc1cc(-c2ccc(C)c(NS(C)(=O)=O)c2)nn2c(C)nnc12	1													-1.57302	-0.313323
-10.3537	14.2711	Train	[H]/N=C(/N)NCCCC(NC(=O)C([NH3+])C(C)C)C(=O)NC(C(=O)NC(CCCC[NH3+])C(=O)NC(C)C(=O)NC(CC(=O)O)C(=O)O)C(C)O	1													-2.31611	-2.55127
0.381432	-1.06896	Train	O=c1[nH]c(-c2cccc(O)c2)nc2ccccc12	0.7													-0.0184173	-2.28438	1
0.239068	-1.25471	Train	O=C(NC1CCC(Oc2ccc(C(=O)O)cc2)CC1)NC12CC3CC(CC(C3)C1)C2	1													-1.0352	-1.22158
-8.18298	5.00373	Train	NC(=O)C[C@H](NC(=O)[C@H](Cc1ccccc1)NC(=O)[C@H](CC(=O)[O-])NC(=O)[C@H](Cc1c[nH]c2ccccc12)NC(=O)[C@H](CC(=O)[O-])NC(=O)[C@@H]1CCC[NH2+]1)C(N)=O	1													-1.15499	-0.799511
-0.959633	3.17567	Train	CNC(NC)NCCCC([NH3+])C(=O)O	1													0.00820699	-1.26009
-1.25965	-2.08477	Train	NS(=O)(=O)c1cc(C(=O)CSc2nc3cnc4ccccc4c3[nH]2)ccc1Cl	1													55.0091	0.65916
1.09604	0.325266	Train	Nc1nc2cc[nH]c2c(=O)[nH]1	1													-2.46002	-1.97956
0.225767	-2.67531	Train	CCCOCCn1c(=O)c(NCC[NH+]2CCOCC2)nc2cnc(-c3ccc(OC)nc3)cc21	1													-2.89856	-1.61476
-0.943988	0.660072	Train	[H]/N=C(/N)c1cccc(COc2cc(OCc3cccc(/C(N)=N\[H])c3)cc(C(=O)NC3CCC([NH3+])CC3)c2)c1	1													-2.33391	-2.67497
-0.568303	-2.68709	Train	CC(C)CCN1c2nc(Nc3cc(F)c(O)c(F)c3)ncc2N(C)C(=O)C1(C)C	1													-1.81755	-1.14594
0.260253	-3.9549	Train	Cc1cc(OCCCc2c3n(c4c(-c5c(C)nn(C)c5C)c(Cl)ccc24)CCCN(c2cccc4c(C(=O)O)cn(C)c24)C3=O)cc(C)c1Cl	1													-2.45735	-1.90376
0.482606	-3.3866	Train	O=C1c2ccccc2NC(c2ccccc2F)N1CC[NH+]1CCC(N2C(=O)c3ccccc3NC2c2ccccc2F)CC1	1													-1.74544	-1.53881
18.5453	12.0414	Train	Nc1ncnc2c1ncn2C1OC(COP(=O)(O)OP(=O)(O)OP(=O)(O)O)C(O)C1O	1													-1.49401	-2.73752
-0.826973	-3.46176	Train	COc1ccc(S(=O)(=O)Nc2cc(C(=O)O)ccc2F)c2ccccc12	1													1.46694	-0.407588
0.229382	0.336584	Train	NS(=O)(=O)c1ccc(C(=O)NCC(F)(F)C(F)(F)C(F)(F)C(F)(F)F)cc1	0.918919													-2.83282	-9.08432	1
2.0859	-0.273493	Train	Nc1csc(N2CCCCC2)n1	1													-2.40963	-3.46275
1.11307	-3.01018	Train	O=C1Nc2cncc(n2)OCCCCCOc2ccc(Cl)cc2N1	1													-4.08836	-3.2224
0.183835	-2.3761	Train	C[NH+](C)Cc1cccc(C(=O)Nc2cccc(-c3nn[nH]n3)c2)c1	1													-0.970133	-0.944591
0.652548	-1.82261	Train	O=c1cc(-c2ccc(O)cc2)oc2cc(O)cc(O)c12	1													-1.24471	-3.41517
-0.320298	-2.25074	Train	COc1cc(CNC(=O)c2ccc(F)c(CNc3ncc[nH]3)c2)cc(OC)c1	1													-0.944259	-1.40285
0.695674	-2.05392	Train	Cc1cnc(Cl)c2c1[nH]c1ccc3cc(O)ccc3c12	1													-1.82822	-3.9546
10.7224	7.9418	Train	CC1(C)N=C2NC(=[NH2+])NC(=O)C2N=C1C(=O)NCC(=O)NCCS(=O)(=O)C[C@H]1O[C@@H](n2cnc3c(N)ncnc32)[C@H](O)[C@@H]1O	1													0.334356	-2.50077
2.84569	2.89473	Train	O=P(O)(O)OC1C(O)C(O)C(OP(=O)(O)O)C(OP(=O)(O)O)C1O	1													-0.731569	-1.97351
-0.769116	-1.79941	Train	CN1CC(Cn2c3c(c4ccccc42)C(=O)NCC3)CC1=O	1													0.643531	9.87893
1.70362	-2.01638	Train	COc1cc(Cc2cnc(N)nc2N)cc(OC)c1OC	1													-0.497856	-2.19604
-0.195942	-0.88555	Train	O=C(Nc1nn[nH]n1)c1cc(-c2ccccc2)n(-c2ccccc2)n1	1													-1.43418	-1.52248
0.360012	-0.500086	Train	CCc1c(CC(N)=O)c2cc(OCCCP(=O)(O)O)ccc2n1Cc1ccccc1	0.8													-2.0348	-2.00502	1
4.50372	3.02559	Train	Nc1ncnc2c1ncn2CC(=O)NCCc1ccc(S(N)(=O)=O)cc1	1													55.5406	0.917751
-1.30702	1.68116	Train	[NH3+]C(Cc1ccccc1)C(=O)O	1													-0.555469	-1.82987
1.2757	-3.36863	Train	O=C(O)c1ccc2c(c1)nc(Nc1cccc(Cl)c1)c1ccncc12	1													-1.81916	-3.40369
-4.22337	3.76056	Train	CNC(=O)C(F)(F)C(O)(O)C(CC(C)C)NC(=O)C(NC(=O)C(NC(=O)CC(C)C)C(C)C)C(C)C	1													-0.66808	-0.502756
17.5822	11.2583	Train	Nc1ncnc2c1ncn2C1OC(COP(=O)(O)OP(=O)(O)OP(=O)(O)S)C(O)C1O	1													-1.16118	-2.67851
-1.8224	-1.29108	Train	O=C(NCCOc1ccccc1)c1nc(C2CCCN2C(=O)CCc2ccccc2Cl)[nH]c(=O)c1O	1													-4.62608	-0.353227
4.06786	-3.88132	Train	Cc1cccc(Oc2nccc(-c3c(-c4ccc(F)cc4)ncn3C3CC[NH2+]CC3)n2)c1C	1													0.522352	9.24334
0.581015	-2.80307	Train	CC(C)(C)C1CC(=O)N(CCOc2ccc(F)c(C#N)c2)C1	1													-1.23294	-0.857231
-8.22085	6.32814	Train	[H]/N=C(/N)NCCCCNC(=O)C1CC2CCC(OS(=O)(=O)O)CC2N1C(=O)C(NC(=O)C(O)Cc1ccc(O)cc1)C(C)CC	1													-3.25811	-7.96452
-4.8317	4.08152	Train	CCCCCC/C=C\CC(=O)NC(Cc1ccc(O)cc1)C(=O)NC(C(=O)NC1CCC(=O)NC(C(C)C)C(=O)NC(Cc2ccc(O)cc2)C(=O)OC1)C(C)C	1													-2.87748	-0.983457
-0.714755	-1.56963	Train	CCS(=O)(=O)c1ccc(CC(=O)Nc2cc(-c3cc(C#N)ccc3OC)cs2)cc1	1													-2.29923	-2.84968
1.91184	1.91644	Train	CC([NH3+])C(=O)Nc1cccc(N)n1	1													-1.68868	-0.186233
-1.37448	0.0235877	Train	CCCC[NH2+]CC(=O)Nc1ccc(S(N)(=O)=O)cc1	1													55.7381	0.977516
-0.889534	-3.46281	Train	CC[NH+](CC)CCN(CC12CC(c3ccc(C(F)(F)F)cc3)(C1)C2)C(=O)Cn1c(SCc2ccc(F)cc2)nc(=O)c2c1CCC2	1													-1.61338	-0.224839
1.24832	-1.24793	Train	O=C(O)c1ccnc2c(O)cccc12	1													-1.40517	-2.37978
-1.00234	-1.20419	Train	CCC(=O)N1CCc2[nH]nc(-c3ccccc3)c2C1	1													0.723769	10.0389
0.271597	1.65494	Train	CC(=O)N[C@@H]1CCCN2O[Fe+7]345(ON(CCC[C@@H]6NC(=O)[C@H](CCCN(O3)C(CC(C)CCO)=[O+]4)NC6=O)C(=[O+]5)CCCCOC1=O)[O+]=C2C[C@@H](C)CCO	1													-1.44899	-1.11778
18.1709	12.5683	Train	Nc1ncnc2c1ncn2C1OC(COP(=O)(O)OP(=O)(O)OCC2OC(O)C(O)C2O)C(O)C1OP(=O)(O)O	1													-2.14835	-2.49357
1.31101	-2.63636	Train	CCC(O)(CC)c1cc(OCC[N+]2CCOCC2)c2cc(-c3[nH]nc4ccsc34)[nH]c2c1	0.39759													-2.49017	-2.23422	0.995851
1.90794	0.305756	Train	O=C(NC/C=C/C1OC(Sc2ccncc2)C(O)C1O)c1cc([N+](=O)[O-])cc(O)c1O	1													1.12506	-0.755697
2.82153	2.96726	Train	COC1OC(C(=O)O)C(OC2OC(COS(=O)(=O)O)C(O)C(OS(=O)(=O)O)C2NS(=O)(=O)O)C(O)C1OS(=O)(=O)O	1													-0.975548	-1.48308
-3.3689	0.17286	Train	[H]/N=C\C1(NC(=O)C2CC(S(=O)(=O)c3ccccc3C(F)(F)F)C[NH2+]2)CC1	1													-1.07445	-1.22852
11.1435	7.86903	Train	[H]/N=c1/ccn(Cc2cn(C3C(CO)OC(n4cnc5c(N)ncnc54)C3O)nn2)c(=O)[nH]1	1													-3.11383	-2.53144
-1.17309	-2.04456	Train	Cc1cc(=O)n(C)c2cc(N3C(=O)CCC(NC(=O)OC(C)(C)C)C3c3ccccc3)ccc12	1													-3.52253	-0.910507
1.94776	-0.386646	Train	C[NH2+]C1C(OC2/C3=C/C#CC4OC4(C4COC(=O)O4)C#CC3=CC2OC(=O)c2c(O)ccc3c(C)cc(OC)cc23)OC(C)C(O)C1O	1													0.562267	-1.20315
-1.16993	-1.72067	Train	Cc1cccc(Cc2n[nH]c3cc(O)c(C(=O)N(C)Cc4ccccc4)cc23)c1	1													-2.06676	1.76999
-1.67121	0.103231	Train	O=C(O)C(=O)NC(CSCc1cccc([N+](=O)[O-])c1)C(=O)O	1													-0.817307	-2.44964
0.385271	-1.37502	Train	CC[n+]1c(CC(C)=O)sc2ccc(OC)cc21	1													-2.52054	-2.6018
12.746	5.0265	Train	Nc1ncnc2c1ncn2[C@@H]1O[C@H](CS[C@H]2CC[N@@H+](CC[NH2+]Cc3cnc4[nH]c(=[NH2+])[nH]c(=O)c4n3)CC2)[C@@H](O)[C@H]1O	1													-0.0393378	-2.92032
-0.23799	1.90268	Train	COc1ncc(-c2nc(C(=O)NC(N)=[NH2+])c(N)nc2N2CCCCCC2)cn1	0.766667													-0.446425	-1.32375	1
0.746848	-3.22008	Train	COc1ccc(Cn2c(=O)n3ncnc3c3c4c(sc32)CN(C(=O)C2CC2(F)F)CC4)cc1	1													-3.25006	-1.41871
-0.559557	0.0656561	Train	[NH3+]CCc1c[nH]c2ccc(O)cc12	1													0.0847566	-2.49
0.933723	-2.75211	Train	[NH3+]CC1(O)CN(C(=O)c2ccc(F)c(F)c2Nc2ccc(I)cc2F)C1	1													-2.92993	-2.87973
0.3563	-1.82061	Train	[H]/N=C(/N)NCCCC(NC(=O)C(CCC(N)=O)NC(=O)c1ccc(OC2OC(CO)C(O)C(O)C2O)cc1)C(=O)NC(CO)C(N)=O	0.488372													-1.39106	-1.89103	1
-0.309615	2.11483	Train	CC([NH3+])C(=O)O	1													-1.64651	-1.38355
-4.12056	-0.572148	Train	O=C(NC(Cc1ccccc1)C(=O)NCCc1cc(Cl)ccc1-n1cnnn1)c1ccc2[nH]c(=O)cc(O)c2c1	1													-1.66271	-0.683221
0.217361	-1.41091	Train	CCc1cc2c(cc1OS(N)(=O)=O)CCC1C2CCC2(C)C(=O)CCC12	1													55.4565	1.22992
-6.97383	9.14364	Train	CC(O)C(NC(=O)C1CCCN1C(=O)C([NH3+])COP(=O)(O)O)C(=O)NC(Cc1ccccc1)C(=O)O	1													-2.63364	0.0101041
1.28272	-1.95127	Train	Cc1cc(C)nc(Sc2c(F)c(F)c(S(N)(=O)=O)c(F)c2F)n1	1													53.0081	0.442988
0.292109	-2.2052	Train	CCc1c(C(=O)N[C@@H]2c3cc(Cl)ccc3CC[C@H]2O)[nH]c(C)c1C(C)=O	1													-1.58616	0.756596
0.569548	-0.396124	Train	NS(=O)(=O)c1ccc(C(=O)NCc2cc(F)c(F)c(F)c2)cc1	0.707317													54.6853	0.779302	1
-1.10249	-0.2225	Train	O=C(O)C1CSC(C2CC3CCSC[NH+]3[NH2+]2)C(CO)C[NH2+]1	1													-2.84718	-1.21434
-1.42584	-0.115753	Train	CC(CNc1ccc(OC(F)(F)F)cc1)NC(=O)C(CS(=O)(=O)Cc1ccccc1)NC(=O)N1CCOCC1	1													-2.05892	-1.50866
1.52194	-2.85844	Train	Nc1ncc(-c2ccc3n[nH]c(-c4cnc5ccccc5c4)c3c2)s1	1													-3.4383	-3.33221
0.0352759	0.553724	Train	O=C(O)C1=CC2OCC=CC(O)(C1)C2O	1													-1.94315	-0.670982
1.23448	-2.23591	Train	N#Cc1cnn2c3cc(nc12)N1CC(CC1CO)OCCCCOc1cc(cc2c1NC(=O)CC2)N3	1													-2.0115	-4.03617
-2.94719	0.797181	Train	CC(C)CC(NC(=O)c1cc2ccccc2o1)C(=O)NC1CCC(C)N(S(=O)(=O)c2ccccn2)CC1O	1													-2.64407	-1.15325
-4.27212	1.77881	Train	[H]/N=C(/N)c1ccc(CNC(=O)C2CCCN2C(=O)C[NH2+]C2CCCCC2)cc1	1													-3.17197	-9.44033
-3.6099	4.44441	Train	CC(=O)NC(Cc1ccc(OP(=O)(O)O)cc1)C(=O)NC1(C(=O)NC(CC(N)=O)C(N)=O)CCC1	1													-0.874602	-1.20282
0.607741	-2.53977	Train	Cc1cc(C2CN(C(=O)c3ccc(F)c(F)c3)CC(F)(F)C2)n2ncnc2n1	1													-2.09007	-3.12668
1.39862	0.383578	Train	CC(C)Cn1c(=O)n(C)c(=O)c2nc[nH]c21	1													-2.02787	-2.97527
1.27795	-0.879088	Train	NC(=O)c1ccc(NC2CCCCC2)nc1	1													-3.39285	-2.78747
-1.65743	-0.00551258	Train	[H]/N=C(/N)c1ccc2cc(C(=O)Nc3ccc(C[NH3+])cc3)ccc2c1	1													-2.78393	-4.53148
-0.982403	1.21167	Train	[H]/N=C(/CCSCc1cscn1)NS(N)(=O)=O	1													54.917	0.591309
-5.87108	6.23353	Train	COC(=O)CCC(=O)NC(C)C(=O)NC(C)C(=O)N1CCCC1C(=O)NC(B(O)O)C(C)C	1													-3.47995	-0.488954
17.8768	11.6312	Train	Nc1ncnc2c1ncn2C1OC(COP(=O)(O)OP(=O)(O)O)C(O)C1O	1													-3.06838	-2.57654
-6.45757	4.74321	Train	CCCCCNC(=O)C(Cc1ccc(OCC(=O)O)c(C(=O)O)c1)NC(=O)C(Cc1ccccc1)NC(=O)CCC(=O)O	1													-1.16974	-2.04602
-0.696798	-2.32848	Train	COC(c1ccccc1)c1nc2cc(F)c(F)cc2n1C(C(=O)NC1CCCCC1)C1CCCCC1	1													-3.41014	-0.510005
-3.83867	0.468243	Train	CC(=O)NC(Cc1ccc(C(=O)O)c(CO)c1)C(=O)NC1CCCCN(Cc2ccc(-c3ccccc3)cc2)C1=O	1													1.31522	-0.55477
1.71402	-1.66905	Train	COc1ccc(C2OC(=O)NC2=O)c(OC)c1	1													54.8943	0.608267
1.64233	-0.240543	Train	CCc1c(-c2ccc(C(=O)NC)nc2)cnc(N)c1-c1ccc(O)cc1	1													-1.18257	-2.5529
-1.64643	-0.658686	Train	NS(=O)(=O)c1ccc(CCNC(=O)Cc2ccc(O)c(Cl)c2)cc1	1													55.7519	1.10849
-4.16384	-3.61321	Train	C=CC1CC1(NC(=O)C1CC(Oc2cc(-c3csc(NC(=O)C(C)C)n3)nc3cc(OC)ccc23)CN1C(=O)C(NC(=O)OC1CCCC1)C(C)(C)C)C(=O)O	1													-1.57777	-0.624927
3.02836	1.36648	Train	OCC1OC(SC2OC(CO)C(O)C(n3cc(-c4cccc(F)c4)nn3)C2O)C(O)C(n2cc(-c3cccc(F)c3)nn2)C1O	1													-0.778166	-1.45016
9.677	5.63928	Train	Nc1ncnc2c1c(Br)cn2C1OC(CO)C(O)C1O	1													-1.17723	-2.73237
9.29572	4.17639	Train	CNc1ncnc2c1ncn2C1OC(/C=C/CNC(=O)c2cc(-c3ccc(F)cc3)cc(O)c2O)C(O)C1O	1													1.14063	-0.527117
3.62666	-0.0322864	Train	Cc1cn(C2CC(O)C(C[NH+]3CCCC3)O2)c(=O)[nH]c1=O	1													-3.90601	-3.22827
-1.7004	1.14211	Train	[H]/N=C(/N)Nc1nc(CSCC/C(=N/[H])NS(N)(=O)=O)cs1	1													15.0082	-2.28109
0.17842	-2.76187	Train	NC(=[NH2+])c1cc2cc(-c3cccc(-c4ccccc4)c3O)[nH]c2cc1Cl	1													-2.62045	-4.57153
0.309203	-2.02783	Train	CCNC(=O)c1cc2c(-c3ccc(Cl)cc3Cl)nc(N)nc2s1	1													-2.26525	1.4912
-8.4286	8.37153	Train	CC(C)CC(NC(=O)C(Cc1ccc(O)cc1)NC(=O)C([NH3+])CO)C(=O)NC(C(=O)NC(C(=O)NC(CO)C(=O)NC(C(=O)O)C(C)C)C(C)O)C(C)C	1													-2.4424	1.32764
2.24055	-2.92158	Train	Cc1cccc(-c2nn3c(c2-c2ccc(F)cc2)CCC3)n1	1													-3.05248	-2.99987
-0.883062	3.52355	Train	[NH3+]C(CCC(=O)O)C(=O)O	1													-0.359344	-2.04202
-2.46418	-1.03582	Train	COc1ccc(S(=O)(=O)N(CC(=O)N=O)CC(C)C)cc1	1													0.577817	1.99231
-6.78505	5.26908	Train	CCC(C)C([NH3+])C(=O)N1CCCC1C(=O)NC(Cc1ccccc1)C(=O)O	1													-2.29435	-0.529899
0.461733	0.0629418	Train	C=CC[Se]c1ccc(S(N)(=O)=O)cc1	1													55.8929	0.786
1.84061	-2.82478	Train	O=c1[nH]c(-c2ccccc2Cl)nc2c1oc1ccc(Br)cc12	1													-3.49976	-3.23897
0.472066	-1.84605	Train	[NH2+]=c1[nH]c(=O)c2ncc(C(=O)NCCNC(=O)Nc3ccccc3)nc2[nH]1	1													-2.67094	-2.16907
-0.451738	0.571504	Train	O=NC(=O)CCC1CCCC1	1													-2.13857	-2.21039
-1.05456	-3.06229	Train	CC(C)c1cccc(-c2c(C(=O)O)c(C(C)C)nc3ccc(Cl)cc23)c1	1													1.21054	-0.215161
-0.261654	-2.15534	Train	CN(C(=O)c1cc2c(C(=O)N3CCCCC3)n[nH]c2cc1O)c1ccc(N2CCOCC2)cc1	1													-2.2931	1.31942
-9.56428	12.0496	Train	[H]/N=C(/N)NCCCC(NC(=O)C(CCCC[NH3+])NC(=O)C1CCCN1C(=O)C([NH3+])CO)C(=O)NC	1													-3.31372	-2.09175
-1.85783	-0.45149	Train	[NH2+]=c1[nH]c(=O)c2cc(CCNc3ccc(C(=O)N[C@@H](CCC(=O)[O-])C(=O)[O-])cc3)[nH]c2[nH]1	1													-1.63561	-1.31645
-2.68108	2.84369	Train	C[C@H](CS)C(=O)N[C@H](Cc1c[nH]c2ccccc12)C(=O)[O-]	1													-2.94634	-2.54786
-3.07457	1.6235	Train	C[NH2+]C(C)C(=O)NC(C(=O)N1CCCC1c1nc2c(-c3ccccc3)cccc2s1)C1CCCCC1	1													-0.754782	0.149444
2.43032	-3.25074	Train	N#Cc1ccccc1Nc1ccnc(Nc2ccc(C(=O)O)cc2)n1	1													-3.51923	-2.91612
1.81759	-0.687175	Train	CC1(C)OC2C3OS(=O)(=O)OC3COC2(COS(N)(=O)=O)O1	1													55.5925	0.916158
-1.28372	-1.313	Train	COc1ccc(S(=O)(=O)N(CC(N)=O)c2ccc(N(CC(N)=O)S(=O)(=O)c3ccc(OC)cc3)c3ccccc23)cc1	1													-1.24526	-1.25343
-0.687101	0.0132962	Train	CNC(=O)C1Cc2ccc(NS(=O)(=O)O)cc2CN1C(=O)OC(C)(C)C	1													-1.12187	-2.47482
0.204625	-0.920993	Train	CCCc1n[nH]c2oc(=O)c3ccccc3c12	1													-1.19852	-1.51048
0.814352	-2.34043	Train	CC1(C)CC(NC(=S)Nc2ccc(S(N)(=O)=O)cc2Cl)CC(C)(C)[NH+]1O	1													55.3099	1.02718
-1.62004	-1.80851	Train	O=C(O)/C(O)=C/C(=O)C1(Cc2ccc(Cl)cc2)CC[NH+](Cc2ccccc2)CC1	1													-4.3598	0.0463072
-0.486574	-0.705805	Train	O=C1NC(=O)C(c2ccccc2)([NH+]2CCC(CCO)CC2)C(=O)N1	1													-2.45564	-2.30292
-3.74224	4.07581	Train	CC(C)COC(=O)NC(Cc1ccccc1)C(=O)NC(CO)CC1CCNC1=O	1													-3.01859	1.37274
-2.31823	0.510749	Train	COc1cc(CNC(=O)CCCCCCC(C)C)ccc1O	1													-1.06496	-1.30829
-8.70256	14.3874	Train	[H]/N=C(/N)NCCCC(NC(=O)C(C)[NH3+])C(=O)NC(C(=O)NC(CCCC[N+](C)(C)C)C(=O)NC(CCC(N)=O)C(=O)NC(C(=O)NC(C)C(=O)O)C(C)O)C(C)O	1													-2.4928	-1.61452
2.2266	-0.860254	Train	[NH3+]C1CCC(Nc2cncc(-c3ccc4oc(C(=O)O)cc4c3)n2)CC1	1													-3.5092	-2.88503
-0.652556	-2.53183	Train	COc1cc(O)c(C(=O)N2Cc3ccccc3C2)cc1C(C)C	1													-2.41573	1.6464
-0.281249	1.39651	Train	C=C(C)C1C[NH2+]C(C(=O)O)C1CC(=O)O	1													-2.86281	-1.00618
-7.37605	12.2871	Train	[H]/N=C(/N)NCCCC(NC(=O)C(C)[NH3+])C(=O)NC(CCCC[N+](C)(C)C)C(=O)NC(CO)C(=O)NC(C(=O)O)C(C)O	1													-2.09048	-1.93264
-0.329985	-0.727644	Train	CN(C)c1cccc2c(S(N)(=O)=O)cccc12	1													55.1081	0.731427
-0.0096723	-3.5437	Train	CC(=O)N1c2ccc(-c3ccc(C(=O)O)cc3)cc2C(Nc2ccc(Cl)cc2)CC1C	1													0.676897	9.38047
0.997418	-1.97864	Train	O=c1nc(-c2ccc(-c3nnn[nH]3)cc2)[nH]cc1O	1													-3.69129	-0.627188
-0.406942	-0.680819	Train	O=C(CCc1ccc(O)cc1)c1ccc(O)cc1O	1													1.02839	8.67877
-3.794	2.41126	Train	CCOC(=O)CCC(CC1CC[NH2+]C1O)NC(=O)C(CC(=O)C(NC(=O)c1cc(C)on1)C(C)C)Cc1ccc(F)cc1	1													-3.84719	1.16778
10.1892	7.1242	Train	[H]/N=c1/ccn(C2OC(COP(=O)(O)OP(=O)(O)O)C(O)C2O)c(=O)[nH]1	1													-2.71373	-1.90963
-1.43417	-2.61065	Train	COc1cccc(NC(=O)C#Cc2cc(C3=NN(C(C)C)C(=O)C4CC=CCC34)ccc2OC)c1	1													-1.61475	-2.4426
1.28272	-1.95127	Train	Cc1cc(C)nc(Sc2c(F)c(F)c(S(N)(=O)=O)c(F)c2F)n1	1													55.5255	0.571902
-9.76639	13.894	Train	CCC(C)C(NC(=O)C(CCCC[NH3+])NC(=O)C(CCC(=O)O)NC(=O)C(NC(=O)C1CCCN1C(=O)C(C)NC(=O)C([NH3+])C(C)O)C(C)OP(=O)(O)O)C(=O)O	1													-3.77694	0.235918
-1.18366	0.382451	Train	CCC[NH+](Cc1ccccc1)Cc1ccc(NC(=O)Cc2ccc(S(=O)(=O)CC)cc2)cc1	1													-2.15636	-2.75116
-0.258119	-1.93176	Train	CCOC(=O)c1c(/C(C#N)=C\N)c2ccc(Cl)c(Cl)c2n1C	1													-0.968354	-2.52348
0.150186	-2.0232	Train	O=C(Nc1cccc(-c2nn[nH]n2)c1)c1cccc2nc[nH]c12	1													-0.994381	-1.01482
-0.805646	-0.0284197	Train	O=C(O)C(Cc1ccc2c(c1)OCO2)C(Cc1ccc2c(c1)OCO2)C(=O)O	1													-0.557559	-1.31275
0.0932769	-1.41052	Train	O=P(O)(O)c1cccc(-c2ccc(CC(Cc3ccc(C(F)(F)P(=O)(O)O)cc3)(c3ccccc3)n3nnc4ccccc43)cc2)c1	1													-1.24507	-2.53936
2.81538	1.23654	Train	Cc1ccc(SC2OC(CO)C(O)C(n3cc(-c4ccccc4F)nn3)C2O)cc1	1													-0.830841	-1.30741
-0.634368	-0.0443154	Train	O=C(CCCCCCC(=O)Nc1ccccc1)NO	1													-1.83309	-2.14052
-0.894976	-3.87718	Train	COc1ccc(S(=O)(=O)Nc2ccc(F)c(C(=O)O)c2)c2ccccc12	1													1.48585	-0.369769
-4.49788	4.72833	Train	CC(C)CC(NP(=O)(O)CNC(=O)OCc1ccccc1)C(=O)NCCCC[NH3+]	1													-1.11495	-1.35872
-0.582334	3.50288	Train	[NH3+]CCCC([NH3+])C(=O)O	1													2.81427	-2.22864
0.299943	-2.02134	Train	C[NH+]1CCN(c2ccc(C(=O)Nc3n[nH]c4c3CN(C(=O)Cc3cccs3)C4)cc2)CC1	1													-3.54578	-2.17509
2.44828	-3.65333	Train	COc1cc(F)cc2c1nnc1c2c(-c2ccncc2C)nn1C	1													-3.16785	-2.58438
-8.54862	9.12232	Train	CCC(C)C(NC(C)=O)C(=O)NC(CCC(=O)O)C(=O)N1CCCC1C(=O)NC(CO)CC(=O)O	1													-1.00475	-1.77348
-0.154502	-2.47361	Train	Cc1cc(C(=O)Nc2cc(Cl)cc(N3CCCCC3)c2)cc(C)c1OCC[NH3+]	1													-3.00358	-4.26465
-0.908134	-3.58132	Train	O=C(O)c1ccc(NC(=O)C2C(c3ccccc3)CCN2C(=O)/C=C/c2cc(Cl)ccc2-n2cnnn2)cc1	1													-1.76046	-1.3069
0.164388	-4.20996	Train	Cc1cc(OCCCc2c3n(c4c(-c5c(C)nn(C)c5C)c(Cl)ccc24)C(C)CN(c2cn(C)c4ccc(C(=O)O)cc24)C3=O)cc(C)c1Cl	1													-2.47567	-1.88383
3.4473	-3.41177	Train	COc1ccccc1Oc1nccc(-c2c(-c3ccc(F)cc3)ncn2C2CC[NH2+]CC2)n1	1													0.576212	9.18517
17.4708	11.5017	Train	Nc1ncnc2c1ncn2C1OC(COP(=O)(O)OP(=O)(O)O)C(O)C1OP(=O)(O)O	1													-3.90374	-3.91943
-2.67667	2.57299	Train	CC(C)CC(NP(=O)(O)CNC(=O)OCc1ccccc1)C(=O)NCC(C)C(C)(C)C	1													-1.12036	-1.09243
0.289105	-0.961425	Train	O=C(N/N=C/c1cc(O)c(O)c(O)c1)c1cc(O)c(O)c(O)c1	1													-4.10867	-0.608284
-2.20042	0.0586683	Train	CCCCC(CCS(=O)(=O)c1ccccc1)NC(=O)C1CCCCC1C(=O)c1ccc(Cl)cc1	1													-1.07152	-1.23329
-7.74497	9.87937	Train	CCC(C)C(NC(=O)C(Cc1ccc(OP(=O)(O)O)cc1)NC(=O)C(CCC(=O)O)NC(=O)c1ccccc1N)C(=O)NC(CC(N)=O)C(=O)NC(CCC(N)=O)C(N)=O	1													-1.59192	-0.623487
2.36743	3.27436	Train	NS(=O)(=O)OC1CCN(S(=O)(=O)C2OC(CO)C(O)C(O)C2O)CC1	1													51.8199	0.76622
-0.47208	-1.42704	Train	[NH3+]Cc1ccc(-c2ccccc2O)c(Cl)c1	1													-1.92806	-3.9487
0.359537	-1.36468	Train	NS(=O)(=O)c1ccc(NC(=O)Nc2ccc(F)cc2)cc1	1													56.0438	0.66524
0.676767	-2.63078	Train	[H]/N=C\c1nc(-c2ccc(OCCC[NH+]3CC[NH+](C)CC3)c(C(F)(F)F)c2)cc2c1ncn2C	1													-2.39696	-2.07186
-0.315733	-2.49137	Train	COc1cc2c(c(OC)c1OC)-c1ccc(OC)c(=O)cc1C(NC(C)=O)CC2	1													-1.0252	-1.72803
-1.61319	0.257259	Train	O=C(NCCCCc1nc(CO)c[nH]1)c1ccccc1	1													-0.875353	-1.48439
0.240368	-2.3145	Train	Cc1nc(C)c(-c2cc([C@H](C)c3ccccc3)n[nH]2)s1	1													0.997894	-0.524371
2.21878	-4.8925	Train	Fc1ccc(Cl)cc1-c1cc(Nc2ccnc3cn(CC4CC[NH2+]CC4)nc23)ccn1	1													-3.11968	-2.72634
-0.666835	0.512626	Train	[H]/N=C(\N)c1ccccc1	1													-2.94057	-4.30688
1.8054	-2.33492	Train	Cc1c2c(n3c1CCCN(C)C(=O)C(C)Nc1cc-3ccc1C(N)=O)CC(C)(C)CC2=O	1													-2.26721	1.27516
0.227732	-3.30566	Train	CCNC(=O)c1cc2c(-c3cc(OCC[NH+]4CCCC4)c(Cl)cc3Cl)nc(N)nc2s1	1													-2.52562	1.6773
3.47298	-1.85102	Train	Nc1nccc(-c2c(-c3ccc(F)cc3)ncn2C2CCCCC2)n1	1													-1.66302	-2.7276
1.26242	-1.11964	Train	C=C1CSC(C([NH3+])C(=O)O)N=C1C(=O)O	0.512195													-2.09889	-2.62734	1
1.961	1.22148	Train	CCC(C)c1nc(/C=C/CC2OC3(CC(O)C2C)OC(C(CC(O)C(C)C(O)C(C)/C=C(C)/C(C)=C/C=C/C(C)=C\C#N)OC)C(OP(=O)(O)O)C3(C)C)co1	1													-2.34826	-1.46425
-0.791896	-4.54214	Train	Cc1ncc(-c2nc(Nc3ccc(C(=O)NCC[NH+]4CCCCC4)cc3)ncc2F)n1C(C)C	1													-2.92693	-2.35245
0.466752	-1.54014	Train	NS(=O)(=O)c1nnc(-c2ccccc2Cl)s1	1													54.1595	0.699438
1.23648	-0.958397	Train	C=CC(=O)NC1CCN(c2ncc(C(N)=O)c(N)n2)C1	1													-3.55356	-2.67644
-1.54365	-3.05647	Train	CC(C)(C)OC(=O)NC1CCCCC/C=C\C2CC2(C(=O)NS(=O)(=O)C2CC2)NC(=O)C2CC(OC(=O)n3cc4cccc(F)c4c3)CN2C1=O	1													-0.424657	-0.580248
-0.223812	-0.243308	Train	O=C(CNS(=O)(=O)c1ccccc1)NO	1													0.765451	-0.0587653
2.26101	-0.666169	Train	Cc1c(N)nc(C2CC2)nc1Cl	1													-2.93476	-2.18533
0.211073	-3.96626	Train	COc1nc2ccc(C(O)(c3cncn3C)C3CCN(C(C)=O)CC3)cc2c(Cl)c1Cc1ccc(-n2cccn2)cc1	1													-2.90008	-3.16114
-1.68203	1.75099	Train	CC1O[Fe]2345OC(CCC(=O)NCCCCCN(O2)C(CCC(=O)NCCCCCN1O3)O4)N(CCCCC[NH3+])O5	1													-1.41676	-1.0899
3.2542	3.17158	Train	O=P(O)(O)OC1C(O)C(OP(=O)(O)O)C(OP(=O)(O)O)C(OP(=O)(O)O)C1O	1													-1.53794	-1.85763
16.2805	10.6285	Train	CC1(c2ccc(/C=C/C(=O)O)cc2)c2ccc(O)cc2CCN1c1ccc(F)cc1	0.810345													-1.74183	-1.98963	0.978142
0.207196	-2.79759	Train	CCc1cc(-c2n[nH]c(C(=O)[O-])c2-c2ccc3c(c2)OCO3)c(O)cc1O	1													-2.51668	1.60534
-1.53129	-0.817818	Train	CNC(=O)C1CC([NH+]2CCc3c(ncnc3OCCC3CC3)C2)CN1C(=O)c1ccc(C[NH3+])c(OC)c1	1													-3.31746	-8.68899
0.0988527	-1.05455	Train	CC1(C)CCC(C)(C)c2cc(C(=O)c3ccc4cc(C(=O)O)ccc4c3)ccc21	1													-1.63086	-0.331167
1.23224	-0.940571	Train	Oc1cc(Br)cnc1O	1													-3.38879	-0.616056
-1.37696	1.00677	Train	O=CN1CC([NH2+]OS(=O)(=O)O)CCC1C(=O)NNC(=O)C1CCC[NH2+]C1	1													-1.2828	-2.03111
-0.987469	0.240568	Train	[H]/N=C1/CCC(C(=O)NNC(=O)C2CCC[NH2+]C2)N(C=O)C1	1													-1.48912	-2.13203
2.99875	1.96595	Train	CC1OC(O)C(O)C(O)C1O	1													-1.55404	-1.698
0.41633	-0.965132	Train	NS(=O)(=O)c1cc(Cl)c(Cl)c(S(N)(=O)=O)c1	1													55.7857	0.600723
0.940379	-1.24789	Train	NC(=O)c1nn(CC(=O)N2CCSC2C(=O)Nc2cccc(Br)n2)c2ncccc12	1													-2.50911	-2.67964
-0.201443	-5.15003	Train	Cc1nn(C2CC[NH+](CC(=O)N(C)C)CC2)c(C)c1Nc1ncc(Cl)c(-c2cnn3ccccc23)n1	1													-1.49213	-2.44588
-0.0829742	-1.89593	Train	CC1=[O+][Fe+7]2345ON(C)C(=[O+]2)CCC(=O)NCCCCCN(O3)C(=[O+]4)CCC(=O)NCCCCCN1O5	1													-1.36764	-0.788117
-1.93914	3.61752	Train	NC(=O)CCC([NH2+]CC(O)C(O)C(O)C(O)CO)C(=O)O	1													-1.52837	-1.69551
1.01814	-4.59007	Train	CN1CC(c2ccnc(-n3ncc4cc(C(C)(C)C)cc(F)c4c3=O)c2CO)=CC(Nc2ccncn2)C1=O	1													-4.01382	-1.97501
2.7575	-5.82714	Train	Fc1cccc(F)c1-c1ccc2[nH]nc(-c3cncc(O[C@H]4C[NH2+]CCC45CC5)n3)c2c1	1													-3.62592	-3.38778
-0.930236	1.77519	Train	CN(Cc1cnc2nc(N)nc(N)c2n1)c1ccc(C(=O)NC(CCC(=O)O)C(=O)O)cc1	1													-0.600207	-2.80751
0.552745	-1.64058	Train	CN(CCOc1ccc(-c2ccc(C#N)cc2)cc1)C(=O)NO	1													-2.40832	-2.07212
0.111808	-2.9128	Train	Cn1cc(C[NH2+]CC2CCN(c3ncc(C(=O)NO)cn3)CC2)c2ccccc21	1													-2.19426	-1.6291
-4.38673	5.76845	Train	O=C(O)C(CO)NC(=O)C(Cc1ccc(OP(=O)(O)O)cc1)NC(=O)C1CCC[NH2+]1	1													-0.534452	-0.953444
2.99875	1.96595	Train	CC1OC(O)C(O)C(O)C1O	1													-1.56045	-1.71878
0.550329	-2.27623	Train	CCc1nn(-c2c(Cl)cc(Cl)cc2Cl)c2nc(Cc3ccc(O)c(O)c3)[nH]c(=O)c12	1													-2.88191	-4.92458
18.1722	10.5953	Train	Cc1cn(C2CC(O)C(COP(=O)(O)OP(=O)(O)OP(=O)(O)OP(=O)(O)OP(=O)(O)OCC3OC(n4cnc5c(N)ncnc54)C(O)C3O)O2)c(=O)[nH]c1=O	1													-2.71283	-2.88925
0.144593	-1.41292	Train	Cc1ccc(O)c2c3c(nn12)CCC(C)(NC(=O)c1ccc(-n2cnnc2)cc1)C3	0.320513													54.903	0.652004	1
1.07569	-5.52618	Train	Cc1cnc(Nc2ccc(N3CC[NH+](C)CC3)cc2)nc1Nc1ccc(Cl)c(NS(=O)(=O)C(C)(C)C)c1	1													0.696511	9.53057
0.94969	-2.78865	Train	O=c1[nH]c(-c2ccc(F)cc2)c(-c2ccc(-c3nnn[nH]3)cc2)cc1O	1													-3.74499	-0.814305
0.783741	0.497993	Train	Cc1cc2nc3c(=O)[nH]c(=O)nc-3n(CC(O)C(O)C(O)COP(=O)(O)O)c2cc1C	1													-2.62842	-1.2786
0.832357	-1.60202	Train	NS(=O)(=O)c1ccc(-n2cc(C3=C4C5=C6C3[Ru]4563789C4=C3C7C8=C49)nn2)cc1	1													55.7161	1.27059
-0.162941	-0.912738	Train	COc1ccc(-c2c(C#N)c(N)nc3sc(C(N)=O)c(N)c23)cc1OCCCC(=O)O	1													-2.40106	1.45782
0.836947	0.143786	Train	O=C(O)c1cc2cc3ccc4oc(C(=O)O)cc4c3cc2o1	1													-1.82591	-3.76808
2.55741	3.90188	Train	CC(=O)OCC(COP(=O)(O)OC1C(O)C(O)C(OP(=O)(O)O)C(OP(=O)(O)O)C1O)OC(C)=O	1													-2.03826	-0.689035
0.568996	-2.9452	Train	COc1cc2cncnc2cc1OCCc1ccc2ccccc2n1	1													-3.01408	-1.54567
0.151076	-1.39446	Train	O=S(=O)(Nc1ccc(Cl)cc1)c1ccc2c(c1)C[NH2+]C(CO)C2	1													-1.53999	-1.64177
-0.601519	2.04019	Train	O=C(O)CC(O)C(=O)O	1													-1.59439	-1.21194
-0.574077	0.279315	Train	CC(=C/C(=O)O)/C=C/C1(O)C(C)CC(=O)CC1(C)C	1													-2.19798	-1.66301
0.42385	1.64964	Train	O=P(O)(OCc1ccccc1)Oc1ccccc1CO	1													1.63501	-0.936781
2.29763	-3.8305	Train	O=c1ncc2nc(Sc3ccc(F)cc3F)c(C3C=CNC=C3)cc2n1-c1c(Cl)cccc1Cl	1													-2.24181	-2.71948
-0.0127041	-0.798936	Train	CCS(=O)(=O)c1ccc(CNC(=O)c2cnc3c(c2)C[NH+](CC2CCC(C(F)(F)F)CC2)C3C(C)C)nc1	1													-2.44119	-2.46948
-8.94473	9.26534	Train	CCC(C)C(NC(=O)C(C)NC(=O)C([NH3+])CC(C)C)C(=O)NC(Cc1ccc(O)cc1)C(=O)NC(CO)C(=O)O	1													-3.20709	-1.53534
-0.807848	0.0249527	Train	O=C(Cc1cccs1)NC(Cn1cc(C(=O)O)nn1)B(O)O	1													-1.38574	-1.53174
[truncated: 9,149 more rows]

## Sheet: UMAP
UMAP1	UMAP2	label	smiles	smiles_sim	true_pkd	pred_pkd	pred_pMAE_protein	pred_pMAE_mol	pred_pMAE_contact	pred_pMAE_overall	true_MAE_protein	true_MAE_mol	true_MAE_contact	true_MAE_overall	resolution	resolution_low	all_UMAP1	all_UMAP2	seq_sim
0.0680751	0.0736289	Train	CC(C)(C)c1cc(NC(=O)Nc2ccc(Cl)c(COc3cccnc3)c2)n[nH]1	1													2.12548	-9.37368
-0.0950937	0.728503	Train	O=C(CC1(S(=O)(=O)c2ccc(Oc3ccccc3)cc2)CCOCC1)NO	1													0.00775838	1.58011
-2.80776	2.24707	Train	[NH3+]Cc1ccc(-c2cccc(F)c2)c(Cl)c1	1													11.7159	6.2114
0.8219	-0.688035	Train	CC1(C)c2[nH]c3cc(Br)c(Cl)cc3c2C[C@@]23C[N@@H+]4CCC[C@]4(C[C@@H]12)C(=O)N3	1													1.31502	-1.96473
0.295935	1.03914	Train	Cc1nc(C)c(CNc2cc(Cl)nc3ccnn23)s1	1													6.06322	17.9101
-14.8001	-7.45353	Train	Nc1ncnc2c1ncn2C1OC(CSCCC([NH3+])C(=O)O)C(O)C1O	1													0.0885201	0.90983
4.28039	-5.2565	Train	[H]/N=C(/N)NCCCC(NC(=O)C(C)NC(=O)C(NC(=O)C(CCC(N)=O)NC(C)=O)C(C)O)C(=O)NC(CCCCNC(=O)CCC)C(=O)O	1													-1.37351	-0.364236
-0.576323	4.02606	Train	Nc1ncc(/C=C/C(=O)O)cn1	1													15.5755	-0.957344
5.10046	-3.50908	Train	CC[C@H](C)[C@H](NC(=O)[C@H](CCCCNC(=O)c1ccc(F)cc1)NC(=O)[C@H](CO)NC(=O)[C@@H](NC(=O)[C@@H]1CCCN1C(=O)[C@@H]([NH3+])Cc1c[nH]c2ccccc12)[C@@H](C)O)C(=O)[O-]	1													-3.62033	5.33893
6.20885	-3.23511	Train	CC(=O)NC(=[NH2+])NCCC[C@@H]1NC(=O)[C@H](CCCC(=O)[O-])NC(=O)[C@H](Cc2c[nH]cn2)N2C(=O)[C@H](C[C@H]2O)NC(=O)[C@H]2CCCN2C1=O	1													-3.5535	-0.00280113
-0.0949266	0.163922	Train	COc1cccc(OC)c1OC(=O)C1=C2C3C4=C1[Ru]2431(C=O)c2cc3nc(C)nc(N)c3cc2C2CCCCN21	1													11.9209	18.3726
-2.58255	3.18071	Train	CCC(C(=O)OC)C1N=C(c2ccc(Cl)cc2)c2cc(OC)ccc2-n2c(C)nnc21	1													12.2336	-1.85531
1.58064	0.711069	Train	[H]/N=C\c1nc(CCC[NH+]2CCCCC2)cc(-c2cccc(C(F)(F)F)c2)n1	1													11.6152	10.4009
3.90388	-6.11066	Train	[H]/N=C(\CCCC)NCCCC([NH3+])C(=O)O	1													0.934501	6.31568
0.647841	-0.736407	Train	O=C(O)/C=N/C(=O)c1ncccc1O	1													-1.72878	1.70358
0.722269	-1.10809	Train	CCCC1Cc2c(C)c3c(n2-c2cc(Cl)c(C(N)=O)cc2O1)CC(C)(C)CC3=O	1													-7.28572	7.40029
2.13767	1.57946	Train	COC1(NC(=O)Cc2cccs2)C(=O)N2C(C(=O)O)=C(COC(N)=O)CSC21	1													0.773418	1.12358
0.495412	4.15343	Train	CC(=O)N(Cc1ccc(-c2ccc(C(=O)O)o2)cc1)Cc1ccc(-c2cc(C(=O)O)nn2-c2ccc(Cl)c(Cl)c2)cc1	1													8.67805	17.701
3.33623	0.163327	Train	CC1(C)CCN(c2ccc(C(=O)NS(=O)(=O)c3ccc(NC(C)(C)CSc4ccccc4)c([N+](=O)[O-])c3)cc2)CC1	1													-2.00801	12.0989
0.717194	-1.07001	Train	O=C(O)C1=NC(=S)C=CC1C(=O)O	1													-0.398933	0.704291
1.13184	-0.155433	Train	CNC(=O)c1ccc(OC)c(C(=O)Nc2cccc(-c3nncn3C(C)C)n2)c1	1													2.21637	10.6253
1.08471	-0.840005	Train	CN1CC(C(=O)NCC[NH3+])=CCC1=O	1													18.1793	-0.266724
1.9613	-2.18831	Train	COc1ccc(Br)cc1S(=O)(=O)Nc1cc2c(C)noc2cc1C	0.86													20.8428	7.10905	1
-4.66465	7.98447	Train	OCC1OC(Oc2ccc(-c3c(F)c(F)c(F)c(F)c3F)cc2)C(O)C(O)C1O	1													19.2083	8.32542
4.80491	-5.74877	Train	[H]/N=C(/N)NCCCC(NC(=O)C(C)[NH3+])C(=O)NC(C(=O)NC(CCCC[N+](C)(C)C)C(=O)NC(CCC(N)=O)C(=O)NC(C(=O)NC(C)C(=O)O)C(C)O)C(C)O	1													0.00267948	1.32873
-0.0187204	0.694116	Train	CCOC(=O)Nc1cc(-c2ccc(C)c(NS(C)(=O)=O)c2)nn2c(C)nnc12	1													-4.11651	-10.1952
0.370617	-0.641706	Train	Nc1ccccn1	1													-8.41446	-7.5449
2.05812	0.41461	Train	CC(O)C(CCc1cccc2nc(-c3ccc(Cl)cc3)oc12)n1cnc(C(N)=O)c1	1													15.008	-4.99867
0.639432	-0.846392	Train	Cc1cc(Nc2nn(C(C)C)c(=O)c3cc(N4CC[NH+](C)CC4)ccc23)[nH]n1	1													19.0742	-5.04067
-13.6991	4.65087	Train	[H]/N=C(\N)c1ccccc1	1													-9.09529	-7.67038
1.06072	0.125151	Train	O=C(O)c1c(N2CCCCC2)nc2ccc(Cl)cc2c1-c1ccccc1	1													11.7505	0.590247
13.7534	10.0357	Train	Nc1ncnc2c1ncn2C1OC(COP(=O)(O)OP(=O)(O)CP(=O)(O)O)C(O)C1O	1													0.838843	1.1604
0.531478	-1.15965	Train	CCC(C)C(NC(C)=O)C(=O)NC(C)C(=O)NC(Cc1ccccc1)C(=O)O	0.616667													-9.69969	9.02176	1
-1.53162	2.37586	Train	COC1C[NH2+]CC(OCC2CCC(F)(F)CC2)C1Nc1ncc(-c2cncc(C)c2)c2cc(C)c(=O)[nH]c12	1													-12.1876	8.11678
0.155653	0.921725	Train	CC(C)(O/N=C(\C(=O)NCB(O)O)c1csc(N)n1)C(=O)O	1													18.8049	4.10165
-1.20776	0.659331	Train	CCNc1cc2c(cc1C)C(c1ccccc1C(=O)OCC)c1cc(C)c(NCC)cc1O2	1													0.162486	1.46646
0.994445	-0.391615	Train	Nc1nc2c(-c3ccncc3F)ccnc2[nH]1	1													11.9217	18.3719
0.722898	-1.37048	Train	C[N+](C)(C)CCO	1													-0.229211	1.46875
5.06924	-3.52378	Train	CC[C@H](C)[C@H](NC(=O)[C@H](CO)NC(=O)[C@@H](NC(=O)[C@@H]1CCCN1C(=O)[C@H](Cc1c[nH]c2ccccc12)NC(=O)[C@@H]([NH3+])CCCNC(N)=[NH2+])[C@@H](C)O)C(=O)N[C@@H](CC(C)C)C(=O)[O-]	1													-3.62053	5.33916
0.704169	-1.10418	Train	CC(C)C1C(C(=O)N2CCCC2C(=O)N(C)C)SC2=NC(C)(c3ccc(Cl)cc3)C(c3ccc(Cl)cc3)N21	1													-10.92	-3.24156
0.170608	1.02368	Train	COc1ccc(Cn2nnc3c2C(C)(O)CCC3OC(=O)NC(C)C)cc1	1													11.119	14.7554
2.96409	-0.346737	Train	Cc1ccc(-c2ccc(CCC(=O)NC(CCC(=O)O)C(N)=O)cc2)s1	1													11.2409	-3.20411
-2.8681	2.26345	Train	[NH3+]CCCCCC(=O)O	1													11.7167	6.21111	0.7625
0.821876	-1.12246	Train	O=C(C[NH+]1CCN(c2ccnc(Nc3ncc(-c4cccnc4)s3)c2)CC1)N1CCOCC1	0.5625													6.38954	12.6018	1
-4.98699	8.18714	Train	OCC1OC(O)C(O)C(O)C1O	1													5.30809	7.81936
-5.81779	8.19289	Train	OCC1OC(OC2C(CO)OC(O)C(O)C2O)C(O)C(O)C1O	1													-11.0878	-1.13692
0.619828	-3.47662	Train	O=C(O)COc1c(C(=O)O)sc(-c2ccc(O)cc2)c1Br	1													13.2156	9.84176
6.95011	0.694265	Train	CC/C=C/CCCCCCCCCC(=O)O	1													9.53575	-5.82735
0.461155	0.475393	Train	Oc1ccccc1Cl	1													2.08918	-9.33268
1.90147	0.591469	Train	CCOC(=O)CCc1nc(CO)c[nH]1	1													6.36824	12.574
0.963546	0.296221	Train	Nc1ncccc1OCc1cccc2ccccc12	1													2.04704	-9.33826
0.674026	-1.12905	Train	CC1CCCC(C(=O)O)N1C(=O)CCS	1													18.7748	4.07129
0.708886	-1.02238	Train	COc1ccc(Cc2nccc3cc(OC)c(OC)cc23)cc1OC	1													6.06879	17.9163
1.9362	-2.22997	Train	CC(C)CC([NH3+])CO	1													-5.76135	3.8748
-4.22345	8.19751	Train	CCNC(=O)N1CCC(Nc2ncc(I)c(-c3c[nH]c4ccccc34)n2)CC1	0.8125													1.58195	-0.451353	1
2.3403	0.923657	Train	NS(=O)(=O)c1ccc(C(=O)N2CCC(O)(c3ccccc3)CC2)cc1	1													-1.70266	0.92323
0.791792	-0.570394	Train	CCCc1c(OCCCOc2ccc3c(ccn3CC(=O)O)c2)ccc2cc(C(=O)c3ccccc3)ccc12	1													-2.06587	8.95571
4.32247	-5.25259	Train	[H]/N=C(/N)NCCCC(NC(=O)C(C)NC(=O)C(NC(=O)C(CCC(N)=O)[NH2+]C(O)OCc1ccccc1)C(C)O)C(=O)NC(CCCCNC(=O)c1ccco1)C(N)=O	1													-2.9683	4.02269
0.935107	-0.423673	Train	O=c1[nH]c2c(Br)c(Br)c(Br)c(Br)c2[nH]1	1													13.351	-2.95166
-5.81462	8.20137	Train	N=C1NC(=[NH2+])NC(=O)C1N=O	0.26087													4.68789	15.2793	1
0.0220281	1.52987	Train	c1ccc(CC2CN(c3cc(-c4ccncc4)c(-c4ccc5ccccc5c4)nn3)CC[NH2+]2)cc1	0.5625													-1.3347	0.772868	1
3.41995	-4.10447	Train	CC(=O)NCCCCC(NC(=O)CNC(=O)C[NH3+])C(=O)NC(C)C(=O)O	1													-2.01136	-7.56135
0.304751	-0.708728	Train	COCCCOc1ccnc(C[S@@+](O)c2nc3ccccc3[nH]2)c1C	1													-1.12847	0.90752
-10.5816	7.5843	Train	CC(C)CC(NP(=O)(O)CNC(=O)OCc1ccccc1)C(N)=O	1													10.255	6.71442
0.729184	-1.01612	Train	[NH2+]=c1[nH]c(=O)c2cc(CCCCc3ccc(C(=O)N[C@@H](CCC(=O)[O-])C(=O)[O-])cc3)[nH]c2[nH]1	0.758065													8.36173	14.5558	1
2.13309	3.4366	Train	CC(NC(=O)c1ccc(C#N)n1C)c1c(F)cccc1Cl	0.262295													9.5938	12.3706	1
1.49042	-1.48254	Train	CCC(C)CNC(=O)CC(O)C(CC(C)C)NC(=O)C(CCCCNC(=S)NC)NC(=O)C(Cc1ccccc1)NS(=O)(=O)N(C)C	1													-5.76168	3.87148
3.02849	1.20704	Train	NS(=O)(=O)c1ccccc1	1													-1.39088	0.840041
0.661894	-1.12494	Train	CC(C)=CCC[NH+](C)C1CC=C(C)CC1	1													0.0213614	1.3245
4.70267	4.59136	Train	CCCCOC1OC(CO)C(O)C(O)C1O	1													19.1971	8.33587
0.639548	-1.12597	Train	O=C(O)CNC(=O)C(=O)O	1													7.42964	6.71418
-0.499729	-0.591134	Train	Cc1cc2nc(CO)[nH]c2cc1C	1													0.0018079	0.764963
0.718666	-1.04939	Train	O=C(Nc1ccc(-n2ccccc2=O)cc1F)C1CC(O)(c2ccccc2)CN1C(=O)Nc1ccc(Cl)cc1	0.644737													-1.16466	0.897325	1
-13.0874	4.24554	Train	[H]/N=C(/N)c1cccc(CC(NC(=O)CNS(=O)(=O)c2ccc(C)cc2)C(=O)OC)c1	1													-9.36086	-7.1896
-0.645114	8.77549	Train	O=C(O)c1ccc(NC(=O)C(C2CCCCC2)n2c(-c3ccc(Cl)cc3)nc3cc(F)c(F)cc32)c(F)c1	1													16.3554	-4.72232
0.714772	-1.0606	Train	O=C1c2ccccc2C(=O)N1CCc1nn[nH]n1	1													-9.67913	9.00131
1.73818	0.754129	Train	CC(=O)N1CCc2c(c(N3CCCc4cc(-c5cnn(C)c5)ccc43)nn2C2CCOC2)C1	1													7.06161	10.9206
-0.904301	-6.25071	Train	C/C(=C\COP(=O)(O)OP(=O)(O)O)CS	1													0.101317	1.1075
-4.98098	-3.40664	Train	NC(=[NH2+])c1ccc2[nH]c(-c3cc([C@@H](CC(=O)[O-])C(=O)[O-])cc(-c4ccccc4F)c3O)nc2c1	1													-1.68345	-9.78501
0.244922	0.447275	Train	Cn1cc(-c2ccc3c(=O)n(C)cc(-c4cccc(NS(C)(=O)=O)c4)c3c2)cn1	1													-2.0055	-7.58464
0.495608	4.15167	Train	O=C(O)c1cc(-c2ccc(CNC(=S)c3ccc(-c4ccc(C(=O)O)o4)cc3)cc2)n(-c2ccc(Cl)c(Cl)c2)n1	1													8.67693	17.7021
3.63769	9.97963	Train	CC(=O)NC1C(O)CC(OC2C(O)C(CO)OC(OC3C(CO)OC(O)C(O)C3O)C2O)(C(=O)O)OC1C(O)C(O)CO	1													-0.156326	1.08798
0.691059	-0.849039	Train	O=C(O)Cc1n[nH]c(=O)c2ccccc12	1													0.130315	1.44197
-1.30896	-1.3747	Train	Fc1cc(-c2cccc3ncc(-c4cnn(C5CC[NH2+]CC5)c4)nc23)cc(F)c1C[NH+]1CCOCC1	1													6.39752	-7.60925
0.785934	-0.752064	Train	CCCc1ccccc1O	1													1.13008	4.52695
6.96663	3.96994	Train	CC[NH2+]C1CC(C)S(=O)(=O)c2sc(S(N)(=O)=O)cc21	1													-2.65311	0.776906
0.529576	-0.952206	Train	O=P(O)(O)OC1C(OP(=O)(O)O)C(OP(=O)(O)O)C(OP(=O)(O)O)C(OP(=O)(O)O)C1OP(=O)(O)O	1													-12.1908	8.11554	0.586387
-2.94096	0.362559	Train	O=C(O)c1ccccc1O	1													12.5884	-3.6197
0.199473	1.74281	Train	CCN1C(=O)c2cccc3c(NS(=O)(=O)c4cc(Br)ccc4OC)ccc1c23	1													-1.86514	-7.79407
3.9548	-6.05693	Train	[H]/N=C(/N)NCCCC(NC(=O)C(CCCN/C(N)=N\[H])NC(=O)C(CCCN/C(N)=N\[H])NC(=O)C1CCCN1C(=O)C[NH+](C)C)C(=O)NC(CO)C(=O)O	1													0.732571	0.739837
-0.296465	-0.988062	Train	C[NH+](C)CCOc1ccc(-c2cc(C(N)=O)c(NC(N)=O)s2)cc1	1													20.6893	3.56493
4.41959	3.2506	Train	Cc1cc(Br)c(O)c(-c2cc3cc(C(N)=[NH2+])ccc3[nH]2)c1	1													-6.07802	-5.07181
-2.47198	2.1959	Train	O=C(Nc1cccc([C@@H]2CN(c3ncnc4[nH]ccc34)CC[N@H+]2CCO)c1)Nc1c(F)cccc1N1CCCC1	0.361446													-8.28723	-7.50671	1
-5.82173	8.20296	Train	CCCCCCCCCCC=O	1													-0.0304258	1.56018	1
10.947	0.196392	Train	CC(=O)NC1C(O)CC(O)(C(=O)O)OC1C(O)C(O)CO	1													-0.97181	2.42123
-0.181311	-0.335287	Train	C=C(C)CCOP(=O)(O)OP(=O)(O)O	1													-1.17579	0.924372
0.491731	-0.863423	Train	Nc1nc2c3ccc(NCCO)cc3nc(Cc3ccc4c(c3)OCO4)n2n1	1													-7.44268	6.88886
0.841063	-0.583802	Train	CCOc1cc2c(cc1OC)CN(C=O)CC2	1													17.8767	1.8634	1
0.413389	-0.671846	Train	Nc1ccccn1	1													-8.39878	-7.5548
0.477996	0.0522667	Train	CCOC(=O)c1ccc(-c2csc3c2OC([NH+]2CCOCC2)CC3=O)cc1	1													-2.02374	-7.57031
0.834684	-0.880907	Train	Cc1nc2c(c(=O)[nH]1)CSCC2	1													2.32221	16.5397
1.13636	-0.256686	Train	C=C(C)C1CCC(C)=CC1c1c(C)cc(O)cc1O	1													1.0012	1.93223
4.41058	-5.38111	Train	[H]/N=C(/N)NCCCC(NC(=O)C(C)[NH3+])C(=O)NC(C(=O)NC(CCCCC(C)(C)C)C(=O)NC(CCC(N)=O)C(=O)NC(C(=O)NC(C)C(=O)O)C(C)O)C(C)O	1													0.440518	1.11707
0.185849	1.25794	Train	N#Cc1ccc(C(=O)Nc2ccc3nc(C[NH+]4CCCCC4)[nH]c3c2)cc1	1													-3.03251	4.08723
-5.77917	8.18836	Train	O=C(O)C1CC2OC3OC(CO)C(O)C(OC4OC(CO)C(O)C(O)C4O)C3SC2C(=O)N1	1													4.67151	15.2966
2.6216	-0.69621	Train	[NH3+]CCCCc1ccccc1	1													-8.33975	-7.53353
-0.0036138	-0.20321	Train	CCn1c(=O)c(-c2cc(C(=O)NC3CC3)ccc2C)cc2nnc(-c3c(F)cccc3Cl)n21	1													2.04549	-9.37618
-13.2635	4.40724	Train	[H]/N=C(\N)c1cccc(CC(NS(=O)(=O)c2ccc3ccccc3c2)C(=O)N2CCN(C(C)=O)CC2)c1	1													-9.14473	-7.7341
-6.37536	4.97146	Train	Nc1nc2c(ncn2C2OC(CO)C(O[PH](=O)O)C2O)c(=O)[nH]1	1													-0.321152	-1.35122
0.960903	0.399133	Train	CC(C)c1cc(C(=O)n2cc3ccccc3c2)c(O)cc1C=O	1													-7.1824	7.03959
1.73225	-0.918474	Train	CC(C)CC(NC(=O)OCc1ccccc1)C(=O)NCC(O)CNC(=O)C(CC(C)C)NC(=O)OCc1ccccc1	1													11.613	10.4027
-0.644844	8.77526	Train	O=C(NC1CCC(OS(=O)(=O)O)CC1)C(C1CCCCC1)n1c(-c2ccc(Cl)cc2)nc2cc(F)c(F)cc21	1													16.3423	-4.73538
0.934857	-0.888876	Train	Cc1cc2[nH][nH]c(=O)[n+]2c2ccccc12	1													20.7001	3.56906
0.146159	1.32501	Train	Cc1ccc(C(=O)Nc2ccc3nc(C[NH+]4CCCCC4)[nH]c3c2)cc1I	1													-3.01464	4.07217
1.17649	-0.371892	Train	O=C(Nc1ccccc1)C(c1ccccc1)S(=O)(=O)O	1													-1.21704	1.00985
-0.994754	-0.511542	Train	Cc1ccccc1-n1ncc2c(=O)[nH]c(CC(C)C(F)(F)F)nc21	1													-2.21349	-12.8911
1.8475	-2.05882	Train	CC(C)CC([NH3+])C(=O)NO	1													10.2258	6.73328
0.900294	-0.791026	Train	CC(C)c1cc(Oc2c(Br)cc(CCC(=O)O)cc2Br)ccc1O	1													-4.78039	6.06015
2.67155	-3.63222	Train	CC(C)CCNC(=O)C(CC1CCCCC1)NC(=O)NC(CCCC[NH3+])C(=O)O	1													14.6713	-3.30257
3.16932	1.58835	Train	NS(=O)(=O)c1ccc(C(=O)NCc2c(F)c(F)c(F)c(F)c2F)cc1	1													-2.32017	1.0352
3.0855	1.17124	Train	NS(=O)(=O)c1ccc(CNc2ncnc(O)c2[N+](=O)[O-])cc1	1													-1.47167	0.909988
-1.92258	2.73997	Train	Cc1nnc2n1-c1ccccc1C(c1ccccc1)=NC2NC(=O)OCc1ccccc1	1													-2.12741	-7.45446
5.13746	-0.484107	Train	CCCCCCCCCCCCCC(=O)O	1													-0.155957	1.54866
-9.67544	2.30746	Train	[H]/N=C(/N)c1ccc(CNC(=O)C2CCCN2C(=O)C[NH2+]C2CCCC2)cc1	1													-9.04518	-7.18466
0.475261	0.37142	Train	O=C(O)c1cccc(CC(NS(=O)(=O)Cc2ccccc2)B(O)O)c1	1													18.787	4.08283
0.717209	-0.385506	Train	O=C(O)c1cc(OCCc2ccccc2)c(-n2cccc2)c(I)c1O	0.729167													10.2335	6.72475	1
0.726962	-0.930169	Train	CC1C(=O)OC2=COCC=C21	1													0.0746288	1.38312
0.78513	-0.62486	Train	CCC(=O)c1c[nH]c(C(=O)OC)c1	1													18.1772	-0.268898
2.52111	-1.07928	Train	CCC(CS(=O)(=O)C(C)(C)C)N1C(=O)C(C)(CC(=O)O)CC(c2cccc(Cl)c2)C1c1ccc(Cl)cc1	1													-10.8836	-3.27718
2.94554	1.27824	Train	NS(=O)(=O)c1ccc(-c2cnc3ccccc3c2)cc1	1													-1.43374	0.899714
6.94813	0.692444	Train	C/C=C/CCC/C=C/CCCCC(=O)O	1													-3.23845	15.3534
2.59721	1.40321	Train	Cc1ccc(-n2cc(-c3ccc(S(N)(=O)=O)s3)nn2)cc1	1													-2.3522	0.173959
-10.5731	7.5916	Train	CC(C)CC(NP(=O)(O)CNC(=O)OCc1ccccc1)C(=O)NCC(C)C(C)(C)C	1													10.2557	6.71226
0.664966	-0.352128	Train	CCn1cnc2c1c(=O)[nH]c(=O)n2Cc1ccc(Cl)cc1	1													-2.06528	-7.63077
0.693388	2.82472	Train	Cc1c(C(=O)C(N)=O)c2c(OCC(=O)O)cccc2n1Cc1cccc2ccccc12	1													-2.36259	-0.899646
-3.07663	-2.07583	Train	CCn1c2ccc(C[NH2+]C)cc2c2ccc(Br)cc21	1													-5.86684	11.4107
0.499369	-0.239147	Train	Cn1c(=O)c(CCC(=O)O)nc2ccccc21	1													5.25276	12.6928
0.776368	-0.470418	Train	Cn1nc2c(c1NC(=O)C1CCCN1S(=O)(=O)c1ccc(F)cc1)CCC2	1													18.1802	-0.265104
-0.108694	-0.593776	Train	CS(=O)(=O)c1ccc(-c2ccc3cc(O)ccc3c2Oc2ccc(OCC[NH+]3CCCCC3)cc2)cc1	1													1.47407	2.46496
1.44034	0.277828	Train	O=C(c1cc(Cc2n[nH]c(=O)c3ccccc23)ccc1F)N1CCC[NH2+]CC1	1													2.32213	16.5396
-0.240795	-0.17407	Train	Cc1ccc(C(=O)NC2CC2)cc1/N=C1\CC(=O)N(C)c2c1cnn2-c1ccc(F)cc1F	1													2.03597	-9.3596
0.72152	-0.784314	Train	CC(C)(C)C(=O)NCCC1CCN(c2ncnc3cc(C(N)=O)sc23)CC1	1													-3.15234	2.51474
-13.885	4.37229	Train	[H]/N=C(/N)c1ccc(CNC(=O)C(COCc2ccccc2)NC(=O)C(CO)NS(=O)(=O)Cc2ccccc2)cc1	1													4.40631	10.6743
-5.72238	8.13243	Train	OCC1OC(OC2C(O)C(O)c3nccn3C2CO)C(O)C(O)C1O	1													-0.813373	0.805715
0.154556	0.208017	Train	CC1(C)CCC(C)(C)c2cc(NC(=O)c3ccc(C(=O)O)cc3)ccc21	1													-1.14151	1.0181
0.818383	0.794153	Train	O=C(CC(NC(=O)OCc1ccccc1)c1ccccc1)Nc1nnc(S)s1	1													16.2196	-6.54401
3.34785	-5.95235	Train	[H]/N=C(/N)NCCCC([NH2+]C(C)C(=O)O)C(=O)O	1													-10.9099	2.64272
-0.188197	0.989726	Train	Nc1ccncc1	1													-8.42283	-7.55303
-1.07324	-0.309422	Train	O=[N+]([O-])c1cccc2cccnc12	0.513514													-8.39906	-7.54678	1
1.09062	-0.593434	Train	Cc1c(C(=O)c2nccn2C)oc2cccc(OCCC[NH2+]Cc3cccnc3)c12	1													0.0639049	1.25545
0.379669	0.0777683	Train	O=C(NO)c1ccc(CC(=O)N(CCO)c2ccccc2)cc1	1													9.88775	-12.3101
4.03398	-3.39951	Train	CCC(C)C(NC(=O)C(CCC(=O)O)NC(=O)C(CCC(=O)O)NC(=O)C1C(C(=O)NC)C1c1ccc(OP(=O)(O)O)cc1)C(=O)O	1													20.5069	0.502372
0.650612	-3.49962	Train	CNC(=O)N(c1cccc(-c2sc(C(=O)O)c(OCC(=O)O)c2Br)c1)C1CCCCC1	1													13.2225	9.84423
0.317676	-0.397713	Train	Nc1nc(N)nc(-c2cc3ccccc3cc2Br)n1	1													-7.12791	7.1712
0.865669	-0.0549161	Train	Cc1cc(O)ccc1Cl	1													15.0727	10.2986
2.84051	-1.43511	Train	O=C1C[C@@H](c2ccc(C[C@H](NS(=O)(=O)c3cccc(C(F)(F)F)c3)c3ncc(Cc4ccccc4)[nH]3)cc2)S(=O)(=O)N1	1													13.2397	9.97288
9.03037	4.24333	Train	CC(=O)C1CCC2C3CCC4=CC(=O)CCC4(C)C3CCC12C	1													0.102307	1.12367
4.6974	-3.77207	Train	O=C(O)Cc1csc2ccc(Cl)cc12	0.52381													2.17643	3.01194	1
2.82244	1.17156	Train	NS(=O)(=O)c1cc(Cl)cc(Cl)c1	1													-1.16254	0.825997
1.72145	-1.84831	Train	CNC(=O)C(Cc1ccccc1)NC(=O)C(CC(C)C)C(CSc1cccs1)C(=O)NO	1													-0.0257415	1.33055
-0.00223351	1.22246	Train	CCOc1ccc(C(C)=O)cc1-c1cc(NC(=O)c2ccco2)cc(-c2c(C)on(CC)c2=O)c1	1													7.01958	10.9622
-0.879487	3.26964	Train	O=C(NC(Cc1ccccc1)C(=O)NCCc1cc(Cl)ccc1-n1cnnn1)c1ccc2[nH]c(=O)cc(O)c2c1	1													9.20292	-7.7084
13.4663	-2.85734	Train	O=c1[nH]cnc2c1ncn2C1OC(CO)C(O)C1O	1													0.116242	0.601566
0.491855	-0.51345	Train	N/C=C1/NN(c2cccc(C(F)(F)F)c2)C(=O)N(CCC[NH+]2CCCCC2)C1=O	1													11.6134	10.4017
0.693545	-0.677488	Train	COc1cc2c3c(ccc2cc1OS(N)(=O)=O)C1CCC(OS(N)(=O)=O)C1(C)CC3	1													-2.37866	0.538471
0.229234	-1.29647	Train	COC1C(=O)CCC(C)(O)C1(O)C1(C)OC1CC=C(C)C	1													1.37289	19.9317
0.699039	-0.899735	Train	CC(C)CN(Cc1ccc(F)cc1)S(=O)(=O)c1ccc(NC2CCN(S(C)(=O)=O)CC2)nc1	1													8.34557	14.5405
0.773464	-0.940877	Train	CN1CC(C(=O)Nc2ccc3oc(=O)n(CC[NH+](C)C)c3c2)C=CC1=O	1													-2.48965	4.40021
4.60379	-4.49567	Train	CCC([NH3+])C(=O)NC(C)C(=O)NC(CC(=O)O)C(=O)NC(C(=O)NC(C(=O)NC(C(=O)N1CCCC1C(=O)O)C(C)O)C(C)O)C(C)O	1													-7.30706	-5.2287
1.13298	-0.319201	Train	COC(=O)c1oc2cnccc2c1Nc1ccc2c(c1)CC/C2=N\O	0.361446													6.07193	17.9199	1
0.310744	1.65209	Train	Cc1ccc(CNS(=O)(=O)c2ccc(S(N)(=O)=O)s2)cc1	1													-1.79109	0.523368
3.49665	1.44863	Train	Cc1cc(C)nc(SCC(=O)c2ccc(Cl)c(S(N)(=O)=O)c2)n1	1													-1.92252	0.640726
-7.98982	5.97426	Train	C[NH2+]C1C(O)COC2CC(CC([NH3+])C(=O)O)(C(=O)O)OC21	1													-7.77219	0.851966
3.14015	1.14894	Train	NS(=O)(=O)c1ccc(CNc2ncnc(NCc3ccccc3)c2[N+](=O)[O-])cc1	1													-1.38705	1.01867
1.22214	2.05175	Train	CCS(=O)(=O)c1ccc(C(NC(C)=O)C(=O)Nc2ccc(C(O)(C(F)(F)F)C(F)(F)F)cc2)cc1	1													8.37478	14.5688
0.731287	-0.871706	Train	O=C(O)C1C(c2ccccc2)C(C(=O)Oc2cccc3ccccc23)C1c1ccccc1	1													-0.345827	-0.588847
0.0282574	0.112159	Train	NC(=O)c1ccc(I)c([N+](=O)[O-])c1	1													14.188	-8.3181
-4.35728	0.340652	Train	COc1cc(C(=O)N2CCC([NH+]3CC[NH+](C)CC3)CC2)ccc1Nc1ncc2c(n1)N(C1CCCC1)c1ccccc1C(=O)N2C	1													-2.19375	-7.38859
4.29656	-5.16843	Train	[H]/N=C(/N)NCCCC(NC(=O)C(C)[NH3+])C(=O)NC(C(=O)NC(CCCC[NH3+])C(=O)NC(CCC(N)=O)C(=O)NCC(=O)O)C(C)O	1													6.3995	12.6093
0.766063	-0.897381	Train	CCC(=O)N1CCN(c2ncnc3cc(-c4ccccc4F)c(Cl)cc23)CC1	1													-1.17304	13.251
-2.50253	2.17991	Train	[NH3+]Cc1ccccc1	1													-8.31349	-7.51479
7.52595	7.56535	Train	CC1=C(/C=C/C(C)=C/C=C/C(C)=C/C(=O)O)C(C)(C)CCC1	1													4.55215	-4.12922
5.10825	-0.454916	Train	C=C(C)C1CCC(C)=CC1c1c(O)cc(O)cc1CCCCC	1													1.00525	1.93897
1.31029	-0.667804	Train	Cc1ncc(CCC[NH+](C)C)cc1Nc1ncc2c(n1)-c1ccc(Cl)cc1N=C(S)C2	1													6.88824	-9.84578
0.74654	-0.772552	Train	O=CCOc1ccccc1-c1ccc(F)c(F)c1F	1													13.4	1.57738
-13.7084	4.63149	Train	[H]/N=C(\N)c1ccc(O)c(Oc2nc(Oc3cccc(-c4nccn4C)c3)c(F)c(N3CCCC(C(=O)O)C3)c2F)c1	1													-9.07534	-7.65596
-13.6805	4.63447	Train	[H]/N=C1/C(=O)C(=O)C1[NH+]1CCc2ccc(CNC(=O)c3nc4sc5c(c4c(=O)[nH]3)CCS(=O)(=O)C5)cc2C1	1													11.236	-3.20545
0.492586	0.284373	Train	O=C(NO)c1ccccc1	1													9.88839	-12.312
-14.7977	-7.45232	Train	[NH3+]C(CCSCC1OC(n2cnc3c(NCc4cccc(Cl)c4)ncnc32)C(O)C1O)C(=O)O	1													5.08734	5.03019
1.50234	-1.85421	Train	CC(C)CC(C(=O)NO)C(=O)NC(CC(=O)O)C(=O)NCc1ccccc1	1													11.2399	-3.20501
4.45471	-3.95883	Train	CCC(C)C(C=O)NC(=O)C1CCCN1C(=O)C(CCC(=O)O)NC(=O)C([NH3+])C(C)C	1													-12.612	-0.459087
5.22427	-1.63565	Train	CCOC(=O)CCC(CC1CCNC1=O)NC(=O)C(Cc1ccccc1)NC(C)=O	1													-3.25268	11.8109
2.56728	-0.728565	Train	COc1ccc(Cc2nn3c(C(CCCc4ccccc4)C(C)O)nc(C)c3c(=O)[nH]2)cc1OC	1													17.6593	-2.24993
-13.7453	4.6838	Train	[H]/N=C(/N)c1ccc2cc(C(=O)Nc3ccc4c(c3)C(C(C)C)=NCC4)ccc2c1	1													4.5002	10.5772
-2.95334	2.71079	Train	[H]/N=C(/N)Nc1cccc(C(OP(=O)(O)C(NC(=O)CCc2ccccc2)C(C)C)C(=O)O)c1	1													14.6713	-3.29633
-1.27105	0.561567	Train	C[C@H](Nc1nc(-c2c[nH]c3ncc(Cl)cc23)ncc1F)C(=O)N(C)C	1													0.128979	-0.529584
0.684797	-0.971527	Train	C[NH2+]Cc1ccccc1-c1ccc2nc(N)nc(C(=O)n3cc4ccccc4c3)c2c1	1													-7.12884	7.12897
-9.70327	2.31916	Train	[H]/N=C(/N)c1ccc(CNC(=O)C2CCCN2C(=O)C[NH2+]C2CCCCCC2)cc1	1													-9.04593	-7.17445
0.408485	-0.913486	Train	CN1CC(=O)N2[C@H](Cc3c([nH]c4ccccc34)[C@H]2c2ccc3c(c2)OCO3)C1=O	1													12.9432	4.06683
2.70357	-0.236346	Train	O=C(O)CCc1ccc(Cl)cc1	1													-5.47219	-8.30757
-1.63784	11.8816	Train	O=C(O)C(=O)Nc1sc2c(c1C(=O)O)CC[NH2+]C2	1													13.0519	9.65733
0.788792	-0.80968	Train	CN(C)c1ncc2c(=O)n(C)ccc2n1	1													-6.06507	-10.6492
0.63636	-0.638675	Train	O=CN1CC(c2nc(-c3ccccc3)no2)C1	1													-0.474169	1.4648
2.53841	0.263055	Train	CCN(CC)c1nc2c(C(=O)O)c(O)c(I)c(-n3cccc3)c2s1	1													-5.86336	11.4125
0.728261	1.7716	Train	Cc1cc2cn[nH]c2cc1-c1cccc2c(N)c(C(N)=O)nnc12	1													19.0535	-5.06332
3.92176	-6.11886	Train	[H]/N=C(/N)NCCCC([NH3+])C(=O)O	1													-0.205273	1.4512
0.588287	0.345309	Train	COc1cc2c(cc1NS(=O)(=O)c1ccc(C#N)cc1)c(C)cc(=O)n2C	1													16.005	-2.95516
0.196274	1.74017	Train	COc1cc2onc(C)c2cc1NS(=O)(=O)c1cc(Cl)ccc1OC	1													-1.84906	-7.81759
9.04254	4.25326	Train	CC12CCC(=O)C=C1CCC1C2C(=O)CC2(C)C(C(=O)CO)CCC12	1													9.76471	13.6966
-0.216937	0.181329	Train	Nc1cc(Cl)ccc1NC(=O)Nc1cccc(S(=O)(=O)Oc2ccc(C(=O)O)cc2)c1	1													5.07207	5.01522
3.22908	0.509119	Train	O=[N+]([O-])c1ccc(O)c(OS(=O)(=O)O)c1	1													-0.0137004	1.18977
3.68156	1.79895	Train	O=C1CCCN1c1cccc(NS(=O)(=O)c2c(F)cccc2F)c1	1													-1.84098	-7.80304
0.172752	0.437903	Train	O=C(O)c1ccc(-c2nn(C(=O)c3c(Cl)cccc3C(F)(F)F)c3ccccc23)cc1	1													8.3817	14.5716
5.78553	-4.87327	Train	CC(C)CC(=O)NC(C(=O)NC(C(=O)NC(CC(C)C)C(O)CC(=O)NC(C)C(=O)NC(CC(C)C)C(O)CC(=O)O)C(C)C)C(C)C	1													0.76835	0.906545
-8.55659	-5.4016	Train	CCc1cc(Nc2ncc(C(=O)Nc3c(C)cccc3Cl)s2)cc(C(=O)NC2CC[NH2+]CC2)c1	1													16.6694	14.2077
-0.262341	-0.517378	Train	[NH3+]C1CCCCC1Nc1ccn2ncc(-c3ccc4ccccc4c3)c2n1	1													15.5658	-0.954163
9.32335	10.3795	Train	O=C(NCC1Cc2ccccc2O1)c1nc(C2CCCN2C(=O)CSc2ccccc2Cl)[nH]c(=O)c1O	1													10.7438	4.45116
2.99493	1.16135	Train	NS(=O)(=O)c1ccc(-c2cccc(C=O)c2)cc1	1													-2.36113	0.545167
0.817673	-0.627139	Train	OCC1OCC(O)C(O)C1O	1													19.2022	8.33021
0.699224	-0.871944	Train	NS(=O)(=O)C1CC=C(SCc2ccc(Cl)cc2)S1	1													-1.22007	1.00032
0.0888671	-0.00942819	Train	[NH2+]=c1[nH]c(=O)c2cc(CCCCc3cc(C(=O)N[C@@H](CCC(=O)[O-])C(=O)[O-])cs3)[nH]c2[nH]1	0.965517													20.5037	0.505736	1
0.717318	-0.916067	Train	CCn1c(=O)c(=O)n(CC)c2cc(N3CCCCC3)c(NC(=O)C[NH+]3CC[NH+](C)CC3)cc21	1													16.0063	-2.95395
0.717869	-0.856943	Train	O=C(C[NH+]1CCCCC1)NN1c2ccccc2Sc2ccccc21	1													-0.127773	1.43216
2.07259	0.811743	Train	CC(=O)Nc1ccc(OCC(C)(O)C(=O)Nc2ccc([N+](=O)[O-])c(C(F)(F)F)c2)cc1	1													6.71727	15.2464
0.701967	-0.91682	Train	C[NH+](C)Cc1nc2c(sc3ccc(/C=C/C4CC4)cc32)c(=O)[nH]1	1													15.5112	-0.895959
4.50557	-1.45649	Train	CCC1CC1(NC(=O)C1CC2CN1C(=O)C(C(C)(C)C)NC(=O)OC1CC1CCCCCc1nc3ccc(OC)cc3nc1O2)C(=O)NS(=O)(=O)C1C=C1	1													12.8952	2.59472
3.0203	1.24154	Train	NS(=O)(=O)c1ccc([Se]C2CCCCC2)cc1	1													-1.5725	0.771559
2.87112	-3.85455	Train	[NH3+]CCCCC([NH3+])C(=O)O	1													-1.36338	0.790576
-0.844195	0.434566	Train	O=C(O)c1ccc2c(c1)nc(Nc1cccc(Cl)c1)c1ccncc12	1													13.3607	-2.94582
2.84014	-1.42872	Train	O=C1CC(c2ccc(CC(NS(=O)(=O)c3cccc(F)c3)C3=NC(Cc4ccccc4F)CN3)cc2)S(=O)(=O)N1	1													13.2451	9.98267
3.17085	1.56882	Train	NS(=O)(=O)c1ccc(C(=O)NCc2c(F)c(F)c(F)c(F)c2F)cc1	1													-2.33245	1.04849
3.94183	-2.96302	Train	N#Cc1ccc2cccc(OP(=O)(O)O)c2n1	1													20.4964	0.518412
3.8015	-5.3869	Train	[H]/N=C(/N)NCCCC(NC(=O)CNC(=O)C(CCCNC(NC)NC)NC(=O)CNC(=O)C(CCCN/C(N)=N\[H])NC(=O)C(C)[NH3+])C(=O)O	1													-1.30091	0.672508
1.8705	3.55641	Train	[NH2+]=c1[nH]c(=O)c2ncc(C(=O)NCC(=O)N[C@@H](Cc3ccccc3)C(=O)[O-])nc2[nH]1	1													9.59224	12.3714
0.640317	0.000620197	Train	Cc1ccccc1C1CCCN1C(=O)c1cc(Cl)c(O)cc1O	1													-7.10429	7.16003
-4.60017	-3.07341	Train	NC(=[NH2+])c1ccc2[nH]c(-c3ncccc3O)nc2c1	1													-1.70023	-9.80128
5.13934	-0.485767	Train	CCCCCCCCCCCCCCCCCC(=O)O	1													9.54199	-5.85341
0.629764	0.780419	Train	O=S(=O)(NCB(O)O)c1ccc(-c2nn[nH]n2)c(Cl)c1	1													18.8226	4.12974
3.07924	0.493652	Train	NS(=O)(=O)c1cc([N+](=O)[O-])ccc1Cl	1													-1.59495	0.756607
-0.324045	3.28422	Train	C=CCc1ccc(O)c(OC)c1	1													-0.751832	1.04899
4.62548	-3.78949	Train	CCC(C)C(NC(=O)C(CCC(=O)O)NC(=O)C(CCC(=O)O)NC(=O)C(Cc1ccc(O)cc1)NC(=O)C(C)NC(=O)C1CCC[NH2+]1)C(=O)N1CCCC1C=O	1													20.5084	0.500774
-4.96296	8.20813	Train	COC(=O)C1CC(OS(N)(=O)=O)CN1S(=O)(=O)C1OC(CO)C(O)C(O)C1O	1													-2.38193	0.561751
0.0595942	-2.9768	Train	CCC(=O)Nc1cccc(Oc2ccnc(N)c2-c2ccc(Oc3ccccc3)cc2)c1	0.407895													9.59803	12.3673	1
2.40021	-1.62733	Train	Cc1cc2c(cc1C)N(CC(O)C(O)C(O)COP(=O)(O)O)c1[nH]c(=O)[nH]c(=O)c1N2	1													1.20136	0.688399
0.734636	-0.876054	Train	O=C(O)C(=O)CC(O)c1cccc(N(Cc2ccccc2)Cc2ccccc2)c1	1													13.1923	9.81425
0.709938	-0.902574	Train	COc1cc(-c2cncc(-c3ccc(N4CC[NH2+]CC4)cc3)c2)cc(OC)c1OC	1													-4.64193	2.4848
2.92282	1.2277	Train	CC(C)[NH2+]CC(O)COc1ccc(S(N)(=O)=O)cc1	1													-1.59708	1.04797
0.111333	0.280138	Train	O=C(Nc1ccc(Cl)cc1)C1CN(C(=O)c2cc(F)cc(-c3ccncc3)c2)CC(F)(F)C1	1													2.03604	1.59872
1.152	-0.439324	Train	CCOc1ccc(-c2ccc(C(=O)CC(CCN3C(=O)c4ccccc4C3=O)C(=O)O)cc2)cc1	1													2.90144	13.9383
-2.41305	-2.43231	Train	COc1ccc2c(OC3CC(C(=O)NC(CC(F)F)C(=O)NS(=O)(=O)C4C=C4)N(C(=O)C(NC(=O)OC(C)(C)C)C(C)(C)C)C3)cc(-c3ccccc3)nc2c1	1													12.8974	2.59653
0.716764	-0.873386	Train	Cc1nnn2c1-c1ccc(-c3ccc(N)nc3)cc1N(c1ccc(Cl)cc1)CC2	1													12.2349	-1.85488
9.46926	-4.24153	Train	OCC1OC(SC2OC(CO)C(O)C(n3cc(-c4ccc(F)cc4)nn3)C2O)C(O)C(n2cc(-c3ccc(F)cc3)nn2)C1O	1													4.71449	15.2542
0.481509	-0.844308	Train	Nc1nc2c3c(F)cccc3nc(Cc3ccc4c(c3)OCO4)n2n1	1													-7.41236	6.94151
3.26703	-4.64082	Train	C[N+](C)(C)CCCCC([NH3+])C(=O)O	1													-1.2685	0.871934
0.445166	0.697722	Train	CC1=CC(=O)CC(C)(C)C1(O)/C=C/C(C)=C\C(=O)O	1													0.0862997	1.16073
0.853971	-0.815306	Train	[NH3+]C(CO)(CO)CO	1													-1.11542	1.02688
-0.646455	8.77857	Train	O=C(O)c1cc(F)c(NC(=O)C(C2CCCCC2)n2c(-c3ccc(Cl)cc3)nc3cc(F)c(F)cc32)c(F)c1	1													16.3519	-4.72584
3.70927	-1.9427	Train	CC(=O)NC(Cc1ccc(OCC(=O)O)c(P(=O)(O)O)c1)C(=O)NC1CCCCN(Cc2ccc(-c3ccccc3)cc2)C1=O	1													20.3912	0.600883
0.990064	1.36983	Train	Oc1ccccc1S	1													-1.37875	0.766869
0.143811	1.16679	Train	O=C(O)c1ccccc1NS(=O)(=O)c1ccc(I)cc1	1													7.64206	-12.7457
-4.98293	8.19287	Train	OCC1OC(O)C(O)C(O)C1O	1													-0.967546	1.15163
0.576725	-0.542509	Train	CCOC(=O)NCc1ccc(-[n+]2c(-c3cc(C(C)C)c(O)cc3O)[nH][nH]c2=S)cc1	1													-7.13548	7.17243
3.8016	-4.14431	Train	CC(C)CC(NC(=O)C(CC(C)C)NC(=O)C(CC(=O)O)NC(=O)C(CCC(=O)O)NC(=O)C(CC(=O)O)NC(=O)C([NH3+])CO)C(=O)NC(CCC(=O)O)C(=O)O	1													0.927747	1.07874
3.69699	-4.56437	Train	CSCCC([NH3+])C(=O)O	1													0.0584024	1.24286
1.15384	-0.0774584	Train	OCC1OC(OCC2[NH2+]CC(O)C2O)C(O)C1O	0.634146													3.0599	3.64735	1
-0.580346	1.13376	Train	CCc1ccccc1NC(=O)CSc1nc2cccnc2[nH]1	1													-0.269153	1.09899
-0.781011	-3.23658	Train	CCCC(CCC)C([NH3+])P(=O)(O)O	1													1.3724	19.9326
0.403022	-0.244037	Train	C[C@H]1CC[C@@H]([NH2+]Cc2ccc3c(c2)Cc2c-3n[nH]c2-c2ccc(C(=O)[O-])cc2)CC1	1													20.6972	3.56506
0.830562	-0.703458	Train	Brc1c(Br)c(Br)c2[nH]cnc2c1Br	1													13.3505	-2.95041
-0.503071	2.77868	Train	Cc1noc(C)c1-c1ccc2c(Nc3ccccc3C(C)(C)C)c(C(=O)O)cnc2c1	1													-1.86885	-7.66664
0.208247	-0.406533	Train	CC(=O)N1CCc2c(c(-c3cccc4[nH]ccc34)nn2CC2CC2)C1	1													7.06116	10.9234
3.01883	1.17447	Train	CSc1nc(Cl)c(C=O)c(Nc2ccc(S(N)(=O)=O)cc2)n1	1													-1.55323	0.966984
0.92019	-0.508602	Train	Nc1cc(N)c2c(=O)[nH][nH]c(=O)c2c1	1													19.1558	-1.97492
0.810358	-0.843602	Train	O=C(O)C1=Nc2cc(Cl)ccc2C(=O)C1	1													-0.360116	1.25495
2.95723	2.75092	Train	O=C(Cc1cccs1)NC(B(O)O)c1cccc(C(=O)O)c1	1													18.8105	4.07769
-5.39903	8.90225	Train	C[NH+]1CCc2nc(C(=O)N3CCN(S(=O)(=O)c4ccc5cc(Cl)ccc5c4)CC3C(N)=O)sc2C1	0.430233													-0.501806	0.992793	1
11.9954	-7.83826	Train	O=P(O)(O)OC1C(OP(=O)(O)O)C(OP(=O)(O)O)C(OP(=O)(O)O)C(OP(=O)(O)O)C1OP(=O)(O)O	1													-1.07056	0.963937
0.341298	-0.531024	Train	CN1C(c2cccc(-c3ccccc3)c2)=NC=C(O)C1O	1													-5.34527	15.8966
2.93705	1.16038	Train	COc1ccc2c(c1)CCCN2C(=O)c1ccc(S(N)(=O)=O)cc1	1													-1.58958	0.916385
-2.36983	3.94119	Train	CC12CCC(O)CC1CCC1C2CC(O)C2(C)C(C3=CC(=O)OC3)CCC12O	1													-1.04511	0.818351
0.621878	-0.462892	Train	Cn1cc(C(=O)Nc2cccc(C(=O)O)c2)ccc1=O	1													7.05872	10.9292
-0.657831	8.78348	Train	COc1ccc(-c2nc3cc(F)ccc3n2C(C(=O)NC2CCC(C(=O)O)CC2)C2CCCCC2)c(OC)n1	1													16.365	-4.71373
-5.88768	3.31088	Train	C[NH2+]C1C(O)C(OC2C([NH3+])CC([NH3+])C(OC3OC(C[NH3+])CCC3[NH3+])C2O)OCC1(C)O	1													0.257498	2.96891
0.663739	-0.222756	Train	NC(=O)c1cccc2[nH]c(-c3ccc([C@@H]4CCCC[NH2+]4)cc3F)nc12	1													7.03701	-1.63602
-8.05595	-0.652103	Train	CCc1c(C(=O)N(C)Cc2cccc(C(N)=O)c2)[nH]c(C)c1C(C)=O	1													-2.22115	-8.03493
0.683405	-0.0914478	Train	COc1ccc2c(n1)CCN(C(=O)C1CC(CC(=O)O)C1)C2C(=O)Nc1cc(F)c2c(c1)CCC2(C)C	1													8.29144	14.4842
0.435148	-0.562767	Train	CC(/C=C/c1c(C)cc(O)c(C)c1C)=C\C=C\C(C)=C\C(=O)O	0.45283													-8.4	-7.54485	1
-14.6772	-2.48765	Train	NS(=O)(=O)c1nnc(NC(=O)Cc2cccs2)s1	1													-2.32508	1.7188
0.433628	0.558936	Train	O=P(O)(O)Cc1cccc2cccnc12	1													7.36397	8.83241
2.19013	5.71129	Train	CCNc1ncnc2c1ncn2C1OC(/C=C/CNC(=O)c2cc(-c3ccc(F)cc3)cc(O)c2O)C(O)C1O	1													-5.32658	15.8776
-5.06797	-3.48274	Train	NC(=[NH2+])c1ccc2[nH]c(-c3cc(CC[NH3+])cc(-c4ccccc4)c3O)nc2c1	1													-1.70939	-9.80299
4.11176	-4.43206	Train	CC([NH3+])C(=O)NC(Cc1ccc(O)cc1)C(=O)NC(CCCC[NH3+])C(=O)NC(CCC(N)=O)C(=O)NC(Cc1ccccc1)C(=O)NC(CO)C(=O)NC(C(=O)O)C(C)C	1													1.34261	1.15429
2.5698	-0.724143	Train	CCOP(=O)(OCC)C(CS)CCCc1ccccc1	1													7.37091	8.82097
5.13535	-0.479758	Train	CCCCCCCCCCCCCCCCC(=O)O	1													-3.23952	15.3521
0.77756	0.715984	Train	COc1cc(-c2cc(C)nc(N)n2)c(Cl)cc1Cl	1													-7.11148	7.15689
-0.0596048	7.89042	Train	Cc1ccc(SC2OC(CO)C(O)C(n3cc(-c4cccc(F)c4)nn3)C2O)cc1	1													4.71503	15.2491
3.11969	2.4834	Train	COc1ccc(S(=O)(=O)N(Cc2cccnc2)C(C(=O)N=O)C(C)C)cc1	1													2.91412	13.9187
0.963999	0.755166	Train	CSc1nc(N)nc(-c2ccccc2Cl)n1	1													-7.10396	7.1467
3.85351	2.32691	Train	Cc1cc(Br)c2c(CP(=O)(O)O)cc(=O)oc2c1	1													7.87701	4.77311
1.73927	-0.520393	Train	CC1=C(CC(=O)O)c2cc(F)ccc2C1Cc1ccc(S(C)=O)cc1	1													0.100134	1.31714
-2.4752	-2.52934	Train	C=CC1CC1(NC(=O)C1CC(Oc2nc3cc(OC)ccc3nc2Cl)CN1C(=O)C(NC(=O)OC1CCCC1)C(C)(C)C)C(=O)NS(=O)(=O)C1(C)CC1	1													12.9004	2.59944
4.50293	-4.26272	Train	CSCCC(NC(=O)C1CCC[NH2+]1)C(=O)NC(CCC(N)=O)C(=O)NC(CO)C(=O)NC(C(=O)N1CCCC1C(=O)NC(CC(C)C)C(=O)O)C(C)OP(=O)(O)O	1													0.348748	-7.82592
0.777851	-0.776406	Train	Clc1ccc2c(c1Cl)C[NH2+]CCC2	1													11.7899	8.86237
3.1447	-2.24226	Train	CNC(=O)[C@H](CC(C)C)C[C@H](O)[C@H](CC1CCCCC1)NC(=O)[C@H](Cc1cnc[nH]1)NC(=O)[C@H](Cc1ccccc1)NC(=O)OC(C)(C)C	1													1.47288	0.533322
0.0282983	1.05216	Train	CCOc1ccc(C(C)=O)cc1Nc1ccc2ccn(S(C)(=O)=O)c2c1	1													7.04205	10.943
0.261376	-0.26839	Train	COC(=O)Nc1ccc(NC(=O)C2c3ccccc3CCN2C(=O)/C=C/c2c(-n3cnnn3)ccc(Cl)c2F)cc1	1													9.23182	-7.67837
-0.218885	0.066914	Train	Cc1ccc(Cl)c2c1NC(=O)C2[NH2+]NC(=O)C(C)c1ccc(O)cc1	1													20.0011	10.5199
0.695497	-0.814702	Train	c1ccc2[nH]c(-c3cc[nH]n3)nc2c1	0.526316													6.06959	17.9171	1
6.83382	10.087	Train	O=CN1CC([NH2+]OS(=O)(=O)O)CCC1C(=O)NNC(=O)C1CC[NH2+]C1	1													7.89946	4.79486
6.06455	6.44264	Train	C[N+](C)(C)CC(=O)CC(=O)O	1													1.12456	0.10508
1.9858	0.633778	Train	O=C(O)CNS(=O)(=O)c1ccc(N2CCC(c3ccccc3)CC2)cc1	1													16.2203	-6.54454
4.52221	-4.22359	Train	CCC(C)C(NC(=O)C(Cc1ccccc1)NC(=O)C1CCCN1C(=O)C(CCCC[NH3+])NC(=O)C([NH3+])CCSC)C(=O)NC(Cc1ccccc1)C(=O)O	1													0.398908	1.36454
2.22229	2.94402	Train	CCC1CCCCC1(O)C(=O)C(=O)N1CCCCC1C(=O)OC(CCc1ccc(OC)c(OC)c1)c1ccccc1	1													-4.27087	14.2462
-0.113124	10.8724	Train	CCc1cc2c(cc1OS(N)(=O)=O)CCC1C2CCC2(C)C(O)CCC12	1													-2.44261	-0.201931
0.328054	-0.737566	Train	C[NH+](C)CC1CCn2cc(c3ccccc32)C2=C(C(=O)NC2=O)c2cn(c3ccccc23)CCO1	1													15.5751	-0.956918
0.286911	-0.502905	Train	Oc1ccc(-c2n[nH]c(=S)n2-c2ccccc2F)c(O)c1	1													-7.16849	7.22313
0.710317	-0.831291	Train	CC(=O)Nc1ccc2c(c1)ncn2C	1													11.9205	18.3727
0.490625	-0.237177	Train	[H]/N=C1/NC(C)(C(C)C)CC(=O)N1Cc1cc(F)cc(C(=O)NC(C)c2ccccc2)c1	1													0.357821	16.7183
1.23985	3.26193	Train	COc1ccc(C2OC(=S)NC2=O)c(OC)c1	1													-1.41955	0.463709
-3.56159	-0.154619	Train	O=C(O)c1ccc(Nc2nccc(Nc3ccccc3Cl)n2)cc1	1													9.48578	8.55843
0.732906	-0.479633	Train	[NH3+]Cc1csc2ccc(Br)cc12	1													-8.30988	-7.5048
0.561511	-0.73756	Train	Cc1c(N2C(=O)C3C(O)CCN3C2=O)ccc(C#N)c1Cl	1													6.72466	15.258
0.691211	-0.824054	Train	Cc1cc(OCCCc2c(C(=O)O)sc3ccccc23)cc(C)c1Cl	1													1.74973	11.984
-2.02029	0.711371	Train	O=C(O)/C(O)=C/C(=O)C1(Cc2ccc(Cl)cc2)CC[NH+](Cc2ccccc2)CC1	1													-0.842146	0.689245
5.30834	-2.83211	Train	Cc1cc(C)c(CCNC(=O)[C@@H]([NH3+])Cc2c[nH]c3ccccc23)c(C)c1	1													-5.76385	3.87577
0.832638	-0.774628	Train	O=C(O)C1C(c2ccccc2)C(C(=O)Oc2cccc3ccccc23)C1c1ccccc1	1													9.53374	-5.82649
1.13774	-0.213898	Train	O=c1cc(N2CCOCC2)oc2c(-c3ccc4c(c3)OCCO4)csc12	1													-2.03981	-7.56709
3.87905	-4.09402	Train	NC(=O)CCC(NC(=O)C([NH3+])COP(=O)(O)O)C(=O)NC(CCC(=O)O)C(=O)NC(Cc1ccc(O)cc1)C(N)=O	1													0.280836	0.819981
0.643276	-0.649992	Train	CC1=[N+]2CCCC3NC(=O)CNC(=O)CNC(=O)CNC(=O)C4CCCN5O[Fe]6(O1)(OC5C)(OC(C)N(CCCC(NC3=O)C(=O)N4)O6)O2	1													0.0596164	1.34796
5.13894	-0.444559	Train	CCCCCCCCCCCCCCCC[S@H+](=O)[O-]	1													0.0258919	1.31709
7.54613	7.58609	Train	C/C=C(C)/C=C/C=C(C)/C=C/C1=C(C)CCCC1(C)C	1													-1.73343	-0.286404
-14.7999	-7.45333	Train	Nc1ncnc2c1ncn2C1OC(CSCCC([NH3+])C(=O)O)C(O)C1O	1													-0.498797	1.40771
3.1349	1.37347	Train	NS(=O)(=O)c1ccc(C(=O)NCC(F)(F)C(F)(F)F)cc1	1													-1.8779	0.960208
1.01097	-0.479117	Train	CCn1cnc2c1c(=O)[nH]c(=O)n2Cc1ccc(CNS(=O)(=O)c2ccc3c(c2)CCCC(=O)N3)cc1	1													-2.05353	-7.62521
0.0286543	1.04464	Train	CCOc1ccc(C(C)=O)cc1NC(=O)c1ccc(OCC[NH+]2CC[NH2+]CC2)c(C(=O)OC)c1	1													7.03349	10.9506
0.378527	0.199065	Train	CC1(c2ccc(Oc3ccccc3)cc2)C(=O)NC(=O)NC1=O	1													16.2197	-6.54413
0.189119	-0.091654	Train	Cc1ccc(NNC(=O)C(O)C([NH3+])CC2CCCCC2)cc1	1													11.1192	14.7561
0.708964	0.629413	Train	CCCC1N(C(=O)c2cnccc2C(F)(F)F)CCCC1(Oc1ccc(C(F)(F)F)cc1)C(=O)N1CCN(c2ccccc2OCCO)CC1	1													-10.8904	-3.27104
0.759057	-0.290173	Train	O=C(O)c1cccc(N2C(=O)C(O)=C(C(=O)c3cccc(C(F)(F)F)c3)C2c2cc(Cl)c3c(c2)OCO3)c1	1													2.74789	-12.1753
0.753019	-0.869269	Train	N#CC(CNc1ccc(Nc2ccccc2)cc1)c1nn[nH]n1	1													6.76488	4.76237
2.24418	-9.77996	Train	O=C(O)C1CC[NH+](C2C(CO)OC(n3ccc(=O)[nH]c3=O)C2O)CC1	1													12.6145	12.1672
0.458007	-0.357276	Train	CCc1cc(O)ccc1-c1ccc2c(C(=O)Nc3ccc(C)nc3)[nH]nc2c1	1													16.463	5.14177
-14.6772	-2.48766	Train	CC(=O)Nc1nnc(S(N)(=O)=O)s1	1													-1.72739	1.66745
0.721685	-0.7196	Train	CC(=O)Nc1sc(S(N)(=O)=O)n[n+]1C	1													-1.57062	0.875426
5.18566	-1.67553	Train	CC(C)CC(NC(=O)OCc1ccccc1)C(=O)NC(CO)CC1CCNC1=O	1													-1.15913	0.984314
0.350726	0.546459	Train	Nc1n[nH]c(N)c1N=Nc1cccc(C(=O)[O-])c1	1													13.3819	14.8251
4.1423	2.50594	Train	NC(=[NH2+])NC(=O)c1nc(Cl)c(N)nc1N	1													4.39084	10.6554
0.651312	-0.641077	Train	CC1=N/C(=C\c2cc(F)c(O)c(F)c2)C(=O)N1C	1													-0.866554	0.989843
4.55823	-0.172423	Train	O=S(=O)(CCO)c1ccc(-c2ccc(C3CCCC3)c(C3CC3c3ccccn3)c2)cc1	1													-10.9841	-5.91801
0.667592	-0.350864	Train	[H]/N=C(/N)C1(c2cccc(Cl)c2)CCC1	1													-0.076972	1.01745
-13.6912	4.65251	Train	C[NH+]1CCN(c2ccc(-c3ccncc3-c3cc(F)c(O)c(F)c3)cc2)CC1	0.424242													-9.01131	-7.59199	0.996678
-0.174513	-0.389335	Train	O=P(O)(O)OP(=O)(O)O	1													-0.00994951	1.26743
3.06098	1.12908	Train	CCc1ccc(S(N)(=O)=O)cc1	1													-1.42013	0.839433
5.09162	10.5134	Train	C#CCCCn1c(Cc2cc(OC)ccc2OC)nc2c(N)nc(F)nc21	1													-7.47543	6.81316
0.823098	-0.657799	Train	OCCCCCCCCCCCCBr	1													-1.45319	0.952574
0.746518	-0.694507	Train	O=C1NC(=O)[C@@H](c2cn3c4c(cccc24)CC=C3)[C@@H]1c1c[nH]c2ccccc12	1													19.9879	10.5064
0.20137	-0.334753	Train	Cc1c2cc[nH]c(=O)c2c(C)c2c1[nH]c1ccc(O)cc12	1													11.6705	6.26198
3.92397	-6.21127	Train	[H]/N=C(/N)NCCCC(NC(=O)C(NC(=O)CCC(C)C)C(C)C)C(O)c1nccs1	1													9.15917	-7.75065
-3.33547	1.84396	Train	COC(C(=O)NCC(N)=O)C(O)C(O)C(O)/C=C/C(C)(C)C	1													-5.31598	0.429208
-2.19256	4.81027	Train	OC1COC(O)C(O)C1O	1													-1.3368	0.595363
0.692255	-0.572039	Train	O=C(O)c1ccc(CNS(=O)(=O)c2ccsc2C(=O)O)cc1	1													18.7901	4.08256
0.308396	-0.14668	Train	Nc1cc(C(F)(F)F)cc(Br)c1N	1													-5.85776	11.4201
2.05787	-10.0737	Train	O=c1ccn(C2CC(OP(=O)(O)O)C(CO)O2)c(=O)[nH]1	1													12.6154	12.1527
3.04391	1.16706	Train	Nc1ccc(C(=O)c2ccc(-c3ccc(S(N)(=O)=O)cc3)cc2)cc1	1													-1.70736	0.905262
-0.339304	-9.85547	Train	Nc1ncnc2c1ncn2C1OC(COP(=O)(O)O)C(O)C1OP(=O)(O)O	1													12.6561	12.1171
-0.509445	-0.142379	Train	Cc1cccc(S)c1	1													-1.36766	0.749728
1.05209	-0.669341	Train	O=CC(CSCc1ccccc1)NC(=O)C(Cc1ccccc1)NC(=O)N1CCOCC1	1													13.3989	1.57847
1.0842	-0.148513	Train	O=c1cc(N2CC[NH2+]CC2)oc2c(-c3ccccc3)cccc12	1													-2.02707	-7.57992
5.09049	10.5133	Train	CCCCn1c(Cc2cc(OC)c(OC)c(OC)c2)nc2c(N)ncnc21	1													-7.3696	6.90775
0.657706	-0.611852	Train	O=C(O)C1=CC(O)C(O)C(O)C1	1													0.176015	1.08559
-0.0475819	0.364266	Train	Cc1ccc(OCCn2c(SCCC(=O)O)nc3ccccc32)cc1	1													6.72648	15.2574
-0.0792075	15.2276	Train	Nc1ncnc2c1ncn2C1OC(COP(=O)(O)OP(=O)(O)OCC2OC(O)C(O)C2O)C(O)C1O	1													-0.0303574	1.34392
3.69386	1.80972	Train	O=C1CCCN1c1cccc(NS(=O)(=O)c2cc(Br)ccc2Br)c1	1													-1.87293	-7.76685
1.43868	0.318237	Train	COc1ccc(C2(c3cc(-c4sc(C)nc4C)[nH]n3)C=C2)cc1	1													-5.36392	15.9149
0.767686	-0.519011	Train	CC1C[NH+](CC(=O)N2CCc3cnc(Cl)cc32)CC[NH2+]1	1													17.8757	1.85984
3.52691	1.4793	Train	NS(=O)(=O)c1cc(C(=O)CSc2nc3cc4c(cc3[nH]2)OCCO4)ccc1Cl	1													-1.91119	0.661184
9.30964	10.373	Train	O=C(NCCc1ccccc1)c1nc(C2CCCN2C(=O)c2c(Cl)cccc2Cl)[nH]c(=O)c1O	1													10.771	4.4403
0.234089	0.511823	Train	CS(=O)(=O)Nc1cccc2cccnc12	1													13.3793	14.8256
0.83263	-0.173346	Train	Cc1cc(O)c2c(c1)C(=O)c1cc(O)cc(O)c1C2=O	1													13.3508	-2.94763
4.16341	-4.14513	Train	CCC(C)C(NC(=O)C([NH2+]CC(O)C([NH3+])CC(C)C)C(C)C)C(=O)NC(Cc1ccccc1)C(=O)OC	1													-5.76335	3.87427
4.20987	-5.19107	Train	[H]/N=C(/N)NCCCC(NC(=O)C(C)[NH3+])C(=O)NC(CCCC[NH3+])C(=O)NC(CC(C)C)C(=O)NC(CC(=O)O)C(=O)O	1													5.45542	-1.92971
0.66735	-0.155522	Train	Cc1nc(C)c(C(=O)Nc2ccc(Oc3ccc(Cl)cc3)nc2)o1	1													16.0076	-2.95151
2.06198	-10.0631	Train	O=c1ccn(C2OC(CO)C(OP(=O)(O)O)C2O)c(=O)[nH]1	1													12.6161	12.1631
5.22069	-1.64531	Train	CCOC(=O)CCC(CC1CCNC1=O)NC(=O)C(C)Cc1ccccc1	1													-3.25352	11.8112
0.475803	4.04039	Train	O=C(O)c1ccc(-c2ccccc2Cl)o1	1													13.3763	14.8278
3.78865	2.2591	Train	COc1ccc2c(CP(=O)(O)O)cc(=O)oc2c1	1													7.8806	4.77657
1.18633	0.172582	Train	CN1C(=O)C(Cc2ccc(Cl)cc2)=C(c2c[nH]c3cc(Cl)ccc23)[C@@]1(O)Cc1ccc(Cl)cc1	1													-10.8996	-3.26039
0.53875	-0.353301	Train	O=C(c1c(Cc2ccccc2)n(-c2ccccc2)c2ccccc12)N1CC[NH2+]CC1	1													0.350202	16.7094
0.270635	-0.481287	Train	CC1=C(N)C(/N=N/c2ccc(S(=O)(=O)Nc3ccccn3)cc2)=CC(C)C1=O	1													-2.01973	-7.58404
5.09	10.5134	Train	CCCCn1c(Cc2cc(OC)c(OC)c(OC)c2)nc2c(N)ncnc21	1													-7.46405	6.83294
0.703862	-0.663316	Train	COc1ccc(C2=CN(C)C(=O)C3=CC(C(=O)N4CCN(S(C)(=O)=O)CC4)SC32)cc1OC	1													-6.06653	-10.6461
2.45997	2.12046	Train	Cc1cnc(-c2cnc(NCCNc3ccc(C#N)cn3)nc2-c2ccc(Cl)cc2Cl)[nH]1	0.25641													1.6151	18.4641	1
-0.66962	3.09964	Train	O=C(O)C1OC(O)C(O)C(O)C1O	1													0.0271328	1.41116
0.13101	-1.63511	Train	c1ccccc1	1													1.09166	4.50785
-1.63782	11.8817	Train	O=C(O)C(=O)Nc1sc2c(c1C(=O)O)CC[NH2+]C2	1													13.0597	9.66521
-0.63567	8.74347	Train	COc1ccc(-c2nc3ccccc3n2C(C(=O)NC2CCCCC2)C2CCCCC2)c(OC)c1	1													16.3973	-4.68312
0.743504	-0.840609	Train	CC(C)(CO[PH](=O)O)C(O)C(=O)NCCC(=O)NCCS	1													-0.0637622	1.36277
0.878425	0.0419167	Train	O=C(C[NH2+]Cc1ccccc1)Nc1scc(-c2ccccc2)c1C(=O)NCc1ccccc1	1													-5.76559	3.8731
5.13593	-0.488104	Train	CCCCCCCCCCCCCCCCCC(=O)O	1													9.53205	-5.8241
11.4493	-13.5285	Train	Nc1ncnc2c1ncn2C1OC(COP(=O)(O)OP(=O)(O)OC2CC(n3ccc(=O)[nH]c3=O)OC2COP(=O)(O)O)C(OP(=O)(O)O)C1O	1													12.6503	12.122
0.864574	-0.469877	Train	Cc1n[nH]c2oc(=O)c3ccccc3c12	1													-4.24281	4.98819
5.47185	-0.312375	Train	CCCCCCCCCCCCCCCCCC(=O)OCC(O)COP(=O)(O)OC	1													-0.0889359	1.25946
6.21575	-3.23149	Train	[NH3+][C@@H](Cc1c[nH]cn1)C(=O)[O-]	1													-7.96261	10.1999
4.53728	-4.3392	Train	CC(O)C(NC(=O)C1CCCN1C(=O)C([NH3+])COP(=O)(O)O)C(=O)NC(Cc1ccccc1)C(N)=O	1													4.78139	12.1432
1.00947	-0.66039	Train	CN1CC(C(=O)NCCCNC(=O)c2ccc(F)cc2)=CCC1=O	1													18.1812	-0.265468
-13.6946	4.65561	Train	[H]/N=C(\N)c1ccccc1	1													-8.94734	-7.70555
0.747602	-0.17084	Train	O=C(NC(COP(=O)(O)O)Cc1ccccc1)c1cc2ccccc2s1	1													-0.255113	10.3265
-8.051	-0.645855	Train	CCc1c(C(=O)Nc2cccc(S(=O)(=O)N(CC)CC)c2)[nH]c(C)c1C(C)=O	1													-2.24096	-8.05977
2.26106	-9.74036	Train	[H]/N=c1\ccn(C2OC(CO)C(O)C2O)c(=O)[nH]1	1													0.693624	-0.486272
1.5807	0.225658	Train	COc1ccc(S(=O)(=O)N(CC(F)(F)F)c2cnc(N(CC(=O)O)S(=O)(=O)c3ccc(OC)cc3)c3ccccc23)cc1	1													-5.47185	-8.30753
0.585867	-0.747486	Train	Cc1ccccc1-c1cc(C(=O)N2CC=CC2)ccc1C	1													-8.88971	12.8422
0.730747	-0.721349	Train	[NH3+]C1CCc2ccccc2C1O	1													11.7898	8.86242
0.0822174	1.08256	Train	CCOc1ccc(C(C)=O)cc1-c1cccc(N2CCCC(F)(F)C2)c1	1													7.01773	10.9658
-4.6383	-3.09472	Train	NC(=[NH2+])c1ccc2[nH]c(-c3cc(F)ccc3O)nc2c1	1													-1.71019	-9.80096
0.784037	-0.330508	Train	COc1cc(C(=O)N2CC(n3cc(C4CC4)nn3)CC2C(=O)NC2CCCCC2c2ccccc2)ccc1C[NH3+]	1													-8.35019	-7.54714
-5.55922	7.43356	Train	CC(=O)NC1C(O)OC(CO)C(OC2OC(C)C(O)C(O)C2O)C1OC1OC(CO)C(O)C(OS(=O)(=O)O)C1O	1													-1.09835	0.688758
0.707397	1.10666	Train	NC(=[NH2+])N1CCC[C@@H](C[C@@H](CO)NC(=O)CN2CCC[C@H](N[S@H+](=O)[O-])C2=O)C1	1													-8.9121	-7.63499
3.62609	9.98951	Train	CC(=O)NC1C(O)CC(OC2C(O)C(CO)OC(OC3C(CO)OC(O)C(NC(C)=O)C3OC3OC(C)C(O)C(O)C3O)C2O)(C(=O)O)OC1C(O)C(O)CO	1													-0.0773758	1.41161
5.33902	-3.20063	Train	CC(C)C[C@H](NC(=O)[C@H](Cc1ccccc1)NC(=O)[C@H](CC(=O)[O-])NC(=O)[C@H](Cc1c[nH]c2ccccc12)NC(=O)[C@@H]([NH3+])CC(=O)[O-])C(=O)N1CCC[C@H]1C(=O)N1CCC[C@H]1C(N)=O	1													-0.157801	1.299
0.797964	-0.611855	Train	CCNc1nc(=O)nc(NC(C)C)[nH]1	1													-0.339463	1.18996
3.16517	1.10086	Train	COc1ncnc(NCCc2ccc(S(N)(=O)=O)cc2)c1[N+](=O)[O-]	1													-1.54221	0.981645
-5.01439	8.16829	Train	Cc1nc(-c2cnccn2)sc1C(=O)c1cnc(NC2OC(CO)C(O)C(O)C2O)s1	1													19.1946	8.3388
4.0774	-5.01893	Train	[H]/N=C(/N)NCCCC([NH3+])C(=O)NC(C(=O)NC(Cc1ccccc1)C(=O)NC(CO)C(=O)O)C(C)CC	1													0.651028	1.04378
-0.0647832	-0.406285	Train	O=C(O)CC(O)(CF)CCOP(=O)(O)OP(=O)(O)O	1													0.122224	1.63185
-1.38249	2.20221	Train	Cc1cc2ccnc(NC3CC4CCC(C3)[NH+]4C)c2[nH]c1=O	1													-12.2129	8.13868
0.503567	0.0674821	Train	O=C(NO)c1ccc(-c2csc3c2OC([NH+]2CCOCC2)CC3=O)cc1	1													12.0834	-1.98407
-5.2691	8.4797	Train	OCC1OC(SC2OC(CO)C(O)C(O)C2O)C(O)C(O)C1O	1													4.69636	15.2723
4.36598	-5.25431	Train	[H]/N=C(/N)NCCCC(NC(=O)C(C)[NH3+])C(=O)NC(C(=O)NC(CCCCNC(C)=O)C(=O)NC(CCC(N)=O)C(=O)NC(C(=O)NC(C)C(=O)O)C(C)O)C(C)O	1													0.506351	1.29524
11.4856	-13.4468	Train	Nc1ncnc2c1ncn2C1OC(COP(=O)(O)O)C(OP(=O)(O)O)C1O	1													-0.770484	1.14362
-13.6885	4.65743	Train	[H]/N=C(\N)c1ccccc1	1													-9.10697	-7.68065
0.0528137	-0.302023	Train	COc1ccc(Br)cc1-c1nc(N)nc2[nH]cnc12	1													-6.04682	-10.6707
0.328141	-0.497378	Train	NC(=[NH2+])c1ccc(NCc2nc(-c3ccccc3)c[nH]2)cc1OCc1cccnc1	1													-1.04676	0.841845
-0.42323	0.239069	Train	Oc1ccc(O)cc1	1													-0.800656	0.891334
-8.01243	-0.614894	Train	CCc1c(C(=O)Nc2cc(S(=O)(=O)N(CC)CC)ccc2O)[nH]c(C)c1C(=O)CO	1													-2.25386	-8.08494
3.76658	-3.64263	Train	[H]/N=C\c1nccc(CNC(=O)C(NC(=O)C(c2cc(Cl)cc(Cl)c2)[NH+](C)C)C(C)CC)n1	1													1.50152	-1.00105
0.86057	-0.587112	Train	OCC1OC2OC3C(CO)OC(OC4C(CO)OC(OC5C(CO)OC(OC6C(CO)OC(OC7C(CO)OC(OC1C(O)C2O)C(O)C7O)C(O)C6O)C(O)C5O)C(O)C4O)C(O)C3O	1													0.0718882	1.09756
2.09867	-2.29318	Train	Cc1o[nH]c(=O)c1CC([NH3+])C(=O)O	1													9.87079	-10.0937
0.770495	-0.757277	Train	CC(C)(C)NC(=O)[C@@]1(c2c(C(=O)[O-])[nH]c3cc(Cl)ccc23)N2C(=O)[C@]21c1ccc(OCc2ccc(Cl)cc2)cc1	1													-10.8802	-3.27992
-1.7675	-2.37343	Train	O=C(O)c1ccc(C2=C(O)C(O)c3cc(Cl)cc(Cl)c3O2)cc1	1													11.7039	6.21772
-13.2571	4.40641	Train	[H]/N=C(\N)c1cccc(CC(NS(=O)(=O)c2ccc3ccccc3c2)C(=O)N2CCC(C(=O)OC)CC2)c1	1													-9.13351	-7.70361
0.795122	-0.551939	Train	O=C1Cc2ccccc2C(=O)[N+]1=O	1													10.8577	4.41039
0.00933328	0.473966	Train	N#CSCCOc1ccc(Oc2ccccc2)cc1	1													0.251108	12.433
3.75561	-8.38791	Train	O=P(O)(O)OCC1OC(O)C(O)C(O)C1O	1													0.187073	1.12318
0.668973	-0.0165001	Train	N#Cc1ccc2nc(Nc3ccc(Oc4ncccc4C(F)(F)F)cc3)[nH]c2c1	1													0.532664	0.825721
4.17037	-4.90529	Train	CC(O)C([NH3+])C(=O)NC(Cc1ccccc1)C(=O)NC(CCCC[NH3+])C(=O)NC(CCCC[NH3+])C(=O)NC(C(=O)NC(CC(N)=O)C(=O)O)C(C)O	1													5.45777	-1.93167
0.740309	-0.634387	Train	Cc1cc(=O)oc2cc3c([N+](=O)[O-])c(O)ccc3cc12	1													13.3457	-2.94394
3.91543	-4.43763	Train	CC(O)C(NC(=O)C(CCCC[N+](C)(C)C)NC(=O)C(Cc1ccccc1)NC(=O)C([NH3+])CC(=O)O)C(=O)NC(CC(=O)O)C(=O)O	1													4.71958	13.6055
2.97276	1.10181	Train	NS(=O)(=O)c1ccc(/N=C(\S)Nc2ccc(F)cc2)cc1	1													-1.60135	0.931392
0.7296	-0.558941	Train	CNc1nc(OCCOC)nc2c1[nH]c(=O)n2Cc1ccccc1	1													11.9219	18.376
4.98039	-3.76998	Train	CC(C)C[C@@H](C=O)NC(=O)C[C@H](O)[C@H](CC(C)C)NC(=O)[C@H](Cc1c[nH]cn1)NC(=O)[C@H](Cc1ccccc1)NC(=O)[C@@H]1CCC[NH2+]1	1													0.671345	1.10892
0.0439785	0.328826	Train	COC1/C=C/C=C/CCOC(=O)C2CCCN([NH2+]2)C(=O)C(Cc2cccc(O)c2)NC(=O)C(C(C)C)NC(=O)C(C)C(OC)C1C	1													11.2234	-8.20133
-0.3474	0.157314	Train	COc1cccc(C(N)=O)c1	1													6.95309	-1.56152
0.484846	-0.513723	Train	O=C(Nc1ccc2c(c1)CN(S(=O)(=O)c1cccc(C(F)(F)F)c1)CCO2)c1c(F)cccc1Cl	1													8.36504	14.5606
0.924993	-0.510898	Train	CC(NC(=O)C(NC(=O)C(F)(F)F)C(C)C)C(=O)Nc1ccc(C(F)(F)F)cc1	1													-12.6118	-0.459601
2.12555	2.38438	Train	CC1CC2C3CCC4=CC(=O)C=CC4(C)C3(F)C(O)CC2(C)C1(O)C(=O)CO	1													0.449842	-0.687806
2.01985	-2.09916	Train	CC(CS)C(=O)NC(Cc1coc2ccccc12)B(O)O	1													7.36513	8.82712
4.02808	-4.22167	Train	CC(NC(=O)C([NH3+])Cc1ccc(O)cc1)C(=O)NC(CCC(N)=O)C(=O)NC(C(=O)NC(CO)C(=O)NC(C(=O)O)C(C)C)C(C)O	1													1.31209	1.15003
-12.3129	14.144	Train	Nc1ncnc2c1ncn2C1OC2COP(=O)(O)OC2C1O	1													0.0725998	1.2501
0.654212	-0.53363	Train	Cc1ncn(-c2nc3c(C(=O)NC(c4ccc(OC(F)(F)F)cc4)C(C)(C)O)cnn3cc2C)n1	1													17.6587	-2.25057
-14.8003	-7.45371	Train	CNc1ncnc2c1ncn2C1OC(CSCCC([NH3+])C(=O)O)C(O)C1O	1													20.654	5.91621
0.193332	6.36133	Train	CC(=O)N1c2ccc(-c3ccc(C(=O)O)cc3)cc2C(Nc2ccc(Cl)cc2)CC1C	1													12.2354	-1.85564
0.59531	-0.457876	Train	[H]/N=c1\nc(SCc2nc3c(c(=O)[nH]c(=O)n3Cc3ccc(Cl)cc3)n2CC)[nH][nH]1	1													-2.06869	-7.62568
0.690978	0.273779	Train	CCOc1ccc(-c2c(C#N)c(N)nc3sc(C(N)=O)c(N)c23)cc1	1													-7.17397	7.14297
3.19679	1.42205	Train	CCCCCCNC(=O)c1ccc(S(N)(=O)=O)cc1	1													-1.69929	0.883178
3.06386	1.08684	Train	CC12C3(C)C4(C)C5(C)C1(C)[Ir+9]23451([ClH+])[n+]2ccc(O)cc2C(=O)[N@@H+]1CCCc1ccc(S(N)(=O)=O)cc1	1													-1.52641	1.04349
-0.090164	1.02743	Train	O=C(O)c1ccc(O)c2ncccc12	1													7.4247	6.71731
-0.29875	1.33452	Train	COc1ccc2c(c1)C(=Cc1c[nH]cn1)C(=O)N2	1													7.70359	1.83776
3.90225	-5.98426	Train	[H]/N=C(/N)NCCCC(NC(=O)OCc1ccccc1)C(=O)O	1													8.23826	-0.345786
3.91165	-6.10634	Train	[H]/N=C(/N)NCCCC([NH3+])C(=O)O	1													-7.96645	10.1982
1.22451	2.0049	Train	CCS(=O)(=O)c1ccc(CC(=O)Nc2nc(-c3cccc(Cl)c3)c(C(=O)c3ccccc3Cl)s2)cc1	1													8.37715	14.5713
6.96669	3.96988	Train	CC[NH2+]C1CC(C)S(=O)(=O)c2sc(S(N)(=O)=O)cc21	1													-2.64504	0.789091
0.771156	-0.114056	Train	C[NH2+]C(C)C(=O)NC(C(=O)N1CCC2CCC(NC(=O)C(c3ccccc3)c3ccccc3)C21)C(C)(C)C	1													-7.2523	3.7937
11.9954	-7.84077	Train	O=C(NC1C(OP(=O)(O)O)C(OP(=O)(O)O)C(OP(=O)(O)O)C(OP(=O)(O)O)C1OP(=O)(O)O)C(F)(F)P(=O)(O)O	1													-1.2126	-1.16365
3.91922	-4.11136	Train	CCC(C)C(NC(=O)C(CC(=O)O)NC(=O)C([NH3+])CC(=O)O)C(=O)NC(COP(=O)(O)O)C(=O)NC(C(=O)NC(C(=O)NC(C(=O)O)C(C)C)C(C)C)C(C)O	1													0.67135	1.06017
2.20051	5.69758	Train	CCCNc1ncnc2c1ncn2C1OC(/C=C/CNC(=O)c2cc(-c3ccc(F)cc3)cc(O)c2O)C(C)C1O	1													-5.32874	15.8797
0.822561	-0.152941	Train	CC1(C)CNc2cc(O)c(C(=O)N3Cc4ccccc4C3)cc21	1													-7.04998	7.13976
0.588347	3.1119	Train	CNC(=O)C1Cc2ccc(NS(=O)(=O)O)cc2CN1C(=O)CCc1cccc(C(=O)O)c1	1													13.2045	9.837
2.02069	0.531667	Train	O=C(CNS(=O)(=O)c1ccc(F)cc1)NO	1													2.89099	13.9258
0.495427	0.437998	Train	O=C(O)CCc1nc2cc(Cl)ccc2s1	1													5.25232	12.6925
2.2106	-1.48414	Train	O=C(O)C[NH+](CC(O)C(O)C(O)C(O)COP(=O)(O)O)CP(=O)(O)O	1													-0.0230435	1.31317
3.09955	1.16085	Train	CC(=O)N1CCN(C(=O)c2ccc(S(N)(=O)=O)cc2)CC1Cc1ccccc1	1													7.28736	16.2648
0.433414	-0.45285	Train	Cc1ccc(N/C=C2\C(=O)CCc3c2oc2c(Cl)c(Cl)c(O)cc32)cc1	1													11.703	6.22599
-2.32178	2.59541	Train	Cc1cc(C)c2c(c1)S(=O)(=O)NC(=O)N2	1													-2.33007	0.549057
3.83191	-3.86772	Train	CC(C)CC([NH3+])C(=O)NC(CC(C)C)C(=O)NC(CC(C)C)C(=O)O	1													0.222596	0.916366
4.4443	-1.48669	Train	CCC1CC1(NC(=O)C1CC2CN1C(=O)C(C(C)(C)C)NC(=O)OCC(C)(C)CCCCc1cccc3c1CN(C3)C(=O)O2)C(=O)NS(=O)(=O)C1CC1	1													12.9086	2.60914
0.939628	2.44844	Train	CC(C)Cc1cc(-n2c3c(c4c2CC(C)(C)CC4=O)CC[NH+](C)C3)cc2c1C(=O)NCC2	1													-7.27645	7.38797
2.83919	-1.43312	Train	CN1CCOc2cc(S(=O)(=O)N[C@@H](Cc3ccc([C@@H]4CC(=O)NS4(=O)=O)cc3)c3nc4ccccc4[nH]3)ccc21	1													13.245	9.98523
4.81434	-5.74389	Train	[H]/N=C(/N)NCCCC(NC(=O)C(C)[NH3+])C(=O)NC(C(=O)NC(CCCC[N+](C)(C)C)C(=O)NC(CCC(N)=O)C(=O)NC(C(=O)NC(C)C(=O)O)C(C)O)C(C)O	1													0.432219	1.08086
13.5356	1.50793	Train	Nc1nc(Nc2ccc(S(N)(=O)=O)cc2)nn1C(=O)c1c(F)cccc1F	1													6.39975	-7.60813
0.616817	-0.634673	Train	[NH3+]C(C[NH+]1CCC(O)[NH+](CC2CCC(C(=O)O)CC2)C1O)C(O)O	1													9.87225	-10.0951
0.275207	0.0775564	Train	CC1OC(=O)C(c2ccc(F)cc2)=C1c1ccc2c(c1)NC(=O)CO2	1													-10.4741	4.76343
-0.341276	-0.585516	Train	COCCN1C(=O)c2cc(-c3nc(Nc4ccnn4C)ncc3C)[nH]c2C[C@H]1C	1													14.9961	13.3293
0.510625	1.23077	Train	CC(O)C(NC(=O)c1ccc(C#CC#Cc2ccc(N)cc2)cc1)C(=O)N=O	1													3.54938	6.50096
-13.4179	4.46159	Train	[H]/N=C(/N)N1CCC(C(=O)N2CCN(C(=O)C(Cc3cccc(/C(N)=N\[H])c3)NS(=O)(=O)c3c(C(C)C)cc(C(C)C)cc3C(C)C)CC2)CC1	1													5.53999	-10.8992
2.92575	0.716528	Train	NS(=O)(=O)c1ccc(CCNC(=O)Nc2ccc(Cl)cc2)cc1	1													-1.69971	0.82411
0.362491	0.991407	Train	Cn1c(O)c(Cc2c(Cl)ccc(Cl)c2Cl)sc1=S	1													7.37497	8.81644
-2.3516	2.68247	Train	O=C1Nc2c(Cl)cccc2S(=O)(=O)N1	1													-2.35686	0.568332
0.195368	1.72441	Train	COc1cc2onc(C)c2cc1NS(=O)(=O)c1cc(Br)ccc1OC	1													-1.80395	-7.8892
2.99398	1.15055	Train	Cc1ccc(S(N)(=O)=O)cc1	1													-1.292	0.755288
-13.7399	4.63017	Train	[H]/N=C(/N)c1ccc2cccc(Nc3ncccn3)c2c1	1													4.49947	10.5774
4.3531	-3.8188	Train	CC(NC(=O)C(Cc1ccc(O)cc1)NC(=O)C1CCC[NH2+]1)C(=O)NCC(=O)NC(COP(=O)(O)O)C(=O)NC(C(=O)NC(CC(=O)O)C(=O)O)C(C)OP(=O)(O)O	1													-0.419907	1.21284
-3.7222	-12.0788	Train	NS(=O)(=O)c1c(F)c(F)c(S(=O)(=O)CCO)c(NC2CCCCCCC2)c1F	1													7.28745	16.2652
-3.70487	-12.0609	Train	NS(=O)(=O)c1c(F)c(F)c(S(=O)(=O)CCO)c(NCc2ccccc2)c1F	1													-2.6191	0.180964
5.7823	-4.87096	Train	CC(C)CC(=O)NC(C(=O)NC(C(=O)NC(CC(C)C)C(O)CC(=O)NC(C)C(=O)NC(CC(C)C)C(O)CC(=O)O)C(C)C)C(C)C	1													0.700691	1.02062
3.48323	1.46074	Train	NS(=O)(=O)c1ccc(C(=O)CSc2ncccn2)cc1Cl	1													-8.15078	4.72317
0.856273	-0.634131	Train	[H]/N=C\c1ccc(-c2c(-c3cnn(C)c3)ncn2CCn2cc(C)nn2)cc1	1													18.135	-0.308858
7.54303	7.58311	Train	C/C=C(C)/C=C/C=C(C)/C=C/C1=C(C)CCCC1(C)C	1													4.51078	-4.08946
1.37281	3.69839	Train	COc1ccc(-c2cn(C)c(=O)c3cc(C(=O)NC4CCS(=O)(=O)CC4)sc23)cc1OC	1													-1.92053	-7.67272
0.292098	0.574767	Train	Nc1n[nH]c(N)c1N=Nc1cccc(C(F)(F)F)c1	1													13.3803	14.8262
-4.6405	-3.0988	Train	COc1ccc(O)c(-c2nc3ccc(C(N)=[NH2+])cc3[nH]2)c1	1													4.52679	10.5511
4.02268	-5.38968	Train	[H]/N=C(/N)NCCCC(NC(=O)C(Cc1ccccc1)NC(=O)C(C)NC(=O)C([NH3+])C(C)C)C(=O)NC(CO)C(=O)O	1													0.870166	0.789066
0.478488	-0.353496	Train	CC1(O)OCC(O)C1(O)O	1													-0.0757927	1.29308
0.832861	-0.437339	Train	COc1ccc(C2CNC(=O)C2)cc1OC1CCCC1	1													13.3452	7.53027
2.56178	-1.10709	Train	CC1(Cc2ncc(CC(=O)O)s2)CC(c2cccc(Cl)c2)C(c2ccc(Cl)c(F)c2)N(C(CS(=O)(=O)C(C)(C)C)C2CC2)C1=O	1													-10.8501	-3.30876
0.491009	1.23372	Train	CC1(c2ccccc2)CC(=O)N(CCOc2ccc(F)c(C#N)c2)C1	1													-8.89196	12.8408
2.91139	1.12597	Train	Nc1c(Cl)cc(S(N)(=O)=O)cc1Cl	1													-1.56685	0.860185
0.614598	0.119529	Train	CC(CC(=O)O)c1cccc(-n2c(C(N)=O)cc3ccc(OC(F)(F)F)cc32)c1	1													0.485239	1.47318
3.34652	1.37534	Train	CCCCc1cnc(SCC(=O)c2ccc(S(N)(=O)=O)cc2)nc1	1													-1.71838	0.81226
3.94207	-6.16656	Train	[H]/N=C(/N)NCCCC(NC(=O)C(NC(=O)C(CCCNC(N)=O)NC(=O)NC(C)c1ccc(Br)cc1)C(C)C)C(O)c1nccs1	1													9.09715	-7.81368
0.22217	-0.227201	Train	CC(=O)NC1C[NH2+]CC(O)C(O)C1O	1													0.117467	1.16042
3.63823	9.98187	Train	CC(=O)NC1C(O)OC(CO)C(OC2OC(CO)C(O)C(OC3(C(=O)O)CC(O)C(NC(C)=O)C(C(O)C(O)CO)O3)C2O)C1O	1													0.421692	1.29397
0.602212	-0.626817	Train	O=C1c2cccc3cccc(c23)C(=O)N1CCc1n[nH]c(=S)n1-c1ccccc1	1													6.06773	17.9151
4.2871	0.990147	Train	COc1ccc(S(=O)(=O)N(CCO)CC(=O)NO)cc1	1													2.87616	13.9227
1.79551	3.21561	Train	COc1ccc(C2=NN(C(C)C)C(=O)C3CC=CCC23)cc1-c1ccc(C(=O)N2CCC(O)C2)cc1	1													17.1405	3.02589
0.410874	-0.174577	Train	NC(=O)c1nn(CC(=O)N2C(C(=O)Nc3cccc(Br)n3)CC3CC32)c2ccccc12	1													10.2186	-0.0876548
0.819734	-0.0792923	Train	COc1cc(-c2n[nH]c3ccc(C[C@@H](C#N)n4cncn4)cc23)cc(OC)c1OC	1													-0.572812	-0.701629
0.674543	-0.462249	Train	COc1ccc2nc(C)c3c(C)nc(-c4cnccc4C)n3c2n1	1													6.06312	17.9113
0.785032	-0.59624	Train	O=C(O)c1cc(O)c2c(O)c3c(O)cccc3c(O)c2c1	1													-1.73696	1.72626
0.777952	0.452416	Train	CC(C)OC(=O)C(C)N(C(=O)c1ccco1)c1c(Cl)cccc1Cl	1													8.33094	14.5247
0.764272	-0.61815	Train	COc1ccc(C(C(=O)Nc2ccc([Si](C)(C)C)cc2)N(C)C(=O)c2cc(=O)[nH]o2)cc1	1													8.28909	14.4847
0.78054	-0.160174	Train	Cc1cc(=O)n(C)c2cc(N3CCCCC3=O)ccc12	1													-6.06429	-10.65
-1.1749	4.55563	Train	C=CCCn1cc(-c2cccc(C(=O)N(C)C)c2)c2cc[nH]c2c1=O	1													-6.06729	-10.6456
2.84143	-1.45209	Train	O=C1C[C@@H](c2ccc(C[C@H](NC(=O)C(F)(F)F)c3nc4ccc(C(F)(F)F)cc4[nH]3)cc2)S(=O)(=O)N1	1													13.2405	9.9728
0.451147	-0.452811	Train	CCC(CC)Cc1ccn2c1[nH]c(=O)c1c(Cl)cccc12	1													-4.24257	4.98833
0.775086	0.277155	Train	CN(C)c1ccc2c(c1)CCN(c1cccc(-c3cc(Nc4ccc(C(=O)N5CCOCC5)cn4)c(=O)n(C)c3)c1CO)C2=O	1													19.008	-5.1201
13.4752	-2.86882	Train	Nc1ncnc2c1c(Cl)cn2C1OC(CO)C(O)C1O	1													-7.61091	-4.22641
-12.3131	14.1443	Train	Nc1nc(Cl)nc2c1ncn2C1OC2COP(=O)(S)OC2C1O	1													-0.104645	1.08035
1.66699	0.0425313	Train	C=C(C)/C=C/C1C(C)CCCC1(C)C	1													-1.05705	0.796767
-4.9093	7.82287	Train	COc1ccc(C#CCOC2OC(CO)C(O)C(O)C2O)cc1	1													19.1981	8.33457
0.830827	1.67776	Train	CC(=O)c1ccc(-c2ccc(CCC(O)CC(=O)O)cc2)cc1	1													2.90549	13.9412
0.722887	-0.629126	Train	N#Cc1ccc(CC(=O)NC2(C(=O)O)CCCCC2)cc1C1CC1	1													-1.2841	1.04107
-5.18199	-3.59737	Train	C[C@@H]1CCCC[C@@H]1Oc1cccc(-c2nc3cc(C(N)=[NH2+])c(F)cc3[nH]2)c1O	1													4.52337	10.5528
0.867288	1.32722	Train	Cn1c(=O)c(=O)n(C)c2cc(N3CCCCC3)c(NS(=O)(=O)c3ccc4c(c3)CCCC4)cc21	1													16.0039	-2.95316
0.746726	-0.581295	Train	Nc1n[nH]c2nnc(-c3c(-c4ccccc4)[nH][n+]4ccccc34)cc12	1													15.0024	13.3348
0.750723	-0.611005	Train	C=CC/N=C1/NN=C(c2ccc(Cl)cc2)CS1	1													11.2396	-3.20498
0.203387	1.0663	Train	COc1ccc(Cn2nnc3c2C(C)(O)CCC3OC(=O)NC(C)C)cc1	1													11.1194	14.7565
-0.0349191	0.579342	Train	CCC(=O)N1CCC(C2CCNc3c(C(N)=O)c(-c4ccc(Oc5ccccc5)cc4)nn32)CC1	1													19.0196	-5.09995
-2.11039	2.24946	Train	Nc1[nH]nc2cc(-c3ccnc([C@H](Cc4ccccc4)NC(=O)[C@H]4CC[C@H](C[NH3+])CC4)c3)ccc12	1													9.1642	-7.74839
1.30979	1.98076	Train	COc1ccc(CCC(NC(=O)C2CCCCN2C(=O)C(c2cc(OC)c(OC)c(OC)c2)C2CCCCC2)c2cccc(OCC(=O)O)c2)cc1OC	1													-4.2712	14.2458
4.08885	-4.39227	Train	CCCC(NC(=O)C(Cc1ccc(O)cc1)NC(=O)C(C)NC(=O)C(C)[NH3+])C(=O)NC(CCC(N)=O)C(=O)NC(Cc1ccccc1)C(=O)NC(CO)C(=O)NC(C(=O)O)C(C)C	1													1.40394	1.17293
0.860587	0.00275971	Train	Oc1cc(O)c(-c2noc3ccc(NCC[NH+]4CCOCC4)cc23)cc1Cl	1													-7.10996	7.18482
0.78373	-0.574605	Train	Nc1ncn[nH]1	1													0.0470246	1.36547
1.0536	0.0717385	Train	CC1(C)SC(C(C=O)C(O)CCc2cccs2)[NH2+]C1C(=O)O	1													18.7652	4.13306
0.750557	-0.00382755	Train	On1ccc(C(F)(F)F)cc1=S	1													-1.42291	0.640928
2.57992	2.23603	Train	O=S(=O)(NCCC(F)(F)F)c1ccc2c(c1)C[NH2+]C(CF)C2	1													11.79	8.8619
2.83789	4.19724	Train	[NH2+]=c1[nH]c(=O)c2cc(CCCc3cc(C(=O)N[C@@H](CCC(=O)[O-])C(=O)[O-])cs3)[nH]c2[nH]1	1													1.74608	-14.8958
0.721613	-0.21151	Train	O=C1NCc2ccc3c(-c4ccccc4)c(Br)[nH]c3c21	1													2.23096	-11.1318
1.15062	-0.526333	Train	Cc1cc(C(=O)NC2CNC(=O)C3CCCN3C(=O)CCC(CO)NC(=O)C(Cc3ccc(F)cc3)NC2=O)no1	1													0.128385	1.34684
2.4261	2.11146	Train	NC(=O)c1cc(F)cc2[nH]c(-c3cc4c(s3)CC[NH2+]C4)nc12	1													7.04852	-1.64736
4.01584	-1.55475	Train	O=P(O)(O)C(F)(F)c1ccc(CC(Cc2ccc(C(F)(F)P(=O)(O)O)cc2)(c2ccccc2)n2nnc3ccccc32)cc1	1													13.1708	9.79137
3.92549	-6.12428	Train	[H]/N=C(\N)NCCCC(C(=O)O)[NH+]1C(O)CCC1C(=O)O	1													-10.9104	2.64248
1.16629	0.673251	Train	Nc1cc(Cl)c(S(N)(=O)=O)cc1S(N)(=O)=O	1													-1.86462	0.674211
2.30303	-9.70883	Train	COc1cc(Cc2cnc(N)nc2N)cc(OC)c1OC	1													12.6167	12.1638	1
2.10954	-2.23639	Train	[NH3+]C(Cn1c(=O)[nH]c(=O)c2cscc21)C(=O)O	1													-7.6997	0.731083
0.792805	-0.502584	Train	O=C([O-])c1cccc2cc([B-]([OH2+])([OH2+])[OH2+])sc12	1													11.327	2.78776
3.68055	-3.65457	Train	O=C(NC(Cc1ccccc1)C(=O)NC(Cc1ccc(O)cc1)C(=O)O)C(S)Cc1ccccc1	1													10.2345	6.72343
1.10825	-0.18374	Train	O=C(O)Cn1c(-c2cscn2)nc2ccccc21	1													0.0256798	-6.56651
0.789256	-0.535109	Train	O=c1cc[nH]c(=O)[nH]1	1													-0.298936	1.21179
3.18568	1.44558	Train	COc1ccc(CCNC(=O)c2ccc(S(N)(=O)=O)cc2)cc1OC	1													-1.83909	0.929437
3.89866	-6.12204	Train	[H]/N=C(/N)NCCCC([NH3+])C(=O)O	1													-7.96218	10.2047
-0.178842	-0.0445411	Train	O=C1NCCn2cc(-c3ccnc(NC4CCOCC4)n3)cc21	1													14.9974	13.3302
0.880169	0.327699	Train	O=C(O)CCn1c(-c2ccccc2)c(-c2ccccc2)c2cc(C3CC3)ccc21	1													11.7826	0.620532
5.25207	-3.28839	Train	CC(C)[C@H](NC(=O)[C@H](C)[NH3+])C(=O)N1CCC[C@H]1C(=O)N[C@@H](Cc1c[nH]c2ccccc12)C(=O)[O-]	1													-7.25219	3.79338
-13.6886	4.63693	Train	[H]/N=C(\N)c1ccccc1	1													-1.08261	1.03416
0.227904	1.74696	Train	COc1ccc(Br)cc1S(=O)(=O)Nc1ccc2c(c1)OC(C)(C)C(=O)N2	1													-1.84439	-7.81939
4.92555	-4.25943	Train	[H]/N=C(/N)NCCCC(NC(=O)C1CCCN1C(=O)C1CCCN1C(=O)C(NC(=O)C1CCCN1C(=O)C1CCCN1C(=O)C1CCC[NH2+]1)C(C)C)C(=O)NC(C)C	1													-1.33411	1.00308
11.4463	-14.0121	Train	Nc1ncnc2c1ncn2C1OC(COP(=O)(O)OP(=O)(O)OCC2CC(O)C[NH2+]2)C(O)C1O	1													0.0755763	1.31728
4.97856	-4.19587	Train	O=C(NCCN1CCOCC1)Nc1nc2ccc(Sc3nnc4ccc(-c5ccc(F)cc5)nn34)cc2s1	0.790123													-0.172142	0.908769	0.995556
1.83367	1.3064	Train	CCCCOc1cncc(-c2nnc3c(C)nc4ccc(C[NH+]5CCOCC5)cc4n23)c1	1													17.6595	-2.2511
0.424601	1.3817	Train	CC(O)(c1ccc(O)cc1)C(NC(=O)c1ccc(C#CC#Cc2ccc(N)cc2)cc1)C(=O)NO	1													3.56365	6.5146
-5.08787	-3.50329	Train	NC(=[NH2+])c1ccc2[nH]c(-c3cccc(OC4CCCC4)c3O)nc2c1	1													4.52913	10.5481
-1.17523	4.56727	Train	CN(C)C(=O)c1cccc(-c2cn(C)c(=O)c3[nH]ccc23)c1	1													-4.11654	-10.1953
1.01148	1.61744	Train	Nc1ccc(C(=O)O)c(S)c1	1													0.209045	1.24182
2.94879	1.04388	Train	NS(=O)(=O)c1ccc(NC(=O)Nc2c(F)c(F)c(F)c(F)c2F)cc1	1													-1.8576	0.892723
3.01702	-4.5145	Train	NC(=O)CCC([NH2+]CC(O)C(O)C(O)C(O)CO)C(=O)O	1													0.48685	1.24929
4.80093	-5.74658	Train	[H]/N=C(/N)NCCCC(NC(=O)C(C)[NH3+])C(=O)NC(C(=O)NC(CCCC[N+](C)(C)C)C(=O)NC(CCC(N)=O)C(=O)NC(C(=O)NC(C)C(=O)O)C(C)O)C(C)O	1													0.439333	1.34446
-2.38207	2.48338	Train	O=C1Nc2ccc(F)cc2S(=O)(=O)N1	1													-2.37647	0.542276
-0.782164	-3.22644	Train	CCCC(C)C([NH3+])P(=O)(O)O	1													1.37244	19.9329
5.18794	-1.67358	Train	CC(C)CC(NC(=O)C(NC(=O)OCc1ccccc1)C(C)OC(C)(C)C)C(=O)NC(CCC(=O)C1CC1)CC1CCNC1=O	1													0.612375	0.193263
0.319668	-0.312199	Train	Cc1cc(CNC(=O)c2cc(C(=O)NCc3ccc(F)c(C)c3)ncn2)ccc1F	1													-2.75458	13.3565
1.01859	0.0787413	Train	N#CCNC(=O)C1(NC(=O)c2ccc(Br)cc2N)CCCCC1	1													11.6129	10.4026
0.842859	-0.454017	Train	O=C(O)C1CCC(=O)N1CC(O)C(O)C(O)C(O)CO	1													-1.13906	1.10139
0.169626	-0.0992012	Train	O=C(Nc1ccc2ccn(CCc3ccncc3)c2c1)c1cc(F)cc(N2CCOCC2)c1	1													2.05587	-9.35017
0.845723	-0.422227	Train	O=C(O)C1CCC(=O)N1CC(O)C(O)C(O)C(O)CO	1													-1.15847	0.980047
-2.41133	5.04355	Train	O/N=C1\NCC(OC2OCC(O)C(O)C2O)C(O)C1O	1													-0.154023	2.18803
0.860465	-0.422599	Train	Cc1[nH]c2ccccc2c1CC(=O)N[C@@H](Cc1ccccc1)C(=O)N(C)c1ccccc1	1													0.267886	0.6471
4.08127	-3.36286	Train	CC(=O)NC(Cc1ccc(OP(=O)(O)O)cc1)C(=O)NC(CCC(=O)O)C(=O)NC(CCC1CCCCC1)C(N)=O	1													20.5443	0.465182
2.80179	-4.34192	Train	C[NH+](C)CCCCC([NH3+])C(=O)O	1													-0.749664	0.712891
-5.13652	8.40285	Train	O=P(O)(O)OC1OC(CO)C(O)C(O)C1O	1													-0.07159	0.807582
3.03297	1.20127	Train	NS(=O)(=O)c1ccc(/N=N/N2CCCCCC2)cc1	1													-1.37474	0.962749
0.737457	0.463701	Train	Cc1cc(OCCCc2c(C(=O)Nc3cccc(C(=O)[O-])c3)[nH]c3c(-c4c(C)nn(C)c4C)c(Cl)ccc23)cc(C)c1Cl	1													1.75104	11.9746
6.92861	0.676888	Train	CCCCCCC/C=C/C(=O)O	1													9.53616	-5.82876
0.87462	0.150894	Train	CC(C)[NH2+]CCCn1c(Sc2cc3c(cc2I)OCO3)nc2c(N)ncnc21	1													-7.46747	6.83054
-0.442746	2.67966	Train	Cc1ccc2ncccc2c1-c1cc(-c2c(C)noc2C)cc2[nH]c(C3CC3)nc12	1													12.2338	-1.85591
-13.7681	4.63559	Train	[H]/N=C(\N)c1cccc(Cn2c(C(=O)NCc3ccc([N+](C)(C)C)cc3)cc3cc(OCc4ccccc4)ccc32)c1	1													15.3361	3.38608
5.78077	-4.87414	Train	CC(C)CC(=O)NC(C(=O)NC(C(=O)NC(CC(C)C)C(O)CC(=O)NC(C)C(=O)NC(CC(C)C)C(O)CC(=O)O)C(C)C)C(C)C	1													0.744388	1.03061
0.848833	-0.412634	Train	C/N=C1\CC(=O)NC(=O)N1	1													11.9042	18.3901
1.21398	3.31681	Train	O=C1NC(=O)C(c2ccccc2)O1	1													-1.46893	0.601208
0.510739	0.0482729	Train	N#Cc1cccc(-c2c[nH]c(=O)c(O)c2)c1	1													10.9544	4.32711
0.513868	-0.282826	Train	O=C(O)C1CSC2C1C(O)(O)C2(Cl)Cl	1													-0.18744	1.12036
2.98498	-4.49697	Train	[NH3+]C(CCC(=O)O)C(=O)O	1													-7.708	0.739629
2.55663	-1.09692	Train	CCC(CS(=O)(=O)C(C)(C)C)N1C(=O)C(CC(=O)O)OC(c2cccc(Cl)c2)C1c1ccc(Cl)cc1	1													-10.8961	-3.26674
3.10316	1.09762	Train	CC12C3(C)[C@]4(C)[C@@]5(C)[C@]1(C)[Ir+9]23451([ClH+])[n+]2ccc(O)cc2C(=O)[N@H+]1C=Cc1ccc(S(N)(=O)=O)cc1	1													-1.55377	1.05721
0.959117	-0.436209	Train	CCSCCC([NH3+])C(O)C(=O)NC(C)c1cccc2ccccc12	1													11.1179	14.7566
0.0765201	-0.103645	Train	CSc1nc(-c2ccc(C)cc2C)c2c(C#N)c[nH]c2n1	1													-7.18486	7.1612
0.942535	-0.510316	Train	CC(CNc1ccc(OC(F)(F)F)cc1)NC(=O)C(CS(=O)(=O)Cc1ccccc1)NC(=O)N1CCOCC1	1													13.3985	1.58039
-0.37275	-0.184773	Train	Nc1ncc(Cl)c(Nc2ccccc2)n1	1													16.8048	0.541298
-6.48796	-2.79074	Train	Cc1cc(NC(=O)Nc2cc(S(N)(=O)=O)cc([N+](=O)[O-])c2O)ccc1F	1													-2.34943	0.593495
-2.95146	3.43384	Train	Cc1sc2c(c1C)C(c1ccc(Cl)cc1)=NC(CC(=O)OC(C)(C)C)c1nnc(C)n1-2	1													-2.14285	-7.44403
0.46103	-0.0303991	Train	O=C1c2c(O)cccc2C(=O)c2c([N+](=O)[O-])ccc(O)c21	1													13.3478	-2.94102
2.81063	4.14916	Train	COc1ccc(CC(=O)[O-])c(NC(=O)c2ccc(Cc3c[nH]c4[nH]c(=[NH2+])[nH]c(=O)c34)cc2)c1	1													0.00641187	1.31577
1.78471	3.20733	Train	COc1ccc(C2=NN(C(C)C)C(=O)C3CC=CCC23)cc1-c1ccc(C(=O)NCC(N)=O)cc1	1													17.1398	3.02536
3.05197	-2.11756	Train	[NH3+]CCc1cnc[nH]1	1													-1.15208	1.07703
-0.637609	8.75695	Train	O=C(c1ccccc1)c1ccc(-c2nc3ccccc3n2C(C(=O)NC2CCCCC2)C2CCCCC2)cc1	1													16.3784	-4.70078
3.89754	-6.16212	Train	[H]/N=C(\N)NCCSC(CC(=O)O)C(=O)O	1													-1.23773	0.897042
2.63954	-3.54492	Train	CCCn1cnc(CC(CCC[NH3+])C(=O)O)c1	1													14.6713	-3.3011
-6.41069	4.99978	Train	Nc1nc2c([nH]c(=O)n2C2CC(O)C(COP(=O)(O)O)O2)c(=O)[nH]1	1													5.444	15.1401
5.12485	-0.522174	Train	CCCCCCCCCC(=O)O	1													-3.23661	15.3549
-0.262085	-0.0516402	Train	Cc1ccc(Nc2c(-c3ccc(O)cc3)nc3c(C)cccn23)cc1	1													-0.231003	1.32779
2.08289	4.06544	Train	COc1ccc(C2=NC(c3ccc(Cl)cc3)C(c3ccc(Cl)cc3)N2C(=O)N2CCNC(=O)C2)c(OC(C)C)c1	1													-9.31802	-3.98489
0.947806	0.799553	Train	CC1C[NH+](CC(=O)N2CC(C)(C)c3ncc(Cc4ccccc4)cc32)C(C(=O)N2CCOCC2)C[NH2+]1	1													17.8733	1.85809
0.823902	-0.464666	Train	COC(=O)c1ccc2[nH]c(=O)oc2c1	1													7.0927	10.8933
0.726923	-0.117489	Train	[H]/N=C1\CCC(C(=O)NNC(=O)C2CC[NH2+]C2)N(C=O)C1	1													7.89676	4.79181
0.833414	-0.469638	Train	[NH3+]C(CS(=O)(=O)c1ccc(Oc2ccccc2)cc1)(C(=O)NO)C(F)(F)F	1													10.8061	-10.9936
0.471459	-0.0911707	Train	COc1cccc(-c2cccc3c2OC(CNC(=O)c2ccc(OCC[NH+](C)C)cc2)CO3)n1	1													-1.17336	13.2517
0.881448	-0.462533	Train	[H]/N=C\CNC(=O)CNC(=O)C(NC(=O)Cc1cc(Cl)cc(Cl)c1)C(C)O	1													1.50278	-1.00166
0.0668421	1.10999	Train	CN(c1ccccc1)c1ccc2c(c1)CCCC2CNc1cnccc1C(=O)O	1													7.41844	6.7228
-7.9892	5.97375	Train	[NH3+]C(CC1(C(=O)O)CC2OCC(O)C(O)C2O1)C(=O)O	1													-7.79926	0.88406
4.35081	-5.36285	Train	[H]/N=C(/N)NCCCC(NC(=O)C(C)NC(=O)C(C)[NH3+])C(=O)NC(CCCCNC(=O)/C=C/C)C(=O)NC(CO)C(=O)NC(C)C(=O)N1CC=CC1C(=O)NC(C)C(=O)O	1													-1.22344	1.05978
4.21178	-5.15081	Train	[H]/N=C(/N)NCCCC(NC(=O)C[NH3+])C(=O)NC(CCC(=O)O)C(=O)NC(C(=O)NC(CCC(=O)O)C(=O)NC(C(=O)O)C(C)C)C(C)O	1													-0.121962	0.832426
2.76662	-1.43546	Train	NC(=O)C(Cc1ccc(C2CC(=O)NS2(=O)=O)cc1)NC(=O)C(Cc1ccccc1)NC(=O)c1ccccc1	1													13.2299	9.93418
0.614613	-0.0405972	Train	Cc1cccc(C)c1Nc1c(-c2c(F)cccc2F)nc2cccc(C)n12	1													16.4051	-4.67467
3.96949	-5.83165	Train	[H]/N=C(\N)NCCCC(NC(C)=O)C(=O)O	1													8.23737	-0.345793
-1.17529	4.56706	Train	CN(C)C(=O)c1cccc(-c2cn(C)c(=O)c3[nH]ccc23)c1	1													-2.03143	-7.55686
0.665048	0.0549426	Train	NC(=O)CC1CCCc2sc3nc(C(=O)NCc4ccc5c(c4)NC(=O)CO5)[nH]c(=O)c3c21	1													11.2373	-3.20579
-7.98438	5.97	Train	[NH3+]C(CC1(C(=O)O)CC2OCCCC2O1)C(=O)O	1													-7.77703	0.857787
-0.187413	-0.718523	Train	c1ccc(-c2n[nH]cc2-c2ccnc3ccccc23)nc1	1													7.71871	-9.82049
0.524312	-0.396525	Train	Nc1ccc2c3c(cccc13)C(=O)NC2=O	1													6.97055	-1.5787
-4.54777	7.50398	Train	C=C1C(O)C2OC3(CCC(/C=C/C(C)C4CC(C)=CC5(OC(CC(C)(O)C(=O)O)CCC5O)O4)O3)CCC2OC1C(O)CC(C)C1OC2(CCCCO2)CCC1C	1													1.41899	0.650277
4.09879	-4.33666	Train	CC(C)C(NC(=O)C(CCC(=O)O)NC(=O)C(NC(=O)C[NH3+])C(C)O)C(=O)O	1													-0.481644	1.27492
0.197351	0.896895	Train	Nc1cccc(C(=O)O)c1	1													2.32287	16.5397
2.1084	1.07842	Train	O=C(O)CNC(=O)c1nc(Cl)c2ccccc2c1O	1													-7.96814	14.2064
0.840012	-0.230376	Train	O=C(C1CCN(c2ccncc2)CC1)N1CCN(S(=O)(=O)c2ccc3cc(Cl)ccc3c2)CC1	1													-8.76359	-7.57677
0.841681	-0.329057	Train	CC(=O)n1ccc2nc3ccc(Cl)cc3c-2c1	1													18.1807	-0.266963
1.01244	-0.257277	Train	S=c1[nH]c2c(Br)c(Br)c(Br)c(Br)c2[nH]1	1													13.3496	-2.94992
-14.6765	-2.48789	Train	Nc1c(F)cc(S(=O)(=O)Nc2nnc(S(N)(=O)=O)s2)cc1Cl	1													-2.29007	1.70251
3.92167	-6.18531	Train	[H]/N=C(/N)NCCCC(NC(=O)C(NC(N)=O)C(C)C)C(O)c1nccs1	1													9.15161	-7.75948
2.59196	2.23702	Train	O=S(=O)(Nc1ccc(Cl)cc1)c1ccc2c(c1)C[NH2+]C(CO)C2	1													11.7912	8.86125
0.823941	0.197279	Train	OCc1ccc(NC(=S)Nc2ccccc2)cc1B(O)O	1													-1.52198	0.753541
2.52348	2.16633	Train	Ic1ccc2c(c1)C[NH2+]CC2	1													11.7878	8.86133
0.349834	-0.236578	Train	CCC(C)C(NC(=O)C(CCC(=O)O)NC(=O)C([NH3+])CCC(=O)O)C(=O)NC(CC(=O)O)C(=O)NC(C(=O)NC(C(=O)NC(CO)C(=O)NC(C(=O)O)C(C)C)C(C)C)C(C)C	0.773585													-0.30418	0.885882	1
-13.0965	4.23914	Train	[H]/N=C(/N)c1cccc(CC(NC(=O)CNS(=O)(=O)c2ccc(C)cc2)C(=O)OC)c1	1													-9.34323	-7.20826
0.415062	0.506733	Train	Cc1cccc2scc(Cn3c(=O)n(CCCC(=O)O)c4ccccc43)c12	1													-5.78913	8.13608
3.80532	-4.75399	Train	CC[NH+](CC)CCCCC(NC(=O)C(CC(C)C)NC(=O)C(C)NC(=O)C(Cc1ccccc1)NC(=O)c1ccc(C(C)(C)C)cc1)C(=O)NC(CO)C(=O)OC	1													-2.33202	0.581532
0.0136046	1.15774	Train	CC(C)(C)c1cccc(-c2cc(-c3ccc(C(=O)O)cc3)nn2-c2ccc(S(C)(=O)=O)cc2)c1	0.37931													6.06823	17.9166	0.87234
-13.217	4.37447	Train	[H]/N=C(\N)c1cccc(CC(NS(=O)(=O)c2ccc3ccccc3c2)C(=O)N2CC[NH2+]CC2)c1	1													-9.14584	-7.7126
0.656478	-0.738848	Train	C[C@](COC(=O)Cc1ccc(O)c(O)c1)([C@@H](Nc1c(C=O)cc2ccccn12)C(=O)[O-])[S@@H+](=O)[O-]	1													-4.63775	-11.8049
10.7445	2.9522	Train	Cc1ccccc1CNC(=O)C1N(C(=O)C(O)C(Cc2ccccc2)NC(=O)c2cccc(O)c2C)CSC1(C)C	1													-7.0796	13.6226
3.08602	1.12513	Train	NS(=O)(=O)c1ccc(Nc2ncnc(Cl)c2[N+](=O)[O-])cc1	1													-1.53787	0.984714
0.379037	-0.246095	Train	CC1C(=O)N(c2ccc(S(=O)(=O)C(F)(F)F)cc2)C(=O)N1Cc1ccnc2ccccc12	1													6.19246	19.5144
0.976441	-0.3732	Train	CNC(=O)NC(=[NH2+])NCCC[C@@H]1NC(=O)[C@@H](C)NC(=O)C[C@@H](C(=O)[O-])NC(=O)C[C@@H](C(=O)[O-])NC(=O)[C@H](Cc2ccccc2)N(C)C1=O	1													-3.55541	-0.00156063
-6.57396	5.15237	Train	Nc1ncnc2c1ncn2C1OC(COP(=O)(O)OP(=O)(O)NP(=O)(O)O)C(O)C1O	1													6.89055	-9.84734
12.0028	-7.34484	Train	CCCC(=O)OCC(COP(=O)(O)OC1C(O)C(O)C(O)C(OP(=O)(O)O)C1O)OC(=O)CCC	1													-1.2207	0.975149
2.83749	4.19996	Train	[NH2+]=c1[nH]c(=O)c2cc(CCCCCCCC(=O)N[C@@H](CCC(=O)[O-])C(=O)[O-])[nH]c2[nH]1	1													1.74586	-14.896
1.8171	-2.25673	Train	CC(C)CC([NH3+])P(=O)(O)O	1													20.8423	7.10762
0.289081	0.00980942	Train	COc1cc2c(c(OC)c1)C1C3CCCC(C(=O)N1CC2)N3C(=O)C(=O)c1cc(OC)c(OC)c(OC)c1	1													-4.27069	14.2476
2.83719	4.19239	Train	[NH2+]=c1[nH]c(=O)c2c(CCc3ccc(C(=O)N[C@@H](CCC(=O)[O-])C(=O)[O-])cc3)c[nH]c2[nH]1	1													-0.895274	0.0689722
3.01922	0.446455	Train	O=c1c2cccnc2n(-c2cccc([N+](=O)[O-])c2)c(=O)n1Cc1ccncc1	1													13.3514	7.49292
0.0569068	1.30293	Train	O=S(=O)(Nc1cccc(B(O)O)c1)c1cc(S(=O)(=O)c2ccccc2)cs1	1													18.7857	4.07878
-13.8609	4.40868	Train	[H]/N=C(/N)c1ccc(CNC(=O)CNC(=O)C(CO)NS(=O)(=O)Cc2ccccc2)cc1	1													4.39025	10.6903
2.97612	-4.49098	Train	COC(=O)CCC(CC([NH3+])C(=O)O)C(=O)O	1													-7.69754	0.727573
4.59666	-5.51499	Train	CC(=O)NC(Cc1ccccc1)C(=O)NC(C)C(=O)NC(Cc1ccc(O)cc1)C(=O)NC(CCCC[N+](C)(C)C)C(=O)NC(CO)C(N)=O	1													-1.5035	-0.203886
-13.634	4.00482	Train	[H]/N=C(/N)c1ccc(C2C3C(=O)N(Cc4ccc5c(c4)OCO5)C(CC)C3C(C)(C)[NH+]2C)cc1	1													-9.02075	-7.62228
0.978155	-0.524146	Train	C[NH2+]C(C)C(=O)NC(C(=O)N1CC2CC1C(=O)NC(Cc1ccccc1)C(=O)NC(C(=O)O)Cc1ccc(cc1)NC(=O)CCc1cn2nn1)C(C)C	1													2.08342	2.38706
1.27037	-0.427388	Train	CN(CCOc1ccc(CC(Nc2ccccc2C(=O)c2ccccc2)C(=O)O)cc1)c1ccccn1	1													-2.0455	8.9673
0.310197	0.658859	Train	COc1ccc(C2=NN(C(C)C)C(=O)C2(C)C)cc1OCCCCOc1ccc(-c2nnn[nH]2)cc1	1													17.1407	3.02551
-3.01289	-2.0186	Train	C[NH2+]Cc1ccc2c(c1)c1ccccc1n2CC(F)F	1													-5.86455	11.4133
0.639717	-0.25087	Train	NC(=O)c1cccc2c1C(=O)N(C1CC[NH2+]CC1)C2	1													7.04245	-1.64214
0.516553	0.422971	Train	CC1(F)CCCC1Nc1c(C(N)=O)cnn2cccc12	1													6.22802	8.84157
-3.77682	0.904489	Train	CC1CCCCC1n1c(-c2ccc(/C=C(/C#N)C(=O)N(C)C)o2)nc2cnc3[nH]ccc3c21	1													6.23135	8.83628
0.707734	2.49261	Train	Cc1c2c(n3c1CCC[NH2+]CC(C)Nc1cc-3ccc1C(N)=O)CC(C)(C)CC2=O	1													-7.2909	7.4067
0.61807	0.0833625	Train	Cc1nc(C)c(C(=O)Nc2nc(C[NH+]3CC(C)CC(C)C3)cs2)o1	1													16.0075	-2.95253
0.975162	1.65736	Train	O=C(O)c1ccc(S)cc1C(=O)O	1													-0.426272	0.56622
4.68537	-3.82224	Train	[H]/N=C(/N)NCCCC(NC(=O)C(CO)NC(=O)C1CCC[NH2+]1)C(=O)NC(C(=O)O)C(C)C	1													3.72436	3.88586
0.793506	-0.26156	Train	[NH3+]C(C(=O)O)C1CCC1C(=O)O	1													9.87262	-10.0956
5.90827	12.5725	Train	COc1ccc(NC(=S)NCCCn2ccnc2)cc1OC	1													-0.207657	0.916833
0.531916	-0.00545735	Train	CC(C)C[C@H]([NH2+][C@@H](C(=O)NCc1ccccc1)c1c(C(=O)NO)[nH]c2cc(Cl)ccc12)C(=O)NO	1													-10.8845	-3.27684
0.126653	-1.63139	Train	CNC(=O)c1ccccc1Nc1ncnc(Nc2ccc(N3CCOCC3)cc2OC)n1	0.787879													1.07989	4.30613	0.996154
-2.93309	3.4162	Train	Cc1sc2c(c1C)C(c1ccc(Cl)cc1)=NC(CC(=O)NCCOCCOCCNC(=O)CC1N=C(c3ccc(Cl)cc3)c3c(sc(C)c3C)-n3c(C)nnc31)c1nnc(C)n1-2	1													-2.14504	-7.43525
1.59238	-0.380156	Train	O=P(O)(O)C(CCCc1ccc(-c2ccccc2)cc1)S(=O)(=O)O	1													0.249873	12.4301
2.57422	2.15915	Train	C[C@@]1(c2nc3cccc(C(N)=O)c3[nH]2)CCC[NH2+]1	1													14.1664	-8.29643
2.69605	-0.624137	Train	Cc1cccc2c(=O)[nH]c(CCC[NH+]3CC=C(c4ccc(F)cc4)CC3)nc12	1													7.04489	-1.64413
1.07969	0.0560522	Train	O=C1CC=NC(=O)N1	1													0.695528	-0.497328
11.4849	-13.4651	Train	Nc1ncnc2c1ncn2C1OC(COP(=O)(O)O)C(OP(=O)(O)O)C1O	1													-0.0467718	-10.4596
-13.1014	4.24274	Train	[H]/N=C(/N)c1cccc(CC(NC(=O)CNS(=O)(=O)c2ccc(C)cc2)C(=O)OC)c1	1													-9.36698	-7.18036
1.97745	0.754477	Train	COc1cc2c(cc1OC)CN(S(N)(=O)=O)CC2	1													-1.502	0.798388
-0.802334	2.48712	Train	CSc1ccccc1C1CCCN1C(=O)CNC(=O)NCc1ccc2c(c1)C1CC(N2)C(O)CO1	1													11.5191	-7.98263
1.36429	-0.857135	Train	CC(C)OC(=O)NC(Cc1ccccc1)C(=O)NC(CO)CC1CC[NH2+]C1O	1													-3.25201	11.8111
2.83781	4.20065	Train	[NH2+]=c1[nH]c(=O)c2cc(CCCCCCC(=O)N[C@@H](CCC(=O)[O-])C(=O)[O-])[nH]c2[nH]1	1													1.74596	-14.896
1.82166	1.37598	Train	COc1ccc(Cl)c(-c2nnc3c(C)nc4ccc(C(=O)NCC(C)C)cc4n23)c1	1													17.6587	-2.2492
1.43952	0.258962	Train	O=C(c1cc(Cc2n[nH]c(=O)c3ccccc23)ccc1F)N1CCN(C(=O)C2C=C2)CC1	1													6.93116	-1.56292
-0.03295	-0.183205	Train	CN(C(=O)c1c(F)cccc1Cl)c1ccc(-c2cc(C(N)=O)ccc2Cl)cc1OCC(F)(F)F	1													8.28589	14.479
1.74439	1.15727	Train	CO/N=C(\C(=O)NC1C(=O)N2C(C(=O)O)=C(COC(C)=O)CSC12)c1csc(N)n1	1													0.73698	1.14749
4.34075	-5.26114	Train	[H]/N=C(/N)NCCCC(NC(=O)C(C)[NH3+])C(=O)NC(C(=O)NC(CCCC[NH3+])C(=O)NC(CCC(N)=O)C(=O)NC(C(=O)NC(C)C(=O)O)C(C)O)C(C)O	1													0.202666	1.15204
0.623523	0.116732	Train	CC1=CC(=O)NS(=O)(=O)O1	1													-1.42655	1.00407
0.928556	-0.320788	Train	CCC([NH2+]C)C(=O)NC1CCCCC2CCC(C(O)[NH2+]C(c3ccccc3)c3ccccc3)N2C1=O	1													17.875	1.85789
4.02231	-4.05855	Train	CC(NC(=O)C([NH3+])Cc1ccc(O)cc1)C(=O)NCC(=O)NC(COP(=O)(O)O)C(=O)NC(C(=O)NC(CC(=O)O)C(=O)NC(CCC(=O)O)C(=O)NC(C=O)CC(N)=O)C(C)OP(=O)(O)O	1													0.259506	1.25541
1.85713	2.92436	Train	CCc1sc2ncnc(NC(Cc3ccccc3)C(=O)O)c2c1-c1ccccc1C	1													1.75069	11.9808
0.639055	0.664766	Train	Cc1ccc(S(=O)(=O)c2cc(C)nc(N)n2)cc1	1													-7.16368	7.22025
6.21495	-3.2326	Train	[NH3+][C@@H](Cc1c[nH]cn1)C(=O)[O-]	1													-7.96299	10.2006
4.19155	2.53445	Train	NC(=[NH2+])NC(=O)c1nc(-c2cncnc2)c(N2CCCCCC2)nc1N	1													4.37131	10.6663
-0.781212	-0.436583	Train	CC(=O)Nc1ccc2c(Nc3ccccc3)ncnc2c1	1													14.5495	14.8871
-0.523259	-4.83706	Train	CC1(C)OC2COC3(COS(N)(=O)=O)OC(C)(C)OC3C2O1	1													7.28785	16.2656
-0.321443	0.208018	Train	O=C1C=C(c2cccc(O)c2)S(=O)(=O)N1	1													13.2309	9.87582
0.585794	-0.228097	Train	CCn1c(=O)c(=O)[nH]c2cc(C(=O)NC(c3cccc(F)c3)c3nccn3C)ccc21	1													16.0251	-2.93349
-13.08	4.26052	Train	[H]/N=C(/N)c1cccc(CC(NC(=O)CNS(=O)(=O)c2ccc(C)cc2)C(=O)OC)c1	1													-9.37888	-7.15401
-2.56547	1.71929	Train	Nc1nc(NC2CC2)cc(-c2cccc(Cl)c2Cl)n1	1													11.9048	18.3878
4.31755	-4.88833	Train	[H]/N=C(/N)NCCCC(NC(=O)C(CCCC[NH3+])NC(=O)C(CCSC)NC(=O)C(NC(=O)CNC(=O)C([NH3+])CC(=O)O)C(C)OP(=O)(O)O)C(=O)O	1													0.153156	1.20121
0.492942	-0.834143	Train	Nc1nc2c3ccccc3nc(Cc3ccc4c(c3)OCO4)n2n1	1													-7.43908	6.89872
2.00255	1.98049	Train	CC([NH3+])C(=O)NC(CO)C(=O)NC(C(=O)NC(C=O)CO)C(C)O	0.591837													-1.83722	0.80216	1
2.91648	0.564121	Train	NS(=O)(=O)c1ccc(NC(=O)Nc2cccc([N+](=O)[O-])c2)cc1	1													-1.78619	0.79825
-0.0685817	0.31069	Train	Oc1ccc(-c2n[nH]c3cc(O)ccc23)cc1	1													-7.13098	7.237
1.15114	0.0405849	Train	Cc1nc2ccc(Cl)cc2c(-c2ccccc2)c1C(=O)O	1													9.53678	-5.83036
2.7868	-0.316263	Train	N#CC(O)C(CC1CCC[NH2+]C1O)NC(=O)C(Cc1ccccc1)NC(=O)CCc1ccccc1	1													-0.871767	0.584776
0.527082	0.217391	Train	CC(C)(C)c1ccc(O)c(O)c1	1													0.676925	1.59708
5.51515	3.58583	Train	CC1(C)NC(=O)c2ccc(Nc3ccncn3)c(=O)n21	0.372881													-0.0420511	1.47161	1
2.58129	1.40819	Train	COc1ccc(-n2cc(-c3ccc(S(N)(=O)=O)s3)nn2)cc1	1													-2.37601	0.188069
7.91126	12.8069	Train	Cc1ccc(C(=O)Nc2ccc(C[NH+]3CC[NH+](C)CC3)c(C(F)(F)F)c2)cc1C#Cc1cnc2cccnn12	1													4.36759	-11.9531
0.888725	-0.352829	Train	O=C(O)CCCCNS(=O)(=O)c1ccc(Br)c2ccccc12	1													11.7738	0.612023
0.798722	1.72528	Train	NC(=O)c1cccc(Cn2c3c(c4cccc(C(=O)O)c42)CCCCC3)c1	1													11.7594	0.594606
-2.16813	-5.16735	Train	[H]/N=C1\NC(C)(c2cc(-c3cncnc3)c(F)cc2F)CC(c2c(C)noc2C)S1	0.676923													1.61529	18.4643	1
7.5308	7.57111	Train	C/C=C(C)/C=C/C=C(C)/C=C/C1=C(C)CCCC1(C)C	1													-1.71031	-0.229549
1.81154	-1.54618	Train	CC#CCC([NH3+])C(O)C(=O)NC(CO)C(=O)NC(CC(C)C)C(=O)OC	1													13.3808	14.8237
3.74657	-1.97144	Train	CC(=O)NC(Cc1ccc(P(=O)(O)O)c(P(=O)(O)O)c1)C(=O)NC1CCCCN(Cc2ccc(-c3ccccc3)cc2)C1=O	1													20.3999	0.593427
0.224568	1.76074	Train	COc1ccc(Br)cc1S(=O)(=O)Nc1cc2c(cc1O)NC(=O)C(C)(C)O2	1													-1.83492	-7.84099
0.840953	-0.296007	Train	C[NH2+]CC(O)C[NH+]1CCCc2ccccc2C1	1													0.203438	0.891082
3.85386	2.32817	Train	Cc1cc(Br)c2c(CP(=O)(O)O)cc(=O)oc2c1	1													11.3283	2.78914
0.330294	-0.349987	Train	CCN1C(NC(C)C)Nc2c(-c3cccnc3)csc2C1O	1													0.234596	1.23329
0.925984	0.222428	Train	N#Cc1ccc(N(Cc2ccc(OS(N)(=O)=O)c(Br)c2)n2cnnc2)cc1	1													-1.61083	0.769511
-3.33402	1.84249	Train	COC(C(=O)NCCOc1c(C)cc(C)cc1C)C(O)C(O)C(O)/C=C/C(C)(C)C	1													-5.31699	0.430344
2.66339	-3.54741	Train	[NH3+]CCCC[NH3+]	1													-0.562016	1.2478
-3.71819	-12.0748	Train	NS(=O)(=O)c1c(F)c(F)c(S(=O)(=O)CCO)c(NC(c2ccccc2)C(O)c2ccccc2)c1F	1													-8.15119	4.72306
13.4643	-2.86913	Train	CC(C)c1cc(Nc2nc(C(=O)N3CC[NH2+][C@H](C)C3)nc3ccc(Cl)cc23)[nH]n1	0.80597													12.6346	12.1441	1
13.4476	-2.84553	Train	OCC1OC(n2cnc3cc(Cl)c(Cl)cc32)C(O)C1O	1													11.7021	6.23147
3.49752	-3.77714	Train	CCC(C)C1NC(=O)C(COP(=O)(O)O)NC(=O)C(CCSC)NC(=O)CSCC(C(N)=O)NC(=O)C(C)NC(=O)C(C(C)C)NC(=O)C(Cc2ccc(OP(=O)(O)O)cc2)NC1=O	1													-0.969246	0.955212
11.9942	-7.83477	Train	O=P(O)(O)OC1C(OP(=O)(O)O)C(OP(=O)(O)O)C(OP(=O)(O)O)C(OP(=O)(O)O)C1OP(=O)(O)O	1													-1.06422	0.994368
0.729652	1.33554	Train	[H]/N=C(/N)N1CCCC(CC(CO)NC(=O)CN2CCCC([NH3+])C2=O)C1	1													-8.94047	-7.64977
4.30617	-5.27827	Train	[H]/N=C(/N)NCCCC(NC(=O)C(C)[NH3+])C(=O)NC(C(=O)NC(CC)C(=O)NC(CCC(N)=O)C(=O)O)C(C)O	1													6.39565	12.6082
0.370607	-0.374234	Train	CNC(=O)C(NC(=O)c1ccc(-c2ccc(CSC3=NC(=O)C4CCCC4=N3)cc2)o1)C(C)C	1													-2.75982	13.3509
0.681272	0.100573	Train	CCNC(=O)Nc1nc(CO)c(-c2ccc[nH]2)s1	1													3.2671	4.61464
-0.0884669	0.233107	Train	C=CCc1cc(-c2ccccc2)ccc1OCCC[NH2+]C(C)C	1													0.251105	12.4324
3.03349	1.19467	Train	NS(=O)(=O)c1ccccc1	1													-1.40187	0.701463
3.66371	-4.50918	Train	CSCCC(NC(=O)NCc1ccc(N)cc1)C(=O)N1CCCC1c1ccccc1SC	1													11.5181	-7.98432
0.930499	0.0575554	Train	O=C(O)c1c(N2CCCCC2)nc2c(Cl)cc(Cl)cc2c1-c1ccccc1	1													11.7777	0.616303
0.566342	-2.57536	Train	CCC(/C=C/P(=O)(O)OC)C(C(C)=O)C(=O)OC	1													-1.07406	0.997231
-2.49537	2.19065	Train	CC(C)C(Nc1nc(Nc2cccc(C[NH3+])c2)c2ccccc2n1)C(=O)O	1													10.2187	-0.0867152
-0.53055	3.17319	Train	CN(Cc1cc(C(CC(=O)O)c2ccc3c(c2)nnn3C)ccc1Cl)S(=O)(=O)c1ccccc1	1													-5.47238	-8.30765
2.22652	2.96987	Train	CCC1CCCCC1(O)C(=O)C(=O)N1CCCCC1C(=O)OC(CCc1ccc(OC)c(OC)c1)c1cccc(OCC(=O)O)c1	1													-4.27031	14.2457
4.80333	-4.09767	Train	CC(=O)N1CCCC1C(=O)NC(C)C(=O)N1CCCC1C(=O)NC(Cc1ccccc1)C(=O)O	1													0.0733739	1.16792
4.3486	-0.441286	Train	CCCCCCCCCCOS(N)(=O)=O	1													-1.47139	0.889491
0.595882	0.564493	Train	Cc1cc2c(cc1N1C(=O)c3cccc4cccc(c34)C1=O)n(C)c(=O)n2C	1													-0.141238	1.11884
0.958567	-0.34389	Train	NS(=O)(=O)NCC1=CS(=O)(=O)c2ccccc21	1													-1.41729	0.979203
4.38083	-5.35932	Train	[H]/N=C(/N)NCCCC(NC(=O)C(C)[NH3+])C(=O)NC(C(=O)NC(CCCCC(C)(C)C)C(N)=O)C(C)O	1													0.875428	0.326964
0.947468	7.55765	Train	O=C1C=CC(c2oc3cc(O)c(O)c(O)c3c(=O)c2O)=CC1O	1													15.5747	-0.957295
2.95437	2.74347	Train	O=C(Cc1cccs1)NC(B(O)O)c1cccc(C(=O)O)c1	1													6.76519	4.76217
2.88589	1.20365	Train	CCc1oc2cc(S(=O)(=O)Nc3ccc(S(N)(=O)=O)cc3)ccc2c1C(=O)c1cc(Br)c(O)c(Br)c1	1													13.2267	9.83743
-0.0305637	0.1456	Train	O=C(O)c1ccc(/C=N/OCCO/N=C/c2cc(=O)[nH]c(=O)[nH]2)cc1	1													-0.700829	0.0509232
1.76553	-2.41706	Train	[NH3+]C(CC(=O)O)C(=O)O	1													-1.13232	1.01622
4.94336	-4.2767	Train	[H]/N=C(/N)NCCCC(NC(=O)C1CCCN1C(=O)CNC(=O)C1CCCN1C(=O)C1CCC[NH2+]1)C(=O)NCC(=O)N1CCCC1C(=O)N1CCCC1C(=O)NCC(=O)O	1													-1.0569	1.27919
1.76042	0.929887	Train	CC(/C=C/C(=O)C=O)NC(=O)C(Cc1ccccc1)NC(=O)OCc1ccccc1	1													6.44694	5.34213
-2.44903	-2.48074	Train	C=CC1CC1(NC(=O)C1CC(Oc2nccc3ccc(Br)cc23)CN1C(=O)C(C)NC(=O)CC)C(=O)NS(=O)(=O)C1CC1	1													13.5959	0.209583
3.7423	-1.96396	Train	CC(=O)N/C(=C\c1ccc(CC(=O)O)c(CO)c1)C(=O)NC1CCCCN(Cc2ccc(-c3ccccc3)cc2)C1=O	1													20.398	0.594891
0.175117	0.298796	Train	COC1CC/C=C/c2cccc(c2)C(C)OC(=O)C2CCCN([NH2+]2)C(=O)C(Cc2cccc(O)c2)NC(=O)C(C(C)C)NC(=O)C1C	1													11.2265	-8.20132
1.33976	0.651419	Train	CN1C(=O)NS(=O)(=O)c2ccccc21	1													-1.85888	0.838351
0.795586	-0.439418	Train	Cc1nc2c(c(=O)[nH]1)CSCC2	1													14.1153	-8.24462
4.28585	0.991865	Train	O=NC(=O)CN(CCO)S(=O)(=O)c1ccc(-c2ccccc2)cc1	1													16.219	-6.54385
-4.64039	-3.09723	Train	NC(=[NH2+])c1ccc2[nH]c(-c3ccccc3O)nc2c1	1													-1.71193	-9.80318
3.03107	1.20668	Train	NS(=O)(=O)c1ccccc1	1													-1.30834	1.03893
2.1724	-9.85099	Train	[H]/N=c1\ccn(C2OC(CO)C(O)C2OP(=O)(O)O)c(=O)[nH]1	1													12.6144	12.1676
0.632095	0.282534	Train	O=C(O)Cc1cccc(NS(=O)(=O)c2cccc(Cl)c2O)c1	1													18.774	4.06988
-5.72098	-1.42352	Train	COc1cnc(COc2ccc(F)c(F)c2)cc1-c1cc2c([nH]1)CCNC2=O	1													0.596997	0.753232
-2.85435	2.59027	Train	CC(C)C(NC(=O)OCc1ccccc1)P(=O)(O)OC(C(=O)O)c1cccc(C[NH3+])c1	1													14.6692	-3.29883
11.4269	-14.049	Train	Nc1ncnc2c1ncn2C1OC(COP(=O)(O)OP(=O)(O)OP(=O)(O)OP(=O)(O)OP(=O)(O)OCC2OC(n3cnc4c(N)ncnc43)C(O)C2O)C(O)C1O	1													0.244245	0.954894
0.8591	-0.357404	Train	CC(C)n1c(=O)n(CC2CC2)c(=O)c2cc(NC(=O)N3CCOC(C(=O)Nc4ccc(C#N)c(Cl)c4)C3)ccc21	1													8.25866	14.4524
10.7495	2.95764	Train	CCN(CC[NH3+])c1cc(C)c(OCC(=O)NC(Cc2ccccc2)C(O)C(=O)N2CSC(C)(C)C2C(=O)NC2c3ccccc3CC2O)c(C)c1	1													-7.08336	13.6274
0.892433	-0.158102	Train	CN1C(=O)CC(c2ccccc2)Nc2ccccc21	1													-2.01664	-7.58175
7.52774	7.56713	Train	CC1=C(/C=C/C(C)=C/C=C/C(C)=C/C(=O)O)C(C)(C)CCC1	1													0.111796	1.30918
-13.6992	4.6522	Train	[H]/N=N\c1ccc(/C(N)=N/[H])cc1	1													-9.0628	-7.66339
3.64258	1.76063	Train	O=C1CCCN1c1cccc(NS(=O)(=O)c2ccc(F)c(Cl)c2)c1	1													-1.81215	-7.80025
0.660006	0.223547	Train	CCC(=O)N1CCc2n[nH]c(-c3ccccc3)c2C1	1													7.01349	10.9746
0.825036	-0.0460109	Train	CC(=O)N1CCCC(C2(Cc3cccc(Cl)c3)C(=O)Nc3cc(Cl)ccc32)C1	1													-9.32964	-3.977
0.221656	-0.686485	Train	CCCCC(CN(O)C=O)C(=O)NC(C(=O)N(C)C)C(C)(C)C	1													0.20387	2.08996
2.24911	-9.67969	Train	[NH2+]=c1ccn([C@@H]2O[C@H](CO)[C@@H](O)[C@H]2O)c(=O)[nH]1	1													-0.989803	0.847196
13.4659	-2.85751	Train	OCC1OC(n2cnc3cncnc32)C(O)C1O	1													15.0051	-4.9998
1.07771	0.360733	Train	COc1cc2ncnc(N3CCCC(c4ccccc4)C3)c2cc1OCCc1ccc2ccccc2n1	1													5.60998	17.5981
-0.982476	-4.11655	Train	CC[C@@H]1C(=O)N(C)c2cnc(-c3ccc[nH]3)nc2N1C1CCCC1	1													1.82142	2.65805
-5.07609	7.39398	Train	COc1ccc(-c2oc3c(CC=C(C)C)c(O)cc(O)c3c(=O)c2OC2OC(C)C(O)C(O)C2O)cc1	1													12.9436	4.06908
-4.24529	1.52103	Train	O=C1CCCCC/C=C/CCOC(=O)c2c(O)cc(O)c(Cl)c2C1	1													0.137684	9.2093
2.05222	-10.0789	Train	O=c1ccn(C2OC(CO)C(O)C2OP(=O)(O)O)c(=O)[nH]1	1													12.6118	12.1679
2.13481	1.49521	Train	CC(=O)OCC1=C(C(=O)O)N2C(=O)C(NC(=O)Cc3cccs3)C2SC1	1													0.817321	1.14999
-12.3117	14.1428	Train	O=c1c2ncn3c2ncn1C1OC(COP(=O)(O)OP(=O)(O)OCC2=C(O)C(O)C3O2)C(O)C1O	1													-4.33137	1.19168
-5.73066	8.1823	Train	OCC(O)C(O)C(OC1OC(CO)C(OC2OC(CO)C(OC3OC(CO)C(O)C(O)C3O)C(O)C2O)C(O)C1O)C(O)CO	1													2.13706	-4.40076
-0.189826	-0.112201	Train	Cc1cccc(-c2nc(C(=O)O)c(-c3cccc(Cl)c3)n2-c2cc(Cl)ccc2C)c1	1													-10.8835	-3.27802
2.65418	-3.50933	Train	[NH3+]CCCCCC(C[SeH])C(=O)O	1													14.672	-3.30262
4.05284	-1.47926	Train	O=P(O)(O)C(F)(F)c1ccc2ccc(C(F)(F)P(=O)(O)O)cc2c1	1													13.1563	9.77907
-0.643774	8.77425	Train	Cc1cc(C(=O)O)ccc1NC(=O)C(C1CCCCC1)n1c(-c2ccc(Cl)cc2)nc2cc(F)c(F)cc21	1													16.3507	-4.72679
0.795908	-0.101116	Train	CCc1cccc2c(C3CC[NH2+]CC3)c[nH]c12	1													-5.86101	11.4164
5.18558	-1.57912	Train	CCOC(=O)CCC(CC1CCNC1=O)NC(=O)C(CC(=O)C([NH3+])C(C)C)Cc1ccc(F)cc1	1													-3.25301	11.8112
9.68899	-7.61102	Train	Cc1cnn(-c2nccc3c(=O)[nH]cnc23)c1	1													7.28564	6.79349
-6.3735	4.95572	Train	Nc1nc2c(ncn2C2OC(CO)C(O)C2OP(=O)(O)O)c(=O)[nH]1	1													-0.317555	-1.30403
-0.528098	-4.82987	Train	CC1(C)OC2COC3(CNS(N)(=O)=O)OC(C)(C)OC3C2O1	1													-1.41673	0.929178
3.75837	-8.39186	Train	CC(NC(=O)c1cc(C(=O)NC(Cc2ccccc2)C(O)C[NH2+]C2CC2)cc(N(C)S(C)(=O)=O)c1)c1ccccc1	1													-0.0427122	1.00426	1
0.110224	0.453238	Train	C=C1CC(=O)N(C)c2cc(NS(C)(=O)=O)ccc21	1													-4.3256	9.29638
3.25772	1.06066	Train	CCCCCNS(=O)(=O)c1cc(S(N)(=O)=O)ccc1C(=O)O	1													-1.52985	0.984623
1.11635	-0.391578	Train	CC(C)CC1NC(=O)CC(O)C(CC(C)C)NC(=O)C(NC(=O)C(Cc2cccc3ccccc23)Cc2cccc3ccccc23)CCC(=O)NCc2cccc(c2)CNC1=O	1													1.48871	0.522894
4.17817	-5.17175	Train	[H]/N=C(/N)NCCCC(NC(=O)C(NC(=O)C(CC(=O)O)NC(=O)C([NH3+])CCC(N)=O)C(C)O)C(=O)NC(CC(C)C)C(=O)O	1													0.00758193	1.23324
-14.6772	-2.48767	Train	NS(=O)(=O)c1nnc(NS(=O)(=O)c2ccccc2)s1	1													-2.26611	1.68829
-13.7376	4.63204	Train	[H]/N=C(\N)c1ccc(O)c(CN2CCC(NS(=O)(=O)c3cc4ncccc4s3)C2=O)c1	1													-9.07238	-7.64173
1.01522	-0.20733	Train	O=C(NCC1CCC(C(=O)O)CC1)OCc1ccccc1Cl	1													-0.158616	0.9165
0.593186	-0.0989253	Train	CO[C@H]1CCCN(C(=O)c2n[nH]c3cc(O)c(C(=O)N(C)c4ccc(N5CCOCC5)cc4)cc23)C1	1													-7.3434	7.28447
-0.0608177	7.89079	Train	CNc1c(F)c(F)c(-c2cn(C3C(O)C(CO)OC(Sc4ccc(C)cc4)C3O)nn2)c(F)c1F	1													4.7189	15.2437
5.13309	-3.3439	Train	CC[C@H](C)[C@H](NC(=O)[C@H](CCC(=O)[O-])NC(=O)[C@H](Cc1ccc(O)cc1)NC(=O)[C@H](CC(C)C)NC(=O)[C@H](Cc1c[nH]c2ccccc12)NC(=O)C[NH3+])C(=O)N[C@H](C=O)CO	1													-0.310991	1.18932
1.07591	-0.145471	Train	CC(C)C1NC(=O)C2(C)CSC(=N2)c2csc(n2)CNC(=O)CC(/C=C/CCS)NC1=O	0.763158													-2.49002	4.39969	1
2.22508	0.827822	Train	Cc1ccccc1C(=O)N1CC[NH+](Cc2ccc(F)cc2)CC1	1													-0.185472	1.35291
11.4711	-13.4885	Train	Cc1cn(C2CC(OP(=O)(O)OP(=O)(O)OCC3OC(n4cnc5c(N)ncnc54)C(O)C3OP(=O)(O)O)C(COP(=O)(O)O)O2)c(=O)[nH]c1=O	1													12.6575	12.1163
0.424117	0.236587	Train	O=C1NC(=O)C(c2ccc(Oc3ccccc3)cc2)([NH+]2CCN(c3ncccn3)CC2)C(=O)N1	1													10.806	-10.9936
-0.0231258	-0.406919	Train	O=C(COP(=O)(O)O)NO	1													-1.28745	0.729829
0.678634	0.29091	Train	Cn1c(=O)c(C(=O)NCC(=O)O)c(O)c2ccccc21	1													-7.96829	14.2065
1.46945	0.258191	Train	COc1ccc([C@@H](C)c2cc(-c3sc(C)nc3C)[nH]n2)cc1	1													-5.36591	15.9167
0.824091	-0.213635	Train	CCN1c2cc(N)ccc2-c2ccc(N)cc2C1c1ccccc1	1													-1.01112	0.615967
0.165082	0.348004	Train	COC1CC/C=C/c2cccc(c2)COC(=O)C2CCCN([NH2+]2)C(=O)C(Cc2cccc(O)c2)NC(=O)C(C(C)C)NC(=O)C1C	1													11.2274	-8.20078
0.837415	-0.196996	Train	COC(=O)/C=C/C(=O)NC(Cc1ccc(O)c(Cl)c1)C(=O)O	1													-1.34282	1.05654
2.88692	-3.78291	Train	CC(C)CC(NC(=O)C1CCCN1C(=O)C([NH3+])CCCC[NH3+])C(N)=O	1													-1.92126	16.1823
2.28761	-9.70449	Train	N=c1ccn([C@@H]2O[C@H](CNC(=O)Cc3nc4ccccc4[nH]3)[C@@H](O)[C@H]2O)c(=O)[nH]1	1													0.0663206	1.17023
2.9986	-4.51181	Train	O=C(O)CCC(O)C(=O)O	1													7.42595	6.71492
-2.12233	2.32655	Train	COC(=O)Nc1ccc(-c2ccnc(C(Cc3ccccc3)NC(=O)C3CCC(C[NH3+])CC3)c2)cc1	1													9.14848	-7.76286
1.37731	0.712721	Train	CN1N=C/C(=N\C2CC(c3ccccc3)C[NH+](C)C2)C(Br)C1=O	1													-0.128161	0.974922
0.933761	-0.250453	Train	COc1ccc(C(N)=O)c[n+]1C	1													0.723396	2.39437
-13.7361	4.6367	Train	[H]/N=C(/N)c1cccc(Cn2c(C(=O)NCc3cc(C)cc(C)c3)cc3c(C)cccc32)c1	1													15.3624	3.35385
0.663895	0.184412	Train	O=C(NO)c1ncc(-c2ccccc2Cl)o1	1													13.3994	14.8013
3.27664	-5.82386	Train	CC([NH2+]C(CCC[NH3+])C(=O)O)C(=O)O	1													-10.9101	2.64299
0.835849	-0.295733	Train	Cc1noc(C)c1C1=CN(Cc2ccccc2)C(O)=CC1	1													-1.93848	-7.62118
0.140351	-1.64278	Train	Cc1ncoc1-c1ccc(CNC(=O)C2CC(O)CN2C(=O)CC(C)(C)C)cc1	0.703125													1.11125	4.49677	1
-0.67329	-3.1237	Train	Cc1onc(-c2ccccc2Cl)c1C(=O)NCB(O)O	1													6.76587	4.76228
0.891753	-0.201535	Train	CC(=O)NC1C(O)OC(CO)C(O)C1O	1													6.76523	4.76238	0.623431
0.312172	-0.11169	Train	O=C1c2ccccc2C(=O)c2c(O)c(O)cc(O)c21	1													-0.136253	0.934809
3.92499	-6.15911	Train	[H]/N=C(/N)NCCCC(NC(=O)C(NC(=O)C(Cc1cscn1)NC(=O)CCc1ccccc1)C(C)C)C(O)c1nc2ccccc2s1	1													5.54026	-10.8982
-4.54772	7.50321	Train	C=C1C(O)C2OC3(CCC(/C=C/C(C)C4CC(C)=CC5(OC(CC(C)(O)C(=O)O)CCC5O)O4)O3)CCC2OC1C(O)CC(C)C1OC2(CCCCO2)CCC1C	1													1.33622	0.655686
2.0138	1.07394	Train	Nc1ccc2c(c1)S(=O)(=O)NC2=O	1													-2.00752	0.765715
0.844007	-0.313928	Train	O=C(CC1Sc2ccccc2NC1=O)NO	1													-0.0751663	1.62299
13.7462	10.0312	Train	O=C1CCN(C2OC(COP(=O)(O)OP(=O)(O)O)C(O)C2O)C(=O)N1	1													10.8464	-1.26216
4.16778	-4.24135	Train	CC([NH3+])C(=O)NC(CCC(=O)O)C(=O)NC(C(=O)NC(C(=O)O)C(C)C)C(C)C	1													-7.24056	3.78886
0.41647	-0.7893	Train	COc1cc(C(=O)NC(Cc2ccccc2)C(O)CN(CCc2ccc3c(c2)OCO3)C(=O)CCN2C(=O)c3ccccc3C2=O)cc(OC)c1OCc1ccccc1	1													-7.08443	13.6293
-4.62511	8.06136	Train	O=[N+]([O-])c1ccccc1OC1OC(CO)C(O)C(O)C1O	1													0.0233111	-11.8406
-0.261691	0.203551	Train	Oc1cccc(O)c1	1													-1.13882	0.601535
0.666349	0.0456109	Train	CCC1CC1(NC(=O)C1CC2CN1C(=O)C(C(C)(C)C)NC(=O)OC1CC1CCCCCc1nc3ccc(OC)cc3nc1O2)C(=O)NS(=O)(=O)C1C=C1	1													8.37457	14.5687	0.99005
4.80414	-5.75212	Train	[H]/N=C(/N)NCCCC(NC(=O)C(C)[NH3+])C(=O)NC(C(=O)NC(CCCC[N+](C)(C)C)C(=O)NC(CCC(N)=O)C(=O)NC(C(=O)NC(C)C(=O)O)C(C)O)C(C)O	1													-0.166152	0.968304
1.65615	0.591309	Train	CCS(=O)(=O)c1ccc(CC(=O)Nc2cc(-c3cccnc3OCc3cccc(C#N)c3)cs2)cc1	1													8.37699	14.5721
3.26832	0.96334	Train	NS(=O)(=O)c1ccc(C(=O)O)c(S(=O)(=O)NCCc2ccccc2)c1	1													-1.45442	0.94872
-2.22413	-5.15564	Train	COc1cccc(C(=O)NC2C(NC(C)=O)OC(CO)C(OC3OC(CO)C(O)C(O)C3O)C2O)c1	1													4.6872	15.2804
2.89562	0.0591591	Train	Nc1ncc(-c2ccc(CCO)cc2)nc1C(=O)Nc1cnccc1N1CCOCC1	1													7.71975	-9.82228
0.759563	0.0693471	Train	CN(C)S(=O)(=O)c1cc(NC(=O)CN2C(=O)NC3(CCCc4ccccc43)C2=O)ccc1Cl	1													-12.1718	8.09583
0.826857	-0.267547	Train	O=C(O)CSc1nnc(-c2sc3ccccc3c2Cl)n1-c1ccccc1	1													8.67672	17.7035
0.712158	3.51453	Train	O=C(O)c1ccc2c(c1)N(CC1CCC1)CC1(CCc3cc(Cl)ccc31)CO2	1													1.75013	12.0032
0.69116	0.0828471	Train	O=C1NC(=O)C(c2cccc(Cl)c2)=C1Nc1ccc(O)c(Cl)c1	1													-2.05304	-7.5482
0.969968	-0.0524763	Train	COc1c(O)cc2oc3cc4c(c(O)c3c(=O)c2c1CCC(C)C)CCC(C)(C)O4	1													11.8664	18.4268
-5.56196	8.28901	Train	COC1OC(CO)C(OC2OC(CO)C(SC3OC(CO)C(SC4OC(CO)C(O)C(O)C4O)C(O)C3O)C(O)C2O)C(O)C1O	1													-11.0876	-1.13692
1.83913	-0.893814	Train	O=C(O)CC(O)(CC(=O)O)C(=O)O	1													-0.978992	-12.9332
9.32389	10.3794	Train	O=C(NCCS(=O)(=O)c1ccccc1)c1nc(C2CCCN2C(=O)CSc2ccccc2Cl)[nH]c(=O)c1O	1													10.7438	4.45408
2.48628	-0.479358	Train	[NH3+]CCc1ccccc1	1													-8.311	-7.5096
2.38767	-1.63384	Train	Cc1cc2c(cc1C)N(CC(O)C(O)C(O)COP(=O)(O)O)c1[nH]c(=O)[nH]c(=O)c1N2	1													3.52294	-10.3686
0.670305	-0.524652	Train	Nc1nc2c3ccccc3nc(Cc3cc(O)cc(O)c3)n2n1	1													-7.40912	6.93678
0.973672	-0.354387	Train	O=CC1C=NC(C(=O)O)=CSC1c1cn2c(n1)COCC2	1													-4.63768	-11.8048
0.691802	-0.00704886	Train	CNc1nc2ccc(-c3c(C)ccc(C(=O)c4c(-c5ccccc5)n(C)n(-c5ccccc5)c4=O)c3N)cc2s1	0.694444													-1.50239	-0.195165	1
0.0733489	0.225527	Train	CC1(C)CC(=O)Nc2cc(NC(=O)c3cc(-c4ccc5nc(N)ncc5c4)ccc3F)ccc21	1													15.6203	0.588583
3.32018	-5.96437	Train	[H]/N=C(/N)NCCCC([NH2+]C(C)C(=O)O)C(=O)O	1													-10.9102	2.64287
0.256084	-0.0108213	Train	COc1cc(-c2nc(C)nc3[nH]c(C)c(C#N)c23)c(Cl)cc1Cl	1													-7.12892	7.09083
3.06643	-2.11811	Train	[NH3+]CCc1cnc[nH]1	1													-1.23362	0.843908
0.752817	0.0421128	Train	CC(C)Nc1ccc2cnn(-c3cncc(-n4ccc(CC(=O)O)c4)n3)c2c1	1													-1.47698	0.577693	0.991018
-2.80028	2.53435	Train	CC(C)C(NS(=O)(=O)CCCc1ccccc1)P(=O)(O)CC(C(=O)O)c1cccc(C[NH3+])c1	1													14.6768	-3.30917
0.734755	-0.312954	Train	O=C1CNC(=O)N1	0.37931													-1.15168	0.62773	1
2.45421	1.16065	Train	COc1ccc(S(=O)(=O)NC(C)C(=O)O)cc1	1													2.87266	13.9039
4.77305	-5.7169	Train	[H]/N=C(/N)NCCCC(NC(=O)C(C)NC(=O)C(NC(=O)C([NH3+])CCC(N)=O)C(C)O)C(=O)NC(CCCC[N+](C)(C)C)C(=O)NC(C=O)CO	1													0.265054	1.02857
1.56841	-0.576632	Train	O=C(CC(c1ccccc1)c1ccccc1)Nc1nc2ccccc2s1	1													-0.0774405	1.47114
0.917372	-0.22029	Train	Cc1ccc(NC(=O)c2ccc(C[NH+]3CC[NH+](C)CC3)cc2)cc1Nc1nccc(-c2cccnc2)n1	1													-8.91616	12.816	1
-2.47913	5.14288	Train	OC1C[NH2+]CCC1OC1OCC(O)C(O)C1O	1													-0.939585	-0.87136
1.00643	-0.0414117	Train	O=C(O)c1cn(CB(O)OP(=O)(O)O)nn1	1													-2.01605	-0.0752642
3.71809	-8.27155	Train	O=P(O)(O)OCC(O)C1OC(O)(CO)C(O)C1O	1													0.221181	1.07892
-5.02886	8.20215	Train	OCC1OC(OCC2OC([NH2+]O)C(O)C2O)C(O)C1O	1													-0.211711	1.5582
0.300903	0.0520911	Train	CCCNC(=O)Nc1cccc(C)n1	0.344828													-7.1432	7.216	1
-5.8288	8.17393	Train	OCC1OC(OC2C(CO)OC(OC3C(CO)OC(O)C(O)C3O)C(O)C2O)C(O)C(O)C1O	1													-0.328453	1.33496
2.78731	-4.35286	Train	C[NH+](C)CCCCC([NH3+])C(=O)O	1													-1.28568	0.848552
4.52121	-4.32348	Train	CC(O)C(NC(=O)C1CCCN1C(=O)C([NH3+])COP(=O)(O)O)C(=O)NC(Cc1ccccc1)C(=O)O	1													4.78146	12.1433
-0.0463053	0.440313	Train	O=C(c1ccc(Oc2ccccc2)cc1Cl)c1c[nH]c2ncnc(N[C@@H]3CC[C@@H](CO)OC3)c12	1													19.0472	-5.06893
-2.29623	4.93318	Train	OC1COC(OC2COC(OC3COC(OC4COC(OC5COC(O)C(O)C5O)C(O)C4O)C(O)C3O)C(O)C2O)C(O)C1O	1													0.0758508	1.36949
-5.34227	8.02515	Train	COC1OC(CO)C(SC2OC(CO)C(SC3OC(CO)C(SC4OC(CO)C(SC5OC(CO)C(O)C(O)C5O)C(O)C4O)C(O)C3O)C(O)C2O)C(O)C1O	1													-11.1043	-1.13448
0.654116	-0.237417	Train	[H]/N=C1/NC(C)(C(C)C)CC(=O)N1Cc1cccc(N2CC(c3ccccc3)CC2=O)c1	1													0.341686	16.7037
-5.83346	8.21594	Train	OCC1OC(OC2C(CO)OC(O)C(O)C2O)C(O)C(O)C1O	1													-0.228521	1.11056
2.03426	-2.11024	Train	CCn1ccn(C(=O)NC(C(=O)NCB(O)O)c2ccc(O)cc2)c(=O)c1=O	1													-4.63774	-11.805
0.914104	-0.304649	Train	[NH3+]C1CCC(O)CC1	0.411765													18.7616	4.0542	1
0.678448	-0.219233	Train	CC1(C)CCC(C)(C)c2cc(/C(=N/O)c3ccc4cc(C(=O)O)ccc4c3)ccc21	0.75													-8.39706	-7.54825	1
2.43074	-3.40962	Train	CSc1ccccc1C1CCCN1C(=O)CNC(=O)NCc1ccc(N)cc1	0.745763													0.038324	0.770052	1
3.71392	9.79878	Train	Nc1ncnc2c1ncn2C1OC2COP(=O)(O)OC3C(COP(=O)(O)OC2C1O)OC(n1cnc2c(N)ncnc21)C3O	1													-0.724674	1.12188	0.983333
3.98898	-5.79235	Train	[H]/N=C(/N)NCCCC(C=O)NC(=O)C(CC(C)C)NC(=O)C([NH3+])CC(C)C	1													-1.12999	0.831068
4.13535	-3.28799	Train	CC(=O)NC(Cc1ccc(OP(=O)(O)O)cc1)C(=O)NC1(C(=O)NC(CC(N)=O)C(N)=O)CC1	1													-3.72908	16.5402
0.909785	-0.146682	Train	CNc1nc2cc3c(=O)[nH]c(=[NH2+])[nH]c3c(CCO)c2[nH]1	0.529412													6.06881	17.9164	1
0.932715	-0.147791	Train	CN1CC(C(=O)NCCCNC(=O)c2ccc(F)cc2)CCC1=O	1													-2.48727	4.39591
1.74848	2.91659	Train	CCc1sc2ncnc(OC(Cc3ccccc3)C(=O)O)c2c1-c1cc(N2CC[NH+](C)CC2)c(O)c(Cl)c1C	1													1.75091	11.9814
0.669313	-0.0626102	Train	COc1cc(Br)cc2cc(C(=O)O)oc12	1													15.5622	-0.947432
0.917574	-0.379703	Train	Cc1c(Cl)cccc1NC(=O)CCCn1nc(C)c2c(C)n(-c3ccccc3)nc2c1=O	1													8.39419	12.1151
4.3182	-5.17367	Train	[H]/N=C(/N)NCCCC(NC(=O)C(C)[NH3+])C(=O)NC(C(=O)NC(CCCC[NH3+])C(=O)NC(CCC(N)=O)C(=O)NC(C(=O)NC(C)C(=O)NC(C)C(=O)O)C(C)O)C(C)O	1													2.05947	0.363298
2.22502	3.67648	Train	[NH2+]=c1[nH]c(=O)c2nc(CNc3ccc(C(=O)N[C@@H](CCC(=O)[O-])C(=O)[O-])cc3)cnc2[nH]1	1													-0.861421	0.103928
0.949842	-0.324231	Train	OC[NH+](O)CCCc1ccccc1	1													18.7835	4.06937	1
-5.04816	8.20113	Train	OCC1OC(OCC2OC(OC3(CO)OC(CO)C(O)C3O)C(O)C(O)C2O)C(O)C(O)C1O	1													-0.470275	1.00754
-8.04833	-0.643435	Train	CCc1c(C(=O)Nc2cc(S(=O)(=O)N(CC)CC)c(C)cc2O)[nH]c(C)c1C(C)=O	1													-2.25011	-8.06401
-13.6852	4.66495	Train	[H]/N=C(\N)c1ccccc1	1													-9.09652	-7.67045
2.36304	-3.32741	Train	[NH3+]CCC[NH2+]CCCC[NH2+]CCC[NH3+]	1													-1.02968	0.475532
1.44831	0.728574	Train	CNC(=O)c1ccccc1OC1CCOCC1	1													18.1817	-0.265367
0.159704	-0.446586	Train	NS(=O)(=O)c1ccc2oc(NC(=O)c3ccccc3)nc2c1	1													-1.47733	0.919448
4.05818	-4.24916	Train	CC([NH3+])C(=O)NC(C(=O)NC(C)C(=O)NC(C)C(=O)O)C(C)O	1													2.09017	2.39052
4.39815	-2.58188	Train	CCC(C)C(BO)NC(=O)C(C)NC(=O)OCc1ccccc1	1													-12.6117	-0.459308
-5.27066	8.47904	Train	OCC1OC(SC2OC(CO)C(O)C(O)C2O)C(O)C(O)C1O	1													4.69671	15.2727
-4.98926	8.19439	Train	OCC1OC(O)C(O)C1O	1													-0.321132	1.2446
-8.53687	9.31056	Train	CC(C)Cn1c(=O)n(C)c(=O)c2[nH]cnc21	1													-2.21709	-12.8865
0.321795	0.47192	Train	O=C(c1ccc(O)cc1)N1CCOCC1	1													-7.13307	7.19213
1.67956	-0.492064	Train	Oc1ccc(-c2nc(-c3ccncc3)c(-c3ccc(F)cc3)[nH]2)cc1	1													-1.99675	-7.6091
7.41159	5.38457	Train	NC(=O)c1ccc2nc(N)sc2c1	1													-6.06666	-10.6461
-3.32419	1.83887	Train	COC(C(=O)NC1Cc2ccccc2C1)C(O)C(O)C(O)/C=C/C(C)(C)C	1													-5.31967	0.428064
4.40411	3.24643	Train	NC(=[NH2+])c1ccc2[nH]c(-c3cccc(-c4ccccc4)c3O)cc2c1	1													4.52158	10.5558
-0.0599736	7.89073	Train	Cc1ccc(SC2OC(CO)C(O)C(n3cc(-c4c(F)c(F)c(N)c(F)c4F)nn3)C2O)cc1	1													4.71567	15.2483
0.920409	-0.261195	Train	Cn1ccc2cc[nH]c2c1=O	1													-6.06697	-10.646
4.1076	-0.38433	Train	O=C(O)C(=O)N(c1ccccc1C(=O)O)c1cccc2ccccc12	1													13.2004	9.81996
0.474006	4.06259	Train	COc1ccccc1-c1ccc(C(=O)O)o1	1													13.3538	14.8109
1.43952	-0.240179	Train	O=c1ccn(C2CC(O)C(COP(=O)(O)NP(=O)(O)OP(=O)(O)O)O2)c(=O)[nH]1	1													13.1793	9.80041	0.825
-5.06886	-3.48333	Train	NC(=[NH2+])c1ccc2[nH]c(-c3cc(CC[NH3+])cc(-c4ccccc4)c3O)nc2c1	1													-1.72526	-9.8208
1.31268	-8.26089	Train	N#Cc1ccc(CSc2nc3[nH]c(=[NH2+])[nH]c(=O)c3[nH]2)c(F)c1	1													-9.11911	4.29329
0.876973	-0.321679	Train	CC1c2cccc(C(N)=O)c2C(=O)N1C1CC[NH+](C2CCCCC2)CC1	1													6.96501	-1.57391
6.06472	6.44279	Train	C[N+](C)(C)CC(=O)O	1													-0.0980854	-0.377884
-1.6375	11.8809	Train	O=C(O)C(=O)Nc1sc2c(c1C(=O)O)CCOC2	1													13.0225	9.62603
0.109227	0.565597	Train	Oc1cccc2cccnc12	1													20.8423	7.10782
4.23634	-4.96904	Train	CCC(NC(=O)C(C)NC(=O)C(NC(=O)C(C)NC(=O)C(C)NC(=O)C(NC(=O)C(CCC[NH3+])NC(=O)C(C)[NH3+])C(C)O)C(C)O)C(=O)O	1													2.06576	0.365057
3.91829	-4.00251	Train	CC(C)CC(NC(=O)C(Cc1ccccc1)NC(=O)C(NC(=O)C(Cc1ccccc1)NC(=O)C([NH3+])CC(=O)O)C(C)O)C(=O)O	1													0.0146249	1.38943
3.02563	-4.41144	Train	C[NH2+]CCCCC([NH3+])C(=O)O	1													-1.27814	0.81924
3.88855	-4.63446	Train	CCCC(NC(=O)C([NH3+])CO)C(=O)NC(CCSC)C(=O)NC(C)C(=O)NC(CCC(=O)O)C(=O)NC(C(=O)NC(CC(=O)O)C(=O)O)C(C)C	1													-1.29804	0.934313
-0.877694	-0.243016	Train	Nc1nc2ccccc2[nH]1	1													-8.3979	-7.54315
2.98811	-4.50674	Train	CCC([NH3+])[NH2+]CCCC([NH3+])C(=O)O	1													0.934302	6.31664
-10.5826	7.58373	Train	CC(C)CC(NP(=O)(O)CNC(=O)OCc1ccccc1)C(=O)NC(CCC[NH3+])C(=O)O	1													10.2556	6.7138
-0.645579	8.77731	Train	O=C(NC1CCCCC1)C(C1CCCCC1)n1c(-c2ccc(-n3cccn3)nc2)nc2cc(F)c(F)cc21	1													16.3571	-4.72086
-1.53678	2.37863	Train	COC1C[NH2+]CC(OCC2CCC(F)(F)CC2)C1Nc1ncc(-c2cncc(C)c2)c2cc(C)c(=O)[nH]c12	1													-2.04485	-7.5832
0.873155	-0.418686	Train	Nc1nc2ccccc2nc1N1CCCC1	1													11.9178	18.3742
1.59421	-1.05729	Train	COc1nccnc1CC(C)C	1													-1.44644	0.626815
0.969491	0.119106	Train	Cn1c(=O)n(C2CC[NH+](CCCn3nc(-c4ccc(Cl)c(CNC(=O)c5ccccc5)c4)ccc3=O)CC2)c2cc(Cl)ccc21	1													13.4002	1.57822
-2.4809	5.14633	Train	OC1C[NH2+]CC(OC2OCC(O)C(O)C2O)C1O	1													-0.971352	-0.856975
0.737066	-0.33128	Train	[H]/N=C(/N)C1(c2cc(Cl)cc(-c3ccc(C(C)(C)O)cc3)c2)CCC1	1													-0.0629155	1.0236
0.952284	-0.0166586	Train	C/C(=C/C(O)Cc1ccc(Br)cc1)C(=O)O	1													0.407059	0.648851
2.32239	-9.67855	Train	O=c1ccn(C2OC(C[NH+]3CCCCC3)C(O)C2O)c(=O)[nH]1	1													12.6047	12.1742
5.59032	-4.43516	Train	CC(CS)C(=O)N1CCCC1C(=O)O	1													7.36892	8.82371
0.648562	-3.48379	Train	O=C(O)COc1c(C(=O)O)sc(-c2cccc(NC3CCCCC3)c2)c1Br	1													13.2152	9.84275
1.19275	-0.0640577	Train	NS(=O)(=O)c1ccccc1F	1													-1.57497	0.584332
0.83045	-0.0694304	Train	Cc1onc(-c2ccc(O)cc2O)c1-c1ccccc1	1													-7.15296	7.20739
0.699639	-0.24451	Train	O=C1NCc2ccc3c(-c4ccccc4)c[nH]c3c21	1													1.55865	1.93406
2.75338	-0.247314	Train	CC(C)CCC(=O)NC(Cc1ccc(NC(=O)CCc2ccc(Cl)cc2)cc1)C(=O)N1CCC(C)CC1	1													8.33281	14.5291
2.5281	-0.571491	Train	O=C([O-])CCc1c[nH]c2ccccc12	0.575													9.59445	12.3689	1
0.516755	1.15714	Train	COC(=O)C(CC(C)C)NC(=O)C(C)NC(=O)C(O)C([NH3+])c1ccc(C)cc1	1													13.3604	14.8436
-0.429372	2.78314	Train	Cc1noc(C)c1-c1cc(NS(=O)(=O)c2ccccc2)cc(C(=O)O)c1	1													-12.1864	8.11573
1.16727	0.530165	Train	CSc1nc(C)nc(N)n1	1													-7.12172	7.20593
4.45909	-5.43568	Train	[H]/N=C(/N)NCCCC(NC(=O)C(C)[NH3+])C(=O)NC(C(=O)NC(CCCC[NH+](C)C)C(=O)NC(CCC(N)=O)C(=O)NC(C(=O)O)C(C)O)C(C)O	1													6.42282	12.6297
-0.727492	0.350981	Train	Oc1cccc(-c2nnc(NCc3c(F)cccc3Cl)[nH]2)c1	1													2.08515	-9.2559
-7.78844	7.31713	Train	COc1cc(OC)c2c(=O)[nH]c(-c3cc(C)c(O)c(C)c3)nc2c1	1													-1.99945	-7.60834
-2.55907	1.9628	Train	[NH3+]Cc1ccc2sc([B-]([OH2+])([OH2+])[OH2+])cc2c1	1													11.3278	2.78888
1.09045	1.30843	Train	Cc1cc(C)c(C2C(C(=O)c3cccs3)=C(O)C(=O)N2c2ccc(CC(=O)O)cc2)cc1C	1													2.74796	-12.1757
1.33225	2.11669	Train	CCS(=O)(=O)c1ccc(CC(=O)Nc2ccc(-c3ccc(CC(C)C)c(C#N)c3)c(C(F)(F)F)c2)cc1	1													8.40742	14.5948
0.591396	0.0651298	Train	O=C(NO)c1ccc(-c2csc3c2OC([NH+]2CCOCC2)CC3=O)cc1	1													-2.00772	-7.5172
1.4404	0.809459	Train	NC(=O)Cn1cnc2c(Br)c(Br)c(Br)c(Br)c21	1													11.7399	6.20146
-3.16489	8.6692	Train	COC1OC(C(=O)O)C(OC2OC(CO)C(O)C(OS(=O)(=O)O)C2NS(=O)(=O)O)C(O)C1OS(=O)(=O)O	1													0.983478	0.794098
-5.81133	8.19097	Train	[NH3+]C1C[NH2+]C(CO)C(O)C1OC1OC(CO)C(O)C(O)C1O	1													8.65565	-1.00367
0.834035	-0.215518	Train	O=C(O)c1cccc(N2C(=O)C(O)=C(C(=O)c3cccc(C(F)(F)F)c3)C2c2cccc(C(F)(F)F)c2)c1	1													2.74798	-12.1758
1.01728	0.144561	Train	C=CCNC(=O)C(NC(=O)C(O)(CCC[NH+](Cc1ccc(Br)cc1)NC(=O)C(NC(=O)OC)C(C)(C)C)Cc1ccccc1)C(C)(C)C	0.697368													18.1818	-0.263527	1
5.2658	-2.87247	Train	Cc1cccc(C=NNC(=O)[C@@H]([NH3+])Cc2c[nH]c3ccccc23)c1	1													-5.76379	3.87427
10.7463	2.95534	Train	CSCC(NC(=O)Cc1ccc(O)cc1)C(=O)NC(Cc1ccccc1)C(O)C(=O)N1CSC(C)(C)C1C(=O)NC1c2ccccc2CC1O	1													-7.084	13.6286
5.32816	-3.15115	Train	CC(C)C[C@H](NC(=O)[C@H](CC(N)=O)NC(=O)[C@@H](NC(=O)[C@H](CCC(=O)[O-])NC(=O)[C@H](CC(=O)[O-])NC(=O)[C@H](Cc1c[nH]c2ccccc12)NC(=O)[C@H](C)NC(=O)[C@@H]1CCC[NH2+]1)[C@@H](C)O)C(=O)[O-]	1													0.357802	1.26052
5.2487	-2.87742	Train	O=C(NC1=CCc2[nH]c(Cc3c[nH]c4ccccc34)nc2C1)[C@@H]1CCC[NH2+]1	1													-1.18869	13.2439
-2.19842	-5.21708	Train	COc1c(F)c(F)c(C(=O)NC2C(O)C(CO)OC(OC3C(CO)OC(O)C(NC(C)=O)C3O)C2O)c(F)c1F	1													4.69266	15.2752
3.90629	-6.13076	Train	[H]/N=C(/N)NCCCC([NH3+])C(=O)O	1													-7.96305	10.2025
0.983361	-0.263709	Train	C[NH+](C)Cc1cc(I)cc(I)c1O	1													-5.83512	11.4275
2.57461	0.304969	Train	O=C(O)c1cc(I)c(-n2cccc2)c(I)c1O	1													-5.8918	11.3837
-1.92998	1.5958	Train	Cn1cnc2c(NCc3ccccc3)nc(NCCO)nc21	1													15.0281	13.3615
13.4775	-2.84753	Train	COCCCC1OC(n2c(NCc3ccc(Cl)cc3)nc3c(N)ncnc32)C(O)C1O	1													1.03849	1.20438
0.684623	0.293445	Train	O=C(O)Cc1nc2ccccc2s1	1													5.25253	12.6925
-5.68269	8.18877	Train	[NH3+]C1C(OC2C(CO)OC(OC3C(CO)OC(OC4C(CO)OC(OC5C(CO)OC(O)C([NH3+])C5O)C([NH3+])C4O)C([NH3+])C3O)C([NH3+])C2O)OC(CO)C(O)C1O	1													0.037793	1.20849
0.89788	-0.150545	Train	Nc1ccc2c(c1)C(=O)N(C1CC(=O)NC1=O)C2=O	1													-10.9037	6.94851
2.73511	-3.63224	Train	CC(C)c1ccc(NC(=O)C2CCCN2C(=O)C(CCCC[NH3+])NC(=O)C(F)(F)F)cc1	1													-12.6116	-0.459231
3.26934	-1.62389	Train	CC(=O)NC(Cc1ccc(OCC(=O)O)c(P(=O)(O)O)c1)C(=O)NC(C)c1ccc(OCC2CCCCC2)c(C(N)=O)c1	1													0.814995	0.642378
-0.432036	0.903283	Train	CNC(=O)c1cc(Cl)ccn1	1													18.1813	-0.265554
0.0657456	1.52381	Train	CC[NH2+]C1CC(C)S(=O)(=O)c2sc(S(N)(=O)=O)cc21	1													16.7912	0.570949	1
3.31704	-4.19218	Train	CC(NC(=O)C(CCCCNC(=O)CNC(=O)CNC(=O)CNC(=O)CNC(=O)C[NH3+])NC(=O)CCC([NH3+])C(N)=O)C(=O)O	1													-0.185355	1.17534
1.01985	-0.331037	Train	O=P(O)(O)OC1C(O)C(OP(=O)(O)O)C(OP(=O)(O)O)C(OP(=O)(O)O)C1O	1													-8.2976	-7.51628	0.8125
-2.40107	2.36099	Train	[NH3+]Cc1cccc(-n2cccc2)c1	1													-8.28926	-7.51024
-1.53329	2.36696	Train	Cc1cncc(-c2cnc(NC3CC4CCC([NH2+]4)C3CCC3CCC(F)(F)CC3)c3[nH]c(=O)c(C)cc23)c1	1													-2.04407	-7.56741
0.978448	8.10801	Train	COc1c(O)cc2oc(-c3ccc(O)cc3)cc(=O)c2c1O	1													15.5722	-0.955339
1.8976	13.8767	Train	CC1(C)SC2CSC(CS)[NH+]2C1C(=O)O	1													-0.447091	12.6238
2.33908	-0.0024101	Train	CC(=O)NCCCCCCNC(C)=O	1													12.2334	-1.85453
1.71427	1.68499	Train	Cn1ccc2c(S(=O)(=O)N(CC(F)(F)F)c3ccc4c(c3)CCCN4C(=O)c3cccs3)cccc21	1													8.31884	14.5129
0.745789	-0.0658009	Train	C[AsH](C)(C)CCO	1													1.1593	0.084406
0.104562	0.0815481	Train	CC(=O)C(C)O	1													0.0710978	0.721887
11.4225	-14.0357	Train	Nc1ncnc2c1ncn2C1OC(COP(=O)(O)OP(=O)(O)OC2OC(C(O)CO)C(O)C(O)C2F)C(O)C1O	1													-0.0969874	1.26755
1.31764	-8.26482	Train	N#Cc1ccc(CSc2nc3[nH]c(=[NH2+])[nH]c(=O)c3[nH]2)cc1	1													3.32088	19.9346
-0.383786	0.461279	Train	O=C(O)c1ccc(-c2ccc(F)cc2)cc1	1													4.86917	-13.1896
0.842571	-0.205829	Train	CC1C(=O)OC2=C1C=COC2	1													0.00783675	1.30077
10.9471	0.196413	Train	CC(=O)NC1C(O)CC(O)(C(=O)O)OC1C(O)C(O)CO	1													-1.02168	2.46283
-0.42553	2.78629	Train	Cc1noc(C)c1-c1cc(O)cc(C[NH+]2CCC(F)(F)CC2)c1	1													-1.89161	-7.62634
5.30268	-3.14434	Train	CC(=O)NCC(=O)NCC(=O)N[C@@H](CCC(=O)[O-])C(=O)N[C@@H](C)C(=O)N[C@@H](CC(C)C)C(=O)N[C@@H](C)C(=O)N[C@@H](Cc1c[nH]c2ccccc12)C(N)=O	1													1.06463	0.968039
4.12143	-4.06954	Train	CCC(C)C(NC(=O)C(C)NC(=O)C([NH3+])CC(C)C)C(=O)NC(Cc1ccc(O)cc1)C(=O)NC(CO)CO	1													0.886692	0.814611
5.25408	-4.01284	Train	CC(C)CC(NC(=O)C1CCCN1C(=O)C(C)NC(=O)C(C)[NH3+])B(O)O	1													4.50886	9.10656
5.2939	-2.91299	Train	NC(=[NH2+])NCCC[C@@H]1NC(=O)[C@H](CO)NC(=O)[C@@H]([NH3+])CCCCNC(=O)CC[C@@H](C(=O)[O-])NC(=O)[C@H](CC(=O)[O-])NC(=O)[C@H](Cc2c[nH]c3ccccc23)NC1=O	1													-1.20861	0.969499
-14.8001	-7.4536	Train	Nc1ncnc2c1ncn2C1OC(CSCCC([NH3+])C(=O)O)C(O)C1O	1													-5.34689	15.8982
-14.8015	-7.4552	Train	Nc1ncnc2c1ncn2C1OC(CSCCC([NH3+])C(=O)O)C(O)C1O	1													-0.11798	1.31864
2.51939	-0.51949	Train	Cc1[nH]c2cc(Cl)cc(Cl)c2c1CC[NH3+]	1													-1.17336	13.2517
2.4945	-0.490812	Train	None	0.891017													-8.3316	-7.52161	1
-0.279516	0.5373	Train	COc1ccc(C(=O)O)cc1	1													9.76564	13.6989
1.13231	-0.136997	Train	CCNC(=O)c1nc(C2CCCN2C(C)=O)[nH]c(=O)c1O	0.558824													-5.76273	3.86949	1
0.729722	3.60296	Train	O=C1NS(=O)(=O)CCOCCCCCCN2CC3(CCc4cc(Cl)ccc43)COc3ccc1cc32	1													1.75098	12.0045
6.95871	0.698419	Train	CCCCC/C=C/CC1C(=O)C=CC1C/C=C/CCCC(=O)O	1													5.38574	-9.25062
6.20845	-3.23557	Train	[NH3+][C@H](Cc1c[nH]cn1)C(=O)[O-]	1													-1.45741	0.837153
-4.66496	-3.12124	Train	Cc1cc(Br)c(O)c(-c2nc3cc(C(N)=[NH2+])ccc3[nH]2)c1	1													-1.71144	-9.80283
4.41249	-4.86994	Train	[H]/N=C(/N)NCCCC(NC(=O)C(CCCC[NH3+])NC(=O)C1CCCN1C(=O)C([NH3+])CO)C(=O)NC(C(=O)NC(C)C(=O)O)C(C)CC	1													0.646763	0.73212
1.13264	0.0489555	Train	Cc1cccn(O)c1=S	1													-1.45497	0.605894
4.52998	-4.4934	Train	[H]/N=C(/N)NCCCC([NH3+])C(=O)NC(CC(C)C)C(=O)N1CCCC1C(=O)NC(C(=O)NC(CO)C(=O)NC(C(=O)NC(C(=O)O)C(C)CC)C(C)CC)C(C)O	1													-3.62059	5.33923
3.14746	-8.72377	Train	CC(C)([NH3+])C(NC(=O)c1ccc(C#CC#CC2CC2CO)cc1)C(=O)NO	0.649123													12.6297	12.1462	0.983389
5.35183	-3.08164	Train	CC(C)C[C@H](NC(=O)[C@H](CCC(=O)[O-])NC(=O)[C@H](CCC(=O)[O-])NC(=O)[C@@H]([NH3+])Cc1c[nH]c2ccccc12)C(=O)[O-]	1													-0.273188	1.06673
0.286309	0.865333	Train	CO/N=C(\C(=O)NCB(O)O)c1csc(N)n1	1													6.76607	4.76251
0.556205	2.30762	Train	Cc1nc2cc(OCc3ccc4ccccc4n3)ccc2s1	1													6.06122	17.9073
1.03044	-0.292685	Train	Cn1cnc(S(=O)(=O)N(Cc2ccc(-c3cccc(S(C)(=O)=O)c3)cc2)Cc2c(F)cccc2Cl)c1	1													-1.25932	8.1123
4.93143	-4.22384	Train	O=C(O)CCC(NC(=O)C1CCCN1C(=O)CNC(=O)C1CCC[NH2+]1)C(=O)NCC(=O)N1CCCC1C(=O)N1CCCC1C(=O)NCC(=O)O	1													-1.12134	1.26117
1.40046	-0.529948	Train	COc1cc2ncnc(N3CCOCC3)c2cc1OCCNc1nc2ccccc2s1	1													6.04054	17.8939
5.11684	-0.456433	Train	CCCCCC(C[N+](=O)C=O)C(=O)NCNC(=O)c1cc2cccc(OC)c2o1	1													-1.32632	0.0919836
5.58938	-3.24514	Train	CC(C)[C@H](NC(=O)[C@H](Cc1c[nH]c2ccccc12)NC(=O)[C@H](Cc1c[nH]cn1)NC(=O)[C@@H]([NH3+])CCCC[NH3+])C(=O)N[C@@H](Cc1ccc(O)cc1)C(=O)N[C@@H](Cc1ccc(O)cc1)C(=O)O	1													0.270528	1.27785
-6.57442	5.15239	Train	Nc1ncnc2c1ncn2C1OC(COP(=O)(O)OP(=O)(O)NP(=O)(O)O)C(O)C1O	1													-0.302999	1.19221
1.87618	3.52131	Train	[NH2+]=c1[nH]c(=O)c2ncc(C(=O)N[C@@H](CO)C(=O)N[C@@H](Cc3c[nH]c4ccccc34)C(=O)[O-])nc2[nH]1	1													9.59209	12.3718
-0.55055	3.97159	Train	O=C(/C=C/c1ccc(O)c(O)c1)NCCc1ccc(O)cc1	1													0.0111707	1.15715
0.415394	-0.439344	Train	O=C1c2ccccc2C(=O)c2cc(S(=O)(=O)O)ccc21	1													2.29266	9.42226
1.12926	-0.122959	Train	CC12C=CC(=O)C=C1CCC1C2C(=O)CC2(C)C1CCC2(O)C(O)C=O	1													0.159769	1.25621
2.99775	-4.50872	Train	O=C(O)CCC(O)C(=O)O	1													7.43435	6.70584
0.821929	0.637004	Train	CCc1nc(N)nc(N)c1-c1ccc2c(c1)N(CCNC(C)=O)C(=O)C(C)(C)O2	1													0.352815	16.7204
3.70936	1.81704	Train	O=C1CCCN1c1cccc(NS(=O)(=O)c2cccc(Br)c2)c1	1													-1.82435	-7.82598
-0.112079	10.8713	Train	COc1cc2c(cc1OS(N)(=O)=O)CCC1C2CCC2(C)C(O)CCC12	1													-2.4586	-0.212009
4.18653	2.53348	Train	NC(=[NH2+])NC(=O)c1nc(-c2ccco2)c(N2CCCCCC2)nc1N	1													4.37544	10.6637
1.36548	2.44504	Train	O=c1[nH]c(-c2cccc(NS(=O)(=O)c3cccs3)c2)cs1	1													-2.04442	-7.55773
0.779474	-0.247169	Train	O=C(O)c1cccc(N2C(=O)C(O)=C(C(=O)c3ccc(Cl)s3)C2c2cc(Cl)c3c(c2)OCO3)c1	1													2.74802	-12.1758
-0.366664	0.439029	Train	Oc1ccccc1	1													1.10563	4.49807
1.0012	-0.214654	Train	CC(N)=C(c1ccc(S(=O)(=O)[O-])cc1)c1ccc(C(=C(C)N)c2ccc(S(=O)(=O)[O-])cc2)[nH]1	1													0.0178898	-0.368229
4.13249	-5.17298	Train	[H]/N=C(\N)NCCSC(CC(=O)O)C(=O)O	1													0.355296	0.405607	0.597911
4.79399	-5.73816	Train	[H]/N=C(/N)NCCCC(NC(=O)C(C)NC(=O)C(NC(=O)C([NH3+])CCC(N)=O)C(C)O)C(=O)NC(CCCC[N+](C)(C)C)C(=O)NC(CO)C(=O)O	1													0.416827	1.14937
1.2409	0.835276	Train	CC(=O)NCCCCn1c2c(c3ccccc31)C(=O)NCC2	1													-2.06472	-7.52122
5.35846	-2.73282	Train	[NH3+]CCc1c[nH]c2ccc(O)cc12	1													0.0236011	1.16672
1.28498	0.192286	Train	Nc1nc(Cl)cc(-c2cc(OCC[NH+]3CCOCC3)c(Cl)cc2Cl)n1	1													-7.14931	7.19058
3.00717	-4.4819	Train	NC(=O)CCC([NH3+])C(=O)O	1													-0.883837	0.998903
2.99156	-4.52439	Train	[NH3+]C(CCC(=O)O)C(=O)O	1													-7.77043	0.851227
5.31036	-2.92103	Train	[NH3+][C@@H](Cc1c[nH]c2ccccc12)C(=O)[O-]	1													-0.1236	1.2742
-0.489481	3.96718	Train	COc1cc(/C=C/C=O)ccc1O	1													11.7067	6.22176
-2.66253	2.1917	Train	c1ccc(Nc2nc(Nc3ccccc3)n3nccc3n2)cc1	0.389831													11.7376	6.19641	1
0.419905	1.38678	Train	CCOC(=O)CNC(=O)N(CC)Cc1ccc(N)cc1	1													11.2453	-8.18628
-9.63261	2.29348	Train	[H]/N=C(/N)c1ccc(CNC(=O)C2CCCN2C(=O)COC2CCCCC2)cc1	1													-9.05069	-7.22501
1.8976	13.8767	Train	CC1(C)SC2CSC(CS)[NH+]2C1C(=O)O	1													4.14264	-2.46587
-2.33365	0.600687	Train	COC(=O)c1ccccc1CNC(=O)N1CCCC1C(=O)Nc1cccc(OC(F)(F)F)c1	1													10.2198	-0.0868473
1.2843	3.59878	Train	CNC(=O)c1ccccc1Sc1ccc2c(C=Cc3ccccn3)n[nH]c2c1	1													-1.25505	17.8261
0.964824	1.65454	Train	CC#CCOc1ccc(S(=O)(=O)N2CCSC(C)(C)C2C(=O)NO)cc1	1													17.9487	7.11534
0.660973	0.246419	Train	COc1cc(C#N)ccc1S(=O)(=O)Nc1ccc2c(c1)cc(C)c(=O)n2C	1													16.0121	-2.94593
0.0672452	-0.580739	Train	O=C(O)c1ccccc1-c1cccnc1	1													-0.591443	1.04018
-4.88555	8.12302	Train	OCC1OC(Oc2cccc3cccnc23)C(O)C(O)C1O	1													0.0233284	-11.8407
1.93446	1.26311	Train	COc1ccc(C[NH+]2CCc3c(c(C(=O)NCc4ccccc4)nn3CCO)C2)c2ccccc12	1													0.375196	0.625354
2.04358	1.98211	Train	Clc1ccc(OCc2nnn[nH]2)cc1	1													-1.86911	0.796331
11.4524	-14.0892	Train	Nc1ncnc2c1ncn2C1OC(COP(=O)(O)OP(=O)(O)OP(=O)(O)O)C(O)C1O	1													0.234295	1.1847
-1.2289	3.71128	Train	COC(=O)Nc1ccc2c(c1)NC(=O)CCCCC[C@H](NC(=O)C=Cc1cc(Cl)ccc1-n1cnnn1)c1nc-2c[nH]1	1													9.242	-7.6671
3.04559	1.09503	Train	CC1(C)OC(c2ccc(S(N)(=O)=O)cc2)=C(c2cccc(F)c2)C1=O	1													7.28655	16.2629
12.0179	-7.35391	Train	O=P(O)(O)OC1C(O)C(O)C(OP(=O)(O)O)C(OP(=O)(O)O)C1O	1													-0.0944528	1.24089
0.865399	0.0434054	Train	O=C(Nc1ccc(F)cc1)c1cnn2c(O)cc(C3CC[NH2+]CC3)nc12	1													15.5657	-0.953671
-4.94751	8.19397	Train	CC(=O)OC1C(COS(N)(=O)=O)OC(O)C(O)C1OC(C)=O	1													-1.52102	0.960091
0.623583	0.222276	Train	Cc1cccc(-n2nc(C(=O)O)cc2-c2ccccc2)c1	1													8.67682	17.7035
5.12227	-4.2383	Train	NC(=O)C1CCC([NH2+]OS(=O)(=O)O)CN1C=O	1													11.3489	-8.10899	0.779661
4.80394	-5.75052	Train	[H]/N=C(/N)NCCCC(NC(=O)C(C)[NH3+])C(=O)NC(C(=O)NC(CCCC[N+](C)(C)C)C(=O)NC(CCC(N)=O)C(=O)NC(C(=O)NC(C)C(=O)O)C(C)O)C(C)O	1													6.39654	12.6099
-1.29622	2.96396	Train	CC[NH+](CC)C1CC[NH+](Cc2cc(C#CCNC(=O)OC(C)(C)C)cc(I)c2O)CC1	1													-5.85039	11.4282
2.01251	-2.30498	Train	[NH3+]C(CO)C(=O)O	1													0.527644	0.0444046
3.9172	-6.13402	Train	[H]/N=C(/N)NCCCC([NH3+])C(=O)O	1													-1.24683	0.786825
-0.0525086	0.397029	Train	O=C(Nc1cccc(-c2nn[nH]n2)c1)c1cccc(-c2ncccn2)c1	1													-9.72131	9.04389
1.39737	0.585993	Train	Cn1cnc2c1c(=O)n(CCCn1c(=O)c3c(ncn3C)n(C)c1=O)c(=O)n2C	1													0.582046	-2.1086
-0.0792178	15.2276	Train	Nc1ncnc2c1ncn2C1OC(COP(=O)(O)OP(=O)(O)OCC2OC(O)C(O)C2O)C(O)C1O	1													0.156498	0.868559
3.01747	1.1413	Train	CC(Sc1nc(-c2ccc(Cl)cc2)c(C#N)c(=O)[nH]1)C(=O)Nc1ccc(S(N)(=O)=O)cc1	1													-1.6253	0.982914
-2.82997	1.80857	Train	[NH3+]Cc1ccc2sc(B(O)O)cc2c1	1													0.0136932	1.32319
-0.638696	8.76008	Train	O=C(NC1CCCCC1)C(C1CCCCC1)n1c(-c2ccc(Cl)cc2)nc2ccccc21	1													16.3874	-4.69203
1.20217	-0.0654911	Train	O=C(O)c1ccccc1C(=O)NCc1c(Cl)cccc1Sc1ccc(Cl)cc1Cl	1													0.250666	12.4271
0.567094	0.194343	Train	CS(=O)(=O)Nc1cccc2[nH]ncc12	1													16.4616	5.14252
-5.11318	8.41864	Train	O=P(O)(O)OCC1OC(OP(=O)(O)O)C(O)C1O	1													0.107132	1.05323
2.09708	0.0763712	Train	COCCNc1nc2ccc(C#CC3(O)CCCCC3)cc2n1-c1ccnc(N)n1	1													-0.163579	0.975539	1
0.92746	-0.0865853	Train	Nc1nnc(-c2ccc3[nH]cc(-c4cccc(NC5CCCC5)n4)c3c2)s1	1													15.567	-0.962564
-13.7334	4.63142	Train	[H]/N=C(/N)c1cccc(Cn2c(C(=O)NCc3cc(Cl)cc(Cl)c3)cc3c(C)cccc32)c1	1													15.3562	3.41134
0.843658	0.406959	Train	NS(=O)(=O)c1cccs1	1													-1.5514	0.803763
3.94741	-6.0389	Train	[H]/N=C(/N)NCCCC(NC(=O)c1sccc1NS(=O)(=O)c1cc(-c2ccc(C[NH3+])cc2)cc2ccoc12)C(=O)O	1													8.23791	-0.346574
1.50814	1.1684	Train	[H]/N=C\c1nc(Nc2ccccc2OCCC[NH+]2CC[NH+](C)CC2)c2ncn(C3CCCC3)c2n1	1													11.6266	10.3899
1.08255	-0.286631	Train	Cc1[nH]c(C(=O)N[C@@H]2CCN(c3ncc(C(=O)[O-])s3)C[C@@H]2F)c(Cl)c1Cl	1													3.26709	4.61332
4.0423	-3.4956	Train	CC([NH3+])C(=O)NC(Cc1ccc(OP(=O)(O)O)cc1)C(=O)O	1													-0.543054	0.990046
4.27262	-5.43611	Train	[H]/N=C(/N)NCCCC(NC(=O)C(C)[NH3+])C(=O)NC(C(=O)O)C(C)O	1													0.376813	1.05171
3.51105	-3.83882	Train	[NH3+]CC(=O)NCC(=O)NC(COP(=O)(O)O)C(=O)O	1													0.135831	1.22954
1.02779	-0.0634642	Train	Cc1nc2c(O)cccc2c(=O)[nH]1	1													6.97049	-1.5785
3.697	9.81333	Train	COC1(C(=O)O)CC(O)C(NC(=O)CO)C(C(O)C(O)CO)O1	1													-0.0808466	1.2835
2.77176	-0.732372	Train	[H]/N=C(/N)NCCCC(NC(=O)N1CC[NH+](C)CC1)C(=O)NC(CCc1ccccc1)CCS(=O)(=O)c1ccccc1	1													6.44943	5.34227
-0.263635	1.25979	Train	CCCC(NC(=O)C1C2CCCC2CN1C(=O)C(NC(=O)C(NC(=O)c1cnccn1)C1CCCCC1)C(C)(C)C)C(O)C(=O)NC1CC1	1													12.8956	2.59751
13.7495	10.0397	Train	Nc1ncnc2c1ncn2C1OC(COP(=O)(O)OP(=O)(O)O)C(O)C1O	1													12.6704	12.105
1.03275	-0.405737	Train	O=C(O)CCn1c(-c2ccccc2)cc2ccccc21	1													11.7479	0.585983
3.13277	1.11906	Train	NS(=O)(=O)c1ccc(C(=O)N2CCc3cc(O)c(O)cc3C2)cc1	1													-1.77054	1.00452
1.08549	-0.102501	Train	C[NH+]1CC[NH+](CCCOc2ccc(-c3cccc(C#N)n3)cc2C(F)(F)F)CC1	1													13.4012	1.57646
1.03264	-0.077935	Train	O=S(=O)(c1ccccc1)N(CC(F)(F)F)c1ccc(C(O)(C(F)(F)F)C(F)(F)F)cc1	1													8.31838	14.5124
-5.7157	8.252	Train	[NH3+]CC1OC(OC2C([NH3+])CC([NH3+])C(OC3OC(CO)C(O)C([NH3+])C3O)C2O)C([NH3+])CC1O	1													0.274775	2.95372
2.18511	2.9528	Train	C=CCC(C(=O)N1CCCCC1C(=O)OC(CCc1ccc(OC)c(OC)c1)c1cccc(OCC(=O)O)c1)c1cc(OC)c(OC)c(OC)c1	1													-4.27072	14.2461
1.81359	-0.293443	Train	CC(=O)Oc1ccc(/C=C/C(=O)NCCc2ccccc2)cc1OC(C)=O	1													0.0123191	1.14086
1.08531	-0.149042	Train	CC(=O)Nc1sccc1C(=O)O	1													18.7786	4.07208
-3.33731	1.84788	Train	COC(C(=O)NCC1CCCN(C(=O)C2CC2)C1)C(O)C(O)C(O)/C=C/C(C)(C)C	1													-5.31712	0.429735
2.55745	-0.38922	Train	COC(=O)NCCCCc1ncc(CO)[nH]1	1													6.37868	12.5941
4.46141	-5.40161	Train	[H]/N=C(/N)NCCCC(NC(=O)C(C)[NH3+])C(=O)NC(C(=O)NC(CCCC[NH2+]C)C(=O)NC(CCC(N)=O)C(=O)NC(C(=O)NC(C)C(=O)O)C(C)O)C(C)O	1													-0.102116	1.06623
1.26949	-8.20805	Train	Cc1ccc(C(=O)CSc2nc3nc(N)[nH]c(=O)c3[nH]2)cc1	1													3.3179	19.9316
0.279534	-0.0584807	Train	Cc1ncc(Cc2csc(CO)c2C)c(N)n1	1													0.393265	0.779577
-5.69243	8.1503	Train	OCC1OC(OC2C(O)C(O)OC(CO)C2O)C(O)C(O)C1O	1													-1.12089	0.867054
7.53202	7.57225	Train	CC1=C(/C=C/C(C)=C/C=C/C(C)=C/C=O)C(C)(C)CCC1	1													4.54914	-4.12727
-0.64645	8.7768	Train	O=C(O)c1ccc(NC(=O)C(C2CCCCC2)n2c(-c3ccc(Cl)cc3)nc3cc(F)c(F)cc32)c(Cl)c1	1													16.3134	-4.76359
2.55192	2.13842	Train	C[C@]1(c2nc3c(C(N)=O)cccc3[nH]2)CCC[NH2+]1	1													-0.0690594	1.10435
5.19042	-1.634	Train	CC(C)CC(NC(=O)/C=C/c1ccccc1)C(=O)NC(CC1CCNC1=O)C(O)C(=O)NCc1ccccc1	1													0.478977	0.766742
-14.6772	-2.48768	Train	Nc1nc2ccccc2[nH]1	1													-2.3342	1.76607	1
16.6754	-3.92621	Train	Nc1ncnc2c1ncn2C1OC(COP(=O)(O)O)C(O)C1O	1													-0.138202	1.26305
1.09117	-0.331154	Train	COc1cc(C(=O)NCCC2=CCCS2)cc(OC)c1OC	1													-2.02809	-7.58365
12.0073	-7.32792	Train	O=P(O)(O)OC1C(O)C(O)C(OP(=O)(O)OCC(O)CO)C(O)C1OP(=O)(O)O	1													0.114991	1.23858
-0.42468	3.88262	Train	COc1cc(C=O)ccc1O	1													11.7012	6.229
3.2145	1.62919	Train	NS(=O)(=O)c1ccc(C(=O)NCc2c(F)cccc2F)cc1	1													-2.36148	1.02904
2.84508	1.39801	Train	NS(=O)(=O)c1ccc(NC(=O)Cc2ccccc2)cc1	1													-1.50173	0.817172
13.7501	10.0394	Train	Nc1ncnc2c1ncn2C1OC(COP(=O)(O)OP(=O)(O)O)C(O)C1O	1													0.578026	1.09369
0.575921	0.408552	Train	O=C(Nc1ccc(Cl)cc1)C1CN(C(=O)c2cccc(-c3ccco3)c2)CC(F)(F)C1	1													2.05289	1.60534
0.257102	1.51133	Train	N#CC1(c2ccc(O)c(NS(=O)(=O)c3cc(Br)ccc3O)c2)CCC1	1													6.31527	12.5325
0.839956	0.79932	Train	Cc1cc(F)c(Br)cc1NS(=O)(=O)c1ccc(NS(=O)(=O)c2cc(Cl)cc(Cl)c2)cc1C(=O)O	1													-0.0555108	1.29903
11.4812	-14.1093	Train	Nc1ncnc2c1ncn2C1OC(COP(=O)(O)OP(=O)(O)OP(=O)(O)O)C(O)C1O	1													-0.00775825	1.28861
1.52095	0.134862	Train	CCOc1cccc(C[NH+]2C(C)C([NH3+])C(c3cccc(Cl)c3F)C23C(=O)Nc2cc(Cl)ccc23)c1	1													-10.8955	-3.26592
5.22815	-1.6397	Train	CCOC(=O)CCC(CC1CCNC1=O)NC(=O)C(Cc1ccccc1)NC(=O)CCC1CC1	1													-3.25715	11.8113
1.0357	0.64527	Train	CC(C)=CCN(C(=O)N(C)C1CCC(c2ccncc2)CC1)c1cccc(NC(=O)c2ccccc2)c1	1													8.4225	14.6107
-13.7316	4.66013	Train	[H]/N=C(\N)c1ccc(NC(=O)c2cccc(OCC)c2O)cc1	1													-1.55795	-4.1792
0.318798	-0.904353	Train	O=C(O)C(Cc1ccccc1)C(Cc1ccc2c(c1)OCO2)C(=O)O	1													4.14039	-2.47399
1.74383	0.769734	Train	CCS(=O)(=O)c1ccc(C(NC(C)=O)C(=O)Nc2cc(-c3cc(C#N)cc(F)c3OC)cs2)cc1	1													8.37735	14.5726
0.851332	0.0174567	Train	NC(=O)CC1NC(=O)C2(CCCCC2)NC(=O)CC(c2ccc(CP(=O)(O)O)cc2)/C=C/CC(Cc2cccc3ccccc23)CNC1=O	1													-3.72837	16.5388
2.94039	0.67161	Train	CC(=O)NCCc1ccc(S(N)(=O)=O)cc1	1													7.28694	16.2634
2.95634	2.75307	Train	O=C(O)/C=C/c1cccc(C(NC(=O)Cc2cccs2)B(O)O)c1	1													18.8239	4.07365
1.13621	2.55768	Train	O=C(O)c1cnccn1	1													-0.886012	1.08046
1.42778	1.96858	Train	CCS(=O)(=O)c1ccc(CC(=O)Nc2cnc(OC(C)c3ccccc3)c(Cl)c2)cc1	1													8.37407	14.5678
-1.2194	3.66813	Train	COC(=O)Nc1ccc(-c2ccnc(C(Cc3ccccc3)NC(=O)/C=C/c3cc(Cl)ccc3-n3cnnn3)c2)cc1	1													9.21099	-7.69892
1.15152	-0.310052	Train	Nc1ccc2c(=O)[nH][nH]c(=O)c2c1	1													19.1804	-1.95186
-4.60133	-3.07263	Train	NC(=[NH2+])c1ccc2[nH]c(-c3ncccc3O)nc2c1	1													-1.70164	-9.80261
1.06929	-0.248958	Train	C[n+]1cccc(C(N)=O)c1	1													0.710576	2.34938
-3.58515	-0.17645	Train	O=C(O)c1ccc(Nc2nccc(Nc3ccccc3C(=O)O)n2)cc1	1													9.48518	8.55386
3.71056	-4.20019	Train	CC(C)CC(NC(=O)CNC(=O)C(C)NC(=O)C(C)NC(=O)CNC(=O)CNC(=O)C(CCC(N)=O)NC(=O)C(C)NC(=O)C([NH3+])C(C)C)C(=O)NC(C)C=O	1													0.146869	1.21224
3.05493	1.22858	Train	NS(=O)(=O)Nc1ccc(S(N)(=O)=O)cc1	1													-1.47743	0.923635
-13.6361	3.98773	Train	[H]/N=C(/N)c1ccc(C2C3C(=O)N(Cc4ccc5c(c4)OCO5)C(CC)C3C3CCC[NH+]32)cc1	1													-9.0717	-7.66957
1.06158	-0.217549	Train	CC(=O)NC(Cc1ccccc1Cl)C(=O)N1CCCC12C=CC1CCC(C(=O)N3CCC4C=CC5CCC(C(=O)O)N5C(=O)C43)N1C2=O	1													0.275463	1.00632
-13.5806	4.56223	Train	[H]/N=C(/N)c1cccc(CC(NS(=O)(=O)c2c(C(C)C)cc(C(C)C)cc2C(C)C)C(=O)N2CCN(C(=O)CC[NH3+])CC2)c1	1													4.40705	10.6752
-1.50076	-2.32025	Train	Nc1ncnc2nc[nH]c12	1													0.279571	0.83535
0.423349	1.02339	Train	O=C(O)Cc1ccn(-c2cncc(-n3ncc4ccc(NC5CCCC5)cc43)n2)c1	1													11.6985	6.23694
4.38385	-4.06959	Train	COC(=O)C1CCCN1C(=O)C(C)CP(=O)(O)C(Cc1ccccc1)NC(=O)C(CCCC[NH3+])NC(=O)C1CCCN1C(=O)OCc1ccccc1	1													0.0543357	1.15247
1.77469	-2.42531	Train	[NH3+]C(CC(=O)O)C(=O)O	1													0.167889	1.47904
-0.770733	0.0728259	Train	CNC(=O)c1cc(Br)c[nH]1	1													7.06115	10.9229
0.736345	0.112878	Train	CN(C)c1ccc(C(=O)N(CC(=O)NCc2ccccc2)Cc2ccc(C(=O)NO)cc2)cc1	1													9.88738	-12.3104
3.09671	-0.319775	Train	CC(NC(=O)C(C)NC(=O)C(Cc1cc(-c2ccccc2)no1)CP(=O)(O)c1ccc(Br)cc1)C(N)=O	1													2.90138	13.9317
-7.98575	5.97092	Train	[NH3+]C(CC1(C(=O)O)CC2OCCCC2O1)C(=O)O	1													-7.77867	0.863989
1.02771	0.410178	Train	CC(C)NC(=O)n1nc(N)nc1Nc1ccc(Cl)cc1	1													-5.75968	1.4063
8.84048	5.53864	Train	NC(=[NH2+])c1cc2cc(-c3cccc(-c4ccccc4)c3O)[nH]c2cc1Cl	1													-6.08959	-5.08833
1.478	0.213783	Train	Cc1nc(C)c(-c2cc(C(C)(C)c3ccccc3)n[nH]2)s1	1													-5.36603	15.9172
1.05033	-0.260011	Train	C[SH](C)CC(=O)O	1													-0.0888804	-0.360719
2.21356	12.2503	Train	Nc1ncnc2c1c(I)cn2C1OC(CO)C(O)C1O	1													-7.61067	-4.22638
0.988962	-0.290745	Train	C/[N+](=N\O)C1=CC(=O)C(=O)C=C1	1													0.080781	1.15155
-5.12547	-0.0853882	Train	CCC(=O)N1CCCC(n2nc(-c3cccc(C(=O)Nc4ccc(C(C)C)cc4)c3)c3c(N)ncnc32)C1	1													-4.90363	-6.52223
4.05776	-4.25646	Train	CC(C)CC(NC(=O)C(Cc1ccc(O)cc1)NC(=O)C(CO)NC(=O)C[NH3+])C(=O)NC(C(=O)NC(C(=O)NC(CO)C(=O)NC(C(=O)O)C(C)C)C(C)O)C(C)C	1													0.330385	1.14342
-2.41151	1.89892	Train	C=CC(=O)OC1CCC(C)(O)C(C2(C)OC2CC=C(C)C)C1OC	1													-0.729696	1.08578
1.37646	3.69745	Train	COc1ccc(-c2cn(C)c(=O)c3cc(C(=O)NC4CCS(=O)(=O)CC4)sc23)cc1OC	1													-6.06704	-10.6458
0.211796	-0.549778	Train	CC(c1cccc2ccccc12)[NH+]1CCC(C(=O)NCc2ccc3c(c2)OCO3)CC1	1													0.435576	1.07705
0.89509	-0.0809093	Train	Cc1cc(O)c2c(c1)C(=O)c1cc(O)cc(O)c1C2=O	1													11.6916	6.23358
1.26054	0.0926658	Train	CCCSc1ccc(S(N)(=O)=O)cc1	0.677419													-1.32636	0.928229	1
0.758702	0.154745	Train	CCC(=O)N1CC(NC(=O)Cn2cc(C(=O)N3CCc4c(cccc4OC)C3)c3cc(Br)ccc32)C1	1													-1.17405	13.2515
0.986724	-0.128242	Train	Oc1cccc2cnccc12	0.538462													5.07366	5.01676	1
3.19527	1.42075	Train	NS(=O)(=O)c1ccc(C(=O)NCCOCCOCCNC(=O)C[NH3+])cc1	1													-1.80386	1.00572
-1.63776	11.8816	Train	O=C(O)C(=O)Nc1sc2c(c1C(=O)O)CC[NH2+]C2	1													13.1063	9.71525
2.29214	1.03416	Train	O=C(N[C@H](Cc1c[nH]c2ccccc12)C(=O)[O-])c1nc(Cl)c2ccccc2c1O	1													7.33967	8.85178
-5.24589	8.19943	Train	[NH3+]C1C(OC2C(O)C(O)C(O)C(O)C2O)OC(CO)C(O)C1O	1													-0.895771	0.874661
-3.72233	-12.079	Train	NS(=O)(=O)c1c(F)c(F)c(SCCO)c(F)c1NC1CCCCCCC1	1													-2.49054	0.242724
1.71155	-0.501433	Train	C[S@](=O)c1ccc(-c2nc(-c3ccc(F)cc3)c(-c3ccncc3)[nH]2)cc1	1													2.06578	-9.36013
2.59571	-3.45692	Train	Cc1cc(NC(=O)Nc2ncc(CCNc3cc(Nc4ncn[nH]4)ncn3)s2)c(C(F)(F)F)o1	1													6.88462	-9.84111
6.22479	-3.20614	Train	[NH3+]CCc1c[nH]cn1	1													0.39726	0.114008
-4.9731	-3.40019	Train	NC(=[NH2+])c1ccc2[nH]c(-c3cc([C@@H](CC(=O)[O-])C(=O)[O-])cc(Br)c3O)nc2c1	1													-1.67282	-9.7765
1.3025	-0.4065	Train	O=c1[nH]c2cc3no[n+](O)c3cc2[nH]c1=O	1													9.87243	-10.0953
-1.77218	-2.37095	Train	O=C(O)c1ccc(C2=C(O)C(O)c3cc(Cl)cc(Cl)c3O2)cc1	1													11.7081	6.20707
1.05621	-0.115109	Train	Fc1cnccc1-c1ccnc2[nH]ccc12	1													11.9191	18.3709
11.4459	-14.0549	Train	Nc1ncnc2c1ccn2C1OC(COP(=O)(O)OP(=O)(O)OP(=O)(O)O)C(O)C1O	1													0.813795	1.15791
4.06597	-4.35918	Train	CC([NH3+])C(=O)NC(CCC(=O)O)C(=O)NC(CC(=O)O)C(=O)NC(CC(=O)O)C(=O)NC(C(=O)NC(CCC(=O)O)C(=O)O)C(C)C	1													-1.28954	0.863035
1.82844	-0.910491	Train	O=C(O)CC(O)(CC(=O)O)C(=O)O	1													20.5177	0.49216
2.18385	2.59295	Train	CCC(C)(C)C(=O)C(=O)N1CCCCC1C(=O)OC(CCc1ccccc1)c1ccccc1	1													3.58153	18.5301
1.16875	-0.285932	Train	CCN1C(=O)c2cccc3c(S(=O)(=O)NC4CCCCC4)ccc1c23	1													-1.88456	-7.75542
4.11797	-4.48027	Train	CC(NC(=O)C(NC(=O)C(CCC(=O)O)NC(=O)C(CCC(N)=O)NC(=O)C(CC(=O)O)NC(=O)C([NH3+])CCC(=O)O)C(C)O)C(=O)NC(C(=O)O)C(C)C	1													0.674458	0.970606
0.748584	-0.282327	Train	O=C(O)CCC(Cc1ccc(OCc2ccccc2)cc1)NC(=O)CCCCCCc1ccccc1	1													11.5135	-7.98744	1
11.4778	-14.1166	Train	Nc1ncnc2c1ncn2C1OC(COP(=O)(O)OP(=O)(O)OP(=O)(O)OP(=O)(O)OP(=O)(O)O)C(O)C1O	1													12.6339	12.1402
3.69804	-4.14307	Train	CCC(C)C(NC(=O)C([NH3+])CCCC[NH3+])C(=O)NC(C)C(=O)O	1													7.95386	-1.79494
0.198864	0.0312089	Train	O=C(O)c1ccc(NC(=O)C2c3ccccc3CCN2C(=O)/C=C/c2cc(Cl)ccc2-n2cnnn2)cc1	1													9.23474	-7.67584
-0.28063	0.0725968	Train	COc1cc2ncnc(Nc3cccc(SC)c3)c2cc1OC	1													2.0589	-9.38985
9.47012	-4.24303	Train	OCC1OC(SCC(O)Cn2cc(-c3cccc(F)c3)nn2)C(O)C(n2cc(-c3cccc(F)c3)nn2)C1O	1													4.69451	15.2741
1.27999	0.0465631	Train	Cc1ccccc1-c1cccc2c(CCCOc3cccc4ccccc34)c(C(=O)O)n(CC[NH+]3CCOCC3)c12	1													1.75001	11.9763
2.99558	0.422315	Train	NS(=O)(=O)c1ccc(CCO)cc1	1													-1.35189	0.887962
1.31186	-0.495979	Train	[H]/N=C\CNC(=O)CNC(=O)c1ccc(OC)c(C(=O)C(C)(C)c2cc(Cl)cc(Cl)c2)c1	1													1.47595	-0.960865
1.32302	-0.616289	Train	CC(NC(=O)C(Cc1ccccc1)NC(=O)C(F)(F)F)C(=O)Nc1ccc(C(F)(F)F)cc1	1													-12.6119	-0.459201
1.06818	0.126607	Train	O=C(O)Cc1cc(=O)oc2c(O)c(O)ccc12	1													-0.820349	0.960718
1.23088	-0.307534	Train	CNS(=O)(=O)Nc1ccc(-c2ccccc2)n(CC(=O)NC(C(C)C)C(O)C(F)(F)F)c1=O	1													-12.6121	-0.45936
-0.0310496	0.515276	Train	COc1ccc(C(=O)Nc2ccc(Oc3ccc(N(C(=O)C4CCC(C)CC4)C(C)C)c(C(=O)O)c3)cc2)cc1	1													0.303956	0.951648
-13.0965	4.22308	Train	[H]/N=C(/N)c1cccc(CC(NC(=O)CNS(=O)(=O)c2ccc(C)cc2)C(=O)OC)c1	1													-9.3479	-7.21002
3.73529	-8.33642	Train	O=P(O)(O)OCC1OC(O)(CO)C(O)C1O	1													0.265092	1.18489
13.4715	-2.84615	Train	Nc1ncnc2c1nc(NCc1ccc3ccccc3n1)n2C1OC(CO)C(O)C1O	1													0.838414	1.18257
3.07894	0.318086	Train	O=C(O)c1ccc(-c2cc3cccnc3c(-c3cccc([N+](=O)[O-])c3)n2)cc1	1													13.3661	7.49024
0.942987	0.0877183	Train	Cc1ccn(O)c(=S)c1	1													-1.50658	0.653659
1.27299	-0.203172	Train	O=CC1=CN=C(C(=O)O)CSC1c1cn2c(n1)COCC2	1													18.734	4.15361
-0.634645	8.75561	Train	O=C(NC1CCCCC1)C(C1CCCCC1)n1c(-c2ccc(-c3ccccc3)s2)nc2ccccc21	1													16.3842	-4.69543
1.06372	-0.0331117	Train	Cn1c(CCC(=O)O)nc2ccccc2c1=O	1													5.25493	12.6934
1.00584	0.496896	Train	COc1cccc(COC(=O)c2sc3ccccc3c2OC2CC[NH2+]CC2)c1	1													0.976185	-0.384035
1.55959	-0.228328	Train	O=C(O)C(=O)NC(CSCc1ccc2ccccc2c1)C(=O)O	1													-1.67721	1.65851
1.11602	-0.279693	Train	CC12C=CC(=O)C=C1CCC1C2CCC2(C)C(=O)CCC12	1													0.170211	1.16919
-0.0155178	0.277649	Train	CC(=O)CCC1C(=O)NC(C(C)C)C(=O)NC(Cc2cccc(O)c2)C(=O)N2CCCC([NH2+]2)C(=O)OC(/C(C)=C/CO)C/C=C/C=C/C(O)C(C)C1O	1													11.2602	-8.17695
5.59928	-4.43733	Train	CC(CS)C(=O)N1CCCC1C(=O)O	1													4.141	-2.46229
0.898141	0.358363	Train	COc1ccc(Cl)cc1CC1CN/C(=N\N(C)C)CN(CC(=O)Nc2cccc(S(C)(=O)=O)c2)C1=O	1													0.239051	0.767533
-0.680399	-0.671955	Train	COC(=O)c1cc(Nc2ncnc3[nH]ccc23)ccc1Br	1													0.0250356	0.976522
1.6501	1.7659	Train	COc1ccc(OCCN2CC3CCCC(C2=O)N3S(=O)(=O)c2ccc3[nH]c(=O)sc3c2)cc1OC	1													-4.27142	14.2472
3.15566	-0.312795	Train	NC(=O)C(CCC(=O)O)NC(=O)C(CCC(=O)O)NC(=O)C(CC(=O)O)Cc1cc(-c2ccc(-c3cccc(Cl)c3)cc2)no1	1													2.90286	13.9485
4.80401	-0.445935	Train	CCCCCc1ccc(C(=O)N(Cc2ccc(N(C)c3ccncc3)cc2)C2CC[NH+](CCC(C)C)CC2)cc1	1													-7.08459	13.6296
11.9923	-7.82205	Train	O=P(O)(O)OC1C(OP(=O)(O)O)C(OP(=O)(O)O)C(OP(=O)(O)O)C(OP(=O)(O)O)C1OP(=O)(O)O	1													-1.0423	1.19852
2.38551	-0.214039	Train	O=C(CCc1ccc(O)cc1)c1ccc(O)cc1O	1													-1.91107	-7.56913
4.95937	7.57582	Train	CC(C)c1nc(CN(C)C(=O)NC(C(=O)NC(Cc2ccccc2)CC(O)C(Cc2ccccc2)NC(=O)OCc2cncs2)C(C)C)cs1	1													1.00026	0.956717
3.91987	-6.12188	Train	[H]/N=C(/N)NCCCC([NH3+])C(=O)O	1													-7.96264	10.2047
2.1552	2.28659	Train	CCC(C)(C)C(=O)C(=O)N1CCCCC1C(=O)OC(CCc1ccccc1)C1CCCCC1	1													3.58165	18.5299
-6.44957	-5.4795	Train	O=c1ccn(C2OC(COP(=O)(O)OP(=O)(O)OC3OC(CO)C(O)C(O)C3F)C(O)C2O)c(=O)[nH]1	1													-1.2104	0.870992
-0.0999131	0.375209	Train	O=C(CC(=O)Nc1cccc(C(=O)O)c1)NCCC[NH2+]Cc1ccc(-c2ccccc2)c(Cl)c1	1													11.7242	6.20775
3.63793	9.97953	Train	CC(=O)NC1C(O)CC(OC2C(O)C(CO)OC(OC3C(CO)OC(O)C(O)C3O)C2O)(C(=O)O)OC1C(O)C(O)CO	1													4.68077	15.2862
5.12067	-3.51308	Train	CC[C@H](C)[C@H](NC(=O)[C@H](CCCCNC(=O)c1ccc(Br)cc1)NC(=O)[C@H](CO)NC(=O)[C@@H](NC(=O)[C@@H]1CCCN1C(=O)[C@@H]([NH3+])Cc1c[nH]c2ccccc12)[C@@H](C)O)C(=O)[O-]	1													-3.61738	5.3345
-14.6772	-2.48763	Train	CC(=O)Nc1nnc(S(N)(=O)=O)s1	1													-2.33981	1.77204
-4.99352	8.19457	Train	OCC1OC(O)C(O)C(O)C1O	1													5.30807	7.81946
4.17631	2.52126	Train	NC(=[NH2+])NC(=O)c1nc(Cl)c(N2CCCCCC2)nc1N	1													4.34644	10.6396
0.846124	-0.470042	Train	CC(C)Oc1ccc2c(c1)c1c3c(c4cc(F)c[n+]5c4c1n2[Ru+7]512(N=C=S)[S@+]4[CH]C[S@@+]1CC[S@@+]2CC4)C(=O)NC3=O	1													-5.15664	7.78166
1.25664	0.291564	Train	COc1cc2ncnc(N3CCCC(c4ccccc4)C3)c2cc1OCCc1ccccn1	1													5.61096	17.5985
13.4183	-2.81686	Train	Nc1ncnc2c1ncn2C1OC(C[NH+](CCC([NH3+])C(=O)O)Cc2ccc(F)cc2)C(O)C1O	1													0.253162	1.07126
1.20544	-0.28079	Train	CC(C)C(NS(=O)(=O)c1ccc2c(c1)sc1ccccc12)C(=O)O	1													2.90623	13.9236
1.20863	0.337259	Train	[NH2+]=c1[nH]c(=S)c2[nH]cnc2[nH]1	1													3.32188	19.9358
3.84378	-6.222	Train	C[SH](CCC([NH3+])C(=O)O)CC1OC(n2cnc3c(N)ncnc32)C(O)C1O	1													-1.19388	0.843829	0.671233
11.4003	-14.0202	Train	Nc1ncnc2c1ncn2C1OC(COP(=O)(O)OP(=O)(O)OP(=O)(O)S)C(O)C1O	1													0.318361	1.19204
-3.12061	-2.08949	Train	CCn1c2ccc(C[NH2+]C)cc2c2ccc(-c3cnoc3)cc21	1													-5.89614	11.3804
9.03077	4.24354	Train	CC(=O)C1CCC2C3CCC4=CC(=O)CCC4(C)C3CCC12C	1													-6.73749	1.85289
-0.646348	8.77925	Train	O=C(O)c1ccc(OCC(C2CCCCC2)n2c(-c3ccc(Cl)cc3)nc3cc(F)c(F)cc32)c(F)c1	1													16.3576	-4.72069
4.65311	-4.08701	Train	CC(C)CC([NH3+])C(=O)NC(CC(C)C)C(=O)NC(CS)C(=O)NC(CO)C(=O)NC(C(=O)N1CCCC1C(=O)NC(CC(N)=O)C(=O)O)C(C)OP(=O)(O)O	1													0.349464	-7.82192
-1.63747	11.8809	Train	O=C(O)C(=O)Nc1sc2c(c1C(=O)O)CCOC2	1													13.0521	9.65261
-3.13205	-2.1061	Train	CCn1c2ccc(C[NH2+]C)cc2c2ccc(-c3ccc(C)s3)cc21	1													-5.87038	11.4068
0.694751	0.61506	Train	Cc1ccc(CN(C)c2cc(C)nc3ncnn23)cc1	1													-1.99422	-7.61925
-0.290756	0.548021	Train	COc1c(NC(=O)c2ccc(NC(=O)c3ccc(N4C(=O)CC(NC(=O)c5ccc(NC(=O)/C(C)=C/c6ccc(O)cc6)cc5)C4=O)cc3)c(OC)c2O)ccc(C(=O)O)c1O	1													-0.000360988	1.02809
13.4668	-2.85732	Train	Nc1ccnc2c1ncn2C1OC(CO)C(O)C1O	1													15.0027	-5.00031
6.06474	6.44281	Train	C[N+](C)(C)CC(=O)O	1													-0.135809	1.33182
0.721602	2.09379	Train	C[NH+](C)CCC[N@H+](C)[C@H]1CCN(C(=O)c2[nH]c3cc(Cl)ccc3c2-c2c(-c3ccccc3)ncn2Cc2ccc(Cl)cc2)C1	1													8.16293	7.69443
5.59438	-4.43707	Train	CC(CS)C(=O)N1CCCC1C(=O)O	1													4.16797	-2.49338
-2.50886	2.09075	Train	CN(C)c1ccc(C(=O)O)c(Oc2nc(Oc3cccc(-c4cccc(C[NH3+])c4)c3)c(F)c(N3CCC([NH+](C)C)C3)c2F)c1	1													4.4886	10.588
1.91744	0.383944	Train	Cc1cc(OCCCc2c3n(c4c(-c5c(C)nn(C)c5C)c(Cl)ccc24)CCCN(c2cc(C(=O)O)cc4c2ccn4C)C3=O)cc(C)c1Cl	1													1.75335	11.9789
4.41792	3.24965	Train	NC(=[NH2+])c1ccc2[nH]c(-c3ccccc3O)cc2c1	1													-6.07559	-5.06913
1.14438	2.55359	Train	O=C(O)c1cnccn1	1													-1.40001	0.893233
-1.21011	3.2769	Train	Nc1n[nH]c2cc(-c3nc([C@H](Cc4ccccc4)NC(=O)NCc4cc(Cl)ccc4-n4cnnn4)[nH]c3Cl)ccc12	1													9.19871	-7.71196
-5.63834	7.51439	Train	CC(=O)NC1C(O)OC(CO)C(OC2OC(CO)C(O)C(O)C2OC2OC(C)C(O)C(O)C2O)C1O	1													0.137254	1.06649
1.543	0.071303	Train	CC(/C=C\CC(C)/C=C/C1C(C)CCCC1(C)C)CCO	1													-1.06989	0.801784
-13.6849	4.67704	Train	[H]/N=C(/N)c1ccc2cc(C3CC3c3ccccc3)ccc2c1	1													4.4991	10.5779
-4.61271	-3.07316	Train	NC(=[NH2+])c1ccc2nc(-c3ccccc3O)[nH]c2c1	1													-1.71978	-9.78974
3.70917	-4.56477	Train	CSCCC([NH3+])C(=O)O	1													0.103224	1.15781
-5.7732	8.20392	Train	[NH3+]C1C(=O)OC(CO)C(OC2OC(CO)C(OC3OC(CO)C(OC4OC(CO)C(OC5OC(CO)C(O)C(O)C5[NH3+])C(O)C4[NH3+])C(O)C3[NH3+])C(O)C2[NH3+])C1O	1													0.0794694	1.09791
-3.95664	-0.931733	Train	C[NH+]1CC[NH+](CCOc2cc(OC3CCOCC3)c3c(Nc4c(Cl)ccc5c4OCO5)ncnc3c2)CC1	1													3.51227	-2.09004
5.69796	-15.3556	Train	CCCCCC(CC(=O)NO)C(=O)NC(C(=O)N1CCCC1C(=O)O)C(C)C	1													0.12936	1.21445
2.93247	1.14182	Train	CCCC[NH2+]Cc1ccc(S(N)(=O)=O)cc1	1													-1.48666	0.885738
-1.52422	2.38021	Train	Cc1cc2ccnc(NC3CC[NH2+]CC3OCC3CCCCC3)c2[nH]c1=O	1													-2.04093	-7.56696
1.08707	1.57097	Train	COc1cn(-c2cccc(C(F)(F)F)c2)nc(-c2ccnn2-c2ccccc2)c1=O	1													6.08218	17.9241
-0.681802	3.12646	Train	O=C(O)C1OC(O)C(O)C(O)C1O	1													-1.09057	1.04407
0.693528	-0.0111252	Train	O=S(=O)(Nc1ccc(O)c(-c2c(O)ccc3ccccc23)c1)c1cc(Cl)ccc1Cl	1													-7.1265	7.16374
-2.51002	2.18467	Train	COc1cc(OC2CC[NH+](C)CC2)ccc1Nc1ncc2c(n1)n(C1CCCC1)c(=O)n2C	1													-8.30256	-7.51377	1
1.32305	-0.106569	Train	O=C(CO)N1CCc2c(c(-c3ccc(Cl)c(C#Cc4ccc(Cl)cc4)c3)nn2CCC[NH+]2CCOCC2)C1	1													13.3998	1.57917
-8.05434	-0.64849	Train	CCc1c(C(=O)Nc2ccc(F)c(S(=O)(=O)N3CCOCC3)c2)[nH]c(C)c1C(C)=O	1													-2.24083	-8.06326
-13.6772	4.64316	Train	[H]/N=C(\N)c1ccccc1	1													-9.10552	-7.66828
-0.184631	0.111119	Train	O=C(O)c1cccnc1Nc1cccc(C(F)(F)F)c1	1													0.865193	0.797039
3.19748	1.60872	Train	NS(=O)(=O)c1ccc(C(=O)NCc2c(F)cc(F)cc2F)cc1	1													-2.35875	1.03571
-4.74329	-1.90837	Train	Cc1cc(C2CN(C(=O)c3ccc(F)c(I)c3)CC(F)(F)C2)n2ncnc2n1	1													17.6847	-2.2661
6.80595	10.0611	Train	NC(=O)C1CCC([NH2+]OS(=O)(=O)O)CN1C=O	1													-0.0862931	1.09164
-14.6773	-2.48767	Train	CC(=O)Nc1nnc(S(N)(=O)=O)s1	1													-2.31382	1.31627
11.3841	-14.0328	Train	NC(=O)C1=CN(C2SC(COP(=O)(O)OP(=O)(O)OCC3OC(n4cnc5c(N)ncnc54)C(O)C3O)C(O)C2O)CC=C1	1													-4.32996	1.19183
3.92845	-4.49008	Train	CCC(C)C(NC(=O)C(C)NC(=O)C(CCC(N)=O)NC(=O)C(NC(=O)C(CC(=O)O)NC(=O)C(CCC(=O)O)NC(=O)C([NH3+])CCSC)C(C)OP(=O)(O)O)C(=O)NC(CC(=O)O)C(=O)O	1													0.285346	1.17565
2.58722	0.302166	Train	O=C(O)c1cc(-c2ccc(F)cc2)c(-n2cccc2)c(I)c1O	1													-5.8655	11.4102
2.92477	2.67205	Train	O=C(Cc1cccs1)NC(B(O)O)c1ccccc1	1													18.8078	4.08033
1.30322	-0.00290449	Train	COc1ccccc1-c1cc(Cl)nc(N)n1	1													-7.10089	7.13242
3.71958	-4.00544	Train	CC(C)CC(NC(=O)C([NH3+])CC(=O)O)C(=O)NC(Cc1ccc(O)cc1)C(=O)NCC(=O)O	1													0.086189	1.18872
3.12068	1.12352	Train	NS(=O)(=O)c1ccc(C(=O)N2CCc3ccccc3C2)cc1	1													-1.81067	1.07442
-2.51803	2.23932	Train	O=C(O)c1cccc2c1OB(O)C(NC(=O)C1CCCCC1)C2	1													-9.71964	9.04601
-1.09624	3.343	Train	COC(=O)Nc1ccc(-c2nc([C@H](Cc3ccccc3)NC(=O)CCc3cc(Cl)ccc3-n3cnnn3)[nH]c2Cl)cc1	1													9.23355	-7.67665
-5.09965	8.24959	Train	NS(=O)(=O)C1OC(CO)C(O)C(O)C1O	1													-1.2171	0.72305
15.8592	-10.4327	Train	Cc1cc2nc3c(=O)[nH]c(=O)nc-3n(CC(O)C(O)C(O)COP(=O)(O)O)c2cc1C	1													3.52262	-10.3686
0.194297	-0.137047	Train	Cc1ccc(-c2csc3ncnc(SCCC(=O)O)c23)cc1	1													11.706	6.22649
1.22806	-0.0854657	Train	O=C(NCc1ccc(-c2ccccc2)cc1)C1OC2CN(C(=O)NO)CC1O2	1													2.89245	13.9265
1.18864	-0.310049	Train	O=C(O)C(O)Cc1ccccc1	1													-0.98002	-12.9351
0.817724	-0.728017	Train	CN(C(=O)c1cc2ccccc2cc1C(=O)C(c1cccc2ccccc12)P(=O)(O)O)C1CCN(C(=O)c2ccc3ccccc3c2)CC1	1													-0.21983	1.37897
1.33957	0.16341	Train	COc1ccc(CNC(=O)N2CCN(c3ccc(C(C)=O)cc3)CC2)cn1	1													-3.01648	4.06954
-4.64457	-3.10096	Train	NC(=[NH2+])c1ccc2[nH]c(-c3ccc[nH]c3=O)nc2c1	1													-1.71078	-9.80183
0.236089	1.04645	Train	Cc1c(Nc2ccccc2C(=O)O)cccc1[N+](=O)[O-]	1													0.427801	0.800365
-3.80069	0.920321	Train	CN(C)C(=O)C(C#N)Cc1ccc(-c2nc3cnc4[nH]ccc4c3n2C2CCCCC2)o1	1													6.20443	8.82309
-2.63842	-2.67364	Train	COc1ccc2nc(C)c(OC3CC4C(=O)NC5(C(=O)NS(=O)(=O)C6(C)CC6)CC5/C=C\CCCCCC(NC(=O)OC(C)(C)C)C(=O)N4C3)nc2c1	1													12.9186	2.61894
0.718761	0.439594	Train	O=S(=O)(O)c1cc2c(O)c(c1)Cc1cc(S(=O)(=O)O)cc(c1O)Cc1cc(S(=O)(=O)O)cc(c1O)Cc1cc(S(=O)(=O)O)cc(c1O)Cc1cc(S(=O)(=O)O)cc(c1O)Cc1cc(S(=O)(=O)O)cc(c1O)C2	1													-0.0175533	1.04956
1.76216	0.705393	Train	CNC(=O)N1CCc2c(c(N3CCCc4cc(-c5cnn(C)c5)c(C(F)F)cc43)nn2C2CCOCC2)C1	1													7.06594	10.9164
3.0378	1.17555	Train	Cc1ccc(-c2cc(C(F)(F)F)nn2-c2ccc(S(N)(=O)=O)cc2)cc1	1													-1.42437	0.892351
1.00957	0.694879	Train	C[NH2+]C(C)C(=O)NC1C(=O)N(Cc2c(OC)ccc3cc(C(=O)O)ccc23)c2ccccc2OC12CCOCC2	1													2.0918	2.39321
12.9582	-2.3903	Train	Nc1ncnc2c1ncn2C1OC(C(=O)NCCO)C(O)C1O	1													-7.27133	7.05231
4.13427	-3.28988	Train	CC(=O)NC(Cc1ccc(OP(=O)(O)O)cc1)C(=O)NC1(C(=O)NC(CC(N)=O)C(N)=O)CCCCC1	1													-3.72815	16.5391
-5.18228	-3.59731	Train	C[C@H]1CCCC[C@@H]1Oc1cccc(-c2nc3cc(C(N)=[NH2+])c(F)cc3[nH]2)c1O	1													-1.70473	-9.79532
1.24502	-0.212275	Train	CCNC(=O)c1[nH]nc(C2=CC(Cl)=C(O)CC2=O)c1N1CC[NH2+]CC1	1													-7.13808	7.18933
1.09687	0.089355	Train	CCNC(=O)c1cc2c(N3CCOC[C@@H]3C)ccnc2[nH]1	1													11.9298	18.3601
-0.555386	3.90784	Train	Cc1[nH]c2ccccc2c1CC[NH2+]Cc1ccc(C=CC(=O)NO)cc1	1													9.8879	-12.3098
-5.14669	3.08749	Train	COc1cc(Nc2c(C#N)cnc3cc(OCCC[NH+]4CC[NH+](C)CC4)c(OC)cc23)c(Cl)cc1Cl	1													-1.22772	17.7987
5.59501	-4.44375	Train	CC(CS)C(=O)N1CCCC1C(=O)O	1													-0.447379	12.6239
0.872453	0.00688067	Train	COc1cc(-c2n[nH]c3ccc(C[C@@H](C#N)C(=O)NC(C)(C)CO)cc23)cc(OC)c1OC	1													-0.578442	-0.706257
3.19437	1.42705	Train	CCCCCNC(=O)c1ccc(S(N)(=O)=O)cc1	1													-1.93202	0.957417
4.23815	-0.138818	Train	C[N+](C)(C)CCOP(=O)(O)O	1													0.986808	1.38638
1.32447	0.0621574	Train	CC(=O)NCc1c(Cl)cccc1Cl	1													3.08201	3.66202
-5.84282	8.20826	Train	OCC1OC(OC2C(CO)OC(OCCCCCCC3CCCCC3)C(O)C2O)C(O)C(O)C1O	1													-4.63781	-11.805
3.3835	-4.08618	Train	CCC(NC(=O)C(CCCCNC(C)=O)NC(=O)C(C)NC(=O)CNC(=O)C[NH2+]C(O)C(CCCCNC(C)=O)NC(=O)C[NH3+])C(=O)O	1													-2.05784	-7.53201
6.21983	-3.23165	Train	[NH3+][C@@H](Cc1c[nH]cn1)C(=O)[O-]	1													-7.96258	10.2008
-5.12678	-0.0852412	Train	CCC(=O)N1CCCC(n2nc(-c3cccc(C(=O)Nc4ccc(C(C)C)cc4)c3)c3c(N)ncnc32)C1	1													-4.90512	-6.5121
1.21786	-0.293825	Train	Nc1nc(N)c2cc(CNc3cc(Cl)ccc3Cl)cnc2n1	1													-4.74042	-1.53191
0.210602	0.13356	Train	CCN1CCN(C(=O)NC(CCc2ccc(O)cc2)C(=O)NCB(O)O)C(=O)C1=O	1													-4.63793	-11.8049
1.03152	-0.0953486	Train	O=C(NO)C1=CCCCC1	1													9.89058	-12.3137
4.30986	1.00386	Train	COc1ccc(S(=O)(=O)N(CCOC2OC(CO)C(O)C(O)C2O)CC(=O)NO)cc1	1													2.87668	13.9209
1.23367	0.376843	Train	Cc1n[nH]c(C)c1Cc1nnc(-c2sc3ccccc3c2OC2CC[NH2+]CC2)o1	1													0.944339	-0.377153
1.20608	-0.217935	Train	O=C(O)c1c(-c2ccccc2)oc(-c2ccccc2)c1C(=O)O	1													-0.447051	12.6238
3.0361	1.1435	Train	CSc1nc(Cl)c(C=O)c(NCc2ccc(S(N)(=O)=O)cc2)n1	1													-1.65514	1.05962
-0.0842919	0.444264	Train	O=C(Nc1cccc(-c2nn[nH]n2)c1)c1cccc(Br)c1	1													-9.70305	9.0245
0.586668	1.01485	Train	CC(C)(C)C(=O)Nc1cccnc1C(=O)Nc1nccs1	1													1.37281	19.9323
0.00576919	0.902433	Train	O=C(CC[NH+]1CCN(c2cccc(C(F)(F)F)c2)CC1)c1cc(O)c(O)c([N+](=O)[O-])c1	1													-5.33644	15.8877
3.21762	1.64246	Train	NS(=O)(=O)c1ccc(C(=O)NCc2cccc(F)c2F)cc1	1													-2.35942	1.02769
1.30582	-0.208589	Train	O=c1[nH]c2cc(C[NH+]3CCCC3)ccc2n2cccc12	1													7.04282	-1.63881
1.43446	1.05682	Train	O=C(O)C(=O)Nc1ccc(CC(c2nc3ccccc3o2)S(=O)(=O)Nc2ccc(F)cc2)cc1	1													13.1376	9.75762
1.02697	-0.0202102	Train	C[NH+]1CC[NH+](Cc2ccc(C#Cc3ccc(-c4cc(C(=O)NO)cnc4-n4cnc5ccccc54)cc3)cn2)CC1	1													3.57306	6.53142
5.69794	-15.3556	Train	CCCCCC(CC(=O)NO)C(=O)NC(C(=O)N1CCCC1CO)C(C)C	1													-0.42651	-0.878272
2.59002	1.11749	Train	COc1cc2c(cc1OS(N)(=O)=O)C=CN(Cc1cc(OC)c(OC)c(OC)c1)C2	1													-2.37255	0.560386
4.61374	-5.53677	Train	[H]/N=C(/N)NCCCC(NC(=O)C(C)NC(=O)C(NC(=O)C([NH3+])CCC(N)=O)C(C)O)C(=O)NC(CCCC[NH+](C)C)C(=O)NC(C=O)CO	1													0.334141	1.01203
4.16482	-3.67109	Train	CC(=O)NC(C=O)CSCCNC(=O)C1CCCN1C(=O)C(NC(=O)C(CC(N)=O)NC(=O)C(NC(=O)C([NH3+])Cc1ccc(OP(=O)(O)O)cc1)C(C)C)C(C)C	1													-3.72918	16.5393
4.66603	-4.01725	Train	CCC(C)C(NC(=O)C1CCCN1C(=O)C(NC(=O)C([NH3+])CO)C(C)C)C(=O)O	1													2.09368	2.39312
-0.176009	0.305768	Train	Oc1ccc(/C=C/c2cc(O)cc(O)c2)cc1	1													-0.0664042	1.01087
-4.9831	8.1617	Train	O=S1(=O)NC(O)c2ccc(-n3cc(COC4OC(CO)C(O)C(O)C4O)nn3)cc21	1													-2.40244	0.537698
1.88255	0.243131	Train	Cc1cccc(F)c1C[NH+]1CC(c2ccc(-c3cnn(CC(N)=O)c3)cc2)C([NH+](C)C)C1	1													4.72021	13.6052
4.30062	0.973034	Train	COc1ccc(S(=O)(=O)N(CC(=O)NO)CC(O)CO)cc1	1													2.84513	13.8984
-5.5264	7.94469	Train	CC(=O)NC1C(OC(C)C([NH3+])C(=O)O)OC(CO)C(O)C1OC1OC(CO)C(O)C(O)C1O	1													4.67906	15.2871
5.19722	-4.07407	Train	CC([NH3+])C(=O)NC(C)C(=O)N1CCCC1C(=O)NC(B(O)O)C(C)C	1													4.51001	9.10798
-3.57377	0.763281	Train	Cc1[nH]nc2ccc(-c3cncc(OC[C@@H]([NH3+])Cc4c[nH]c5ccccc45)c3)cc12	1													15.5724	-0.954008
0.272054	-0.0887969	Train	NS(=O)(=O)c1nc2ccccc2[nH]1	1													-1.21835	0.869021
3.3431	-3.08338	Train	O=C(O)C(=O)NC(Cc1ccc(OCc2ccccc2)cc1)C(=O)O	1													7.4279	6.71492
2.57933	-0.559668	Train	CC(C)(Sc1ccc(CCN(CCCCC2CCCCC2)C(=O)NC2CCCCC2)cc1)C(=O)O	1													-0.0671903	1.1628
5.11913	-0.427995	Train	CCCCCCCCCCCCCC(=O)OC1C(CC(=O)NO)COC(CO)C1O	1													-0.840112	-0.0523958
-5.79037	8.17456	Train	OCC1OC(OC2C(CO)OCC(F)C2O)C(O)C(O)C1O	1													-11.0903	-1.13682
-1.23359	3.71408	Train	COC(=O)Nc1ccc2c(c1)NC(=O)C[C@@H](C)C=CC[C@H](NC(=O)C=Cc1cc(Cl)ccc1-n1cnnn1)c1nc-2c[nH]1	1													9.24613	-7.66298
-0.350793	5.31349	Train	CCOc1ccc2nc(S(N)(=O)=O)sc2c1	1													-2.33351	1.32961
-1.13951	3.48555	Train	O=C(C=Cc1cc(Cl)ccc1-n1cnnn1)N[C@@H](Cc1ccccc1)C(=O)Nc1ccc(-c2nn[nH]n2)cc1	1													9.18043	-7.73099
-0.339388	-9.85555	Train	Nc1ncnc2c1ncn2C1OC(COP(=O)(O)O)C(O)C1OP(=O)(O)O	1													-0.0472926	-10.4601
1.25307	-0.248264	Train	O=c1ncc2c(-c3ccc(F)cc3F)cc(N3CC[NH2+]CC3)cc2n1-c1c(Cl)cccc1Cl	1													2.07678	-9.34857
2.82443	1.19499	Train	CCOc1ccc(S(N)(=O)=O)cc1	1													-1.55193	0.893371
0.790521	1.09271	Train	Cc1ccc(O)c(S)c1	1													-1.25215	0.714725
1.36223	-0.193723	Train	O=C1CN(C(=O)c2cncc(-c3ccccc3)c2)c2ccccc2N1	1													-2.03086	-7.58416
1.24704	0.284362	Train	CC(=O)N1CCc2c(c(-c3ccc(C(F)(F)F)c(SCC(=O)N4CCCC4)c3)nn2CC(O)C[NH+]2CCC(C(C)(C)O)CC2)C1	1													13.402	1.57504
-5.78855	8.19033	Train	CC1CCCC(OC2OC(CO)C(O)C(OC(CC3CCCCC3)C(=O)O)C2O)C1OC1OC(C)C(O)C(O)C1O	1													-0.0933191	1.3539
1.28457	-0.251708	Train	OC(O)(C(F)(F)F)C(F)(F)F	1													-1.04425	1.00574
3.00686	1.28824	Train	CN(CC(=O)Nc1ccc(S(N)(=O)=O)cc1)c1ccccc1	1													-1.6887	0.941767
1.42062	-0.282956	Train	O=P(O)(O)C(CCCc1cccc(Oc2ccccc2)c1)S(=O)(=O)O	1													0.250244	12.428
3.1749	1.38507	Train	CC(C)[NH2+]CC(O)COc1ccc(C(=O)NCCc2ccc(S(N)(=O)=O)cc2)cc1	1													-1.58954	1.03681
1.23814	0.0139186	Train	Cc1cccc2sc3nncn3c12	1													15.9814	-2.97729
4.06239	-5.51752	Train	[H]/N=C(/N)NCCCC(NC(=O)C(C)NC(=O)C([NH3+])CO)C(=O)NC(C)C(=O)NCc1ccc(NNc2ccc(CO)cc2)cc1	1													6.39327	12.6075
0.848952	0.0656749	Train	CCc1cc(O)c(F)cc1-c1ccc2c(-c3nc4c([nH]3)CCN(C(=O)c3cnc(N5CCCCC5)cn3)C4)n[nH]c2c1	1													16.4626	5.14163
2.59479	-3.50883	Train	[NH3+]CCCC(=O)O	1													0.155475	0.893971
-1.63778	11.8819	Train	O=C(O)C(=O)Nc1sc2c(c1C(=O)O)CCSC2	1													12.9714	9.5714
0.963755	-0.0161589	Train	Oc1ccc(-c2ccnn2-c2ccccc2Cl)c(O)c1	1													-7.12557	7.19612
-1.30773	2.95644	Train	CC[NH+](CC)C1CC[NH+](Cc2cc(C#CCOc3ccccc3)cc(I)c2O)CC1	1													-5.85036	11.4305
-4.99759	-3.42175	Train	NC(=[NH2+])c1ccc2[nH]c(-c3cc([C@@H](CC(=O)[O-])C(=O)[O-])cc(-c4ccccc4[N+](=O)[O-])c3O)nc2c1	1													-1.67651	-9.77882
-3.57985	-0.176736	Train	NC(=O)c1ccccc1Nc1ccnc(Nc2cccc(O)c2)n1	1													16.5103	8.18959
0.900556	0.245794	Train	Cn1nc(-c2cccc(-n3ncc4cc(C(C)(C)C)cc(F)c4c3=O)c2CO)cc(Nc2ccc(C(=O)N3CCOCC3)cn2)c1=O	1													19.0349	-5.0999
1.37042	-0.206994	Train	COC(=O)Nc1ccc2c(c1)NC(=O)C(C)CCCC(NC(=O)c1cnn(-c3cccc(Cl)c3F)c1N)c1cc-2ccn1	1													9.21365	-7.68098
1.2476	-0.135972	Train	COc1ccc(OC)c(Cc2nc3c(N)nc(F)nc3[nH]2)c1	1													-7.36416	6.94071
2.41636	1.11553	Train	COc1ccc(S(=O)(=O)NC(CO)C(=O)NO)cc1	1													2.88934	13.9359
-1.97142	1.49131	Train	COc1cc(CCc2cc(NC(=O)c3ccc(N4C[C@H](C)[NH2+][C@H](C)C4)cc3)n[nH]2)cc(OC)c1	1													4.35548	-7.78512
-2.21778	-5.17458	Train	COc1cccc(COC2C(O)C(CO)OC(OC3C(CO)OC(NC(C)=O)C(NC(=O)c4cccc(OC)c4)C3O)C2O)c1	1													4.68448	15.283
-1.63771	11.8817	Train	O=C(O)C(=O)Nc1sc2c(c1C(=O)O)CC[NH2+]C2	1													13.0539	9.65977
-0.109415	0.182546	Train	CCCN(CCC)C(=O)c1cc(C(=O)N/C(=C\c2ccccc2)C(O)C[NH2+]C(C)(C)c2cccc(OC)c2)cc(N2CCCCC2)c1	1													-7.08313	13.6311
-10.5812	7.5853	Train	CC(C)CC(NP(=O)(O)CNC(=O)OCc1ccccc1)C(=O)NCC[NH3+]	1													10.2558	6.71483
1.40153	-0.994487	Train	Cc1cccc(C)c1OCC(=O)NC(Cc1ccccc1)C(O)CC(CC(C)C)NC(=O)c1cccc(N)c1	1													-7.085	13.6312
2.00057	0.51797	Train	O=S(=O)(NO)c1ccccc1	1													-1.2978	1.00499
1.36323	-0.169211	Train	NS(=O)(=O)c1c(F)c(F)c(NC23CC4CC(CC(C4)C2)C3)c(F)c1F	1													-1.6601	0.774949
1.25641	-0.194864	Train	NS(=O)(=O)c1cc2ccccc2s1	1													-1.69245	0.910088
-2.61825	2.22112	Train	CCCOc1ccc(C[NH3+])cc1Cl	1													11.7374	6.1973
3.04845	1.48284	Train	CCCCNC(=O)c1cc(S(N)(=O)=O)c(Cl)cc1Cl	1													-8.14605	4.72966
1.26808	-0.193179	Train	[NH3+][C@@](CCCC[B-](O)([OH2+])[OH2+])(C(=O)[O-])[C@@H]1C[C@@H]2CC[C@H](C1)[N@@H+]2Cc1ccc(Cl)c(Cl)c1	1													-0.690947	-1.81012
-13.8933	3.94309	Train	[H]/N=C(/N)c1cc2c(I)cccc2s1	1													-9.08059	-7.63783
2.64153	-3.45783	Train	[NH3+]CCNS(=O)(=O)c1ccc(Cl)c2ccncc12	1													-1.20091	0.600235
4.42184	3.25227	Train	Cc1cc(Br)c(O)c(-c2cc3cc(C(N)=[NH2+])ccc3[nH]2)c1	1													-6.07408	-5.07116
0.403053	0.0901293	Train	CC(C)Oc1cccc(NC(=O)c2cc(Cl)c(OCC[NH3+])c(Cl)c2)c1	1													4.42088	10.6547
2.90163	0.735822	Train	CC(=O)NCCCCOc1ccc(NC(=O)Nc2ccc(S(N)(=O)=O)cc2)cc1	1													-2.38738	0.531975
1.30618	-0.160819	Train	O=C(Nc1ccc2ccccc2c1)C(c1csc2ccc(Cl)cc12)P(=O)(O)O	1													-5.78351	8.1334
-2.54967	0.310352	Train	O=C(Nc1ccnc(NC(=O)C2CC2)c1)c1c(Cl)cccc1Cl	1													0.484269	7.93009
-5.84092	8.20903	Train	OCC1OC(OC2C(CO)OC(OCCCCCCC3CCCCC3)C(O)C2O)C(O)C(O)C1O	1													-4.63779	-11.805
3.25035	0.547783	Train	NS(=O)(=O)c1ccc(Cc2ccc([N+](=O)[O-])cc2)cc1	1													-1.29219	0.892375
4.1445	-4.7158	Train	CC([NH3+])C(=O)NC(C)C(=O)NC(CCCC[NH3+])C(=O)NC(CCC(N)=O)C(=O)NC(C(=O)NC(CO)C(=O)NC(C(=O)O)C(C)C)C(C)O	1													1.32688	1.17171
1.77525	-0.670117	Train	CC(C)CC(NC(=O)c1ccncc1)C(=O)NCC(O)CNS(=O)(=O)c1ccc(Oc2ccccc2)cc1	1													11.6135	10.4012
1.20252	0.102977	Train	O=C(NCc1ccccc1)Nc1ccc2c(c1)[B-]([OH2+])([OH2+])OC2	1													-1.47315	0.844729
3.68663	-4.62546	Train	CSCCC([NH3+])C(O)(O)c1nccs1	1													-0.731921	0.565815
3.31133	0.159576	Train	O=C(NS(=O)(=O)c1ccc(NCCSc2ccccc2)c([N+](=O)[O-])c1)c1ccc(-c2ccc(F)cc2)cc1	1													4.86863	-13.1897
2.27137	-2.50328	Train	[NH3+]C(Cn1ccc(=O)n(Cc2ccccc2C(=O)O)c1=O)C(=O)O	1													-7.77715	0.863387
1.69658	0.711531	Train	CC(=O)N1CCc2c(c(Nc3ccc(-c4cnn(C)c4)cc3F)nn2C2CCOC2)C1	1													7.0629	10.9225
-2.95954	2.70983	Train	[H]/N=C(/N)Nc1cccc(C(OP(=O)(O)C(CCCCC)NC(=O)OCc2ccccc2)C(=O)O)c1	1													14.6686	-3.2986
2.01987	0.651103	Train	O=C([O-])[C@H](Cc1c[nH]c2ccccc12)NS(=O)(=O)c1ccc(N2CCC(c3ccccc3)CC2)cc1	1													16.2197	-6.54414
-13.716	4.65009	Train	[H]/N=C(/N)c1ccc2cc(C(=O)Nc3ccc(C[NH3+])cc3)cc(Nc3ncccn3)c2c1	1													4.49237	10.5839
-2.5194	2.22433	Train	[NH3+]Cc1ccc(C(=O)NC2Cc3cccc(C(=O)O)c3OB2O)cc1	1													0.281714	1.14663
-13.7098	4.66878	Train	[H]/N=C(\N)c1ccc(NC(=O)Nc2ccc(Oc3ccccc3)cc2)cc1	1													-9.0575	-7.65543
0.673687	0.0590006	Train	Cc1cc(C)cc(C(=O)N(CC(=O)NC2CCCCC2)Cc2ccc(C(=O)NO)cc2)c1	1													9.89909	-12.3148
0.120716	0.969692	Train	NS(=O)(=O)c1ccc(NC(=O)NC2CCCC2)cc1	1													-1.55582	0.937358
4.9104	-4.24896	Train	CC(NC(=O)C1CCCN1C(=O)CNC(=O)C1CCCN1C(=O)C1CCC[NH2+]1)C(=O)NCC(=O)N1CCCC1C(=O)N1CCCC1C(=O)NCC(=O)O	1													-1.16476	1.19534
1.32956	-0.857397	Train	Cc1cc(OCc2c(-c3c(Cl)cncc3Cl)noc2C(C)C)ccc1-c1ccc2c(C(=O)O)cn(C)c2c1	1													0.512307	0.847733	1
8.43332	-0.911633	Train	O=C(O)c1cccc2c1C(=O)N(c1ccc(O)c(F)c1)C2	1													7.37577	8.81716
2.67101	-3.46253	Train	[NH3+]CCCCCC(CS)C(=O)O	1													14.6696	-3.30155
12.9512	-2.38377	Train	Nc1ncnc2c1ncn2C1OC(C(=O)N2CC[NH+](CC(=O)Nc3cccc4c3CNC4=O)CC2)C(O)C1O	1													14.1357	-8.26636
1.52078	0.150933	Train	CCNC(=O)c1cc2c(-c3cc(C(C)(C)O)ccc3Oc3c(C)cc(F)cc3C)cn(C)c(=O)c2[nH]1	1													12.237	-1.85568
3.14737	-8.71842	Train	Cc1cn(C2CC(O)C(CO)O2)c(=O)[nH]c1=O	1													-12.1886	8.11473
2.62173	-2.42453	Train	COc1cccc(Oc2cccc(N3CCCCC3)c2CNC(=[NH2+])NC(=O)c2ccc(C[C@H]([NH3+])C(=O)[O-])cc2)c1	1													0.668101	2.11686
-0.821625	-0.318004	Train	[NH3+][C@H]1CCCN(c2cncc(-c3[nH]nc4ccc(-c5c(F)cccc5F)cc34)n2)C1	1													15.5699	-0.96267
-0.64496	8.77738	Train	O=C(O)c1ccc(NC(=O)C(C2CCCCC2)n2c(-c3ccc(-c4nccs4)cc3)nc3cc(F)c(F)cc32)cc1	1													16.3323	-4.74629
4.23585	-0.435947	Train	CCCCCNC(=O)C(Cc1ccc(N(C(=O)C(=O)O)c2ccccc2C(=O)O)c2ccccc12)NC(C)=O	1													13.2026	9.8218
0.665641	-3.47683	Train	O=C(O)COc1c(C(=O)O)sc(-c2cccc(N(C(=O)c3ccccc3)C3CCCCC3)c2)c1Br	1													13.2373	9.86116
-0.0594473	7.8904	Train	Cc1ccc(SC2OC(CO)C(O)C(n3cc(-c4ccc(F)cc4)nn3)C2O)cc1	1													4.71695	15.2472
-13.7	4.65879	Train	[H]/N=C(\N)c1ccc(NC(=O)c2ccccc2O)cc1	1													-1.55666	-4.18056
9.57148	12.8377	Train	C=C(C)C1C[NH2+]C(C(=O)O)C1CC(=O)O	1													-7.70017	0.724066
-4.70379	8.01489	Train	OCC1OC(Oc2ccc(-c3ccccc3)cc2)C(O)C(O)C1O	1													19.2127	8.32064
0.71907	-0.0232997	Train	Cc1ccc(C(=O)NC2CC2)cc1-c1ccn2c(C(C)(C)C)nnc2c1	1													2.05719	-9.38837
1.61433	-1.04767	Train	COc1nccnc1CC(C)C	1													11.7884	-9.61974
0.61046	0.58544	Train	CC(C)(C)NC(=O)Cc1ccc(Cl)cc1-n1c(C2CCCCC2)nc(-c2nnn[nH]2)c1-c1ccc(F)c(Cl)c1	1													-10.8887	-3.27298
1.24824	0.00111879	Train	COc1cc(C)c(Sc2cnc(NC(=O)c3ccc(C[NH2+]C(C)C(C)(C)C)cc3)s2)cc1C(=O)N1CCN(C(C)=O)CC1	1													-4.90662	-6.52247
-2.82592	2.62823	Train	[H]/N=C(/N)Nc1cccc(C(CP(=O)(O)C(NC(=O)C(Cc2ccccc2)NC(=O)OCc2ccccc2)C(C)C)C(=O)O)c1	1													14.6712	-3.30312
1.26715	0.00313032	Train	Oc1cc(O)c(-c2ccnn2-c2ccccc2Cl)cc1CCc1ccccn1	1													-7.09684	7.19649
1.79197	-1.88541	Train	CCSC(NC(=O)C(Cc1ccccc1)NS(=O)(=O)N1CCOCC1)C(=O)NC(CC1CCCCC1)C(O)C(O)CC(C)C	1													1.49563	0.525863
-7.98928	5.9738	Train	[NH3+]C(CC1(C(=O)O)CC2OCC(O)C(O)C2O1)C(=O)O	1													-7.77795	0.86174
-1.31377	3.00037	Train	CC[NH+](CC)C1CC[NH+](Cc2cc(C#CCNc3ccccc3)cc(I)c2O)CC1	1													-5.84954	11.4283
2.97791	2.7748	Train	O=C(Cc1cccs1)NC(B(O)O)c1cccc(C(=O)O)c1	1													18.8009	4.07559
1.48669	1.55575	Train	CC#CCOc1ccc(S(=O)(=O)CCCS)cc1	1													17.948	7.11523
-2.35194	3.94339	Train	CC12CCC(O)CC1CCC1C2CC(O)C2(C)C(C3=CC(=O)OC3)CCC12O	1													-0.991053	0.899744
-4.59789	-3.07047	Train	NC(=[NH2+])c1ccc2[nH]c(-c3ncccc3O)nc2c1	1													-1.67082	-9.83222
2.94078	1.19431	Train	Nc1ccc(-c2ccc(S(N)(=O)=O)cc2)cc1	1													-1.6263	0.787443
3.09126	1.45975	Train	NS(=O)(=O)c1ccc(C(=O)NCC(F)(F)F)cc1	1													-1.55208	0.98702
0.967357	-0.170224	Train	CC[NH+](CC)CCNc1cc(Nc2cc(O)ccc2C)nc(-n2cnc3ccccc32)n1	1													-6.44594	-2.11156
-0.0769491	0.173516	Train	Oc1cc2ccc(-c3ccc(F)cc3)cc2nc1O	1													10.9503	4.32817
-13.7822	4.69671	Train	[H]/N=C(/N)c1ccc(Oc2cc(Oc3ccc(/C(N)=N\[H])cc3)cc(C(=O)NC3CCC([NH3+])CC3)c2)cc1	1													5.54057	-10.8989
5.12541	-0.491474	Train	CCCCCCCCCCCCCCCCCC(=O)O	1													9.53652	-5.82975
4.41103	-5.3055	Train	[H]/N=C(/N)NCCCC(NC(=O)C(C)NC(=O)C(NC(=O)C(CCC(N)=O)NC(C)=O)C(C)O)C(=O)NC(CCCCNC(C)=O)C(=O)NC(CO)C(=O)NC(C(=O)O)C(C)O	1													-1.35474	-0.379206
4.95952	7.57605	Train	CC(C)c1nc(CN(C)C(=O)NC(C(=O)NC(Cc2ccccc2)CC(O)C(Cc2ccccc2)NC(=O)OCc2cncs2)C(C)C)cs1	1													-5.76348	3.87059
-0.675097	8.72844	Train	Cc1cc(Cl)ccc1OCc1nc2ccc(F)cc2n1C(C(=O)NC1CCCCC1)C1CCCCC1	1													16.3873	-4.69388
0.309683	-0.105126	Train	COc1cccc(-c2nc3c(C(N)=O)cccc3[nH]2)c1	1													6.96984	-1.57918
1.57282	-3.38749	Train	O=C(CCCCCCC(=O)C(F)(F)F)Nc1ccccc1	1													0.0937356	0.939151
3.15656	1.1977	Train	NS(=O)(=O)c1ccc(NC(=O)CN2C(=O)NC3(CCCCC3)C2=O)cc1	1													-1.78293	0.834682
-0.250497	0.230637	Train	Oc1ccc(/C=C/c2cc(O)cc(O)c2)cc1	1													9.76779	13.6968
-6.88384	0.203009	Train	CC(C)(C)c1cc(NC(=O)Nc2ccc(Cl)cc2)n(-c2ccccc2)n1	1													2.36575	-9.50453
1.02777	0.98734	Train	[NH3+][C@@H](CCCC[B-]([OH2+])([OH2+])[OH2+])C(=O)[O-]	1													-0.696422	-1.83156
2.04492	0.392284	Train	CC(O)C(CCOc1ccc2ccccc2c1)n1cnc(C(N)=O)c1	1													15.0082	-4.99874
0.326493	1.05967	Train	[H]/N=C(/N)NCCCC(NC(=O)C(CCCC[NH3+])NC(=O)C1CCCN1C(=O)C([NH3+])Cc1ccc(O)cc1)C(=O)NC(C(=O)NC(C)C(=O)O)C(C)CC	0.808989													2.07944	0.356796	1
-2.35331	3.93464	Train	CC1OC(OC2C(O)CC(OC3C(O)CC(OC4CCC5(C)C(CCC6C5CC(O)C5(C)C(C7=CC(=O)OC7)CCC65O)C4)OC3C)OC2C)CC(O)C1O	1													8.30494	14.4986
-0.486002	2.79942	Train	COc1cc2c(cc1-c1c(C)noc1C)ncc1[nH]c(=O)n(C(C)c3ccccn3)c12	1													-1.89896	-7.64336
1.29339	-0.181127	Train	CC(=O)OC1(C(C)=O)CCC2C3C=C(Cl)C4=CC(=O)C5CC5C4(C)C3CCC21C	1													6.72635	15.2582
-6.42646	5.01422	Train	Nc1nc2c(ncn2C2OC(COP(=O)(O)OP(=O)(O)O)C(O)C2O)c(=O)[nH]1	1													-0.0141285	0.921413
-2.21654	-5.17935	Train	COc1cccc(COC2C(O)C(CO)OC(OC3C(CO)OC(NC(C)=O)C(NC(C)=O)C3O)C2O)c1	1													4.68686	15.2816
2.57773	-0.772031	Train	Cc1ccc(COC2CC(C(=O)NC(CCCC[NH3+])C(O)c3nc4ccccc4o3)N(C(=O)C(CCc3ccccc3)NC(=O)OCc3ccccc3)C2)cc1	1													-1.45939	0.627195
1.60775	0.118232	Train	COc1cc2c(cc1OC)C(C)N(S(N)(=O)=O)CC2	1													-1.47735	0.929163
1.36477	-0.221229	Train	CC(C)COCC(CN(Cc1ccccc1)c1ccccc1)[NH+]1CCCC1	1													0.839506	1.58376
0.729025	0.521354	Train	CC(C)(C)c1cc(C(=O)N2CCOCC2)ccc1O	1													-7.08664	7.1606
1.22773	0.0922647	Train	COc1ncc(-c2nc3c(n2C(C)C)C(c2ccc(Cl)cc2C)N(c2cc(Cl)ccc2C)C3=O)c(OC)n1	1													-10.8589	-3.30299
1.27142	-0.225376	Train	CCCOC1(C(=O)O)OC(C(O)CO)C(O)C(O)C1O	0.517241													-8.41395	-7.5477	1
-2.41606	5.04513	Train	O=C1NCCC(OC2OCC(O)C(O)C2O)C1O	1													-0.994641	-0.914661
1.37253	-0.240824	Train	CCC1CCC(C(=O)N2CCN(C(C)=O)C(C)C2)N1C(=O)c1sc2[n+](c1C(C)C)C(c1ccc(Cl)cc1)C(C)(c1ccc(Cl)cc1)N2	1													-10.8933	-3.26865
5.20603	-4.06651	Train	CC([NH3+])C(=O)NC(C)C(=O)N1CCCC1C(=O)NC(B(O)O)C(C)C	1													4.50885	9.10854
-0.648848	8.77783	Train	COc1ccc(-c2nc3cc(F)c(F)cc3n2C(C(=O)NC2CCC(O)CC2)C2CCCCC2)c(OC)n1	1													16.3404	-4.73778
1.36046	-0.211599	Train	CS(=O)(=O)Nc1ccccc1-c1cccc2c1[nH]c1ccccc12	1													0.167475	1.13511
1.31578	1.93638	Train	Cc1cc(C)c2cc1C(=O)NCCCOc1cccc(c1)Sc1cc-2nc(N)n1	1													-7.02536	7.08865
-2.79277	2.53391	Train	CC(C)C(NS(=O)(=O)c1ccccc1)P(=O)(O)CC(C(=O)O)c1cccc(C[NH3+])c1	1													14.6752	-3.30707
2.91531	0.0604477	Train	Nc1ncc(-c2ccc(CCO)cc2)nc1C(=O)Nc1cnccc1N1CCOCC1	1													7.72016	-9.82469
3.02055	1.11828	Train	NS(=O)(=O)c1ccc(-c2ncc(CCl)[se]2)cc1	1													-1.46975	1.0186
8.47111	-0.916258	Train	O=C(NCCCCCNC(=O)c1cccc(O)c1O)c1cccc(O)c1O	1													0.367165	-1.77783
0.194	6.35708	Train	CC(=O)N1c2ccc(-c3ccco3)cc2C(NC(=O)OC(C)C)CC1C	1													12.2351	-1.85614
1.29548	0.0564487	Train	O=C(O)CC(Cc1cccc2ccccc12)N1C(=O)c2ccc(C(=O)O)cc2C1=O	1													18.7653	4.06497
3.44168	1.39846	Train	Cc1cc(C)nc(SCC(=O)c2ccc(S(N)(=O)=O)cc2)n1	1													-2.0205	0.666315
1.4122	-0.196456	Train	O=C1N[C@@H](c2cccnc2)c2c1n[nH]c2-c1ccccc1	1													0.201083	0.927496
1.94962	0.458088	Train	COc1ccc(S(=O)(=O)C(CC(=O)O)C(F)F)cc1	1													10.806	-10.9939
4.07796	-3.42396	Train	CC(=O)NC(Cc1ccc(OP(=O)(O)O)cc1)C(=O)NC(CCC(=O)O)C(=O)NC(CCC(=O)O)C(=O)NCC(=O)O	1													0.829369	0.642788
-0.602355	8.71074	Train	COc1ccc(-c2nc3ccccc3n2C(C(=O)Nc2c(C)cccc2C)C2CCCCC2)c(OC)c1	1													16.3839	-4.69495
3.7454	-8.39232	Train	[H]/N=C1/N=C2C(=NC(=O)N2C2CC(O)C(COP(=O)(O)O)O2)C(=O)N1	1													5.45234	15.1398
-2.475	-2.52737	Train	C=CC1CC1(NC(=O)C1CC(Oc2nc3cc(OC)ccc3nc2C(C)C)CN1C(=O)C(NC(=O)OC1CCCC1)C(C)(C)C)C(=O)NS(=O)(=O)C1(C)CC1	1													12.8999	2.59832
-4.19212	8.21149	Train	Cc1[nH]c2ccccc2c1C[NH+]1CCN(c2ccccn2)CC1	0.364865													1.59385	-0.462681	1
1.39562	-0.359145	Train	CCC(NC(=O)c1ccc(OCc2ccccn2)c(C(F)(F)F)c1Cl)C(O)C(N)=O	1													11.6138	10.4016
1.10194	0.264906	Train	CC(C)(C)CC1[NH2+]C(C(=O)NCCC(O)CO)C(c2cccc(Cl)c2)C1(C#N)c1ccc(Cl)cc1	1													-9.33085	-3.97637
5.51572	3.58656	Train	CC(=O)NC1C(O)OC(CO)C(O)C1O	1													-0.254956	1.23088
1.3719	0.327868	Train	CCC(=O)NC(Cc1nc2ccc(C(C)C)cc2s1)C(=O)NC(CNC(=O)CC[NH+]1CCOCC1)C1CCCCC1	1													1.09124	4.23877
-8.06918	11.5451	Train	Nc1ncnc2c1ncn2C1OC(COS(=O)(=O)NC(=O)CCCCC2SCC3NC(=O)NC32)C(O)C1F	1													-6.62209	-5.43381
-0.18038	0.322806	Train	COc1ccc(OC)c(-c2cc(C(=O)Nc3cc(-c4[nH]c(SC)nc4-c4ccc(F)cc4)ccn3)n(C)c2)c1	1													10.0482	10.3506
5.13448	-1.55579	Train	CCOC(=O)CCC(CC1CCNC1=O)NC(=O)C(CC(=O)C(NC(=O)c1cc(C)on1)C(C)C)Cc1ccc(F)cc1	1													-3.254	11.8123
-0.28451	1.23987	Train	CCCC(NC(=O)C1C2CCCC2CN1C(=O)C(NC(=O)C(NC(=O)c1cnccn1)C1CCCCC1)C(C)(C)C)C(O)C(=O)NC1CC1	1													12.8952	2.59302
1.26156	-0.0452684	Train	C[NH2+]C(C)C(=O)NC(C(=O)N1CCCC1C(=O)NC1CCCc2ccccc21)C(C)(C)C	1													17.8472	1.86448
9.47027	-4.24293	Train	OCC1OC(SC2OC(CO)C(O)C(n3cc(-c4ccsc4)nn3)C2O)C(O)C(n2cc(-c3ccsc3)nn2)C1O	1													4.69689	15.2719
1.50579	-0.205978	Train	CC(C)(C)NC(=O)C(c1c(C(=O)[O-])[nH]c2cc(Cl)ccc12)N(C=O)Cc1ccc(F)c(F)c1	0.876923													9.59399	12.3704	1
4.31801	0.973014	Train	COc1ccc(S(=O)(=O)N(CC(=O)N=O)CC(C)C)cc1	1													16.2194	-6.54329
1.72341	0.881867	Train	COc1ccc(OCCc2ccccc2)cc1Cc1cnc2nc(N)nc(N)c2c1C	1													-0.0472358	1.10529
5.13931	-0.481654	Train	CCCCCCCCCCCCCCCCCC(=O)O	1													9.53716	-5.83008
0.0546275	-0.360164	Train	O=C(CC1CCCC1)Nc1nc2cc(Cl)ccc2o1	1													5.36434	-9.27743
1.09457	-0.155527	Train	Cc1nc2c(O)cccc2c(=O)[nH]1	1													14.1526	-8.28225
5.32868	-0.172391	Train	CC(CCC(=O)NCc1ccc(OCC[NH+]2CCOCC2)cc1)C1CCC2C3CC=C4CC(OS(=O)(=O)O)CCC4(C)C3CCC12C	1													8.34583	14.5417
-4.945	8.23132	Train	O=C1NC(O)=CCN1Cc1cn(C2OC(CO)C(O)C2O)nn1	1													12.635	12.1351
1.43546	0.309837	Train	COc1ccc(S(=O)(=O)N2CN(Cc3ccccc3)C(=O)CC2C(=O)NO)cc1	1													16.2195	-6.54536
0.881768	1.51132	Train	CC(C)c1cc(-c2noc(NC(=O)C3C=C3)c2-c2ccc(C[NH+]3CCOCC3)cc2)c(O)cc1O	1													-7.18316	7.24927
-0.000410567	0.799532	Train	CC(=O)NC(Cc1cccc(C(=O)O)c1O)B(O)O	1													6.75918	4.75825
3.72428	-2.70996	Train	NS(=O)(=O)c1ccc(-n2cc(COc3ccccc3)nn2)cc1	0.904762													20.4729	0.536438	1
-5.15545	7.43725	Train	COC1OC2COC(C)(C(=O)O)OC2C(O)C1NC(C)=O	1													0.47178	0.233615
-6.4726	-2.78039	Train	NS(=O)(=O)c1cc(NC(=O)Nc2ccc(C(F)(F)F)cc2)c(O)c([N+](=O)[O-])c1	1													-2.16957	0.656563
3.00843	1.19053	Train	NS(=O)(=O)c1ccc(CNC(=O)C23[C@@H]4[C@@H]5[C@@H]6[C@H]2[Re+9]5463(C#[O+])(C#[O+])C#[O+])cc1	1													-1.54737	0.890844
1.40253	-0.249749	Train	CC(O)C(C=O)C1CC(S)=C(C(=O)O)N1	1													0.130729	1.0945
1.24998	-0.281659	Train	O=C(O)P(=O)(O)O	1													7.28676	16.2703
-2.95305	3.43476	Train	COC(=O)CC1N=C(c2ccc(Cl)cc2)c2c(sc(C)c2C)-n2c(C)nnc21	1													12.0789	-1.98791
2.71937	0.97888	Train	O=NC(=O)CNS(=O)(=O)c1ccc(-c2ccccc2)cc1	1													2.88787	13.9328
1.74876	0.524293	Train	CCNC(=O)N1CCc2c(sc(NC(=O)Cc3ccccc3)c2C(=O)OCC)C1	1													13.3564	7.49532
1.19065	-0.101597	Train	C[NH+](C)CCOC1=Cc2ccccc2Sc2ccc(Cl)cc21	1													0.8073	3.10432
-4.98528	8.19338	Train	Oc1ccc(Sc2ccc(O)cc2)cc1	1													-1.50028	-0.959461	0.996241
1.3782	3.71953	Train	[H]/N=C(/NC1CCS(=O)(=O)CC1)c1cc2c(=O)n(CC)cc(-c3cccc(C(F)(F)F)c3)c2s1	1													-6.06757	-10.6451
1.16282	1.0058	Train	CC(=O)Nc1cc(Cn2ccnc2)c2cccc(O)c2n1	1													-1.99245	-7.66005
-13.5378	4.5531	Train	[H]/N=C(\N)c1ccc(CC(NC(=O)C(CC(=O)O)NS(=O)(=O)c2c(C)cc(OC)c(C)c2C)C(=O)N2CCCCC2)cc1	1													-9.13232	-7.72298
4.24064	-0.42471	Train	NS(=O)(=O)OCCCCCCCCCCOS(N)(=O)=O	1													-1.5538	0.778703
2.57356	-3.53572	Train	C[N+](C)(C)CC(=O)O	1													-5.76114	3.8737	0.996296
-2.56965	2.21712	Train	[NH3+]Cc1ccc(C(=O)N[C@H]2Cc3cccc(C(=O)[O-])c3O[B-]2(O)O)cc1	1													7.3664	8.82708
2.08513	4.07016	Train	COc1ccc(C2=NC(c3cccc(Cl)c3)C(c3ccc(Cl)cc3)N2C(=O)N2CCNC(=O)C2)c(OC(C)C)c1	1													8.16038	7.69499
2.57838	1.39879	Train	N#Cc1cccc(-n2cc(-c3ccc(S(N)(=O)=O)s3)nn2)c1	1													-1.81254	0.589158
-2.79329	2.552	Train	CC(C)C(NS(=O)(=O)CCc1ccccc1)P(=O)(O)CC(C(=O)O)c1cccc(C[NH3+])c1	1													14.6748	-3.30648
2.72556	-0.639792	Train	C[NH+]1CCN(C(=O)NC(Cc2ccccc2)C(=O)NC(CCc2ccccc2)CCS(=O)(=O)c2ccccc2)CC1	1													-0.0781441	0.675958
3.07404	1.56022	Train	CCCCNC(=O)c1cc(S(N)(=O)=O)c(Cl)cc1Cl	1													-1.76223	0.918396
0.766433	0.534331	Train	CCCC1N(C(=O)c2cnccc2C(F)(F)F)CCCC1(Oc1csc(C(F)(F)F)c1)C(=O)N1CCN(c2ccccc2OCCO)CC1	1													-10.8907	-3.27046
1.58364	0.393547	Train	CC(c1nc2c(cnn2C2CCCC2)c(=O)[nH]1)[NH+]1CC(c2ncccn2)C1	1													-2.21574	-12.8897
1.46274	-0.146833	Train	Cc1nn(C)c2c1c(=O)c1cc(Cl)ccc1n2O	1													16.483	8.21473
2.27582	-9.69898	Train	N=c1ccn([C@@H]2O[C@@H](CNC(=O)CCc3nc4ccccc4[nH]3)[C@@H](O)[C@H]2O)c(=O)[nH]1	1													0.061622	1.1975
-5.10663	8.15601	Train	CCOC(=O)C1=C(C)NC(=S)NC1c1cccc(O)c1	0.464286													-0.0293326	1.15941	1
-1.23105	3.61452	Train	Nc1n[nH]c2cc(-c3c[nH]c([C@H](Cc4ccccc4)NC(=O)C=Cc4cc(Cl)ccc4-n4cnnn4)n3)ccc12	1													9.20538	-7.7015
-0.0830545	-0.394837	Train	CC(CO)CCOP(=O)(O)OP(=O)(O)O	1													-1.14822	0.919463
1.23795	-0.0322316	Train	Cc1cc[nH]c1	1													1.09998	4.47836
1.28968	-0.0612725	Train	CCN(c1cc(C(=O)Nc2ccc(C)cc2C)ccc1N(C)C=O)C1CCCC1	1													-2.09869	-7.51119
4.31337	0.972059	Train	COc1ccc(S(=O)(=O)N(CC(=O)NO)CC(C)C)cc1	1													2.86744	13.9449
-2.51401	-2.55688	Train	CCc1nc2ccc(OC)cc2nc1OC1CC(C(=O)NC2(C(=O)NS(=O)(=O)C3CC3)CC2CC)N(C(=O)C(NC(=O)OC(C)(C)C)C(C)(C)C)C1	1													12.9063	2.60504
10.9471	0.196364	Train	CC(=O)NC1C(O)CC(O)(C(=O)O)OC1C(O)C(O)CO	1													-1.00794	2.48432
2.84807	-1.44002	Train	O=C1C[C@@H](c2ccc(C[C@H](NS(=O)(=O)c3cccc(C(F)(F)F)c3)c3nc(-c4ccccc4)c[nH]3)cc2)S(=O)(=O)N1	1													13.2584	10.0098
1.8128	0.55216	Train	[H]/N=C\CNC(=O)C1CN(S(=O)(=O)c2ccccc2)CC1C(=O)N1CCOCC1	1													13.4006	1.57689
13.4607	-2.8557	Train	NC(=O)c1cccc(C#CC[NH+](CCC([NH3+])C(=O)O)CC2OC(n3cnc4c(N)ncnc43)C(O)C2O)c1	1													0.748229	2.44205
1.10299	0.151523	Train	CCCC(C(=O)O)N1C(=O)C(Cc2ccc(F)cc2)OC(c2ccc(Cl)cc2)C1c1ccc(Cl)cc1	0.52459													2.09038	-9.35225	1
3.00767	-0.366765	Train	NC(=O)C(CCC(=O)O)NC(=O)c1ccc(-c2cc(-c3ccccc3)cs2)cc1	1													2.90267	13.9493
-0.745605	0.237152	Train	COc1ccc2c(c1)c(CC(=O)O)c(C)n2C(=O)c1ccc(Cl)cc1	1													9.76601	13.6989
1.45308	-0.155676	Train	CCCNC(=O)c1ccc(S(N)(=O)=O)cc1	0.823529													20.5305	0.479548	1
3.89585	-6.12952	Train	[H]/N=C(/N)NCCCC([NH3+])C(=O)O	1													-0.227465	0.848223
3.50723	1.45081	Train	NS(=O)(=O)c1ccc(C(=O)CSc2ncccn2)cc1Cl	1													-1.82678	0.692004
1.30078	0.16407	Train	c1ccc2[nH]c(-c3cscn3)nc2c1	1													13.3756	14.8259
0.936178	0.53454	Train	N#Cc1ccc(-c2ccc(OCCC(=O)NO)cc2)cc1	1													16.2191	-6.54391
0.758538	1.68943	Train	Cc1ccncc1-c1cccc2c(N)c(C(N)=O)nnc12	1													19.0485	-5.07035
1.39586	0.592834	Train	Cn1cnc2c1c(=O)n(CCCn1c(=O)c3nc[nH]c3n(C)c1=O)c(=O)n2C	1													0.575811	-2.09372
2.07946	4.05568	Train	COc1ccc(C2=NC(c3cc(Br)ccc3F)C(c3ccc(Cl)cc3)N2C(=O)N2CCNC(=O)C2)c(OC(C)C)c1	1													8.15979	7.6961
2.57212	-3.32611	Train	[NH3+]C(Cn1ccc(=O)n(CCC(=O)O)c1=O)C(=O)O	1													9.87277	-10.0959
1.55361	1.05511	Train	[H]/N=C\c1nc(Nc2ccccc2OC)c2ncn(C3CCCC3)c2n1	1													11.6203	10.3973
-1.29077	0.682634	Train	CCNc1cc2c(cc1C)C(c1ccccc1C(=O)OCC)c1cc(C)c(NCC)cc1O2	1													-0.950981	0.548478
1.43749	-0.081964	Train	COC(=O)CC1CC(=O)N(C)C1	1													-2.01107	-7.5829
-6.41145	5.00018	Train	Nc1nc2c([nH]c(=O)n2C2CC(O)C(COP(=O)(O)O)O2)c(=O)[nH]1	1													5.44461	15.14
6.8068	10.0617	Train	CCONC(=O)C1CCC([NH2+]OS(=O)(=O)O)CN1C=O	1													-9.7209	9.04787
1.49087	0.131845	Train	NS(=O)(=O)NO	1													-1.46794	0.791774
0.248166	-0.15409	Train	CC(/C=C/C=C(\C)c1ccc2c(c1)C(C)(C)CCC2(C)C)=C\C(=O)O	1													4.55114	-4.12914
3.89067	-6.12299	Train	[H]/N=C(/C)NCCCCC([NH3+])C(=O)O	1													0.934154	6.31731
0.414101	0.241398	Train	COc1ccc(N2CCN(C(=O)c3cc4c(s3)-c3ccccc3S(=O)(=O)C4)CC2)cc1	1													0.210642	0.805351
0.471171	4.05258	Train	[H]/N=N\C(=O)c1ccc(-c2ccccc2Cl)o1	1													13.3771	14.8281
5.56725	0.121271	Train	CC[NH+]1CCN(c2ccc(C(=O)Nc3n[nH]c4cc(-c5cccc(OC)c5)ccc34)cc2)CC1	0.458824													-0.233301	1.25659	1
1.05966	0.0628788	Train	COc1ccc2c(Nc3c(Cl)cncc3Cl)cc(=O)oc2c1OC1CCCC1	1													14.5761	7.13805
1.47432	0.00387902	Train	[NH3+]NC(=O)c1cn2ccc3ccccc3c2n1	1													13.3767	14.8282
-4.51457	8.07295	Train	O=[N+]([O-])c1ccc(OC2OC(CO)C(O)C(O)C2O)cc1	1													1.55164	-0.422221
0.139331	-0.364181	Train	O=C(O)c1cc(C(=O)O)n(Cc2ccc(Cl)cc2Cl)n1	1													-0.246553	1.2257
5.8073	-4.87427	Train	CCOC(=O)CP(=O)(O)C(CC(C)C)NC(=O)C(NC(=O)C(NC(=O)CC(C)C)C(C)C)C(C)C	1													-5.73676	3.82797
-3.12411	-2.09	Train	CCn1c2ccc(C[NH2+]C)cc2c2ccc(-c3cccs3)cc21	1													-5.89609	11.38
6.21085	-3.2182	Train	CC(=O)NCCc1c[nH]cn1	1													0.212604	0.748313
1.45923	0.181672	Train	O=C(O)c1c(CCCOc2cccc3ccccc23)c2cccc3c2n1CCC3	1													1.75031	11.9838
3.85514	-4.77007	Train	CC[NH+](CC)CCCCC(NC(=O)C(CC(C)C)NC(=O)C(C)NC(=O)C(Cc1ccccc1)NC(=O)c1ccc(C(C)(C)C)cc1)C(=O)NC(CO)C(=O)OC	1													0.622338	1.08861
0.162694	1.25231	Train	O=C(Nc1ccc2nc(C[NH+]3CCCCC3)[nH]c2c1)c1ccc(Cl)cc1	1													-3.0166	4.07142
4.86212	-0.2847	Train	CCCCCCCCCCCCOP(=O)(O)OCC[N+](C)(C)C	1													-1.30933	0.890503
4.16789	-0.357969	Train	CC(=O)OCC1OC(S(=O)(=O)NCCCCCOS(N)(=O)=O)C(OC(C)=O)C(OC(C)=O)C1OC(C)=O	1													-2.35961	0.563472
-3.71777	-12.0745	Train	CNc1c(F)c(S(N)(=O)=O)c(F)c(F)c1S(=O)(=O)CCc1ccccc1	1													-2.62315	0.21946
1.0985	-0.222	Train	CC(=O)NC(CCP(=O)(O)CC(CCCC([NH3+])C(=O)O)C(=O)O)C(=O)O	0.404255													6.07309	17.9213	0.561905
2.66332	-3.57244	Train	COCC[NH2+]C([NH3+])[NH2+]CCCC[NH3+]	1													0.934606	6.31599
2.04254	0.445706	Train	CC(O)C(CCc1cccc(Cl)c1Cl)n1cnc(C(N)=O)c1	1													15.0088	-4.99907
0.992028	0.617237	Train	O=C(OCc1ccccc1)c1ccccc1	1													11.7885	-9.61969
6.80612	10.0615	Train	N#CC1CCC([NH2+]OS(=O)(=O)O)CN1C=O	1													7.90684	4.80201
-0.937539	0.267505	Train	CCCCC(C(C)=O)n1cc(C(C)([NH2+]Cc2ccc3ncccc3c2)C(C)C)nn1	1													6.45037	5.34196
1.23114	0.354295	Train	O=C1O[C@](O)(Cc2ccc(Cl)cc2)C(c2c[nH]c3cc(Cl)ccc23)=C1Cc1ccc(Cl)cc1	1													-10.8867	-3.27379
16.6772	-3.92972	Train	COc1cc(N)c(C(N)=O)c(OC)c1	0.405405													0.00999635	1.04965	1
2.5576	0.264647	Train	CCCCOc1cc(C(=O)O)c(O)c(I)c1-n1cccc1	1													-5.86613	11.4113
0.753032	0.830509	Train	O=C(O)c1ccc(-c2cc(O)c(=O)[nH]c2-c2ccc(F)cc2)cc1	1													10.9557	4.32638
4.49562	17.0474	Train	CC(C)(C)NC(=O)C1CC2CCCCC2C[NH+]1CC(O)C(Cc1ccccc1)NC(=O)C(CC(N)=O)NC(=O)c1ccc2ccccc2n1	1													-5.74887	3.8872
0.344763	-0.585473	Train	[NH3+]Cc1csc(-c2cccs2)n1	1													-8.37809	-7.53494
1.67923	0.110414	Train	CC[NH2+]C(C(=O)NC(C(=O)NCC(=O)NCCCS(C)(=O)=O)C(C)(C)C)c1cc(Cl)cc(Cl)c1	1													1.4841	-0.974625
1.48908	-0.142742	Train	FC(F)(F)C1=C2C=CC3=[N+]2[Zn]24n5c1ccc5C(C(F)(F)F)=C1C=CC(=[N+]12)C(C(F)(F)F)=c1ccc(n14)=C3C(F)(F)F	1													-0.0495561	1.15693
-3.11735	8.69852	Train	COC1OC(C(=O)O)C(OC2OC(COS(=O)(=O)O)C(O)C(OS(=O)(=O)O)C2NS(=O)(=O)O)C(O)C1OS(=O)(=O)O	1													0.343285	0.990916
2.70623	1.28602	Train	COC(=O)c1c(O)cccc1OCCCCCNC(=O)C(Cc1ccc(C2CC(=O)NS2(=O)=O)c(Cl)c1)NS(=O)(=O)c1ccccc1	1													13.2242	9.88843
3.50644	-3.34604	Train	[NH3+]C(Cc1ccccc1)P(=O)(O)CC(Cc1ccccc1)C(=O)NC(Cc1ccccc1)C(=O)O	1													10.2345	6.72357
7.5276	7.5672	Train	CC1=C(/C=C/C(C)=C/C=C/C(C)=C/C(=O)O)C(C)(C)CCC1	1													4.54946	-4.12685
-5.06005	-3.4753	Train	NC(=[NH2+])c1ccc2[nH]c(-c3cccc(-c4ccccc4)c3O)nc2c1	1													-1.73169	-9.82589
5.0902	10.5134	Train	CCCCn1c(Cc2cc(OC)c(OC)c(OC)c2)nc2c(N)ncnc21	1													-7.44125	6.86407
2.20345	4.82646	Train	CCCc1nn(C)c2c(=O)[nH]c(-c3cc(S(=O)(=O)N4CC[NH+](C)CC4)ccc3OCC)nc12	1													12.9437	4.06863
2.34711	-9.68429	Train	CCC(=O)N(c1ccccc1)C1CC[NH+](CCc2ccccc2)CC1	0.38806													12.6142	12.1642	0.778378
-5.00841	8.22129	Train	O=C(Nc1ccc2n[nH]c(-c3ccncc3)c2c1)[C@@H]1CC[N@H+](CC(=O)N2CCN(c3ccc(-c4ncccn4)cc3)CC2)C1	1													-0.787586	0.540477	0.991549
-2.68339	3.26165	Train	CCNC(=O)CC1N=C(c2ccc(Cl)cc2)c2cc(OC)ccc2-n2c(C)nnc21	1													-2.14511	-7.43532
3.01227	0.989644	Train	Cc1cc(C)[n+](CCc2ccc(S(N)(=O)=O)cc2)c(C)c1	1													-1.56977	0.873213
1.56986	0.141325	Train	C[NH+]1CCN(c2ccc(C(=O)Nc3[nH]nc4c3CN(C(=O)Cc3cccs3)C4)cc2)CC1	1													6.88993	-9.84757
3.23303	1.47106	Train	NS(=O)(=O)c1ccc(C(=O)NCCOCCOCC[NH3+])cc1	1													-1.81729	0.987874
1.45861	-0.0341708	Train	COc1c(O)cc2c(c1CCC(C)C)C(O)c1c(cc(O)c(CCC(C)C)c1O)O2	1													11.9149	18.3802
2.64454	-0.464706	Train	CC(C)COC(=O)NC(CCC(=O)O)C(=O)NC(CC(C)C)C(=O)NC(CC(F)F)C(=O)NCCc1ccc(C(=O)O)cc1Cl	1													13.6039	0.200411
2.27101	-1.48378	Train	O=C(O)c1ccccc1NCC(O)C(O)C(O)COP(=O)(O)O	1													0.601886	0.652549
1.74761	-0.190886	Train	CCCB(O)O	1													20.8428	7.10846
-13.8953	4.35231	Train	[H]/N=C(/N)Nc1ccc(CNC(=O)C(C)NC(=O)C(CO)NS(=O)(=O)Cc2ccccc2)cc1	1													4.40359	10.6776
-8.05921	-0.653026	Train	CCc1c(C(=O)NCc2c(O)ccc3cccc(O)c23)[nH]c(C)c1C(C)=O	1													7.05125	10.9356
2.32017	-9.68013	Train	O=c1ccn(C2OC(C[NH+]3CCOCC3)C(O)C2O)c(=O)[nH]1	1													12.609	12.1698
5.76002	-4.85488	Train	CC(C)CC(=O)NC(C(=O)NC(C(=O)NC(CC(C)C)C(O)CC(=O)NC(C)C(=O)NC(CC(C)C)C(O)CC(=O)O)C(C)C)C(C)C	1													0.664724	0.999392
-0.622115	1.51431	Train	C/C=C(/C)CC/C=C(\C)CCC=C(C)C	1													-0.40946	0.786404
4.94844	3.30336	Train	CC(=O)NC1C(NC(=S)NCCN(C(C(=O)O)C(C)C)S(=O)(=O)c2ccc(-c3ccccc3)cc2)OC(COC(C)=O)C(OC(C)=O)C1OC(C)=O	1													10.806	-10.994
6.9553	3.96085	Train	CCN(C(=O)OCC(CO[N+](=O)[O-])O[N+](=O)[O-])C1CC(C)S(=O)(=O)c2sc(S(N)(=O)=O)cc21	1													-2.6041	0.810189
-0.158819	0.255738	Train	O=C(O)c1ccc(Cn2nnc(-c3ccnc(C(=O)NCc4cccc(F)c4)c3)n2)cc1	1													-2.76207	13.3503
-0.439849	0.237356	Train	CO/N=C(\C(=O)NC(C=O)C1[NH2+]C(C(=O)O)C(C)(C)S1)c1csc(N)n1	1													18.7859	4.07424
4.0125	-4.81475	Train	[H]/N=C(/N)NCCCC(NC(=O)C(NC(C)=O)C(C)C)C(=O)NC(CCSC)C(=O)NC(C)C(=O)O	1													-3.86264	8.21415
-13.6856	4.6535	Train	[H]/N=C(\N)c1ccccc1	1													-9.11174	-7.67916
1.62328	-0.16779	Train	C=C(CCC12OC(C(=O)O)C(O)(C(=O)O)C(C(=O)O)(O1)C(OC(=O)/C=C/C(C)CC(C)CC)C2O)C(OC(C)=O)C(C)Cc1ccccc1	1													0.249233	12.4263
13.4787	-2.87204	Train	Nc1ncnc2c1c(F)cn2C1OC(CO)C(O)C1O	1													-7.61081	-4.22664
-10.5795	7.5865	Train	CC(C)CC(NP(=O)(O)CNC(=O)OCc1ccccc1)C(=O)NC[NH3+]	1													10.2538	6.71419
4.09844	-0.375211	Train	CC(=O)NC(Cc1ccc(N(C(=O)C(=O)O)c2ccccc2C(=O)O)c2ccccc12)C(=O)NCCCCCOc1cc2ccccc2cc1C(=O)O	1													13.2037	9.81914
3.63839	9.97912	Train	[NH3+]Cc1ccc(-c2ncc(OCC3CC[NH2+]CC3)nc2-c2ccc(-c3cn[nH]c3)cc2)cc1	0.478261													0.11055	0.532785	1
1.18302	0.201153	Train	O=C(O)c1ccc2c(c1)C(=O)N(C(Cc1cccc3ccccc13)C(=O)O)C2=O	1													18.74	4.04307
-0.111985	10.8703	Train	COc1cc2c(cc1OS(N)(=O)=O)CCC1C2CCC2(C)C(OS(N)(=O)=O)CCC12	1													-2.45484	-0.202641
0.49084	4.15264	Train	O=C(O)c1cc(-c2ccc(C[NH2+]C(S)c3ccc(-c4ccc(C(=O)O)o4)cc3Cl)cc2)n(-c2ccc(Cl)c(Cl)c2)n1	1													8.67785	17.7037
2.96005	1.27881	Train	NS(=O)(=O)c1ccc(CNC(=O)c2cn[nH]c2-c2cc(Cl)c(O)cc2O)cc1	1													-7.09309	7.15396
3.83316	-4.08386	Train	CCC(C)C(NC(=O)C(CC(=O)O)NC(=O)C([NH3+])CC(=O)O)C(=O)NC(COP(=O)(O)O)C(=O)NC(CC(C)C)C(=O)NC(CC(C)C)C(=O)NC(CCCC[NH3+])C(=O)O	1													0.898614	1.03014
5.58823	-4.42948	Train	CC(CS)C(=O)N1CCCC1C(=O)O	1													0.0180712	1.12833
0.0688135	0.110917	Train	COc1ccc(C2(c3ccc(OC)cc3)c3cc(O)ccc3-c3ccc(C=O)c(C#Cc4ccc(O)cc4)c32)cc1	1													13.3557	7.49971
1.659	0.120558	Train	CC1(C)OB(c2ccc(NS(N)(=O)=O)cc2)OC1(C)C	1													-1.4019	0.956465
1.46156	-0.0711048	Train	O=C1N=CN2NC(Sc3ccc(F)cc3F)=CC=C2C1c1c(Cl)cccc1Cl	1													5.25288	12.6928	1
3.85196	-4.7313	Train	CC[NH+](CC)CCCCC(NC(=O)C(CC(C)C)NC(=O)C(C)NC(=O)C(Cc1ccccc1)NC(=O)c1ccc(C(C)(C)C)cc1)C(=O)NC(CO)C(=O)OC	1													-1.34356	1.12297
1.38125	3.71829	Train	[H]/N=C(/NC1CCS(=O)(=O)CC1)c1cc2c(=O)n(C)cc(-c3cccc(C(F)(F)F)c3)c2s1	1													-1.99433	-7.59109
-0.0292524	0.681984	Train	[H]/N=C(/N)Nc1ccc(CNC(=O)NC23CC4CC(CC(C4)C2)C3)cc1	1													4.40958	10.6711
[truncated: 9,486 more rows]

## Sheet: t-SNE
t-SNE1	t-SNE2	label	smiles	smiles_sim	true_pkd	pred_pkd	pred_pMAE_protein	pred_pMAE_mol	pred_pMAE_contact	pred_pMAE_overall	true_MAE_protein	true_MAE_mol	true_MAE_contact	true_MAE_overall	resolution	resolution_low	all_t-SNE1	all_t-SNE2	seq_sim
[truncated: 11,148 more rows]
