# Supplementary material for: Sequence-based virtual screening using transformers
Source: Nat Commun. 2025 Jul 28;16:6925. doi: 10.1038/s41467-025-61833-8 (PMC12304311; doi:10.1038/s41467-025-61833-8)
Supplement: Supplementary file 8 — Source data [file 41467_2025_61833_MOESM8_ESM.zip › raw_data/Figure_S4a.xlsx]

## Sheet: Figure_S4a
	1	2	3	4	5	6	7	8	9	10	11	12	13	14	15	16	17	18	19	20	21	22	23	24	25	26	27	28	29	30	31	32	33	34	35	36	37	38	39	40	41	42	43	44	45	46	47	48	49
1	0.903061	6.52968	7.34766	9.68089	11.5753	13.3427	14.9677	13.0995	13.4751	17.2776	15.6234	15.7729	17.4265	18.6669	18.3409	17.6164	18.8274	18.9888	18.2711	18.2042	17.2102	17.7831	16.2395	16.9544	14.8726	16.9779	17.7965	16.3977	16.9261	17.887	18.1947	17.6191	18.123	17.8109	18.7702	18.2349	18.9144	18.0861	18.2848	18.7247	17.8959	18.9542	18.096	18.3391	19.0328	19.1032	19.7847	19.8861	20.051
2	6.52968	0.903061	5.87601	9.1408	9.56752	11.1774	13.3194	11.0718	12.1776	15.6993	15.5162	14.4129	17.5868	19.1808	18.4728	18.0271	19.1395	18.7529	18.1701	18.6697	16.803	18.3174	17.3453	16.051	14.7248	16.5692	18.4148	17.8816	17.2421	18.6211	18.663	19.1623	18.64	18.7996	18.6493	19.1938	19.6376	18.7732	19.3076	19.2593	18.7587	19.5641	19.2905	19.6497	19.8524	20.0224	20.0491	20.0793	20.0961
3	7.34766	5.87601	0.903061	5.69925	7.34625	9.20015	11.0725	9.80337	10.3963	13.8361	14.1812	13.4442	15.7402	18.8762	17.9708	18.0027	19.8446	19.7013	17.6726	18.0264	16.6474	19.0843	16.6627	15.0222	11.3126	13.9792	17.1521	15.3276	14.6065	16.4183	17.3179	17.8856	18.0568	18.3961	16.5418	17.0407	17.7627	16.3518	16.1049	17.1167	16.597	17.6554	17.9087	19.2206	18.8328	19.4426	19.9365	20.0072	20.0782
4	9.68089	9.1408	5.69925	0.903061	5.64725	8.01166	9.0741	5.88989	5.96779	10.5682	10.6084	9.06196	11.9753	14.4509	14.1989	15.1414	17.7523	18.6019	15.0908	14.6234	14.8276	17.7839	15.4762	12.4019	10.7723	11.4762	15.6562	15.6178	13.9191	16.5232	17.7789	18.7777	19.5349	19.5886	19.0122	18.7844	19.6515	19.2287	17.9123	18.4735	17.7682	19.0155	19.2398	19.4362	19.5074	19.7498	19.9314	20.0233	20.0898
5	11.5753	9.56752	7.34625	5.64725	0.903061	5.45599	6.54234	5.42066	7.13887	9.5521	10.2188	10.633	12.8645	14.5663	15.3839	16.6823	19.3885	20.0213	17.491	16.6	16.5034	19.6114	16.9384	13.2541	10.4204	11.6751	15.8059	14.0991	12.8932	14.8136	16.3223	17.9898	18.7286	17.9655	18.0733	17.1316	18.6322	16.5513	16.5693	17.6962	16.8284	18.1878	17.1037	19.3622	19.4917	19.7404	19.9034	19.7982	20.0758
6	13.3427	11.1774	9.20015	8.01166	5.45599	0.903061	5.44692	7.3459	5.60783	6.47499	9.93155	10.6892	10.563	12.6872	15.0641	16.1027	17.1459	19.92	16.4082	13.9914	14.2021	17.1583	14.4082	10.3441	6.78704	7.3688	11.775	11.413	7.48343	10.9123	13.5174	15.6904	17.7842	18.6558	19.1162	19.8201	19.6451	18.5707	18.8794	18.961	19.0224	19.1437	18.3391	19.5366	19.4234	19.9686	20.0793	20.0464	20.0966
7	14.9677	13.3194	11.0725	9.0741	6.54234	5.44692	0.903061	5.38206	7.29313	5.813	6.61675	9.85633	11.0835	10.9134	12.9118	15.4367	16.9466	20.0522	17.0379	15.4425	17.0455	20.0213	18.6461	13.5952	11.8517	10.2032	14.9743	14.2469	11.0276	13.5664	14.8415	16.329	18.6188	18.8155	19.2068	19.619	19.127	19.0116	19.2116	18.527	16.9847	19.0427	17.8883	19.3973	19.4597	19.8235	19.9243	19.9762	20.0853
8	13.0995	11.0718	9.80337	5.88989	5.42066	7.3459	5.38206	0.903061	5.43618	7.39388	5.71845	6.43524	9.76274	10.8418	10.6942	12.5773	15.758	18.0264	13.9261	13.9259	14.7566	19.2819	17.158	12.4553	11.4079	10.4867	15.671	15.4646	12.6644	15.1464	16.9229	17.4875	19.3362	19.2697	19.4071	19.5846	19.6086	19.0056	19.4372	18.1935	18.7049	19.0525	16.938	19.6359	19.4662	19.9952	20.0716	20.0463	20.0937
9	13.4751	12.1776	10.3963	5.96779	7.13887	5.60783	7.29313	5.43618	0.903061	5.43847	7.30863	5.69993	6.25166	9.69995	10.7942	10.9625	13.0872	15.2791	11.1512	9.74712	10.2169	14.287	12.2516	7.33453	6.80687	5.94396	10.865	11.504	9.94246	12.7182	14.725	16.4187	19.4667	19.2455	19.6301	19.8281	20.0081	19.846	19.3761	19.8385	18.9694	19.6565	19.1641	19.6938	19.7554	20.0426	20.0579	20.0433	20.0958
10	17.2776	15.6993	13.8361	10.5682	9.5521	6.47499	5.813	7.39388	5.43847	0.903061	5.38539	7.35146	5.90142	6.27306	9.80129	11.6043	11.6189	15.569	12.9337	10.1874	12.9801	15.9201	14.9468	9.37559	9.50945	5.5578	10.6305	11.6136	8.48374	11.5205	11.9173	13.8601	16.8526	17.7757	19.0135	19.67	19.7075	19.1795	19.6148	19.5275	18.6097	19.6447	18.741	19.6595	19.7071	20.017	20.0777	20.0786	20.0983
11	15.6234	15.5162	14.1812	10.6084	10.2188	9.93155	6.61675	5.71845	7.30863	5.38539	0.903061	5.36645	7.48839	5.75686	6.44534	9.9071	11.893	15.2161	12.5827	12.0927	15.0778	18.9336	18.3133	12.6662	13.3922	9.94095	14.9764	16.2386	12.6569	14.139	15.6734	16.7232	18.0747	18.7469	19.3596	19.6504	19.3129	17.6011	19.7106	19.0384	18.5587	19.3777	18.3494	19.7896	19.9309	20.0649	20.0895	20.0817	20.0987
12	15.7729	14.4129	13.4442	9.06196	10.633	10.6892	9.85633	6.43524	5.69993	7.35146	5.36645	0.903061	5.2874	7.2904	5.79903	6.45976	10.2003	11.8285	8.15831	9.05988	11.2325	15.5367	14.8587	9.86191	11.862	9.38409	13.6548	15.7208	14.2633	16.6005	17.941	17.7722	19.7838	19.3983	19.3572	19.6809	19.9156	19.2933	19.2529	19.8418	18.8307	19.8043	18.5537	19.6632	19.9527	20.0639	20.0898	20.0914	20.0985
13	17.4265	17.5868	15.7402	11.9753	12.8645	10.563	11.0835	9.76274	6.25166	5.90142	7.48839	5.2874	0.903061	5.52729	7.38773	6.51242	6.98617	9.85091	7.31187	4.69519	8.50108	11.8194	12.1848	6.37834	9.97773	5.59119	9.3517	12.6432	11.2453	12.7316	14.2544	14.9579	18.7202	18.8115	19.8573	19.824	19.9285	19.4794	19.6936	19.8943	18.1847	19.3785	18.378	19.8202	19.8968	20.0933	20.0839	20.0934	20.0988
14	18.6669	19.1808	18.8762	14.4509	14.5663	12.6872	10.9134	10.8418	9.69995	6.27306	5.75686	7.2904	5.52729	0.903061	5.33218	7.93672	7.0933	11.587	10.8543	9.10674	13.8919	16.5323	17.4166	11.6456	14.133	9.29913	12.8066	15.5221	13.0504	14.0564	13.9738	14.6813	16.7991	18.0334	18.1135	19.5692	19.6595	19.4201	19.9174	19.4277	19.3335	19.6606	18.2904	19.8417	19.9117	20.0843	20.0815	20.0912	20.0989
15	18.3409	18.4728	17.9708	14.1989	15.3839	15.0641	12.9118	10.6942	10.7942	9.80129	6.44534	5.79903	7.38773	5.33218	0.903061	5.00157	7.90998	10.3644	9.08664	10.3799	14.3939	17.9734	19.0251	13.6415	16.625	12.5618	16.4217	19.3806	16.9665	17.4063	18.1537	17.8362	19.4669	19.0867	19.8141	20.0191	19.9107	19.3863	20.0238	19.5579	19.2258	19.9755	18.997	19.9938	20.0264	20.0857	20.0956	20.0934	20.0989
16	17.6164	18.0271	18.0027	15.1414	16.6823	16.1027	15.4367	12.5773	10.9625	11.6043	9.9071	6.45976	6.51242	7.93672	5.00157	0.903061	6.08369	6.11935	4.34904	7.38865	10.9073	14.4708	15.9519	11.4846	15.6215	12.1261	14.9822	18.8227	17.453	18.1016	18.7835	17.5558	19.7309	19.3954	19.7969	19.8355	19.912	19.1526	19.9627	19.6268	19.6288	20.0198	19.7207	19.9228	20.0455	20.0943	20.097	20.0977	20.0988
17	18.8274	19.1395	19.8446	17.7523	19.3885	17.1459	16.9466	15.758	13.0872	11.6189	11.893	10.2003	6.98617	7.0933	7.90998	6.08369	0.903061	5.40698	7.45323	6.04227	11.5445	12.9537	15.8723	11.2567	15.9098	11.3948	12.7348	17.2287	16.261	15.9994	16.278	15.5226	18.4925	18.4886	18.0849	19.6989	19.8211	19.6281	19.9184	19.7565	19.9207	19.8619	19.6028	19.9954	20.0513	20.0817	20.0931	20.0963	20.0989
18	18.9888	18.7529	19.7013	18.6019	20.0213	19.92	20.0522	18.0264	15.2791	15.569	15.2161	11.8285	9.85091	11.587	10.3644	6.11935	5.40698	0.903061	5.34978	7.33989	10.8131	12.4299	15.8022	12.7442	17.8684	14.4458	15.3371	19.8728	19.5005	19.3406	19.3777	18.4092	20.0056	19.6816	19.6632	20.0516	19.8604	19.539	19.9866	19.5683	19.8508	19.7589	19.7763	19.8938	20.0191	20.0933	20.0886	20.0951	20.0989
19	18.2711	18.1701	17.6726	15.0908	17.491	16.4082	17.0379	13.9261	11.1512	12.9337	12.5827	8.15831	7.31187	10.8543	9.08664	4.34904	7.45323	5.34978	0.903061	5.86996	7.48952	11.3855	12.9087	9.4993	14.2073	11.9043	13.5376	17.7616	17.4014	18.2996	19.118	18.3479	19.8126	19.6442	19.4814	19.9186	20.0412	19.4149	20.0603	20.002	19.9537	20.0724	19.9615	19.9859	20.0919	20.0984	20.0976	20.0986	20.0989
20	18.2042	18.6697	18.0264	14.6234	16.6	13.9914	15.4425	13.9259	9.74712	10.1874	12.0927	9.05988	4.69519	9.10674	10.3799	7.38865	6.04227	7.33989	5.86996	0.903061	5.80796	8.02066	9.93072	5.65524	10.8612	7.47294	8.29689	12.9769	13.0767	14.9977	15.3354	15.0002	19.1086	18.8456	19.7193	19.8749	19.6298	19.813	19.8487	19.8422	19.5338	19.854	19.8142	20.0309	20.0627	20.0925	20.096	20.0965	20.0989
21	17.2102	16.803	16.6474	14.8276	16.5034	14.2021	17.0455	14.7566	10.2169	12.9801	15.0778	11.2325	8.50108	13.8919	14.3939	10.9073	11.5445	10.8131	7.48952	5.80796	0.903061	5.49812	5.49053	4.61985	9.30862	9.29859	8.81906	12.8451	14.2076	16.1907	18.0423	17.5582	19.8698	19.6007	19.9837	20.0167	20.0587	20.002	20.0122	20.0102	19.9975	20.0147	20.0177	20.0136	20.0652	20.0953	20.0935	20.0958	20.0989
22	17.7831	18.3174	19.0843	17.7839	19.6114	17.1583	20.0213	19.2819	14.287	15.9201	18.9336	15.5367	11.8194	16.5323	17.9734	14.4708	12.9537	12.4299	11.3855	8.02066	5.49812	0.903061	5.28625	7.16446	11.4668	11.3951	8.13045	12.2863	15.0037	16.1288	17.6014	16.3409	19.744	18.9412	19.8163	19.7587	19.5294	19.4352	19.7847	18.9174	19.1392	18.7241	19.6863	19.7653	19.8964	20.0625	20.0803	20.0909	20.0989
23	16.2395	17.3453	16.6627	15.4762	16.9384	14.4082	18.6461	17.158	12.2516	14.9468	18.3133	14.8587	12.1848	17.4166	19.0251	15.9519	15.8723	15.8022	12.9087	9.93072	5.49053	5.28625	0.903061	6.07006	8.0126	10.2742	7.68277	10.1427	13.4102	15.4816	17.6767	17.7069	19.9126	19.6338	20.0081	19.9809	20.0153	20.0197	19.9906	19.8076	19.7557	19.9436	19.8582	19.8712	20.0028	20.0794	20.0944	20.0918	20.0988
24	16.9544	16.051	15.0222	12.4019	13.2541	10.3441	13.5952	12.4553	7.33453	9.37559	12.6662	9.86191	6.37834	11.6456	13.6415	11.4846	11.2567	12.7442	9.4993	5.65524	4.61985	7.16446	6.07006	0.903061	5.56071	4.81902	5.47799	8.78398	9.70028	12.1161	13.8054	14.6618	19.4283	18.8563	19.9655	19.964	20.0326	19.9297	19.8548	20.0288	19.9873	19.9241	19.9721	19.9818	20.0828	20.094	20.0967	20.0975	20.0989
25	14.8726	14.7248	11.3126	10.7723	10.4204	6.78704	11.8517	11.4079	6.80687	9.50945	13.3922	11.862	9.97773	14.133	16.625	15.6215	15.9098	17.8684	14.2073	10.8612	9.30862	11.4668	8.0126	5.56071	0.903061	5.60462	7.17751	6.44882	7.25864	10.8038	13.1239	14.9941	19.208	18.9961	19.9432	19.8976	20.0368	20.0612	19.9179	19.9905	19.4249	19.9131	19.7582	19.7571	20.0387	20.0855	20.0935	20.0846	20.0988
26	16.9779	16.5692	13.9792	11.4762	11.6751	7.3688	10.2032	10.4867	5.94396	5.5578	9.94095	9.38409	5.59119	9.29913	12.5618	12.1261	11.3948	14.4458	11.9043	7.47294	9.29859	11.3951	10.2742	4.81902	5.60462	0.903061	5.61596	7.3249	6.19652	8.33625	10.4049	11.7502	16.377	17.1603	19.6515	19.8432	19.8994	19.9648	19.9214	19.9875	19.8088	19.935	19.9042	20.019	20.0562	20.0895	20.091	20.0923	20.0987
27	17.7965	18.4148	17.1521	15.6562	15.8059	11.775	14.9743	15.671	10.865	10.6305	14.9764	13.6548	9.3517	12.8066	16.4217	14.9822	12.7348	15.3371	13.5376	8.29689	8.81906	8.13045	7.68277	5.47799	7.17751	5.61596	0.903061	5.41423	7.60775	8.74824	10.2538	10.5476	15.5542	14.2543	18.4734	19.0334	18.5602	18.9726	19.8618	19.3861	19.6824	19.4104	19.9485	19.9441	20.0156	20.0691	20.0969	20.0978	20.0989
28	16.3977	17.8816	15.3276	15.6178	14.0991	11.413	14.2469	15.4646	11.504	11.6136	16.2386	15.7208	12.6432	15.5221	19.3806	18.8227	17.2287	19.8728	17.7616	12.9769	12.8451	12.2863	10.1427	8.78398	6.44882	7.3249	5.41423	0.903061	5.47853	7.30533	9.23853	11.2193	15.7563	15.5765	19.4642	19.7748	19.2923	19.9744	20.0462	20.0403	20.0314	19.9271	20.0714	20.059	20.0672	20.0936	20.0982	20.0977	20.0989
29	16.9261	17.2421	14.6065	13.9191	12.8932	7.48343	11.0276	12.6644	9.94246	8.48374	12.6569	14.2633	11.2453	13.0504	16.9665	17.453	16.261	19.5005	17.4014	13.0767	14.2076	15.0037	13.4102	9.70028	7.25864	6.19652	7.60775	5.47853	0.903061	4.4773	7.2561	10.1006	14.2497	15.6008	19.184	19.1765	19.0904	19.6872	19.7405	19.5717	19.4338	19.9411	20.0288	20.0056	20.0384	20.0883	20.09	20.0906	20.0987
30	17.887	18.6211	16.4183	16.5232	14.8136	10.9123	13.5664	15.1464	12.7182	11.5205	14.139	16.6005	12.7316	14.0564	17.4063	18.1016	15.9994	19.3406	18.2996	14.9977	16.1907	16.1288	15.4816	12.1161	10.8038	8.33625	8.74824	7.30533	4.4773	0.903061	3.83604	7.03758	10.7951	12.84	16.6599	17.6329	18.5451	19.887	19.9548	20.0303	19.9214	20.059	20.0789	20.0594	20.0915	20.0974	20.0979	20.0978	20.0989
31	18.1947	18.663	17.3179	17.7789	16.3223	13.5174	14.8415	16.9229	14.725	11.9173	15.6734	17.941	14.2544	13.9738	18.1537	18.7835	16.278	19.3777	19.118	15.3354	18.0423	17.6014	17.6767	13.8054	13.1239	10.4049	10.2538	9.23853	7.2561	3.83604	0.903061	4.69056	7.66653	9.862	13.8601	14.7429	16.2901	18.7714	19.8864	19.9792	19.8299	19.9535	20.0417	19.9529	20.0816	20.0957	20.0942	20.0963	20.0989
32	17.6191	19.1623	17.8856	18.7777	17.9898	15.6904	16.329	17.4875	16.4187	13.8601	16.7232	17.7722	14.9579	14.6813	17.8362	17.5558	15.5226	18.4092	18.3479	15.0002	17.5582	16.3409	17.7069	14.6618	14.9941	11.7502	10.5476	11.2193	10.1006	7.03758	4.69056	0.903061	5.73885	6.66764	10.1663	11.6929	13.388	14.9955	19.8158	18.4566	19.9899	20.0533	20.0812	20.0615	20.0913	20.0874	20.0985	20.0975	20.0989
33	18.123	18.64	18.0568	19.5349	18.7286	17.7842	18.6188	19.3362	19.4667	16.8526	18.0747	19.7838	18.7202	16.7991	19.4669	19.7309	18.4925	20.0056	19.8126	19.1086	19.8698	19.744	19.9126	19.4283	19.208	16.377	15.5542	15.7563	14.2497	10.7951	7.66653	5.73885	0.903061	5.85375	7.89707	9.47859	12.4805	15.2226	19.8255	19.8969	20.0619	20.0876	20.0941	20.0932	20.0963	20.0981	20.0989	20.0985	20.099
34	17.8109	18.7996	18.3961	19.5886	17.9655	18.6558	18.8155	19.2697	19.2455	17.7757	18.7469	19.3983	18.8115	18.0334	19.0867	19.3954	18.4886	19.6816	19.6442	18.8456	19.6007	18.9412	19.6338	18.8563	18.9961	17.1603	14.2543	15.5765	15.6008	12.84	9.862	6.66764	5.85375	0.903061	5.59661	5.14695	7.16066	9.69329	14.1269	14.219	19.4824	19.9363	20.0751	20.0932	20.0938	20.0865	20.0981	20.0968	20.099
35	18.7702	18.6493	16.5418	19.0122	18.0733	19.1162	19.2068	19.4071	19.6301	19.0135	19.3596	19.3572	19.8573	18.1135	19.8141	19.7969	18.0849	19.6632	19.4814	19.7193	19.9837	19.8163	20.0081	19.9655	19.9432	19.6515	18.4734	19.4642	19.184	16.6599	13.8601	10.1663	7.89707	5.59661	0.903061	4.67272	8.6796	9.33821	13.8827	15.3803	19.6801	20.0463	20.0956	20.0973	20.0965	20.0977	20.0989	20.0984	20.099
36	18.2349	19.1938	17.0407	18.7844	17.1316	19.8201	19.619	19.5846	19.8281	19.67	19.6504	19.6809	19.824	19.5692	20.0191	19.8355	19.6989	20.0516	19.9186	19.8749	20.0167	19.7587	19.9809	19.964	19.8976	19.8432	19.0334	19.7748	19.1765	17.6329	14.7429	11.6929	9.47859	5.14695	4.67272	0.903061	4.73075	7.30478	10.9022	12.6289	17.2428	19.0827	20.0818	20.0951	20.0975	20.0882	20.0985	20.0978	20.099
37	18.9144	19.6376	17.7627	19.6515	18.6322	19.6451	19.127	19.6086	20.0081	19.7075	19.3129	19.9156	19.9285	19.6595	19.9107	19.912	19.8211	19.8604	20.0412	19.6298	20.0587	19.5294	20.0153	20.0326	20.0368	19.8994	18.5602	19.2923	19.0904	18.5451	16.2901	13.388	12.4805	7.16066	8.6796	4.73075	0.903061	5.70549	7.89621	8.84319	13.8236	14.8336	18.3623	19.9433	19.8388	17.1201	20.0882	20.0646	20.099
38	18.0861	18.7732	16.3518	19.2287	16.5513	18.5707	19.0116	19.0056	19.846	19.1795	17.6011	19.2933	19.4794	19.4201	19.3863	19.1526	19.6281	19.539	19.4149	19.813	20.002	19.4352	20.0197	19.9297	20.0612	19.9648	18.9726	19.9744	19.6872	19.887	18.7714	14.9955	15.2226	9.69329	9.33821	7.30478	5.70549	0.903061	5.53386	6.47744	10.628	13.5007	15.7805	18.8481	19.0982	17.6874	20.0963	20.0972	20.099
39	18.2848	19.3076	16.1049	17.9123	16.5693	18.8794	19.2116	19.4372	19.3761	19.6148	19.7106	19.2529	19.6936	19.9174	20.0238	19.9627	19.9184	19.9866	20.0603	19.8487	20.0122	19.7847	19.9906	19.8548	19.9179	19.9214	19.8618	20.0462	19.7405	19.9548	19.8864	19.8158	19.8255	14.1269	13.8827	10.9022	7.89621	5.53386	0.903061	5.62727	7.34665	10.5985	13.9792	16.4114	15.1646	14.4699	19.0834	19.4572	20.0988
40	18.7247	19.2593	17.1167	18.4735	17.6962	18.961	18.527	18.1935	19.8385	19.5275	19.0384	19.8418	19.8943	19.4277	19.5579	19.6268	19.7565	19.5683	20.002	19.8422	20.0102	18.9174	19.8076	20.0288	19.9905	19.9875	19.3861	20.0403	19.5717	20.0303	19.9792	18.4566	19.8969	14.219	15.3803	12.6289	8.84319	6.47744	5.62727	0.903061	5.81596	7.21854	9.9056	12.3617	13.2227	11.9258	17.1824	18.6856	20.0944
41	17.8959	18.7587	16.597	17.7682	16.8284	19.0224	16.9847	18.7049	18.9694	18.6097	18.5587	18.8307	18.1847	19.3335	19.2258	19.6288	19.9207	19.8508	19.9537	19.5338	19.9975	19.1392	19.7557	19.9873	19.4249	19.8088	19.6824	20.0314	19.4338	19.9214	19.8299	19.9899	20.0619	19.4824	19.6801	17.2428	13.8236	10.628	7.34665	5.81596	0.903061	5.83747	7.58256	10.4764	10.5142	11.9231	15.543	18.265	20.0945
42	18.9542	19.5641	17.6554	19.0155	18.1878	19.1437	19.0427	19.0525	19.6565	19.6447	19.3777	19.8043	19.3785	19.6606	19.9755	20.0198	19.8619	19.7589	20.0724	19.854	20.0147	18.7241	19.9436	19.9241	19.9131	19.935	19.4104	19.9271	19.9411	20.059	19.9535	20.0533	20.0876	19.9363	20.0463	19.0827	14.8336	13.5007	10.5985	7.21854	5.83747	0.903061	5.68205	5.92446	6.26209	6.44103	11.1278	13.8804	17.0483
43	18.096	19.2905	17.9087	19.2398	17.1037	18.3391	17.8883	16.938	19.1641	18.741	18.3494	18.5537	18.378	18.2904	18.997	19.7207	19.6028	19.7763	19.9615	19.8142	20.0177	19.6863	19.8582	19.9721	19.7582	19.9042	19.9485	20.0714	20.0288	20.0789	20.0417	20.0812	20.0941	20.0751	20.0956	20.0818	18.3623	15.7805	13.9792	9.9056	7.58256	5.68205	0.903061	5.06622	8.68614	10.4305	13.8251	17.7488	19.8279
44	18.3391	19.6497	19.2206	19.4362	19.3622	19.5366	19.3973	19.6359	19.6938	19.6595	19.7896	19.6632	19.8202	19.8417	19.9938	19.9228	19.9954	19.8938	19.9859	20.0309	20.0136	19.7653	19.8712	19.9818	19.7571	20.019	19.9441	20.059	20.0056	20.0594	19.9529	20.0615	20.0932	20.0932	20.0973	20.0951	19.9433	18.8481	16.4114	12.3617	10.4764	5.92446	5.06622	0.903061	5.66595	7.34252	9.78279	14.1836	15.6984
45	19.0328	19.8524	18.8328	19.5074	19.4917	19.4234	19.4597	19.4662	19.7554	19.7071	19.9309	19.9527	19.8968	19.9117	20.0264	20.0455	20.0513	20.0191	20.0919	20.0627	20.0652	19.8964	20.0028	20.0828	20.0387	20.0562	20.0156	20.0672	20.0384	20.0915	20.0816	20.0913	20.0963	20.0938	20.0965	20.0975	19.8388	19.0982	15.1646	13.2227	10.5142	6.26209	8.68614	5.66595	0.903061	5.74853	6.13243	10.3858	13.0387
46	19.1032	20.0224	19.4426	19.7498	19.7404	19.9686	19.8235	19.9952	20.0426	20.017	20.0649	20.0639	20.0933	20.0843	20.0857	20.0943	20.0817	20.0933	20.0984	20.0925	20.0953	20.0625	20.0794	20.094	20.0855	20.0895	20.0691	20.0936	20.0883	20.0974	20.0957	20.0874	20.0981	20.0865	20.0977	20.0882	17.1201	17.6874	14.4699	11.9258	11.9231	6.44103	10.4305	7.34252	5.74853	0.903061	5.96797	7.80019	10.5353
47	19.7847	20.0491	19.9365	19.9314	19.9034	20.0793	19.9243	20.0716	20.0579	20.0777	20.0895	20.0898	20.0839	20.0815	20.0956	20.097	20.0931	20.0886	20.0976	20.096	20.0935	20.0803	20.0944	20.0967	20.0935	20.091	20.0969	20.0982	20.09	20.0979	20.0942	20.0985	20.0989	20.0981	20.0989	20.0985	20.0882	20.0963	19.0834	17.1824	15.543	11.1278	13.8251	9.78279	6.13243	5.96797	0.903061	5.57186	7.24849
48	19.8861	20.0793	20.0072	20.0233	19.7982	20.0464	19.9762	20.0463	20.0433	20.0786	20.0817	20.0914	20.0934	20.0912	20.0934	20.0977	20.0963	20.0951	20.0986	20.0965	20.0958	20.0909	20.0918	20.0975	20.0846	20.0923	20.0978	20.0977	20.0906	20.0978	20.0963	20.0975	20.0985	20.0968	20.0984	20.0978	20.0646	20.0972	19.4572	18.6856	18.265	13.8804	17.7488	14.1836	10.3858	7.80019	5.57186	0.903061	5.61714
49	20.051	20.0961	20.0782	20.0898	20.0758	20.0966	20.0853	20.0937	20.0958	20.0983	20.0987	20.0985	20.0988	20.0989	20.0989	20.0988	20.0989	20.0989	20.0989	20.0989	20.0989	20.0989	20.0988	20.0989	20.0988	20.0987	20.0989	20.0989	20.0987	20.0989	20.0989	20.0989	20.099	20.099	20.099	20.099	20.099	20.099	20.0988	20.0944	20.0945	17.0483	19.8279	15.6984	13.0387	10.5353	7.24849	5.61714	0.903061
50	20.035	20.0949	20.067	20.044	20.012	20.0944	20.0642	20.0801	20.0927	20.0972	20.0957	20.0966	20.0984	20.0987	20.0986	20.0985	20.098	20.0984	20.0989	20.0987	20.0989	20.0987	20.0989	20.0989	20.0987	20.0986	20.0989	20.099	20.0985	20.0989	20.0989	20.099	20.099	20.099	20.099	20.099	20.099	20.099	20.099	20.0989	20.0989	19.7985	20.0978	19.0756	15.4123	14.5141	9.75544	7.79116	5.50895
51	19.9258	20.0898	19.9797	20.0808	19.9787	20.0715	20.0483	20.0625	20.0864	20.0888	20.0787	20.0874	20.0977	20.0981	20.0981	20.0984	20.0986	20.0986	20.0989	20.0988	20.0983	20.0987	20.0987	20.0986	20.0974	20.0966	20.0988	20.099	20.0971	20.0988	20.0989	20.0988	20.0989	20.0989	20.099	20.099	20.099	20.099	20.099	20.099	20.0989	20.0979	20.0989	20.0898	18.8087	16.2943	13.0779	8.9998	7.05377
52	20.062	20.0981	20.0915	20.0972	20.0834	20.0989	20.0969	20.0936	20.0981	20.0989	20.0988	20.0989	20.099	20.099	20.0989	20.0989	20.099	20.099	20.099	20.099	20.099	20.099	20.099	20.099	20.099	20.099	20.099	20.099	20.0989	20.099	20.099	20.099	20.099	20.099	20.099	20.099	20.099	20.099	20.099	20.099	20.099	20.099	20.099	20.0989	20.0898	19.5947	15.6744	13.1386	9.03551
53	20.0388	20.098	20.0499	20.0964	20.0604	20.0986	20.0894	20.0927	20.0985	20.0989	20.0986	20.0989	20.0989	20.099	20.0989	20.0988	20.0989	20.099	20.099	20.099	20.099	20.099	20.099	20.099	20.0989	20.0989	20.099	20.099	20.0988	20.099	20.099	20.099	20.099	20.099	20.099	20.099	20.099	20.099	20.099	20.099	20.099	20.099	20.099	20.099	20.0989	20.0976	19.34	15.5275	12.7685
54	20.0678	20.0981	20.0857	20.0979	20.057	20.0984	20.0941	20.0896	20.0987	20.0989	20.0972	20.0989	20.099	20.0989	20.0989	20.0986	20.0989	20.099	20.099	20.099	20.099	20.099	20.099	20.099	20.099	20.0989	20.099	20.099	20.0989	20.099	20.099	20.099	20.099	20.099	20.099	20.099	20.099	20.099	20.099	20.099	20.099	20.099	20.099	20.099	20.099	20.099	20.0888	19.1886	15.6361
55	20.0627	20.0988	20.0944	20.0985	20.0923	20.0989	20.0817	20.0977	20.0989	20.0989	20.0989	20.0989	20.099	20.099	20.099	20.0989	20.099	20.099	20.099	20.099	20.099	20.099	20.099	20.099	20.099	20.099	20.099	20.099	20.099	20.099	20.099	20.099	20.099	20.099	20.099	20.099	20.099	20.099	20.099	20.099	20.099	20.099	20.099	20.099	20.099	20.099	20.0989	20.0899	17.3988
56	20.0434	20.0978	20.0858	20.098	20.0633	20.0981	20.0907	20.0875	20.0984	20.0988	20.0979	20.0985	20.0989	20.0989	20.0989	20.0986	20.0989	20.099	20.0989	20.0989	20.0989	20.099	20.099	20.099	20.099	20.0989	20.099	20.099	20.0989	20.099	20.099	20.099	20.099	20.099	20.099	20.099	20.099	20.099	20.099	20.099	20.099	20.099	20.099	20.099	20.099	20.099	20.0976	20.0565	17.6289
57	20.0741	20.0986	20.0947	20.097	20.0731	20.0989	20.0957	20.094	20.0987	20.0989	20.0986	20.0989	20.099	20.099	20.099	20.0989	20.0989	20.099	20.099	20.099	20.099	20.099	20.099	20.099	20.099	20.0989	20.099	20.099	20.099	20.099	20.099	20.099	20.099	20.099	20.099	20.099	20.099	20.099	20.099	20.099	20.099	20.099	20.099	20.099	20.0989	20.0987	18.4147	16.186	12.3959
58	20.0783	20.0988	20.0966	20.0987	20.0961	20.0989	20.0984	20.0986	20.0989	20.099	20.0989	20.099	20.099	20.099	20.099	20.099	20.099	20.099	20.099	20.099	20.099	20.099	20.099	20.099	20.099	20.099	20.099	20.099	20.099	20.099	20.099	20.099	20.099	20.099	20.099	20.099	20.099	20.099	20.099	20.099	20.099	20.099	20.099	20.099	20.0989	20.0989	19.1031	17.7222	12.8691
59	20.0843	20.0987	20.0981	20.0988	20.0976	20.0989	20.0968	20.0982	20.0989	20.0989	20.0989	20.0989	20.099	20.099	20.0989	20.0989	20.099	20.099	20.099	20.099	20.099	20.099	20.099	20.099	20.099	20.099	20.099	20.099	20.099	20.099	20.099	20.099	20.099	20.099	20.099	20.099	20.099	20.099	20.099	20.099	20.099	20.099	20.099	20.099	20.099	20.099	20.0982	20.0838	17.1473
60	20.0688	20.0981	20.0932	20.0982	20.0637	20.0986	20.0948	20.0943	20.0989	20.0989	20.0987	20.0989	20.099	20.099	20.0989	20.0988	20.0989	20.099	20.0989	20.099	20.099	20.099	20.099	20.099	20.099	20.099	20.099	20.099	20.099	20.099	20.099	20.099	20.099	20.099	20.099	20.099	20.099	20.099	20.099	20.099	20.099	20.099	20.099	20.099	20.0989	20.0989	19.2429	18.2921	14.6233
61	20.0446	20.0967	20.0924	20.0974	20.0925	20.0989	20.098	20.0967	20.0989	20.0989	20.0989	20.0989	20.099	20.099	20.099	20.099	20.099	20.099	20.099	20.099	20.099	20.099	20.099	20.099	20.099	20.099	20.099	20.099	20.099	20.099	20.099	20.099	20.099	20.099	20.099	20.099	20.099	20.099	20.099	20.099	20.099	20.099	20.099	20.0987	20.0747	19.9944	15.5862	15.2663	10.6803
62	20.0891	20.0989	20.0982	20.0989	20.0987	20.099	20.0987	20.0989	20.099	20.099	20.099	20.099	20.099	20.099	20.099	20.099	20.099	20.099	20.099	20.099	20.099	20.099	20.099	20.099	20.099	20.099	20.099	20.099	20.099	20.099	20.099	20.099	20.099	20.099	20.099	20.099	20.099	20.099	20.099	20.099	20.099	20.099	20.099	20.099	20.0989	20.0989	19.6174	19.7613	15.1593
63	20.0833	20.0975	20.0949	20.0986	20.0963	20.0989	20.0959	20.0974	20.0989	20.0989	20.0985	20.0989	20.099	20.0989	20.0989	20.0987	20.0989	20.099	20.0989	20.0989	20.0989	20.0989	20.099	20.099	20.099	20.099	20.099	20.099	20.099	20.099	20.099	20.099	20.099	20.099	20.099	20.099	20.099	20.099	20.099	20.099	20.099	20.099	20.099	20.099	20.0989	20.099	20.0855	20.0644	17.5782
64	20.0774	20.0973	20.0932	20.0968	20.0911	20.0986	20.0949	20.0968	20.0989	20.0989	20.0987	20.0989	20.099	20.099	20.0989	20.0989	20.0989	20.099	20.099	20.0989	20.0989	20.0989	20.099	20.099	20.099	20.0989	20.099	20.099	20.099	20.099	20.099	20.099	20.099	20.099	20.099	20.099	20.099	20.099	20.099	20.099	20.099	20.099	20.099	20.0987	20.0731	20.0979	16.7486	17.3211	14.0813
65	20.0693	20.0983	20.0961	20.0987	20.0983	20.0989	20.0987	20.0988	20.0989	20.099	20.0989	20.099	20.099	20.099	20.099	20.099	20.099	20.099	20.099	20.099	20.099	20.099	20.099	20.099	20.099	20.099	20.099	20.099	20.099	20.099	20.099	20.099	20.099	20.099	20.099	20.099	20.099	20.099	20.099	20.099	20.099	20.099	20.099	20.0969	20.0678	20.0897	16.7653	18.1908	13.9417
66	20.0852	20.0975	20.0967	20.0988	20.0984	20.0989	20.0987	20.0987	20.0989	20.0989	20.0989	20.0989	20.099	20.099	20.0989	20.0989	20.0989	20.099	20.099	20.0989	20.0989	20.0989	20.099	20.099	20.099	20.099	20.099	20.099	20.099	20.099	20.099	20.099	20.099	20.099	20.099	20.099	20.099	20.099	20.099	20.099	20.099	20.099	20.099	20.0989	20.0989	20.099	20.0921	20.0903	18.8661
67	20.0885	20.0924	20.0916	20.0971	20.0879	20.0988	20.0956	20.0961	20.0988	20.0988	20.0982	20.0988	20.0989	20.0989	20.0987	20.0982	20.0989	20.0989	20.0984	20.0989	20.0989	20.0989	20.0989	20.099	20.0989	20.0989	20.099	20.099	20.099	20.099	20.099	20.099	20.099	20.099	20.099	20.099	20.099	20.099	20.099	20.099	20.099	20.099	20.099	20.0989	20.0986	20.0989	20.0132	20.0873	19.177
68	20.0346	20.0932	20.0872	20.0968	20.0879	20.0984	20.0969	20.0966	20.0981	20.0989	20.0971	20.0985	20.0989	20.0988	20.0985	20.0987	20.0987	20.0988	20.0988	20.0987	20.0988	20.0986	20.0989	20.0989	20.0989	20.0989	20.099	20.099	20.0989	20.099	20.099	20.099	20.099	20.099	20.099	20.099	20.099	20.099	20.099	20.099	20.099	20.099	20.099	20.0915	20.0491	20.0938	18.4344	19.9468	18.0781
69	20.0645	20.0944	20.093	20.0982	20.0958	20.0989	20.0986	20.0967	20.0987	20.0989	20.0988	20.0988	20.099	20.0989	20.0989	20.0988	20.0989	20.0989	20.0989	20.0989	20.0989	20.0989	20.0989	20.0989	20.0989	20.099	20.099	20.099	20.099	20.099	20.099	20.099	20.099	20.099	20.099	20.099	20.099	20.099	20.099	20.099	20.099	20.099	20.099	20.0931	20.0931	20.0986	19.3283	20.0619	18.0555
70	20.0955	20.0958	20.0969	20.0986	20.0971	20.0989	20.0984	20.0973	20.0988	20.0989	20.0987	20.0987	20.0989	20.0989	20.0984	20.098	20.0989	20.0988	20.0989	20.0989	20.0989	20.0989	20.0989	20.099	20.099	20.099	20.099	20.099	20.099	20.099	20.099	20.099	20.099	20.099	20.099	20.099	20.099	20.099	20.099	20.099	20.099	20.099	20.099	20.0989	20.0989	20.099	20.0988	20.0988	20.0982
71	20.0941	20.0981	20.0984	20.0986	20.0987	20.0989	20.0987	20.0984	20.0989	20.0989	20.0989	20.0988	20.099	20.0989	20.0987	20.0983	20.0989	20.0989	20.0989	20.0989	20.0989	20.0989	20.0989	20.099	20.0989	20.099	20.099	20.099	20.099	20.099	20.099	20.099	20.099	20.099	20.099	20.099	20.099	20.099	20.099	20.099	20.099	20.099	20.099	20.0989	20.0989	20.099	20.0988	20.0987	20.0965
72	20.065	20.0963	20.0959	20.0988	20.0985	20.0989	20.0985	20.0988	20.0989	20.099	20.0989	20.0989	20.099	20.099	20.099	20.099	20.099	20.099	20.099	20.099	20.099	20.099	20.0989	20.099	20.099	20.099	20.099	20.099	20.099	20.099	20.099	20.099	20.099	20.099	20.099	20.099	20.099	20.099	20.099	20.099	20.099	20.099	20.099	20.0985	20.0982	20.0988	19.4978	20.0394	16.8344
73	20.0894	20.0983	20.0983	20.0989	20.0989	20.0989	20.0989	20.099	20.0989	20.099	20.099	20.099	20.099	20.099	20.099	20.099	20.099	20.099	20.099	20.099	20.099	20.0989	20.0989	20.099	20.099	20.099	20.099	20.099	20.099	20.099	20.099	20.099	20.099	20.099	20.099	20.099	20.099	20.099	20.099	20.099	20.099	20.099	20.099	20.0989	20.0989	20.0989	20.0873	20.0845	18.316
74	20.0891	20.0988	20.0988	20.0989	20.0989	20.099	20.0989	20.0989	20.099	20.099	20.099	20.099	20.099	20.099	20.099	20.099	20.099	20.099	20.099	20.099	20.099	20.099	20.099	20.099	20.099	20.099	20.099	20.099	20.099	20.099	20.099	20.099	20.099	20.099	20.099	20.099	20.099	20.099	20.099	20.099	20.099	20.099	20.099	20.0985	20.0983	20.0865	18.0097	18.8357	13.5969
75	20.08	20.0983	20.0984	20.0989	20.0989	20.0989	20.0989	20.099	20.099	20.099	20.099	20.099	20.099	20.099	20.099	20.099	20.099	20.099	20.099	20.099	20.099	20.0989	20.0989	20.099	20.099	20.099	20.099	20.099	20.099	20.099	20.099	20.099	20.099	20.099	20.099	20.099	20.099	20.099	20.099	20.099	20.099	20.099	20.0989	19.6395	20.0498	18.9807	17.3008	18.5114	13.7727
76	20.088	20.0989	20.0987	20.0989	20.0989	20.099	20.0989	20.099	20.099	20.099	20.099	20.099	20.099	20.099	20.099	20.099	20.099	20.099	20.099	20.099	20.099	20.099	20.099	20.099	20.099	20.099	20.099	20.099	20.099	20.099	20.099	20.099	20.099	20.099	20.099	20.099	20.099	20.099	20.099	20.099	20.099	20.099	20.099	20.0988	20.0987	20.0429	18.5274	18.2472	13.0453
77	20.0777	20.0987	20.0984	20.0989	20.0989	20.099	20.0989	20.099	20.099	20.099	20.099	20.099	20.099	20.099	20.099	20.099	20.099	20.099	20.099	20.099	20.099	20.099	20.0989	20.099	20.099	20.099	20.099	20.099	20.099	20.099	20.099	20.099	20.099	20.099	20.099	20.099	20.099	20.099	20.099	20.099	20.099	20.0981	20.0989	19.3935	19.7642	16.5144	15.6558	15.3926	11.3138
78	20.0661	20.0988	20.097	20.0987	20.0988	20.0989	20.0988	20.099	20.099	20.099	20.099	20.099	20.099	20.099	20.099	20.099	20.099	20.099	20.099	20.099	20.099	20.0989	20.0989	20.099	20.0989	20.099	20.099	20.099	20.0989	20.099	20.099	20.099	20.099	20.099	20.099	20.099	20.099	20.099	20.099	20.099	20.099	20.099	20.099	20.0986	20.0988	18.4596	18.6558	16.9596	13.391
79	20.0361	20.0978	20.091	20.0967	20.0953	20.0983	20.0962	20.0989	20.0989	20.0989	20.099	20.099	20.099	20.099	20.099	20.099	20.099	20.099	20.099	20.099	20.099	20.099	20.0989	20.099	20.0989	20.099	20.099	20.0989	20.0989	20.099	20.0989	20.099	20.099	20.099	20.099	20.099	20.099	20.099	20.099	20.099	20.099	20.0364	20.0989	19.9364	19.0505	14.9033	13.982	11.1057	8.50953
80	19.9728	20.098	20.0868	20.0974	20.0971	20.0984	20.0976	20.0989	20.0989	20.0989	20.099	20.0989	20.099	20.099	20.099	20.099	20.099	20.099	20.099	20.099	20.099	20.0986	20.0986	20.099	20.0986	20.099	20.0989	20.0978	20.0987	20.0989	20.0988	20.0989	20.099	20.0989	20.099	20.099	20.0988	20.099	20.099	20.0988	20.099	19.5958	20.0988	19.8002	19.7855	14.9113	16.4384	14.2564	12.9376
81	20.0331	20.0987	20.08	20.0897	20.079	20.0978	20.0904	20.0978	20.0986	20.0988	20.0988	20.0989	20.0989	20.0989	20.0989	20.0989	20.0989	20.0989	20.099	20.0989	20.0989	20.0987	20.0988	20.0989	20.0986	20.0989	20.0989	20.0988	20.0979	20.0987	20.0987	20.0989	20.0989	20.0985	20.099	20.0989	20.0865	20.0989	20.0989	20.0932	20.0989	19.99	20.0989	20.0547	19.925	16.1246	16.9815	12.8691	12.7816
82	19.5759	20.095	19.9762	20.0736	20.0833	20.0934	20.0783	20.0974	20.0976	20.0973	20.0984	20.0984	20.0987	20.0987	20.0989	20.0989	20.0989	20.0989	20.0989	20.0988	20.0988	20.0953	20.0975	20.0989	20.097	20.0988	20.0985	20.0837	20.0968	20.0977	20.0968	20.0963	20.0972	20.076	20.0987	20.0923	17.8945	20.0986	20.0863	18.9674	20.0972	18.0798	20.0965	19.7261	19.2702	14.1503	16.5871	13.5514	14.4507
83	19.578	20.0888	19.6128	19.9486	20.0095	20.0446	20.0639	20.0917	20.0948	20.0939	20.0896	20.0963	20.0975	20.0964	20.0982	20.0982	20.0974	20.0986	20.0989	20.0985	20.0983	20.0771	20.0775	20.0983	20.0665	20.0909	20.0488	19.7212	20.0003	20.0263	19.9862	19.8999	20.0413	16.9947	20.0665	17.0046	13.1642	17.2787	16.3552	14.6466	18.5013	14.9048	19.3539	17.9489	17.4502	12.2527	16.0587	13.6906	16.0513
84	19.7654	20.0882	19.9588	20.0598	19.9724	20.0863	20.0715	20.0951	20.0961	20.0957	20.0982	20.0974	20.0986	20.0984	20.0986	20.0986	20.0987	20.0988	20.0989	20.0987	20.0984	20.0916	20.0958	20.0988	20.0968	20.0984	20.0968	20.0879	20.0907	20.0945	20.0905	20.0856	20.0975	20.0396	20.0971	19.7955	15.5369	18.1207	16.1027	13.7217	16.0835	11.243	15.7747	13.2643	12.3852	6.83177	10.8269	9.44379	11.2234
85	19.2244	20.067	19.6303	19.8963	19.7702	19.9899	19.9913	20.0685	20.0926	20.0659	20.095	20.0939	20.098	20.0958	20.0974	20.0985	20.0972	20.0978	20.0988	20.0909	20.0934	19.5113	19.6073	20.0798	19.9246	20.0855	17.9676	17.4412	19.9074	19.9437	19.6452	19.2541	20.0763	16.6181	20.0735	17.4834	13.2765	15.5916	15.3576	11.5754	15.4831	11.2774	14.862	13.5433	14.8269	9.96849	14.914	14.7219	16.3609
86	19.0153	19.988	19.4322	19.7538	19.5653	19.8785	19.8798	19.9868	20.0503	20.015	20.0376	20.0635	20.0836	20.0782	20.0578	20.0937	20.0926	20.0948	20.0966	20.077	20.0806	19.2007	19.8191	20.0675	20.0225	20.062	19.3923	19.7945	20.0144	20.0733	20.0431	20.0374	20.056	18.7513	20.0716	18.7372	14.3415	14.6089	13.517	8.99003	11.2712	6.4975	9.31053	8.1563	10.2005	6.55922	12.0133	13.8948	15.8436
87	18.6782	19.7078	19.193	19.3838	19.2469	19.6166	19.5622	19.8381	19.9466	19.7826	20.0442	20.0207	20.0156	20.0517	20.0783	20.0937	20.077	20.0821	20.0838	19.8489	19.2121	15.152	15.5311	18.6542	18.2972	19.6987	15.139	15.5318	19.6758	19.8677	19.7097	19.2377	20.0674	18.1815	20.0882	19.6353	15.8933	16.3585	17.0863	11.8459	15.2002	11.3494	12.2296	11.9038	15.5453	12.1384	17.1121	18.6274	19.6839
88	18.4059	19.6347	18.7947	18.9061	18.319	19.2512	18.3343	18.9456	19.4243	18.8128	19.7609	19.839	19.8894	19.7633	19.7586	19.9834	19.9365	20.0153	20.0387	19.311	19.0285	14.6188	16.5779	19.1931	19.2173	19.9048	16.7198	18.4802	19.9848	20.0606	20.0443	19.7558	20.0289	18.7723	20.0391	19.4707	16.012	14.4179	14.872	9.41649	11.3471	8.92614	7.70429	9.66975	13.8951	12.5327	17.4899	19.7415	20.0961
89	18.3242	19.5886	19.0912	19.3891	18.8661	19.637	18.9633	19.278	19.576	19.7188	19.7824	19.8818	19.8092	19.8987	20.0023	19.9873	19.9019	19.7249	19.6626	18.061	16.1216	11.7942	12.9721	16.8487	17.2204	18.9374	14.631	17.0348	19.9096	20.0454	20.0634	20.0411	20.0956	20.0574	20.0976	20.0968	19.9537	18.9743	20.0254	14.9773	17.0407	14.4595	12.8718	13.6466	18.4535	16.8322	20.0461	20.0932	20.0989
90	18.6654	18.9786	18.4854	18.8914	17.9304	18.5204	17.353	19.6273	19.5231	19.0319	19.2595	19.7539	19.5539	19.666	19.392	19.9435	19.6182	19.0713	18.8183	16.5849	15.4811	11.213	13.5722	16.9877	18.8892	19.4135	16.108	18.954	20.0421	20.0886	20.0886	20.0615	20.0957	20.0611	20.0863	20.0961	20.0204	17.7292	19.4376	14.4913	15.6737	15.0062	11.8577	14.5654	19.41	19.0751	20.096	20.0989	20.099
91	19.0885	18.5912	18.8561	19.12	17.9873	19.271	18.7759	19.6001	19.2428	19.4747	19.6814	19.6382	19.3782	19.6615	19.8348	19.4581	19.3381	17.878	16.9855	16.6086	13.9964	10.453	13.4062	16.7096	17.9113	19.472	16.6288	19.3546	20.0628	20.0954	20.0981	20.0863	20.0988	20.0984	20.0988	20.0988	20.0988	20.095	20.0973	19.2888	19.9234	19.609	16.1662	18.633	20.0968	20.0953	20.0988	20.099	20.099
92	18.8266	18.8416	19.2624	19.6627	18.6988	19.4955	19.201	19.5344	19.6318	19.9202	19.9156	19.9464	19.5269	19.921	19.9649	19.8736	19.917	19.4685	18.8608	16.4829	13.6969	10.6031	10.5798	15.0703	16.3376	18.5626	14.8813	17.1346	20.0146	20.0893	20.0963	20.0883	20.0987	20.0985	20.0989	20.0988	20.0987	20.0987	20.0986	18.8281	20.0585	18.9382	16.1179	17.6487	20.0981	20.0924	20.0988	20.0989	20.099
93	18.9345	19.3146	19.1067	19.0005	18.4089	18.703	18.9904	18.5084	17.3216	18.3962	18.5438	18.8565	15.662	19.2812	19.1046	18.0221	16.9129	17.1711	15.5556	12.8369	10.6985	5.94774	8.7617	12.3459	14.1619	14.8871	11.1819	14.6186	18.1643	18.887	19.4538	18.2693	20.0868	19.9102	20.0905	20.0981	20.0805	19.066	20.097	16.8152	19.6414	18.7528	16.4547	18.748	20.0969	20.0977	20.0989	20.0989	20.099
94	18.0056	19.4203	18.5926	19.2106	16.8303	17.2554	19.4059	17.8857	18.1105	18.5174	19.5008	19.5276	16.754	19.7731	19.8529	19.7648	18.8644	19.4201	18.7954	14.8524	13.4859	9.55724	10.1058	13.0369	14.0283	14.3865	9.5209	11.7864	15.7821	16.8059	16.9008	15.9638	19.9721	16.4213	19.8715	19.0083	16.4973	16.1718	18.6644	13.6221	17.5932	15.5603	14.8319	16.5933	20.0365	17.9466	20.0969	20.0984	20.099
95	18.2242	19.227	17.7371	18.667	18.0364	18.3124	16.8728	17.0371	18.7259	18.3337	17.9202	18.6825	18.2663	19.5126	19.2176	19.3471	18.0872	18.7391	18.6375	15.0808	15.0261	10.8492	12.6439	15.6034	17.4644	17.1568	13.0205	16.253	19.4259	19.4605	19.3918	17.4624	20.0344	16.8667	19.238	18.3955	15.9738	13.5214	15.9604	10.9399	13.7771	13.2396	11.9159	14.5881	18.8252	17.6633	20.0948	20.0985	20.099
96	18.5224	19.5716	18.1743	18.29	18.0758	18.5941	18.2116	19.1425	18.8342	19.0501	19.3724	19.6468	19.1414	19.8571	19.5224	19.8148	19.5987	19.631	19.8765	18.5527	18.7466	14.4975	16.2599	18.2108	18.9112	19.082	14.8538	17.1499	19.4394	19.5568	19.1132	16.9969	19.9384	14.8351	17.195	15.3861	12.0683	10.3599	11.7739	6.481	10.2351	9.30145	9.61472	12.096	15.214	13.7547	18.9654	19.9558	20.0988
97	18.6879	19.8352	18.561	19.2301	18.1737	18.9578	18.729	19.153	19.8364	19.4133	19.6365	19.8153	19.7952	19.731	19.9829	20.0297	19.9108	19.9903	20.0372	19.2617	19.4245	15.5778	16.3993	18.4694	18.4396	18.9192	14.2154	14.9926	18.2677	18.4464	17.4301	16.1503	18.5888	13.4465	17.0488	14.4398	10.7771	11.3034	12.6639	7.88408	12.5913	10.3314	12.646	13.252	15.7287	12.4088	18.1166	18.9773	20.0876
98	18.4893	19.929	18.2997	19.2106	18.8779	18.8523	18.9531	19.5679	19.9543	19.407	19.5882	19.9544	19.8468	19.7969	19.9139	20.0463	19.9791	20.002	20.0842	19.9239	19.9639	18.7429	19.6501	19.9945	19.8075	19.9521	18.3041	19.1333	19.5641	19.9229	19.8234	18.3926	19.9957	14.7272	17.3577	14.1418	9.9552	9.95625	9.28726	4.63046	8.88826	6.55438	9.90455	10.7195	12.1877	9.1792	14.8903	15.9699	19.097
99	18.8678	19.9267	18.0614	19.5028	18.9768	19.4626	19.7127	19.9795	20.0098	19.9469	19.9107	20.0414	20.0552	20.0409	20.0698	20.0837	20.0716	20.09	20.0949	20.0415	20.0856	19.7562	20.0155	20.077	19.9418	20.0159	19.8411	19.826	19.4497	19.8166	19.888	18.7307	19.4673	14.3373	17.1078	13.1094	8.62794	11.38	10.1027	8.35002	12.3173	9.83841	14.6364	14.6025	13.9372	9.82148	15.0194	14.2777	17.8269
100	19.7532	20.054	19.7834	19.8799	19.4738	19.5017	19.6237	20.0264	20.0333	19.9718	20.0641	20.045	20.0627	20.0653	20.0814	20.0801	20.0936	20.0846	20.0973	20.0871	20.0796	20.0312	20.0732	20.0836	20.0744	20.0373	19.9983	19.9802	19.97	20.0533	20.0766	19.9453	20.0666	19.3177	20.0254	17.9851	13.5821	15.548	12.778	10.9996	12.8804	8.74737	13.9424	12.2059	10.419	5.54629	10.4367	10.2231	12.4469
101	18.9548	20.0034	18.174	19.6117	17.7817	19.1067	19.5701	19.8895	19.8104	19.9307	19.8914	19.9766	20.0362	20.0521	20.01	20.0675	20.0881	20.0701	20.0939	20.09	20.0931	20.0209	20.0487	20.0908	20.0023	20.0472	20.0807	20.0233	19.8641	20.0648	20.0238	19.957	20.0174	18.0146	19.6446	15.4967	11.2936	12.9012	9.26177	9.41339	10.9049	8.74681	14.3615	13.7918	11.143	8.02378	12.4883	11.1496	15.5094
102	19.4787	19.9812	18.5803	19.6391	18.5654	18.8203	18.7038	19.0661	19.4673	19.5544	19.7098	19.8989	19.3111	19.8548	20.0062	19.993	19.975	19.9399	20.0779	20.0568	20.0831	19.9857	19.9856	20.058	19.9327	19.8218	19.9615	19.9007	19.5555	19.9898	19.9976	19.4975	20.0546	19.3312	19.9395	18.6176	14.9218	15.4439	10.898	12.0272	11.0371	10.0967	14.6697	12.671	10.0526	9.17398	10.8722	9.77436	14.9496
103	19.1276	19.9177	18.8255	19.7377	18.7622	18.9226	19.3138	19.5369	19.4399	19.6444	19.8138	19.931	19.8534	19.9273	20.0091	20.0386	20.0209	20.0658	20.0652	20.0418	20.035	19.659	19.9263	20.0482	19.7877	19.6844	19.9486	19.953	19.6299	19.9277	19.9032	19.8747	20.0153	19.5551	20.031	19.6999	15.8001	16.0358	11.91	10.8904	10.0879	6.87441	11.8085	10.053	6.26539	4.66098	8.27245	8.8878	13.0535
104	18.5702	19.7823	17.2388	19.3231	17.799	17.5311	17.8457	18.4615	18.1017	18.7226	19.0107	19.5666	18.8101	19.4037	19.7649	19.8244	19.9422	19.8716	20.0131	19.5901	19.9053	19.1587	19.7191	19.8146	19.1847	19.0568	19.7452	19.7095	19.3383	19.9811	19.7396	19.9713	20.0355	19.3518	20.0195	19.7115	16.0701	15.0489	10.3524	9.9474	6.95248	6.43573	10.4568	10.2821	7.20864	8.42473	10.8221	12.6605	16.5803
105	18.5136	19.5822	16.9424	18.8619	17.9559	18.7848	19.033	19.326	19.198	19.2941	19.0675	19.2986	19.5875	19.903	19.8971	19.9423	19.9835	19.9674	20.0479	19.9696	20.0409	19.6957	19.7794	20.0011	19.3179	19.8556	20.017	19.9176	18.8835	19.9133	19.5862	19.849	20.0335	18.4247	19.0294	15.4584	11.7783	10.5771	5.57861	6.97967	5.96932	7.16343	11.7718	12.856	10.7139	10.2685	14.4221	15.3874	19.4004
106	18.3297	19.8144	17.6356	19.4186	18.3316	19.1182	18.9201	19.6105	19.6273	19.7597	19.6634	19.7337	19.9796	19.9856	19.8776	20.0582	20.0549	20.0713	20.0916	20.0572	20.0789	19.5333	20.0309	20.0781	19.863	20.0689	19.9847	19.9658	19.5397	19.954	19.7993	19.9478	19.9147	15.4603	16.9655	13.3113	8.91518	9.33623	6.19595	5.15805	7.93573	7.10962	11.8865	12.7137	11.7068	9.05992	14.4846	14.9708	18.6962
107	18.4525	19.9158	17.5036	19.3104	17.6274	18.393	19.0451	19.3765	19.5568	19.75	19.3468	19.7887	19.9898	19.9615	19.8053	19.9854	20.0255	20.0142	20.0444	19.8479	20.0424	19.4354	19.9816	20.0013	19.87	20.0133	19.382	19.8645	18.4776	19.3581	18.8667	16.4519	16.5032	10.9429	12.8721	8.95487	4.34051	7.00767	6.45679	6.50846	11.0626	11.101	15.1956	16.5077	16.029	13.1061	18.338	18.4213	20.09
108	18.79	19.6708	17.3857	19.4119	17.8472	19.5549	18.3305	19.3603	19.625	19.4079	19.7418	19.9415	19.3028	19.7107	19.5696	19.6684	19.6841	19.7485	19.9311	19.4488	19.9266	17.3659	19.4078	19.7375	19.7037	19.4983	16.4003	18.1205	18.9717	18.7603	17.3755	14.4971	15.7794	10.0591	11.853	9.46056	6.04276	4.79403	7.29328	4.41399	9.96034	10.8772	13.1604	15.6587	16.8402	14.6482	19.8524	19.9995	20.0989
109	19.0673	19.8918	18.477	19.613	18.8824	18.6864	19.173	19.7307	19.9464	19.4081	19.5378	19.9743	19.9771	19.9348	20.0416	20.0764	19.9795	20.0848	20.082	19.7816	19.9919	17.8663	19.1603	19.6398	19.3184	19.0904	15.2609	15.3651	17.4199	16.4874	15.019	13.3939	14.409	9.2371	13.1233	9.96224	6.21562	9.45776	11.2473	8.86776	14.4431	13.2956	16.4257	17.5459	18.4269	14.6058	19.8163	19.5983	20.0983
110	18.1796	19.565	17.9044	18.4889	17.1078	16.8479	19.031	18.9315	18.7905	18.4641	19.0829	19.6057	17.694	19.263	19.667	19.8474	18.7201	19.6737	19.5673	16.1511	16.8035	12.9755	14.6291	15.356	16.0545	15.4359	10.8266	13.0345	15.2075	15.123	14.2218	12.2603	15.0988	10.2577	13.8755	12.1329	9.69761	9.81336	13.0398	8.97948	14.2665	13.726	14.7871	16.9548	19.4331	16.604	20.0827	20.0933	20.099
111	18.48	19.3455	17.6635	18.6537	17.7628	15.4949	18.6818	18.3193	17.684	15.8406	18.8588	19.2067	15.8878	16.4601	19.3072	19.5045	16.8058	19.5584	19.2071	14.9113	17.3812	14.4178	15.1954	14.5459	15.2605	13.2154	9.91348	11.4295	12.9195	10.9032	9.222	7.25663	9.97944	6.09597	10.7276	9.75758	9.27738	10.8598	15.1481	12.751	18.3135	18.3085	19.7327	20.0959	20.0987	20.0607	20.0989	20.0989	20.099
112	19.1938	19.8811	18.8022	19.8493	18.937	18.0865	18.8666	19.7969	19.5296	18.9842	19.6615	19.9839	19.6444	19.7581	20.0605	20.0704	19.8916	20.0806	20.0334	19.118	19.7304	17.269	17.6324	17.7219	16.4514	16.0721	12.5794	11.8775	13.5165	12.5998	10.945	10.2554	11.8337	8.0907	13.2992	10.7747	8.75475	12.667	15.4467	13.2599	18.907	17.6153	19.8833	20.081	20.0949	18.5099	20.0961	20.0884	20.099
113	18.559	19.8113	18.4314	19.5908	18.734	18.4755	19.1933	19.853	19.5651	19.2221	19.9767	19.8967	19.7775	19.9955	20.0863	20.073	19.9161	20.0499	20.0052	18.2117	18.6223	15.1197	15.073	16.4973	15.5331	16.2675	11.5065	12.1019	14.9358	15.0945	14.4083	13.7124	16.3613	12.3815	17.1321	14.668	11.7027	13.9952	16.1388	12.1408	17.3594	14.9694	17.0639	17.5941	19.728	15.6104	20.0307	20.0102	20.0987
114	18.1853	19.3773	17.9811	18.1797	17.8267	15.3464	18.2133	19.0209	15.6683	14.8034	18.7506	18.7981	14.5869	17.055	19.6901	19.5326	16.7028	19.4769	18.3894	13.3538	14.0476	11.0408	11.1511	11.4151	11.3176	10.9379	6.1219	6.81551	10.3947	10.2842	10.3887	10.381	14.3692	11.715	16.4051	15.5403	14.0293	15.5055	19.0655	15.2706	20.042	19.2105	19.7244	20.0829	20.0986	20.054	20.0989	20.0989	20.099
115	18.1019	19.8462	18.9066	19.4489	17.6838	14.783	17.8399	19.4787	16.2101	15.4533	19.6154	19.7445	16.8465	18.8398	20.026	19.9659	19.4636	20.0761	20.0512	16.7689	17.6836	15.4471	14.4658	14.4959	12.3645	12.4052	9.85969	7.71074	9.55886	9.05429	8.37964	10.9585	13.1847	11.8488	17.0959	15.7626	14.693	17.829	20.0955	18.1751	20.0984	20.0918	20.0988	20.0986	20.0989	20.0988	20.0989	20.0989	20.099
116	18.4595	19.9763	19.0998	19.5752	18.635	18.2197	19.6865	20.0299	19.3508	19.339	20.0758	20.0777	19.9797	20.0785	20.0968	20.0974	20.0878	20.0936	20.0918	19.6747	19.2835	16.5568	15.1496	16.8875	14.9677	16.3325	12.0601	9.65853	14.3129	14.6262	14.1645	15.0776	18.1099	15.5471	20.0825	18.5873	16.0657	19.1102	20.0911	17.4902	20.0979	19.4408	20.0816	20.0832	20.0981	18.7089	20.0982	20.0942	20.0989
117	18.3567	19.787	19.1805	18.9182	18.4125	17.1151	19.0825	19.6168	17.6247	18.4466	19.9717	19.999	19.4795	20.0512	20.0872	20.0779	20.0718	20.0851	20.0442	19.4434	18.8159	16.7248	14.3292	16.1053	11.8238	15.1226	12.2452	9.1243	12.8111	13.8038	15.1173	17.049	20.0578	19.3803	20.0986	20.0984	20.0969	20.0989	20.0989	20.0988	20.0989	20.0988	20.0989	20.0988	20.0989	20.0989	20.099	20.099	20.099
118	18.321	19.9806	19.4598	19.8354	19.6409	19.4225	19.9697	20.0488	19.9918	20.042	20.0965	20.0932	20.0911	20.0968	20.0985	20.0982	20.0961	20.0948	20.0963	20.0747	19.808	17.7813	16.3688	18.1442	15.4811	18.7019	14.9757	12.2486	16.8532	18.0663	18.4789	19.7053	20.0971	20.0899	20.0988	20.098	20.0908	20.0989	20.0989	20.0899	20.0988	20.0703	20.0979	20.0918	20.0988	19.7082	20.0987	20.0978	20.0989
119	18.258	19.843	19.1301	19.5145	18.8773	18.5091	19.8314	19.9768	19.3678	19.5804	20.0716	20.0604	19.8501	20.0757	20.0927	20.0936	20.0855	20.0863	20.0404	18.6159	17.402	13.809	13.1424	15.7992	14.6333	16.1407	11.352	10.3731	15.4437	16.3597	16.5057	17.1336	20.0658	17.3185	20.0928	20.0122	17.4206	19.2167	20.0937	16.5457	20.0874	17.7138	18.6749	18.4816	20.0973	17.6849	20.0868	20.0898	20.0989
120	18.4718	19.7349	19.2105	19.0772	18.9433	18.6774	19.8233	19.843	18.6388	19.5455	20.0425	20.0214	19.2314	20.0523	20.0884	20.078	20.0578	20.0306	19.8777	17.4247	14.7668	11.8589	10.3448	14.9045	12.9924	16.0005	12.1372	11.47	16.4398	18.4261	19.2193	19.556	20.0969	20.0959	20.0989	20.0987	20.0986	20.0989	20.0989	19.8508	20.0977	19.9975	19.5624	19.6111	20.0983	20.0056	20.0989	20.0989	20.099
121	17.292	19.1071	18.0535	17.8448	17.9095	15.3494	18.2016	18.6617	14.9187	15.524	19.2827	17.7117	14.4308	18.2478	19.8688	18.5862	17.2792	18.3347	16.4409	13.025	10.8233	7.7554	7.52949	9.3116	9.82554	11.1738	6.62089	8.1763	13.5948	14.6243	15.7029	15.2048	19.8957	17.676	20.0872	20.0959	19.5137	19.7846	20.0988	18.3982	20.097	20.0492	19.7667	20.0878	20.0988	20.0985	20.099	20.099	20.099
122	17.6811	19.1527	18.7297	18.6142	18.7174	18.0181	19.4373	19.5289	17.4643	18.5093	19.6392	18.913	16.3765	19.7694	19.8846	19.0694	19.2119	18.7373	17.2611	13.5891	10.1403	8.5098	6.07165	11.6229	11.43	13.8356	11.15	12.2756	16.668	18.2727	19.4683	19.4728	20.0965	20.0972	20.0989	20.0989	20.0988	20.0989	20.0989	20.0904	20.0985	20.0943	19.9383	20.0843	20.0987	20.0988	20.0989	20.099	20.099
123	17.936	19.1896	19.532	19.5513	19.2615	19.3504	19.9082	20.0143	19.7367	19.9674	20.0837	20.0421	19.986	20.0857	20.0909	20.0485	20.0566	19.9141	19.8962	18.5009	14.9668	13.1185	11.4493	15.7507	16.351	18.7378	15.2172	16.5612	19.8795	20.0851	20.097	20.0924	20.0989	20.0988	20.0989	20.0989	20.0988	20.0989	20.0989	20.0035	20.0967	19.6858	17.7129	18.0809	20.0955	20.0671	20.0981	20.0987	20.099
124	18.6423	19.428	19.6352	19.6811	19.6939	19.849	19.9528	20.0492	19.959	20.0561	20.0787	20.0779	20.0883	20.0803	20.0897	20.0883	20.0909	20.0844	19.9708	19.6262	16.8034	14.6627	12.613	17.4825	16.8905	19.9447	17.7504	17.9965	20.0778	20.0985	20.0988	20.0987	20.0989	20.0989	20.0989	20.0989	20.099	20.099	20.099	20.0989	20.0989	20.0989	20.0972	20.0939	20.0989	20.0989	20.099	20.099	20.099
125	19.072	19.0136	19.677	20.0334	19.87	19.9674	20.0354	20.0895	20.0485	20.0814	20.0951	20.0895	20.076	20.0783	20.0942	20.0921	20.0857	20.0896	20.0654	20.0141	17.4389	15.3725	14.7309	19.1431	19.4564	20.0793	19.2583	19.9946	20.098	20.0989	20.0989	20.0989	20.0989	20.0989	20.0989	20.099	20.0989	20.099	20.099	20.0989	20.0989	20.0976	19.5678	19.6329	20.0988	20.0988	20.0989	20.099	20.099
126	19.2415	18.6632	19.4666	19.71	19.5699	19.8247	19.7411	19.9288	19.9473	19.9537	20.023	20.0067	19.9833	19.9719	19.9832	19.8951	20.0114	19.5834	19.0857	18.6719	16.0537	12.9787	14.0385	18.3208	18.952	19.9716	18.3777	19.8069	20.0942	20.0987	20.0987	20.0982	20.0989	20.0989	20.0989	20.0989	20.0988	20.0989	20.0989	20.0969	20.0967	20.0777	18.907	19.9213	20.0978	20.0978	20.0987	20.0989	20.099
127	17.4346	19.3077	19.2327	19.6338	19.4013	19.3543	19.6787	19.9216	19.8217	19.7841	20.0425	19.9988	19.9529	19.8688	20.0307	19.9542	19.9217	19.7396	19.8982	19.7138	18.3617	16.2821	16.1388	19.424	19.125	19.9773	19.3368	19.778	20.0901	20.097	20.088	20.0955	20.0987	20.0985	20.0989	20.0988	20.098	20.0987	20.0968	19.8226	20.0223	18.5661	14.8224	15.488	19.9972	19.8848	20.0878	20.0977	20.0989
128	19.29	19.4525	19.266	19.2149	18.8082	19.1017	18.945	19.7142	19.4403	19.6203	19.8928	19.9637	19.8559	19.8703	19.9274	19.9921	19.9853	19.9768	19.9666	19.8587	19.2114	15.9707	17.4548	19.8049	19.8814	20.0711	19.5756	20.0638	20.0934	20.0984	20.0976	20.0981	20.0987	20.0986	20.0987	20.0989	20.0983	20.0856	20.0936	16.7271	16.7674	15.0437	10.5878	12.7318	17.9621	18.414	20.042	20.0962	20.0989
129	18.9672	19.8001	19.6073	19.8155	19.3136	19.7788	19.5303	19.8764	20.0224	19.9764	20.0162	20.0824	20.0649	20.038	20.0627	20.0837	20.0848	20.0625	20.0535	20.0286	19.772	16.7531	17.342	19.9675	19.5944	20.0361	19.3292	19.9179	20.0921	20.0983	20.0976	20.0978	20.0988	20.0971	20.0988	20.0986	20.0974	20.0968	20.0938	16.8403	17.6642	14.0875	11.2846	10.9378	16.3995	15.4211	18.5614	20.013	20.0888
130	18.8706	19.7098	19.315	19.4499	19.2209	19.7511	19.4165	19.913	19.8564	19.814	19.9282	20.02	19.9601	19.9895	19.9894	20.0677	20.0798	20.0348	20.0863	20.0123	19.9303	18.2019	19.0205	20.014	19.755	20.0668	19.6641	19.833	20.0774	20.0917	20.0878	20.0681	20.0937	20.0708	20.0961	20.0833	19.1021	18.0163	17.1974	11.993	12.6213	8.48009	6.72377	6.4272	11.234	10.4171	14.0667	17.7872	18.9296
131	18.9444	19.8691	19.8728	19.8742	19.7953	19.9504	19.9532	20.0526	20.0772	20.0598	20.0711	20.0947	20.0938	20.0854	20.0852	20.0974	20.0929	20.0925	20.0974	20.0757	20.0793	18.1218	18.2361	20.0721	19.8857	20.0788	18.9542	19.1804	20.0835	20.0968	20.0973	20.0938	20.098	20.0956	20.0988	20.0976	20.0497	20.0711	20.0592	15.3348	17.2219	12.4852	12.3757	10.4923	14.6762	11.6293	15.079	17.8283	17.6784
132	19.3425	20.0416	19.8317	20.0423	19.915	20.023	19.9491	20.071	20.0846	20.0613	20.0869	20.0806	20.0964	20.0903	20.0947	20.0977	20.0974	20.0958	20.0987	20.0978	20.0959	20.0332	20.0258	20.0969	20.0565	20.096	20.0732	20.0449	20.088	20.0949	20.0907	20.0935	20.0985	20.0914	20.0988	20.0976	18.9089	19.6904	18.2932	14.1655	15.45	10.052	12.1496	8.89917	10.7331	6.93553	10.4452	12.3551	12.8974
133	19.474	20.0859	20.0267	20.0864	20.0741	20.0869	20.0812	20.0986	20.0986	20.0974	20.0989	20.0989	20.0989	20.0987	20.0989	20.099	20.0989	20.0989	20.099	20.0989	20.0988	20.0437	19.9787	20.0985	20.0726	20.0982	20.0297	19.6206	20.093	20.0964	20.0963	20.0967	20.0988	20.0946	20.0989	20.0985	18.7114	20.0888	19.8672	15.9202	18.626	13.4017	15.9869	13.2832	14.9198	9.89746	13.1131	13.5295	13.4221
134	19.7491	20.0939	20.0448	20.091	20.0676	20.0949	20.0903	20.0984	20.0987	20.0985	20.0989	20.0988	20.0989	20.0989	20.0989	20.0989	20.0989	20.0989	20.099	20.0989	20.0989	20.0969	20.0842	20.0989	20.0949	20.0987	20.0975	20.0416	20.0926	20.0982	20.0969	20.0982	20.0988	20.0973	20.0989	20.0983	18.8157	20.0988	20.0914	17.8716	20.091	15.9272	19.3941	16.7059	17.0789	11.6569	14.5165	13.0074	12.9081
135	19.1896	20.08	19.6557	19.9467	19.9716	19.9806	20.075	20.0926	20.0953	20.0914	20.0969	20.096	20.0986	20.098	20.0982	20.0985	20.0986	20.0985	20.0988	20.0957	20.0954	19.9603	19.769	20.0886	19.8958	20.0891	18.2388	16.2949	19.5044	19.5255	18.898	18.8646	20.0686	16.8485	20.0883	18.3526	14.7023	18.3942	18.7101	15.6183	19.9221	16.1318	19.5946	18.2658	19.2103	14.1773	18.2656	17.1212	18.259
136	19.5846	20.0915	19.9413	20.0606	20.0714	20.0912	20.0816	20.0971	20.097	20.0957	20.098	20.0983	20.0981	20.0981	20.0983	20.0989	20.0987	20.0987	20.0989	20.0982	20.0974	20.0779	20.0692	20.0983	20.0587	20.0974	20.0767	19.5368	20.0659	20.0843	20.0896	20.0917	20.0973	20.0719	20.0987	20.0975	19.5736	20.0989	20.0987	20.0957	20.0988	20.0496	20.0988	20.0902	20.0966	17.2589	19.76	17.8675	17.5405
137	19.6642	20.0725	19.8338	20.0058	19.9794	20.0338	20.0103	20.0887	20.0904	20.0908	20.0838	20.0975	20.0977	20.0972	20.0953	20.0983	20.0965	20.0973	20.0973	20.0972	20.0966	20.0749	20.0872	20.0976	20.0606	20.0935	20.0681	18.8478	19.8324	19.9473	19.6218	20.0665	20.0903	19.8809	20.0984	20.0957	19.2513	20.0989	20.0989	20.0987	20.0989	20.0987	20.099	20.0989	20.0989	20.0709	20.0985	20.0359	20.0968
138	19.5187	20.0836	19.9889	20.0802	20.0638	20.0823	20.0886	20.0977	20.0981	20.0945	20.0981	20.0982	20.0986	20.0982	20.0986	20.0987	20.0984	20.0984	20.0989	20.0986	20.0977	20.093	20.0815	20.0963	20.0223	20.0959	20.0784	18.6319	19.9188	20.044	20.0867	20.098	20.0989	20.0988	20.0989	20.0989	20.0989	20.099	20.099	20.099	20.099	20.099	20.099	20.099	20.099	20.0989	20.099	20.0988	20.0989
139	19.9908	20.0946	20.0518	20.0902	20.0929	20.0946	20.0926	20.0985	20.0976	20.0975	20.0987	20.0986	20.0986	20.0989	20.0988	20.0988	20.0987	20.0985	20.0989	20.0988	20.0986	20.0968	20.0979	20.0987	20.0925	20.0984	20.0987	20.0955	20.093	20.0985	20.0988	20.0989	20.0989	20.0989	20.0989	20.099	20.099	20.099	20.099	20.099	20.099	20.099	20.099	20.099	20.099	20.099	20.099	20.0988	20.0989
140	19.7365	20.0682	20.0157	20.0865	20.0342	20.0895	20.0872	20.0922	20.0963	20.097	20.0968	20.0977	20.0983	20.0983	20.0986	20.0986	20.097	20.0985	20.0985	20.0983	20.0972	20.0967	20.0976	20.0985	20.0729	20.0977	20.097	19.9733	20.0493	20.0826	20.0977	20.0987	20.0989	20.0989	20.099	20.0989	20.0989	20.099	20.099	20.099	20.099	20.099	20.099	20.099	20.099	20.099	20.099	20.099	20.099
141	19.1175	20.0748	19.8166	20.0596	19.919	20.02	20.0278	20.094	20.0892	20.0911	20.0946	20.0973	20.0983	20.0983	20.0973	20.0978	20.0963	20.0979	20.0973	20.0983	20.0939	20.0774	20.0645	20.096	19.9109	20.0874	20.0624	17.4184	19.3024	19.2564	18.8267	20.0849	20.0953	20.0982	20.0989	20.0988	20.0988	20.099	20.099	20.099	20.099	20.099	20.099	20.099	20.099	20.099	20.099	20.0989	20.099
142	19.7863	20.0857	19.9386	20.0795	20.054	20.094	20.0839	20.0968	20.097	20.097	20.0965	20.0986	20.0983	20.0979	20.0982	20.0984	20.0986	20.0982	20.0987	20.0984	20.0978	20.0961	20.0971	20.0986	20.0901	20.0983	20.0983	20.0747	20.0789	20.0952	20.0982	20.0983	20.0989	20.0985	20.0989	20.0989	20.0989	20.099	20.099	20.099	20.099	20.099	20.099	20.099	20.099	20.099	20.099	20.0988	20.099
143	19.8901	20.0759	19.9858	20.0876	20.0531	20.0942	20.089	20.0955	20.0971	20.0976	20.0973	20.0981	20.0986	20.0988	20.0986	20.0986	20.0987	20.0987	20.0985	20.0986	20.0986	20.0973	20.0985	20.0988	20.0967	20.0988	20.0987	20.0935	20.0932	20.0982	20.0988	20.0988	20.0989	20.0989	20.0989	20.0989	20.0989	20.099	20.099	20.099	20.099	20.099	20.099	20.099	20.099	20.099	20.099	20.099	20.099
144	19.5388	20.0667	19.8644	20.0566	19.7987	20.0194	20.0404	20.072	20.0857	20.0831	20.0809	20.0921	20.0956	20.0962	20.0941	20.096	20.0896	20.0964	20.0944	20.0957	20.0908	20.0798	20.0928	20.0944	20.0467	20.0865	20.0795	19.71	19.7909	19.7351	19.6891	20.0894	20.0948	20.0977	20.0988	20.0989	20.0989	20.099	20.099	20.0989	20.099	20.099	20.099	20.099	20.099	20.099	20.099	20.099	20.099
145	19.0675	20.0385	19.4599	20.0586	19.4691	19.9944	19.8481	20.0544	20.0844	20.0891	20.0756	20.0922	20.0939	20.0951	20.0913	20.0899	20.094	20.0918	20.0901	20.0964	20.0842	20.074	20.0845	20.0957	20.0179	20.0889	20.082	19.4194	19.6594	19.2565	18.3051	19.9708	19.6669	19.7683	20.0956	20.0944	20.0816	20.0989	20.0989	20.0989	20.0989	20.099	20.099	20.0989	20.099	20.099	20.099	20.0989	20.099
146	19.8521	20.0833	19.9089	20.0787	20.053	20.0725	20.0627	20.0898	20.0947	20.0947	20.0952	20.0965	20.098	20.0981	20.0971	20.0942	20.0975	20.0957	20.0957	20.0961	20.0958	20.0908	20.0939	20.098	20.0963	20.098	20.0983	20.0939	20.082	20.0963	20.0975	20.0981	20.0967	20.0985	20.0989	20.0988	20.0989	20.099	20.099	20.099	20.099	20.099	20.099	20.099	20.099	20.099	20.099	20.099	20.099
147	19.5311	19.9647	19.7441	20.0563	19.9499	20.0343	20.0762	20.0822	20.0737	20.0696	20.0883	20.0872	20.0955	20.0946	20.0935	20.0927	20.0876	20.095	20.0916	20.0883	20.0921	20.0641	20.091	20.0965	20.0883	20.0964	20.0896	20.0311	20.0667	20.0864	20.093	20.0977	20.098	20.0988	20.0988	20.0989	20.0988	20.0989	20.0989	20.0989	20.099	20.099	20.099	20.099	20.099	20.099	20.099	20.099	20.099
148	19.1961	19.8596	19.4893	20.0141	19.6758	19.7897	19.6203	19.9631	19.9279	19.9509	19.9957	20.0466	20.05	20.0604	20.0733	20.0487	20.0526	20.0801	20.059	20.0674	20.0343	19.6665	20.0108	20.0735	19.7859	20.0139	20.0072	19.7213	19.7492	19.3004	18.6557	19.9831	19.7402	20.084	20.098	20.0981	20.0982	20.0989	20.0989	20.0989	20.0989	20.099	20.099	20.0989	20.099	20.099	20.099	20.099	20.099
149	19.1709	19.6528	19.403	20.0181	19.6864	19.9398	19.6293	19.7536	19.871	19.9498	19.8967	20.0354	20.049	20.0526	20.0355	20.0068	20.0504	20.0336	20.0399	20.0337	19.9922	19.9777	20.0106	20.0519	19.8287	20.072	20.0677	19.7929	20.0194	19.9575	19.9525	20.0672	19.9009	20.0578	20.0917	20.0911	20.0898	20.0989	20.0989	20.0989	20.0989	20.099	20.0989	20.0987	20.0989	20.099	20.099	20.0989	20.099
150	19.4644	19.8727	19.6849	20.0678	19.8664	20.0006	20.0461	20.0604	20.0776	20.0483	20.0871	20.0929	20.0923	20.0935	20.0925	20.0898	20.0922	20.0833	20.0749	20.0816	20.0929	20.0724	20.0822	20.0968	20.0853	20.0946	20.0905	20.0441	20.0942	20.0962	20.0983	20.0974	20.098	20.0986	20.0988	20.0989	20.0987	20.0989	20.0989	20.0988	20.0989	20.099	20.099	20.099	20.099	20.099	20.099	20.099	20.099
151	19.4181	19.8967	19.7423	20.0307	19.5693	19.8931	19.844	20.0215	19.9912	20.0396	20.0153	20.0034	20.0634	20.0784	20.0822	20.0525	20.0687	20.0611	20.0121	20.0277	20.0328	19.9677	19.977	20.0765	19.8516	20.0776	20.0307	19.7409	20.0111	20.0573	20.0648	20.0873	20.0855	20.0957	20.0987	20.0988	20.0985	20.0989	20.0989	20.0989	20.099	20.099	20.099	20.099	20.099	20.099	20.099	20.099	20.099
152	18.4881	19.6933	18.802	19.9476	19.11	19.5022	19.0969	19.7489	19.4562	19.1985	19.452	19.6023	19.786	19.432	19.8007	19.5546	19.6362	19.6465	19.5976	18.8597	19.3346	18.4	18.8106	19.4966	18.7923	19.5003	19.6095	18.5203	19.6715	19.5752	19.5221	19.7158	19.2161	19.9859	20.0631	20.0871	20.0933	20.0989	20.0989	20.098	20.0989	20.0988	20.099	20.0989	20.0989	20.0989	20.099	20.0989	20.099
153	19.0886	19.4581	19.0541	20.0296	19.5834	19.7941	19.8032	20.0464	19.9752	20.0427	20.0657	20.0675	20.0319	20.0764	20.0922	20.009	20.0702	20.0566	20.0268	20.002	20.0523	19.7743	20.0136	20.0907	20.0235	20.0616	20.0817	19.8141	20.0864	20.0964	20.0922	20.0909	20.0786	20.0793	20.0983	20.0984	20.0985	20.0989	20.0989	20.0985	20.0989	20.0989	20.0989	20.0989	20.099	20.099	20.099	20.099	20.099
154	18.6166	19.6147	18.843	19.9174	18.7944	19.8652	19.1915	19.5754	19.7332	19.9896	19.571	19.9173	20.0116	20.0333	20.0621	19.9662	20.0265	20.0452	19.9718	20.0324	20.0275	19.6748	19.9424	20.055	19.4799	19.9897	20.0481	19.8189	19.8194	20.0047	19.9408	20.0473	19.0273	19.8448	20.0556	20.0456	20.0555	20.0989	20.0989	20.0988	20.0989	20.0989	20.099	20.0989	20.099	20.099	20.099	20.099	20.099
155	19.5503	19.9398	19.5926	20.0709	19.7432	20.0792	20.0705	20.0893	20.0879	20.0771	20.0906	20.095	20.0939	20.0964	20.0971	20.0847	20.0949	20.0724	20.0642	20.0857	20.0912	20.0951	20.0838	20.0962	20.0566	20.0825	20.0862	20.0707	20.0925	20.0934	20.0973	20.095	20.0757	20.0792	20.0958	20.0887	20.0797	20.0989	20.0989	20.0989	20.099	20.0989	20.099	20.099	20.099	20.099	20.099	20.099	20.099
156	19.5971	20.0478	19.5913	20.075	19.963	20.0765	19.984	20.08	20.0859	20.0901	20.0918	20.0917	20.0968	20.0968	20.0972	20.0884	20.0956	20.0893	20.0853	20.0981	20.0946	20.0831	20.0964	20.0979	20.0967	20.0975	20.0944	20.0927	20.093	20.0962	20.0981	20.0982	20.0983	20.0976	20.0985	20.0983	20.0984	20.0989	20.0989	20.0989	20.0989	20.099	20.099	20.099	20.099	20.099	20.099	20.099	20.099
157	19.6375	20.0635	19.6575	20.0739	20.0397	20.093	19.9365	20.0959	20.0949	20.0933	20.0924	20.0956	20.0981	20.0968	20.0966	20.0948	20.0984	20.0972	20.0953	20.0987	20.0977	20.0972	20.0973	20.0985	20.0949	20.0957	20.0987	20.0902	20.0766	20.0872	20.0918	20.0936	20.0855	20.0771	20.0973	20.09	19.7389	20.0989	20.0989	20.0989	20.099	20.099	20.099	20.0989	20.099	20.099	20.099	20.0963	20.099
158	19.5986	20.055	19.6774	20.0359	19.8885	20.0696	20.0727	20.0905	20.0936	20.0898	20.0906	20.0959	20.0966	20.0965	20.0969	20.0859	20.0952	20.0934	20.093	20.0981	20.0976	20.0985	20.0981	20.0982	20.096	20.0964	20.0935	20.0957	20.0778	20.09	20.0987	20.0975	20.0988	20.0971	20.0987	20.0973	20.0846	20.0989	20.0989	20.0989	20.099	20.0989	20.099	20.0989	20.0989	20.0986	20.0988	20.0706	20.0978
159	19.8205	20.0961	19.94	20.0868	20.079	20.0827	20.0825	20.0974	20.0929	20.0926	20.0961	20.0978	20.0955	20.0986	20.0985	20.0957	20.0984	20.0966	20.0987	20.0988	20.0973	20.0965	20.0968	20.0982	20.0985	20.0968	20.0981	20.0969	20.0815	20.0972	20.0983	20.0973	20.0987	20.0979	20.0989	20.0985	20.0975	20.099	20.0989	20.0989	20.099	20.0989	20.099	20.0989	20.0989	20.0948	20.0973	19.5839	19.9767
160	19.7801	20.0887	19.8718	20.0659	20.0536	20.0918	20.0599	20.098	20.0971	20.0963	20.0976	20.0985	20.098	20.0982	20.0985	20.0986	20.0984	20.0962	20.0985	20.0984	20.0982	20.0914	20.0968	20.0984	20.0943	20.0985	20.0964	20.0868	20.0904	20.0969	20.0985	20.0984	20.0986	20.0949	20.0989	20.0984	20.0971	20.0989	20.0989	20.0989	20.099	20.0989	20.099	20.099	20.0989	20.0821	20.0968	19.8034	19.971
161	19.6483	20.0894	19.6206	19.9808	19.9834	20.0594	20.0442	20.0895	20.0956	20.0949	20.0915	20.096	20.098	20.0981	20.0981	20.0968	20.0977	20.098	20.0985	20.0986	20.0976	20.0976	20.0984	20.0985	20.096	20.0978	20.0987	20.0977	20.0926	20.0972	20.0972	20.0975	20.0967	20.0866	20.0986	20.0926	18.7328	20.0989	20.0948	20.0952	20.0989	20.0805	20.099	20.0985	20.095	17.2113	19.3735	15.4701	16.8634
162	19.6656	20.0861	19.368	19.9874	20.0284	20.0727	20.0577	20.0884	20.0732	20.0849	20.0746	20.0896	20.0951	20.0978	20.0953	20.0954	20.0958	20.0967	20.094	20.0982	20.0878	20.0953	20.0907	20.0983	20.0753	20.0801	20.0974	20.0894	20.0653	20.0933	20.095	20.0889	20.0895	19.9836	20.0955	19.6706	17.4349	20.0983	20.0914	20.0973	20.0989	20.0977	20.099	20.0989	20.0987	19.9029	20.0893	19.2348	20.0575
163	19.1875	20.0618	19.6574	20.0035	19.9606	20.082	20.0693	20.0931	20.0946	20.0948	20.0885	20.096	20.097	20.0971	20.0966	20.098	20.0977	20.0941	20.0973	20.097	20.0963	20.0849	20.0949	20.0969	20.092	20.0946	20.0868	19.9897	19.9976	19.887	19.7192	20.0769	20.0631	18.9456	20.0965	19.8268	17.9292	20.0989	20.0988	20.0987	20.0989	20.0989	20.099	20.0989	20.0989	20.0976	20.0988	20.0709	20.0988
164	18.8661	20.0727	19.6138	19.8418	19.9419	19.9815	20.0416	20.094	20.0926	20.0833	20.0907	20.0947	20.0962	20.0952	20.0981	20.0985	20.0972	20.0972	20.0984	20.0959	20.0956	20.0819	20.0945	20.0954	20.0695	20.0807	20.0371	18.9424	19.8634	19.8317	19.2766	19.765	20.0564	17.5705	20.0871	18.5372	15.4932	20.0266	20.0025	18.725	20.0979	19.6915	20.0988	20.0965	20.0966	17.5038	19.9804	18.498	19.7163
165	19.1582	20.069	19.262	19.715	19.625	19.6548	19.8532	20.0581	20.0195	20.0024	20.0332	20.0699	20.0643	20.0748	20.0825	20.0883	20.0591	20.0877	20.0902	20.0822	20.0706	20.0349	20.0702	20.0938	20.0474	20.083	20.0676	20.0089	19.8625	19.9087	19.8116	19.7691	19.2064	15.9818	19.3634	15.4583	12.418	17.496	16.7866	16.7208	19.9926	18.155	20.0958	20.0739	20.0072	16.7254	19.7278	17.6436	19.7899
166	19.0291	20.033	18.9393	19.7001	19.789	19.625	19.8745	20.0569	20.0121	20.0458	20.0187	20.0637	20.0015	20.0728	20.0743	20.0726	20.0191	20.0759	20.0835	20.0773	20.0803	20.0472	20.059	20.0942	20.0702	20.0576	20.0215	19.8013	19.8134	19.2713	17.5958	17.5535	16.0953	13.622	17.4406	13.6943	11.729	17.3165	17.8852	17.8823	20.0968	20.0669	20.0989	20.0984	20.0986	19.4812	20.0957	20.0149	20.0988
167	18.7692	19.9894	19.2884	19.8606	19.7254	19.5451	19.8673	20.0734	20.025	20.0109	20.0729	20.0766	20.0913	20.0883	20.0917	20.0919	20.0963	20.088	20.0946	20.0862	20.0856	19.9027	20.0679	20.0748	19.8182	19.961	18.5182	16.2559	17.4557	16.2573	14.3376	15.4079	15.2447	13.5112	18.1894	15.1023	13.3233	18.548	19.8838	18.8026	20.0986	20.0956	20.0989	20.0987	20.0987	20.0388	20.0985	20.0861	20.0989
168	19.082	20.0412	18.7748	19.9516	19.4367	19.5742	19.6525	20.0346	20.0791	19.974	20.0577	20.0721	20.0901	20.0542	20.0762	20.0886	20.093	20.0855	20.0783	20.0652	20.0851	19.8373	19.972	20.0405	19.728	19.8878	17.6573	16.3463	17.6803	16.972	15.8388	14.9302	15.3134	11.7076	16.09	12.5688	9.48685	14.2351	15.217	13.6436	18.7195	16.5353	19.9577	19.9851	20.0443	16.2178	20.0366	19.5194	20.0941
169	19.5107	19.9836	17.7075	19.7655	19.0171	18.9893	19.4818	19.8729	19.9738	19.8513	19.3549	20.025	19.8399	19.9492	20.0386	20.0659	19.9303	20.0612	20.0546	20.0595	20.0607	19.6368	20.0534	19.9995	19.9653	19.8073	19.3045	18.8705	19.0977	17.7179	16.3119	14.6613	13.4359	9.80377	12.9223	9.0765	6.85739	12.3822	13.3053	14.008	18.7573	17.757	20.0969	20.0971	20.0924	18.7263	20.0948	20.0096	20.0989
170	19.1643	19.8088	18.36	19.7085	18.9052	19.2233	19.5438	19.7259	19.9772	19.5735	19.7386	20.0346	19.9244	19.8404	20.0099	20.0489	19.9656	20.0555	20.0247	20.025	20.0932	19.6836	19.9778	20.0455	19.6555	19.094	17.1568	15.9517	16.0701	13.5594	11.1147	11.1421	9.74321	8.2417	12.8273	10.3151	10.1552	15.3947	17.9267	17.6906	20.0951	20.0955	20.0989	20.0989	20.0989	20.0989	20.099	20.0989	20.099
171	18.979	19.5242	17.5432	19.0013	19.0133	19.0139	19.2424	19.8462	19.7864	18.7209	19.735	19.8898	19.5658	19.3898	19.9462	19.9059	19.5247	20.0112	19.9536	19.8211	20.0443	19.6447	19.9397	19.8673	19.6244	19.1332	17.7803	17.3621	16.0877	13.7294	10.8929	9.2378	6.00434	4.76476	7.8065	6.28776	8.42607	12.7279	16.1981	17.0865	20.0862	20.0977	20.0989	20.0989	20.0989	20.0988	20.099	20.0989	20.099
172	18.9111	19.4924	18.5505	19.7076	18.9268	18.0285	18.9204	19.9089	19.7514	17.2401	19.5129	19.9737	19.8431	19.0164	19.9112	20.0178	19.514	20.0599	20.0423	19.8175	20.0634	19.841	20.0025	19.8	19.142	16.7832	15.6925	14.8494	13.6686	10.5733	7.58176	7.86176	5.73416	7.57238	11.6551	11.182	12.8195	16.9909	20.0821	20.0877	20.0987	20.0989	20.099	20.0989	20.099	20.099	20.099	20.099	20.099
173	18.6503	19.0457	17.7394	18.9665	17.6568	15.8036	17.7466	18.8923	17.3419	14.9109	18.6357	19.4743	16.4597	17.1761	19.5784	19.8485	18.0807	19.8961	19.851	16.8265	19.045	17.5207	17.6381	15.425	14.4453	12.842	10.8445	9.96239	10.3094	7.26243	5.43382	5.00454	7.68338	6.81124	12.114	11.676	11.9967	15.1353	19.29	17.4887	20.0957	20.0977	20.0989	20.0989	20.0989	20.0989	20.0989	20.0989	20.099
174	18.2655	19.3803	18.1281	19.0256	17.086	15.8506	16.1078	18.6114	17.7544	15.0725	18.0363	19.6199	17.935	17.8643	19.8547	19.8118	19.3041	20.0466	19.948	19.1913	19.803	19.5765	19.5648	17.6371	15.5678	13.8202	13.0659	11.622	9.9507	7.11999	5.25844	7.86829	8.7269	11.1004	15.5205	15.4576	16.6376	20.0112	20.0982	20.0982	20.0989	20.0989	20.099	20.0989	20.099	20.099	20.099	20.0989	20.099
175	18.8536	19.6888	18.5997	19.8689	18.7957	18.4386	19.1602	20.0037	19.9365	18.8299	19.9387	20.0516	20.0209	19.8712	20.0757	20.0765	20.0357	20.0929	20.087	20.0397	20.0952	20.0411	20.0483	20.0209	18.9758	18.1035	16.7685	14.6521	14.0525	11.6514	9.64155	11.0673	10.0857	11.0653	15.6014	14.1308	14.6384	19.3945	20.0911	20.0981	20.0988	20.0989	20.099	20.0989	20.099	20.099	20.099	20.099	20.099
176	18.5796	19.9134	18.6606	19.9008	18.7723	17.1711	19.0982	19.9115	19.1101	18.1884	19.7749	20.0513	19.6501	19.8163	20.0669	20.071	20.0356	20.0887	20.0835	19.7885	19.9107	18.8259	18.6986	18.2806	16.3163	15.8661	13.3847	11.2761	12.4507	11.1027	9.30278	10.5518	11.5919	10.1842	15.5501	13.605	12.6614	16.9422	19.7564	17.9129	20.0979	20.0957	20.0989	20.0988	20.0989	20.0983	20.099	20.0989	20.099
177	17.767	19.497	18.0905	18.7775	16.7736	15.0504	16.9482	18.6763	16.9908	15.7822	18.9991	19.4748	17.8311	19.0481	19.9279	19.8968	19.79	20.0697	19.9914	18.8659	19.3123	18.7865	17.2734	15.8959	12.7048	13.1647	11.4285	8.15383	10.0677	8.00868	7.32631	10.711	12.9727	13.466	18.558	17.6222	17.2866	20.0894	20.0987	20.0976	20.0989	20.0989	20.099	20.0989	20.0989	20.099	20.099	20.099	20.099
178	18.3427	19.8676	19.22	19.7903	18.5745	18.3641	18.7455	19.7098	19.6682	18.8266	19.8892	19.9392	19.9766	20.0317	20.0667	20.0526	20.0154	20.0915	20.0827	20.0287	20.0659	20.0113	20.0114	19.7955	17.4474	17.4537	16.5497	14.7878	13.5378	11.6091	11.2617	14.0817	14.5694	15.7785	20.0727	19.4276	19.3571	20.0988	20.0987	20.0989	20.0989	20.0989	20.099	20.0989	20.099	20.099	20.099	20.099	20.099
179	19.3825	20.0423	19.4066	19.9668	19.2968	19.4281	19.7507	20.0498	19.9991	19.9215	20.0538	20.0894	20.067	20.0746	20.0765	20.0826	20.0858	20.0916	20.0858	20.0823	20.0936	20.026	20.031	20.0662	19.0556	19.4957	18.2517	15.3663	16.2701	15.6798	14.1726	15.9006	16.5945	15.9496	20.0728	18.5926	17.2984	20.0976	20.0987	20.0984	20.0989	20.0989	20.099	20.0989	20.0989	20.0989	20.099	20.0988	20.099
180	18.7319	20.0305	19.402	19.8827	19.3699	18.9833	19.4851	20.0136	19.9674	19.8686	20.0395	20.0782	20.0808	20.0812	20.0928	20.0902	20.0858	20.0936	20.0949	20.0799	20.0795	19.9384	19.6968	20.0014	17.7479	19.0714	17.9567	14.8722	16.0719	15.855	15.9136	18.081	19.7547	19.422	20.0985	20.096	20.0906	20.0989	20.0989	20.0989	20.0989	20.0989	20.099	20.0989	20.0989	20.0989	20.099	20.0989	20.099
181	18.976	20.029	19.0752	19.9255	19.4699	19.5209	19.7978	20.08	20.0301	20.0174	20.0889	20.0953	20.0894	20.094	20.0976	20.0976	20.0954	20.0971	20.097	20.0784	20.0902	19.7737	19.1069	19.9631	18.4218	19.4264	16.7435	14.0132	16.6554	16.3545	15.5159	17.0499	18.5881	16.2849	20.0746	18.7657	16.2694	20.0758	20.0975	19.2031	20.0989	20.082	20.0989	20.0971	20.0988	19.2741	20.0981	20.0559	20.0987
182	19.1668	20.0733	19.8942	20.0118	20.0299	19.986	20.0658	20.0941	20.0886	20.0835	20.0979	20.0974	20.0983	20.098	20.0986	20.0987	20.098	20.0987	20.0989	20.0975	20.0937	19.9983	19.6027	20.0807	19.2578	20.0719	18.6949	15.4493	18.9416	19.536	19.362	20.0646	20.0981	20.0966	20.0989	20.0985	20.0966	20.0989	20.0989	20.0989	20.0989	20.0987	20.0989	20.0982	20.0989	19.8283	20.0985	20.0839	20.0975
183	19.357	20.0617	19.8223	20.0123	20.0281	19.9954	20.0815	20.0956	20.0914	20.095	20.0976	20.0983	20.0984	20.0985	20.0985	20.0988	20.0987	20.0988	20.0988	20.0936	20.0812	19.3536	18.4227	20.0266	19.0494	20.0705	17.2486	15.1906	19.3654	19.7335	19.557	19.939	20.0931	19.8271	20.0987	20.0984	18.5924	20.098	20.0989	18.0185	20.0989	17.7441	19.7687	18.3256	20.0569	15.848	19.4901	19.2003	19.2641
184	19.7069	20.0947	20.0745	20.0926	20.0966	20.098	20.098	20.0989	20.0988	20.0987	20.099	20.0989	20.0989	20.0989	20.099	20.099	20.099	20.099	20.099	20.0989	20.0989	20.0918	20.0666	20.0989	20.0753	20.0989	20.096	19.7632	20.0977	20.0988	20.0987	20.0989	20.099	20.0989	20.099	20.099	20.0989	20.099	20.099	20.0988	20.0989	19.4301	20.0958	18.884	20.0538	15.6725	18.2201	17.715	15.9692
185	19.2918	20.0392	20.0219	20.0411	20.0703	20.0843	20.0899	20.0983	20.0977	20.095	20.0986	20.0985	20.0988	20.0985	20.0987	20.0989	20.0988	20.0989	20.0989	20.0975	20.09	19.5362	19.2476	20.092	19.9546	20.0966	19.5169	18.8462	20.0895	20.0982	20.0979	20.0976	20.0989	20.0988	20.0989	20.0989	20.0987	20.0989	20.0989	18.4286	20.0953	16.1416	17.1672	14.7206	17.7326	13.4673	16.4442	17.7602	16.5974
186	19.9361	20.0886	20.0821	20.0947	20.0945	20.0964	20.0968	20.0988	20.0988	20.0985	20.0989	20.0988	20.0989	20.0989	20.0989	20.099	20.0989	20.0989	20.099	20.0989	20.0989	20.0977	20.0945	20.0989	20.098	20.0989	20.0989	20.0974	20.0984	20.0988	20.0985	20.0989	20.099	20.0989	20.099	20.099	20.0989	20.099	20.0989	19.9563	20.0977	16.2365	18.0341	14.2596	15.8143	11.7607	12.9304	13.6703	11.8197
187	19.8674	20.0764	20.0839	20.0821	20.0881	20.0947	20.0961	20.0984	20.0986	20.0979	20.0988	20.0988	20.0989	20.0988	20.0987	20.0989	20.0989	20.0988	20.099	20.0987	20.0988	20.0892	20.0908	20.0989	20.0974	20.0989	20.0988	20.0968	20.0982	20.0987	20.0987	20.0988	20.099	20.099	20.099	20.099	20.0989	20.099	20.0988	18.1867	18.8314	13.3181	14.0731	10.1626	12.4516	9.78135	10.8401	13.4192	11.9344
188	19.6259	20.0242	20.0277	20.0577	20.0297	20.082	20.0812	20.0959	20.0921	20.0907	20.0968	20.0965	20.0978	20.0961	20.0982	20.0988	20.0984	20.0985	20.0986	20.0985	20.0982	20.0705	20.0724	20.0981	20.0704	20.0987	20.0968	20.0945	20.0981	20.0989	20.0985	20.0986	20.099	20.0989	20.0989	20.0989	20.0989	20.099	20.0989	18.9702	19.2151	14.3866	12.8908	10.0799	14.3516	13.0228	14.727	18.0979	17.0102
189	19.0054	19.9628	19.6697	19.6407	19.7907	19.8245	19.7445	19.8393	20.0021	19.9857	19.924	20.0176	20.036	20.0547	19.9465	20.0793	20.0865	20.0512	20.0916	20.0796	20.082	19.8365	20.0085	20.0688	20.0292	20.0843	19.9957	20.01	20.0813	20.0856	20.0764	20.0882	20.0971	20.0739	20.0973	20.0958	19.9788	19.8415	18.3502	13.8401	13.5101	8.88542	8.27819	5.78506	9.03345	8.07876	10.5865	14.7566	15.7918
190	18.9201	19.4497	19.4693	19.4692	19.2982	19.7177	19.14	19.8815	19.8828	19.704	19.9204	20.0141	20.0472	19.9504	19.9579	20.0549	20.0701	20.0537	20.0892	20.0731	20.059	19.5698	19.9441	20.0762	19.9315	20.0872	20.0339	20.0405	20.0903	20.0928	20.0919	20.0959	20.0989	20.0979	20.0983	20.0987	20.0962	20.0909	20.0636	15.9998	15.1672	11.3987	7.84108	7.12228	12.5547	13.0381	15.2021	19.09	19.5989
191	19.5362	19.8574	19.8045	20.019	19.7722	19.9644	20.0048	20.0329	20.0351	20.0343	20.0563	20.0724	20.0724	20.0693	20.0472	20.0699	20.0809	20.0502	20.0818	20.0723	20.0763	19.9359	20.0492	20.0882	20.0099	20.094	20.0897	20.0947	20.0966	20.0982	20.0963	20.0975	20.0987	20.0984	20.0988	20.0985	20.0981	20.0989	20.0965	19.7066	17.9453	14.6264	11.0487	9.46882	13.8775	16.2685	16.4323	19.9476	19.8677
192	19.7776	19.9314	19.9819	20.0758	20.0736	20.0829	20.0894	20.0965	20.0943	20.0868	20.0973	20.0973	20.0969	20.0938	20.0978	20.0982	20.0982	20.0953	20.0985	20.0973	20.0968	20.0738	20.0962	20.0974	20.0921	20.0982	20.0979	20.0985	20.0982	20.0988	20.0989	20.0989	20.099	20.0989	20.0989	20.099	20.099	20.099	20.0989	20.0977	20.0911	17.18	14.4188	12.0228	16.3377	17.1416	17.7071	20.0015	19.6427
193	20.0103	20.0003	20.0549	20.0854	20.0853	20.0958	20.0947	20.0968	20.097	20.0953	20.098	20.0971	20.0983	20.0958	20.0963	20.096	20.0971	20.096	20.0976	20.0976	20.0981	20.0888	20.0963	20.0982	20.0963	20.0985	20.0986	20.0988	20.0988	20.0989	20.0989	20.0988	20.099	20.099	20.099	20.099	20.099	20.099	20.099	20.0989	20.0987	20.0532	17.9151	15.9709	19.9219	20.0451	20.0264	20.0968	20.098
194	20.0322	20.0754	20.0937	20.0966	20.0977	20.0987	20.0974	20.0987	20.0987	20.0985	20.0989	20.0986	20.0989	20.0989	20.0989	20.0989	20.0989	20.0984	20.0989	20.0989	20.0987	20.0976	20.0989	20.0989	20.0982	20.0989	20.0988	20.0989	20.0989	20.099	20.0989	20.0989	20.099	20.099	20.099	20.099	20.099	20.099	20.099	20.099	20.0989	20.0762	18.8303	15.7799	19.6386	19.4229	19.4627	20.0797	20.0212
195	20.0631	20.0941	20.0971	20.0986	20.0982	20.0988	20.0985	20.0988	20.0987	20.0989	20.0988	20.0989	20.0989	20.0989	20.0988	20.0988	20.0989	20.0989	20.0989	20.0989	20.0989	20.0987	20.0988	20.0989	20.0988	20.0989	20.0989	20.0989	20.0989	20.099	20.099	20.099	20.099	20.099	20.099	20.099	20.099	20.099	20.099	20.099	20.099	20.0989	20.0964	19.1904	20.0718	20.0926	20.0538	20.0973	20.0966
196	20.0834	20.0981	20.0986	20.0988	20.0987	20.0989	20.0988	20.0989	20.0989	20.099	20.099	20.099	20.099	20.099	20.0989	20.099	20.099	20.099	20.099	20.0989	20.099	20.0989	20.0989	20.099	20.0989	20.099	20.099	20.099	20.099	20.099	20.099	20.099	20.099	20.099	20.099	20.099	20.099	20.099	20.099	20.099	20.099	20.0989	20.0985	19.0566	20.078	20.0724	19.521	20.0541	18.6762
197	20.0736	20.0966	20.0978	20.098	20.0987	20.0989	20.0989	20.0989	20.0989	20.099	20.099	20.099	20.099	20.099	20.099	20.099	20.099	20.099	20.099	20.099	20.099	20.0988	20.0985	20.099	20.0989	20.099	20.099	20.099	20.099	20.099	20.099	20.099	20.099	20.099	20.099	20.099	20.099	20.099	20.099	20.099	20.099	20.0154	19.9925	16.2762	18.155	16.6189	15.4117	17.9648	14.0361
198	20.071	20.0975	20.0981	20.0987	20.0989	20.0989	20.0989	20.0989	20.0989	20.099	20.099	20.099	20.099	20.099	20.099	20.099	20.099	20.099	20.099	20.099	20.099	20.0988	20.0989	20.099	20.0989	20.099	20.099	20.099	20.099	20.099	20.099	20.099	20.099	20.099	20.099	20.099	20.099	20.099	20.099	20.099	20.099	20.099	20.099	20.0538	20.0979	20.0928	19.9291	20.0855	18.4735
199	20.038	20.0918	20.0922	20.0977	20.0986	20.0987	20.0987	20.0989	20.0989	20.0988	20.0989	20.0989	20.099	20.0989	20.0989	20.0989	20.0989	20.0989	20.0989	20.0988	20.0989	20.0985	20.0988	20.0989	20.0987	20.0989	20.0989	20.099	20.0989	20.099	20.099	20.099	20.099	20.099	20.099	20.099	20.099	20.099	20.099	20.099	20.099	20.0989	20.0975	19.1619	20.0958	20.0902	20.0521	20.0966	20.0816
200	19.9521	20.0873	20.0912	20.0941	20.0969	20.0978	20.0984	20.0988	20.0987	20.0987	20.0988	20.0989	20.0989	20.0989	20.0989	20.0989	20.0989	20.0988	20.0989	20.0988	20.0989	20.097	20.0965	20.0989	20.0978	20.0989	20.0989	20.0987	20.0989	20.099	20.0989	20.0989	20.099	20.099	20.099	20.099	20.099	20.099	20.099	20.099	20.0989	19.7701	18.987	15.5339	19.2198	17.814	18.3271	19.9929	18.3178
201	19.9755	20.0945	20.0939	20.0975	20.0987	20.0987	20.0988	20.0989	20.0989	20.0989	20.0989	20.0989	20.099	20.099	20.0989	20.099	20.099	20.0989	20.099	20.0989	20.0989	20.0973	20.0968	20.0989	20.0987	20.0989	20.0989	20.0989	20.0989	20.099	20.099	20.099	20.099	20.099	20.099	20.099	20.099	20.099	20.099	20.099	20.099	20.0981	20.0932	17.9319	20.0634	18.0272	18.7071	19.887	17.1757
202	19.941	20.0897	20.0897	20.0968	20.0982	20.0985	20.0988	20.0989	20.0989	20.0988	20.099	20.0989	20.099	20.0989	20.099	20.099	20.0989	20.0989	20.099	20.0988	20.0989	20.0979	20.0956	20.0989	20.0984	20.0989	20.0989	20.0989	20.099	20.099	20.099	20.099	20.099	20.099	20.099	20.099	20.099	20.099	20.099	20.099	20.099	20.0989	20.0989	20.0787	20.0988	20.0985	20.098	20.0989	20.0985
203	19.6688	20.0593	20.067	20.0864	20.0941	20.0966	20.0978	20.0986	20.0977	20.0975	20.0988	20.0986	20.0988	20.0986	20.0989	20.0987	20.0986	20.0988	20.0989	20.0983	20.0981	20.0532	19.9808	20.0985	20.093	20.0988	20.0987	20.0986	20.0989	20.099	20.0989	20.0989	20.099	20.099	20.099	20.099	20.099	20.099	20.099	20.099	20.099	20.0943	19.3547	17.0591	20.0935	19.6867	20.0394	20.0977	20.0968
204	19.5047	20.0396	20.0528	20.0568	20.0893	20.0962	20.0944	20.098	20.0978	20.0979	20.0987	20.0987	20.0988	20.0988	20.0989	20.0989	20.0988	20.0987	20.0989	20.0984	20.0947	19.6798	19.1861	20.096	20.0221	20.0974	20.0916	20.0065	20.0985	20.0989	20.0989	20.0988	20.099	20.099	20.099	20.099	20.099	20.099	20.099	20.0989	20.0989	18.6385	18.4051	15.8878	19.7094	16.7687	19.0843	19.9787	19.3355
205	19.7104	20.0638	20.0648	20.0894	20.0934	20.0973	20.0965	20.0985	20.098	20.0983	20.0988	20.0988	20.0989	20.0988	20.0989	20.0989	20.0986	20.0986	20.0989	20.0984	20.0966	20.0375	19.5536	20.0984	20.0309	20.0986	20.0972	20.0859	20.0989	20.0989	20.0989	20.0989	20.099	20.099	20.099	20.099	20.099	20.099	20.099	20.099	20.099	20.0989	20.0989	20.0892	20.0989	20.097	20.0988	20.0989	20.0988
206	19.6577	19.9904	20.0543	20.0797	20.0845	20.0936	20.0968	20.0978	20.0972	20.0979	20.0987	20.0986	20.0987	20.0985	20.0987	20.0984	20.0978	20.0984	20.0985	20.0939	20.079	19.6425	18.0919	20.0947	20.0249	20.0983	20.0974	20.0927	20.0989	20.0989	20.0989	20.0989	20.099	20.099	20.099	20.099	20.099	20.099	20.099	20.099	20.099	20.0989	20.0987	20.0894	20.0989	20.0989	20.0989	20.099	20.099
207	18.8461	19.7236	19.8443	19.9859	19.9516	20.047	20.0516	20.0887	20.0657	20.0818	20.0972	20.0972	20.0967	20.0943	20.0978	20.0982	20.0965	20.0974	20.0881	20.0528	19.1245	16.2051	14.91	19.4589	18.9707	20.0767	18.2844	18.579	20.0937	20.0988	20.0989	20.0988	20.0989	20.0989	20.0989	20.099	20.099	20.099	20.099	20.0989	20.0988	19.9788	18.6824	17.7391	20.0975	19.7341	20.0962	20.0988	20.0989
208	19.3988	19.9639	19.95	19.9694	19.9466	19.88	20.0595	20.0891	20.0371	20.0785	20.0903	20.0945	20.0962	20.0928	20.0961	20.0979	20.095	20.095	20.0946	20.0485	18.79	16.0835	14.5262	18.6205	16.7948	19.914	16.8148	15.8809	19.9463	20.0977	20.0987	20.0984	20.0989	20.0989	20.099	20.099	20.099	20.099	20.099	20.099	20.0989	20.0987	20.0956	20.0721	20.0988	20.0983	20.0989	20.0989	20.099
209	19.1214	19.9883	19.9411	20.0586	20.0609	20.0552	20.0859	20.0965	20.0898	20.096	20.0976	20.0983	20.0983	20.0979	20.0981	20.0986	20.0986	20.0985	20.0979	20.0935	19.9768	17.9467	16.623	19.8464	18.9548	20.086	17.8286	17.254	20.0864	20.097	20.0984	20.0971	20.0989	20.0989	20.0989	20.0989	20.0989	20.0989	20.0989	20.0492	20.0988	18.7436	18.9522	17.2591	20.0897	17.3806	19.9393	20.0536	20.0787
210	19.2794	20.062	19.9958	20.0438	20.0757	20.0642	20.0941	20.0979	20.0927	20.0966	20.0985	20.0987	20.0988	20.0987	20.0988	20.0988	20.0985	20.0987	20.0989	20.0971	20.084	19.8178	18.5964	20.0481	19.2899	20.0941	19.0733	16.7243	20.0335	20.0948	20.0979	20.098	20.0989	20.0989	20.099	20.099	20.0989	20.099	20.099	20.0989	20.099	20.0983	20.0988	20.0852	20.0988	19.4857	20.0961	20.0897	20.095
211	19.6298	20.0902	20.0788	20.093	20.0982	20.0984	20.0986	20.0989	20.0987	20.0987	20.099	20.0989	20.0989	20.0989	20.0989	20.099	20.0989	20.0989	20.099	20.0989	20.0985	20.0879	20.0181	20.0988	20.079	20.0989	20.0981	20.0912	20.0989	20.0989	20.0989	20.0989	20.099	20.099	20.099	20.099	20.099	20.099	20.099	20.099	20.099	20.0979	20.0979	19.2233	20.0973	18.2609	19.6867	19.888	18.3232
212	20.0304	20.0981	20.0953	20.0981	20.0989	20.0989	20.0988	20.099	20.0989	20.099	20.099	20.099	20.099	20.099	20.099	20.099	20.099	20.099	20.099	20.099	20.099	20.0986	20.0973	20.099	20.0988	20.099	20.0989	20.0986	20.099	20.099	20.099	20.099	20.099	20.099	20.099	20.099	20.099	20.099	20.099	20.099	20.099	20.0989	20.099	20.0943	20.0988	18.5471	19.5717	19.037	16.1221
213	20.0086	20.0975	20.096	20.0984	20.0988	20.0989	20.0988	20.0989	20.0989	20.0989	20.099	20.099	20.099	20.099	20.099	20.099	20.099	20.099	20.099	20.099	20.0989	20.0985	20.0984	20.099	20.0984	20.099	20.0989	20.0989	20.099	20.099	20.099	20.099	20.099	20.099	20.099	20.099	20.099	20.099	20.099	20.099	20.099	20.099	20.099	20.099	20.099	20.099	20.099	20.0989	20.0919
214	20.0699	20.0987	20.0971	20.0989	20.0989	20.0989	20.0989	20.099	20.0989	20.099	20.099	20.099	20.099	20.099	20.099	20.099	20.099	20.099	20.099	20.099	20.099	20.0989	20.0989	20.099	20.0989	20.099	20.099	20.099	20.099	20.099	20.099	20.099	20.099	20.099	20.099	20.099	20.099	20.099	20.099	20.099	20.099	20.099	20.099	20.099	20.099	20.0989	20.0986	20.0734	18.4226
215	20.0794	20.0986	20.0984	20.0989	20.099	20.099	20.099	20.099	20.099	20.099	20.099	20.099	20.099	20.099	20.099	20.099	20.099	20.099	20.099	20.099	20.099	20.0989	20.0989	20.099	20.0989	20.099	20.099	20.099	20.099	20.099	20.099	20.099	20.099	20.099	20.099	20.099	20.099	20.099	20.099	20.099	20.099	20.099	20.099	20.0983	20.0989	20.0501	19.8825	19.8925	15.9722
216	20.0901	20.0988	20.0987	20.0989	20.0989	20.099	20.099	20.099	20.099	20.099	20.099	20.099	20.099	20.099	20.099	20.099	20.099	20.099	20.099	20.099	20.099	20.0989	20.0989	20.099	20.099	20.099	20.099	20.099	20.099	20.099	20.099	20.099	20.099	20.099	20.099	20.099	20.099	20.099	20.099	20.099	20.099	20.099	20.099	20.099	20.099	20.099	20.0981	20.0926	17.9172
217	20.0914	20.0987	20.0987	20.0989	20.0989	20.099	20.099	20.099	20.099	20.099	20.099	20.099	20.099	20.099	20.099	20.099	20.099	20.099	20.099	20.099	20.099	20.099	20.0989	20.099	20.099	20.099	20.099	20.099	20.099	20.099	20.099	20.099	20.099	20.099	20.099	20.099	20.099	20.099	20.099	20.099	20.099	20.099	20.099	20.0989	20.099	20.0989	20.0955	20.0973	19.015
218	20.0871	20.0989	20.0988	20.0989	20.0989	20.099	20.0989	20.099	20.099	20.099	20.099	20.099	20.099	20.099	20.099	20.099	20.099	20.099	20.099	20.099	20.099	20.099	20.099	20.099	20.099	20.099	20.099	20.099	20.099	20.099	20.099	20.099	20.099	20.099	20.099	20.099	20.099	20.099	20.099	20.099	20.099	20.099	20.099	20.099	20.099	20.0989	20.0903	20.0816	16.7564
219	20.0945	20.0988	20.0987	20.0989	20.0989	20.099	20.099	20.099	20.099	20.099	20.099	20.099	20.099	20.099	20.099	20.099	20.099	20.099	20.099	20.099	20.099	20.099	20.099	20.099	20.099	20.099	20.099	20.099	20.099	20.099	20.099	20.099	20.099	20.099	20.099	20.099	20.099	20.099	20.099	20.099	20.099	20.099	20.099	20.099	20.099	20.099	20.0989	20.0989	20.0911
220	20.0902	20.0985	20.0987	20.0989	20.0988	20.099	20.0989	20.0989	20.0989	20.099	20.0989	20.099	20.099	20.099	20.0989	20.0989	20.099	20.099	20.099	20.099	20.099	20.099	20.0989	20.099	20.099	20.099	20.099	20.099	20.099	20.099	20.099	20.099	20.099	20.099	20.099	20.099	20.099	20.099	20.099	20.099	20.099	20.099	20.099	20.099	20.099	20.099	20.0989	20.0985	19.9847
221	20.0772	20.0985	20.0984	20.0989	20.0986	20.0989	20.0981	20.0988	20.099	20.099	20.099	20.099	20.099	20.099	20.099	20.099	20.099	20.099	20.099	20.099	20.099	20.099	20.099	20.099	20.099	20.099	20.099	20.099	20.099	20.099	20.099	20.099	20.099	20.099	20.099	20.099	20.099	20.099	20.099	20.099	20.099	20.099	20.099	20.099	20.099	20.099	20.0969	20.0872	17.1001
222	20.0902	20.0988	20.0986	20.0989	20.0989	20.099	20.0989	20.0989	20.099	20.099	20.099	20.099	20.099	20.099	20.099	20.099	20.099	20.099	20.099	20.099	20.099	20.099	20.099	20.099	20.099	20.099	20.099	20.099	20.099	20.099	20.099	20.099	20.099	20.099	20.099	20.099	20.099	20.099	20.099	20.099	20.099	20.099	20.099	20.099	20.099	20.099	20.099	20.0989	20.0926
223	20.0886	20.0987	20.0988	20.0989	20.099	20.099	20.0989	20.099	20.099	20.099	20.099	20.099	20.099	20.099	20.099	20.099	20.099	20.099	20.099	20.099	20.099	20.099	20.099	20.099	20.099	20.099	20.099	20.099	20.099	20.099	20.099	20.099	20.099	20.099	20.099	20.099	20.099	20.099	20.099	20.099	20.099	20.099	20.099	20.099	20.099	20.099	20.0989	20.0973	19.645
224	20.0714	20.0989	20.0983	20.0989	20.0989	20.099	20.0989	20.099	20.099	20.099	20.099	20.099	20.099	20.099	20.099	20.099	20.099	20.099	20.099	20.099	20.099	20.099	20.099	20.099	20.099	20.099	20.099	20.099	20.099	20.099	20.099	20.099	20.099	20.099	20.099	20.099	20.099	20.099	20.099	20.099	20.099	20.099	20.099	20.099	20.099	20.0989	20.0315	19.8126	14.6257
225	20.0757	20.0989	20.0986	20.0989	20.0988	20.099	20.0988	20.0989	20.099	20.099	20.099	20.099	20.099	20.099	20.099	20.099	20.099	20.099	20.099	20.099	20.099	20.099	20.099	20.099	20.099	20.099	20.099	20.099	20.099	20.099	20.099	20.099	20.099	20.099	20.099	20.099	20.099	20.099	20.099	20.099	20.099	20.099	20.099	20.099	20.099	20.099	20.0989	20.0934	17.6697
226	20.0904	20.0988	20.0986	20.0989	20.0989	20.099	20.0989	20.099	20.099	20.099	20.099	20.099	20.099	20.099	20.099	20.099	20.099	20.099	20.099	20.099	20.099	20.099	20.099	20.099	20.099	20.099	20.099	20.099	20.099	20.099	20.099	20.099	20.099	20.099	20.099	20.099	20.099	20.099	20.099	20.099	20.099	20.099	20.099	20.099	20.099	20.099	20.099	20.0988	20.0918
227	20.0841	20.0989	20.0984	20.0989	20.0989	20.099	20.0989	20.099	20.099	20.099	20.099	20.099	20.099	20.099	20.099	20.099	20.099	20.099	20.099	20.099	20.099	20.099	20.099	20.099	20.099	20.099	20.099	20.099	20.099	20.099	20.099	20.099	20.099	20.099	20.099	20.099	20.099	20.099	20.099	20.099	20.099	20.099	20.099	20.099	20.099	20.099	20.0979	20.0755	16.7875
228	20.0795	20.0989	20.0981	20.0989	20.0986	20.0989	20.0989	20.099	20.099	20.099	20.099	20.099	20.099	20.099	20.099	20.099	20.099	20.099	20.099	20.099	20.099	20.099	20.099	20.099	20.099	20.099	20.099	20.099	20.099	20.099	20.099	20.099	20.099	20.099	20.099	20.099	20.099	20.099	20.099	20.099	20.099	20.099	20.099	20.099	20.099	20.0989	20.0915	19.4569	14.5878
229	20.0916	20.0988	20.0985	20.0989	20.0989	20.0989	20.0988	20.0989	20.099	20.099	20.099	20.099	20.099	20.099	20.099	20.099	20.099	20.099	20.099	20.099	20.099	20.099	20.099	20.099	20.099	20.099	20.099	20.099	20.099	20.099	20.099	20.099	20.099	20.099	20.099	20.099	20.099	20.099	20.099	20.099	20.099	20.099	20.099	20.099	20.099	20.099	20.099	20.0983	19.7346
230	20.0898	20.0989	20.0985	20.099	20.0989	20.099	20.0989	20.099	20.099	20.099	20.099	20.099	20.099	20.099	20.099	20.099	20.099	20.099	20.099	20.099	20.099	20.099	20.099	20.099	20.099	20.099	20.099	20.099	20.0989	20.099	20.099	20.099	20.099	20.099	20.099	20.099	20.099	20.099	20.099	20.099	20.099	20.099	20.099	20.099	20.099	20.099	20.099	20.0989	20.0742
231	20.0808	20.0988	20.0978	20.0989	20.0989	20.099	20.0989	20.099	20.099	20.099	20.099	20.099	20.099	20.099	20.099	20.099	20.099	20.099	20.099	20.099	20.099	20.099	20.099	20.099	20.099	20.099	20.099	20.099	20.099	20.099	20.099	20.099	20.099	20.099	20.099	20.099	20.099	20.099	20.099	20.099	20.099	20.099	20.099	20.099	20.099	20.099	20.0977	19.9189	16.2977
232	20.0849	20.0989	20.0972	20.0989	20.0988	20.0989	20.0988	20.0989	20.0989	20.099	20.099	20.099	20.099	20.099	20.099	20.099	20.099	20.099	20.099	20.099	20.099	20.099	20.099	20.099	20.099	20.099	20.099	20.099	20.0989	20.0989	20.099	20.099	20.099	20.099	20.099	20.099	20.099	20.099	20.099	20.099	20.099	20.099	20.099	20.099	20.099	20.099	20.0989	20.0788	18.0165
233	20.0766	20.0985	20.0976	20.0989	20.0988	20.099	20.0989	20.0989	20.099	20.099	20.0989	20.099	20.099	20.099	20.099	20.099	20.099	20.099	20.099	20.099	20.099	20.099	20.099	20.099	20.099	20.099	20.099	20.099	20.0989	20.099	20.099	20.099	20.099	20.099	20.099	20.099	20.099	20.099	20.099	20.099	20.099	20.099	20.099	20.099	20.099	20.099	20.099	20.0989	20.0984
234	20.0755	20.0984	20.0971	20.0989	20.0989	20.0989	20.0989	20.0989	20.0989	20.099	20.099	20.099	20.099	20.099	20.099	20.099	20.099	20.099	20.099	20.099	20.099	20.099	20.099	20.099	20.099	20.099	20.099	20.099	20.099	20.099	20.099	20.099	20.099	20.099	20.099	20.099	20.099	20.099	20.099	20.099	20.099	20.099	20.099	20.099	20.099	20.099	20.099	20.0988	20.0864
235	20.0862	20.0987	20.0942	20.0989	20.0985	20.0989	20.0986	20.0989	20.0989	20.099	20.099	20.099	20.099	20.099	20.099	20.099	20.099	20.099	20.099	20.099	20.099	20.099	20.099	20.099	20.099	20.099	20.099	20.099	20.0989	20.099	20.099	20.099	20.099	20.099	20.099	20.099	20.099	20.099	20.099	20.099	20.099	20.099	20.099	20.099	20.099	20.099	20.099	20.0088	18.1084
236	20.0566	20.0987	20.0888	20.0986	20.0981	20.0985	20.0985	20.0987	20.0988	20.0989	20.0989	20.099	20.0989	20.099	20.0989	20.0989	20.099	20.099	20.099	20.099	20.0989	20.0989	20.0989	20.099	20.0989	20.0989	20.0989	20.0989	20.0989	20.0989	20.0989	20.0989	20.099	20.099	20.099	20.099	20.099	20.099	20.099	20.099	20.099	20.099	20.099	20.099	20.099	20.099	20.099	20.0978	20.0942
237	20.0557	20.0976	20.0954	20.0989	20.0984	20.0989	20.0987	20.0988	20.0989	20.0989	20.0989	20.099	20.0989	20.099	20.099	20.099	20.0989	20.099	20.099	20.099	20.0989	20.0989	20.0989	20.099	20.0989	20.0989	20.0989	20.0989	20.0989	20.0989	20.0989	20.0989	20.099	20.099	20.099	20.099	20.099	20.099	20.099	20.099	20.099	20.099	20.099	20.099	20.099	20.099	20.099	20.0989	20.0989
238	20.042	20.0984	20.0924	20.0988	20.0983	20.0987	20.0982	20.0989	20.0988	20.0989	20.0989	20.099	20.099	20.099	20.099	20.099	20.099	20.099	20.099	20.099	20.0989	20.0989	20.0989	20.099	20.0988	20.0989	20.0989	20.0989	20.0988	20.0989	20.0989	20.0989	20.099	20.099	20.099	20.099	20.099	20.099	20.099	20.099	20.099	20.099	20.099	20.099	20.099	20.099	20.0989	20.0771	19.8439
239	19.8697	20.094	20.0532	20.0936	20.0921	20.0976	20.0939	20.0979	20.0983	20.0984	20.0986	20.0987	20.0989	20.0989	20.0989	20.0989	20.0987	20.0986	20.0989	20.0988	20.0977	20.0961	20.0966	20.0988	20.0921	20.0988	20.0984	20.0885	20.0986	20.0989	20.0989	20.0989	20.0989	20.0989	20.099	20.099	20.099	20.099	20.099	20.099	20.099	20.099	20.099	20.099	20.099	20.099	20.099	20.0989	20.0989
240	19.8885	20.0967	20.0392	20.0763	20.0876	20.0972	20.0914	20.0986	20.0983	20.0983	20.0988	20.0989	20.0989	20.0989	20.0989	20.0989	20.0989	20.0989	20.099	20.0989	20.0986	20.0962	20.0967	20.0988	20.0945	20.0989	20.0985	20.0808	20.0977	20.0988	20.0988	20.0985	20.0989	20.0985	20.0989	20.0988	20.0989	20.099	20.099	20.099	20.099	20.0989	20.099	20.0989	20.0989	20.0561	20.0964	19.7247	18.9337
241	20.0252	20.0986	20.0731	20.0956	20.0876	20.0953	20.0928	20.0985	20.0983	20.0984	20.0988	20.0989	20.0989	20.0989	20.0989	20.0989	20.0989	20.0989	20.0989	20.0989	20.0989	20.098	20.0986	20.0989	20.0982	20.0986	20.0988	20.0982	20.0977	20.0988	20.0989	20.0989	20.0989	20.0988	20.0989	20.0989	20.0988	20.099	20.0989	20.0989	20.099	20.0989	20.099	20.0989	20.0989	19.8475	19.9893	17.4734	17.0433
242	20.0602	20.0986	20.0897	20.0985	20.0979	20.0988	20.0979	20.0989	20.0989	20.0989	20.0989	20.099	20.099	20.099	20.099	20.099	20.099	20.099	20.099	20.099	20.0989	20.0989	20.0989	20.099	20.0988	20.099	20.099	20.0989	20.0988	20.0989	20.099	20.0989	20.099	20.099	20.099	20.099	20.099	20.099	20.099	20.099	20.099	20.099	20.099	20.0989	20.0988	19.1426	19.4605	16.4355	13.8905
243	20.0447	20.0985	20.0858	20.0966	20.0773	20.0976	20.0745	20.0976	20.0984	20.0987	20.0986	20.0989	20.0989	20.0989	20.0989	20.0989	20.0989	20.0989	20.099	20.099	20.0989	20.0989	20.0989	20.099	20.0987	20.0987	20.0989	20.0989	20.0985	20.0987	20.0989	20.0989	20.099	20.0989	20.099	20.099	20.0988	20.099	20.099	20.0989	20.099	20.0924	20.099	20.0936	19.9763	17.0124	16.6808	12.2887	11.022
244	20.068	20.0987	20.0919	20.0984	20.0961	20.0988	20.0963	20.0988	20.0989	20.0989	20.0989	20.099	20.099	20.099	20.099	20.099	20.099	20.099	20.099	20.099	20.099	20.0989	20.099	20.099	20.0989	20.099	20.099	20.099	20.0988	20.0989	20.099	20.0989	20.099	20.099	20.099	20.099	20.099	20.099	20.099	20.099	20.099	20.0989	20.099	20.0981	20.092	18.3501	17.1397	14.0288	10.5233
245	20.0833	20.0989	20.0975	20.0989	20.0984	20.0989	20.0986	20.0989	20.099	20.099	20.099	20.099	20.099	20.099	20.099	20.099	20.099	20.099	20.099	20.099	20.099	20.099	20.099	20.099	20.099	20.099	20.099	20.099	20.099	20.099	20.099	20.099	20.099	20.099	20.099	20.099	20.099	20.099	20.099	20.099	20.099	20.099	20.099	20.0988	20.0979	19.3781	17.5295	15.771	10.8563
246	20.0739	20.0987	20.0969	20.0982	20.0982	20.0989	20.0982	20.0989	20.099	20.099	20.099	20.099	20.099	20.099	20.099	20.099	20.099	20.099	20.099	20.099	20.099	20.099	20.099	20.099	20.099	20.099	20.099	20.099	20.099	20.099	20.099	20.099	20.099	20.099	20.099	20.099	20.099	20.099	20.099	20.099	20.099	19.6986	20.0988	18.0871	17.2189	13.8968	12.2357	11.3645	6.6708
247	20.0817	20.0989	20.0985	20.0988	20.0979	20.0989	20.0988	20.099	20.099	20.099	20.099	20.099	20.099	20.099	20.099	20.099	20.099	20.099	20.099	20.099	20.099	20.099	20.099	20.099	20.099	20.099	20.099	20.099	20.099	20.099	20.099	20.099	20.099	20.099	20.099	20.099	20.099	20.099	20.099	20.099	20.099	20.099	20.099	20.0873	19.8814	18.2026	14.8566	14.567	9.04972
248	20.0643	20.0983	20.0966	20.0983	20.0981	20.0989	20.0987	20.0989	20.099	20.099	20.099	20.099	20.099	20.099	20.099	20.099	20.099	20.099	20.099	20.099	20.099	20.099	20.0989	20.099	20.099	20.099	20.099	20.099	20.099	20.099	20.099	20.099	20.099	20.099	20.099	20.099	20.099	20.099	20.099	20.099	20.099	19.8802	20.0884	16.7718	16.5923	15.02	12.5201	13.8364	9.22437
249	20.0675	20.098	20.0969	20.0986	20.0984	20.0989	20.0989	20.0989	20.0989	20.0989	20.099	20.099	20.099	20.099	20.099	20.099	20.099	20.099	20.099	20.099	20.0989	20.0989	20.0989	20.099	20.099	20.099	20.099	20.099	20.099	20.099	20.099	20.099	20.099	20.099	20.099	20.099	20.099	20.099	20.099	20.099	20.099	20.0988	20.0983	18.6039	18.2168	18.4038	14.5395	16.8119	12.4987
250	20.0889	20.0986	20.0985	20.0989	20.0989	20.099	20.0989	20.099	20.099	20.099	20.099	20.099	20.099	20.099	20.099	20.099	20.099	20.099	20.099	20.099	20.099	20.0989	20.0989	20.099	20.0989	20.099	20.099	20.099	20.099	20.099	20.099	20.099	20.099	20.099	20.099	20.099	20.099	20.099	20.099	20.099	20.099	20.099	20.0989	19.9319	20.082	20.0603	18.3432	19.9675	15.9307
251	20.0856	20.0976	20.0976	20.0988	20.0986	20.0989	20.0989	20.0989	20.0989	20.099	20.0989	20.099	20.099	20.099	20.0989	20.099	20.099	20.099	20.099	20.0989	20.099	20.0989	20.0989	20.099	20.0989	20.099	20.099	20.099	20.099	20.099	20.099	20.099	20.099	20.099	20.099	20.099	20.099	20.099	20.099	20.099	20.099	20.0989	20.0987	19.4963	20.0186	20.0831	18.595	20.0505	17.8414
252	20.03	20.0891	20.0918	20.0949	20.0934	20.0984	20.0974	20.0975	20.0984	20.0986	20.0987	20.0984	20.0989	20.0988	20.0988	20.0989	20.0989	20.0988	20.0989	20.0989	20.0989	20.0987	20.0988	20.0986	20.0982	20.0988	20.0989	20.0989	20.0989	20.099	20.099	20.099	20.099	20.099	20.099	20.099	20.099	20.099	20.099	20.099	20.0989	19.5114	18.2909	14.3292	16.622	17.3897	15.4617	19.4301	16.649
253	20.0616	20.088	20.0885	20.0971	20.0965	20.0987	20.0979	20.0975	20.0981	20.0986	20.0985	20.0988	20.0989	20.0986	20.0986	20.0988	20.0987	20.0989	20.0989	20.0983	20.0988	20.0987	20.0982	20.0988	20.0987	20.0989	20.0989	20.099	20.0989	20.099	20.099	20.099	20.099	20.099	20.099	20.099	20.099	20.099	20.099	20.099	20.099	20.0982	20.0679	17.7986	19.421	20.0634	18.6435	20.0632	19.8592
254	20.075	20.0924	20.0925	20.0973	20.0977	20.0989	20.0982	20.0981	20.0987	20.0989	20.0989	20.0988	20.0989	20.0989	20.0988	20.0989	20.0989	20.0989	20.0989	20.0989	20.0989	20.0988	20.0988	20.0989	20.0989	20.099	20.099	20.099	20.099	20.099	20.099	20.099	20.099	20.099	20.099	20.099	20.099	20.099	20.099	20.099	20.099	20.0988	20.0984	19.0319	19.2952	20.0197	16.8848	19.8012	16.6345
255	20.0387	20.0912	20.0912	20.0967	20.0963	20.0985	20.0985	20.0981	20.0987	20.0988	20.0989	20.0987	20.099	20.0989	20.0989	20.0989	20.0989	20.0989	20.0989	20.0989	20.0989	20.0988	20.0989	20.0989	20.0989	20.0989	20.099	20.099	20.0989	20.099	20.099	20.099	20.099	20.099	20.099	20.099	20.099	20.099	20.099	20.099	20.0989	18.7762	18.5967	13.9831	14.1828	15.3528	12.1494	15.73	12.903
256	20.0204	20.0677	20.0564	20.0829	20.0818	20.0973	20.097	20.0915	20.0969	20.0982	20.0976	20.0968	20.0988	20.0985	20.0987	20.0982	20.0988	20.0988	20.0981	20.0979	20.098	20.0981	20.098	20.0987	20.0976	20.0989	20.0988	20.0989	20.0989	20.099	20.099	20.099	20.099	20.099	20.099	20.099	20.099	20.099	20.099	20.099	20.0976	18.9013	17.4323	13.5795	14.4775	17.0385	14.009	18.6353	16.9061
257	20.0625	20.0817	20.0853	20.0968	20.0901	20.0982	20.0979	20.0918	20.0982	20.0987	20.0973	20.097	20.0986	20.0986	20.0981	20.0982	20.0985	20.0986	20.0988	20.0979	20.0981	20.0982	20.0986	20.0989	20.0989	20.0989	20.0989	20.099	20.099	20.099	20.099	20.099	20.099	20.099	20.099	20.099	20.099	20.099	20.099	20.099	20.0989	20.0929	20.0797	18.2881	17.9674	19.9777	16.5779	19.9119	18.0846
258	20.0252	20.0935	20.0936	20.0949	20.0935	20.0988	20.0981	20.0972	20.0989	20.0989	20.0989	20.0989	20.0989	20.0989	20.0989	20.0989	20.0989	20.0989	20.0989	20.0989	20.0989	20.0989	20.0989	20.0989	20.0989	20.0989	20.099	20.099	20.0989	20.099	20.099	20.099	20.099	20.099	20.099	20.099	20.099	20.099	20.099	20.099	20.0989	20.0829	20.0825	17.5504	15.8604	17.7197	13.0275	15.8992	13.2707
259	20.0173	20.0851	20.0593	20.0909	20.0843	20.0956	20.0926	20.0876	20.0961	20.0977	20.0964	20.0973	20.0988	20.0986	20.098	20.0982	20.0988	20.0982	20.0985	20.0985	20.0981	20.0975	20.0982	20.0987	20.0985	20.0987	20.0989	20.0989	20.0988	20.099	20.099	20.099	20.099	20.099	20.099	20.099	20.099	20.099	20.099	20.0989	20.095	18.7331	18.7529	14.8299	12.4409	15.227	10.7555	14.475	13.1409
260	19.8221	20.0587	20.0315	20.0317	20.0197	20.0728	20.0377	20.05	20.0705	20.0772	20.0742	20.0782	20.0952	20.0842	20.0851	20.095	20.0962	20.0839	20.0927	20.095	20.0868	20.0906	20.0949	20.0921	20.0917	20.0911	20.098	20.0987	20.0903	20.098	20.0983	20.0986	20.0989	20.0989	20.0989	20.0989	20.0989	20.099	20.0967	20.0807	19.4177	16.3378	17.2085	13.3659	9.9858	12.4412	8.69553	11.3198	11.3351
261	19.9046	20.0172	20.0226	20.0028	19.7974	20.0783	19.9094	19.9573	20.0604	20.0745	20.0555	20.061	20.077	20.0856	20.0878	20.0918	20.0932	20.0878	20.0958	20.095	20.0969	20.0966	20.0986	20.0957	20.0967	20.0921	20.0965	20.0985	20.0943	20.0987	20.0988	20.0989	20.099	20.0989	20.0989	20.0989	20.0988	20.0989	20.0968	20.0832	20.0137	18.8488	19.5625	17.026	13.5233	15.4707	10.1027	11.3731	11.2311
262	19.7287	19.8141	19.4548	19.7726	18.8353	19.8114	19.4179	19.3375	19.8729	19.8077	19.8393	19.67	19.9353	19.96	20.0209	20.0314	20.0377	20.0164	19.9771	20.0673	20.043	20.0592	20.081	20.0764	20.0702	20.021	20.0858	20.097	20.0531	20.0956	20.097	20.0935	20.0987	20.0949	20.0977	20.0985	20.0972	20.0985	20.0714	20.0615	19.5591	17.8061	18.9382	16.8813	12.4158	15.435	10.8161	12.5991	13.4223
263	19.6198	20.0572	19.7171	19.8603	18.9558	20.0137	19.2033	19.5229	19.9929	19.959	19.8585	20.0624	20.041	20.0242	20.0815	20.0926	20.0746	20.0851	20.0961	20.083	20.0915	20.0836	20.0961	20.0926	20.0879	20.0784	20.0928	20.0977	20.084	20.0944	20.0971	20.0939	20.0987	20.0924	20.0984	20.0988	20.0975	20.0989	20.006	19.9375	19.1798	16.1044	18.8701	16.0151	10.9459	12.0319	7.63806	7.48143	9.57731
264	19.8454	19.9974	20.0045	19.9588	19.8581	20.0658	19.9033	20.0228	19.99	20.0572	20.0647	20.0693	20.0765	20.0795	20.0877	20.0947	20.0941	20.0892	20.0977	20.0908	20.088	20.0912	20.0861	20.0922	20.0868	20.059	20.0935	20.0976	20.0781	20.0959	20.0962	20.0863	20.0987	20.0958	20.0984	20.0972	20.0909	20.0977	20.0222	19.912	19.5758	17.4324	18.6804	15.8314	11.6583	13.0462	8.8987	8.955	9.02145
265	19.9763	20.0942	20.0858	20.0937	20.0697	20.0971	20.0896	20.0961	20.0978	20.0983	20.0985	20.0986	20.0989	20.0989	20.0989	20.0989	20.0989	20.0989	20.0989	20.0989	20.0988	20.0987	20.0986	20.0989	20.0987	20.0985	20.0989	20.099	20.0988	20.0989	20.0989	20.099	20.099	20.099	20.099	20.099	20.099	20.099	20.0989	20.0958	20.006	16.2225	17.6635	13.2508	10.4677	10.6086	5.62268	8.68574	6.69603
266	20.0574	20.0929	20.0876	20.0883	20.0816	20.098	20.0931	20.0958	20.0986	20.0987	20.0986	20.0987	20.0989	20.0989	20.0989	20.0989	20.0989	20.0988	20.0989	20.0989	20.0989	20.0989	20.0989	20.0989	20.0989	20.0989	20.099	20.099	20.0989	20.099	20.099	20.099	20.099	20.099	20.099	20.099	20.099	20.099	20.099	20.099	20.0989	19.9377	20.0792	17.742	14.7138	16.1398	10.6864	12.9424	10.6089
267	20.0365	20.0908	20.0891	20.0939	20.0864	20.0973	20.094	20.0977	20.0985	20.0985	20.0989	20.0988	20.0989	20.0989	20.0989	20.0989	20.0989	20.0989	20.0989	20.0989	20.0989	20.0989	20.0988	20.0989	20.0989	20.0989	20.099	20.099	20.0989	20.099	20.099	20.099	20.099	20.099	20.099	20.099	20.099	20.099	20.099	20.099	20.0989	19.6076	19.9581	15.9343	14.8682	15.314	10.8355	13.5946	10.1181
268	20.0378	20.0973	20.0933	20.0932	20.0892	20.0987	20.0967	20.0986	20.0988	20.0989	20.0989	20.0989	20.099	20.099	20.099	20.099	20.099	20.099	20.099	20.099	20.099	20.0989	20.0989	20.099	20.0989	20.099	20.099	20.099	20.0989	20.099	20.099	20.099	20.099	20.099	20.099	20.099	20.099	20.099	20.099	20.099	20.0989	18.404	19.8015	15.5665	13.9198	12.6812	8.70391	10.0856	5.54391
269	20.0646	20.0976	20.0922	20.0895	20.0779	20.0986	20.0962	20.0974	20.0987	20.0989	20.0989	20.0989	20.099	20.099	20.099	20.0989	20.099	20.099	20.099	20.099	20.099	20.099	20.0989	20.099	20.099	20.099	20.099	20.099	20.0989	20.099	20.099	20.099	20.099	20.099	20.099	20.099	20.099	20.099	20.099	20.099	20.099	20.0985	20.0989	19.8822	17.6816	16.2584	12.0388	11.0112	6.10784
270	20.0621	20.0985	20.0894	20.0958	20.0913	20.0987	20.0937	20.0985	20.0986	20.0989	20.0989	20.099	20.099	20.099	20.099	20.099	20.099	20.099	20.099	20.099	20.099	20.099	20.099	20.099	20.099	20.099	20.099	20.099	20.0989	20.099	20.099	20.099	20.099	20.099	20.099	20.099	20.099	20.099	20.099	20.099	20.099	19.8771	20.0989	19.384	16.987	14.0426	11.4143	8.79659	4.25353
271	20.0714	20.0986	20.0943	20.0986	20.0915	20.0989	20.0972	20.0985	20.0989	20.0989	20.0989	20.099	20.099	20.099	20.099	20.099	20.099	20.099	20.099	20.099	20.099	20.099	20.099	20.099	20.099	20.099	20.099	20.099	20.0989	20.099	20.099	20.099	20.099	20.099	20.099	20.099	20.099	20.099	20.099	20.099	20.099	20.099	20.099	20.0989	20.0974	19.6741	16.8984	14.4289	9.73813
272	20.0677	20.0972	20.0553	20.0914	20.0765	20.0971	20.0863	20.0954	20.0981	20.0987	20.0985	20.0989	20.0989	20.099	20.0989	20.0989	20.099	20.099	20.099	20.099	20.0989	20.0989	20.0989	20.099	20.0989	20.0989	20.099	20.099	20.0984	20.0988	20.0989	20.0989	20.099	20.099	20.099	20.099	20.099	20.099	20.099	20.099	20.099	20.0988	20.099	20.0986	20.0814	18.5432	16.4449	12.2912	9.72235
273	20.0306	20.0978	20.0737	20.0987	20.0882	20.0983	20.0878	20.0982	20.0987	20.0989	20.0989	20.0989	20.099	20.099	20.099	20.0989	20.099	20.099	20.099	20.099	20.099	20.0989	20.099	20.099	20.0989	20.0989	20.099	20.099	20.0986	20.0988	20.0989	20.0989	20.099	20.099	20.099	20.099	20.099	20.099	20.099	20.099	20.099	20.099	20.099	20.099	20.0989	20.0943	19.9821	17.3539	14.0365
274	19.9818	20.0849	20.0293	20.0938	19.9342	20.0951	20.0542	20.0734	20.0985	20.0982	20.0965	20.0989	20.0989	20.0989	20.0989	20.0989	20.0989	20.0989	20.0989	20.099	20.0989	20.0989	20.0989	20.099	20.0989	20.0989	20.0989	20.099	20.0988	20.0989	20.0989	20.099	20.099	20.0989	20.099	20.099	20.099	20.099	20.099	20.099	20.099	20.099	20.099	20.099	20.0989	20.0988	20.0883	18.8912	16.9587
275	19.9966	20.0786	20.0289	20.0789	19.8637	20.0737	19.9145	20.0506	20.0842	20.093	20.0599	20.0904	20.0965	20.0983	20.0973	20.0933	20.0956	20.0973	20.0926	20.0986	20.0978	20.0981	20.0985	20.098	20.0917	20.095	20.0981	20.0988	20.0967	20.0977	20.0984	20.0976	20.0989	20.098	20.0989	20.0989	20.0984	20.0989	20.0989	20.0984	20.0989	20.0987	20.099	20.0983	20.0923	20.042	19.966	18.1354	17.0342
A1	20.0641	20.0975	20.0937	20.0959	20.0986	20.0987	20.0979	20.0989	20.0989	20.0989	20.0989	20.099	20.099	20.099	20.099	20.099	20.0989	20.099	20.099	20.099	20.0989	20.0989	20.0989	20.0989	20.0989	20.0989	20.0989	20.0989	20.0988	20.0989	20.0989	20.0989	20.099	20.099	20.099	20.099	20.0988	20.099	20.0988	19.3355	19.959	14.6273	17.8945	13.7682	12.315	8.30737	7.87342	7.31595	5.71882
A2	20.0588	20.0977	20.0973	20.0982	20.0988	20.0987	20.0988	20.0989	20.0989	20.0989	20.0989	20.099	20.099	20.099	20.0989	20.099	20.099	20.099	20.099	20.099	20.099	20.0989	20.0989	20.099	20.0989	20.0989	20.099	20.0989	20.0989	20.0989	20.099	20.0989	20.099	20.099	20.099	20.099	20.0988	20.099	20.0989	20.015	20.0987	16.1512	19.3764	15.413	14.7086	10.2625	10.5887	9.42725	7.67247
A3	20.0455	20.0958	20.0855	20.089	20.0978	20.0985	20.0929	20.0988	20.0989	20.0989	20.0989	20.0989	20.099	20.099	20.099	20.099	20.0989	20.099	20.099	20.099	20.0989	20.0988	20.0989	20.099	20.0988	20.0989	20.0989	20.0989	20.0989	20.0989	20.0989	20.0989	20.099	20.0989	20.099	20.099	20.0986	20.0989	20.0947	18.7007	19.2163	13.8153	17.0572	12.8677	10.9532	7.20577	6.1407	5.89126	5.08566
A4	20.0609	20.0983	20.0961	20.0977	20.0985	20.0986	20.0986	20.0989	20.0989	20.0989	20.0989	20.0989	20.099	20.0989	20.0989	20.099	20.0989	20.0989	20.099	20.099	20.099	20.0989	20.0989	20.0989	20.0989	20.0989	20.0989	20.0989	20.0988	20.0989	20.0989	20.0989	20.099	20.099	20.099	20.099	20.0989	20.099	20.0989	20.079	20.0988	16.4042	19.5353	15.4336	14.6508	10.4042	10.3893	9.34584	7.15023
A5	20.0338	20.098	20.0974	20.0982	20.0987	20.0988	20.0988	20.0989	20.0989	20.0989	20.0989	20.0989	20.099	20.099	20.099	20.099	20.099	20.099	20.099	20.099	20.0989	20.0989	20.0989	20.0989	20.0989	20.0989	20.0989	20.0989	20.0989	20.0989	20.0989	20.0989	20.099	20.0989	20.099	20.099	20.0988	20.099	20.0989	20.0986	20.0988	18.1803	20.0875	17.2685	17.1231	12.5922	13.1196	11.634	9.46058
A6	20.0597	20.0984	20.097	20.098	20.0984	20.0987	20.0988	20.0989	20.0989	20.0989	20.0989	20.0989	20.099	20.099	20.0989	20.099	20.099	20.099	20.099	20.099	20.099	20.0989	20.0989	20.099	20.0989	20.0989	20.0989	20.0989	20.0989	20.0989	20.0989	20.0989	20.099	20.0989	20.099	20.099	20.0987	20.0989	20.0988	20.0965	20.0982	17.615	19.9971	16.361	16.0433	11.7935	11.7072	10.5418	7.98633
A7	20.0429	20.0984	20.0941	20.0937	20.0976	20.0983	20.0955	20.0989	20.0989	20.0989	20.0989	20.0989	20.099	20.0989	20.0989	20.0989	20.0989	20.0989	20.099	20.099	20.0989	20.0988	20.0989	20.0989	20.0989	20.0989	20.0989	20.0989	20.0988	20.0989	20.0989	20.0989	20.099	20.0989	20.099	20.0989	20.0954	20.0989	20.0954	19.1587	19.9649	15.0061	18.3125	14.2787	13.3021	8.93026	9.26808	8.34702	7.03267
A8	20.0245	20.0985	20.0974	20.098	20.0987	20.0988	20.0988	20.0989	20.0989	20.0989	20.099	20.099	20.099	20.099	20.099	20.099	20.099	20.0989	20.099	20.099	20.099	20.0989	20.0989	20.099	20.0989	20.0989	20.0989	20.0989	20.0989	20.0989	20.0989	20.0989	20.099	20.0989	20.099	20.099	20.0988	20.099	20.0989	20.0986	20.0989	19.2638	20.0982	18.3487	18.4844	13.8193	14.556	12.878	10.6526
A9	20.0485	20.0983	20.097	20.0981	20.0982	20.0987	20.0986	20.0989	20.0989	20.0989	20.0989	20.0989	20.099	20.0989	20.0989	20.0989	20.099	20.0989	20.099	20.099	20.099	20.0989	20.0988	20.0989	20.0989	20.0989	20.0989	20.0988	20.0989	20.0989	20.0989	20.0989	20.099	20.0989	20.099	20.099	20.0988	20.0989	20.0989	20.098	20.0987	18.3121	20.0785	17.2204	16.9781	12.6609	12.8164	11.4612	8.91738
A10	20.0354	20.0982	20.0956	20.096	20.0982	20.0985	20.0981	20.0989	20.0989	20.0988	20.0989	20.0989	20.099	20.0989	20.0989	20.0989	20.0989	20.0989	20.099	20.0989	20.0989	20.0988	20.0988	20.0989	20.0989	20.0989	20.0989	20.0989	20.0987	20.0989	20.0989	20.0989	20.099	20.0989	20.099	20.0989	20.0984	20.0989	20.0988	20.0738	20.0982	17.1971	19.9337	16.423	16.1972	11.5361	12.1761	10.8947	8.97286
A11	20.0622	20.0981	20.0955	20.0961	20.0987	20.0987	20.0982	20.0989	20.0989	20.0989	20.0989	20.099	20.099	20.099	20.099	20.0989	20.099	20.099	20.099	20.099	20.099	20.0989	20.0989	20.099	20.0989	20.0989	20.0989	20.0989	20.0989	20.0989	20.0989	20.0989	20.099	20.0989	20.099	20.099	20.0987	20.0989	20.0986	19.1151	19.9108	14.5503	17.784	13.7049	12.4225	8.25217	8.1701	7.56991	6.1215
A12	20.064	20.0977	20.091	20.0921	20.0982	20.0986	20.0952	20.0989	20.0989	20.0989	20.0989	20.0989	20.099	20.099	20.099	20.099	20.099	20.099	20.099	20.099	20.0989	20.0989	20.0989	20.099	20.0989	20.0989	20.0989	20.0989	20.0989	20.0989	20.0989	20.0989	20.099	20.0989	20.099	20.099	20.0948	20.0989	20.0776	18.4925	19.2671	13.88	17.0193	12.9055	11.584	7.53839	7.35788	6.96155	6.04491
A13	20.0264	20.0969	20.0873	20.0914	20.0955	20.0984	20.0896	20.0987	20.0989	20.0989	20.0989	20.0989	20.099	20.0989	20.0989	20.0989	20.0989	20.0989	20.099	20.099	20.0989	20.0988	20.0989	20.099	20.0988	20.0989	20.0989	20.0989	20.0988	20.0989	20.0989	20.0989	20.099	20.0989	20.099	20.0989	20.0972	20.0989	20.0772	18.7375	19.2184	13.8007	16.9947	12.6238	10.999	7.30295	6.2661	6.39152	5.21126
A14	20.055	20.0982	20.0953	20.096	20.0984	20.0986	20.0977	20.0989	20.0989	20.0989	20.0989	20.0989	20.0989	20.0989	20.0989	20.099	20.0989	20.099	20.099	20.099	20.0989	20.0988	20.0989	20.0989	20.0989	20.0989	20.0989	20.0989	20.0988	20.0989	20.0989	20.0989	20.099	20.0989	20.099	20.099	20.0988	20.0989	20.0987	19.8365	20.0849	15.6436	18.806	14.6313	13.5078	9.44195	9.12748	8.23491	6.1103
A15	20.0757	20.0985	20.0969	20.0981	20.0984	20.0988	20.0987	20.0989	20.0989	20.0989	20.0989	20.0989	20.099	20.0989	20.0989	20.099	20.0989	20.0989	20.099	20.0989	20.0989	20.0989	20.0988	20.0989	20.0989	20.0989	20.0989	20.0988	20.0989	20.0989	20.0989	20.0989	20.099	20.0989	20.099	20.0989	20.0983	20.0989	20.0986	20.0932	20.0971	18.0729	19.9365	16.272	16.0956	12.3653	11.8343	11.2172	7.98854
A16	20.0717	20.0965	20.0902	20.0883	20.0965	20.0985	20.088	20.0987	20.0989	20.0989	20.0989	20.0989	20.0989	20.0989	20.0989	20.0989	20.0989	20.0989	20.099	20.0989	20.0989	20.0988	20.0989	20.099	20.0989	20.0989	20.0989	20.0989	20.0989	20.0989	20.0989	20.0989	20.099	20.0989	20.099	20.0989	20.0936	20.0989	20.0148	18.3232	18.7519	13.4015	16.6159	12.5072	10.4688	7.04035	5.98036	5.87933	5.17064
A17	20.0717	20.0965	20.0902	20.0883	20.0965	20.0985	20.0881	20.0987	20.0989	20.0989	20.0989	20.0989	20.0989	20.0989	20.0989	20.0989	20.0989	20.0989	20.099	20.0989	20.0989	20.0988	20.0989	20.099	20.0989	20.0989	20.0989	20.0989	20.0989	20.0989	20.0989	20.0989	20.099	20.0989	20.099	20.0989	20.0936	20.0989	20.0148	18.3226	18.7516	13.4018	16.6156	12.5074	10.4689	7.03995	5.97985	5.87828	5.17098
A18	20.0717	20.0965	20.0902	20.0883	20.0965	20.0985	20.0881	20.0987	20.0989	20.0989	20.0989	20.0989	20.0989	20.0989	20.0989	20.0989	20.0989	20.0989	20.099	20.0989	20.0989	20.0988	20.0989	20.099	20.0989	20.0989	20.0989	20.0989	20.0989	20.0989	20.0989	20.0989	20.099	20.0989	20.099	20.0989	20.0936	20.0989	20.0148	18.3226	18.7516	13.4018	16.6156	12.5074	10.4689	7.03995	5.97985	5.87828	5.17098
A19	20.0412	20.0982	20.0973	20.0982	20.0987	20.0989	20.0988	20.0989	20.0989	20.0989	20.099	20.099	20.099	20.0989	20.0989	20.099	20.0989	20.0989	20.099	20.099	20.099	20.0989	20.0989	20.099	20.0989	20.0989	20.0989	20.0989	20.0989	20.0989	20.0989	20.0989	20.099	20.099	20.099	20.0989	20.0989	20.099	20.0989	20.0985	20.0989	19.6053	20.0983	18.7641	18.9159	14.3574	15.093	13.3741	11.0321
A20	20.0412	20.0982	20.0973	20.0982	20.0987	20.0989	20.0988	20.0989	20.0989	20.0989	20.099	20.099	20.099	20.0989	20.0989	20.099	20.0989	20.0989	20.099	20.099	20.099	20.0989	20.0989	20.099	20.0989	20.0989	20.0989	20.0989	20.0989	20.0989	20.0989	20.0989	20.099	20.099	20.099	20.0989	20.0989	20.099	20.0989	20.0985	20.0989	19.6053	20.0983	18.7641	18.9159	14.3574	15.093	13.3741	11.0321
A21	20.0191	20.096	20.0882	20.0823	20.0919	20.0972	20.0765	20.098	20.0987	20.0985	20.0987	20.0989	20.0989	20.0989	20.0989	20.0989	20.0987	20.0989	20.0989	20.0989	20.0989	20.0982	20.0987	20.0989	20.0985	20.0988	20.0988	20.0988	20.0986	20.0989	20.0988	20.0989	20.099	20.0989	20.099	20.0989	20.0941	20.0988	20.0062	18.6182	19.0367	13.738	16.9185	12.546	10.8267	7.4169	6.3416	6.54293	5.32432
A22	20.0191	20.096	20.0882	20.0823	20.0919	20.0972	20.0765	20.098	20.0987	20.0985	20.0987	20.0989	20.0989	20.0989	20.0989	20.0989	20.0987	20.0989	20.0989	20.0989	20.0989	20.0982	20.0987	20.0989	20.0985	20.0988	20.0988	20.0988	20.0986	20.0989	20.0988	20.0989	20.099	20.0989	20.099	20.0989	20.0941	20.0988	20.0062	18.6182	19.0367	13.738	16.9185	12.546	10.8267	7.4169	6.3416	6.54293	5.32432
A23	20.0192	20.096	20.0882	20.0823	20.0919	20.0972	20.0765	20.098	20.0987	20.0985	20.0987	20.0989	20.0989	20.0989	20.0989	20.0989	20.0987	20.0989	20.0989	20.0989	20.0989	20.0982	20.0987	20.0989	20.0985	20.0988	20.0988	20.0988	20.0986	20.0989	20.0988	20.0989	20.099	20.0989	20.099	20.0989	20.0941	20.0988	20.0063	18.6189	19.0374	13.7377	16.9184	12.5461	10.8262	7.41753	6.34139	6.54318	5.32435
A24	20.0703	20.0974	20.0961	20.0975	20.0977	20.0987	20.0985	20.0989	20.0989	20.0989	20.0989	20.0989	20.099	20.0989	20.0989	20.099	20.099	20.0989	20.099	20.0989	20.0989	20.0989	20.0988	20.099	20.0989	20.0989	20.0989	20.0987	20.0989	20.0989	20.0989	20.0989	20.099	20.0989	20.099	20.099	20.0988	20.0989	20.0989	20.0963	20.0985	17.9636	19.8126	16.318	16.0031	12.4023	11.6016	11.1461	8.05708
A25	20.0703	20.0974	20.0961	20.0975	20.0977	20.0987	20.0985	20.0989	20.0989	20.0989	20.0989	20.0989	20.099	20.0989	20.0989	20.099	20.099	20.0989	20.099	20.0989	20.0989	20.0989	20.0988	20.099	20.0989	20.0989	20.0989	20.0987	20.0989	20.0989	20.0989	20.0989	20.099	20.0989	20.099	20.099	20.0988	20.0989	20.0989	20.0963	20.0985	17.9634	19.8124	16.3182	16.0033	12.4022	11.6013	11.1462	8.05726
[truncated: 251 more columns]
