# Supplementary material for: Sequence-based virtual screening using transformers
Source: Nat Commun. 2025 Jul 28;16:6925. doi: 10.1038/s41467-025-61833-8 (PMC12304311; doi:10.1038/s41467-025-61833-8)
Supplement: Supplementary file 8 — Source data [file 41467_2025_61833_MOESM8_ESM.zip › raw_data/Figure_S4b.xlsx]

## Sheet: Figure_S4b
	1	2	3	4	5	6	7	8	9	10	11	12	13	14	15	16	17	18	19	20	21	22	23	24	25	26	27	28	29	30	31	32	33	34	35	36	37	38	39	40	41	42	43	44	45	46	47	48	49
1	1	5.14346	6.21656	6.48163	5.90569	10.1686	19.3794	14.6071	12.8409	16.6691	15.3753	10.0622	12.3374	16.2016	12.6627	9.41196	14.2268	11.8145	7.21112	11.3547	9.13745	13.2249	13.5679	12.7621	17.0851	15.5809	17.8319	20	20	20	20	20	20	20	20	20	20	20	20	20	20	20	20	20	20	20	20	20	20
2	5.14346	1	5.51218	7.80463	4.92261	6.95248	19.0077	13.677	13.2287	17.7702	16.1701	11.3609	14.8136	18.7417	15.1334	13.2239	18.2379	16.6321	11.9735	14.854	11.4539	16.0488	14.7938	14.7141	17.593	17.3718	20	20	20	20	20	20	20	20	20	20	20	20	20	20	20	20	20	20	20	20	20	20	20
3	6.21656	5.51218	1	4.96648	6.79589	7.2615	14.3138	9.02414	9.1404	12.9192	10.7218	6.09125	10.4836	13.7209	10.1221	9.49104	14.4268	14.1291	10.0544	12.1228	10.4164	15.8623	14.7198	12.4404	15.2768	13.9551	17.9162	20	19.7989	20	20	20	20	20	20	20	20	20	20	20	20	20	20	20	20	20	20	20	20
4	6.48163	7.80463	4.96648	1	5.44441	7.42977	13.3845	9.24462	6.42645	10.7239	10.6054	5.72827	7.29404	12.0137	10.1844	8.76485	11.9307	12.2102	7.70601	7.77982	5.60671	11.1826	10.1636	7.57239	11.1473	9.70883	13.0832	15.6545	15.898	18.4404	17.2355	19.2291	20	20	20	20	20	20	20	20	20	20	20	20	20	20	20	20	20
5	5.90569	4.92261	6.79589	5.44441	1	5.38747	17.413	12.8338	10.6969	15.6847	15.5869	10.7834	12.5916	17.4539	15.1976	13.0949	16.7221	15.7718	10.7359	11.7856	7.23852	11.6975	9.90672	10.5832	13.3716	13.7793	16.0003	18.2846	19.7507	20	20	20	20	20	20	20	20	20	20	20	20	20	20	20	20	20	20	20	20
6	10.1686	6.95248	7.2615	7.42977	5.38747	1	14.7394	10.0586	9.65477	14.8183	14.5479	11.0104	13.738	18.1289	16.188	15.6763	19.2534	19.4739	14.7175	14.6256	10.4985	15.3741	12.1561	12.2158	12.8187	14.3153	17.6474	18.4129	19.4401	20	20	20	20	20	20	20	20	20	20	20	20	20	20	20	20	20	20	20	20
7	19.3794	19.0077	14.3138	13.3845	17.413	14.7394	1	5.59973	7.41326	5.63579	6.95514	10.3315	10.8489	11.2656	13.1401	16.444	16.7434	20	18.5913	15.3761	16.0636	20	18.1377	13.5469	11.7982	10.8003	16.1891	14.8747	11.8115	14.803	15.6692	19.3928	20	20	20	20	20	20	20	20	20	20	20	20	20	20	20	20	20
8	14.6071	13.677	9.02414	9.24462	12.8338	10.0586	5.59973	1	5.34699	7.17583	5.89029	6.62035	9.57573	11.3771	10.8436	13.4256	15.6541	18.3094	15.367	13.7455	13.3462	18.6138	16.2492	12.3076	12.0815	11.1946	16.6204	16.5945	14.7767	17.8959	17.9204	20	20	20	20	20	20	20	20	20	20	20	20	20	20	20	20	20	20
9	12.8409	13.2287	9.1404	6.42645	10.6969	9.65477	7.41326	5.34699	1	5.32476	7.26798	5.93321	5.83451	9.74099	10.4623	11.6099	12.5772	15.3428	12.1893	9.06644	8.72164	13.5797	11.4965	6.9992	7.60989	6.17623	11.3797	12.0265	10.986	14.1318	13.9267	17.126	20	20	20	20	20	20	20	20	20	20	20	20	20	20	20	20	20
10	16.6691	17.7702	12.9192	10.7239	15.6847	14.8183	5.63579	7.17583	5.32476	1	5.24534	7.55159	5.75064	6.42191	9.5208	12.1992	11.3552	15.6635	14.136	10.3862	12.5236	16.5341	15.3528	9.74817	10.0395	6.584	12.0154	12.3327	9.05694	11.2094	11.004	14.2538	17.8819	19.992	20	20	20	20	20	20	20	20	20	20	20	20	20	20	20
11	15.3753	16.1701	10.7218	10.6054	15.5869	14.5479	6.95514	5.89029	7.26798	5.24534	1	5.3345	7.30066	6.29329	6.37233	10.3834	11.6608	15.1425	13.7722	12.3745	14.3542	19.1891	18.2556	12.9674	14.2436	10.9483	16.3407	17.348	14.2905	16.063	15.237	17.5264	20	20	20	20	20	20	20	20	20	20	20	20	20	20	20	20	20
12	10.0622	11.3609	6.09125	5.72827	10.7834	11.0104	10.3315	6.62035	5.93321	7.55159	5.3345	1	5.45765	7.74463	5.35597	6.81969	10.012	11.8536	9.22513	9.19529	10.2096	15.4265	14.8167	10.27	13.122	10.0701	14.8235	16.9808	15.3702	17.3911	16.0384	17.9081	20	20	20	20	20	20	20	20	20	20	20	20	20	20	20	20	20
13	12.3374	14.8136	10.4836	7.29404	12.5916	13.738	10.8489	9.57573	5.83451	5.75064	7.30066	5.45765	1	5.47995	7.05624	7.46852	6.77307	10.2451	8.52171	5.15445	8.46084	12.4096	12.6108	6.89422	10.4727	5.78127	10.0568	12.8605	11.1347	12.5183	10.805	12.7063	17.5475	18.1753	20	20	20	20	20	20	20	20	20	20	20	20	20	20	20
14	16.2016	18.7417	13.7209	12.0137	17.4539	18.1289	11.2656	11.3771	9.74099	6.42191	6.29329	7.74463	5.47995	1	5.57031	8.46744	6.47156	11.2813	11.7275	9.62053	13.8659	17.3892	17.9843	12.0919	14.81	9.74883	13.8606	16.1871	12.8384	12.9565	10.9027	11.9629	15.9816	17.9355	19.9402	20	20	20	20	20	20	20	20	20	20	20	20	20	20
15	12.6627	15.1334	10.1221	10.1844	15.1976	16.188	13.1401	10.8436	10.4623	9.5208	6.37233	5.35597	7.05624	5.57031	1	4.89862	7.56049	9.75783	9.58449	10.6126	13.6987	18.0704	18.683	13.5818	17.0813	12.7306	16.9619	19.7898	17.3055	18.0813	15.9461	16.6003	20	20	20	20	20	20	20	20	20	20	20	20	20	20	20	20	20
16	9.41196	13.2239	9.49104	8.76485	13.0949	15.6763	16.444	13.4256	11.6099	12.1992	10.3834	6.81969	7.46852	8.46744	4.89862	1	6.15941	5.61326	5.0743	8.40414	11.3177	15.1013	16.6375	12.4112	17.1646	12.9521	15.9549	19.8412	18.4596	19.1416	16.5498	16.5715	20	20	20	20	20	20	20	20	20	20	20	20	20	20	20	20	20
17	14.2268	18.2379	14.4268	11.9307	16.7221	19.2534	16.7434	15.6541	12.5772	11.3552	11.6608	10.012	6.77307	6.47156	7.56049	6.15941	1	5.48303	7.66724	6.89248	12.1604	14.322	16.6422	11.5997	16.2588	11.0204	12.9086	17.1382	15.256	14.6894	11.4914	10.6178	15.6399	15.5798	16.8657	19.7501	20	19.3451	20	20	20	20	20	20	20	20	20	20	20
18	11.8145	16.6321	14.1291	12.2102	15.7718	19.4739	20	18.3094	15.3428	15.6635	15.1425	11.8536	10.2451	11.2813	9.75783	5.61326	5.48303	1	5.05876	8.4794	12.3284	14.0342	17.1525	13.565	19.0481	14.5549	15.6514	20	19.6998	19.4623	16.2354	14.9035	20	18.7661	19.3848	20	20	20	20	20	20	20	20	20	20	20	20	20	20
19	7.21112	11.9735	10.0544	7.70601	10.7359	14.7175	18.5913	15.367	12.1893	14.136	13.7722	9.22513	8.52171	11.7275	9.58449	5.0743	7.66724	5.05876	1	6.30732	8.07422	10.9086	13.2162	10.3801	15.8951	12.4184	13.9322	18.4804	18.4363	19.3119	16.7368	16.7355	20	20	20	20	20	20	20	20	20	20	20	20	20	20	20	20	20
20	11.3547	14.854	12.1228	7.77982	11.7856	14.6256	15.3761	13.7455	9.06644	10.3862	12.3745	9.19529	5.15445	9.62053	10.6126	8.40414	6.89248	8.4794	6.30732	1	5.6392	7.90939	9.75151	5.19984	10.705	6.66906	7.78741	12.3524	12.4021	13.3457	11.1378	12.1645	17.5058	16.47	19.4307	20	20	19.4438	20	20	20	20	20	20	20	20	20	20	20
21	9.13745	11.4539	10.4164	5.60671	7.23852	10.4985	16.0636	13.3462	8.72164	12.5236	14.3542	10.2096	8.46084	13.8659	13.6987	11.3177	12.1604	12.3284	8.07422	5.6392	1	5.62947	5.37883	4.28934	9.14798	8.24223	9.10568	12.5603	14.2655	16.5302	15.3087	17.1717	20	20	20	20	20	20	20	20	20	20	20	20	20	20	20	20	20
22	13.2249	16.0488	15.8623	11.1826	11.6975	15.3741	20	18.6138	13.5797	16.5341	19.1891	15.4265	12.4096	17.3892	18.0704	15.1013	14.322	14.0342	10.9086	7.90939	5.62947	1	5.02812	7.00538	11.196	10.7416	8.20209	12.4564	15.4402	16.9399	15.6172	16.8391	20	19.0862	20	20	20	19.4524	20	19.1432	20	20	20	20	20	20	20	20	20
23	13.5679	14.7938	14.7198	10.1636	9.90672	12.1561	18.1377	16.2492	11.4965	15.3528	18.2556	14.8167	12.6108	17.9843	18.683	16.6375	16.6422	17.1525	13.2162	9.75151	5.37883	5.02812	1	6.0195	7.91111	9.80951	8.62302	10.7289	14.2517	16.9554	16.6196	19.0569	20	20	20	20	20	20	20	20	20	20	20	20	20	20	20	20	20
24	12.7621	14.7141	12.4404	7.57239	10.5832	12.2158	13.5469	12.3076	6.9992	9.74817	12.9674	10.27	6.89422	12.0919	13.5818	12.4112	11.5997	13.565	10.3801	5.19984	4.28934	7.00538	6.0195	1	5.77088	4.20947	5.64232	8.5942	9.98452	12.4386	11.6921	14.3477	19.122	18.3857	20	20	20	20	20	20	20	20	20	20	20	20	20	20	20
25	17.0851	17.593	15.2768	11.1473	13.3716	12.8187	11.7982	12.0815	7.60989	10.0395	14.2436	13.122	10.4727	14.81	17.0813	17.1646	16.2588	19.0481	15.8951	10.705	9.14798	11.196	7.91111	5.77088	1	5.52819	7.34802	5.68512	7.84175	11.7812	12.8161	16.7657	20	20	20	20	20	20	20	20	20	20	20	20	20	20	20	20	20
26	15.5809	17.3718	13.9551	9.70883	13.7793	14.3153	10.8003	11.1946	6.17623	6.584	10.9483	10.0701	5.78127	9.74883	12.7306	12.9521	11.0204	14.5549	12.4184	6.66906	8.24223	10.7416	9.80951	4.20947	5.52819	1	5.60707	7.10934	6.37069	8.92904	8.60677	12.0905	16.3762	16.7829	20	20	20	20	20	20	20	20	20	20	20	20	20	20	20
27	17.8319	20	17.9162	13.0832	16.0003	17.6474	16.1891	16.6204	11.3797	12.0154	16.3407	14.8235	10.0568	13.8606	16.9619	15.9549	12.9086	15.6514	13.9322	7.78741	9.10568	8.20209	8.62302	5.64232	7.34802	5.60707	1	5.5371	7.70918	8.89023	8.38559	11.1067	15.2223	13.9761	18.6293	18.7018	17.2184	17.9079	20	18.7675	20	20	20	20	20	20	20	20	20
28	20	20	20	15.6545	18.2846	18.4129	14.8747	16.5945	12.0265	12.3327	17.348	16.9808	12.8605	16.1871	19.7898	19.8412	17.1382	20	18.4804	12.3524	12.5603	12.4564	10.7289	8.5942	5.68512	7.10934	5.5371	1	5.23031	8.13331	9.94211	14.0168	16.8102	16.7713	20	20	20	20	20	20	20	20	20	20	20	20	20	20	20
29	20	20	19.7989	15.898	19.7507	19.4401	11.8115	14.7767	10.986	9.05694	14.2905	15.3702	11.1347	12.8384	17.3055	18.4596	15.256	19.6998	18.4363	12.4021	14.2655	15.4402	14.2517	9.98452	7.84175	6.37069	7.70918	5.23031	1	4.43107	6.92273	11.6356	13.9618	15.5837	20	20	20	20	20	20	20	20	20	20	20	20	20	20	20
30	20	20	20	18.4404	20	20	14.803	17.8959	14.1318	11.2094	16.063	17.3911	12.5183	12.9565	18.0813	19.1416	14.6894	19.4623	19.3119	13.3457	16.5302	16.9399	16.9554	12.4386	11.7812	8.92904	8.89023	8.13331	4.43107	1	3.77639	8.20935	9.62456	11.7814	16.4967	16.7816	17.0442	19.598	20	20	20	20	20	20	20	20	20	20	20
31	20	20	20	17.2355	20	20	15.6692	17.9204	13.9267	11.004	15.237	16.0384	10.805	10.9027	15.9461	16.5498	11.4914	16.2354	16.7368	11.1378	15.3087	15.6172	16.6196	11.6921	12.8161	8.60677	8.38559	9.94211	6.92273	3.77639	1	4.73889	7.82333	9.41779	13.6812	14.6314	15.3024	17.0591	20	20	20	20	20	20	20	20	20	20	20
32	20	20	20	19.2291	20	20	19.3928	20	17.126	14.2538	17.5264	17.9081	12.7063	11.9629	16.6003	16.5715	10.6178	14.9035	16.7355	12.1645	17.1717	16.8391	19.0569	14.3477	16.7657	12.0905	11.1067	14.0168	11.6356	8.20935	4.73889	1	5.44722	6.04137	9.25316	11.0133	12.6038	13.6999	18.6907	17.9535	20	20	20	20	20	20	20	20	20
33	20	20	20	20	20	20	20	20	20	17.8819	20	20	17.5475	15.9816	20	20	15.6399	20	20	17.5058	20	20	20	19.122	20	16.3762	15.2223	16.8102	13.9618	9.62456	7.82333	5.44722	1	5.72075	8.30971	9.36508	12.1079	14.8255	18.7264	19.2933	20	20	20	20	20	20	20	20	20
34	20	20	20	20	20	20	20	20	20	19.992	20	20	18.1753	17.9355	20	20	15.5798	18.7661	20	16.47	20	19.0862	20	18.3857	20	16.7829	13.9761	16.7713	15.5837	11.7814	9.41779	6.04137	5.72075	1	5.47026	5.23952	6.8925	9.20647	13.3373	13.6298	18.9231	20	20	20	20	20	20	20	20
35	20	20	20	20	20	20	20	20	20	20	20	20	20	19.9402	20	20	16.8657	19.3848	20	19.4307	20	20	20	20	20	20	18.6293	20	20	16.4967	13.6812	9.25316	8.30971	5.47026	1	4.37505	8.55191	8.99463	12.7603	14.8684	19.0387	20	20	20	20	20	20	20	20
36	20	20	20	20	20	20	20	20	20	20	20	20	20	20	20	20	19.7501	20	20	20	20	20	20	20	20	20	18.7018	20	20	16.7816	14.6314	11.0133	9.36508	5.23952	4.37505	1	4.86932	7.48337	9.90855	12.3343	16.5984	18.7586	20	20	20	20	20	20	20
37	20	20	20	20	20	20	20	20	20	20	20	20	20	20	20	20	20	20	20	20	20	20	20	20	20	20	17.2184	20	20	17.0442	15.3024	12.6038	12.1079	6.8925	8.55191	4.86932	1	5.53367	7.17523	8.17942	13.0058	14.2246	17.192	19.5479	19.7345	16.2543	20	20	20
38	20	20	20	20	20	20	20	20	20	20	20	20	20	20	20	20	19.3451	20	20	19.4438	20	19.4524	20	20	20	20	17.9079	20	20	19.598	17.0591	13.6999	14.8255	9.20647	8.99463	7.48337	5.53367	1	5.70917	6.23312	10.3283	13.2221	14.7203	18.2449	19.0171	16.9102	20	20	20
39	20	20	20	20	20	20	20	20	20	20	20	20	20	20	20	20	20	20	20	20	20	20	20	20	20	20	20	20	20	20	20	18.6907	18.7264	13.3373	12.7603	9.90855	7.17523	5.70917	1	5.81462	7.1935	10.709	13.7872	16.5209	15.6016	14.1757	19.2029	19.5954	20
40	20	20	20	20	20	20	20	20	20	20	20	20	20	20	20	20	20	20	20	20	20	19.1432	20	20	20	20	18.7675	20	20	20	20	17.9535	19.2933	13.6298	14.8684	12.3343	8.17942	6.23312	5.81462	1	5.91815	7.06133	9.13806	12.1135	13.0106	10.9945	16.6968	18.1813	20
41	20	20	20	20	20	20	20	20	20	20	20	20	20	20	20	20	20	20	20	20	20	20	20	20	20	20	20	20	20	20	20	20	20	18.9231	19.0387	16.5984	13.0058	10.3283	7.1935	5.91815	1	5.9127	7.78456	10.728	10.074	10.925	15.1378	17.2936	20
42	20	20	20	20	20	20	20	20	20	20	20	20	20	20	20	20	20	20	20	20	20	20	20	20	20	20	20	20	20	20	20	20	20	20	20	18.7586	14.2246	13.2221	10.709	7.06133	5.9127	1	5.59779	6.0039	6.05879	5.40622	10.1901	12.9209	16.6591
43	20	20	20	20	20	20	20	20	20	20	20	20	20	20	20	20	20	20	20	20	20	20	20	20	20	20	20	20	20	20	20	20	20	20	20	20	17.192	14.7203	13.7872	9.13806	7.78456	5.59779	1	4.9492	8.67283	9.74819	13.4889	17.4213	20
44	20	20	20	20	20	20	20	20	20	20	20	20	20	20	20	20	20	20	20	20	20	20	20	20	20	20	20	20	20	20	20	20	20	20	20	20	19.5479	18.2449	16.5209	12.1135	10.728	6.0039	4.9492	1	5.78513	7.12224	9.34053	13.9031	16.2119
45	20	20	20	20	20	20	20	20	20	20	20	20	20	20	20	20	20	20	20	20	20	20	20	20	20	20	20	20	20	20	20	20	20	20	20	20	19.7345	19.0171	15.6016	13.0106	10.074	6.05879	8.67283	5.78513	1	5.89103	5.99425	10.0857	13.796
46	20	20	20	20	20	20	20	20	20	20	20	20	20	20	20	20	20	20	20	20	20	20	20	20	20	20	20	20	20	20	20	20	20	20	20	20	16.2543	16.9102	14.1757	10.9945	10.925	5.40622	9.74819	7.12224	5.89103	1	6.09248	8.23844	11.374
47	20	20	20	20	20	20	20	20	20	20	20	20	20	20	20	20	20	20	20	20	20	20	20	20	20	20	20	20	20	20	20	20	20	20	20	20	20	20	19.2029	16.6968	15.1378	10.1901	13.4889	9.34053	5.99425	6.09248	1	5.2999	7.91487
48	20	20	20	20	20	20	20	20	20	20	20	20	20	20	20	20	20	20	20	20	20	20	20	20	20	20	20	20	20	20	20	20	20	20	20	20	20	20	19.5954	18.1813	17.2936	12.9209	17.4213	13.9031	10.0857	8.23844	5.2999	1	5.50549
49	20	20	20	20	20	20	20	20	20	20	20	20	20	20	20	20	20	20	20	20	20	20	20	20	20	20	20	20	20	20	20	20	20	20	20	20	20	20	20	20	20	16.6591	20	16.2119	13.796	11.374	7.91487	5.50549	1
50	20	20	20	20	20	20	20	20	20	20	20	20	20	20	20	20	20	20	20	20	20	20	20	20	20	20	20	20	20	20	20	20	20	20	20	20	20	20	20	20	20	19.8451	20	19.159	15.6493	15.0924	10.0076	7.71644	5.58664
51	20	20	20	20	20	20	20	20	20	20	20	20	20	20	20	20	20	20	20	20	20	20	20	20	20	20	20	20	20	20	20	20	20	20	20	20	20	20	20	20	20	20	20	20	19.0435	16.9394	13.4218	9.25416	6.64664
52	20	20	20	20	20	20	20	20	20	20	20	20	20	20	20	20	20	20	20	20	20	20	20	20	20	20	20	20	20	20	20	20	20	20	20	20	20	20	20	20	20	20	20	20	20	20	16.2899	13.4125	9.14668
53	20	20	20	20	20	20	20	20	20	20	20	20	20	20	20	20	20	20	20	20	20	20	20	20	20	20	20	20	20	20	20	20	20	20	20	20	20	20	20	20	20	20	20	20	20	20	19.9037	15.8491	12.6678
54	20	20	20	20	20	20	20	20	20	20	20	20	20	20	20	20	20	20	20	20	20	20	20	20	20	20	20	20	20	20	20	20	20	20	20	20	20	20	20	20	20	20	20	20	20	20	20	19.5269	15.6734
55	20	20	20	20	20	20	20	20	20	20	20	20	20	20	20	20	20	20	20	20	20	20	20	20	20	20	20	20	20	20	20	20	20	20	20	20	20	20	20	20	20	20	20	20	20	20	20	20	17.4981
56	20	20	20	20	20	20	20	20	20	20	20	20	20	20	20	20	20	20	20	20	20	20	20	20	20	20	20	20	20	20	20	20	20	20	20	20	20	20	20	20	20	20	20	20	20	20	20	20	17.9403
57	20	20	20	20	20	20	20	20	20	20	20	20	20	20	20	20	20	20	20	20	20	20	20	20	20	20	20	20	20	20	20	20	20	20	20	20	20	20	20	20	20	20	20	20	20	20	19.1705	16.3938	12.6901
58	20	20	20	20	20	20	20	20	20	20	20	20	20	20	20	20	20	20	20	20	20	20	20	20	20	20	20	20	20	20	20	20	20	20	20	20	20	20	20	20	20	20	20	20	20	20	19.6941	17.8478	12.9811
59	20	20	20	20	20	20	20	20	20	20	20	20	20	20	20	20	20	20	20	20	20	20	20	20	20	20	20	20	20	20	20	20	20	20	20	20	20	20	20	20	20	20	20	20	20	20	20	20	17.546
60	20	20	20	20	20	20	20	20	20	20	20	20	20	20	20	20	20	20	20	20	20	20	20	20	20	20	20	20	20	20	20	20	20	20	20	20	20	20	20	20	20	20	20	20	20	20	20	18.4548	15.0938
61	20	20	20	20	20	20	20	20	20	20	20	20	20	20	20	20	20	20	20	20	20	20	20	20	20	20	20	20	20	20	20	20	20	20	20	20	20	20	20	20	20	20	20	20	20	20	16.2192	15.2734	11.1409
62	20	20	20	20	20	20	20	20	20	20	20	20	20	20	20	20	20	20	20	20	20	20	20	20	20	20	20	20	20	20	20	20	20	20	20	20	20	20	20	20	20	20	20	20	20	20	20	20	15.6348
63	20	20	20	20	20	20	20	20	20	20	20	20	20	20	20	20	20	20	20	20	20	20	20	20	20	20	20	20	20	20	20	20	20	20	20	20	20	20	20	20	20	20	20	20	20	20	20	20	18.2395
64	20	20	20	20	20	20	20	20	20	20	20	20	20	20	20	20	20	20	20	20	20	20	20	20	20	20	20	20	20	20	20	20	20	20	20	20	20	20	20	20	20	20	20	20	20	20	17.29	17.3265	14.5498
65	20	20	20	20	20	20	20	20	20	20	20	20	20	20	20	20	20	20	20	20	20	20	20	20	20	20	20	20	20	20	20	20	20	20	20	20	20	20	20	20	20	20	20	20	20	20	17.0558	18.0543	14.4206
66	20	20	20	20	20	20	20	20	20	20	20	20	20	20	20	20	20	20	20	20	20	20	20	20	20	20	20	20	20	20	20	20	20	20	20	20	20	20	20	20	20	20	20	20	20	20	20	20	19.4678
67	20	20	20	20	20	20	20	20	20	20	20	20	20	20	20	20	20	20	20	20	20	20	20	20	20	20	20	20	20	20	20	20	20	20	20	20	20	20	20	20	20	20	20	20	20	20	20	20	19.4162
68	20	20	20	20	20	20	20	20	20	20	20	20	20	20	20	20	20	20	20	20	20	20	20	20	20	20	20	20	20	20	20	20	20	20	20	20	20	20	20	20	20	20	20	20	20	20	18.8496	20	18.9843
69	20	20	20	20	20	20	20	20	20	20	20	20	20	20	20	20	20	20	20	20	20	20	20	20	20	20	20	20	20	20	20	20	20	20	20	20	20	20	20	20	20	20	20	20	20	20	19.6522	20	18.5976
70	20	20	20	20	20	20	20	20	20	20	20	20	20	20	20	20	20	20	20	20	20	20	20	20	20	20	20	20	20	20	20	20	20	20	20	20	20	20	20	20	20	20	20	20	20	20	20	20	20
71	20	20	20	20	20	20	20	20	20	20	20	20	20	20	20	20	20	20	20	20	20	20	20	20	20	20	20	20	20	20	20	20	20	20	20	20	20	20	20	20	20	20	20	20	20	20	20	20	20
72	20	20	20	20	20	20	20	20	20	20	20	20	20	20	20	20	20	20	20	20	20	20	20	20	20	20	20	20	20	20	20	20	20	20	20	20	20	20	20	20	20	20	20	20	20	20	19.8864	20	17.3015
73	20	20	20	20	20	20	20	20	20	20	20	20	20	20	20	20	20	20	20	20	20	20	20	20	20	20	20	20	20	20	20	20	20	20	20	20	20	20	20	20	20	20	20	20	20	20	20	20	18.9018
74	20	20	20	20	20	20	20	20	20	20	20	20	20	20	20	20	20	20	20	20	20	20	20	20	20	20	20	20	20	20	20	20	20	20	20	20	20	20	20	20	20	20	20	20	20	20	18.4353	19.0422	14.0142
75	20	20	20	20	20	20	20	20	20	20	20	20	20	20	20	20	20	20	20	20	20	20	20	20	20	20	20	20	20	20	20	20	20	20	20	20	20	20	20	20	20	20	20	20	20	19.7865	17.3507	18.5559	13.8678
76	20	20	20	20	20	20	20	20	20	20	20	20	20	20	20	20	20	20	20	20	20	20	20	20	20	20	20	20	20	20	20	20	20	20	20	20	20	20	20	20	20	20	20	20	20	20	18.7911	18.3035	12.9175
77	20	20	20	20	20	20	20	20	20	20	20	20	20	20	20	20	20	20	20	20	20	20	20	20	20	20	20	20	20	20	20	20	20	20	20	20	20	20	20	20	20	20	20	19.6759	20	16.8174	15.6553	15.5421	10.9251
78	20	20	20	20	20	20	20	20	20	20	20	20	20	20	20	20	20	20	20	20	20	20	20	20	20	20	20	20	20	20	20	20	20	20	20	20	20	20	20	20	20	20	20	20	20	18.7981	18.5503	17.0582	12.7608
79	20	20	20	20	20	20	20	20	20	20	20	20	20	20	20	20	20	20	20	20	20	20	20	20	20	20	20	20	20	20	20	20	20	20	20	20	20	20	20	20	20	20	20	20	19.513	15.1464	14.3675	11.9103	7.89642
80	20	20	20	20	20	20	20	20	20	20	20	20	20	20	20	20	20	20	20	20	20	20	20	20	20	20	20	20	20	20	20	20	20	20	20	20	20	20	20	20	20	19.9056	20	20	20	15.4053	16.878	15.1624	12.5983
81	20	20	20	20	20	20	20	20	20	20	20	20	20	20	20	20	20	20	20	20	20	20	20	20	20	20	20	20	20	20	20	20	20	20	20	20	20	20	20	20	20	20	20	20	20	17.3592	18.5893	15.3041	13.3998
82	20	20	20	20	20	20	20	20	20	20	20	20	20	20	20	20	20	20	20	20	20	20	20	20	20	20	20	20	20	20	20	20	20	20	20	20	18.0636	20	20	19.1689	20	18.4089	20	20	20	14.5438	17.2548	14.7534	14.1098
83	20	20	20	20	20	20	20	20	20	20	20	20	20	20	20	20	20	20	20	20	20	20	20	20	20	20	19.5155	19.1894	20	19.6358	20	20	19.9087	16.943	20	17.1031	13.303	17.5254	16.71	14.9042	18.7631	15.3236	19.4717	18.4712	18.3229	12.5521	16.6506	14.685	15.6786
84	20	20	20	20	20	20	20	20	20	20	20	20	20	20	20	20	20	20	20	20	20	20	20	20	20	20	20	20	20	20	20	20	20	20	20	19.8226	15.3228	18.2603	16.4004	13.8788	16.3121	11.7277	16.046	13.9894	13.4137	7.65261	11.1016	9.66072	10.8037
85	20	20	20	20	20	20	20	20	20	20	20	20	20	20	20	20	20	20	20	20	20	18.7199	20	20	20	20	16.322	17.1834	20	19.2593	19.3839	19.6764	20	16.4329	20	17.2188	12.6673	15.1184	15.1069	11.2636	15.3461	11.2381	14.1484	13.4531	14.981	9.37907	14.5356	14.7421	15.8874
86	20	20	20	20	20	20	20	20	20	20	20	20	20	20	20	20	20	20	20	20	20	18.4868	20	20	20	20	18.2563	20	20	20	20	20	20	18.0594	20	18.1589	13.3309	13.8906	13.2877	8.45306	11.2596	6.49186	8.869	8.32902	10.5805	6.04277	11.7432	13.6427	15.6805
87	20	20	20	20	20	20	20	20	20	20	20	20	20	20	20	20	20	20	20	18.947	18.6468	13.4744	15.4501	17.6358	18.7671	19.2706	13.7479	15.6957	19.7499	19.6081	19.2567	19.7938	20	17.9764	20	19.7181	15.3708	15.7954	17.1698	11.7832	15.7367	11.7744	11.8008	11.9048	15.8101	11.6803	16.6779	18.7383	19.5443
88	20	20	20	20	20	20	20	20	20	20	20	20	20	20	20	20	20	20	20	18.6793	18.7838	13.2511	16.77	18.8053	20	20	15.7548	19.2732	20	20	20	20	20	18.2417	20	19.2964	15.1389	13.4646	14.9448	9.13749	12.034	9.44231	7.24664	9.49354	14.0618	11.9326	17.0056	20	20
89	20	20	20	20	20	20	20	20	20	20	20	20	20	20	20	20	20	20	20	17.2011	15.6042	10.0631	12.5581	16.1669	18.4397	19.0863	14.3265	17.3556	20	20	20	20	20	20	20	20	19.5701	18.2761	20	14.7702	17.8554	14.8404	12.0825	13.249	18.5478	16.1906	20	20	20
90	20	20	20	20	20	20	20	20	20	20	20	20	20	20	20	20	20	18.8295	17.4423	16.1932	15.3516	10.0838	14.1669	16.8309	20	19.9694	15.8008	20	20	20	20	20	20	20	20	20	19.5019	16.6636	19.4269	14.0399	16.4254	15.2339	11.2288	14.2383	19.399	18.2814	20	20	20
91	17.1757	20	20	18.1412	16.6138	20	20	20	20	20	20	20	20	20	20	20	20	18.624	16.0831	15.7692	13.3917	8.95346	12.1882	15.8935	19.6791	19.6812	16.4833	20	20	20	20	20	20	20	20	20	20	20	20	18.9621	20	20	15.8501	18.3412	20	20	20	20	20
92	18.9742	20	20	18.4556	16.9828	20	20	20	20	20	20	20	20	20	20	20	20	20	17.9908	16.0754	13.1889	8.25209	10.1444	14.7737	17.321	18.3819	14.64	17.7281	20	20	20	20	20	20	20	20	20	20	20	18.7629	20	19.2826	15.9026	17.3259	20	20	20	20	20
93	16.2516	19.2636	19.7814	15.3333	15.1109	19.1461	20	20	18.0115	20	20	19.659	16.5271	20	20	18.4961	17.3539	16.3589	13.8885	11.6755	9.91479	4.43829	8.3567	11.3155	14.9754	14.768	11.102	15.2604	18.7325	19.7132	18.2964	18.853	20	19.8148	20	20	20	18.1997	20	16.7206	20	18.9927	16.088	18.5156	20	20	20	20	20
94	20	20	20	18.1416	18.8714	20	20	20	18.9402	20	20	20	17.5079	20	20	20	18.5512	19.0197	17.274	13.1646	12.6042	7.40977	9.9676	11.9825	14.1764	14.2348	9.08457	12.3916	16.2757	16.7414	15.9054	16.7443	20	16.6928	20	19.6477	16.2657	15.7929	18.9947	13.7385	18.3361	15.9467	14.6274	16.2811	20	17.2205	20	20	20
95	20	20	20	19.4372	20	20	20	20	20	20	20	20	18.6926	20	20	20	17.6975	16.8932	16.1847	13.7154	14.24	9.02431	13.4428	14.6607	18.4274	17.0671	12.4776	17.0521	19.9372	19.5912	17.6884	16.9762	20	16.2835	18.9759	18.3073	15.1404	12.7191	16.1082	10.9067	14.705	13.8857	11.4241	14.6751	19.0589	16.9332	20	20	20
96	20	20	20	20	20	20	20	20	20	20	20	20	20	20	20	20	20	20	20	16.881	18.2048	13.1399	17.0592	17.714	20	19.2714	14.1136	18.0458	20	19.5634	17.8474	16.6628	19.4692	14.2688	16.9033	15.257	11.3419	9.52579	11.8549	6.32907	10.7867	9.71477	8.98794	12.0167	15.3885	12.7939	18.5478	20	20
97	20	20	20	20	20	20	20	20	20	20	20	20	20	20	20	20	20	20	20	17.3704	18.6228	13.8573	16.7049	17.1608	18.9766	18.0687	12.5466	15.2982	18.2111	17.0113	16.0813	15.7269	17.8129	13.1291	16.9168	14.5914	10.3123	10.9394	12.835	7.95326	13.1452	10.7342	11.8238	13.2922	16.0832	11.8805	17.7838	19.1313	20
98	20	20	20	20	20	20	20	20	20	20	20	20	20	20	20	20	20	20	20	20	20	17.7893	20	20	20	20	16.7587	19.5251	20	20	19.1214	17.9145	19.197	13.9721	16.7131	13.7503	8.97583	9.39471	9.36534	4.62279	9.28006	6.98683	9.67611	11.1096	12.6139	8.75119	14.8403	16.0697	18.988
99	20	20	20	20	20	20	20	20	20	20	20	20	20	20	20	20	20	20	20	20	20	20	20	20	20	20	19.0397	20	20	20	19.7357	18.6732	18.3537	13.837	16.6992	12.787	8.19213	11.4028	9.92854	8.34214	12.1444	9.93988	14.3759	14.6292	14.2453	9.37893	14.8232	14.08	17.1135
100	20	20	20	20	20	20	20	20	20	20	20	20	20	20	20	20	20	20	20	20	20	20	20	20	20	20	20	20	20	20	20	20	20	19.273	20	18.0413	13.3898	15.5154	12.8528	10.6501	12.2479	8.03896	13.0434	11.5235	10.1746	4.7872	9.44762	8.80118	11.9291
101	20	20	20	20	20	20	20	20	20	20	20	20	20	20	20	20	20	20	20	20	20	20	20	20	20	20	20	20	20	20	20	20	20	17.4302	19.1655	15.1082	10.8675	13.097	9.39825	9.25669	10.501	8.58836	14.0138	13.7285	11.4803	7.77431	12.1689	11.0191	15.2517
102	20	20	20	20	20	20	20	20	20	20	20	20	20	20	20	20	20	20	20	20	20	20	20	20	20	20	20	20	20	20	20	20	20	20	20	17.8948	14.196	15.3988	10.3738	11.5478	10.1721	9.40281	14.8146	14.322	10.3331	9.09936	11.5662	10.3773	15.6069
103	20	20	20	20	20	20	20	20	20	20	20	20	20	20	20	20	20	20	20	20	20	20	20	20	20	20	20	20	20	20	20	20	20	20	20	19.8021	15.3936	16.1383	12.105	10.8149	9.56022	6.11874	11.5028	9.95531	6.27944	4.45457	7.38686	7.85948	12.6441
104	20	20	20	20	20	20	20	20	20	20	20	20	20	20	20	20	20	20	20	20	20	20	20	20	20	20	20	20	20	20	20	20	20	20	20	19.4211	15.4876	14.8282	10.1799	9.93613	6.29266	6.00741	10.4996	10.5083	6.63079	8.04889	10.5486	11.9015	16.9451
105	20	20	20	20	20	20	20	20	20	20	20	20	20	20	20	20	20	20	20	20	20	20	20	20	20	20	20	20	20	20	20	20	20	17.6451	17.8393	14.5499	10.9202	10.3229	5.28579	6.71068	5.06248	7.20908	11.5629	13.0748	10.8571	10.1752	14.4062	14.9624	19.8342
106	20	20	20	20	20	20	20	20	20	20	20	20	20	20	20	20	20	20	20	20	20	20	20	20	20	20	20	20	20	20	20	19.9742	20	14.8091	16.2978	12.6493	8.16495	9.24567	6.10567	5.22352	7.61754	7.03984	11.6878	12.803	11.8012	8.71497	14.1128	14.2611	18.3659
107	20	20	20	20	20	20	20	20	20	20	20	20	20	20	20	20	20	20	20	20	20	20	20	20	20	20	18.7072	20	20	19.219	17.9765	15.9057	15.3811	10.4246	12.3367	8.40144	3.84865	7.46894	6.50856	6.89135	11.2321	11.4216	15.2824	16.8809	16.5183	12.7686	18.3434	17.832	20
108	20	20	20	20	20	20	20	20	20	20	20	20	20	20	20	20	19.6222	20	20	18.2931	20	17.0974	20	19.814	20	20	15.3817	19.0048	20	17.8928	15.9097	13.6054	15.0421	9.40627	11.409	9.12885	5.17713	4.23613	7.14001	4.38735	10.1389	11.0067	12.7399	15.6516	16.998	13.9801	19.9822	20	20
109	20	20	20	20	20	20	20	20	20	20	20	20	20	20	20	20	20	20	20	18.6561	20	17.5065	20	18.8425	20	18.4075	13.4849	15.5109	16.9647	14.4864	13.6751	12.8034	13.2347	8.80192	12.9218	9.88886	5.91102	9.38728	11.1891	8.96113	14.5861	13.4253	16.139	17.6067	18.8032	14.1512	20	19.9088	20
110	20	20	20	20	20	20	20	20	20	20	20	20	17.6091	20	20	20	16.5696	17.8992	18.1379	13.7306	16.0467	11.9908	15.3685	14.4662	17.1406	15.0591	9.98415	13.8357	15.7852	14.2254	12.5281	11.6429	14.4782	9.80648	13.5882	12.2303	9.04493	8.96867	12.7767	8.79525	14.5086	13.8167	14.2845	16.8463	19.6378	15.9343	20	20	20
111	20	20	20	19.3865	20	20	20	20	18.1071	16.9605	20	20	14.6344	16.251	20	18.8914	13.7201	16.5233	17.1841	12.005	15.5473	13.1625	15.7816	12.9654	15.2663	12.1517	8.13893	11.6236	11.9618	9.57703	7.53256	6.75286	9.75334	6.34063	11.1324	10.6244	9.30725	10.5691	15.1078	12.7605	18.6062	18.4736	19.3955	20	20	20	20	20	20
112	20	20	20	20	20	20	20	20	20	20	20	20	18.8445	20	20	20	18.8056	20	20	16.6563	19.3989	16.6082	18.385	16.3528	17.0093	15.1768	10.7849	12.0142	12.8719	10.2731	10.0205	10.2588	10.6903	7.86001	13.0827	10.8873	8.58082	12.2006	15.0096	12.9855	18.7781	17.5823	19.8157	20	20	17.9876	20	20	20
113	20	20	20	20	20	20	20	20	20	20	20	20	19.334	20	20	20	20	20	20	16.2347	17.5543	13.7281	15.3876	15.1018	15.7304	15.181	9.78307	11.2238	14.0961	13.0462	12.967	13.8043	15.5513	12.1215	16.9909	14.7969	11.2673	13.4844	15.936	12.0826	17.6165	15.1588	16.6358	17.6059	20	15.2227	20	20	20
114	20	20	20	16.9908	19.4949	20	19.853	20	15.4932	15.7324	20	18.8424	13.8748	17.1263	20	19.2996	15.5401	18.0568	16.9386	11.095	12.4864	9.82569	11.0175	9.5898	10.6301	9.58999	4.14088	6.89919	9.69438	9.62106	9.30621	11.2388	14.4789	12.2182	17.2085	16.3851	14.1321	15.4056	19.3269	15.5374	20	19.5362	19.8173	20	20	20	20	20	20
115	20	20	20	19.93	20	20	18.9928	20	16.6688	15.6447	20	20	15.7151	17.8859	20	20	17.9801	20	20	14.5831	16.3543	14.8529	14.8695	12.5632	11.4363	10.778	7.32819	5.93459	7.28074	6.54013	8.22408	11.3308	12.7862	12.2889	17.7327	16.5798	14.9744	17.8829	20	18.5089	20	20	20	20	20	20	20	20	20
116	20	20	20	20	20	20	20	20	20	20	20	20	20	20	20	20	20	20	20	18.1331	18.6126	15.7061	15.5741	15.5235	14.0515	15.0438	10.4761	8.93955	12.4347	12.4212	13.8881	16.2715	17.4861	15.6453	20	18.819	15.8021	18.7895	20	17.4254	20	19.5898	20	20	20	18.4159	20	20	20
117	20	20	20	20	20	20	20	20	17.7068	18.3211	20	20	19.0041	20	20	20	20	20	20	17.9104	17.2791	15.818	13.7999	13.9341	10.4052	13.257	10.4269	6.21085	10.4186	12.4153	14.7804	18.4527	20	19.5819	20	20	20	20	20	20	20	20	20	20	20	20	20	20	20
118	20	20	20	20	20	20	20	20	20	20	20	20	20	20	20	20	20	20	20	20	19.5079	16.5124	15.2483	16.9664	14.588	17.2996	13.1314	10.7943	15.3878	16.626	18.3484	20	20	20	20	20	20	20	20	20	20	20	20	20	20	19.4965	20	20	20
119	20	20	20	20	20	20	20	20	20	20	20	20	19.8449	20	20	20	20	20	20	16.8573	16.3501	12.5863	12.6576	14.1342	13.4867	14.9455	9.85329	9.75273	14.2635	14.9253	15.6601	17.7182	20	17.3174	20	20	16.9094	18.6503	20	16.4251	20	17.8926	18.442	18.5676	20	17.124	20	20	20
120	20	20	20	19.5178	19.2572	20	20	20	19.4612	20	20	20	20	20	20	20	20	20	20	16.686	14.3293	10.4171	9.53844	13.3741	12.9781	15.5709	11.2604	11.6507	16.7219	18.4745	18.9418	20	20	20	20	20	20	20	20	19.3558	20	20	19.0359	19.1279	20	19.6455	20	20	20
121	17.9243	19.9057	19.1989	14.3078	15.1257	17.3212	20	19.5377	14.3304	16.701	20	17.9372	14.2196	18.9369	20	18.9807	17.1561	18.3338	15.6101	10.7993	9.05676	5.66402	5.46247	7.73249	8.94498	10.1858	6.03689	8.40663	12.7134	14.4873	14.3038	16.5056	20	18.1578	20	20	19.5039	19.6192	20	18.6265	20	20	20	20	20	20	20	20	20
122	16.7276	18.3949	19.0861	14.6016	13.6657	16.5627	20	20	16.3635	19.7908	20	19.3571	16.6664	20	20	20	19.4554	19.3386	15.9216	12.8027	9.29933	5.32827	5.00514	10.1378	11.9216	13.6833	10.5307	12.9307	17.2266	19.2642	18.8154	20	20	20	20	20	20	20	20	20	20	20	19.7307	20	20	20	20	20	20
123	20	20	20	19.8039	18.191	20	20	20	20	20	20	20	20	20	20	20	20	20	20	17.876	14.5747	10.1005	10.2239	15.4356	16.5853	18.7495	14.9033	16.736	20	20	20	20	20	20	20	20	20	20	20	20	20	20	17.5615	17.9432	20	20	20	20	20
124	20	20	20	20	17.685	19.71	20	20	20	20	20	20	20	20	20	20	20	20	20	20	16.0321	13.1124	11.2862	17.2174	17.3187	20	17.8855	18.6684	20	20	20	20	20	20	20	20	20	20	20	20	20	20	20	20	20	20	20	20	20
125	20	20	20	20	19.4125	20	20	20	20	20	20	20	20	20	20	20	20	20	20	20	17.7413	13.9568	13.9851	19.6724	20	20	20	20	20	20	20	20	20	20	20	20	20	20	20	20	20	20	19.767	19.9703	20	20	20	20	20
126	18.8156	20	20	19.8959	17.1937	20	20	20	20	20	20	20	20	20	20	20	20	20	19.3075	18.9889	15.4284	11.6089	13.1432	18.0822	20	20	19.123	20	20	20	20	20	20	20	20	20	20	20	20	20	20	20	18.3649	19.8563	20	20	20	20	20
127	20	20	20	20	20	20	20	20	20	20	20	20	20	20	20	20	20	20	20	20	18.2414	13.315	14.8211	19.708	20	20	19.0557	20	20	20	20	20	20	20	20	20	20	20	20	19.714	20	18.3643	14.6205	14.9329	20	19.3734	20	20	20
128	20	20	20	20	20	20	20	20	20	20	20	20	20	20	20	20	20	20	20	20	19.6702	14.3889	17.4159	20	20	20	20	20	20	20	20	20	20	20	20	20	20	20	20	16.4709	17.5067	15.1065	10.4107	11.9207	17.6155	17.3914	20	20	20
129	20	20	20	20	20	20	20	20	20	20	20	20	20	20	20	20	20	20	20	20	20	14.8705	16.7371	20	20	20	19.0624	20	20	20	20	20	20	20	20	20	20	20	20	16.7164	18.4933	14.4898	11.4366	10.9652	16.5628	15.0006	18.0587	20	20
130	20	20	20	20	20	20	20	20	20	20	20	20	20	20	20	20	20	20	20	20	20	16.8972	19.6432	20	20	20	19.4896	20	20	20	20	20	20	20	20	20	18.3242	17.2332	17.3459	11.7847	13.1155	8.69633	6.59608	6.02404	11.3027	9.62475	13.4723	17.2136	18.5267
131	20	20	20	20	20	20	20	20	20	20	20	20	20	20	20	20	20	20	20	20	20	16.7408	18.0448	20	20	20	18.1129	19.3781	20	20	20	20	20	20	20	20	19.8556	20	20	15.2407	17.7819	12.7188	12.2936	10.5315	14.8117	11.3024	14.6622	17.4163	17.1619
132	20	20	20	20	20	20	20	20	20	20	20	20	20	20	20	20	20	20	20	20	20	20	20	20	20	20	20	20	20	20	20	20	20	20	20	20	18.035	19.0831	18.0806	13.5712	15.4067	9.70981	11.6558	8.80428	10.9836	6.38174	9.74589	11.8447	12.1486
133	20	20	20	20	20	20	20	20	20	20	20	20	20	20	20	20	20	20	20	20	20	20	20	20	20	20	19.8154	19.8529	20	20	20	20	20	20	20	20	18.5007	20	20	15.8599	18.6981	13.3416	15.6306	13.1655	14.9658	9.70248	12.7529	13.3705	12.5608
134	20	20	20	20	20	20	20	20	20	20	20	20	20	20	20	20	20	20	20	20	20	20	20	20	20	20	20	20	20	20	20	20	20	20	20	20	18.6592	20	20	17.7847	20	15.9417	19.2125	16.8481	17.4838	11.8304	14.4558	13.3152	12.144
135	20	20	20	20	20	20	20	20	20	20	20	20	20	20	20	20	20	20	20	20	20	20	20	20	20	20	15.9111	15.0852	18.1581	17.2485	18.3641	19.6589	19.8224	17.1113	20	18.6601	14.8446	18.4139	18.9017	15.7638	20	16.397	19.3146	18.4286	19.7811	13.963	18.3351	17.5106	17.5817
136	20	20	20	20	20	20	20	20	20	20	20	20	20	20	20	20	20	20	20	20	20	20	20	20	20	20	20	18.1504	20	20	20	20	20	20	20	20	19.5879	20	20	20	20	20	20	20	20	17.093	20	18.2451	16.9658
137	20	20	20	20	20	20	20	20	20	20	20	20	20	20	20	20	20	20	20	20	20	20	20	20	20	20	19.9433	17.041	18.7771	17.849	20	20	20	20	20	20	19.7872	20	20	20	20	20	20	20	20	20	20	20	20
138	20	20	20	20	20	20	20	20	20	20	20	20	20	20	20	20	20	20	20	20	20	20	20	20	20	20	20	17.4547	19.8546	20	20	20	20	20	20	20	20	20	20	20	20	20	20	20	20	20	20	20	20
139	20	20	20	20	20	20	20	20	20	20	20	20	20	20	20	20	20	20	20	20	20	20	20	20	20	20	20	20	20	20	20	20	20	20	20	20	20	20	20	20	20	20	20	20	20	20	20	20	20
140	20	20	20	20	20	20	20	20	20	20	20	20	20	20	20	20	20	20	20	20	20	20	20	20	20	20	20	19.699	20	20	20	20	20	20	20	20	20	20	20	20	20	20	20	20	20	20	20	20	20
141	20	20	20	20	20	20	20	20	20	20	20	20	20	20	20	20	20	20	20	20	20	20	20	20	20	20	20	16.5797	17.7225	17.5073	20	20	20	20	20	20	20	20	20	20	20	20	20	20	20	20	20	20	20
142	20	20	20	20	20	20	20	20	20	20	20	20	20	20	20	20	20	20	20	20	20	20	20	20	20	20	20	20	20	20	20	20	20	20	20	20	20	20	20	20	20	20	20	20	20	20	20	20	20
143	20	20	20	20	20	20	20	20	20	20	20	20	20	20	20	20	20	20	20	20	20	20	20	20	20	20	20	20	20	20	20	20	20	20	20	20	20	20	20	20	20	20	20	20	20	20	20	20	20
144	20	20	20	20	20	20	20	20	20	20	20	20	20	20	20	20	20	20	20	20	20	20	20	20	20	20	20	18.9511	18.5851	18.0444	20	20	20	20	20	20	20	20	20	20	20	20	20	20	20	20	20	20	20
145	20	20	20	20	20	20	20	20	20	20	20	20	20	20	20	20	20	20	20	20	20	20	20	20	20	20	20	18.0766	17.8533	16.2991	19.1326	20	18.9434	20	20	20	20	20	20	20	20	20	20	20	20	20	20	20	20
146	20	20	20	20	20	20	20	20	20	20	20	20	20	20	20	20	20	20	20	20	20	20	20	20	20	20	20	20	20	20	20	20	20	20	20	20	20	20	20	20	20	20	20	20	20	20	20	20	20
147	20	20	20	20	20	20	20	20	20	20	20	20	20	20	20	20	20	20	20	20	20	20	20	20	20	20	20	20	20	20	20	20	20	20	20	20	20	20	20	20	20	20	20	20	20	20	20	20	20
148	20	20	20	20	20	20	20	20	20	20	20	20	20	20	20	20	20	20	20	20	20	20	20	20	20	20	20	18.9676	17.173	15.2059	18.1054	20	17.2979	20	20	20	20	20	20	20	20	20	20	20	20	20	20	20	20
149	20	20	20	20	20	20	20	20	20	20	20	20	20	20	20	20	20	20	20	20	20	20	20	20	20	20	20	20	20	18.085	20	20	17.6327	19.6757	20	20	20	20	20	20	20	20	20	20	20	20	20	20	20
150	20	20	20	20	20	20	20	20	20	20	20	20	20	20	20	20	20	20	20	20	20	20	20	20	20	20	20	20	20	20	20	20	20	20	20	20	20	20	20	20	20	20	20	20	20	20	20	20	20
151	20	20	20	20	20	20	20	20	20	20	20	20	20	20	20	20	20	20	20	20	20	20	20	20	20	20	20	20	20	18.9785	20	20	19.539	20	20	20	20	20	20	20	20	20	20	20	20	20	20	20	20
152	20	20	20	20	20	20	20	20	20	20	20	20	20	20	20	20	20	20	20	20	20	20	20	20	20	20	20	20	19.3219	16.2052	18.1602	19.2734	14.8843	18.4977	20	20	20	20	20	20	20	20	20	20	20	20	20	20	20
153	20	20	20	20	20	20	20	20	20	20	20	20	20	20	20	20	20	20	20	20	20	20	20	20	20	20	20	20	20	20	20	20	18.1907	20	20	20	20	20	20	20	20	20	20	20	20	20	20	20	20
154	20	20	20	20	20	20	20	20	20	20	20	20	20	20	20	20	20	20	20	20	20	20	20	20	20	20	20	20	20	18.6311	20	20	15.9178	18.1826	20	18.5705	19.4999	20	20	20	20	20	20	20	20	20	20	20	20
155	20	20	20	20	20	20	20	20	20	20	20	20	20	20	20	20	20	20	20	20	20	20	20	20	20	20	20	20	20	20	20	20	20	20	20	20	20	20	20	20	20	20	20	20	20	20	20	20	20
156	20	20	20	20	20	20	20	20	20	20	20	20	20	20	20	20	20	20	20	20	20	20	20	20	20	20	20	20	20	20	20	20	20	20	20	20	20	20	20	20	20	20	20	20	20	20	20	20	20
157	20	20	20	20	20	20	20	20	20	20	20	20	20	20	20	20	20	20	20	20	20	20	20	20	20	20	20	20	20	20	20	20	20	20	20	20	19.7826	20	20	20	20	20	20	20	20	20	20	20	20
158	20	20	20	20	20	20	20	20	20	20	20	20	20	20	20	20	20	20	20	20	20	20	20	20	20	20	20	20	20	20	20	20	20	20	20	20	20	20	20	20	20	20	20	20	20	20	20	20	20
159	20	20	20	20	20	20	20	20	20	20	20	20	20	20	20	20	20	20	20	20	20	20	20	20	20	20	20	20	20	20	20	20	20	20	20	20	20	20	20	20	20	20	20	20	20	20	20	20	20
160	20	20	20	20	20	20	20	20	20	20	20	20	20	20	20	20	20	20	20	20	20	20	20	20	20	20	20	20	20	20	20	20	20	20	20	20	20	20	20	20	20	20	20	20	20	20	20	20	20
161	20	20	20	20	20	20	20	20	20	20	20	20	20	20	20	20	20	20	20	20	20	20	20	20	20	20	20	20	20	20	20	20	20	20	20	20	19.2224	20	20	20	20	20	20	20	20	17.7454	20	16.6877	16.3322
162	20	20	20	20	20	20	20	20	20	20	20	20	20	20	20	20	20	20	20	20	20	20	20	20	20	20	20	20	20	20	20	20	20	20	20	20	18.0898	20	20	20	20	20	20	20	20	20	20	19.885	20
163	20	20	20	20	20	20	20	20	20	20	20	20	20	20	20	20	20	20	20	20	20	20	20	20	20	20	20	19.7492	20	18.4757	20	20	19.5866	19.4512	20	20	18.6546	20	20	20	20	20	20	20	20	20	20	20	20
164	20	20	20	20	20	20	20	20	20	20	20	20	20	20	20	20	20	20	20	20	20	20	20	20	20	20	19.0371	17.3027	19.1299	17.573	19.2665	20	19.2956	17.8002	20	18.9566	16.0712	20	20	19.1907	20	20	20	20	20	17.6749	20	19.3252	19.3819
165	20	20	20	20	20	20	20	20	20	20	20	20	20	20	20	20	20	20	20	20	20	20	20	20	20	20	20	20	20	19.5037	20	20	18.5749	16.3428	19.9892	16.0373	13.1252	18.116	17.1502	16.6495	20	17.9751	20	20	20	15.6031	19.5265	16.8078	18.1976
166	20	20	20	20	20	20	20	20	20	20	20	20	20	20	20	20	20	20	20	20	20	20	20	20	20	20	20	19.5279	19.8102	16.8393	17.8168	17.9397	15.1509	14.0526	17.7007	14.1277	12.49	17.9309	17.8533	18.0203	20	20	20	20	20	19.293	20	20	20
167	20	20	20	20	20	20	20	20	20	20	20	20	20	20	20	20	20	20	20	20	20	20	20	20	20	20	16.5179	15.0259	15.4527	13.0317	14.688	15.973	14.048	13.5783	18.2656	15.3984	13.6969	18.702	19.8713	18.84	20	20	20	20	20	20	20	20	20
168	20	20	20	20	20	20	20	20	20	20	20	20	20	20	20	20	20	20	20	20	20	20	20	20	20	19.6143	15.0562	15.0843	16.4853	14.1339	14.7051	15.0895	14.2493	11.6769	16.2601	12.9656	9.91213	14.5198	15.4421	13.8089	18.9231	16.7698	20	20	20	15.7556	20	19.6864	20
169	20	20	20	20	20	20	20	20	20	20	20	20	20	20	20	20	20	20	20	20	20	20	20	20	20	20	19.0471	19.6557	20	16.7699	16.7478	15.8166	13.4978	10.9065	14.0619	10.1027	7.96262	13.4132	13.229	13.8007	18.2306	17.3487	20	20	20	16.8172	20	19.8156	20
170	20	20	20	20	20	20	20	20	20	20	20	20	20	20	20	20	20	20	20	20	20	20	20	20	20	20	17.9006	17.9464	16.9541	13.1511	13.4761	12.947	9.41726	9.33046	12.8804	10.1461	10.2911	15.5376	16.9057	17.5912	20	20	20	20	20	20	20	20	20
171	20	20	20	20	20	20	20	20	20	20	20	20	20	20	20	20	19.5156	20	20	20	20	20	20	20	20	19.4248	16.7413	18.2327	16.6965	12.4918	11.319	9.08379	5.50558	4.71741	7.65471	5.89584	7.97194	12.188	14.7612	15.926	20	20	20	20	20	20	20	20	20
172	20	20	20	20	20	20	20	20	20	18.4787	20	20	18.9388	18.1307	20	20	18.4672	20	20	18.8844	20	20	20	19.2991	19.5107	16.391	14.7264	14.9694	12.4864	8.15648	8.17618	8.13651	4.54054	7.59412	11.6088	11.0216	12.4559	16.3874	19.5738	19.6631	20	20	20	20	20	20	20	20	20
173	20	20	20	20	20	20	19.4152	20	17.3342	15.073	19.5612	19.9466	14.5703	15.2874	20	20	14.8638	18.9479	19.4637	13.6793	17.2839	16.1469	17.4617	13.7298	14.4247	11.3952	8.86157	10.0489	8.72233	5.18966	4.49553	5.97864	7.22351	7.18952	12.4383	12.0437	11.8708	14.6426	18.6924	17.1222	20	20	20	20	20	20	20	20	20
174	20	20	20	20	20	20	17.3992	20	17.4754	14.0722	18.6621	20	15.5617	15.1509	20	20	16.8334	20	20	16.3715	19.8866	19.9331	20	15.8666	15.1719	12.4104	11.929	11.0456	7.6026	3.51469	5.53274	8.48027	7.71529	10.8939	15.4041	15.4131	16.1849	19.4628	20	20	20	20	20	20	20	20	20	20	20
175	20	20	20	20	20	20	20	20	20	19.5127	20	20	20	20	20	20	20	20	20	20	20	20	20	19.8788	18.832	16.9765	14.998	13.6796	11.8776	8.418	10.1966	11.7808	9.16369	11.1927	15.7528	14.3048	14.5013	19.0177	20	20	20	20	20	20	20	20	20	20	20
176	20	20	20	20	20	20	20	20	20	18.6715	20	20	18.8875	20	20	20	20	20	20	17.7952	20	18.2969	18.8325	16.4572	15.5459	14.4477	11.0592	10.0068	10.3037	7.99189	9.54054	11.574	11.2617	10.8539	16.2146	14.3796	12.9235	16.9036	19.6047	17.7192	20	20	20	20	20	20	20	20	20
177	20	20	20	20	20	20	17.0418	20	16.3786	14.3412	19.4924	20	15.8251	17.0781	20	20	18.5506	20	20	16.0217	18.1429	17.7588	17.2142	13.9751	11.9624	11.0745	9.65894	6.91019	5.52111	4.44081	7.70547	11.6122	12.1571	13.503	18.7272	17.9901	17.3307	20	20	20	20	20	20	20	20	20	20	20	20
178	20	20	20	20	20	20	19.4215	20	20	17.7347	20	20	20	20	20	20	20	20	20	20	20	20	20	18.8671	16.1091	15.6918	14.7884	11.3319	9.48081	8.21371	11.6597	15.1104	13.8926	16.2892	20	20	19.8222	20	20	20	20	20	20	20	20	20	20	20	20
179	20	20	20	20	20	20	20	20	20	20	20	20	20	20	20	20	20	20	20	20	20	20	20	20	18.2768	18.5124	15.9417	12.7929	13.0337	11.7232	14.5358	17.224	15.8365	16.5989	20	19.4882	18.1197	20	20	20	20	20	20	20	20	20	20	20	20
180	20	20	20	20	20	20	20	20	20	20	20	20	20	20	20	20	20	20	20	20	20	20	20	20	16.6908	18.5878	16.2318	11.8481	13.5086	14.0172	17.1815	20	20	20	20	20	20	20	20	20	20	20	20	20	20	20	20	20	20
181	20	20	20	20	20	20	20	20	20	20	20	20	20	20	20	20	20	20	20	20	20	20	20	19.4511	17.2916	18.2274	14.3423	11.8207	14.145	13.5277	15.6662	18.0649	17.8757	16.8523	20	19.5079	16.8405	20	20	19.7344	20	20	20	20	20	19.7193	20	20	20
182	20	20	20	20	20	20	20	20	20	20	20	20	20	20	20	20	20	20	20	20	20	20	19.8734	20	17.918	20	16.4718	13.3703	16.9641	17.5838	19.8495	20	20	20	20	20	20	20	20	20	20	20	20	20	20	20	20	20	20
183	20	20	20	20	20	20	20	20	20	20	20	20	20	20	20	20	20	20	20	20	20	18.3428	18.1181	19.8244	18.3061	20	15.3873	14.071	18.2621	18.5718	19.8985	20	20	20	20	20	18.7024	20	20	18.2207	20	18.0407	19.7627	18.4844	20	15.5231	19.3389	19.468	18.4882
184	20	20	20	20	20	20	20	20	20	20	20	20	20	20	20	20	20	20	20	20	20	20	20	20	20	20	20	19.2814	20	20	20	20	20	20	20	20	20	20	20	20	20	19.5961	20	19.0596	20	15.7788	17.8591	17.6733	15.2112
185	20	20	20	20	20	20	20	20	20	20	20	20	20	20	20	20	20	20	20	20	20	19.0494	19.2035	20	20	20	18.7184	18.461	20	20	20	20	20	20	20	20	20	20	20	18.4509	20	16.2225	17.0026	14.7282	17.9031	13.3993	16.1119	17.5894	16.0758
186	20	20	20	20	20	20	20	20	20	20	20	20	20	20	20	20	20	20	20	20	20	20	20	20	20	20	20	20	20	20	20	20	20	20	20	20	20	20	20	20	20	16.2965	18.0463	14.4465	16.1159	11.9876	12.594	13.5849	10.8884
187	20	20	20	20	20	20	20	20	20	20	20	20	20	20	20	20	20	20	20	20	20	20	20	20	20	20	20	20	20	20	20	20	20	20	20	20	20	20	20	18.2252	19.3095	13.445	14.3372	10.3965	12.8056	9.81939	10.3151	13.0472	11.5417
188	20	20	20	20	20	20	20	20	20	20	20	20	20	20	20	20	20	20	20	20	20	20	20	20	20	20	20	20	20	20	20	20	20	20	20	20	20	20	20	17.9068	18.7109	13.4229	12.0344	8.84932	13.3549	11.896	13.1348	17.1058	16.5242
189	20	20	20	20	20	20	20	20	20	20	20	20	20	20	20	20	20	20	20	20	20	20	20	20	20	20	20	20	20	20	20	20	20	20	20	20	19.3505	19.015	17.8843	13.0132	13.4321	7.85032	7.91215	4.38482	8.4222	6.56668	9.29826	13.2327	14.3403
190	20	20	20	20	20	20	20	20	20	20	20	20	20	20	20	20	20	20	20	20	20	19.36	20	20	20	20	20	20	20	20	20	20	20	20	20	20	20	20	20	15.1828	15.2165	10.9276	7.70306	5.9371	11.5879	11.6252	13.7555	18.3064	19.2073
191	20	20	20	20	20	20	20	20	20	20	20	20	20	20	20	20	20	20	20	20	20	20	20	20	20	20	20	20	20	20	20	20	20	20	20	20	20	20	20	19.6791	18.503	14.392	11.1951	8.44417	12.8487	14.5472	14.5245	19.6133	20
192	20	20	20	20	20	20	20	20	20	20	20	20	20	20	20	20	20	20	20	20	20	20	20	20	20	20	20	20	20	20	20	20	20	20	20	20	20	20	20	20	20	16.8125	15.1207	11.293	14.9428	15.0402	14.1773	18.5871	17.3502
193	20	20	20	20	20	20	20	20	20	20	20	20	20	20	20	20	20	20	20	20	20	20	20	20	20	20	20	20	20	20	20	20	20	20	20	20	20	20	20	20	20	18.9745	16.1524	13.7362	18.624	18.1594	18.7706	20	20
194	20	20	20	20	20	20	20	20	20	20	20	20	20	20	20	20	20	20	20	20	20	20	20	20	20	20	20	20	20	20	20	20	20	20	20	20	20	20	20	20	20	20	20	16.7326	20	19.9734	19.4603	20	20
195	20	20	20	20	20	20	20	20	20	20	20	20	20	20	20	20	20	20	20	20	20	20	20	20	20	20	20	20	20	20	20	20	20	20	20	20	20	20	20	20	20	20	20	19.3156	20	20	20	20	20
196	20	20	20	20	20	20	20	20	20	20	20	20	20	20	20	20	20	20	20	20	20	20	20	20	20	20	20	20	20	20	20	20	20	20	20	20	20	20	20	20	20	20	20	19.3094	20	20	19.149	20	18.9957
197	20	20	20	20	20	20	20	20	20	20	20	20	20	20	20	20	20	20	20	20	20	20	20	20	20	20	20	20	20	20	20	20	20	20	20	20	20	20	20	20	20	20	20	16.3864	18.2795	16.7151	14.6928	17.2062	13.6682
198	20	20	20	20	20	20	20	20	20	20	20	20	20	20	20	20	20	20	20	20	20	20	20	20	20	20	20	20	20	20	20	20	20	20	20	20	20	20	20	20	20	20	20	20	20	20	19.9443	20	18.0565
199	20	20	20	20	20	20	20	20	20	20	20	20	20	20	20	20	20	20	20	20	20	20	20	20	20	20	20	20	20	20	20	20	20	20	20	20	20	20	20	20	20	20	20	19.4431	20	20	20	20	20
200	20	20	20	20	20	20	20	20	20	20	20	20	20	20	20	20	20	20	20	20	20	20	20	20	20	20	20	20	20	20	20	20	20	20	20	20	20	20	20	20	20	20	19.091	15.6476	19.3499	17.4558	17.4095	20	18.0552
201	20	20	20	20	20	20	20	20	20	20	20	20	20	20	20	20	20	20	20	20	20	20	20	20	20	20	20	20	20	20	20	20	20	20	20	20	20	20	20	20	20	20	20	18.2163	20	18.182	18.2825	20	16.9421
202	20	20	20	20	20	20	20	20	20	20	20	20	20	20	20	20	20	20	20	20	20	20	20	20	20	20	20	20	20	20	20	20	20	20	20	20	20	20	20	20	20	20	20	20	20	20	20	20	20
203	20	20	20	20	20	20	20	20	20	20	20	20	20	20	20	20	20	20	20	20	20	20	20	20	20	20	20	20	20	20	20	20	20	20	20	20	20	20	20	20	20	20	19.7769	17.2	20	19.6972	20	20	20
204	20	20	20	20	20	20	20	20	20	20	20	20	20	20	20	20	20	20	20	20	20	19.3385	19.0825	20	20	20	20	20	20	20	20	20	20	20	20	20	20	20	20	20	20	18.7965	18.1292	15.6804	19.7768	16.5164	18.3239	20	18.8828
205	20	20	20	20	20	20	20	20	20	20	20	20	20	20	20	20	20	20	20	20	20	20	19.4212	20	20	20	20	20	20	20	20	20	20	20	20	20	20	20	20	20	20	20	20	20	20	20	20	20	20
206	20	20	20	20	20	20	20	20	20	20	20	20	20	20	20	20	20	20	20	20	20	19.4205	17.9519	20	20	20	20	20	20	20	20	20	20	20	20	20	20	20	20	20	20	20	20	20	20	20	20	20	20
207	20	20	20	20	20	20	20	20	20	20	20	20	20	20	20	20	20	20	20	20	19.1945	14.8766	14.3181	19.3464	19.2458	20	17.9349	18.5201	20	20	20	20	20	20	20	20	20	20	20	20	20	20	18.4258	17.3512	20	19.3992	20	20	20
208	20	20	20	20	20	20	20	20	20	20	20	20	20	20	20	20	20	20	20	20	18.0764	14.6033	12.8195	17.4679	16.1557	19.7322	15.9723	15.3475	20	20	20	20	20	20	20	20	20	20	20	20	20	20	20	20	20	20	20	20	20
209	20	20	20	20	20	20	20	20	20	20	20	20	20	20	20	20	20	20	20	20	20	16.4274	15.8483	19.6712	18.7145	20	16.8511	16.4627	20	20	20	20	20	20	20	20	20	20	20	20	20	18.7953	18.5436	16.9764	20	16.8648	19.8933	20	20
210	20	20	20	20	20	20	20	20	20	20	20	20	20	20	20	20	20	20	20	20	20	19.3863	17.9472	20	18.4909	20	17.5982	15.5036	20	20	20	20	20	20	20	20	20	20	20	20	20	20	20	20	20	19.3388	20	20	20
211	20	20	20	20	20	20	20	20	20	20	20	20	20	20	20	20	20	20	20	20	20	20	20	20	20	20	20	20	20	20	20	20	20	20	20	20	20	20	20	20	20	20	20	19.5609	20	18.5272	19.9105	20	18.1684
212	20	20	20	20	20	20	20	20	20	20	20	20	20	20	20	20	20	20	20	20	20	20	20	20	20	20	20	20	20	20	20	20	20	20	20	20	20	20	20	20	20	20	20	20	20	18.6296	19.5066	19.2997	15.7012
213	20	20	20	20	20	20	20	20	20	20	20	20	20	20	20	20	20	20	20	20	20	20	20	20	20	20	20	20	20	20	20	20	20	20	20	20	20	20	20	20	20	20	20	20	20	20	20	20	20
214	20	20	20	20	20	20	20	20	20	20	20	20	20	20	20	20	20	20	20	20	20	20	20	20	20	20	20	20	20	20	20	20	20	20	20	20	20	20	20	20	20	20	20	20	20	20	20	20	17.9373
215	20	20	20	20	20	20	20	20	20	20	20	20	20	20	20	20	20	20	20	20	20	20	20	20	20	20	20	20	20	20	20	20	20	20	20	20	20	20	20	20	20	20	20	20	20	20	20	20	15.7629
216	20	20	20	20	20	20	20	20	20	20	20	20	20	20	20	20	20	20	20	20	20	20	20	20	20	20	20	20	20	20	20	20	20	20	20	20	20	20	20	20	20	20	20	20	20	20	20	20	18.0949
217	20	20	20	20	20	20	20	20	20	20	20	20	20	20	20	20	20	20	20	20	20	20	20	20	20	20	20	20	20	20	20	20	20	20	20	20	20	20	20	20	20	20	20	20	20	20	20	20	18.8789
218	20	20	20	20	20	20	20	20	20	20	20	20	20	20	20	20	20	20	20	20	20	20	20	20	20	20	20	20	20	20	20	20	20	20	20	20	20	20	20	20	20	20	20	20	20	20	20	20	17.5212
219	20	20	20	20	20	20	20	20	20	20	20	20	20	20	20	20	20	20	20	20	20	20	20	20	20	20	20	20	20	20	20	20	20	20	20	20	20	20	20	20	20	20	20	20	20	20	20	20	20
220	20	20	20	20	20	20	20	20	20	20	20	20	20	20	20	20	20	20	20	20	20	20	20	20	20	20	20	20	20	20	20	20	20	20	20	20	20	20	20	20	20	20	20	20	20	20	20	20	20
221	20	20	20	20	20	20	20	20	20	20	20	20	20	20	20	20	20	20	20	20	20	20	20	20	20	20	20	20	20	20	20	20	20	20	20	20	20	20	20	20	20	20	20	20	20	20	20	20	17.3273
222	20	20	20	20	20	20	20	20	20	20	20	20	20	20	20	20	20	20	20	20	20	20	20	20	20	20	20	20	20	20	20	20	20	20	20	20	20	20	20	20	20	20	20	20	20	20	20	20	20
223	20	20	20	20	20	20	20	20	20	20	20	20	20	20	20	20	20	20	20	20	20	20	20	20	20	20	20	20	20	20	20	20	20	20	20	20	20	20	20	20	20	20	20	20	20	20	20	20	20
224	20	20	20	20	20	20	20	20	20	20	20	20	20	20	20	20	20	20	20	20	20	20	20	20	20	20	20	20	20	20	20	20	20	20	20	20	20	20	20	20	20	20	20	20	20	20	20	20	15.2712
225	20	20	20	20	20	20	20	20	20	20	20	20	20	20	20	20	20	20	20	20	20	20	20	20	20	20	20	20	20	20	20	20	20	20	20	20	20	20	20	20	20	20	20	20	20	20	20	20	18.1594
226	20	20	20	20	20	20	20	20	20	20	20	20	20	20	20	20	20	20	20	20	20	20	20	20	20	20	20	20	20	20	20	20	20	20	20	20	20	20	20	20	20	20	20	20	20	20	20	20	20
227	20	20	20	20	20	20	20	20	20	20	20	20	20	20	20	20	20	20	20	20	20	20	20	20	20	20	20	20	20	20	20	20	20	20	20	20	20	20	20	20	20	20	20	20	20	20	20	20	17.2075
228	20	20	20	20	20	20	20	20	20	20	20	20	20	20	20	20	20	20	20	20	20	20	20	20	20	20	20	20	20	20	20	20	20	20	20	20	20	20	20	20	20	20	20	20	20	20	20	20	14.8151
229	20	20	20	20	20	20	20	20	20	20	20	20	20	20	20	20	20	20	20	20	20	20	20	20	20	20	20	20	20	20	20	20	20	20	20	20	20	20	20	20	20	20	20	20	20	20	20	20	20
230	20	20	20	20	20	20	20	20	20	20	20	20	20	20	20	20	20	20	20	20	20	20	20	20	20	20	20	20	20	20	20	20	20	20	20	20	20	20	20	20	20	20	20	20	20	20	20	20	20
231	20	20	20	20	20	20	20	20	20	20	20	20	20	20	20	20	20	20	20	20	20	20	20	20	20	20	20	20	20	20	20	20	20	20	20	20	20	20	20	20	20	20	20	20	20	20	20	20	16.2873
232	20	20	20	20	20	20	20	20	20	20	20	20	20	20	20	20	20	20	20	20	20	20	20	20	20	20	20	20	20	20	20	20	20	20	20	20	20	20	20	20	20	20	20	20	20	20	20	20	18.3557
233	20	20	20	20	20	20	20	20	20	20	20	20	20	20	20	20	20	20	20	20	20	20	20	20	20	20	20	20	20	20	20	20	20	20	20	20	20	20	20	20	20	20	20	20	20	20	20	20	20
234	20	20	20	20	20	20	20	20	20	20	20	20	20	20	20	20	20	20	20	20	20	20	20	20	20	20	20	20	20	20	20	20	20	20	20	20	20	20	20	20	20	20	20	20	20	20	20	20	20
235	20	20	20	20	20	20	20	20	20	20	20	20	20	20	20	20	20	20	20	20	20	20	20	20	20	20	20	20	20	20	20	20	20	20	20	20	20	20	20	20	20	20	20	20	20	20	20	20	18.4524
236	20	20	20	20	20	20	20	20	20	20	20	20	20	20	20	20	20	20	20	20	20	20	20	20	20	20	20	20	20	20	20	20	20	20	20	20	20	20	20	20	20	20	20	20	20	20	20	20	20
237	20	20	20	20	20	20	20	20	20	20	20	20	20	20	20	20	20	20	20	20	20	20	20	20	20	20	20	20	20	20	20	20	20	20	20	20	20	20	20	20	20	20	20	20	20	20	20	20	20
238	20	20	20	20	20	20	20	20	20	20	20	20	20	20	20	20	20	20	20	20	20	20	20	20	20	20	20	20	20	20	20	20	20	20	20	20	20	20	20	20	20	20	20	20	20	20	20	20	19.9184
239	20	20	20	20	20	20	20	20	20	20	20	20	20	20	20	20	20	20	20	20	20	20	20	20	20	20	20	20	20	20	20	20	20	20	20	20	20	20	20	20	20	20	20	20	20	20	20	20	20
240	20	20	20	20	20	20	20	20	20	20	20	20	20	20	20	20	20	20	20	20	20	20	20	20	20	20	20	20	20	20	20	20	20	20	20	20	20	20	20	20	20	20	20	20	20	20	20	20	18.2513
241	20	20	20	20	20	20	20	20	20	20	20	20	20	20	20	20	20	20	20	20	20	20	20	20	20	20	20	20	20	20	20	20	20	20	20	20	20	20	20	20	20	20	20	20	20	20	20	19.2388	16.9543
242	20	20	20	20	20	20	20	20	20	20	20	20	20	20	20	20	20	20	20	20	20	20	20	20	20	20	20	20	20	20	20	20	20	20	20	20	20	20	20	20	20	20	20	20	20	19.808	19.8825	17.1196	13.4879
243	20	20	20	20	20	20	20	20	20	20	20	20	20	20	20	20	20	20	20	20	20	20	20	20	20	20	20	20	20	20	20	20	20	20	20	20	20	20	20	20	20	20	20	20	20	17.8686	17.6116	13.7302	11.0735
244	20	20	20	20	20	20	20	20	20	20	20	20	20	20	20	20	20	20	20	20	20	20	20	20	20	20	20	20	20	20	20	20	20	20	20	20	20	20	20	20	20	20	20	20	20	18.8467	17.41	14.2993	9.95229
245	20	20	20	20	20	20	20	20	20	20	20	20	20	20	20	20	20	20	20	20	20	20	20	20	20	20	20	20	20	20	20	20	20	20	20	20	20	20	20	20	20	20	20	20	20	20	18.0918	16.0672	10.8326
246	20	20	20	20	20	20	20	20	20	20	20	20	20	20	20	20	20	20	20	20	20	20	20	20	20	20	20	20	20	20	20	20	20	20	20	20	20	20	20	20	20	20	20	18.5804	18.0647	14.841	12.5989	11.6891	6.58455
247	20	20	20	20	20	20	20	20	20	20	20	20	20	20	20	20	20	20	20	20	20	20	20	20	20	20	20	20	20	20	20	20	20	20	20	20	20	20	20	20	20	20	20	20	20	19.2862	15.565	14.9499	9.57045
248	20	20	20	20	20	20	20	20	20	20	20	20	20	20	20	20	20	20	20	20	20	20	20	20	20	20	20	20	20	20	20	20	20	20	20	20	20	20	20	20	20	20	20	17.3722	17.5396	16.009	12.6293	13.9692	9.58122
249	20	20	20	20	20	20	20	20	20	20	20	20	20	20	20	20	20	20	20	20	20	20	20	20	20	20	20	20	20	20	20	20	20	20	20	20	20	20	20	20	20	20	20	19.2517	19.1616	19.1945	14.7611	16.824	13.0528
250	20	20	20	20	20	20	20	20	20	20	20	20	20	20	20	20	20	20	20	20	20	20	20	20	20	20	20	20	20	20	20	20	20	20	20	20	20	20	20	20	20	20	20	20	20	20	18.0842	20	16.0692
251	20	20	20	20	20	20	20	20	20	20	20	20	20	20	20	20	20	20	20	20	20	20	20	20	20	20	20	20	20	20	20	20	20	20	20	20	20	20	20	20	20	20	20	20	20	20	18.7873	20	18.5456
252	20	20	20	20	20	20	20	20	20	20	20	20	20	20	20	20	20	20	20	20	20	20	20	20	20	20	20	20	20	20	20	20	20	20	20	20	20	20	20	20	20	20	19.7475	15.4742	17.7452	18.5702	15.9057	20	17.9043
253	20	20	20	20	20	20	20	20	20	20	20	20	20	20	20	20	20	20	20	20	20	20	20	20	20	20	20	20	20	20	20	20	20	20	20	20	20	20	20	20	20	20	20	19.1417	20	20	18.8486	20	20
254	20	20	20	20	20	20	20	20	20	20	20	20	20	20	20	20	20	20	20	20	20	20	20	20	20	20	20	20	20	20	20	20	20	20	20	20	20	20	20	20	20	20	20	20	20	20	17.3386	20	17.3325
255	20	20	20	20	20	20	20	20	20	20	20	20	20	20	20	20	20	20	20	20	20	20	20	20	20	20	20	20	20	20	20	20	20	20	20	20	20	20	20	20	20	19.6215	19.7618	14.9415	15.36	16.3962	12.259	15.8261	13.5983
256	20	20	20	20	20	20	20	20	20	20	20	20	20	20	20	20	20	20	20	20	20	20	20	20	20	20	20	20	20	20	20	20	20	20	20	20	20	20	20	20	20	20	20	15.7198	16.3853	18.9403	14.9572	19.261	18.0808
257	20	20	20	20	20	20	20	20	20	20	20	20	20	20	20	20	20	20	20	20	20	20	20	20	20	20	20	20	20	20	20	20	20	20	20	20	20	20	20	20	20	20	20	19.7013	19.1726	20	17.1178	20	19.2712
258	20	20	20	20	20	20	20	20	20	20	20	20	20	20	20	20	20	20	20	20	20	20	20	20	20	20	20	20	20	20	20	20	20	20	20	20	20	20	20	20	20	20	20	18.2932	16.8987	18.8338	13.3435	15.9737	14.0092
259	20	20	20	20	20	20	20	20	20	20	20	20	20	20	20	20	20	20	20	20	20	20	20	20	20	20	20	20	20	20	20	20	20	20	20	20	20	20	20	20	20	18.7759	19.4736	14.924	13.1749	16.1511	10.805	14.3766	13.9769
260	20	20	20	20	20	20	20	20	20	20	20	20	20	20	20	20	20	20	20	20	20	20	20	20	20	20	20	20	20	20	20	20	20	20	20	20	20	20	20	20	19.1858	15.0516	16.5955	12.2219	9.21918	12.4722	6.9943	10.7387	11.8099
261	20	20	20	20	20	20	20	20	20	20	20	20	20	20	20	20	20	20	20	20	20	20	20	20	20	20	20	20	20	20	20	20	20	20	20	20	20	20	20	20	20	17.6652	20	16.4505	12.0428	14.5335	8.69766	9.53648	10.9735
262	20	20	20	20	20	20	20	20	20	20	20	20	20	20	20	20	20	20	20	20	20	20	20	20	20	20	20	20	20	20	20	20	20	20	20	20	20	20	20	20	17.8888	15.5001	18.4627	15.3812	10.0459	13.7428	9.26211	10.4226	13.9527
263	20	20	20	20	20	20	20	20	20	20	20	20	20	20	20	20	20	20	20	20	20	20	20	20	20	20	20	20	20	20	20	20	20	20	20	20	20	20	20	20	17.9347	14.5018	18.4608	14.9687	9.89769	11.1647	6.49506	5.43116	9.15764
264	20	20	20	20	20	20	20	20	20	20	20	20	20	20	20	20	20	20	20	20	20	20	20	20	20	20	20	20	20	20	20	20	20	20	20	20	20	20	20	20	19.9689	15.4681	18.9172	14.6677	10.8804	11.1454	5.49855	5.07936	5.81422
265	20	20	20	20	20	20	20	20	20	20	20	20	20	20	20	20	20	20	20	20	20	20	20	20	20	20	20	20	20	20	20	20	20	20	20	20	20	20	20	20	20	16.0573	18.1201	13.2808	11.4214	11.8948	6.4902	9.00634	7.45249
266	20	20	20	20	20	20	20	20	20	20	20	20	20	20	20	20	20	20	20	20	20	20	20	20	20	20	20	20	20	20	20	20	20	20	20	20	20	20	20	20	20	20	20	17.5794	14.9234	16.7892	10.8113	12.5643	11.2619
267	20	20	20	20	20	20	20	20	20	20	20	20	20	20	20	20	20	20	20	20	20	20	20	20	20	20	20	20	20	20	20	20	20	20	20	20	20	20	20	20	20	20	20	16.5804	15.5886	16.3175	11.2182	13.5741	10.808
268	20	20	20	20	20	20	20	20	20	20	20	20	20	20	20	20	20	20	20	20	20	20	20	20	20	20	20	20	20	20	20	20	20	20	20	20	20	20	20	20	20	18.4414	20	15.969	14.6871	13.6171	9.14867	9.93981	5.91062
269	20	20	20	20	20	20	20	20	20	20	20	20	20	20	20	20	20	20	20	20	20	20	20	20	20	20	20	20	20	20	20	20	20	20	20	20	20	20	20	20	20	20	20	20	18.6758	17.3971	12.7546	11.2714	6.57759
270	20	20	20	20	20	20	20	20	20	20	20	20	20	20	20	20	20	20	20	20	20	20	20	20	20	20	20	20	20	20	20	20	20	20	20	20	20	20	20	20	20	20	20	19.7391	17.6566	14.7872	11.7965	8.9417	3.89891
271	20	20	20	20	20	20	20	20	20	20	20	20	20	20	20	20	20	20	20	20	20	20	20	20	20	20	20	20	20	20	20	20	20	20	20	20	20	20	20	20	20	20	20	20	20	20	17.6119	14.8828	9.83321
272	20	20	20	20	20	20	20	20	20	20	20	20	20	20	20	20	20	20	20	20	20	20	20	20	20	20	20	20	20	20	20	20	20	20	20	20	20	20	20	20	20	20	20	20	20	19.8205	17.4212	13.2663	9.78563
273	20	20	20	20	20	20	20	20	20	20	20	20	20	20	20	20	20	20	20	20	20	20	20	20	20	20	20	20	20	20	20	20	20	20	20	20	20	20	20	20	20	20	20	20	20	20	20	18.2528	14.3289
274	20	20	20	20	20	20	20	20	20	20	20	20	20	20	20	20	20	20	20	20	20	20	20	20	20	20	20	20	20	20	20	20	20	20	20	20	20	20	20	20	20	20	20	20	20	20	20	20	17.7546
275	20	20	20	20	20	20	20	20	20	20	20	20	20	20	20	20	20	20	20	20	20	20	20	20	20	20	20	20	20	20	20	20	20	20	20	20	20	20	20	20	20	20	20	20	20	20	20	20	19.2628
A1	20	20	20	20	20	20	20	20	20	20	20	20	20	20	20	20	20	20	20	20	20	20	20	20	20	20	20	20	20	20	20	20	20	20	20	20	20	20	20	18.8204	19.3345	13.6728	16.7601	12.6171	11.8772	8.41699	6.93024	7.20522	5.06032
A2	20	20	20	20	20	20	20	20	20	20	20	20	20	20	20	20	20	20	20	20	20	20	20	20	20	20	20	20	20	20	20	20	20	20	20	20	20	20	20	20	20	15.7625	18.4315	14.3091	14.3136	10.6659	9.53095	9.71148	6.35476
A3	20	20	20	20	20	20	20	20	20	20	20	20	20	20	20	20	20	20	20	20	20	20	20	20	20	20	20	20	20	20	20	20	20	20	20	20	20	20	20	18.0355	18.2372	12.6776	16.0093	11.8886	10.6287	7.37334	5.56499	5.91665	4.84356
A4	20	20	20	20	20	20	20	20	20	20	20	20	20	20	20	20	20	20	20	20	20	20	20	20	20	20	20	20	20	20	20	20	20	20	20	20	20	20	20	19.758	20	15.1824	18.2096	14.2642	13.9817	9.9782	9.21963	8.87575	5.90837
A5	20	20	20	20	20	20	20	20	20	20	20	20	20	20	20	20	20	20	20	20	20	20	20	20	20	20	20	20	20	20	20	20	20	20	20	20	20	20	20	20	20	17.3591	19.9889	16.0907	16.4188	12.3452	11.7777	11.4952	7.8193
A6	20	20	20	20	20	20	20	20	20	20	20	20	20	20	20	20	20	20	20	20	20	20	20	20	20	20	20	20	20	20	20	20	20	20	20	20	20	20	20	19.9975	20	15.8144	18.9604	15.2053	14.985	10.6398	10.3286	9.52256	6.51578
A7	20	20	20	20	20	20	20	20	20	20	20	20	20	20	20	20	20	20	20	20	20	20	20	20	20	20	20	20	20	20	20	20	20	20	20	20	20	20	20	20	20	15.3574	17.859	13.5475	13.4976	10.3211	8.65492	9.38425	6.15905
A8	20	20	20	20	20	20	20	20	20	20	20	20	20	20	20	20	20	20	20	20	20	20	20	20	20	20	20	20	20	20	20	20	20	20	20	20	20	20	20	20	20	18.5278	20	17.1349	17.6977	13.6	13.1037	12.8194	8.92589
A9	20	20	20	20	20	20	20	20	20	20	20	20	20	20	20	20	20	20	20	20	20	20	20	20	20	20	20	20	20	20	20	20	20	20	20	20	20	20	20	20	20	16.8705	19.818	16.0713	16.1407	11.7855	11.5179	10.7882	7.41523
A10	20	20	20	20	20	20	20	20	20	20	20	20	20	20	20	20	20	20	20	20	20	20	20	20	20	20	20	20	20	20	20	20	20	20	20	20	20	20	20	20	20	16.8176	19.3043	15.2237	15.5297	11.8101	10.8307	10.9821	7.31439
A11	20	20	20	20	20	20	20	20	20	20	20	20	20	20	20	20	20	20	20	20	20	20	20	20	20	20	20	20	20	20	20	20	20	20	20	20	20	20	20	19.635	20	14.2979	16.9788	12.6395	12.2418	9.20568	7.31203	8.20679	5.57085
A12	20	20	20	20	20	20	20	20	20	20	20	20	20	20	20	20	20	20	20	20	20	20	20	20	20	20	20	20	20	20	20	20	20	20	20	20	20	20	20	19.709	19.7626	14.0177	16.4711	11.9437	11.4877	9.09407	6.55235	8.20496	5.90594
A13	20	20	20	20	20	20	20	20	20	20	20	20	20	20	20	20	20	20	20	20	20	20	20	20	20	20	20	20	20	20	20	20	20	20	20	20	20	20	20	20	20	14.9965	17.0836	12.4243	12.2366	10.2588	7.40608	9.34322	6.61275
A14	20	20	20	20	20	20	20	20	20	20	20	20	20	20	20	20	20	20	20	20	20	20	20	20	20	20	20	20	20	20	20	20	20	20	20	20	20	20	20	18.9053	19.7743	14.1615	17.41	13.4697	12.8179	8.86926	8.00285	7.60887	5.2555
A15	20	20	20	20	20	20	20	20	20	20	20	20	20	20	20	20	20	20	20	20	20	20	20	20	20	20	20	20	20	20	20	20	20	20	20	20	20	20	20	19.3762	20	15.4467	18.9135	15.3567	14.869	10.252	10.3151	8.99081	6.4984
A16	20	20	20	20	20	20	20	20	20	20	20	20	20	20	20	20	20	20	20	20	20	20	20	20	20	20	20	20	20	20	20	20	20	20	20	20	20	20	20	17.3274	17.4437	11.8098	14.9768	10.8106	9.76283	6.60088	5.00872	6.26946	5.81373
A17	20	20	20	20	20	20	20	20	20	20	20	20	20	20	20	20	20	20	20	20	20	20	20	20	20	20	20	20	20	20	20	20	20	20	20	20	20	20	20	18.7569	18.6748	13.1979	16.5349	12.2963	10.6682	7.94068	5.2027	5.43297	4.08184
A18	20	20	20	20	20	20	20	20	20	20	20	20	20	20	20	20	20	20	20	20	20	20	20	20	20	20	20	20	20	20	20	20	20	20	20	20	20	20	20	17.5451	17.8837	12.4312	16.0747	12.1694	10.6977	7.04403	5.78563	5.38777	4.85083
A19	20	20	20	20	20	20	20	20	20	20	20	20	20	20	20	20	20	20	20	20	20	20	20	20	20	20	20	20	20	20	20	20	20	20	20	20	20	20	20	20	20	19.0122	20	17.8493	18.3973	14.0927	13.8319	13.267	9.40504
A20	20	20	20	20	20	20	20	20	20	20	20	20	20	20	20	20	20	20	20	20	20	20	20	20	20	20	20	20	20	20	20	20	20	20	20	20	20	20	20	20	20	18.9676	20	17.2596	17.9968	14.107	13.4203	13.4197	9.38876
A21	20	20	20	20	20	20	20	20	20	20	20	20	20	20	20	20	20	20	20	20	20	20	20	20	20	20	20	20	20	20	20	20	20	20	20	20	20	20	20	20	20	15.1287	16.9814	12.3718	12.6771	10.5031	8.17371	10.2343	7.48512
A22	20	20	20	20	20	20	20	20	20	20	20	20	20	20	20	20	20	20	20	20	20	20	20	20	20	20	20	20	20	20	20	20	20	20	20	20	20	20	20	20	20	15.9517	18.1485	13.4818	13.0778	11.1086	7.97626	9.43647	6.10099
A23	20	20	20	20	20	20	20	20	20	20	20	20	20	20	20	20	20	20	20	20	20	20	20	20	20	20	20	20	20	20	20	20	20	20	20	20	20	20	20	20	20	14.7755	16.6951	11.9323	11.672	10.2206	6.95637	9.41142	7.06011
A24	20	20	20	20	20	20	20	20	20	20	20	20	20	20	20	20	20	20	20	20	20	20	20	20	20	20	20	20	20	20	20	20	20	20	20	20	20	20	20	18.7241	20	14.6816	18.3152	14.7741	14.0266	9.42961	9.47843	8.04339	6.0194
A25	20	20	20	20	20	20	20	20	20	20	20	20	20	20	20	20	20	20	20	20	20	20	20	20	20	20	20	20	20	20	20	20	20	20	20	20	20	20	20	19.6266	20	16.0123	19.5475	16.1352	15.6928	10.8905	11.2342	9.64182	7.17684
[truncated: 251 more columns]
