# Supplementary material for: Sequence-based virtual screening using transformers
Source: Nat Commun. 2025 Jul 28;16:6925. doi: 10.1038/s41467-025-61833-8 (PMC12304311; doi:10.1038/s41467-025-61833-8)
Supplement: Supplementary file 8 — Source data [file 41467_2025_61833_MOESM8_ESM.zip › raw_data/Figure_S4c.xlsx]

## Sheet: Figure_S4c
	1	2	3	4	5	6	7	8	9	10	11	12	13	14	15	16	17	18	19	20	21	22	23	24	25	26	27	28	29	30	31	32	33	34	35	36	37	38	39	40	41	42	43	44	45	46	47	48	49
1	0.0969388	1.38622	1.1311	3.19926	5.66963	3.17409	4.41164	1.5076	0.634233	0.608479	0.248061	5.71069	5.08907	2.4653	5.67818	8.20444	4.60052	7.1743	11.06	6.84955	8.07278	4.5582	2.67153	4.19222	2.21248	1.39694	0.0353565	3.60234	3.07394	2.11297	1.80535	2.38094	1.87702	2.18906	1.22983	1.76507	1.08564	1.91394	1.71521	1.27525	2.10408	1.0458	1.90396	1.66088	0.967194	0.896822	0.215254	0.113852	0.0509796
2	1.38622	0.0969388	0.363837	1.33617	4.6449	4.22494	5.68835	2.60516	1.05102	2.07089	0.653867	3.05193	2.77317	0.439091	3.33936	4.80322	0.901539	2.12075	6.1966	3.81576	5.34919	2.26858	2.55149	1.33698	2.86818	0.802618	1.58525	2.1184	2.7579	1.3789	1.33697	0.837744	1.35996	1.20044	1.35067	0.806206	0.362427	1.22683	0.692425	0.740656	1.24128	0.435944	0.709513	0.350321	0.147635	0.0224075	0.0491161	0.0792561	0.0960522
3	1.1311	0.363837	0.0969388	0.732765	0.550364	1.93865	3.2413	0.779239	1.25595	0.91687	3.45937	7.35298	5.25656	5.1553	7.84871	8.51167	5.41783	5.57221	7.61828	5.90361	6.23096	3.22204	1.94293	2.58177	3.96417	0.0241623	0.764112	4.67242	5.19241	3.58166	2.68209	2.11443	1.94324	1.60391	3.45823	2.95929	2.23734	3.64815	3.8951	2.88329	3.40304	2.34462	2.09125	0.779417	1.16721	0.5574	0.0634956	0.00715256	0.0782166
4	3.19926	1.33617	0.732765	0.0969388	0.202848	0.581882	4.31043	3.35472	0.458654	0.155704	0.00305462	3.3337	4.68121	2.43717	4.01444	6.37659	5.82159	6.39165	7.38474	6.84359	9.22086	6.60136	5.31259	4.82952	0.37494	1.7674	2.57302	0.0367451	1.97883	1.91723	0.543371	0.45134	0.465099	0.411402	0.98782	1.2156	0.348482	0.771315	2.08773	1.52649	2.23181	0.984535	0.760216	0.563835	0.492645	0.250244	0.0686207	0.0233383	0.089817
5	5.66963	4.6449	0.550364	0.202848	0.0969388	0.0685196	10.8706	7.41313	3.55802	6.1326	5.36814	0.150339	0.272949	2.88761	0.1863	3.58738	2.66639	4.24946	6.75511	4.81442	9.2649	7.91389	7.03167	2.6709	2.95121	2.10416	0.194376	4.18542	6.85747	5.18636	3.6777	2.01015	1.27142	2.03452	1.92674	2.86844	1.36781	3.44866	3.43066	2.3038	3.17162	1.81224	2.89629	0.637817	0.508303	0.259588	0.0965862	0.201843	0.0758343
6	3.17409	4.22494	1.93865	0.581882	0.0685196	0.0969388	9.29252	2.71268	4.04694	8.34335	4.61631	0.321286	3.17503	5.44162	1.12397	0.426341	2.10751	0.446066	1.69071	0.634197	3.70359	1.78413	2.25209	1.87172	6.03164	6.94648	5.8724	6.99997	11.9566	9.08767	6.48259	4.30962	2.21577	1.34415	0.883799	0.179871	0.354866	1.42933	1.12062	1.03903	0.97765	0.856272	1.66091	0.463442	0.576588	0.0314064	0.0793266	0.0463867	0.0965595
7	4.41164	5.68835	3.2413	4.31043	10.8706	9.29252	0.0969388	0.217666	0.120132	0.177204	0.33839	0.475167	0.234631	0.35225	0.228366	1.00732	0.203222	0.0521946	1.55342	0.0663738	0.981897	0.0212708	0.508377	0.0482702	0.0534687	0.597106	1.21478	0.627832	0.783835	1.23658	0.827609	3.06383	1.38121	1.18448	0.793221	0.380981	0.873028	0.98838	0.788443	1.47304	3.01527	0.957272	2.11173	0.602673	0.540337	0.176508	0.0756798	0.0238037	0.0852757
8	1.5076	2.60516	0.779239	3.35472	7.41313	2.71268	0.217666	0.0969388	0.0891881	0.218054	0.171843	0.185107	0.187007	0.535307	0.149457	0.848262	0.103882	0.282919	1.44091	0.180386	1.41043	0.668083	0.908823	0.147728	0.673648	0.707922	0.949401	1.12993	2.11227	2.7495	0.997414	2.51255	0.663826	0.730314	0.592857	0.415365	0.391401	0.994371	0.56282	1.80646	1.29506	0.94755	3.06197	0.364059	0.533773	0.00476646	0.0715656	0.0462532	0.093689
9	0.634233	1.05102	1.25595	0.458654	3.55802	4.04694	0.120132	0.0891881	0.0969388	0.113709	0.0406528	0.233275	0.417149	0.0410442	0.331863	0.647385	0.509989	0.0636721	1.03802	0.680684	1.49529	0.707359	0.755108	0.335332	0.803024	0.232266	0.514643	0.522444	1.04355	1.41362	0.798365	0.70722	0.533264	0.754526	0.369875	0.171898	0.00806999	0.154034	0.623928	0.161493	1.03058	0.343473	0.835873	0.306181	0.244566	0.0425968	0.0579166	0.0432873	0.0958424
10	0.608479	2.07089	0.91687	0.155704	6.1326	8.34335	0.177204	0.218054	0.113709	0.0969388	0.140049	0.200136	0.150775	0.148844	0.280484	0.594871	0.263783	0.0945396	1.20235	0.198746	0.456438	0.613916	0.405946	0.37258	0.530019	1.0262	1.38488	0.719025	0.573204	0.311039	0.913333	0.393752	1.02931	2.21627	0.986458	0.329958	0.292536	0.820461	0.385206	0.472496	1.39029	0.355289	1.25904	0.340504	0.292885	0.0169525	0.0776672	0.0785885	0.0982685
11	0.248061	0.653867	3.45937	0.00305462	5.36814	4.61631	0.33839	0.171843	0.0406528	0.140049	0.0969388	0.031951	0.187731	0.536432	0.0730071	0.476276	0.232181	0.0736237	1.18946	0.281793	0.723671	0.255451	0.0576553	0.301144	0.851388	1.00739	1.36434	1.10943	1.63364	1.92396	0.436377	0.803207	1.92532	1.25312	0.640417	0.349606	0.687069	2.39888	0.289371	0.961597	1.44133	0.622299	1.65057	0.210428	0.0691319	0.064949	0.0895405	0.0816689	0.0987492
12	5.71069	3.05193	7.35298	3.3337	0.150339	0.321286	0.475167	0.185107	0.233275	0.200136	0.031951	0.0969388	0.170245	0.45423	0.443058	0.359931	0.188254	0.0250692	1.06683	0.135408	1.02299	0.110242	0.0419703	0.408065	1.26008	0.68598	1.16872	1.25998	1.10689	0.790617	1.90265	0.13595	0.216211	0.601677	0.642826	0.319149	0.0843868	0.706661	0.747112	0.158224	1.1693	0.195688	1.44634	0.336773	0.0472679	0.063879	0.0897541	0.091362	0.098526
13	5.08907	2.77317	5.25656	4.68121	0.272949	3.17503	0.234631	0.187007	0.417149	0.150775	0.187731	0.170245	0.0969388	0.0473404	0.33149	0.956105	0.213094	0.394226	1.20984	0.459264	0.0402317	0.590208	0.42599	0.515872	0.495009	0.190079	0.705062	0.217274	0.110517	0.213337	3.44945	2.25159	1.17275	0.636225	0.142706	0.175999	0.0715199	0.520592	0.306423	0.105688	1.81527	0.621517	1.62203	0.179789	0.103233	0.0932903	0.0839272	0.0934048	0.0988426
14	2.4653	0.439091	5.1553	2.43717	2.88761	5.44162	0.35225	0.535307	0.0410442	0.148844	0.536432	0.45423	0.0473404	0.0969388	0.238137	0.53072	0.621745	0.305762	0.873158	0.513794	0.0259447	0.856932	0.567671	0.446233	0.677013	0.449696	1.05401	0.664919	0.211926	1.09983	3.07115	2.71834	0.817443	0.0978317	1.82668	0.430773	0.340504	0.579926	0.0825844	0.572271	0.666502	0.339386	1.70962	0.158342	0.0882778	0.084259	0.0814724	0.0911846	0.0988846
15	5.67818	3.33936	7.84871	4.01444	0.1863	1.12397	0.228366	0.149457	0.331863	0.280484	0.0730071	0.443058	0.33149	0.238137	0.0969388	0.102948	0.349495	0.606582	0.497848	0.232762	0.695261	0.0970345	0.342087	0.0597391	0.456285	0.168783	0.540209	0.409176	0.339039	0.67499	2.20762	1.23589	0.53314	0.913305	0.185858	0.019062	0.0893097	0.613651	0.02384	0.442146	0.774164	0.0244656	1.00296	0.0062027	0.0263958	0.0857296	0.095583	0.0934315	0.0989361
16	8.20444	4.80322	8.51167	6.37659	3.58738	0.426341	1.00732	0.848262	0.647385	0.594871	0.476276	0.359931	0.956105	0.53072	0.102948	0.0969388	0.0757189	0.506085	0.725262	1.01549	0.41043	0.630524	0.685578	0.926624	1.54305	0.826015	0.972638	1.01851	1.00663	1.03998	2.23366	0.984369	0.26906	0.604603	0.203142	0.164505	0.0880165	0.847393	0.0373459	0.37324	0.371235	0.0197945	0.279253	0.0771847	0.0455227	0.094347	0.0969715	0.0977287	0.0988026
17	4.60052	0.901539	5.41783	5.82159	2.66639	2.10751	0.203222	0.103882	0.509989	0.263783	0.232181	0.188254	0.213094	0.621745	0.349495	0.0757189	0.0969388	0.0760512	0.214017	0.850212	0.61589	1.36835	0.769894	0.343034	0.349024	0.374378	0.17384	0.0904312	1.00505	1.31004	4.78657	4.90477	2.85258	2.9088	1.2192	0.0511494	0.178909	0.283005	0.0816021	0.243549	0.0792618	0.13809	0.397202	0.00461197	0.0513096	0.0816708	0.0931339	0.096283	0.098917
18	7.1743	2.12075	5.57221	6.39165	4.24946	0.446066	0.0521946	0.282919	0.0636721	0.0945396	0.0736237	0.0250692	0.394226	0.305762	0.606582	0.506085	0.0760512	0.0969388	0.291017	1.13951	1.51526	1.60434	1.35033	0.820766	1.17967	0.109058	0.314281	0.127245	0.19931	0.121666	3.1423	3.50572	0.0056057	0.915415	0.27841	0.0516434	0.139599	0.460964	0.0134277	0.431749	0.14917	0.241096	0.223747	0.106222	0.0190506	0.0932579	0.0885582	0.0951443	0.0989189
19	11.06	6.1966	7.61828	7.38474	6.75511	1.69071	1.55342	1.44091	1.03802	1.20235	1.18946	1.06683	1.20984	0.873158	0.497848	0.725262	0.214017	0.291017	0.0969388	0.437366	0.584696	0.476921	0.307467	0.880843	1.68779	0.514048	0.394561	0.718828	1.03488	1.01235	2.38122	1.61237	0.187445	0.355766	0.518557	0.0814495	0.0412292	0.585094	0.0602818	0.00198555	0.0462666	0.0724277	0.0385456	0.0141125	0.0918674	0.0983849	0.0976238	0.0986061	0.0989475
20	6.84955	3.81576	5.90361	6.84359	4.81442	0.634197	0.0663738	0.180386	0.680684	0.198746	0.281793	0.135408	0.459264	0.513794	0.232762	1.01549	0.850212	1.13951	0.437366	0.0969388	0.168761	0.111268	0.179212	0.455406	0.156166	0.803882	0.509485	0.624513	0.674545	1.65201	4.19759	2.83572	1.60278	2.37559	0.288624	0.12508	0.370155	0.369125	0.151333	0.157755	0.466158	0.145958	0.185755	0.030941	0.0626907	0.0924778	0.0959797	0.0965118	0.0989285
21	8.07278	5.34919	6.23096	9.22086	9.2649	3.70359	0.981897	1.41043	1.49529	0.456438	0.723671	1.02299	0.0402317	0.0259447	0.695261	0.41043	0.61589	1.51526	0.584696	0.168761	0.0969388	0.131343	0.111704	0.330511	0.160639	1.05636	0.286624	0.284859	0.0578308	0.339497	2.73358	0.386494	0.130239	0.399311	0.0162945	0.0166893	0.0587025	0.00199699	0.0122356	0.0101757	0.00247192	0.014698	0.0177116	0.0136452	0.0652351	0.095293	0.0935116	0.0957966	0.098896
22	4.5582	2.26858	3.22204	6.60136	7.91389	1.78413	0.0212708	0.668083	0.707359	0.613916	0.255451	0.110242	0.590208	0.856932	0.0970345	0.630524	1.36835	1.60434	0.476921	0.111268	0.131343	0.0969388	0.258127	0.159085	0.270741	0.653468	0.0716448	0.170186	0.43646	0.811098	1.98416	0.498201	0.255966	0.145	0.183741	0.241268	0.470596	0.0172577	0.215279	0.22571	0.860788	1.27587	0.313652	0.234686	0.103588	0.0624905	0.080307	0.0908546	0.0988674
23	2.67153	2.55149	1.94293	5.31259	7.03167	2.25209	0.508377	0.908823	0.755108	0.405946	0.0576553	0.0419703	0.42599	0.567671	0.342087	0.685578	0.769894	1.35033	0.307467	0.179212	0.111704	0.258127	0.0969388	0.0505629	0.101491	0.46472	0.940251	0.586187	0.841567	1.47378	1.05706	1.35007	0.0873909	0.366236	0.00808334	0.0190659	0.0152798	0.0196571	0.00943184	0.192354	0.244339	0.0564289	0.141811	0.128801	0.00281906	0.0793743	0.0944405	0.0918465	0.0987968
24	4.19222	1.33698	2.58177	4.82952	2.6709	1.87172	0.0482702	0.147728	0.335332	0.37258	0.301144	0.408065	0.515872	0.446233	0.0597391	0.926624	0.343034	0.820766	0.880843	0.455406	0.330511	0.159085	0.0505629	0.0969388	0.210172	0.609547	0.164329	0.189774	0.284241	0.322487	2.11339	0.314062	0.306334	0.470634	0.0344925	0.0359745	0.0325584	0.0702801	0.145218	0.0287571	0.0126915	0.0758648	0.0279293	0.0181961	0.0827866	0.0940456	0.0967121	0.0974693	0.0988789
25	2.21248	2.86818	3.96417	0.37494	2.95121	6.03164	0.0534687	0.673648	0.803024	0.530019	0.851388	1.26008	0.495009	0.677013	0.456285	1.54305	0.349024	1.17967	1.68779	0.156166	0.160639	0.270741	0.101491	0.210172	0.0969388	0.076426	0.170514	0.763702	0.583116	0.97735	0.307794	1.77158	0.792046	1.00386	0.0567951	0.102364	0.0367718	0.0612011	0.082056	0.00946045	0.575092	0.0869408	0.241833	0.242947	0.0387039	0.0855103	0.0935459	0.0846004	0.098774
26	1.39694	0.802618	0.0241623	1.7674	2.10416	6.94648	0.597106	0.707922	0.232266	1.0262	1.00739	0.68598	0.190079	0.449696	0.168783	0.826015	0.374378	0.109058	0.514048	0.803882	1.05636	0.653468	0.46472	0.609547	0.076426	0.0969388	0.00889635	0.215559	0.174167	0.592793	1.79818	0.340251	0.000825882	0.37742	0.348515	0.156778	0.100584	0.0352039	0.0785789	0.0125122	0.191158	0.0649681	0.0958462	0.0190353	0.0561829	0.0895329	0.09095	0.0922871	0.0986996
27	0.0353565	1.58525	0.764112	2.57302	0.194376	5.8724	1.21478	0.949401	0.514643	1.38488	1.36434	1.16872	0.705062	1.05401	0.540209	0.972638	0.17384	0.314281	0.394561	0.509485	0.286624	0.0716448	0.940251	0.164329	0.170514	0.00889635	0.0969388	0.122869	0.101432	0.141981	1.86821	0.559123	0.33187	0.27818	0.155872	0.331625	1.34187	1.06474	0.138165	0.618622	0.31761	0.589586	0.0514545	0.0559139	0.015604	0.0691204	0.0968533	0.0977802	0.0989227
28	3.60234	2.1184	4.67242	0.0367451	4.18542	6.99997	0.627832	1.12993	0.522444	0.719025	1.10943	1.25998	0.217274	0.664919	0.409176	1.01851	0.0904312	0.127245	0.718828	0.624513	0.284859	0.170186	0.586187	0.189774	0.763702	0.215559	0.122869	0.0969388	0.248227	0.827981	0.703581	2.79749	1.05391	1.19476	0.535797	0.225208	0.707691	0.0255852	0.0461559	0.040287	0.0314159	0.0729256	0.0713806	0.0589905	0.0671654	0.0935574	0.0982075	0.0977192	0.0989361
29	3.07394	2.7579	5.19241	1.97883	6.85747	11.9566	0.783835	2.11227	1.04355	0.573204	1.63364	1.10689	0.110517	0.211926	0.339039	1.00663	1.00505	0.19931	1.03488	0.674545	0.0578308	0.43646	0.841567	0.284241	0.583116	0.174167	0.101432	0.248227	0.0969388	0.0462294	0.333369	1.53498	0.287831	0.0171518	0.816046	0.823469	0.909628	0.312761	0.25952	0.428251	0.56625	0.0589027	0.0287991	0.00564575	0.0383968	0.088316	0.0899525	0.090641	0.0987434
30	2.11297	1.3789	3.58166	1.91723	5.18636	9.08767	1.23658	2.7495	1.41362	0.311039	1.92396	0.790617	0.213337	1.09983	0.67499	1.03998	1.31004	0.121666	1.01235	1.65201	0.339497	0.811098	1.47378	0.322487	0.97735	0.592793	0.141981	0.827981	0.0462294	0.0969388	0.0596485	1.17177	1.17054	1.05861	0.163254	0.85124	1.50083	0.288956	0.0452499	0.030323	0.078558	0.0589962	0.0788517	0.059351	0.0914783	0.0973892	0.0978947	0.0978298	0.0989113
31	1.80535	1.33697	2.68209	0.543371	3.6777	6.48259	0.827609	0.997414	0.798365	0.913333	0.436377	1.90265	3.44945	3.07115	2.20762	2.23366	4.78657	3.1423	2.38122	4.19759	2.73358	1.98416	1.05706	2.11339	0.307794	1.79818	1.86821	0.703581	0.333369	0.0596485	0.0969388	0.0483351	0.156793	0.444215	0.178879	0.111448	0.987699	1.71225	0.113626	0.0208473	0.170065	0.046526	0.0417023	0.0470581	0.0816002	0.0956974	0.0941658	0.0962601	0.0989304
32	2.38094	0.837744	2.11443	0.45134	2.01015	4.30962	3.06383	2.51255	0.70722	0.393752	0.803207	0.13595	2.25159	2.71834	1.23589	0.984369	4.90477	3.50572	1.61237	2.83572	0.386494	0.498201	1.35007	0.314062	1.77158	0.340251	0.559123	2.79749	1.53498	1.17177	0.0483351	0.0969388	0.291635	0.626271	0.913165	0.679613	0.784201	1.29569	1.12516	0.503027	0.0100899	0.0532951	0.0811863	0.0615196	0.0912533	0.0874214	0.0984821	0.097538	0.0989456
33	1.87702	1.35996	1.94324	0.465099	1.27142	2.21577	1.38121	0.663826	0.533264	1.02931	1.92532	0.216211	1.17275	0.817443	0.53314	0.26906	2.85258	0.0056057	0.187445	1.60278	0.130239	0.255966	0.0873909	0.306334	0.792046	0.000825882	0.33187	1.05391	0.287831	1.17054	0.156793	0.291635	0.0969388	0.133	0.412643	0.113504	0.372566	0.397087	1.09912	0.603565	0.061861	0.0876446	0.0941448	0.0932045	0.096344	0.0980606	0.0989208	0.0984802	0.0989571
34	2.18906	1.20044	1.60391	0.411402	2.03452	1.34415	1.18448	0.730314	0.754526	2.21627	1.25312	0.601677	0.636225	0.0978317	0.913305	0.604603	2.9088	0.915415	0.355766	2.37559	0.399311	0.145	0.366236	0.470634	1.00386	0.37742	0.27818	1.19476	0.0171518	1.05861	0.444215	0.626271	0.133	0.0969388	0.126349	0.0925622	0.268156	0.486824	0.789667	0.589149	0.559252	0.063673	0.0750656	0.0932426	0.0938148	0.086525	0.0981102	0.0967579	0.0989552
35	1.22983	1.35067	3.45823	0.98782	1.92674	0.883799	0.793221	0.592857	0.369875	0.986458	0.640417	0.642826	0.142706	1.82668	0.185858	0.203142	1.2192	0.27841	0.518557	0.288624	0.0162945	0.183741	0.00808334	0.0344925	0.0567951	0.348515	0.155872	0.535797	0.816046	0.163254	0.178879	0.913165	0.412643	0.126349	0.0969388	0.297666	0.12769	0.34359	1.12242	0.511896	0.641399	0.0462723	0.0955982	0.0972576	0.0965443	0.0977116	0.0988693	0.0983849	0.0989571
36	1.76507	0.806206	2.95929	1.2156	2.86844	0.179871	0.380981	0.415365	0.171898	0.329958	0.349606	0.319149	0.175999	0.430773	0.019062	0.164505	0.0511494	0.0516434	0.0814495	0.12508	0.0166893	0.241268	0.0190659	0.0359745	0.102364	0.156778	0.331625	0.225208	0.823469	0.85124	0.111448	0.679613	0.113504	0.0925622	0.297666	0.0969388	0.138563	0.178588	0.993616	0.294575	0.644365	0.324093	0.0818462	0.0950527	0.0974522	0.0881863	0.0984859	0.0977821	0.0989571
37	1.08564	0.362427	2.23734	0.348482	1.36781	0.354866	0.873028	0.391401	0.00806999	0.292536	0.687069	0.0843868	0.0715199	0.340504	0.0893097	0.0880165	0.178909	0.139599	0.0412292	0.370155	0.0587025	0.470596	0.0152798	0.0325584	0.0367718	0.100584	1.34187	0.707691	0.909628	1.50083	0.987699	0.784201	0.372566	0.268156	0.12769	0.138563	0.0969388	0.171816	0.720986	0.66377	0.817742	0.609026	1.17028	0.395355	0.104277	0.865776	0.0882473	0.0645924	0.0989552
38	1.91394	1.22683	3.64815	0.771315	3.44866	1.42933	0.98838	0.994371	0.154034	0.820461	2.39888	0.706661	0.520592	0.579926	0.613651	0.847393	0.283005	0.460964	0.585094	0.369125	0.00199699	0.0172577	0.0196571	0.0702801	0.0612011	0.0352039	1.06474	0.0255852	0.312761	0.288956	1.71225	1.29569	0.397087	0.486824	0.34359	0.178588	0.171816	0.0969388	0.175309	0.244323	0.299747	0.278536	1.06024	0.603247	0.0810432	0.777231	0.0962925	0.0971661	0.0989571
39	1.71521	0.692425	3.8951	2.08773	3.43066	1.12062	0.788443	0.56282	0.623928	0.385206	0.289371	0.747112	0.306423	0.0825844	0.02384	0.0373459	0.0816021	0.0134277	0.0602818	0.151333	0.0122356	0.215279	0.00943184	0.145218	0.082056	0.0785789	0.138165	0.0461559	0.25952	0.0452499	0.113626	1.12516	1.09912	0.789667	1.12242	0.993616	0.720986	0.175309	0.0969388	0.187348	0.153145	0.11056	0.191916	0.109581	0.436958	0.294269	0.119448	0.138159	0.0988483
40	1.27525	0.740656	2.88329	1.52649	2.3038	1.03903	1.47304	1.80646	0.161493	0.472496	0.961597	0.158224	0.105688	0.572271	0.442146	0.37324	0.243549	0.431749	0.00198555	0.157755	0.0101757	0.22571	0.192354	0.0287571	0.00946045	0.0125122	0.618622	0.040287	0.428251	0.030323	0.0208473	0.503027	0.603565	0.589149	0.511896	0.294575	0.66377	0.244323	0.187348	0.0969388	0.102192	0.157206	0.767543	0.248277	0.212106	0.931293	0.485601	0.504253	0.0943623
41	2.10408	1.24128	3.40304	2.23181	3.17162	0.97765	3.01527	1.29506	1.03058	1.39029	1.44133	1.1693	1.81527	0.666502	0.774164	0.371235	0.0792618	0.14917	0.0462666	0.466158	0.00247192	0.860788	0.244339	0.0126915	0.575092	0.191158	0.31761	0.0314159	0.56625	0.078558	0.170065	0.0100899	0.061861	0.559252	0.641399	0.644365	0.817742	0.299747	0.153145	0.102192	0.0969388	0.0752316	0.202001	0.251543	0.440197	0.998143	0.405202	0.971348	0.0944977
42	1.0458	0.435944	2.34462	0.984535	1.81224	0.856272	0.957272	0.94755	0.343473	0.355289	0.622299	0.195688	0.621517	0.339386	0.0244656	0.0197945	0.13809	0.241096	0.0724277	0.145958	0.014698	1.27587	0.0564289	0.0758648	0.0869408	0.0649681	0.589586	0.0729256	0.0589027	0.0589962	0.046526	0.0532951	0.0876446	0.063673	0.0462723	0.324093	0.609026	0.278536	0.11056	0.157206	0.0752316	0.0969388	0.0842619	0.0794349	0.203303	1.0348	0.937689	0.959464	0.389246
43	1.90396	0.709513	2.09125	0.760216	2.89629	1.66091	2.11173	3.06197	0.835873	1.25904	1.65057	1.44634	1.62203	1.70962	1.00296	0.279253	0.397202	0.223747	0.0385456	0.185755	0.0177116	0.313652	0.141811	0.0279293	0.241833	0.0958462	0.0514545	0.0713806	0.0287991	0.0788517	0.0417023	0.0811863	0.0941448	0.0750656	0.0955982	0.0818462	1.17028	1.06024	0.191916	0.767543	0.202001	0.0842619	0.0969388	0.117022	0.0133066	0.682302	0.336138	0.327497	0.172115
44	1.66088	0.350321	0.779417	0.563835	0.637817	0.463442	0.602673	0.364059	0.306181	0.340504	0.210428	0.336773	0.179789	0.158342	0.0062027	0.0771847	0.00461197	0.106222	0.0141125	0.030941	0.0136452	0.234686	0.128801	0.0181961	0.242947	0.0190353	0.0559139	0.0589905	0.00564575	0.059351	0.0470581	0.0615196	0.0932045	0.0932426	0.0972576	0.0950527	0.395355	0.603247	0.109581	0.248277	0.251543	0.0794349	0.117022	0.0969388	0.11918	0.220275	0.442263	0.280522	0.51355
45	0.967194	0.147635	1.16721	0.492645	0.508303	0.576588	0.540337	0.533773	0.244566	0.292885	0.0691319	0.0472679	0.103233	0.0882778	0.0263958	0.0455227	0.0513096	0.0190506	0.0918674	0.0626907	0.0652351	0.103588	0.00281906	0.0827866	0.0387039	0.0561829	0.015604	0.0671654	0.0383968	0.0914783	0.0816002	0.0912533	0.096344	0.0938148	0.0965443	0.0974522	0.104277	0.0810432	0.436958	0.212106	0.440197	0.203303	0.0133066	0.11918	0.0969388	0.1425	0.138181	0.300125	0.757345
46	0.896822	0.0224075	0.5574	0.250244	0.259588	0.0314064	0.176508	0.00476646	0.0425968	0.0169525	0.064949	0.063879	0.0932903	0.084259	0.0857296	0.094347	0.0816708	0.0932579	0.0983849	0.0924778	0.095293	0.0624905	0.0793743	0.0940456	0.0855103	0.0895329	0.0691204	0.0935574	0.088316	0.0973892	0.0956974	0.0874214	0.0980606	0.086525	0.0977116	0.0881863	0.865776	0.777231	0.294269	0.931293	0.998143	1.0348	0.682302	0.220275	0.1425	0.0969388	0.124508	0.438244	0.838703
47	0.215254	0.0491161	0.0634956	0.0686207	0.0965862	0.0793266	0.0756798	0.0715656	0.0579166	0.0776672	0.0895405	0.0897541	0.0839272	0.0814724	0.095583	0.0969715	0.0931339	0.0885582	0.0976238	0.0959797	0.0935116	0.080307	0.0944405	0.0967121	0.0935459	0.09095	0.0968533	0.0982075	0.0899525	0.0978947	0.0941658	0.0984821	0.0989208	0.0981102	0.0988693	0.0984859	0.0882473	0.0962925	0.119448	0.485601	0.405202	0.937689	0.336138	0.442263	0.138181	0.124508	0.0969388	0.271964	0.666378
48	0.113852	0.0792561	0.00715256	0.0233383	0.201843	0.0463867	0.0238037	0.0462532	0.0432873	0.0785885	0.0816689	0.091362	0.0934048	0.0911846	0.0934315	0.0977287	0.096283	0.0951443	0.0986061	0.0965118	0.0957966	0.0908546	0.0918465	0.0974693	0.0846004	0.0922871	0.0977802	0.0977192	0.090641	0.0978298	0.0962601	0.097538	0.0984802	0.0967579	0.0983849	0.0977821	0.0645924	0.0971661	0.138159	0.504253	0.971348	0.959464	0.327497	0.280522	0.300125	0.438244	0.271964	0.0969388	0.111658
49	0.0509796	0.0960522	0.0782166	0.089817	0.0758343	0.0965595	0.0852757	0.093689	0.0958424	0.0982685	0.0987492	0.098526	0.0988426	0.0988846	0.0989361	0.0988026	0.098917	0.0989189	0.0989475	0.0989285	0.098896	0.0988674	0.0987968	0.0988789	0.098774	0.0986996	0.0989227	0.0989361	0.0987434	0.0989113	0.0989304	0.0989456	0.0989571	0.0989552	0.0989571	0.0989571	0.0989552	0.0989571	0.0988483	0.0943623	0.0944977	0.389246	0.172115	0.51355	0.757345	0.838703	0.666378	0.111658	0.0969388
50	0.0350494	0.0948792	0.0669823	0.0439644	0.0120316	0.0943966	0.0642033	0.080101	0.0927181	0.0972385	0.095726	0.0966072	0.0983505	0.0987301	0.0986214	0.098505	0.0980282	0.0983753	0.0988865	0.0987358	0.0988598	0.0986671	0.0988579	0.0989113	0.098671	0.0986309	0.0989056	0.098959	0.0985107	0.0989437	0.0989418	0.0989552	0.0989571	0.0989532	0.098959	0.0989552	0.0989609	0.0989571	0.0989552	0.0989323	0.0989017	0.0465488	0.0978165	0.083416	0.236994	0.578362	0.252111	0.074718	0.0776887
51	0.0742493	0.0898266	0.0203419	0.0808029	0.0213299	0.0714893	0.0483055	0.0624695	0.0864334	0.0888329	0.0787487	0.0873852	0.097723	0.0981483	0.0981216	0.0984325	0.0986328	0.0985909	0.0988789	0.0988197	0.0983448	0.0987015	0.0986786	0.0985737	0.0973511	0.0965519	0.0988464	0.0989513	0.0970974	0.098772	0.0988712	0.0988197	0.0989456	0.0989342	0.0989532	0.0989609	0.0989532	0.0989552	0.0989552	0.0989513	0.098938	0.0978928	0.0989304	0.0897789	0.234829	0.645119	0.343925	0.254354	0.407132
52	0.0619736	0.0981121	0.0914822	0.0972366	0.0834389	0.0988636	0.0969334	0.0935631	0.0981026	0.0989418	0.098835	0.0989075	0.0989552	0.0989571	0.0989475	0.0989494	0.0989552	0.0989571	0.0989532	0.0989571	0.0989552	0.0989513	0.0989552	0.0989552	0.0989552	0.0989532	0.098959	0.0989571	0.0989151	0.0989552	0.098959	0.0989571	0.0989571	0.0989571	0.098959	0.0989571	0.0989571	0.0989571	0.0989571	0.0989571	0.0989571	0.0989552	0.0989552	0.0988541	0.0898151	0.405277	0.615555	0.273837	0.111177
53	0.0388126	0.0980148	0.0499115	0.0963669	0.0604496	0.0986137	0.0894222	0.0927124	0.0985069	0.0988998	0.0986061	0.0989094	0.0989475	0.0989532	0.0989361	0.0988407	0.0989418	0.0989532	0.0989513	0.0989571	0.0989552	0.0989571	0.0989532	0.098959	0.0989437	0.0989189	0.0989571	0.0989552	0.0987759	0.0989552	0.098959	0.0989571	0.098959	0.0989571	0.0989571	0.0989571	0.098959	0.0989571	0.0989571	0.0989571	0.0989571	0.0989571	0.0989571	0.0989532	0.0988731	0.097578	0.563751	0.321629	0.100698
54	0.0677567	0.0981236	0.0856705	0.0979481	0.0569763	0.0984325	0.0941086	0.0895615	0.09869	0.0989075	0.0972233	0.0989189	0.0989532	0.0989494	0.0989151	0.0986328	0.0989475	0.0989532	0.0989532	0.0989532	0.0989571	0.0989552	0.0989571	0.098959	0.0989532	0.0989285	0.0989571	0.098959	0.0989246	0.0989532	0.0989571	0.098959	0.0989571	0.0989571	0.098959	0.098959	0.0989571	0.0989571	0.0989571	0.0989571	0.0989571	0.0989571	0.0989571	0.0989571	0.0989571	0.0989552	0.0888233	0.338287	0.0373354
55	0.0627327	0.0987549	0.0943871	0.0984783	0.0922794	0.0989017	0.0817471	0.0977135	0.0988674	0.0989456	0.0988712	0.0989323	0.0989532	0.0989609	0.0989552	0.0989227	0.0989571	0.098959	0.0989571	0.0989532	0.098959	0.0989571	0.0989571	0.0989571	0.0989571	0.098959	0.0989571	0.0989571	0.098959	0.0989571	0.0989571	0.0989571	0.0989571	0.0989571	0.0989571	0.0989571	0.0989571	0.0989571	0.0989571	0.0989571	0.0989571	0.0989571	0.0989571	0.0989571	0.0989571	0.0989552	0.0988979	0.0898533	0.0993176
56	0.0434341	0.0977993	0.0858498	0.0979786	0.0632553	0.0980835	0.0906601	0.0875168	0.0984344	0.0988102	0.0978851	0.0985069	0.0989475	0.098938	0.0988922	0.0985565	0.0989342	0.0989571	0.0989056	0.098938	0.0989265	0.0989552	0.098959	0.0989571	0.0989513	0.0989399	0.0989552	0.098959	0.0989437	0.0989552	0.0989571	0.0989571	0.0989571	0.0989571	0.0989571	0.098959	0.0989571	0.0989571	0.0989571	0.0989571	0.0989571	0.0989571	0.0989571	0.0989571	0.0989532	0.0989571	0.0976467	0.0564785	0.311403
57	0.0741062	0.0985603	0.0947094	0.0970497	0.0731239	0.0989075	0.0957031	0.0940342	0.0987034	0.0989494	0.0985985	0.098917	0.0989552	0.0989552	0.0989532	0.0989265	0.0989494	0.0989609	0.0989571	0.0989571	0.0989571	0.0989609	0.0989552	0.0989571	0.0989552	0.0989475	0.0989571	0.098959	0.0989571	0.0989571	0.0989571	0.0989571	0.0989571	0.0989571	0.0989571	0.0989571	0.0989571	0.0989571	0.0989571	0.0989571	0.0989571	0.0989571	0.0989609	0.0989571	0.098938	0.0987015	0.755716	0.207855	0.294176
58	0.0783367	0.0987816	0.0966282	0.0986767	0.0960503	0.0989437	0.0983829	0.0986271	0.0989437	0.0989513	0.0989494	0.0989552	0.0989571	0.0989552	0.0989552	0.0989552	0.0989571	0.0989571	0.0989552	0.0989552	0.0989571	0.0989552	0.0989571	0.0989571	0.0989552	0.0989571	0.0989571	0.0989571	0.0989571	0.0989571	0.0989571	0.0989571	0.0989571	0.0989571	0.0989571	0.0989571	0.0989571	0.0989571	0.0989571	0.0989571	0.0989571	0.0989571	0.0989571	0.0989552	0.0989399	0.098875	0.590994	0.125565	0.112003
59	0.0842667	0.0987015	0.098074	0.0988197	0.0975933	0.0989437	0.096777	0.098156	0.0989456	0.0989494	0.0988712	0.0989456	0.098959	0.0989552	0.0989494	0.0989208	0.0989571	0.0989552	0.0989571	0.0989532	0.0989532	0.0989552	0.0989571	0.0989571	0.0989532	0.0989532	0.0989571	0.0989571	0.0989552	0.0989571	0.0989571	0.0989571	0.0989571	0.0989571	0.0989571	0.0989571	0.0989571	0.0989571	0.0989571	0.0989571	0.0989571	0.0989571	0.0989571	0.0989552	0.0989532	0.0989552	0.0982285	0.0838337	0.398697
60	0.0687637	0.0980759	0.0931568	0.0982342	0.0637283	0.0985985	0.0947952	0.0943165	0.0988522	0.0989304	0.0987301	0.0988903	0.098959	0.0989552	0.0989285	0.098835	0.0989323	0.0989532	0.0989494	0.0989513	0.0989571	0.0989552	0.0989571	0.0989571	0.0989552	0.0989571	0.0989571	0.0989571	0.0989552	0.0989571	0.0989571	0.0989571	0.0989571	0.0989571	0.098959	0.0989571	0.0989571	0.0989571	0.0989571	0.0989571	0.0989571	0.098959	0.0989571	0.0989571	0.0988903	0.0989037	0.757126	0.162634	0.470479
61	0.04459	0.0967102	0.0923672	0.0974178	0.0925064	0.0989265	0.0979767	0.0966511	0.0988693	0.0989437	0.0989304	0.0989399	0.0989571	0.0989571	0.098959	0.0989532	0.0989532	0.0989571	0.0989571	0.0989571	0.0989571	0.0989552	0.0989571	0.0989571	0.0989571	0.0989532	0.0989571	0.0989571	0.098959	0.0989552	0.0989571	0.0989571	0.0989571	0.0989571	0.0989571	0.0989571	0.0989571	0.0989571	0.0989571	0.0989571	0.0989571	0.0989552	0.0989552	0.0986862	0.0746574	0.00557518	0.632995	0.00708485	0.460567
62	0.0890751	0.0988636	0.0981998	0.0989075	0.0986958	0.0989571	0.0986652	0.0989113	0.0989513	0.0989571	0.0989552	0.0989532	0.0989571	0.0989571	0.0989552	0.0989513	0.0989571	0.098959	0.0989571	0.0989571	0.0989552	0.0989571	0.0989552	0.0989571	0.0989571	0.098959	0.0989571	0.0989571	0.0989571	0.0989571	0.0989571	0.0989571	0.0989571	0.0989571	0.0989571	0.0989571	0.0989571	0.0989571	0.0989571	0.0989571	0.0989571	0.0989571	0.0989571	0.0989571	0.0989227	0.0989494	0.382608	0.238741	0.475457
63	0.0832977	0.0974541	0.0949116	0.0985546	0.0962543	0.0989265	0.0958557	0.0973549	0.0989113	0.098917	0.0985279	0.0988827	0.0989571	0.0989494	0.0988903	0.0986919	0.0989323	0.0989552	0.0989285	0.0989418	0.0989475	0.0989494	0.098959	0.0989571	0.098959	0.0989552	0.0989571	0.0989571	0.0989552	0.0989571	0.0989571	0.0989571	0.0989571	0.0989571	0.0989571	0.0989571	0.0989571	0.0989571	0.0989571	0.0989571	0.098959	0.0989571	0.0989571	0.0989571	0.0989151	0.0989609	0.0855331	0.0643959	0.661312
64	0.0773678	0.0973492	0.0931988	0.0967655	0.091095	0.0986366	0.0948505	0.0968342	0.098875	0.0989246	0.0986767	0.0989208	0.0989571	0.0989532	0.0989265	0.0988865	0.0989285	0.0989532	0.0989552	0.0989418	0.0989475	0.0989494	0.0989571	0.098959	0.0989513	0.0989456	0.0989609	0.0989571	0.0989513	0.0989552	0.0989571	0.0989571	0.0989571	0.0989571	0.098959	0.0989571	0.0989571	0.0989571	0.0989571	0.0989571	0.0989571	0.098959	0.0989552	0.0987434	0.073143	0.0979023	0.54133	0.00549126	0.468511
65	0.0692921	0.0982876	0.0960903	0.0986748	0.0982914	0.0989323	0.0987434	0.0988274	0.0989437	0.0989571	0.0989475	0.0989552	0.0989552	0.0989532	0.0989552	0.0989571	0.0989552	0.0989552	0.0989552	0.098959	0.0989571	0.0989532	0.0989532	0.0989571	0.0989552	0.0989571	0.0989571	0.0989571	0.0989571	0.0989571	0.0989571	0.0989571	0.0989571	0.0989571	0.0989571	0.0989571	0.0989571	0.0989571	0.0989571	0.0989571	0.0989571	0.0989552	0.0989552	0.0968571	0.067831	0.0897236	0.290537	0.136572	0.478926
66	0.0851574	0.0975056	0.0967159	0.098793	0.0984135	0.098938	0.0987396	0.0986729	0.0989227	0.0989494	0.0989075	0.0989265	0.0989532	0.0989571	0.0989475	0.0988998	0.0989418	0.0989571	0.0989513	0.0989494	0.0989342	0.0989418	0.0989532	0.0989552	0.0989532	0.0989552	0.0989571	0.098959	0.0989571	0.0989571	0.0989571	0.0989571	0.0989571	0.0989571	0.0989571	0.0989571	0.0989571	0.0989571	0.0989571	0.0989571	0.0989571	0.0989571	0.0989552	0.0989475	0.0988522	0.0989571	0.0920944	0.0902691	0.601643
67	0.08848	0.09235	0.0915661	0.0970974	0.087925	0.0987778	0.0955715	0.0960732	0.0987511	0.0988102	0.0981789	0.098793	0.0989361	0.0988827	0.0986843	0.0981827	0.0988617	0.0989208	0.0984402	0.0988941	0.0988731	0.0989323	0.0989494	0.0989552	0.0989456	0.0989437	0.0989552	0.0989571	0.0989532	0.0989571	0.098959	0.0989571	0.0989571	0.0989571	0.0989571	0.0989571	0.0989571	0.0989571	0.0989571	0.0989571	0.0989609	0.0989552	0.098959	0.0989494	0.0985966	0.0989494	0.0131969	0.0873413	0.239223
68	0.0345631	0.0932274	0.0871811	0.0968132	0.0878525	0.0984306	0.0969486	0.0966415	0.0980892	0.0988503	0.0970688	0.098526	0.0989361	0.0988369	0.098465	0.0986958	0.0987377	0.0988159	0.098774	0.0987034	0.0988159	0.0985775	0.0988922	0.0989437	0.0989342	0.0989189	0.0989552	0.098959	0.0989494	0.0989552	0.0989571	0.098959	0.0989571	0.0989571	0.0989552	0.0989571	0.0989571	0.0989571	0.0989571	0.098959	0.0989552	0.0989532	0.0989552	0.0914745	0.049057	0.0937824	0.415205	0.0532207	0.906233
69	0.0644627	0.0944042	0.0929871	0.0982494	0.095789	0.0988579	0.0985718	0.0967197	0.0987129	0.0989304	0.0987797	0.0988312	0.0989571	0.0989456	0.0988979	0.0987968	0.0989037	0.0989208	0.0989037	0.0989189	0.0988998	0.0989208	0.098875	0.0989342	0.0989285	0.0989552	0.0989552	0.0989552	0.0989532	0.0989571	0.0989571	0.098959	0.0989571	0.0989571	0.0989571	0.0989571	0.0989571	0.0989571	0.0989571	0.0989571	0.0989571	0.098959	0.0989552	0.0931396	0.0931358	0.0985565	0.323923	0.0619049	0.542118
70	0.0955467	0.0958023	0.09688	0.0986214	0.0971298	0.098877	0.0983982	0.0973301	0.0988445	0.0989132	0.0987206	0.0986691	0.0989475	0.0989151	0.0983868	0.0980129	0.0989056	0.0988274	0.0988636	0.098917	0.0988674	0.0989208	0.0989456	0.0989571	0.0989571	0.0989552	0.0989532	0.098959	0.0989552	0.0989571	0.0989571	0.0989571	0.0989571	0.0989571	0.0989571	0.0989571	0.0989571	0.0989571	0.0989571	0.0989571	0.098959	0.0989571	0.098959	0.0989361	0.0989437	0.0989552	0.0988216	0.0988121	0.0981979
71	0.0940647	0.0981007	0.0983715	0.0985737	0.0986633	0.0989265	0.098732	0.0984497	0.0988903	0.0989418	0.0988846	0.0987797	0.0989552	0.0989265	0.098711	0.0982552	0.098917	0.0989113	0.0989399	0.0989017	0.0989113	0.0989037	0.098917	0.0989552	0.098938	0.0989571	0.0989571	0.0989552	0.0989513	0.0989552	0.0989571	0.0989571	0.0989571	0.0989571	0.0989571	0.0989571	0.0989571	0.0989571	0.0989571	0.0989571	0.0989571	0.0989571	0.0989571	0.0989456	0.0989323	0.0989552	0.0988445	0.0986595	0.0965424
72	0.0649719	0.0962868	0.0958652	0.0987911	0.0985394	0.0989475	0.0984898	0.0987892	0.0989418	0.098959	0.0989418	0.0989456	0.0989571	0.098959	0.0989532	0.0989513	0.0989532	0.0989532	0.0989552	0.098959	0.0989513	0.0989552	0.0989475	0.0989571	0.0989513	0.0989552	0.0989571	0.098959	0.0989571	0.0989571	0.0989571	0.0989571	0.0989571	0.0989571	0.0989571	0.0989571	0.0989571	0.0989571	0.0989571	0.0989571	0.0989571	0.0989552	0.0989552	0.0984573	0.0981998	0.0987701	0.388535	0.0394001	0.46707
73	0.0894432	0.0982666	0.0982666	0.0988865	0.0989227	0.0989475	0.0989246	0.0989513	0.0989475	0.0989552	0.0989571	0.098959	0.0989571	0.0989552	0.0989571	0.0989552	0.0989552	0.0989571	0.0989571	0.0989571	0.0989571	0.0989494	0.0989475	0.0989571	0.0989571	0.098959	0.0989571	0.0989571	0.0989571	0.0989571	0.0989571	0.0989571	0.0989571	0.0989571	0.0989571	0.0989571	0.0989571	0.0989571	0.0989571	0.0989571	0.0989571	0.0989571	0.0989571	0.0989304	0.098938	0.0989437	0.0872707	0.0845375	0.585772
74	0.0890999	0.0987797	0.0987682	0.0989017	0.0988789	0.0989552	0.0989208	0.0989494	0.0989552	0.0989609	0.098959	0.0989571	0.0989571	0.0989552	0.0989571	0.0989552	0.0989552	0.0989552	0.0989571	0.0989552	0.0989571	0.0989571	0.0989513	0.0989609	0.0989571	0.0989571	0.098959	0.0989571	0.0989552	0.0989571	0.0989571	0.0989571	0.0989571	0.0989571	0.0989571	0.0989571	0.0989571	0.0989571	0.0989571	0.0989571	0.0989571	0.098959	0.0989571	0.0984535	0.0983009	0.0864754	0.425562	0.206409	0.417226
75	0.0800095	0.0983162	0.0984135	0.0988636	0.0988998	0.0989475	0.0989342	0.0989552	0.0989532	0.0989571	0.0989571	0.0989571	0.098959	0.0989532	0.0989571	0.0989571	0.0989552	0.098959	0.098959	0.0989552	0.0989552	0.098938	0.0989285	0.0989552	0.0989513	0.0989571	0.0989552	0.0989571	0.0989571	0.098959	0.0989571	0.098959	0.0989571	0.0989571	0.0989571	0.0989571	0.0989571	0.0989571	0.0989571	0.0989571	0.0989571	0.0989552	0.0989437	0.360519	0.0498276	0.805727	0.0499802	0.0444546	0.0951042
76	0.0879993	0.0989418	0.0986729	0.0989132	0.0989151	0.0989552	0.0989342	0.0989552	0.0989609	0.0989552	0.0989571	0.0989552	0.098959	0.0989571	0.098959	0.0989571	0.0989552	0.098959	0.098959	0.0989571	0.0989552	0.0989571	0.0989513	0.0989571	0.0989571	0.0989571	0.0989571	0.0989571	0.0989571	0.0989571	0.0989571	0.098959	0.0989571	0.0989571	0.0989571	0.0989571	0.0989571	0.0989571	0.0989571	0.0989571	0.0989571	0.0989571	0.0989571	0.098774	0.098732	0.0429153	0.2637	0.0562859	0.127851
77	0.077652	0.0987377	0.0984287	0.0989342	0.0989265	0.0989532	0.0989399	0.098959	0.0989571	0.0989571	0.098959	0.0989571	0.0989571	0.0989571	0.098959	0.0989571	0.0989571	0.098959	0.0989571	0.0989571	0.0989571	0.0989532	0.0989418	0.0989571	0.0989532	0.0989571	0.0989609	0.0989571	0.0989552	0.0989571	0.098959	0.098959	0.0989571	0.0989571	0.0989571	0.0989571	0.0989571	0.0989571	0.0989571	0.0989552	0.0989571	0.0981159	0.0989285	0.282333	0.235764	0.303003	0.000483513	0.149541	0.388733
78	0.0661049	0.0988045	0.0969753	0.0986919	0.0988255	0.0989361	0.0987854	0.0989513	0.0989513	0.0989571	0.0989571	0.0989532	0.0989571	0.0989571	0.0989552	0.0989571	0.0989552	0.098959	0.098959	0.098959	0.0989552	0.0989285	0.0988579	0.098959	0.0989475	0.0989552	0.0989552	0.0989552	0.0989399	0.0989571	0.0989552	0.0989571	0.0989571	0.0989571	0.0989571	0.0989571	0.0989571	0.0989571	0.0989571	0.098959	0.0989571	0.0989552	0.0989552	0.098629	0.0987854	0.338505	0.105457	0.0985737	0.630225
79	0.0360565	0.0978394	0.0910358	0.0966892	0.095293	0.0982704	0.0962296	0.098917	0.0989037	0.0989494	0.0989571	0.0989552	0.0989571	0.0989552	0.0989571	0.0989532	0.0989552	0.0989552	0.0989552	0.098959	0.0989513	0.0989552	0.0989208	0.0989571	0.0989361	0.0989532	0.098959	0.0989494	0.0989285	0.0989513	0.0989494	0.0989532	0.0989552	0.0989552	0.0989571	0.0989571	0.0989552	0.0989571	0.0989571	0.0989552	0.0989571	0.036438	0.0989437	0.0636292	0.462564	0.243057	0.385471	0.804663	0.61312
80	0.0272293	0.097971	0.0867882	0.0973778	0.097065	0.0984497	0.0975628	0.0989151	0.0989361	0.0989342	0.0989532	0.0989494	0.0989552	0.098959	0.0989571	0.0989552	0.0989552	0.0989571	0.0989571	0.0989552	0.0989571	0.0985603	0.0985928	0.0989552	0.0986443	0.0989532	0.0988827	0.0978451	0.0987244	0.0989265	0.098793	0.0989189	0.0989552	0.0989189	0.0989532	0.0989513	0.098753	0.0989552	0.0989571	0.0988464	0.0989532	0.309816	0.0988255	0.199846	0.214481	0.493959	0.439631	0.905957	0.339356
81	0.033062	0.0986557	0.079998	0.0897141	0.0790005	0.097784	0.0903606	0.0978165	0.09865	0.0987625	0.0987759	0.0989437	0.0989361	0.0989361	0.0989437	0.0989399	0.0989494	0.0989456	0.0989571	0.0989437	0.0989132	0.0987492	0.0987568	0.0989399	0.0985584	0.0988522	0.0989399	0.0987701	0.0979176	0.0987167	0.0986786	0.0989017	0.0989437	0.0985451	0.0989513	0.0988503	0.0864525	0.0989494	0.098875	0.0931549	0.0989151	0.00996399	0.0989399	0.0547066	0.0750484	1.23463	1.60787	2.435	0.618268
82	0.424089	0.0949593	0.0237751	0.073555	0.0832539	0.0933952	0.0782795	0.0973721	0.0975609	0.0973129	0.0983582	0.0984287	0.0986595	0.0986614	0.098877	0.0989189	0.0989361	0.0989475	0.0989494	0.0988026	0.0988407	0.095295	0.0975246	0.0988827	0.0970249	0.0987816	0.0985298	0.0836678	0.0968246	0.0977345	0.096817	0.0963478	0.0972137	0.0760231	0.0986691	0.0922737	0.169159	0.0986061	0.0862827	0.201448	0.0971775	0.329138	0.0964718	0.273872	0.729822	0.393432	0.667744	1.20203	0.340976
83	0.421968	0.0887508	0.387234	0.0514011	0.00953674	0.0445747	0.06394	0.0916691	0.0947781	0.0938892	0.0896397	0.0962982	0.0975399	0.0963783	0.0981503	0.0982418	0.0974178	0.0985794	0.0988617	0.0984802	0.098341	0.0770626	0.077486	0.0983219	0.0665302	0.09091	0.533279	0.531845	0.000347137	0.390478	0.013813	0.100054	0.13262	0.0516872	0.0664597	0.0985546	0.138768	0.246733	0.354807	0.257562	0.26185	0.418854	0.117794	0.52228	0.87262	0.299307	0.59189	0.994423	0.372727
84	0.234621	0.0882397	0.0411606	0.0598106	0.0275879	0.0863037	0.0715084	0.0951061	0.0960827	0.0957184	0.0981941	0.0973682	0.0986366	0.0983925	0.0985889	0.0985966	0.0986691	0.098793	0.0989475	0.0987473	0.0984249	0.0916443	0.0958118	0.098772	0.0968246	0.0984249	0.0968437	0.0878601	0.0907211	0.0945492	0.090477	0.0855923	0.0974674	0.0396061	0.0971184	0.0271225	0.214108	0.13965	0.297735	0.157123	0.22864	0.484658	0.271223	0.7251	1.02857	0.820836	0.274701	0.216929	0.419624
85	0.775623	0.06703	0.36974	0.103672	0.229828	0.0100689	0.00873947	0.0685387	0.0926113	0.0659237	0.0949974	0.0939045	0.0980129	0.0957775	0.0973892	0.0985355	0.0972309	0.0977917	0.0987625	0.0908928	0.0933514	0.79138	0.39274	0.0798168	0.0754204	0.0855274	1.64561	0.257786	0.0926056	0.684444	0.261292	0.422325	0.0763149	0.185223	0.0735493	0.264639	0.609251	0.473225	0.250649	0.31179	0.137007	0.039299	0.713643	0.0901175	0.15414	0.589425	0.378435	0.0201797	0.473473
86	0.984688	0.0120106	0.567842	0.246193	0.434698	0.12155	0.120235	0.0131779	0.0503197	0.0149536	0.0376072	0.0634518	0.0835953	0.0781994	0.0578117	0.0936966	0.0926495	0.0948162	0.0965633	0.0769768	0.0805988	0.713945	0.180885	0.0674591	0.0224667	0.0619564	1.13597	0.205498	0.0143547	0.0732689	0.0431042	0.0374069	0.0559521	0.691887	0.0715523	0.578299	1.01057	0.718336	0.229333	0.536972	0.0115757	0.00564241	0.441534	0.172719	0.379923	0.516455	0.270085	0.252131	0.163161
87	1.32181	0.292231	0.806965	0.616249	0.753109	0.383446	0.437799	0.161922	0.0534439	0.21743	0.0442429	0.0206909	0.0156097	0.0516853	0.0782509	0.0936794	0.0770206	0.0820866	0.0838318	0.901915	0.565334	1.67759	0.0810013	1.01837	0.469854	0.428123	1.3911	0.163989	0.0740433	0.259563	0.452969	0.556095	0.0674343	0.205185	0.0881519	0.0828171	0.522475	0.563132	0.0834751	0.0626698	0.536458	0.424971	0.428812	0.000982285	0.264812	0.45806	0.434237	0.110909	0.139565
88	1.5941	0.365341	1.20532	1.0939	1.681	0.748831	1.66572	1.05441	0.575735	1.18717	0.23914	0.160997	0.110582	0.236687	0.241364	0.016552	0.0634766	0.0152721	0.0386925	0.631729	0.244724	1.36765	0.192089	0.387833	0.782745	0.0952301	0.964973	0.793007	0.0151634	0.0605602	0.0443077	0.244247	0.028944	0.530661	0.0391293	0.174286	0.873095	0.953283	0.0727596	0.279005	0.68685	0.516169	0.457645	0.17621	0.166688	0.600067	0.484276	0.258522	0.0961094
89	1.67585	0.411375	0.908836	0.610926	1.13393	0.363049	1.03671	0.721981	0.424034	0.281219	0.217585	0.118208	0.190788	0.101295	0.00230217	0.0127373	0.0980778	0.275145	0.337433	0.859856	0.517445	1.73113	0.414009	0.681772	1.21931	0.148865	0.30442	0.32074	0.0903683	0.045372	0.063446	0.0410748	0.0955887	0.057415	0.0976353	0.0967846	0.383568	0.69821	0.0254269	0.207062	0.814699	0.380842	0.789279	0.397622	0.0942707	0.641645	0.0461006	0.0932312	0.0989037
90	1.3346	1.02139	1.5146	1.10865	2.06964	1.47964	2.64703	0.372671	0.476925	0.968124	0.740467	0.246147	0.446133	0.333979	0.608027	0.0564728	0.381771	0.241758	1.376	0.391712	0.129519	1.12916	0.59473	0.156801	1.11081	0.555939	0.307264	1.046	0.0420628	0.0885773	0.0886173	0.0614948	0.0956821	0.0611305	0.0862656	0.0960941	0.51845	1.06561	0.0107117	0.4514	0.751741	0.227704	0.62896	0.327013	0.0110283	0.793688	0.0959873	0.0988884	0.098959
91	1.91284	1.40885	1.14385	0.978804	1.37351	0.728985	1.22413	0.3999	0.75721	0.525305	0.318607	0.36179	0.621775	0.338528	0.165243	0.541851	0.661903	0.746023	0.90233	0.839416	0.60473	1.49957	1.21801	0.81607	1.76771	0.209217	0.145521	0.645378	0.0627937	0.0953999	0.0980949	0.0863476	0.0988159	0.0983582	0.0987701	0.0988083	0.0988026	0.0950203	0.0972691	0.326773	0.0765839	0.391006	0.316176	0.291784	0.0967541	0.0953426	0.0988426	0.0989532	0.0989571
92	0.14764	1.15841	0.737638	1.20711	1.71605	0.504543	0.799028	0.465565	0.368246	0.0798054	0.0843925	0.0536327	0.473143	0.0789986	0.0351429	0.126432	0.0830345	0.53153	0.870094	0.407429	0.507954	2.35105	0.435338	0.296588	0.983383	0.180691	0.241281	0.593498	0.0145626	0.0893288	0.0962505	0.088253	0.0986576	0.0984898	0.0988712	0.0988369	0.0987453	0.0987358	0.0986233	0.0651817	0.0585384	0.344418	0.215302	0.322748	0.0981331	0.0923977	0.0987816	0.0989323	0.098959
93	2.68295	0.0510273	0.674736	3.66721	3.29791	0.443127	1.00962	1.49158	0.689972	1.60379	1.45623	0.802496	0.865106	0.718807	0.895359	0.473999	0.441	0.81214	1.66712	1.16146	0.78373	1.50944	0.405002	1.03036	0.813496	0.119148	0.0799437	0.64174	0.568214	0.826193	1.15738	0.583643	0.0867653	0.0953884	0.0904846	0.0980644	0.0804958	0.866272	0.097002	0.0946121	0.358599	0.239937	0.36669	0.232409	0.0969486	0.097702	0.0988674	0.0989418	0.0989571
94	1.99443	0.579679	1.40742	1.06896	2.04116	2.74459	0.59409	2.11433	0.829636	1.4826	0.499228	0.472389	0.75391	0.226902	0.147123	0.235193	0.313231	0.400368	1.52138	1.68771	0.881718	2.14747	0.138219	1.05438	0.148113	0.151628	0.436335	0.605241	0.493534	0.0644398	0.99542	0.780478	0.0278702	0.271496	0.128506	0.639378	0.231567	0.378847	0.330364	0.116395	0.742935	0.386373	0.204434	0.31221	0.0364609	0.726131	0.0969372	0.0984497	0.0989552
95	1.7758	0.772972	2.26292	0.770226	1.96364	1.68764	3.12718	2.96285	1.2741	1.66632	2.07983	1.3175	0.42631	0.487446	0.782421	0.652874	0.389637	1.84594	2.45281	1.36539	0.786096	1.82485	0.798911	0.942696	0.962994	0.0896263	0.54294	0.799053	0.511288	0.130657	1.70344	0.486187	0.0343952	0.583164	0.262135	0.0882778	0.833345	0.802346	0.147762	0.0331821	0.927864	0.64604	0.491796	0.0869837	0.233753	0.730055	0.09482	0.0984936	0.0989571
96	1.47763	0.428448	1.82566	1.71	1.92417	1.40595	1.78839	0.857525	1.16576	0.949883	0.627592	0.35323	0.858559	0.142942	0.477646	0.18524	0.401255	0.369034	0.123472	1.67168	0.541836	1.35754	0.799337	0.496775	1.08883	0.189363	0.740234	0.895954	0.56057	0.0065937	1.26577	0.334078	0.469204	0.566362	0.291693	0.129138	0.72639	0.834067	0.0810146	0.15193	0.551576	0.413323	0.626785	0.0793085	0.174452	0.9608	0.417597	0.0442066	0.0987835
97	1.31208	0.164782	1.43901	0.769905	1.82633	1.04216	1.271	0.847	0.163599	0.5867	0.363497	0.184668	0.204817	0.269007	0.0171013	0.0297489	0.089241	0.00970459	0.0372219	1.8913	0.801641	1.72049	0.305607	1.3086	0.537048	0.850496	1.66877	0.30559	0.0566559	1.4351	1.34873	0.423322	0.775835	0.317391	0.13199	0.151602	0.464867	0.363989	0.1711	0.0691805	0.55387	0.402793	0.822221	0.0402508	0.354515	0.528323	0.332808	0.15403	0.0876122
98	1.51072	0.0709553	1.70029	0.789364	1.12209	1.14774	1.04689	0.432087	0.0457096	0.593	0.411758	0.0455742	0.153217	0.20315	0.0860538	0.0463467	0.0209332	0.00198364	0.0842247	0.0761223	0.0361195	0.953533	0.349861	0.00549316	0.192478	0.0479412	1.54541	0.391769	0.435886	0.0770779	0.701935	0.478088	0.798677	0.755124	0.644602	0.391495	0.979368	0.561534	0.078084	0.00767851	0.391793	0.432445	0.228439	0.39009	0.426235	0.428014	0.0500174	0.0997992	0.109043
99	1.13224	0.073307	1.93855	0.497177	1.0232	0.537411	0.287323	0.0204735	0.00977135	0.0530529	0.0892601	0.0413933	0.0552464	0.0408592	0.0698166	0.0836754	0.071558	0.0900249	0.0948811	0.0415173	0.085556	0.243803	0.0154781	0.0770226	0.0582237	0.0158558	0.801365	0.173962	0.550295	0.183443	0.152243	0.0575047	1.11363	0.500379	0.408577	0.322416	0.435816	0.0228014	0.174155	0.00787544	0.172894	0.101473	0.26058	0.0266905	0.308116	0.442548	0.196175	0.197792	0.713408
100	0.246771	0.0539742	0.216606	0.120144	0.526239	0.498283	0.376261	0.0263958	0.0332985	0.0281582	0.0641003	0.0449982	0.062746	0.0653	0.0813713	0.0801029	0.0936279	0.0846157	0.0972633	0.0871105	0.0796432	0.0312195	0.073225	0.083601	0.0744305	0.0373211	0.00174713	0.0197525	0.0299721	0.0532532	0.0766315	0.0547447	0.0666313	0.0446339	0.0254078	0.0561695	0.192309	0.0325489	0.0747652	0.349524	0.632419	0.708414	0.898997	0.68234	0.244402	0.759083	0.989066	1.42193	0.517799
101	1.04524	0.00338364	1.82599	0.388315	2.21833	0.893255	0.429876	0.110544	0.189598	0.069334	0.108587	0.0234432	0.0362053	0.0520649	0.00995255	0.0674973	0.088129	0.0700932	0.0939407	0.089983	0.0930767	0.020853	0.0487118	0.0907764	0.00231552	0.0471687	0.0806942	0.0232983	0.135946	0.0647926	0.0237904	0.0429516	0.0174408	0.584341	0.479033	0.388552	0.426113	0.195892	0.136483	0.156696	0.403836	0.158459	0.347705	0.0632887	0.337275	0.249471	0.319416	0.130491	0.257732
102	0.521326	0.0187969	1.41971	0.360865	1.43458	1.17972	1.2962	0.933908	0.532742	0.445587	0.290182	0.101084	0.688885	0.145245	0.00619125	0.0069561	0.025032	0.060051	0.0778656	0.0567875	0.0830536	0.0142937	0.01441	0.0580063	0.0673294	0.178213	0.0384769	0.0992832	0.444515	0.0102482	0.00238991	0.502459	0.0546074	0.668781	0.0604801	0.722801	0.725716	0.0450525	0.524161	0.47939	0.864983	0.693884	0.144966	1.651	0.280439	0.0746222	0.693985	0.602944	0.657298
103	0.872356	0.0822582	1.1745	0.262281	1.23776	1.07737	0.686211	0.463089	0.560059	0.355598	0.186247	0.0689564	0.146595	0.0726604	0.00910568	0.0386372	0.0208855	0.0658283	0.0651722	0.0418377	0.0349808	0.340981	0.0737305	0.0482025	0.212305	0.315599	0.0514297	0.0470009	0.370144	0.0722561	0.0967846	0.125269	0.0152817	0.444939	0.0309544	0.102264	0.406572	0.102512	0.195002	0.0755186	0.527651	0.755661	0.305764	0.0976801	0.0140491	0.206409	0.885588	1.02832	0.409402
104	1.42983	0.217731	2.76118	0.676931	2.20101	2.46889	2.15432	1.53846	1.89831	1.27743	0.989296	0.433374	1.18985	0.596289	0.235077	0.175627	0.0577755	0.128374	0.0131016	0.409857	0.0947208	0.841314	0.280935	0.18539	0.815308	0.943226	0.254763	0.290512	0.66172	0.0188637	0.260422	0.0287285	0.0355492	0.64822	0.0194912	0.290394	0.58248	0.220676	0.172531	0.011261	0.659813	0.428322	0.0428133	0.226268	0.57785	0.375839	0.27352	0.759073	0.36484
105	1.48638	0.417786	3.05756	1.13814	2.04413	1.21518	0.966999	0.67395	0.801971	0.70595	0.932461	0.701353	0.412495	0.0970192	0.102871	0.0577354	0.01651	0.0325909	0.0479126	0.0304241	0.0408916	0.304346	0.220554	0.0010891	0.68207	0.144421	0.0169983	0.0824299	1.11653	0.0866737	0.413836	0.15102	0.0334892	0.779619	1.19012	0.908509	0.858051	0.254196	0.292819	0.268994	0.90684	0.0456538	0.208941	0.218785	0.143215	0.0933161	0.0158825	0.424954	0.433802
106	1.67032	0.185644	2.36443	0.581394	1.66843	0.881794	1.07989	0.389526	0.372726	0.24033	0.336601	0.266253	0.0204086	0.0144119	0.12236	0.058197	0.054903	0.0713482	0.0916042	0.0572052	0.0788879	0.466736	0.0308533	0.078104	0.136967	0.0688572	0.0153294	0.0342293	0.460266	0.0460339	0.200663	0.0263386	0.0853252	0.651172	0.667717	0.662028	0.750231	0.0905609	0.0902777	0.0654688	0.318192	0.0697761	0.198612	0.0892906	0.0944405	0.344946	0.371733	0.709715	0.330288
107	1.5475	0.0841618	2.49644	0.689579	2.37265	1.60701	0.954929	0.623459	0.443165	0.249979	0.653168	0.211325	0.0102463	0.038496	0.194729	0.0146275	0.0254841	0.0142097	0.0444126	0.152073	0.0423927	0.564606	0.0183735	0.00131226	0.130003	0.0132675	0.674837	0.135473	1.52242	0.139177	0.890175	0.546158	1.12202	0.518296	0.535397	0.553432	0.491861	0.461265	0.0517693	0.382887	0.169478	0.320553	0.0868549	0.373163	0.489264	0.337564	0.00537872	0.589327	0.0899963
108	1.20997	0.329203	2.61425	0.588093	2.15282	0.445145	1.66955	0.639675	0.374956	0.592079	0.25819	0.0584908	0.69721	0.289333	0.430408	0.331575	0.0618458	0.251501	0.0688534	1.15572	0.0734043	0.268532	0.592228	0.07654	0.296257	0.501734	1.01852	0.884295	1.02834	0.867483	1.46586	0.891735	0.737301	0.652853	0.444027	0.331706	0.865627	0.557898	0.153266	0.0266366	0.178544	0.12957	0.420462	0.00702095	0.157801	0.668117	0.129827	0.000516891	0.0989246
109	0.932671	0.108248	1.52303	0.387007	1.11762	1.31356	0.827049	0.269339	0.0536423	0.591898	0.462181	0.0256996	0.0229492	0.0652409	0.0416126	0.0763626	0.0204544	0.0847683	0.0819969	1.12542	0.00814819	0.359737	0.839724	0.797272	0.68161	0.682913	1.77601	0.145733	0.455208	2.0011	1.34382	0.590461	1.17432	0.435186	0.201447	0.0733776	0.3046	0.0704842	0.0582018	0.0933685	0.142977	0.129674	0.286732	0.0608063	0.376328	0.454614	0.183744	0.310553	0.0983372
110	1.82041	0.435049	2.09558	1.51107	2.89219	3.15208	0.969028	1.06851	1.20946	1.53592	0.91713	0.394308	0.084856	0.736988	0.333023	0.152649	2.1505	1.77458	1.42935	2.42057	0.756826	0.984702	0.739392	0.889774	1.08607	0.376817	0.842418	0.801116	0.577618	0.897562	1.69373	0.617393	0.620612	0.45124	0.287307	0.0973616	0.652678	0.844685	0.263124	0.18423	0.242141	0.0907116	0.502584	0.1085	0.204632	0.669711	0.0826607	0.0933399	0.0989552
111	1.52003	0.654453	2.33648	0.732828	2.23724	4.50507	1.31818	1.68069	0.423128	1.11998	1.14123	0.793285	1.25344	0.209047	0.692768	0.613092	3.08566	3.03512	2.02297	2.90635	1.83389	1.25531	0.586159	1.58051	0.00586128	1.06371	1.77455	0.194153	0.957698	1.32617	1.68944	0.503771	0.2261	0.244664	0.404804	0.86683	0.0298653	0.290641	0.0403099	0.00949955	0.292675	0.165167	0.337284	0.0958576	0.0986862	0.0606785	0.0988712	0.0989189	0.0989552
112	0.806229	0.118887	1.19777	0.150677	1.06298	1.91346	1.13341	0.203135	0.470373	1.01578	0.338501	0.0161381	0.799927	0.241905	0.0605335	0.0703945	1.08596	0.080555	0.0334415	2.46161	0.331516	0.660824	0.752567	1.36907	0.55785	0.895272	1.7944	0.136759	0.644635	2.32668	0.924519	0.00345421	1.1434	0.230692	0.21644	0.112566	0.17393	0.466407	0.437061	0.274465	0.12888	0.0330334	0.0676346	0.0810299	0.0949059	0.522312	0.0961094	0.0884285	0.0989571
113	1.44097	0.188681	1.56864	0.409155	1.26602	1.52454	0.806717	0.147032	0.434879	0.777939	0.0232716	0.10326	0.443462	0.0045433	0.0863323	0.0729809	0.0838699	0.0499001	0.00518227	1.97707	1.06803	1.39168	0.314605	1.39549	0.197345	1.08654	1.72338	0.87812	0.839676	2.04836	1.44121	0.0918417	0.809982	0.259982	0.141256	0.128949	0.435333	0.510768	0.202766	0.0581102	0.257082	0.189377	0.428068	0.0118294	0.272001	0.387632	0.0306587	0.0102348	0.0987434
114	1.81466	0.622749	2.01886	1.1889	1.6682	4.65358	1.63968	0.979057	0.175102	0.929008	1.24942	0.0443497	0.712012	0.071228	0.30986	0.232939	1.16269	1.42005	1.45074	2.25883	1.56119	1.21514	0.13359	1.82526	0.687436	1.34795	1.98102	0.0836821	0.700328	0.663116	1.08249	0.85781	0.109664	0.503179	0.803434	0.844896	0.102773	0.0998783	0.261393	0.266754	0.042017	0.325661	0.0928783	0.0829163	0.0985813	0.0540352	0.0989399	0.0989437	0.0989571
115	1.89809	0.153807	1.09341	0.4811	2.31624	5.21699	1.15291	0.521265	0.458668	0.191405	0.384605	0.255524	1.13141	0.95393	0.0259647	0.0340595	1.48345	0.0760784	0.0511971	2.18576	1.32922	0.594134	0.403737	1.9327	0.928108	1.62718	2.5315	1.77615	2.27812	2.51416	0.155558	0.372327	0.39854	0.440052	0.636806	0.817177	0.281441	0.053875	0.0954895	0.333815	0.0984306	0.0917759	0.0988312	0.09865	0.0989227	0.0988235	0.0989494	0.0989437	0.0989571
116	1.54053	0.0236855	0.900187	0.424774	1.36498	1.78026	0.313509	0.0298958	0.649202	0.660975	0.0758114	0.0776901	0.020298	0.0785408	0.0968113	0.0973587	0.0878429	0.0935936	0.0918179	1.54159	0.670904	0.850689	0.424494	1.36394	0.916234	1.28867	1.584	0.718978	1.8782	2.20501	0.276402	1.19394	0.623831	0.0981503	0.0825462	0.231728	0.263552	0.320778	0.0910568	0.0647869	0.097868	0.149012	0.0816498	0.0831795	0.0981159	0.292995	0.098175	0.0941944	0.098938
117	1.64329	0.21299	0.81954	1.08179	1.58747	2.88491	0.917458	0.383162	0.0820827	0.125507	0.0283031	0.00100517	0.475389	0.0512142	0.087225	0.0779381	0.0717716	0.0851021	0.0441818	1.533	1.53685	0.90682	0.529302	2.17119	1.41858	1.86563	1.81831	2.91344	2.39252	1.38848	0.336932	1.40372	0.0577717	0.201635	0.0986366	0.0983582	0.09692	0.0989342	0.0989418	0.098793	0.0989323	0.0988388	0.0989456	0.0987701	0.0989323	0.0989113	0.0989532	0.0989513	0.0989571
118	1.67896	0.0194473	0.540241	0.164587	0.359089	0.57748	0.0303192	0.0487595	0.00817108	0.0419807	0.0965424	0.0932426	0.0911274	0.0968113	0.0985355	0.0982018	0.096117	0.0948448	0.0962868	0.074688	0.300114	1.26889	1.12048	1.17771	0.893129	1.4023	1.84432	1.45433	1.46539	1.44022	0.130453	0.294693	0.097065	0.0898724	0.0987511	0.0979671	0.0908184	0.0989075	0.0989189	0.0899429	0.0987511	0.0703411	0.0978794	0.0918045	0.098835	0.211706	0.0987377	0.0978394	0.0989304
119	1.74201	0.156998	0.869944	0.485533	1.12275	1.49087	0.168627	0.0232258	0.632189	0.419563	0.0715694	0.0604343	0.00520134	0.0756969	0.0926838	0.0936394	0.085537	0.0863075	0.0403557	1.75865	1.05184	1.22268	0.484777	1.66495	1.14665	1.19522	1.49873	0.620397	1.18018	1.43441	0.845675	0.58462	0.0657539	0.00106049	0.0928402	0.0121975	0.511164	0.566452	0.093689	0.120535	0.0874271	0.178793	0.232914	0.085989	0.0972614	0.560854	0.0868244	0.0898323	0.0988579
120	1.52822	0.265091	0.789484	0.44054	0.313898	1.32262	0.176704	0.156996	0.822407	0.454515	0.042532	0.0213737	0.768551	0.0523262	0.0883942	0.0779533	0.0578346	0.0306129	0.122341	0.738682	0.43754	1.44186	0.806353	1.53037	0.0142479	0.429666	0.876746	0.180744	0.282183	0.0483589	0.277489	0.443953	0.0968723	0.0958538	0.0989113	0.0987206	0.0985794	0.0989056	0.0988693	0.494963	0.0976791	0.0024929	0.526487	0.483208	0.098278	0.360092	0.098875	0.0989304	0.0989552
121	0.632208	0.798565	1.1454	3.53697	2.78379	1.97179	1.79839	0.876019	0.58836	1.17698	0.717335	0.225437	0.211205	0.689068	0.13118	0.394472	0.123053	0.000860214	0.830797	2.22574	1.76653	2.09138	2.06702	1.57911	0.880557	0.987972	0.583992	0.230334	0.881425	0.137053	1.39913	1.30075	0.104307	0.481768	0.0871964	0.0959015	0.00980377	0.165409	0.0988216	0.228342	0.0969944	0.0491657	0.233334	0.0877762	0.0987949	0.0985374	0.0989532	0.0989552	0.0989571
122	0.953449	0.757723	0.356419	4.01265	5.05178	1.45546	0.562721	0.471052	1.10074	1.28142	0.360807	0.444073	0.289906	0.230618	0.115362	0.930565	0.243542	0.601341	1.33955	0.786412	0.841	3.18153	1.06651	1.48514	0.491568	0.152285	0.619282	0.655114	0.55859	0.991455	0.652967	0.527203	0.0965118	0.0972176	0.0988884	0.0989132	0.0987778	0.0988846	0.0989304	0.0903988	0.0985107	0.0942707	0.207617	0.0843163	0.098732	0.0988426	0.0989494	0.0989532	0.0989552
123	2.06396	0.810392	0.467951	0.252569	1.07055	0.649605	0.0917683	0.0143223	0.263266	0.0325794	0.0837288	0.042141	0.0139561	0.0856762	0.0908966	0.0484848	0.0565758	0.0859222	0.103779	0.624914	0.392118	3.01801	1.22537	0.31508	0.234274	0.0117512	0.313882	0.174866	0.12047	0.0851383	0.0969696	0.0923519	0.0988598	0.0988312	0.0988655	0.098917	0.0988483	0.0989265	0.0989189	0.00354958	0.0967464	0.31419	0.151388	0.137684	0.095459	0.067131	0.0980854	0.0986652	0.0989552
124	1.35769	0.572029	0.364763	0.318909	2.00889	0.138962	0.047205	0.0491829	0.0409966	0.0561237	0.0787315	0.0779438	0.0883141	0.0802612	0.0897217	0.0883465	0.0909462	0.0843582	0.0291958	0.373844	0.771338	1.5503	1.32684	0.265146	0.428131	0.0552673	0.135132	0.671883	0.077816	0.0985126	0.0988464	0.0987358	0.0989285	0.098917	0.0989437	0.0989475	0.0989532	0.0989552	0.0989532	0.0989494	0.0989342	0.0989342	0.0971756	0.0938931	0.0989151	0.0989418	0.0989552	0.0989571	0.0989552
125	0.927994	0.986435	0.323048	0.033411	0.457464	0.0326118	0.0353546	0.0894928	0.0484734	0.0813599	0.0951271	0.0894508	0.0760117	0.0783291	0.0941887	0.0921421	0.0856514	0.0895939	0.065382	0.0141392	0.30237	1.41573	0.745781	0.529335	0.543621	0.0793114	0.741674	0.00544739	0.0980282	0.0989323	0.0988808	0.098877	0.0989304	0.0989304	0.0989342	0.0989571	0.0989456	0.0989552	0.0989532	0.098938	0.0989418	0.0976162	0.199127	0.337353	0.0988331	0.0987911	0.0989475	0.0989513	0.0989552
126	0.425854	1.33683	0.533436	0.185915	2.37617	0.175264	0.258854	0.0711727	0.052702	0.0462875	0.0229969	0.00671959	0.0167065	0.028141	0.0167866	0.104856	0.0114231	0.416618	0.221777	0.317026	0.625294	1.36982	0.895301	0.238585	1.04798	0.0284081	0.745312	0.193071	0.094183	0.0986958	0.0987263	0.0982265	0.0989189	0.0989037	0.0988941	0.0989418	0.0987663	0.098938	0.098917	0.0969124	0.0966721	0.0777264	0.54213	0.0650349	0.0978298	0.0977764	0.0987091	0.0989494	0.0989552
127	2.56537	0.692318	0.767332	0.366158	0.598715	0.645687	0.321308	0.0783787	0.17828	0.215887	0.0425282	0.00120544	0.0471249	0.131161	0.0307121	0.0458107	0.0783062	0.260445	0.10178	0.286213	0.120335	2.96703	1.31768	0.284046	0.875031	0.0227413	0.281111	0.222031	0.0900517	0.0970364	0.0880108	0.0955372	0.0987473	0.0984612	0.098875	0.0987778	0.0979538	0.0987015	0.0967922	0.108513	0.0222797	0.201794	0.201874	0.555071	0.00280952	0.511442	0.0877743	0.0976524	0.098917
128	0.710022	0.547461	0.734043	0.785149	1.19183	0.898256	1.05495	0.285805	0.559725	0.379721	0.107212	0.036335	0.144098	0.12974	0.0725689	0.00790977	0.0146694	0.0232315	0.0333767	0.141264	0.458879	1.58187	0.0388565	0.195051	0.118551	0.0711117	0.424417	0.0638332	0.0934124	0.0983753	0.097578	0.0980682	0.0987282	0.0986023	0.0987301	0.0988636	0.0982761	0.0856266	0.093605	0.256237	0.739248	0.0627928	0.177013	0.811044	0.346569	1.02263	0.0420265	0.0962429	0.098938
129	1.03283	0.199875	0.392694	0.184502	0.686384	0.22118	0.469694	0.123558	0.0223675	0.0236263	0.0161877	0.0823746	0.0649033	0.0380077	0.0627136	0.0836544	0.0847816	0.0624886	0.0534611	0.0286045	0.228025	1.88253	0.604881	0.0325012	0.405592	0.0361023	0.266825	0.0821152	0.0920582	0.0982876	0.0975685	0.0978489	0.0987644	0.0971222	0.0988178	0.0985661	0.0974426	0.0968323	0.0937748	0.123863	0.829144	0.402337	0.151978	0.0273476	0.163286	0.420553	0.502666	0.0129604	0.0887585
130	1.12937	0.290213	0.685007	0.550083	0.779114	0.248932	0.583488	0.0869675	0.143595	0.18602	0.0717735	0.0199833	0.0398521	0.0105495	0.0106354	0.0677204	0.0798416	0.0347786	0.0862637	0.0122795	0.0697021	1.30469	0.622747	0.0139656	0.244967	0.0667839	0.174408	0.166965	0.0773697	0.0916576	0.0878334	0.0680771	0.0937424	0.0707512	0.0960636	0.0832939	0.777893	0.783127	0.148485	0.208279	0.494197	0.216243	0.127689	0.403162	0.0686588	0.792314	0.594363	0.573627	0.402927
131	1.05564	0.130856	0.127197	0.125805	0.204721	0.0495605	0.0467834	0.0525665	0.0771732	0.0598106	0.0710602	0.0946598	0.0937767	0.0854206	0.0851955	0.0974369	0.0929184	0.0924664	0.0973682	0.0757465	0.0792942	1.38094	0.191273	0.0721035	0.114342	0.078783	0.84128	0.197775	0.083477	0.0968151	0.0972958	0.093771	0.0979748	0.095562	0.0987835	0.0976219	0.19412	0.0711098	0.0591908	0.0941019	0.560043	0.233628	0.0821533	0.0392179	0.13549	0.326958	0.416786	0.412033	0.516491
132	0.657518	0.0415745	0.168289	0.0422649	0.0849972	0.0230045	0.0508919	0.0710144	0.0846081	0.0612946	0.0868664	0.0806484	0.0963898	0.0902653	0.0946655	0.0977345	0.0973701	0.0957737	0.0986652	0.0978146	0.0959187	0.0331898	0.0257988	0.0968513	0.0564842	0.0959587	0.0731678	0.0449028	0.0880203	0.0948639	0.0906677	0.0935211	0.0985298	0.0913887	0.098835	0.0975609	0.873943	0.607233	0.212553	0.594306	0.0433083	0.34219	0.493793	0.0948877	0.250537	0.553791	0.699345	0.510386	0.748718
133	0.526047	0.0859489	0.0266876	0.0863934	0.0741482	0.0868626	0.0811558	0.0986233	0.0985737	0.0974026	0.0989113	0.0988712	0.0989285	0.0987473	0.0989437	0.0989552	0.0988922	0.0989342	0.0989513	0.0988579	0.0987511	0.0436878	0.0212784	0.0985088	0.0725994	0.0982323	0.214298	0.232378	0.0929585	0.0963688	0.0962963	0.0966854	0.0988045	0.0945683	0.0989323	0.0984516	0.210674	0.0888329	0.132786	0.0603275	0.0721302	0.0601015	0.356301	0.117688	0.0459824	0.19498	0.360227	0.159033	0.861273
134	0.250896	0.093853	0.0448074	0.09095	0.0676498	0.0949135	0.0902958	0.0983925	0.0986881	0.098484	0.0989227	0.0988388	0.0989494	0.098856	0.0989418	0.0989361	0.0989456	0.098938	0.0989532	0.0989285	0.0988693	0.0968571	0.0842056	0.0989056	0.0948868	0.0987339	0.0974865	0.0416336	0.0925999	0.0981636	0.0969296	0.0981998	0.0987682	0.0972691	0.0989342	0.0983143	0.156538	0.0988216	0.0913868	0.0869331	0.0910072	0.0144491	0.181532	0.142265	0.404884	0.173572	0.0606899	0.307754	0.76409
135	0.81039	0.0800095	0.344265	0.0533485	0.0284061	0.0194397	0.0750465	0.0926456	0.0952873	0.0913715	0.0968895	0.096035	0.0986195	0.0980225	0.0982056	0.0985184	0.0985641	0.0984631	0.0988197	0.0957375	0.0954266	0.0397472	0.230953	0.0886478	0.104177	0.0891209	2.32774	1.20973	1.34627	2.27699	0.533842	0.794296	0.246161	0.262768	0.088335	0.307507	0.142281	0.0196896	0.191574	0.145559	0.0779476	0.265135	0.280069	0.162771	0.57081	0.214245	0.0694542	0.38941	0.677267
136	0.415367	0.0915108	0.0587482	0.0606098	0.0714111	0.0911961	0.0815792	0.097065	0.0970325	0.0956936	0.0979557	0.0982723	0.0980911	0.0980835	0.0983467	0.0988655	0.0987206	0.0987091	0.0989227	0.0982246	0.0974216	0.0778561	0.0692158	0.0983143	0.0586834	0.0973587	0.076685	1.38637	0.0659485	0.0842743	0.08955	0.0917091	0.0973072	0.0718784	0.0987415	0.0974789	0.0143051	0.0988941	0.0987034	0.0956783	0.098835	0.0496159	0.0988331	0.0901814	0.0966129	0.165882	0.239956	0.377638	0.574696
137	0.335825	0.0724907	0.166214	0.00578499	0.0205746	0.0338097	0.0102634	0.0886536	0.0904427	0.0908012	0.0838127	0.0974674	0.097744	0.0971928	0.0953159	0.0982971	0.0965157	0.0972996	0.0972881	0.097208	0.0966339	0.0749073	0.0872021	0.0975704	0.0605946	0.093483	0.124788	1.80678	1.05535	2.0983	0.378248	0.0664539	0.0903301	0.119106	0.0984459	0.0957146	0.535879	0.0989285	0.0989113	0.0987186	0.0989475	0.0987129	0.0989571	0.0989246	0.0989323	0.0708656	0.0984917	0.0358963	0.0967522
138	0.48135	0.083559	0.0111217	0.0801697	0.0638466	0.0822887	0.0886059	0.0977306	0.098135	0.0944958	0.0980797	0.0981674	0.0985622	0.0982094	0.098568	0.0987244	0.0984497	0.098402	0.0988541	0.0985928	0.0977459	0.0930099	0.0814819	0.0963116	0.0223293	0.0958691	0.0783978	1.17718	0.0642262	0.0439682	0.0866566	0.098011	0.0988541	0.0987797	0.0989494	0.0989361	0.0989246	0.0989571	0.0989571	0.0989532	0.0989571	0.0989571	0.0989571	0.0989552	0.0989609	0.0989475	0.098959	0.0988007	0.0989494
139	0.00918198	0.0946331	0.051754	0.0901718	0.0929203	0.0945759	0.092617	0.0984783	0.0976315	0.0974827	0.09869	0.0986366	0.0986252	0.0988941	0.0988388	0.0987568	0.0987263	0.0985374	0.0988731	0.0987663	0.0986023	0.0968475	0.0978661	0.0986595	0.0924606	0.0984001	0.0987053	0.0954819	0.092968	0.0985222	0.0987568	0.0988541	0.0988979	0.0989475	0.0989361	0.0989513	0.0989532	0.0989571	0.0989571	0.0989552	0.098959	0.0989571	0.0989571	0.0989571	0.0989571	0.0989571	0.098959	0.0987816	0.0989399
140	0.263458	0.068182	0.0157223	0.0864582	0.0342178	0.0895081	0.0872478	0.0921841	0.0963326	0.0970306	0.0967846	0.0976791	0.0982513	0.09832	0.0985832	0.0985985	0.0970135	0.0984726	0.0985241	0.09832	0.0972023	0.0967026	0.0976086	0.0985355	0.0729313	0.097683	0.0970325	0.27438	0.0492668	0.0825615	0.0977097	0.0986557	0.0989075	0.0989246	0.0989532	0.0989456	0.0989494	0.098959	0.098959	0.0989571	0.098959	0.0989609	0.098959	0.0989571	0.0989552	0.0989571	0.098959	0.0989552	0.0989571
141	0.882504	0.0748081	0.183355	0.0596256	0.0810184	0.0199833	0.0277786	0.0940475	0.0891895	0.0911179	0.0946102	0.0972748	0.0982571	0.09828	0.0973282	0.0977631	0.096323	0.0979118	0.0972748	0.098341	0.0939293	0.0774117	0.0644836	0.0960388	0.0891476	0.0873661	0.062376	0.838675	1.57984	1.74912	1.1733	0.0848713	0.0953312	0.0981808	0.098917	0.098835	0.0988102	0.0989552	0.0989532	0.0989532	0.0989552	0.0989571	0.0989552	0.0989571	0.0989571	0.0989552	0.0989552	0.0989285	0.0989571
142	0.21369	0.0857086	0.0613537	0.0795174	0.0540428	0.0940342	0.0838566	0.0968094	0.0970421	0.0969543	0.0965385	0.0985546	0.0983295	0.0979385	0.0982342	0.0984306	0.0986137	0.098177	0.0986633	0.0983696	0.0978165	0.0961037	0.0970745	0.0986385	0.0901279	0.0982666	0.0982609	0.0746956	0.0789013	0.0952282	0.098238	0.0983276	0.0988808	0.098526	0.0989265	0.0989304	0.0988979	0.0989532	0.0989552	0.0989571	0.0989571	0.0989552	0.098959	0.0989552	0.0989571	0.0989532	0.0989571	0.0987644	0.0989513
143	0.109907	0.0758858	0.0141582	0.0875759	0.0530663	0.0941505	0.0889626	0.0954628	0.0971088	0.0976143	0.0972805	0.0980778	0.0986347	0.0988483	0.0986099	0.0985641	0.098732	0.0987186	0.0985279	0.0986118	0.0986328	0.0973091	0.0984726	0.0987835	0.0967255	0.0987568	0.0986805	0.0935154	0.093195	0.0981693	0.098774	0.0987606	0.0989037	0.0989399	0.0989285	0.0989494	0.0989475	0.0989571	0.098959	0.098959	0.0989571	0.0989571	0.0989571	0.0989571	0.0989571	0.0989571	0.0989571	0.0989552	0.0989571
144	0.46117	0.0667114	0.135609	0.056572	0.201273	0.0193996	0.0404148	0.0720196	0.0857239	0.0830593	0.0808887	0.0920696	0.0956402	0.0962467	0.0941143	0.0959568	0.0895576	0.096447	0.0943871	0.0957413	0.0908432	0.0797997	0.0928345	0.0943661	0.0467339	0.0864925	0.0795422	0.758835	1.20579	1.69069	0.31089	0.0894184	0.0947952	0.0976715	0.0988293	0.0988922	0.0989075	0.0989552	0.0989552	0.0989494	0.0989552	0.0989552	0.098959	0.0989571	0.0989552	0.0989571	0.0989571	0.0989552	0.0989571
145	0.932537	0.0385265	0.540129	0.058567	0.530901	0.00559616	0.151915	0.054369	0.0844421	0.0891438	0.0755539	0.0922165	0.0938988	0.0951405	0.0912914	0.0898705	0.0940056	0.0918484	0.0901108	0.0963917	0.0841827	0.0740223	0.0845165	0.0956821	0.017889	0.0888844	0.0819874	1.34273	1.80613	2.95743	0.827557	0.0292358	0.723558	0.23173	0.0955734	0.0943661	0.0816193	0.0989399	0.098938	0.0989418	0.0989437	0.0989532	0.0989571	0.0989323	0.0989552	0.0989552	0.098959	0.0988979	0.098959
146	0.147903	0.0832748	0.0910778	0.0786762	0.0530148	0.072506	0.062664	0.0898285	0.0946751	0.0946903	0.0952415	0.0965481	0.0979977	0.0981064	0.097084	0.0942154	0.0975323	0.0957222	0.0956612	0.0961361	0.0958061	0.090807	0.0939407	0.0980301	0.0962658	0.0980206	0.0983276	0.0939331	0.0819511	0.0963078	0.0974598	0.098053	0.0966988	0.0984783	0.098856	0.098835	0.0988922	0.0989552	0.0989571	0.0989571	0.098959	0.098959	0.0989571	0.0989571	0.098959	0.0989609	0.098959	0.0989513	0.0989571
147	0.468893	0.0352612	0.255886	0.0563107	0.0500565	0.0342999	0.0762215	0.0822105	0.0736809	0.0695782	0.0882874	0.0871735	0.095499	0.0945778	0.0934849	0.0927391	0.0875721	0.0950108	0.0915794	0.0882969	0.0921249	0.0641022	0.0909767	0.0965233	0.0882835	0.0964012	0.0895977	0.0310783	0.0667362	0.0863628	0.0930367	0.097683	0.0979843	0.0988045	0.0988274	0.0988884	0.0988293	0.0989475	0.0989418	0.0989494	0.0989532	0.0989552	0.0989571	0.0989552	0.0989552	0.0989552	0.0989571	0.0989552	0.0989552
148	0.803875	0.140366	0.510654	0.0141087	0.324228	0.210331	0.37973	0.0368881	0.072134	0.0491219	0.00432587	0.0466232	0.0500164	0.0603943	0.0733318	0.0486908	0.0526123	0.0800819	0.0590305	0.0673618	0.0342865	0.333452	0.0108318	0.0735321	0.214104	0.0138779	0.00724411	0.753748	2.57621	4.09455	0.550264	0.0168819	2.4423	0.0839634	0.0980434	0.0980663	0.0981579	0.0989208	0.0989246	0.0988731	0.0989437	0.0989513	0.0989571	0.098938	0.0989571	0.0989571	0.0989571	0.0989532	0.098959
149	0.829073	0.347195	0.596951	0.0181217	0.313618	0.0601845	0.370687	0.24637	0.129025	0.0501881	0.103271	0.0353508	0.0489998	0.0525875	0.0354881	0.00682449	0.0504246	0.0336132	0.0399075	0.0336838	0.00776863	0.0223389	0.0106258	0.0519466	0.171261	0.072031	0.0677166	0.207142	0.0193844	1.87242	0.0474815	0.0671825	2.2682	0.382114	0.0917416	0.0910931	0.0897865	0.0989475	0.098917	0.0988808	0.0988884	0.0989513	0.0989494	0.0987129	0.0989361	0.0989532	0.0989552	0.0989456	0.098959
150	0.535633	0.127287	0.315134	0.0677624	0.133577	0.000646591	0.0460892	0.0603771	0.0776062	0.0483036	0.0870914	0.0929108	0.0922546	0.0935497	0.0924664	0.0898228	0.0921955	0.0833435	0.0749302	0.081604	0.092865	0.0724297	0.0821915	0.0967999	0.0853176	0.0946045	0.090519	0.0441151	0.0942364	0.0961685	0.0982876	0.0973587	0.0979767	0.0986023	0.0988007	0.0988617	0.0986786	0.0989094	0.0989437	0.0987797	0.0989265	0.0989552	0.0989571	0.0989532	0.0989571	0.0989552	0.098959	0.0989532	0.0989571
151	0.581926	0.103294	0.257685	0.0307236	0.430723	0.106895	0.155996	0.0215416	0.00882339	0.0395699	0.0152988	0.00340271	0.0633793	0.0783978	0.0822449	0.0524826	0.0687027	0.0611496	0.012146	0.0277348	0.0328293	0.032259	0.0230484	0.0764809	0.14839	0.0775509	0.0306778	0.259071	0.011076	1.07875	0.064827	0.0873222	0.546492	0.095686	0.0987015	0.0988445	0.0984631	0.0989189	0.0989017	0.0989132	0.0989571	0.0989552	0.098959	0.0989532	0.0989552	0.0989552	0.0989571	0.0989571	0.0989571
152	1.51193	0.306665	1.19803	0.0524387	0.890018	0.497772	0.903112	0.251125	0.543787	0.801491	0.547977	0.397652	0.213989	0.568016	0.199251	0.445423	0.363791	0.353489	0.402405	1.14031	0.665411	1.60001	1.1894	0.503428	1.20766	0.499666	0.39048	1.47973	0.349646	3.37004	1.36191	0.442448	4.33173	1.48824	0.0631027	0.0871239	0.0932846	0.0989037	0.0988712	0.0980091	0.0989189	0.0988121	0.0989571	0.098875	0.0989361	0.0989075	0.0989513	0.0989456	0.0989513
153	0.911379	0.541901	0.945864	0.0295925	0.416603	0.205896	0.19681	0.0464478	0.0248013	0.0426502	0.0656662	0.067522	0.0319443	0.076395	0.0921936	0.00900841	0.0702019	0.0566311	0.026783	0.00197601	0.0522556	0.225723	0.0135612	0.090723	0.0234852	0.0616016	0.0817032	0.185923	0.0864182	0.0964298	0.0922432	0.0908985	1.88792	0.0792866	0.0983143	0.0984135	0.0985241	0.0989037	0.098877	0.0984802	0.0989037	0.0989456	0.0989475	0.098938	0.0989571	0.0989513	0.0989571	0.0989552	0.0989552
154	1.38344	0.385321	1.15698	0.0826416	1.20561	0.134817	0.808544	0.42458	0.266808	0.0104237	0.429031	0.0826607	0.01157	0.0332699	0.0621223	0.0337963	0.0264721	0.0451622	0.0281925	0.0323601	0.027523	0.325232	0.0575886	0.0549526	0.520117	0.0103493	0.0480671	0.181131	0.180595	1.37357	0.0591621	0.0473194	3.1095	1.66217	0.0556488	1.47516	0.55562	0.098875	0.0989132	0.0987759	0.0989113	0.0989494	0.0989532	0.0988846	0.0989513	0.0989513	0.098959	0.0989552	0.0989571
155	0.449671	0.0601501	0.407385	0.0709362	0.256849	0.0791988	0.0704823	0.089323	0.0879097	0.0770836	0.0905933	0.0950031	0.0939064	0.0963631	0.0970745	0.084713	0.094944	0.072401	0.0642166	0.085743	0.0912304	0.0950756	0.0837879	0.0962276	0.0565643	0.0825081	0.0862141	0.0706921	0.0925255	0.0934143	0.09729	0.0950069	0.0757332	0.079155	0.0957775	0.0886669	0.0796871	0.0989494	0.0989304	0.0989456	0.0989513	0.0989475	0.0989552	0.0989513	0.0989552	0.0989571	0.0989552	0.0989513	0.0989571
156	0.402876	0.0478115	0.408686	0.0749969	0.037014	0.0764503	0.0159531	0.079998	0.0859051	0.0901432	0.0917778	0.091732	0.0968094	0.0968323	0.0971699	0.0883808	0.095562	0.0893421	0.0852814	0.0980854	0.0946312	0.083147	0.0964317	0.0979118	0.0967464	0.0974579	0.0943756	0.0926533	0.0929718	0.0961971	0.0980778	0.0981693	0.0982628	0.097578	0.0985184	0.0983124	0.0984497	0.0989399	0.0989475	0.0989189	0.0989361	0.0989513	0.0989571	0.0989532	0.0989552	0.0989532	0.0989571	0.0989513	0.0989552
157	0.362522	0.0635185	0.342537	0.0738525	0.0396843	0.0929718	0.0634918	0.0958824	0.0948524	0.0933247	0.0924072	0.0955524	0.0980644	0.096756	0.0966358	0.0947647	0.0983601	0.0972042	0.0953026	0.0986824	0.0977478	0.0972443	0.0972538	0.0984783	0.0949192	0.0957394	0.0986671	0.0901508	0.0766487	0.0871563	0.0917835	0.0936394	0.0854626	0.0771103	0.0972881	0.0899601	0.0436325	0.0989399	0.0989265	0.0989265	0.0989513	0.0989532	0.0989571	0.0989494	0.0989532	0.0989552	0.0989552	0.0963459	0.098959
158	0.401375	0.0549831	0.322636	0.0358982	0.111496	0.0695724	0.0727234	0.0905132	0.0936031	0.0897675	0.0906105	0.0958691	0.0966015	0.096489	0.0969486	0.0858612	0.0951824	0.0934486	0.092989	0.0981331	0.0975857	0.0984688	0.0981216	0.0982494	0.0960064	0.0964222	0.0934525	0.0957432	0.0778446	0.0899887	0.098671	0.0975018	0.098772	0.0970535	0.0987282	0.0973492	0.0845928	0.0989437	0.0989456	0.0989304	0.0989513	0.098938	0.0989571	0.0989494	0.0989227	0.0985661	0.0988331	0.0706234	0.0978184
159	0.179527	0.0961056	0.0599918	0.08675	0.078968	0.0826702	0.0825005	0.0974407	0.0928879	0.0926094	0.0961246	0.0977535	0.0954762	0.0986462	0.0985489	0.0957394	0.0983677	0.0966129	0.0987091	0.0987568	0.0972805	0.096487	0.0968342	0.0981865	0.0984592	0.0968094	0.0981426	0.0968704	0.0814571	0.0971527	0.0982914	0.0972576	0.0987358	0.0978947	0.0988674	0.0985146	0.0975494	0.0989513	0.0989418	0.0989418	0.0989552	0.0989361	0.0989571	0.0989475	0.0989361	0.0947971	0.0972576	0.416052	0.0232925
160	0.219915	0.0886993	0.128168	0.065937	0.0535564	0.0917645	0.0598984	0.0979919	0.097126	0.0963478	0.0975971	0.0984612	0.0979881	0.0982323	0.0984917	0.0985813	0.0984039	0.0961933	0.0985394	0.0984077	0.0981922	0.0914135	0.0967922	0.0983677	0.0942898	0.0984669	0.0964222	0.0868473	0.0903854	0.0968914	0.0984669	0.098402	0.0985622	0.0948582	0.0988712	0.0984306	0.0971489	0.0989494	0.0989437	0.0989056	0.0989532	0.0989361	0.0989552	0.0989513	0.0989208	0.0820923	0.0968246	0.196613	0.0289955
161	0.351738	0.0894432	0.379351	0.019165	0.0165882	0.0593948	0.0442104	0.0895042	0.0956135	0.0949478	0.0914574	0.0960045	0.0980358	0.098135	0.0980587	0.0967617	0.0976734	0.0980358	0.0985355	0.0986423	0.0976276	0.0975838	0.0984364	0.0985451	0.0960293	0.0977764	0.0987301	0.0977058	0.0926476	0.0972366	0.0972347	0.0974751	0.0966682	0.086565	0.098587	0.0925541	0.48958	0.0988674	0.0947514	0.0951729	0.0989056	0.0804958	0.0989532	0.0985222	0.0949593	0.534132	0.626514	1.21753	0.531189
162	0.334375	0.086134	0.631952	0.0126114	0.0283585	0.0727329	0.0577488	0.0883636	0.0732155	0.0849247	0.0746288	0.0896358	0.095068	0.0978107	0.0952663	0.0954151	0.0958157	0.0967216	0.0940208	0.098156	0.0877724	0.0953426	0.0906773	0.0983334	0.0753117	0.080101	0.0973759	0.089365	0.0653324	0.0933456	0.0949554	0.0889091	0.0895252	0.0164413	0.0955353	0.329391	0.654886	0.0983219	0.0914364	0.0972614	0.0989361	0.0976658	0.0989571	0.0989246	0.0986633	0.0971107	0.0892525	0.650227	0.0574989
163	0.81254	0.0618458	0.342552	0.00349045	0.0394497	0.0820217	0.0692692	0.0930786	0.0946236	0.0948257	0.0885296	0.0959835	0.0970039	0.0971107	0.0966148	0.0979977	0.0976677	0.094101	0.0972538	0.0969906	0.0962849	0.0849342	0.0949211	0.0969219	0.0919971	0.0946465	0.0868149	0.240492	0.00236702	1.41138	0.280792	0.0768623	0.476572	0.50564	0.0965023	0.173229	0.725393	0.0988522	0.0988407	0.0986824	0.0989494	0.0988922	0.0989552	0.098938	0.0989113	0.0976124	0.0988007	0.0708637	0.0988083
164	1.13392	0.0727348	0.38619	0.158154	0.0580845	0.0184917	0.041584	0.0940094	0.0926132	0.0832882	0.0907421	0.0947266	0.0962009	0.0951996	0.0981388	0.0985241	0.097187	0.0971565	0.0984497	0.0958672	0.0956211	0.0818939	0.0944633	0.0953693	0.0695343	0.0807285	1.00006	1.63972	0.733541	2.25875	0.0100899	0.234993	0.760729	0.229736	0.0871296	0.419312	0.577999	0.0265598	0.00251961	0.465662	0.09795	0.308458	0.0988197	0.0965443	0.0965977	0.171019	0.0196114	0.827234	0.334381
165	0.841848	0.0689545	0.738001	0.285015	0.375019	0.345238	0.146767	0.0581474	0.0195179	0.00240326	0.0331974	0.0699329	0.06427	0.0747566	0.0824699	0.088253	0.0591011	0.0877266	0.0901508	0.082222	0.0706062	0.0349083	0.0702381	0.0937767	0.0473576	0.0829506	0.0675621	0.00885773	0.137522	0.40505	0.188435	0.23089	0.631559	0.361001	0.625822	0.579042	0.707187	0.619995	0.363539	0.0713024	0.00742149	0.179947	0.0958385	0.0739346	0.00722313	1.12225	0.201294	0.835735	1.59234
166	0.970926	0.033041	1.06066	0.299898	0.211	0.375011	0.125484	0.0568504	0.0121136	0.0457897	0.0187283	0.0637341	0.00145912	0.072773	0.074276	0.0726357	0.0190563	0.0758743	0.083519	0.0772724	0.0803032	0.047224	0.0590324	0.0941811	0.0701637	0.0575848	0.0214558	0.273354	0.00323296	2.43199	0.220999	0.386295	0.94446	0.430552	0.260057	0.433357	0.761036	0.614447	0.0319157	0.13793	0.0968037	0.0668545	0.0989323	0.0984077	0.0985661	0.188234	0.0957375	0.0148735	0.0988331
167	1.23076	0.0105629	0.711554	0.139364	0.274635	0.454929	0.132738	0.0733681	0.0250149	0.0108929	0.0728664	0.076582	0.0913048	0.0882874	0.0916595	0.0919437	0.0962505	0.0879745	0.0946407	0.0861893	0.085638	0.0973473	0.0678673	0.0748405	0.181793	0.0390358	2.00032	1.23003	2.00307	3.22563	0.350466	0.565098	1.1967	0.067009	0.0761032	0.296097	0.37356	0.153988	0.0125313	0.0373592	0.0986061	0.0956345	0.098938	0.0987453	0.0986614	0.0387878	0.0985203	0.0861225	0.0989494
168	0.917957	0.0411682	1.22517	0.0484409	0.563314	0.425774	0.347462	0.0346146	0.0791416	0.0260105	0.0576687	0.0720806	0.0900917	0.0541954	0.0762196	0.0885887	0.093008	0.0854816	0.0783386	0.0651989	0.0851345	0.162685	0.0280457	0.0405064	0.271986	0.273472	2.60116	1.26201	1.19497	2.83813	1.13373	0.159224	1.06409	0.0306911	0.170095	0.396811	0.425274	0.28477	0.225088	0.165385	0.203569	0.234562	0.0422726	0.014904	0.0442829	0.462232	0.0365505	0.167065	0.0941372
169	0.489334	0.0164375	2.29246	0.234457	0.982851	1.01072	0.518183	0.127117	0.0261974	0.148743	0.645084	0.0250111	0.160078	0.0508404	0.0386066	0.0658741	0.069706	0.0612087	0.0545979	0.0595055	0.0606556	0.363167	0.0533543	0.000457764	0.0347252	0.192698	0.257418	0.785198	0.902342	0.948069	0.435831	1.15532	0.0618973	1.10276	1.13964	1.02618	1.10522	1.03104	0.0762291	0.207317	0.526661	0.408323	0.0969048	0.0971355	0.0924416	1.90918	0.0947742	0.193958	0.098877
170	0.835691	0.191225	1.64	0.291485	1.09479	0.776672	0.456238	0.274057	0.0227985	0.426529	0.261435	0.0346184	0.0756207	0.159641	0.00985718	0.0489483	0.0344467	0.0555496	0.0247459	0.0250187	0.0931931	0.316401	0.0222244	0.0455208	0.344538	0.90601	0.743767	1.99468	0.884003	0.408374	2.3614	1.80493	0.325947	1.08877	0.0530863	0.16897	0.135942	0.142886	1.02104	0.0993328	0.0951424	0.0955257	0.0989494	0.0989113	0.0989094	0.0988693	0.0989513	0.0989285	0.0989571
171	1.02102	0.47576	2.45679	0.998726	0.986677	0.986063	0.757576	0.153774	0.213587	1.2791	0.264999	0.110229	0.434229	0.610155	0.053793	0.0940819	0.00910378	0.0112	0.0463543	0.178934	0.0443268	0.355272	0.0602665	0.132683	0.375639	0.291574	1.03897	0.870676	0.608759	1.23755	0.426137	0.154013	0.498764	0.0473466	0.151791	0.39192	0.454138	0.539925	1.43684	1.16048	0.0862083	0.0976696	0.0989475	0.0988827	0.0989113	0.0987911	0.0989513	0.0989285	0.0989552
172	1.08891	0.507616	1.44946	0.292402	1.07319	1.97145	1.07962	0.0910721	0.24855	1.23862	0.487064	0.0263042	0.904329	0.885735	0.0887699	0.0177593	1.04679	0.059864	0.0423374	0.933077	0.0633793	0.158974	0.00248146	0.500944	0.368664	0.392141	0.966099	0.12008	1.18221	2.41681	0.594427	0.274753	1.19362	0.0217438	0.0462942	0.160451	0.363609	0.603456	0.508259	0.424526	0.0986538	0.0989017	0.0989513	0.0989246	0.0989532	0.0989532	0.0989571	0.0989532	0.0989571
173	1.34967	0.95433	2.26056	1.03353	2.34317	4.19644	1.66865	1.10773	0.00770569	0.16202	0.925585	0.472258	1.88941	1.88868	0.42156	0.151529	3.21698	0.948261	0.387394	3.1472	1.76111	1.37378	0.176428	1.69516	0.0205946	1.44678	1.98292	0.0865116	1.58704	2.07276	0.93829	0.974104	0.459867	0.37828	0.324228	0.367694	0.125863	0.492644	0.597679	0.366495	0.0956516	0.097662	0.0989323	0.0989017	0.0988789	0.0989246	0.0989475	0.0988674	0.0989571
174	1.73452	0.619678	1.87187	0.974413	2.91402	4.14939	1.29135	1.38861	0.278999	1.00027	0.625797	0.38007	2.37331	2.71347	0.145298	0.188225	2.4707	0.0465698	0.0520344	2.81983	0.0835724	0.356655	0.435213	1.77046	0.395863	1.40985	1.13697	0.576365	2.34809	3.6053	0.274297	0.611982	1.01161	0.206518	0.116401	0.0445509	0.452726	0.548363	0.0982189	0.0981922	0.0988808	0.0989189	0.0989552	0.0989037	0.0989513	0.0989532	0.0989552	0.0989494	0.0989571
175	1.14642	0.311243	1.4003	0.131084	1.20427	1.56145	0.839836	0.00367546	0.0635338	0.682846	0.0613327	0.0516281	0.0208912	0.128792	0.0757351	0.0764904	0.0357285	0.0928535	0.0869579	0.03969	0.0951958	0.0410538	0.0483284	0.142101	0.143885	1.12701	1.77052	0.972545	2.17492	3.23343	0.555017	0.713501	0.922045	0.127435	0.151333	0.173941	0.137084	0.37677	0.0910549	0.0981026	0.0988445	0.0989285	0.0989552	0.098938	0.0989513	0.0989513	0.0989571	0.0989552	0.0989571
176	1.42041	0.0866184	1.33942	0.0991516	1.22766	2.82885	0.901804	0.0884953	0.889929	0.483044	0.225054	0.0512714	0.762539	0.183746	0.0668793	0.0709743	0.0355797	0.0886707	0.0835457	1.99328	0.0892944	0.529066	0.133894	1.82342	0.770453	1.41841	2.32553	1.26931	2.14691	3.11086	0.237763	1.0222	0.330178	0.669641	0.664518	0.77464	0.262033	0.0385494	0.151751	0.193638	0.097868	0.0956593	0.0989304	0.0988102	0.0989342	0.098299	0.0989513	0.0988903	0.0989552
177	2.23296	0.503006	1.90951	1.22245	3.22645	4.94958	0.0936241	1.32369	0.612156	1.44106	0.493315	0.525225	2.00595	1.96998	0.0720997	0.103247	1.23946	0.0696659	0.00857925	2.84411	1.16934	1.02778	0.0591812	1.92079	0.742423	2.09025	1.76954	1.24364	4.54659	3.56787	0.379158	0.901216	0.815574	0.0370245	0.169271	0.367945	0.0441208	0.0893784	0.0986881	0.097599	0.0988827	0.0989056	0.0989532	0.0989132	0.0989494	0.0989513	0.0989552	0.0989552	0.0989571
178	1.65732	0.132423	0.780031	0.209686	1.42551	1.63593	0.676037	0.290161	0.331823	1.09187	0.110752	0.0607643	0.0233631	0.0316544	0.0667286	0.0525703	0.0153809	0.0915337	0.0827045	0.0286903	0.0659275	0.0112972	0.0113602	0.928438	1.33834	1.7619	1.76139	3.45587	4.05702	3.3954	0.398019	1.02868	0.676816	0.510705	0.0726547	0.57243	0.46512	0.0988216	0.0987473	0.0988884	0.0989265	0.0989437	0.0989532	0.0989456	0.0989552	0.0989513	0.0989571	0.0989513	0.0989571
179	0.617519	0.042263	0.593441	0.0331612	0.703243	0.57193	0.24931	0.0498028	0.000900269	0.078495	0.0537853	0.089426	0.0669994	0.0745869	0.0764523	0.0825996	0.0858307	0.0916367	0.0857925	0.0823307	0.093586	0.0260296	0.0310249	0.066185	0.77883	0.983269	2.30993	2.57344	3.23643	3.95661	0.363147	1.32338	0.75794	0.649339	0.0727901	0.895586	0.82127	0.0976162	0.0986958	0.0983696	0.0989246	0.098896	0.0989513	0.0989246	0.0989475	0.098917	0.0989552	0.098814	0.098959
180	1.26812	0.0304718	0.597965	0.117348	0.630136	1.01666	0.514864	0.0135918	0.0325794	0.131439	0.0394974	0.0782318	0.0808182	0.0812206	0.0927753	0.0902081	0.0857754	0.0935593	0.0949135	0.0798874	0.0795155	0.061636	0.303152	0.00144768	1.05707	0.48361	1.72486	3.02408	2.56331	1.83784	1.26788	1.91902	0.24534	0.578037	0.0984879	0.0960197	0.0905704	0.0989304	0.0989342	0.0988884	0.0989456	0.098938	0.0989571	0.0988903	0.0989494	0.0989113	0.0989571	0.0989437	0.0989552
181	1.02401	0.0289974	0.92477	0.074482	0.53005	0.479145	0.202179	0.0800438	0.030056	0.0174026	0.0889072	0.095253	0.0893517	0.0939846	0.097641	0.0975513	0.0954437	0.0970974	0.0970459	0.0784492	0.0902157	0.226305	0.893059	0.512068	1.13018	1.19901	2.40123	2.19257	2.51031	2.82681	0.150314	1.01506	0.712399	0.567402	0.0746269	0.742149	0.571081	0.075758	0.0974655	0.53134	0.098856	0.0819683	0.0988865	0.097086	0.098793	0.445189	0.0981255	0.0558777	0.0987377
182	0.833168	0.0733204	0.105799	0.0117512	0.0299244	0.0140209	0.0658493	0.0940819	0.088562	0.0835266	0.0979443	0.0974255	0.0983009	0.0979977	0.0986233	0.0987244	0.0979824	0.0987244	0.0988808	0.0974503	0.0936642	0.00174713	0.270672	0.0807247	1.33979	0.0719452	2.22306	2.07908	1.97747	1.95216	0.487476	0.0646362	0.0980759	0.0966263	0.0989189	0.0984573	0.0966282	0.0989475	0.0989475	0.0988884	0.0989361	0.0986958	0.0989475	0.0982399	0.0988712	0.171745	0.0984516	0.0838718	0.0975418
183	0.642967	0.0616665	0.177671	0.0123291	0.0281048	0.00460434	0.0815487	0.0956383	0.0913563	0.0950375	0.0976391	0.0982914	0.0984287	0.0984573	0.0985317	0.098835	0.0986614	0.0987835	0.0988445	0.093586	0.0812435	1.01079	0.304577	0.202253	0.743261	0.0705032	1.86129	1.11958	1.10338	1.1617	0.341461	0.061018	0.0930691	0.172859	0.0987415	0.0984039	0.109997	0.0980072	0.0988979	0.202206	0.0988808	0.296623	0.00602341	0.15877	0.0569363	0.324954	0.151276	0.26774	0.775869
184	0.293102	0.094717	0.0744572	0.0925884	0.0966091	0.0980453	0.0979977	0.0989342	0.0988178	0.0987015	0.0989532	0.098938	0.0989418	0.0989304	0.0989532	0.0989571	0.0989513	0.0989571	0.098959	0.0989151	0.098896	0.0918255	0.0666389	0.0988846	0.0752583	0.0989132	0.0960274	0.481829	0.0976658	0.0988312	0.0986786	0.0988808	0.0989513	0.098896	0.0989571	0.0989552	0.0989189	0.0989571	0.0989513	0.0988102	0.0989418	0.166012	0.0957699	0.175665	0.0537529	0.106247	0.361055	0.0416813	0.758073
185	0.708216	0.0392151	0.0218716	0.0410843	0.0703278	0.0842781	0.0898762	0.0982628	0.0977478	0.0949783	0.0986004	0.0984974	0.0988045	0.0984554	0.09869	0.0989304	0.0988045	0.098877	0.0989094	0.097496	0.0900154	0.48678	0.0441055	0.0920353	0.0453606	0.0965691	0.798428	0.385214	0.0895329	0.0981979	0.0979176	0.0976028	0.0989265	0.0988216	0.0989342	0.0989418	0.0987434	0.0989475	0.098917	0.0223007	0.0952511	0.080883	0.164574	0.00759792	0.170433	0.0679493	0.332258	0.170887	0.52158
186	0.0639477	0.0886421	0.0820503	0.0946674	0.0944881	0.0964279	0.0967827	0.0987968	0.0987549	0.0985355	0.0989323	0.0988426	0.0989323	0.0989418	0.0989151	0.0989513	0.0989475	0.0989494	0.0989532	0.0989285	0.0989285	0.0976582	0.0945015	0.0989208	0.0980434	0.0989246	0.098896	0.0974312	0.0984402	0.0987968	0.0985222	0.098938	0.0989552	0.098938	0.0989552	0.0989571	0.0989132	0.0989571	0.0989399	0.0436993	0.0976505	0.0600643	0.01227	0.186925	0.30156	0.22697	0.336396	0.0854435	0.931334
187	0.132637	0.0763664	0.0838871	0.08214	0.0880566	0.0946541	0.0961475	0.0984306	0.0986233	0.0978622	0.0987835	0.0988045	0.0988941	0.0987968	0.0986862	0.0989246	0.0989056	0.0987701	0.0989513	0.0987167	0.0988445	0.0891609	0.0908356	0.0989017	0.0974331	0.0988808	0.0987816	0.0967903	0.0982246	0.0987167	0.0987473	0.0988445	0.0989552	0.0989513	0.0989571	0.0989532	0.098875	0.0989513	0.0988331	0.0385323	0.478102	0.126847	0.264075	0.233901	0.354045	0.0380392	0.525016	0.371986	0.392633
188	0.374094	0.0241928	0.0276642	0.0576591	0.0296612	0.0820312	0.0812092	0.0959091	0.0920753	0.0906754	0.0968456	0.0965023	0.0977879	0.0960999	0.098238	0.0987606	0.0984364	0.0985031	0.0985603	0.0984898	0.0981903	0.0705357	0.0723877	0.098053	0.0704079	0.0987148	0.0968399	0.0944729	0.0980816	0.0989132	0.0985432	0.0986118	0.0989513	0.0989285	0.0989437	0.0989475	0.098917	0.0989513	0.0988884	1.06336	0.504173	0.96372	0.856366	1.23053	0.996729	1.12681	1.59222	0.992159	0.486008
189	0.994612	0.0372219	0.330292	0.359325	0.209267	0.175488	0.25552	0.160719	0.00212669	0.0142536	0.0760231	0.017601	0.0359917	0.0547047	0.0535316	0.07934	0.0865498	0.0511799	0.09161	0.0795765	0.0820293	0.163471	0.00845718	0.0687675	0.0291729	0.0843449	0.00425529	0.0100479	0.0813141	0.0856304	0.0764046	0.0881844	0.0971413	0.0738602	0.0972786	0.0958099	0.628254	0.826418	0.465822	0.826908	0.0779247	1.03509	0.366038	1.40024	0.611259	1.51208	1.28819	1.52397	1.45151
190	1.07994	0.550348	0.530678	0.530834	0.701813	0.282257	0.860031	0.118454	0.117161	0.296019	0.0795689	0.0141029	0.0471687	0.0495644	0.042099	0.0548725	0.0701332	0.0536537	0.0891914	0.073082	0.0589828	0.209745	0.055891	0.0761967	0.0684948	0.0871868	0.0338879	0.0404987	0.0903168	0.0928459	0.0918636	0.0958824	0.0988998	0.0979004	0.0983486	0.0987167	0.0962086	0.0909367	0.063633	0.816958	0.0493002	0.47109	0.138015	1.18519	0.966796	1.4128	1.44664	0.78363	0.391573
191	0.463839	0.142624	0.195496	0.0189686	0.227806	0.0356064	0.00477219	0.0328693	0.0351143	0.0343437	0.056345	0.0724144	0.0723877	0.069273	0.0471535	0.0699024	0.0809097	0.0501862	0.0817852	0.0722656	0.0763245	0.0641289	0.0492001	0.0882473	0.00990105	0.0939617	0.0896893	0.0947323	0.0966015	0.0981865	0.0963364	0.0975151	0.0987434	0.0983543	0.0988178	0.0985107	0.0980854	0.0988541	0.0965233	0.027586	0.557669	0.234448	0.146379	1.02465	1.0288	1.72131	1.90776	0.334299	0.132299
192	0.222383	0.0686054	0.018137	0.0758018	0.0735893	0.0829086	0.0894051	0.0965328	0.0942879	0.0867977	0.0972767	0.097311	0.0969181	0.093832	0.0977516	0.098175	0.0982094	0.0953255	0.0984821	0.097311	0.0967674	0.073843	0.0962429	0.0974369	0.0921192	0.0981522	0.0979156	0.0984974	0.0981998	0.0988255	0.0988655	0.0988846	0.0989513	0.0989399	0.0989456	0.0989513	0.0989532	0.0989513	0.0989399	0.0976677	0.0911369	0.367414	0.701911	0.729759	1.39493	2.10143	3.52975	1.41439	2.29254
193	0.0103016	0.000263214	0.054903	0.085392	0.0852528	0.0958443	0.0947132	0.096796	0.0970116	0.0953197	0.0980225	0.0971489	0.0982609	0.095829	0.0963078	0.0960045	0.0971317	0.0959625	0.0976086	0.0976105	0.098114	0.0888386	0.0962639	0.0982475	0.0962524	0.0985489	0.0986137	0.0987701	0.0988159	0.0989399	0.0988979	0.0988464	0.0989571	0.0989552	0.0989552	0.0989552	0.0989571	0.0989571	0.0989532	0.0989437	0.0987129	1.07874	1.76273	2.23473	1.29797	1.88569	1.2558	0.0967903	0.0980072
194	0.0321522	0.0753841	0.0936565	0.0966187	0.0977077	0.098671	0.0974159	0.0987263	0.0987053	0.0985107	0.0989037	0.0985756	0.0989342	0.0988712	0.098856	0.0988979	0.0989246	0.0984211	0.0988884	0.0988598	0.0987492	0.0976486	0.0988655	0.098877	0.0982437	0.098917	0.0988045	0.0989151	0.0988808	0.0989513	0.0989418	0.0989399	0.0989571	0.098959	0.0989552	0.0989571	0.0989571	0.098959	0.0989552	0.0989532	0.0989475	0.0761681	1.16966	0.952681	0.361418	0.550526	0.00237656	0.0796814	0.0211601
195	0.0631409	0.0941162	0.0970592	0.0985508	0.098175	0.0987816	0.0985317	0.0987663	0.0987244	0.098896	0.0987625	0.0989017	0.0989323	0.0989037	0.0987625	0.0987587	0.0988922	0.0988808	0.0989113	0.098896	0.0988865	0.0986576	0.0987759	0.0989342	0.0988178	0.0989399	0.0989189	0.0989418	0.0989494	0.0989552	0.0989552	0.0989552	0.098959	0.0989571	0.0989571	0.0989571	0.0989571	0.0989571	0.0989571	0.0989552	0.0989552	0.0988789	0.0964241	0.125238	0.0718441	0.092617	0.0537701	0.0972996	0.0966053
196	0.0833797	0.0980949	0.09865	0.0987511	0.098671	0.0989418	0.0988369	0.0989418	0.098938	0.0989532	0.0989513	0.0989513	0.098959	0.0989571	0.0989475	0.0989552	0.0989552	0.0989571	0.0989571	0.0989494	0.0989552	0.0989132	0.098896	0.0989571	0.0989437	0.0989571	0.0989571	0.098959	0.0989571	0.0989571	0.0989571	0.0989571	0.0989571	0.0989571	0.0989571	0.0989571	0.0989571	0.0989571	0.0989571	0.0989571	0.0989571	0.0988979	0.0985298	0.252804	0.0780048	0.0723953	0.372028	0.0541019	0.319498
197	0.0735836	0.0966434	0.0977554	0.0979557	0.0986538	0.0989246	0.098896	0.098938	0.0989323	0.0989532	0.0989532	0.0989532	0.0989552	0.0989571	0.0989532	0.0989552	0.0989571	0.0989552	0.0989571	0.0989571	0.0989513	0.0988197	0.0985279	0.0989571	0.0989246	0.0989552	0.098959	0.0989552	0.0989552	0.0989571	0.098959	0.0989571	0.0989571	0.0989571	0.0989571	0.0989571	0.0989571	0.0989571	0.098959	0.0989552	0.0989552	0.0154495	0.00746918	0.110235	0.124489	0.0961037	0.718906	0.758665	0.367899
198	0.0710335	0.0975227	0.0981216	0.0987453	0.0989246	0.0989456	0.0989418	0.0989456	0.0989456	0.0989532	0.0989552	0.0989552	0.0989609	0.0989571	0.0989552	0.0989552	0.0989571	0.0989571	0.0989571	0.0989552	0.0989571	0.0987816	0.0988846	0.0989552	0.0989494	0.0989552	0.0989571	0.0989571	0.0989532	0.0989571	0.0989571	0.0989552	0.0989571	0.0989571	0.0989571	0.0989571	0.0989571	0.0989571	0.0989571	0.0989571	0.0989571	0.098959	0.0989513	0.0538254	0.0979156	0.0928326	0.015131	0.0854836	0.417048
199	0.0379772	0.0918388	0.0922222	0.0977306	0.0986176	0.0986614	0.0987263	0.0989265	0.0988941	0.0988483	0.0989285	0.0989323	0.0989532	0.0989075	0.0989189	0.0989494	0.0988789	0.0989208	0.098938	0.0988426	0.0989323	0.098547	0.0987797	0.0989399	0.0986977	0.0989304	0.0989246	0.0989513	0.0989323	0.0989571	0.098959	0.0989609	0.0989571	0.0989571	0.0989571	0.0989571	0.0989571	0.098959	0.0989571	0.0989552	0.0989552	0.0988731	0.0975494	0.281162	0.0957909	0.0901852	0.0521202	0.0965862	0.0816059
200	0.0478725	0.0872936	0.0911694	0.0941219	0.0968971	0.0978279	0.0983639	0.0988369	0.0987377	0.0986652	0.0988483	0.098877	0.0989285	0.0988903	0.0988884	0.0989342	0.0989304	0.0988426	0.0989456	0.0988464	0.0988522	0.0969524	0.0964718	0.098938	0.097784	0.0989189	0.0989418	0.098711	0.0989017	0.0989552	0.0989494	0.0989437	0.0989571	0.098959	0.0989571	0.0989552	0.0989552	0.0989552	0.0989609	0.0989571	0.0989475	0.229942	0.104006	0.113664	0.130127	0.35825	0.917585	0.00714874	0.262604
201	0.0245228	0.0944805	0.0939274	0.0975418	0.0987034	0.0987282	0.0987778	0.0989094	0.0988636	0.098896	0.0989494	0.0989113	0.0989552	0.0989532	0.0989494	0.0989571	0.0989552	0.0989475	0.0989532	0.0989475	0.0989399	0.0973072	0.0967712	0.0989494	0.0986881	0.0989494	0.0989361	0.0988827	0.0989456	0.0989532	0.0989532	0.0989532	0.0989552	0.098959	0.0989552	0.098959	0.0989571	0.0989571	0.0989571	0.0989552	0.098959	0.0980625	0.0931511	0.28446	0.0633965	0.154774	0.42454	0.113029	0.233644
202	0.0589657	0.0897369	0.0897236	0.0967865	0.0982037	0.0984879	0.0988483	0.0989151	0.0988655	0.0988293	0.0989513	0.0989437	0.0989571	0.0989304	0.0989513	0.0989532	0.0988827	0.0989418	0.0989532	0.098835	0.098875	0.0979309	0.0956459	0.0989323	0.0983944	0.0989456	0.0989017	0.0989285	0.0989532	0.098959	0.0989552	0.0989552	0.0989571	0.0989571	0.0989571	0.0989571	0.098959	0.0989571	0.0989571	0.0989552	0.0989571	0.0989494	0.0988808	0.0787239	0.0988483	0.0985355	0.0979671	0.0988789	0.0984707
203	0.331179	0.0592918	0.0669994	0.0864296	0.0941029	0.0965519	0.0977573	0.0985622	0.0976696	0.0974846	0.0987778	0.0986156	0.0988216	0.0985775	0.0988522	0.0987034	0.0986195	0.0988483	0.0988789	0.0982513	0.0980988	0.0532494	0.0191936	0.0985336	0.0930462	0.0988331	0.0987053	0.0985603	0.0989151	0.0989532	0.0989456	0.0989456	0.0989571	0.0989571	0.098959	0.0989552	0.098959	0.0989571	0.0989609	0.0989552	0.0989532	0.0942936	0.422127	0.140839	0.0935421	0.0105305	0.0394459	0.097723	0.0968246
204	0.495298	0.0396042	0.0527859	0.0568142	0.0893288	0.0961971	0.0944424	0.0979977	0.0978413	0.0979099	0.0987301	0.0987034	0.0988026	0.0988216	0.0988503	0.0988731	0.0987682	0.0986881	0.098917	0.0983772	0.0946732	0.34132	0.103586	0.0960045	0.0221043	0.0973759	0.0915852	0.00647926	0.0985394	0.0989323	0.0989265	0.0988388	0.0989532	0.0989532	0.0989552	0.0989552	0.0989571	0.0989552	0.0989571	0.0989037	0.098917	0.158014	0.275938	0.207415	0.067358	0.252254	0.760382	0.0213356	0.452652
205	0.289598	0.0638027	0.0647602	0.0894051	0.0933971	0.0973244	0.096489	0.0984573	0.0980339	0.0983315	0.0988331	0.0988102	0.0989056	0.0987854	0.0988979	0.0989265	0.0985584	0.098608	0.0988789	0.0983906	0.096611	0.0374985	0.13241	0.0983982	0.0309067	0.0985909	0.0972462	0.0859108	0.0989037	0.0989456	0.0989265	0.0989265	0.0989571	0.0989552	0.0989552	0.0989552	0.0989571	0.098959	0.098959	0.0989571	0.098959	0.0989399	0.0989094	0.0892048	0.0988655	0.0969887	0.0987511	0.0988827	0.0987625
206	0.342319	0.00959969	0.0542793	0.0796776	0.0845184	0.0936089	0.0967808	0.0978088	0.0971737	0.0978775	0.0987167	0.0986137	0.098711	0.0984859	0.0986843	0.0983849	0.0978107	0.0984268	0.098526	0.0938625	0.0790176	0.221998	0.140051	0.0946522	0.024931	0.098341	0.0973587	0.0926609	0.0988922	0.0989456	0.0989304	0.0989151	0.0989552	0.0989552	0.0989552	0.098959	0.0989532	0.0989552	0.0989571	0.098959	0.0989532	0.098938	0.0986691	0.0893784	0.0989246	0.0989265	0.0989475	0.0989513	0.0989571
207	1.15393	0.27644	0.155672	0.0141277	0.0483551	0.0469799	0.0516491	0.0887356	0.0656815	0.0817642	0.0972023	0.0971775	0.0966911	0.0943089	0.0977936	0.0982265	0.0965004	0.0974483	0.0880566	0.0527954	0.069973	1.32846	0.591927	0.112516	0.275049	0.0766582	0.349577	0.0589237	0.0937176	0.0988026	0.0988731	0.0988197	0.0989418	0.0989456	0.0989456	0.0989571	0.0989552	0.098959	0.0989552	0.0988579	0.0988312	0.021204	0.256577	0.387865	0.0974998	0.334896	0.0962143	0.0987549	0.0989418
208	0.601202	0.0361023	0.049984	0.0305843	0.053381	0.119978	0.0594616	0.089119	0.0371189	0.0784664	0.0903301	0.0945282	0.0962067	0.0927582	0.096138	0.0978947	0.0949593	0.0950317	0.0946312	0.048502	0.713564	1.48024	1.70671	1.15256	0.639099	0.181776	0.842545	0.533425	0.0536728	0.097723	0.0986614	0.0983963	0.0989399	0.0989494	0.0989571	0.098959	0.0989552	0.0989571	0.0989552	0.0989513	0.0989494	0.0986729	0.0956268	0.0721245	0.0988312	0.0983162	0.0989342	0.0989456	0.0989552
209	0.878624	0.0116882	0.0589046	0.0585651	0.0608864	0.0551834	0.0858555	0.0964546	0.0898438	0.0959702	0.0975628	0.0982609	0.0983486	0.0978718	0.098114	0.0985603	0.0986004	0.0985355	0.0979366	0.0935364	0.0231705	1.51928	0.774693	0.17522	0.240355	0.0859509	0.977512	0.791277	0.0864162	0.0969524	0.098444	0.0971222	0.0989399	0.0989056	0.0989475	0.0989475	0.0989361	0.0989475	0.0989494	0.0492191	0.0988293	0.0517902	0.408554	0.282719	0.0897102	0.515812	0.0460091	0.0535927	0.0787277
210	0.720587	0.0619545	0.00418663	0.0437641	0.0756931	0.0641994	0.0940685	0.0979385	0.0926991	0.0966244	0.0984592	0.0987282	0.0987701	0.0986595	0.0987835	0.0987816	0.0985279	0.0986996	0.0988865	0.097086	0.0839996	0.431505	0.649172	0.0481129	0.798998	0.0940914	1.47514	1.2207	0.0334625	0.09478	0.0979195	0.0980015	0.0989418	0.098917	0.0989532	0.0989513	0.0989475	0.0989552	0.098959	0.0989246	0.0989513	0.0983009	0.0988293	0.0852089	0.0988464	0.146942	0.0961246	0.0896797	0.0949669
211	0.370216	0.0901585	0.0787926	0.0929718	0.0982418	0.0983639	0.0986481	0.0989113	0.0987377	0.0987129	0.0989532	0.0989113	0.0989494	0.0989056	0.098938	0.0989513	0.0989227	0.0989342	0.0989571	0.0988979	0.098526	0.0878925	0.0180759	0.0987701	0.0790119	0.0989285	0.0981045	0.0911789	0.0989037	0.0989494	0.0989361	0.0989285	0.098959	0.0989571	0.0989571	0.0989552	0.0989571	0.098959	0.0989571	0.0989571	0.098959	0.0979099	0.0979271	0.337685	0.0973263	0.266312	0.223875	0.11203	0.15484
212	0.0303974	0.0980568	0.0953274	0.0981464	0.0988579	0.0989418	0.0988369	0.0989571	0.0989494	0.0989532	0.0989571	0.0989571	0.098959	0.0989571	0.0989571	0.0989552	0.0989552	0.0989552	0.0989571	0.0989552	0.0989552	0.0985603	0.0972576	0.0989552	0.0988274	0.098959	0.0989418	0.0985813	0.0989532	0.098959	0.0989552	0.0989532	0.0989552	0.0989571	0.098959	0.0989571	0.098959	0.0989571	0.0989571	0.0989571	0.0989571	0.0989418	0.0989552	0.0943203	0.0988064	0.0825081	0.065134	0.262697	0.420946
213	0.00861549	0.0974865	0.0960045	0.0983963	0.0987511	0.0988903	0.0988331	0.0989494	0.0989304	0.0989437	0.0989532	0.0989571	0.098959	0.0989552	0.0989571	0.0989552	0.0989532	0.0989552	0.0989571	0.0989532	0.0989399	0.0984745	0.0984116	0.0989552	0.0983963	0.0989513	0.0989246	0.0989017	0.0989513	0.0989552	0.0989532	0.0989552	0.0989571	0.0989571	0.0989571	0.0989571	0.0989571	0.0989571	0.0989571	0.0989571	0.0989571	0.0989571	0.0989571	0.0989552	0.0989552	0.0989552	0.0989532	0.0988789	0.0918865
214	0.0699062	0.0987091	0.0971222	0.098875	0.0989265	0.0989437	0.098938	0.0989571	0.0989494	0.0989571	0.0989552	0.0989552	0.0989571	0.098959	0.0989609	0.0989552	0.0989552	0.0989552	0.0989552	0.0989552	0.0989552	0.0989151	0.098856	0.0989571	0.0989418	0.0989532	0.0989552	0.0989532	0.0989552	0.0989552	0.0989552	0.0989552	0.0989571	0.0989571	0.0989571	0.0989571	0.0989571	0.0989571	0.0989571	0.0989571	0.0989571	0.0989571	0.098959	0.0989552	0.0989571	0.0989246	0.0985775	0.0734138	0.485319
215	0.0793896	0.0986061	0.0983906	0.0989285	0.0989532	0.0989532	0.0989513	0.0989552	0.0989552	0.0989552	0.0989571	0.0989552	0.0989571	0.0989552	0.098959	0.0989571	0.0989552	0.0989552	0.0989571	0.0989571	0.0989552	0.0989437	0.0988941	0.098959	0.0989494	0.0989571	0.0989571	0.0989571	0.0989552	0.098959	0.0989609	0.098959	0.0989571	0.0989571	0.0989571	0.0989571	0.0989571	0.0989571	0.0989571	0.0989571	0.0989571	0.0989571	0.0989571	0.098259	0.0989265	0.0501404	0.117548	0.107475	0.209365
216	0.0901241	0.0988312	0.0987492	0.0989456	0.0989418	0.0989552	0.0989532	0.0989571	0.0989552	0.0989571	0.0989552	0.0989571	0.0989571	0.0989571	0.0989552	0.0989552	0.0989552	0.0989552	0.0989571	0.0989532	0.0989571	0.0989475	0.0989475	0.0989571	0.0989552	0.0989552	0.0989609	0.0989552	0.0989552	0.0989552	0.0989571	0.098959	0.0989571	0.0989571	0.0989571	0.0989571	0.0989571	0.0989571	0.0989571	0.0989571	0.0989571	0.0989571	0.0989571	0.0989571	0.0989609	0.0989513	0.098114	0.0925732	0.177689
217	0.0913563	0.098711	0.0986519	0.0989265	0.0989437	0.0989552	0.0989532	0.0989513	0.0989532	0.0989571	0.0989552	0.0989552	0.0989571	0.0989571	0.0989571	0.0989552	0.0989552	0.0989571	0.098959	0.0989552	0.098959	0.0989552	0.0989475	0.0989552	0.0989532	0.0989552	0.0989571	0.0989571	0.0989552	0.0989571	0.0989571	0.0989571	0.0989571	0.0989571	0.0989571	0.0989571	0.0989571	0.0989571	0.0989571	0.0989571	0.0989571	0.0989571	0.0989552	0.0989323	0.0989571	0.0989437	0.0954666	0.0973148	0.136168
218	0.087122	0.0988846	0.098814	0.0989456	0.0989494	0.0989532	0.0989494	0.0989571	0.0989532	0.0989571	0.0989552	0.0989571	0.098959	0.0989571	0.0989571	0.0989552	0.0989571	0.0989571	0.098959	0.0989571	0.0989571	0.0989552	0.0989532	0.0989571	0.0989532	0.0989571	0.0989571	0.0989571	0.0989571	0.0989571	0.0989571	0.0989571	0.0989571	0.0989571	0.0989571	0.0989571	0.0989571	0.0989571	0.0989571	0.0989571	0.0989571	0.0989571	0.0989571	0.0989552	0.0989552	0.0989494	0.0903015	0.0816422	0.76478
219	0.0945168	0.0988007	0.0987015	0.0989342	0.098938	0.0989552	0.0989513	0.0989532	0.0989532	0.0989552	0.0989571	0.098959	0.0989571	0.0989571	0.0989552	0.0989552	0.0989552	0.098959	0.0989571	0.0989571	0.098959	0.0989571	0.0989552	0.0989571	0.0989571	0.0989571	0.0989571	0.0989571	0.0989571	0.0989571	0.0989571	0.0989571	0.0989571	0.0989571	0.0989571	0.0989571	0.0989571	0.0989571	0.0989571	0.0989571	0.0989571	0.0989571	0.0989571	0.098959	0.098959	0.0989571	0.0989475	0.0988693	0.0910702
220	0.0901985	0.0984802	0.0986824	0.0988979	0.0987816	0.0989532	0.0988674	0.0988827	0.0989456	0.0989609	0.0989456	0.0989513	0.0989552	0.0989552	0.0989494	0.0989037	0.0989571	0.0989532	0.0989552	0.0989532	0.0989513	0.0989532	0.0989132	0.0989571	0.0989552	0.0989552	0.0989552	0.098959	0.098959	0.0989571	0.0989571	0.0989571	0.0989571	0.0989571	0.0989571	0.0989571	0.0989571	0.0989571	0.0989571	0.0989571	0.0989571	0.0989571	0.0989571	0.0989552	0.0989571	0.0989571	0.0989437	0.0984688	0.0152588
221	0.0771675	0.0984859	0.0983963	0.0988827	0.0986271	0.0989418	0.0981216	0.0988064	0.0989513	0.0989571	0.0989532	0.0989532	0.0989571	0.0989552	0.0989532	0.0989513	0.098959	0.0989532	0.0989552	0.0989571	0.0989552	0.0989552	0.0989513	0.0989571	0.0989513	0.0989552	0.0989571	0.0989571	0.0989552	0.098959	0.0989571	0.0989571	0.0989571	0.0989571	0.0989571	0.0989571	0.0989571	0.0989571	0.0989571	0.0989571	0.0989571	0.0989571	0.0989571	0.0989571	0.0989571	0.0989571	0.0968895	0.0872498	0.2272
222	0.0901947	0.0988216	0.0985718	0.0989361	0.0989437	0.0989532	0.0989113	0.0989437	0.0989532	0.0989532	0.0989552	0.0989552	0.0989571	0.0989552	0.0989552	0.0989513	0.0989552	0.0989571	0.0989532	0.0989571	0.0989571	0.0989552	0.098959	0.098959	0.0989571	0.0989552	0.098959	0.0989571	0.0989571	0.0989571	0.0989571	0.0989571	0.0989571	0.0989571	0.0989571	0.0989571	0.0989571	0.0989571	0.0989571	0.0989571	0.0989571	0.0989571	0.0989571	0.0989571	0.0989571	0.0989571	0.0989552	0.0989189	0.0925789
223	0.088644	0.0987396	0.0987606	0.0989342	0.0989532	0.0989552	0.0989456	0.0989552	0.0989552	0.0989571	0.0989571	0.0989571	0.098959	0.0989571	0.098959	0.0989532	0.0989552	0.0989552	0.0989571	0.0989552	0.0989571	0.0989532	0.0989532	0.098959	0.098959	0.0989571	0.098959	0.0989571	0.0989552	0.0989571	0.0989571	0.0989571	0.0989571	0.0989571	0.0989571	0.0989571	0.0989571	0.0989571	0.0989571	0.0989571	0.0989571	0.0989571	0.0989571	0.0989571	0.0989552	0.0989571	0.0989304	0.0973454	0.354958
224	0.0714035	0.0988541	0.0983391	0.0989475	0.0988617	0.0989532	0.0989113	0.0989532	0.098959	0.098959	0.0989571	0.0989552	0.098959	0.098959	0.0989609	0.0989571	0.0989571	0.0989552	0.0989571	0.0989571	0.0989609	0.098959	0.0989571	0.0989571	0.0989571	0.098959	0.0989571	0.0989571	0.0989571	0.098959	0.0989571	0.0989571	0.0989571	0.0989571	0.0989571	0.0989571	0.0989571	0.0989571	0.0989571	0.0989571	0.0989571	0.0989571	0.0989571	0.098959	0.0989532	0.0989208	0.0314732	0.187414	0.645541
225	0.0756912	0.0988922	0.0986023	0.0989437	0.0988426	0.098959	0.0988293	0.0989399	0.098959	0.098959	0.0989552	0.0989571	0.098959	0.0989609	0.0989571	0.0989571	0.0989552	0.0989571	0.0989571	0.0989552	0.0989552	0.0989552	0.098959	0.0989571	0.0989571	0.0989571	0.0989571	0.0989571	0.0989552	0.098959	0.0989571	0.0989571	0.0989571	0.0989571	0.0989571	0.0989571	0.0989571	0.0989571	0.0989571	0.0989571	0.0989571	0.0989571	0.0989571	0.0989571	0.0989552	0.0989571	0.0989017	0.0933952	0.489626
226	0.0903759	0.098814	0.0986061	0.0989475	0.0989437	0.0989571	0.0989456	0.0989513	0.0989552	0.0989571	0.0989552	0.0989552	0.0989571	0.0989609	0.098959	0.0989571	0.0989571	0.0989571	0.0989571	0.0989552	0.0989552	0.0989532	0.0989532	0.098959	0.0989571	0.098959	0.0989571	0.0989571	0.0989571	0.0989571	0.0989571	0.0989571	0.0989571	0.0989571	0.0989571	0.0989571	0.0989571	0.0989571	0.0989571	0.0989571	0.0989571	0.0989571	0.0989571	0.098959	0.0989571	0.0989571	0.0989571	0.0988274	0.0917797
227	0.0840893	0.0988731	0.0983944	0.0989475	0.0989475	0.0989552	0.0989494	0.0989571	0.0989571	0.0989571	0.0989571	0.0989552	0.0989571	0.0989571	0.0989609	0.0989571	0.0989552	0.0989571	0.0989571	0.0989571	0.0989552	0.098959	0.0989571	0.0989571	0.098959	0.0989571	0.0989571	0.0989571	0.0989571	0.0989571	0.0989571	0.0989571	0.0989571	0.0989571	0.0989571	0.0989571	0.0989571	0.0989571	0.0989571	0.0989571	0.0989571	0.0989571	0.0989571	0.0989552	0.0989571	0.0989571	0.0979424	0.0754547	0.420034
228	0.0795002	0.0988998	0.0981216	0.0989418	0.0985832	0.0989494	0.0988865	0.0989532	0.0989552	0.0989571	0.0989571	0.098959	0.0989571	0.0989571	0.0989571	0.0989571	0.0989571	0.0989571	0.0989571	0.0989571	0.0989552	0.0989552	0.0989571	0.0989571	0.0989552	0.0989571	0.098959	0.0989571	0.0989552	0.0989571	0.0989571	0.0989571	0.0989571	0.0989571	0.0989571	0.0989571	0.0989571	0.0989571	0.0989571	0.0989571	0.0989571	0.0989571	0.0989571	0.0989609	0.098959	0.0989475	0.091547	0.5431	0.227325
229	0.091608	0.0988369	0.098505	0.0989094	0.098875	0.0989418	0.0987911	0.0989418	0.098959	0.0989571	0.0989513	0.098959	0.0989571	0.0989571	0.0989571	0.0989552	0.0989571	0.0989571	0.0989571	0.0989552	0.0989552	0.0989571	0.0989552	0.0989571	0.0989571	0.0989571	0.0989571	0.0989552	0.0989552	0.0989571	0.0989571	0.0989571	0.0989571	0.0989571	0.0989571	0.0989571	0.0989571	0.0989571	0.0989571	0.0989571	0.0989571	0.0989571	0.0989571	0.0989571	0.0989571	0.098959	0.0989513	0.0983238	0.265377
230	0.089777	0.0988617	0.0985088	0.0989552	0.0989437	0.0989513	0.0989456	0.0989532	0.0989532	0.0989571	0.0989571	0.0989552	0.0989609	0.0989571	0.0989571	0.0989552	0.098959	0.0989571	0.0989571	0.0989571	0.0989532	0.0989571	0.0989552	0.098959	0.0989552	0.0989571	0.0989552	0.0989552	0.0989494	0.0989552	0.098959	0.0989571	0.0989571	0.0989571	0.0989571	0.0989571	0.0989571	0.0989571	0.0989571	0.0989571	0.0989571	0.0989571	0.0989571	0.0989571	0.098959	0.0989571	0.0989571	0.0988674	0.0741978
231	0.0808334	0.0988464	0.0978451	0.098938	0.0989208	0.0989552	0.0989113	0.0989571	0.0989532	0.0989571	0.0989571	0.0989571	0.098959	0.0989571	0.0989571	0.098959	0.0989552	0.0989571	0.0989571	0.0989571	0.0989552	0.0989552	0.0989571	0.0989571	0.0989552	0.0989571	0.098959	0.0989552	0.0989571	0.098959	0.0989552	0.0989571	0.098959	0.0989571	0.0989571	0.0989571	0.0989571	0.0989571	0.0989571	0.0989571	0.0989571	0.0989571	0.0989571	0.0989552	0.0989571	0.0989532	0.097702	0.0810757	0.0103531
232	0.0849094	0.0988865	0.0971527	0.0989056	0.0988216	0.0989361	0.0988235	0.0989361	0.0989494	0.0989571	0.0989571	0.0989571	0.0989571	0.0989552	0.0989571	0.0989571	0.0989571	0.0989571	0.0989571	0.0989552	0.0989552	0.0989552	0.0989571	0.0989571	0.0989532	0.0989571	0.0989571	0.0989552	0.0988922	0.0989437	0.098959	0.0989552	0.098959	0.0989571	0.0989571	0.098959	0.0989571	0.0989571	0.0989571	0.0989571	0.0989571	0.0989571	0.0989571	0.098959	0.0989552	0.0989571	0.0989323	0.0788288	0.339254
233	0.0766296	0.0985031	0.0976048	0.0989075	0.0987663	0.0989513	0.0989323	0.0989265	0.0989513	0.0989571	0.0989475	0.0989532	0.0989609	0.0989571	0.0989532	0.0989552	0.0989532	0.0989552	0.0989571	0.0989532	0.0989571	0.0989513	0.0989552	0.0989571	0.0989513	0.0989552	0.0989571	0.0989532	0.0989494	0.0989532	0.0989552	0.0989532	0.0989532	0.098959	0.098959	0.0989571	0.0989571	0.0989571	0.0989571	0.0989571	0.0989571	0.0989571	0.0989571	0.098959	0.098959	0.098959	0.0989571	0.0989056	0.0983829
234	0.0754509	0.0983868	0.0971203	0.0989342	0.0988808	0.0988884	0.098856	0.098938	0.0989437	0.0989571	0.0989513	0.098959	0.0989552	0.0989571	0.0989552	0.0989552	0.0989571	0.0989552	0.0989571	0.0989552	0.0989552	0.0989571	0.0989532	0.0989609	0.0989552	0.0989552	0.0989552	0.0989513	0.0989552	0.0989513	0.0989552	0.0989513	0.0989571	0.0989571	0.0989571	0.0989571	0.0989571	0.0989571	0.0989571	0.0989571	0.0989571	0.0989571	0.0989571	0.0989571	0.0989571	0.0989571	0.098959	0.0988216	0.0863876
235	0.0862389	0.0987053	0.0941811	0.0988655	0.0984745	0.098938	0.0985641	0.0989227	0.0989494	0.0989571	0.0989513	0.0989571	0.0989552	0.0989552	0.0989552	0.0989552	0.0989571	0.0989571	0.0989552	0.0989552	0.0989571	0.0989552	0.0989571	0.0989571	0.0989532	0.0989571	0.0989571	0.0989571	0.0989475	0.0989532	0.0989532	0.098959	0.0989571	0.098959	0.0989571	0.098959	0.0989571	0.0989571	0.0989571	0.0989571	0.0989571	0.0989571	0.0989571	0.0989571	0.0989571	0.098959	0.0989513	0.00882149	0.343992
236	0.0565605	0.0986557	0.0887585	0.0986252	0.0981216	0.0985374	0.0984936	0.0987034	0.0988255	0.0989304	0.0989227	0.0989532	0.0989475	0.0989571	0.0989494	0.0989494	0.0989513	0.0989571	0.0989513	0.0989532	0.0989399	0.0989132	0.0989304	0.0989552	0.0989189	0.0989208	0.0989437	0.098877	0.0989037	0.0989246	0.0989399	0.0988712	0.0989552	0.0989552	0.0989571	0.0989571	0.0989552	0.0989571	0.0989571	0.0989571	0.0989571	0.0989571	0.0989571	0.0989571	0.0989552	0.0989552	0.0989552	0.0977631	0.0942001
237	0.0556793	0.0976162	0.0953941	0.0988503	0.0983925	0.098875	0.098671	0.0987911	0.0988922	0.0989304	0.0989208	0.0989513	0.0989418	0.0989513	0.0989513	0.0989513	0.0989361	0.0989532	0.0989532	0.0989513	0.0989475	0.098875	0.0989494	0.0989552	0.0989342	0.0989475	0.0989056	0.0988884	0.0989475	0.0989208	0.0989475	0.0989475	0.0989552	0.0989571	0.0989571	0.0989552	0.0989552	0.0989571	0.0989571	0.0989571	0.0989571	0.0989571	0.0989571	0.098959	0.098959	0.0989552	0.0989571	0.0989342	0.0989361
238	0.0419731	0.0983849	0.0923672	0.0987968	0.0982609	0.0987053	0.0982437	0.0989265	0.098835	0.0989113	0.0989475	0.0989532	0.0989552	0.0989532	0.0989513	0.0989513	0.0989513	0.0989571	0.0989571	0.0989513	0.0989494	0.0989285	0.098917	0.0989532	0.0987663	0.0989494	0.0989494	0.0989017	0.0988426	0.0989037	0.0989208	0.0989418	0.0989552	0.0989571	0.0989571	0.0989552	0.098959	0.0989571	0.0989571	0.098959	0.0989571	0.0989571	0.098959	0.0989571	0.0989552	0.0989513	0.0989494	0.0771198	0.0745602
239	0.130314	0.0940323	0.0531559	0.0936298	0.0921078	0.0975857	0.0938835	0.0978832	0.0983372	0.0984211	0.0986385	0.0987206	0.0988712	0.0988655	0.0988731	0.098896	0.0987301	0.0986328	0.0989304	0.0988274	0.0977077	0.0960503	0.0965633	0.0987778	0.0920544	0.0987988	0.0984249	0.0885067	0.0985966	0.0988674	0.0989285	0.0989056	0.0989456	0.0989437	0.0989532	0.0989552	0.0989532	0.0989552	0.0989552	0.098959	0.0989552	0.0989552	0.098959	0.0989532	0.098959	0.0989571	0.0989552	0.0988789	0.0989208
240	0.111519	0.0967293	0.0391941	0.0762806	0.0875816	0.0972023	0.0913944	0.0986233	0.0983067	0.0983257	0.0988045	0.0988903	0.0988808	0.0988903	0.0989437	0.0989475	0.0989151	0.098938	0.0989552	0.0989037	0.0986271	0.09622	0.0966797	0.098814	0.0944576	0.0988979	0.0985394	0.0808239	0.0976677	0.0988483	0.0988312	0.0985203	0.0988998	0.0985489	0.0989437	0.098835	0.0989056	0.0989513	0.0989532	0.0989532	0.0989532	0.0989208	0.0989552	0.0989227	0.0989475	0.0560951	0.0963631	0.275272	0.682491
241	0.0252285	0.0986252	0.0731411	0.0956192	0.0875912	0.0953217	0.092783	0.0984745	0.0983238	0.0983505	0.0987587	0.0988979	0.0988884	0.0989361	0.0989037	0.0989132	0.0988693	0.0988922	0.0989399	0.0989342	0.0989017	0.0980129	0.098629	0.0989227	0.0981827	0.0985813	0.0987892	0.0982075	0.0976696	0.0987835	0.0988579	0.0989285	0.0989189	0.0988121	0.0989456	0.0989304	0.098774	0.0989552	0.0989494	0.0989399	0.098959	0.098938	0.0989571	0.0989189	0.0988617	0.152504	0.010664	1.7654	0.0890617
242	0.0601883	0.0985889	0.089735	0.0984955	0.0979137	0.0988445	0.0979156	0.0989094	0.0988979	0.0989456	0.0989475	0.0989513	0.0989552	0.0989552	0.0989571	0.0989552	0.0989552	0.0989552	0.0989571	0.0989552	0.0989475	0.0989017	0.0989075	0.098959	0.0988312	0.0989571	0.0989571	0.098938	0.0988407	0.0989418	0.0989552	0.0989494	0.0989571	0.0989571	0.0989571	0.0989571	0.0989571	0.098959	0.0989571	0.0989571	0.0989552	0.0989552	0.0989571	0.0989361	0.0987625	0.665442	0.421961	0.684048	0.402523
243	0.0446987	0.0984917	0.0857754	0.0966492	0.0772972	0.0975609	0.0745201	0.0976181	0.0984097	0.0987148	0.0985508	0.0989037	0.0989399	0.0989494	0.098938	0.0989189	0.0989418	0.0989437	0.0989552	0.0989513	0.0989246	0.0988884	0.0989113	0.0989513	0.0986576	0.0987396	0.0989494	0.098917	0.0984936	0.0986938	0.0989075	0.0988731	0.0989532	0.0989437	0.0989571	0.0989552	0.0988274	0.098959	0.0989552	0.0989285	0.0989552	0.0924339	0.0989571	0.093647	0.0236816	0.856176	0.930807	1.44151	0.0515289
244	0.0680466	0.0987473	0.0918941	0.098423	0.0960655	0.0988064	0.096283	0.0987549	0.0988846	0.0989265	0.0989475	0.0989552	0.0989571	0.0989552	0.0989552	0.0989571	0.0989571	0.098959	0.0989552	0.0989571	0.0989532	0.0989437	0.0989513	0.098959	0.0989285	0.0989552	0.0989552	0.0989552	0.0988083	0.0989056	0.0989571	0.0989494	0.0989571	0.0989571	0.0989609	0.098959	0.0989571	0.0989571	0.0989571	0.0989571	0.0989571	0.0989399	0.098959	0.0980778	0.0919914	0.496601	0.270309	0.270505	0.570971
245	0.0832863	0.0989189	0.0974751	0.0988655	0.0983982	0.0989304	0.0985641	0.0989494	0.0989532	0.0989552	0.0989571	0.0989571	0.0989571	0.0989552	0.098959	0.0989552	0.0989571	0.0989552	0.0989571	0.0989552	0.098959	0.0989571	0.0989552	0.0989571	0.098959	0.0989571	0.0989571	0.0989552	0.0989552	0.0989552	0.0989571	0.0989571	0.0989571	0.0989571	0.0989571	0.0989571	0.0989571	0.0989571	0.0989571	0.0989571	0.0989571	0.0989571	0.0989571	0.0988045	0.0978527	0.621918	0.562325	0.296196	0.0237103
246	0.0738773	0.0987167	0.0968952	0.0981541	0.0981827	0.0988979	0.0982208	0.0989494	0.0989552	0.098959	0.0989571	0.0989552	0.0989571	0.0989552	0.0989571	0.098959	0.0989571	0.0989571	0.0989571	0.0989571	0.0989571	0.098959	0.0989513	0.098959	0.0989552	0.0989552	0.0989571	0.0989571	0.0989532	0.0989571	0.0989571	0.0989552	0.0989571	0.0989571	0.0989571	0.0989571	0.0989571	0.0989571	0.0989571	0.0989552	0.0989552	0.301401	0.0987854	0.493258	0.845816	0.944173	0.363203	0.324571	0.0862508
247	0.0816746	0.0989151	0.0985107	0.0988083	0.0979481	0.0989494	0.0988426	0.0989532	0.0989571	0.0989552	0.098959	0.098959	0.0989571	0.098959	0.0989571	0.0989571	0.0989571	0.0989552	0.0989571	0.0989552	0.098959	0.0989571	0.0989532	0.098959	0.0989571	0.0989571	0.0989571	0.0989571	0.0989552	0.0989571	0.0989571	0.0989571	0.0989571	0.0989571	0.0989571	0.0989571	0.0989571	0.0989571	0.0989571	0.0989571	0.0989571	0.0989571	0.0989552	0.0872707	0.118622	1.08359	0.708356	0.382922	0.520727
248	0.0642605	0.0983086	0.0965614	0.0983124	0.0980587	0.098917	0.0986614	0.0989494	0.0989532	0.0989532	0.0989571	0.0989532	0.0989552	0.0989571	0.098959	0.0989571	0.0989552	0.0989571	0.098959	0.0989552	0.0989552	0.0989552	0.0989418	0.0989552	0.0989552	0.0989552	0.0989552	0.0989552	0.0989571	0.0989552	0.0989571	0.098959	0.0989571	0.0989571	0.0989571	0.0989571	0.0989571	0.0989571	0.0989571	0.0989571	0.098959	0.119774	0.0883789	0.600391	0.947306	0.988968	0.109229	0.132764	0.356852
249	0.0674648	0.0980225	0.0969372	0.0985527	0.0984135	0.0989113	0.0988884	0.0988998	0.0989304	0.0989494	0.0989532	0.0989513	0.098959	0.0989532	0.0989552	0.0989571	0.0989532	0.0989571	0.0989552	0.0989571	0.0989494	0.098917	0.0989342	0.0989552	0.0989513	0.0989552	0.0989552	0.0989571	0.0989571	0.0989571	0.0989571	0.0989571	0.0989571	0.0989571	0.0989571	0.0989571	0.0989571	0.0989571	0.0989571	0.0989571	0.0989552	0.0988388	0.0982952	0.647776	0.944822	0.79068	0.221606	0.0121384	0.554087
250	0.0888958	0.0986404	0.0984936	0.0988731	0.0988979	0.0989513	0.0989456	0.0989552	0.0989552	0.0989571	0.0989552	0.0989552	0.0989571	0.098959	0.0989571	0.0989552	0.0989532	0.0989532	0.098959	0.0989571	0.0989532	0.0989304	0.0989342	0.0989571	0.0989475	0.0989552	0.0989571	0.0989571	0.0989552	0.0989571	0.0989571	0.0989571	0.0989571	0.0989571	0.0989571	0.0989571	0.0989571	0.0989571	0.0989571	0.0989571	0.0989571	0.0989552	0.0989437	0.0680828	0.0820007	0.0603199	0.258942	0.0325394	0.138504
251	0.0855618	0.0976353	0.0975895	0.0987511	0.0986156	0.0989456	0.0988674	0.0989151	0.0989437	0.0989513	0.0989494	0.0989532	0.098959	0.0989552	0.098938	0.0989513	0.0989552	0.0989513	0.0989571	0.0989475	0.0989532	0.098917	0.0989189	0.0989552	0.0989418	0.0989571	0.0989609	0.0989571	0.0989571	0.0989571	0.0989571	0.0989571	0.0989571	0.0989571	0.0989571	0.0989571	0.0989571	0.0989571	0.0989571	0.0989571	0.0989571	0.0989475	0.0986729	0.503698	0.0185871	0.0830784	0.192301	0.0504894	0.704109
252	0.030014	0.0890617	0.0918179	0.0948772	0.0933723	0.0983849	0.0973682	0.0975037	0.0983753	0.0986347	0.0986557	0.0984154	0.0989208	0.0987797	0.0987816	0.0988712	0.0988903	0.098772	0.0989208	0.0988693	0.0988846	0.0987282	0.0987587	0.0985584	0.098156	0.098814	0.0989475	0.0989475	0.0989265	0.0989552	0.0989571	0.0989532	0.0989571	0.0989571	0.0989571	0.0989571	0.0989571	0.0989571	0.0989552	0.098959	0.098917	0.488575	1.45659	1.14502	1.12324	1.18052	0.443988	0.569927	1.25531
253	0.0615921	0.0880394	0.088522	0.0971413	0.096508	0.0986595	0.0979462	0.0974693	0.0981312	0.0986023	0.0985336	0.0988159	0.0988693	0.0986328	0.0986137	0.0988312	0.0987453	0.0989017	0.0988789	0.0983124	0.0988293	0.0986652	0.0982399	0.0988235	0.0987034	0.0989304	0.0988979	0.0989532	0.0989494	0.0989571	0.0989571	0.0989552	0.0989571	0.098959	0.0989571	0.0989571	0.0989571	0.0989571	0.0989571	0.0989571	0.098959	0.0982094	0.0679493	1.34304	0.579031	0.0634193	0.205101	0.0632076	0.140829
254	0.0750141	0.0923634	0.092453	0.0973301	0.0977402	0.0988922	0.0982037	0.0981407	0.0987453	0.0989208	0.0988617	0.0987701	0.0989456	0.0989418	0.0987911	0.0989285	0.0989037	0.0988922	0.0989475	0.0988998	0.0989094	0.0988197	0.0987625	0.0989361	0.0988903	0.0989532	0.0989552	0.0989552	0.0989532	0.0989571	0.0989571	0.0989571	0.0989571	0.0989571	0.0989571	0.0989571	0.0989571	0.0989571	0.0989571	0.0989571	0.0989552	0.0987644	0.098402	0.968077	0.704845	0.0197029	0.453804	0.198833	0.698011
255	0.0387135	0.0911942	0.0911713	0.0967293	0.0962677	0.098547	0.0984783	0.098093	0.0987282	0.0987625	0.098917	0.0987473	0.0989532	0.0989418	0.0989246	0.0989304	0.0989361	0.0988579	0.0989494	0.0989456	0.0989265	0.0987949	0.0988827	0.0989418	0.0989208	0.0989456	0.0989552	0.0989571	0.0989399	0.0989571	0.0989552	0.0989571	0.0989571	0.0989571	0.0989571	0.098959	0.0989571	0.0989571	0.0989571	0.0989571	0.0988503	0.845316	1.1651	0.958425	1.17726	1.04347	0.10956	0.0961494	0.695264
256	0.0204201	0.0676899	0.056366	0.0828609	0.0818214	0.0972519	0.0970345	0.0915489	0.0969143	0.0981846	0.0975933	0.0968208	0.0988369	0.0985088	0.0986805	0.0982227	0.0988483	0.098753	0.0980625	0.0979233	0.0979824	0.0981388	0.0979939	0.0987434	0.0975685	0.0988674	0.0987701	0.0989342	0.0989132	0.0989552	0.0989571	0.0989571	0.098959	0.0989571	0.098959	0.0989571	0.0989571	0.0989571	0.0989571	0.0989552	0.0976086	1.09869	2.56767	2.14028	1.90777	1.90182	0.948151	0.625717	1.1747
257	0.0625057	0.0816708	0.0852795	0.0967541	0.0901394	0.0982265	0.0978889	0.0918407	0.0982494	0.0986691	0.0973301	0.0970249	0.0986309	0.0986061	0.0980759	0.0981808	0.0985336	0.0985756	0.0988274	0.0979195	0.0980587	0.0981579	0.0986443	0.0989132	0.0989037	0.0989494	0.098917	0.0989571	0.0989571	0.0989571	0.0989552	0.098959	0.0989571	0.0989571	0.0989571	0.0989571	0.0989571	0.0989571	0.098959	0.0989552	0.0989437	0.0929279	0.0796814	1.41315	1.20522	0.0222607	0.539965	0.0880585	1.18659
258	0.0251541	0.0934792	0.0936317	0.094862	0.0934944	0.0988064	0.0980587	0.0972404	0.0988617	0.098856	0.0988617	0.0988579	0.0989475	0.0989494	0.0989304	0.098917	0.0989437	0.0989246	0.098938	0.0989437	0.0989361	0.0989227	0.098938	0.0989475	0.0989494	0.0989323	0.098959	0.0989571	0.0989456	0.0989532	0.0989571	0.0989571	0.0989571	0.0989571	0.0989571	0.0989571	0.0989571	0.0989571	0.0989571	0.0989571	0.0989418	0.082943	0.0824909	0.74276	1.03831	1.11404	0.315986	0.0744953	0.738498
259	0.0172863	0.0851269	0.0592709	0.090889	0.0842667	0.0956173	0.092577	0.0875778	0.0960712	0.0977383	0.0964184	0.0973167	0.098753	0.0985641	0.0980244	0.0982018	0.0987835	0.0982132	0.0985279	0.0984516	0.0980568	0.097496	0.0981884	0.0986538	0.0984955	0.0987072	0.098875	0.0989494	0.0988293	0.0989571	0.0989552	0.0989571	0.0989571	0.0989552	0.0989571	0.098959	0.0989609	0.0989571	0.0989552	0.0989437	0.0949631	0.0427456	0.720741	0.0941076	0.734005	0.924072	0.0495052	0.0983734	0.835998
260	0.177904	0.0586624	0.0315304	0.0316525	0.0196991	0.0728111	0.037735	0.0500145	0.0704765	0.0771942	0.0741749	0.078186	0.0952301	0.084198	0.0850945	0.0949917	0.0961552	0.0839481	0.0926781	0.0949574	0.0867558	0.0906105	0.0948524	0.092123	0.091732	0.0911255	0.0980434	0.0986767	0.0903416	0.0980339	0.0982552	0.0985928	0.0989151	0.0988655	0.0988655	0.0989208	0.0989342	0.0989513	0.0966911	0.0806522	0.231909	1.2862	0.613003	1.14405	0.766613	0.0309496	1.70123	0.581151	0.474769
261	0.0953693	0.0172443	0.0226479	0.00284576	0.202635	0.0783463	0.0906124	0.0426579	0.0604076	0.074543	0.0555382	0.0609684	0.0770359	0.0855598	0.0877991	0.0918331	0.0932369	0.087822	0.09585	0.0950222	0.0968666	0.0966015	0.0985909	0.0957394	0.096674	0.0920811	0.0964527	0.098547	0.0943298	0.0987339	0.0987854	0.0988979	0.0989532	0.0989151	0.0989418	0.0989437	0.0988216	0.0989418	0.0967789	0.0831528	0.0137444	1.18352	0.437519	0.57542	1.48056	0.937207	1.40501	1.83665	0.257583
262	0.271349	0.185854	0.545187	0.227411	1.16468	0.188597	0.582092	0.662533	0.127098	0.192301	0.160671	0.330009	0.064743	0.04002	0.0209351	0.0314064	0.0376778	0.0163822	0.0228844	0.0673447	0.042984	0.0591679	0.0809822	0.0764332	0.0701904	0.0209885	0.0857811	0.0970097	0.0531082	0.0955944	0.0969563	0.0935497	0.0986519	0.094862	0.0976543	0.0984859	0.0971718	0.0984898	0.0714397	0.0615139	1.67035	2.30606	0.475433	1.50015	2.36998	1.69222	1.554	2.17651	0.530377
263	0.380213	0.0572243	0.282873	0.13974	1.0442	0.0137463	0.796721	0.477079	0.00712967	0.0409985	0.141514	0.062418	0.0409565	0.0241985	0.0814953	0.0926342	0.0745964	0.0850525	0.0961246	0.0830154	0.0914593	0.0836163	0.0961113	0.0925617	0.0878811	0.0784016	0.0928345	0.0977497	0.0840054	0.0944138	0.097147	0.0938511	0.0987358	0.0923576	0.0983601	0.0987759	0.0974636	0.0988731	0.00601196	0.0624809	1.24504	1.60259	0.409235	1.04641	1.04825	0.867175	1.143	2.05027	0.419667
264	0.154625	0.00262642	0.00450134	0.0412483	0.14192	0.0657597	0.0967293	0.0228195	0.00995445	0.0572414	0.0647144	0.0692902	0.0765457	0.0794506	0.0876884	0.0946751	0.0940666	0.0892086	0.0976791	0.0908051	0.0879707	0.091217	0.0860825	0.0921726	0.0867653	0.0589523	0.0935135	0.0975666	0.0780659	0.0958691	0.0962486	0.0862579	0.0987339	0.0958347	0.0984097	0.0972042	0.0909367	0.0977306	0.0221539	0.0880146	0.393164	1.96429	0.236822	1.16373	0.777866	1.90074	3.40015	3.87564	3.20723
265	0.0237446	0.0942192	0.085762	0.0937481	0.0696545	0.0971222	0.0896053	0.0960579	0.0978222	0.0983028	0.0985394	0.0985775	0.0989075	0.0988979	0.0988827	0.0989304	0.0989475	0.0989151	0.0989399	0.0989056	0.0988121	0.0987377	0.0985508	0.0988846	0.0987492	0.0984917	0.098938	0.0989532	0.0987968	0.0989456	0.0989475	0.0989513	0.098959	0.0989571	0.098959	0.0989552	0.0989571	0.0989571	0.0989246	0.0958462	0.00602341	0.165152	0.456594	0.0299778	0.953671	1.28622	0.867519	0.3206	0.756456
266	0.0573521	0.0929375	0.0875816	0.0883083	0.0816021	0.0979671	0.0931282	0.0958157	0.0985775	0.0987263	0.098587	0.0986671	0.0989208	0.0989189	0.0988922	0.0988731	0.0989056	0.0988045	0.0989208	0.0989285	0.0989323	0.0988922	0.0989456	0.0989494	0.0989323	0.098917	0.0989532	0.0989571	0.0989246	0.0989532	0.0989552	0.0989552	0.0989571	0.0989571	0.098959	0.0989571	0.0989571	0.0989571	0.098959	0.0989571	0.0989189	0.0623417	0.0791683	0.162653	0.209666	0.64937	0.124914	0.378131	0.653019
267	0.0365067	0.0908279	0.089138	0.0938854	0.0863876	0.0973129	0.0940361	0.0976772	0.0984573	0.0985432	0.0989037	0.098774	0.0989475	0.0989494	0.0989113	0.0989151	0.0989075	0.0989418	0.0989418	0.0989037	0.098856	0.0988579	0.0987873	0.0989418	0.0988903	0.0988808	0.0989513	0.098959	0.0988903	0.098959	0.0989571	0.098959	0.0989571	0.0989571	0.0989571	0.0989571	0.0989571	0.0989571	0.0989552	0.0989571	0.098877	0.392437	0.0419292	0.646046	0.720443	1.00358	0.382686	0.0205364	0.689843
268	0.0377731	0.0972576	0.0933075	0.0931816	0.0892067	0.0986652	0.0966911	0.0986042	0.0988159	0.0989037	0.0989437	0.0989399	0.0989571	0.0989532	0.098959	0.0989552	0.0989532	0.0989532	0.0989552	0.0989571	0.0989513	0.0989475	0.0989342	0.0989532	0.0989475	0.0989513	0.0989552	0.0989571	0.0989418	0.0989532	0.0989552	0.0989552	0.0989571	0.0989571	0.0989571	0.0989571	0.0989571	0.0989571	0.0989552	0.0989552	0.0989056	0.0373306	0.198536	0.402484	0.767232	0.935872	0.444764	0.145826	0.366706
269	0.0646286	0.0976334	0.092247	0.0895443	0.0778503	0.0986233	0.096159	0.097393	0.0986614	0.0989227	0.0988865	0.0989151	0.0989532	0.0989552	0.0989532	0.0989494	0.0989513	0.0989513	0.0989571	0.0989552	0.0989571	0.0989532	0.0989475	0.0989532	0.0989532	0.0989532	0.0989571	0.0989571	0.0989113	0.0989571	0.0989571	0.0989552	0.0989571	0.0989571	0.0989571	0.0989571	0.0989571	0.0989571	0.0989571	0.0989571	0.098959	0.0984821	0.0988884	0.117767	0.994207	1.13868	0.715751	0.260256	0.469745
270	0.0620823	0.0984612	0.0893879	0.0957603	0.0913162	0.0987053	0.0937157	0.0984612	0.0985909	0.0989265	0.0989265	0.0989513	0.0989552	0.0989571	0.098959	0.0989552	0.0989552	0.0989571	0.098959	0.0989571	0.0989552	0.0989571	0.0989552	0.0989571	0.0989532	0.0989532	0.0989571	0.0989571	0.0989151	0.0989571	0.0989571	0.0989571	0.0989571	0.0989571	0.098959	0.0989571	0.0989571	0.0989571	0.0989552	0.0989571	0.0989571	0.122866	0.0989017	0.35511	0.669588	0.74458	0.382142	0.145105	0.354625
271	0.0714321	0.0985794	0.0943069	0.0985928	0.0915241	0.098896	0.0972424	0.0985203	0.0988693	0.0989418	0.0989361	0.0989532	0.0989552	0.0989532	0.0989571	0.0989552	0.0989571	0.0989571	0.0989571	0.0989552	0.0989552	0.0989571	0.0989571	0.0989571	0.0989552	0.0989552	0.0989571	0.0989571	0.0989437	0.0989552	0.0989571	0.0989571	0.0989571	0.0989571	0.0989571	0.0989571	0.0989571	0.0989571	0.0989571	0.0989571	0.0989571	0.0989552	0.0989552	0.0989094	0.0974312	0.32589	0.713495	0.453954	0.0950756
272	0.0676899	0.0972195	0.055254	0.0914364	0.0764847	0.0971127	0.0862846	0.0953808	0.098135	0.0987434	0.0985126	0.0989208	0.0989437	0.0989552	0.0989494	0.0989132	0.0989552	0.0989571	0.0989552	0.0989571	0.0989475	0.0989456	0.0989475	0.0989552	0.0988808	0.0989246	0.0989532	0.0989532	0.0984077	0.0988216	0.0989456	0.0989265	0.0989571	0.0989552	0.0989571	0.0989571	0.0989552	0.0989552	0.0989571	0.0989571	0.0989571	0.0988483	0.0989552	0.0986137	0.0813847	1.27733	0.97629	0.975042	0.0632801
273	0.0305786	0.0978451	0.0737247	0.0987091	0.0882053	0.0983334	0.0877819	0.0982342	0.0987434	0.0988903	0.0988827	0.0989475	0.098959	0.0989571	0.0989571	0.0989475	0.0989513	0.0989571	0.0989571	0.0989532	0.0989552	0.0989475	0.0989532	0.0989571	0.0989304	0.0989418	0.0989532	0.0989532	0.0986462	0.0988445	0.0989475	0.0989475	0.0989571	0.0989571	0.0989571	0.0989552	0.0989571	0.0989571	0.0989571	0.0989571	0.0989571	0.0989571	0.0989571	0.0989552	0.0989094	0.0943146	0.0179482	0.898926	0.292387
274	0.0181713	0.0848541	0.0293484	0.0937748	0.0658455	0.0951214	0.0542393	0.0734062	0.0984917	0.0982208	0.0965366	0.098856	0.0989323	0.0989094	0.0989189	0.0988598	0.0988884	0.0989475	0.0989227	0.0989513	0.0989304	0.0989113	0.0989475	0.0989552	0.0989265	0.0989094	0.098938	0.0989552	0.0987797	0.0989189	0.0989475	0.0989513	0.0989552	0.0989475	0.0989532	0.0989532	0.0989571	0.098959	0.0989532	0.0989552	0.0989571	0.0989609	0.098959	0.0989571	0.0988979	0.0987511	0.0883045	1.1088	0.795914
275	0.00344849	0.0786152	0.0288792	0.0789204	0.136293	0.0737171	0.0854568	0.0505905	0.0841808	0.0929928	0.0598831	0.0904312	0.0964985	0.0983162	0.0973225	0.0933475	0.0955963	0.0973301	0.0926208	0.0985909	0.0978107	0.0981102	0.0985069	0.0980282	0.0916595	0.0950279	0.0981388	0.0988293	0.0967159	0.0977287	0.0984058	0.0976048	0.098875	0.0979691	0.0988789	0.0989113	0.0983562	0.0989418	0.098856	0.0983906	0.0989399	0.0987015	0.0989513	0.0983334	0.092308	0.0420361	0.0339508	1.86463	2.22861
A1	0.0641193	0.0975189	0.0937347	0.095911	0.0986385	0.0986729	0.0978584	0.0989094	0.0989151	0.0989246	0.0989361	0.0989513	0.0989571	0.0989513	0.0989513	0.0989571	0.0989456	0.0989532	0.0989552	0.0989552	0.0989475	0.0988655	0.0988827	0.0989494	0.0988827	0.0989399	0.0989323	0.0989037	0.098814	0.0989342	0.0989323	0.0989285	0.098959	0.0989513	0.0989571	0.0989532	0.0988426	0.0989552	0.0987644	0.515144	0.624531	0.954485	1.13439	1.15116	0.437843	0.109618	0.943181	0.110731	0.658503
A2	0.0587902	0.0977345	0.0972843	0.0982265	0.0987759	0.0987415	0.0987511	0.0989151	0.098938	0.0989246	0.0989265	0.0989532	0.0989552	0.0989532	0.0989437	0.0989532	0.0989532	0.0989513	0.0989552	0.0989552	0.0989532	0.0989094	0.0989094	0.0989513	0.0989361	0.0989475	0.0989513	0.0989475	0.0988808	0.0989494	0.0989532	0.0989475	0.0989571	0.0989571	0.0989571	0.0989571	0.0988274	0.0989552	0.0988998	0.0149536	0.0987129	0.388764	0.944908	1.10389	0.394971	0.403395	1.05779	0.284235	1.31771
A3	0.045475	0.0957775	0.0855007	0.088953	0.0977898	0.0985146	0.0928936	0.0988312	0.0989017	0.0989113	0.0989265	0.0989418	0.0989513	0.0989532	0.0989513	0.0989513	0.0989437	0.0989513	0.098959	0.0989532	0.0989475	0.0988312	0.0988922	0.0989532	0.0988445	0.0989399	0.0989285	0.0988674	0.098877	0.0989189	0.0989265	0.0989132	0.098959	0.0989494	0.0989552	0.0989513	0.0985527	0.0989437	0.0947323	0.665182	0.979149	1.13768	1.04795	0.979088	0.324512	0.167567	0.575712	0.0253901	0.242104
A4	0.0608654	0.0982761	0.0960503	0.097683	0.0985451	0.0986347	0.0986328	0.0989056	0.0989132	0.0988979	0.0989246	0.0989437	0.0989571	0.0989456	0.0989456	0.0989532	0.0989456	0.0989494	0.0989552	0.0989532	0.0989513	0.0988674	0.0988827	0.0989494	0.0988979	0.0989285	0.0989361	0.0989075	0.0988331	0.0989456	0.0989437	0.0989208	0.0989571	0.0989532	0.0989571	0.0989552	0.0988846	0.0989571	0.0989265	0.320936	0.0987968	1.22181	1.32572	1.16946	0.669106	0.426052	1.16965	0.470085	1.24186
A5	0.0338001	0.0980034	0.0974464	0.0981655	0.0987339	0.0988197	0.0987606	0.0989361	0.0989418	0.0989208	0.0989456	0.0989494	0.098959	0.0989513	0.0989513	0.0989571	0.0989532	0.0989513	0.0989552	0.0989532	0.0989494	0.0988922	0.0988617	0.0989494	0.0989265	0.0989494	0.0989304	0.0989017	0.098875	0.0989494	0.0989456	0.0989285	0.0989552	0.0989494	0.0989552	0.0989513	0.0988369	0.0989532	0.0989323	0.0985527	0.0988197	0.821217	0.0986042	1.17776	0.704306	0.24699	1.3419	0.138764	1.64128
A6	0.0597019	0.0984039	0.0969868	0.0980453	0.0984192	0.0987492	0.0988083	0.0989285	0.0989285	0.0989132	0.098938	0.0989361	0.0989552	0.0989513	0.0989494	0.0989552	0.0989513	0.0989513	0.0989571	0.0989532	0.0989532	0.098875	0.098875	0.0989513	0.0989208	0.0989342	0.0989151	0.098896	0.0988808	0.0989399	0.0989437	0.0988636	0.0989552	0.0989456	0.0989552	0.0989552	0.0986557	0.0989475	0.0988007	0.0989494	0.0982323	1.8006	1.03678	1.15577	1.05835	1.1537	1.37859	1.01922	1.47055
A7	0.0428505	0.0983734	0.0941162	0.0936699	0.0975857	0.0983238	0.0955143	0.0988693	0.0988941	0.0988998	0.0989304	0.0989323	0.0989571	0.0989494	0.0989494	0.0989494	0.0989475	0.0989475	0.0989532	0.0989532	0.0989494	0.0988064	0.0988636	0.0989456	0.0988903	0.0989265	0.0989361	0.0988884	0.0987778	0.0988865	0.0989342	0.0988731	0.0989552	0.0989399	0.098959	0.0989494	0.0954037	0.0989227	0.0954323	0.841272	0.0351467	0.35129	0.453411	0.731147	0.195529	1.39085	0.61316	1.03723	0.873617
A8	0.0244637	0.0984745	0.0974331	0.0979748	0.0986919	0.0988064	0.0988483	0.0989475	0.0989437	0.0989323	0.0989552	0.0989532	0.0989552	0.0989532	0.0989532	0.0989532	0.0989552	0.0989494	0.0989552	0.0989552	0.0989513	0.0989056	0.0988617	0.0989552	0.0989227	0.0989475	0.098938	0.0988808	0.0988655	0.0989418	0.0989246	0.0989113	0.0989571	0.0989494	0.0989552	0.0989552	0.0988255	0.0989532	0.0989361	0.0985661	0.0988522	0.735996	0.0981922	1.2138	0.78672	0.219306	1.45233	0.0585451	1.72668
A9	0.048521	0.098299	0.0970001	0.098135	0.0982399	0.0987434	0.09865	0.0989285	0.0989246	0.0988941	0.0989399	0.0989399	0.0989532	0.0989437	0.0989475	0.0989475	0.0989513	0.0989475	0.098959	0.0989532	0.0989513	0.0988979	0.098814	0.0989475	0.0989094	0.0989246	0.098917	0.0987988	0.0988598	0.0989418	0.0989323	0.0989094	0.0989571	0.0989494	0.0989552	0.0989513	0.0988064	0.0989494	0.098896	0.0980072	0.0987263	1.44155	0.260538	1.14912	0.83745	0.875453	1.29848	0.672919	1.50216
A10	0.0354118	0.0981541	0.0956078	0.0960293	0.0981617	0.098505	0.098053	0.0988846	0.0988998	0.0988274	0.0989189	0.0989304	0.0989552	0.0989437	0.098938	0.0989456	0.0989475	0.0989437	0.0989532	0.0989494	0.0989437	0.0987854	0.098814	0.0989418	0.0988865	0.0989323	0.0989265	0.0988903	0.0986881	0.0989189	0.0989227	0.098875	0.0989552	0.0989437	0.0989571	0.0989456	0.0983715	0.0989342	0.0988312	0.0737915	0.0982323	0.379446	0.629465	1.19923	0.667446	0.274016	1.34534	0.0873785	1.65847
A11	0.0622005	0.0980549	0.0955296	0.0960732	0.0986843	0.0986958	0.098217	0.0989208	0.0989304	0.0989285	0.0989437	0.0989552	0.0989571	0.0989552	0.0989532	0.0989494	0.0989532	0.098959	0.0989552	0.0989571	0.0989513	0.0988941	0.0989113	0.0989571	0.0989113	0.0989456	0.0989399	0.0989285	0.098877	0.098938	0.0989437	0.0989399	0.098959	0.0989494	0.098959	0.0989552	0.0987148	0.0989494	0.0985603	0.519897	0.0891647	0.252352	0.805204	1.06536	0.180727	0.953511	0.858073	0.636878	0.550644
A12	0.0640068	0.0977287	0.0909939	0.0920658	0.0981541	0.0986004	0.0952053	0.0989056	0.0989361	0.0989361	0.0989437	0.0989475	0.0989552	0.0989532	0.0989532	0.0989532	0.0989532	0.0989552	0.0989571	0.0989532	0.0989494	0.0988789	0.0989056	0.0989552	0.0988998	0.0989418	0.0989399	0.0989189	0.0988617	0.0989113	0.0989265	0.0989361	0.0989552	0.0989418	0.0989552	0.0989513	0.0947666	0.0989246	0.0775547	1.21653	0.495487	0.137713	0.548166	0.961815	0.0962057	1.55567	0.80553	1.2434	0.138975
A13	0.0263958	0.0969009	0.0873146	0.0913563	0.0955086	0.0983505	0.0895596	0.0986538	0.0989094	0.0988522	0.0989056	0.0989399	0.0989513	0.0989418	0.0989418	0.0989456	0.0989189	0.0989475	0.0989552	0.0989532	0.0989437	0.0988102	0.0988693	0.0989532	0.0988274	0.0989342	0.0989265	0.0988731	0.0988197	0.0989056	0.098896	0.0989265	0.0989552	0.0989437	0.0989532	0.0989399	0.0971565	0.0989189	0.0772285	1.26248	0.781609	1.19581	0.0888519	0.199506	1.23754	2.95581	1.13999	2.9517	1.4015
A14	0.0549812	0.0982037	0.0953178	0.0959663	0.0984325	0.0985775	0.0976601	0.0989017	0.0988979	0.0988998	0.0989285	0.0989418	0.0989494	0.0989437	0.0989456	0.0989532	0.0989437	0.0989513	0.0989552	0.0989571	0.0989475	0.0988388	0.0988617	0.0989456	0.0988636	0.0989208	0.0989208	0.098877	0.098814	0.0989323	0.0989304	0.0988903	0.0989571	0.0989494	0.0989571	0.0989532	0.0987587	0.0989456	0.0986748	0.93116	0.31065	1.48213	1.39594	1.16159	0.689924	0.572692	1.12463	0.626038	0.854798
A15	0.075716	0.0984879	0.0969181	0.098135	0.0983753	0.098772	0.0987492	0.098938	0.0989037	0.0989189	0.0989418	0.0989456	0.0989532	0.0989475	0.0989475	0.0989513	0.0989494	0.0989418	0.0989552	0.0989475	0.0989475	0.0988579	0.0988293	0.0989456	0.0988846	0.0989323	0.0988503	0.0987587	0.0988731	0.098938	0.0989265	0.0988865	0.0989552	0.0989418	0.0989552	0.0989456	0.0983467	0.098938	0.0986271	0.716925	0.0970554	2.62617	1.02295	0.915331	1.22653	2.11334	1.51919	2.22642	1.49014
A16	0.0716991	0.0965195	0.0902138	0.088295	0.0964661	0.0984974	0.0880451	0.0986557	0.0988922	0.098877	0.098877	0.0989151	0.0989494	0.0989418	0.0989342	0.0989456	0.0989017	0.0989399	0.0989552	0.0989494	0.0989456	0.0987911	0.0988941	0.0989532	0.098877	0.0989399	0.0989437	0.0988865	0.0988617	0.0989227	0.0989227	0.0989342	0.0989552	0.0989418	0.098959	0.0989437	0.0935822	0.0989075	0.0148029	0.995787	1.30816	1.59166	1.63913	1.69659	0.705963	0.439469	0.971635	0.390128	0.643085
A17	0.0717201	0.0965233	0.0902233	0.0883045	0.0964661	0.0984955	0.0880527	0.0986576	0.0988865	0.098877	0.098875	0.0989151	0.0989494	0.0989399	0.0989342	0.0989456	0.0989017	0.0989361	0.0989552	0.0989494	0.0989456	0.0987949	0.0988941	0.0989532	0.0988789	0.0989399	0.0989437	0.0988865	0.0988598	0.0989246	0.0989227	0.098938	0.0989552	0.0989418	0.098959	0.0989437	0.0935783	0.0989056	0.0147743	0.434334	0.0768738	0.203843	0.0807247	0.21104	0.199292	0.900729	0.777151	0.445312	1.08914
A18	0.0717201	0.0965233	0.0902233	0.0883045	0.0964661	0.0984955	0.0880527	0.0986576	0.0988865	0.098877	0.098875	0.0989151	0.0989494	0.0989399	0.0989342	0.0989456	0.0989017	0.0989361	0.0989552	0.0989494	0.0989456	0.0987949	0.0988941	0.0989532	0.0988789	0.0989399	0.0989437	0.0988865	0.0988598	0.0989246	0.0989227	0.098938	0.0989552	0.0989418	0.098959	0.0989437	0.0935783	0.0989056	0.0147743	0.777519	0.867893	0.970585	0.540934	0.337988	0.228837	0.0040741	0.194218	0.490507	0.320152
A19	0.0412045	0.0981903	0.09729	0.0981884	0.0986767	0.0988712	0.0988426	0.0989475	0.0989437	0.0989304	0.0989552	0.0989513	0.0989532	0.0989494	0.0989494	0.0989513	0.0989456	0.0989437	0.098959	0.0989513	0.0989532	0.0988979	0.0988598	0.0989532	0.0989265	0.0989456	0.098938	0.0989075	0.0989017	0.0989075	0.0989208	0.0989246	0.0989571	0.0989552	0.0989552	0.0989494	0.098875	0.0989513	0.0989285	0.0984707	0.098875	0.59309	0.0982914	0.914806	0.518518	0.264624	1.26108	0.10711	1.62702
A20	0.0412045	0.0981903	0.09729	0.0981884	0.0986767	0.0988712	0.0988426	0.0989475	0.0989437	0.0989304	0.0989552	0.0989513	0.0989532	0.0989494	0.0989494	0.0989513	0.0989456	0.0989437	0.098959	0.0989513	0.0989532	0.0988979	0.0988598	0.0989532	0.0989265	0.0989456	0.098938	0.0989075	0.0989017	0.0989075	0.0989208	0.0989246	0.0989571	0.0989552	0.0989552	0.0989494	0.098875	0.0989513	0.0989285	0.0984707	0.098875	0.637766	0.0982914	1.50459	0.919044	0.250354	1.67267	0.045599	1.6433
A21	0.0191288	0.0959511	0.0881786	0.0822868	0.0919189	0.0971775	0.0765095	0.0980091	0.0987148	0.0984898	0.0987053	0.0988522	0.0989437	0.0988503	0.0988617	0.0989056	0.0986805	0.0988731	0.0989399	0.0989399	0.0988579	0.0982456	0.0987244	0.0989189	0.098526	0.0988293	0.0988464	0.0988102	0.0985546	0.0988674	0.0988216	0.0989113	0.0989571	0.0989208	0.0989513	0.0989246	0.0940609	0.0987644	0.0062027	1.38177	0.963303	1.39073	0.0628757	0.174225	1.85046	3.08617	1.8321	3.69133	2.1608
A22	0.0191288	0.0959511	0.0881786	0.0822868	0.0919189	0.0971775	0.0765095	0.0980091	0.0987148	0.0984898	0.0987053	0.0988522	0.0989437	0.0988503	0.0988617	0.0989056	0.0986805	0.0988731	0.0989399	0.0989399	0.0988579	0.0982456	0.0987244	0.0989189	0.098526	0.0988293	0.0988464	0.0988102	0.0985546	0.0988674	0.0988216	0.0989113	0.0989571	0.0989208	0.0989513	0.0989246	0.0940609	0.0987644	0.0062027	1.38177	0.963303	2.2137	1.23	0.935829	2.25112	3.6917	1.63466	2.89355	0.77667
A23	0.0192089	0.0959511	0.0881901	0.0822945	0.0919266	0.0971832	0.0765095	0.0980091	0.0987148	0.0984859	0.0987053	0.098856	0.0989437	0.0988503	0.0988617	0.0989056	0.0986767	0.098875	0.0989399	0.098938	0.0988598	0.0982437	0.0987244	0.0989189	0.098526	0.0988255	0.0988483	0.0988121	0.0985546	0.0988655	0.0988197	0.0989113	0.0989571	0.0989227	0.0989513	0.0989246	0.0940781	0.0987682	0.00626755	1.38107	0.962648	1.03779	0.223276	0.613778	0.845733	2.80308	0.614981	2.86824	1.73576
A24	0.0702515	0.0973759	0.0960808	0.0975018	0.0977192	0.0987339	0.0985489	0.0989189	0.0988979	0.098917	0.0989456	0.0989132	0.0989513	0.0989437	0.0989475	0.0989513	0.0989532	0.0989361	0.0989571	0.0989475	0.0989418	0.098856	0.098835	0.0989532	0.098877	0.0989456	0.098896	0.0987396	0.0988598	0.098938	0.0989151	0.0989304	0.0989571	0.098938	0.0989571	0.0989513	0.0988388	0.0989494	0.098896	1.37223	0.0984707	3.28199	1.49745	1.54396	1.97658	2.97271	2.12321	3.10274	2.03768
A25	0.0702667	0.0973701	0.0960846	0.0975018	0.0977154	0.0987339	0.0985489	0.098917	0.0988979	0.098917	0.0989456	0.0989132	0.0989513	0.0989437	0.0989475	0.0989513	0.0989532	0.0989361	0.0989571	0.0989494	0.0989437	0.098856	0.098835	0.0989532	0.098877	0.0989456	0.098896	0.0987377	0.0988617	0.098938	0.0989151	0.0989304	0.0989571	0.098938	0.0989571	0.0989513	0.0988369	0.0989494	0.0988979	0.469734	0.0984688	1.95115	0.2649	0.183031	0.310452	1.51173	0.367085	1.50436	0.880424
[truncated: 251 more columns]
