# Supplementary material for: Sequence-based virtual screening using transformers
Source: Nat Commun. 2025 Jul 28;16:6925. doi: 10.1038/s41467-025-61833-8 (PMC12304311; doi:10.1038/s41467-025-61833-8)
Supplement: Supplementary file 8 — Source data [file 41467_2025_61833_MOESM8_ESM.zip › raw_data/Figure_S4d.xlsx]

## Sheet: Figure_S4d
	1	2	3	4	5	6	7	8	9	10	11	12	13	14	15	16	17	18	19	20	21	22	23	24	25	26	27	28	29	30	31	32	33	34	35	36	37	38	39	40	41	42	43	44	45	46	47	48	49
1	0.343954	0.559399	1.18003	2.28856	2.80682	2.59198	2.50782	2.99621	2.83295	2.50624	2.74222	2.96738	2.57886	1.83515	2.29537	2.4204	1.71113	1.64173	1.81229	2.19975	2.83847	2.41824	2.68409	2.786	3.21543	2.77696	2.51577	2.94805	3.16499	2.62696	2.57206	2.61187	2.40896	2.79209	2.04928	2.5529	1.9798	2.39302	2.25106	2.4432	2.68578	1.92244	2.42643	2.29564	1.92129	1.67514	0.823736	0.742872	0.376716
2	0.559399	0.343839	0.49875	1.52804	2.56596	3.19036	2.31559	2.3393	2.16375	1.756	1.92605	2.8279	1.75155	1.70358	1.99731	2.15305	1.13546	1.43795	1.97931	1.95568	2.70809	2.06684	2.25291	3.01598	2.75971	2.39733	2.1557	2.16542	3.06537	1.96108	1.87631	1.24198	1.31469	1.28199	1.21839	0.903007	0.700119	1.41981	0.910629	1.11449	1.35523	0.798905	1.05476	0.929506	0.583382	0.368458	0.356335	0.347054	0.343957
3	1.18003	0.49875	0.34385	0.543022	0.996108	2.4495	2.39596	1.64786	1.82292	1.52759	1.8495	1.98257	1.43219	0.955812	1.6745	2.07436	0.518948	0.666093	1.90988	1.85644	2.40008	1.85914	2.25041	2.43597	2.74097	2.39077	2.42782	3.02293	3.05737	2.94231	2.56309	2.10021	2.21769	2.05594	2.57131	2.69692	2.37759	2.9598	3.11572	2.85904	2.82164	2.51121	2.33265	1.25093	1.74678	0.938143	0.512211	0.455422	0.352087
4	2.28856	1.52804	0.543022	0.344232	0.493951	0.600117	0.683583	1.19015	1.21335	0.813122	1.85409	2.02433	1.18122	0.834138	1.53333	1.67209	1.18236	1.63546	1.64649	1.27653	2.09791	1.5132	1.86431	1.63816	2.82989	1.6911	1.43313	1.83766	2.23687	2.39299	2.30647	1.85932	0.941046	1.08566	1.76564	1.63729	0.931407	1.34858	2.23087	1.61584	2.86214	1.87822	1.15879	1.18228	1.09988	0.754443	0.451073	0.427225	0.345769
5	2.80682	2.56596	0.996108	0.493951	0.344017	0.385583	0.720034	0.89345	0.680963	0.513865	1.01703	0.949588	0.505828	0.472012	0.638995	0.779581	0.522968	0.379501	1.28546	0.727227	1.31945	0.6856	1.62238	1.37029	2.05467	1.70248	1.42257	2.45392	2.43381	2.49263	2.47576	2.05846	1.98927	2.12412	2.28161	2.61815	1.63689	2.74702	2.71327	2.4522	2.79474	2.10074	2.48804	1.29318	1.00866	0.714726	0.569279	0.620428	0.350429
6	2.59198	3.19036	2.4495	0.600117	0.385583	0.343926	0.385226	0.366159	0.510834	0.396838	0.402091	0.402295	0.513692	0.427454	0.391388	0.512051	0.516524	0.465986	0.756527	0.62987	1.18825	0.822431	1.2389	0.981493	1.48189	1.1465	1.25723	2.21906	2.48744	2.41549	2.33974	2.63501	2.27271	1.64135	1.19111	0.558059	0.55298	1.43467	0.889438	1.23993	1.44985	1.32547	1.95427	0.899344	1.32313	0.434288	0.370393	0.407035	0.34457
7	2.50782	2.31559	2.39596	0.683583	0.720034	0.385226	0.343855	0.383755	0.363556	0.464916	0.503073	0.451109	0.397455	0.504463	0.50207	0.449265	0.514542	0.464558	0.653702	0.539628	0.722505	0.410605	0.74498	0.783925	1.39579	1.07531	1.14207	1.76076	2.57262	2.74028	2.12606	2.53586	2.076	1.86216	1.69471	0.825203	1.36329	1.97058	1.12205	1.66833	2.68725	1.52486	2.18503	1.15539	0.840033	0.453343	0.40763	0.544466	0.346797
8	2.99621	2.3393	1.64786	1.19015	0.89345	0.366159	0.383755	0.343879	0.365243	0.354368	0.467517	0.403862	0.365387	0.374894	0.458404	0.531326	0.455391	0.527384	0.759029	0.427636	0.775931	0.505827	0.618925	0.580754	1.05505	0.636396	0.666039	1.7603	2.07095	2.05257	2.13737	2.58398	1.43138	1.02885	1.12883	0.900349	0.580265	1.13413	1.02472	2.18261	1.76506	1.67185	2.6981	0.911944	0.947449	0.384492	0.354365	0.358245	0.344117
9	2.83295	2.16375	1.82292	1.21335	0.680963	0.510834	0.363556	0.365243	0.343986	0.361156	0.349034	0.440432	0.351052	0.355016	0.370121	0.450837	0.443436	0.476167	0.610572	0.584611	0.699342	0.430294	0.556887	0.496805	0.584207	0.702088	0.570677	0.90645	1.94807	1.84137	2.08881	2.36037	1.35746	1.29564	0.625919	0.425501	0.365851	0.4761	0.726997	0.436995	1.41308	0.883651	1.28391	0.622119	0.545738	0.353163	0.352634	0.350995	0.34391
10	2.50624	1.756	1.52759	0.813122	0.513865	0.396838	0.464916	0.354368	0.361156	0.343926	0.353461	0.348388	0.387516	0.365267	0.367045	0.386691	0.457473	0.422061	0.666727	0.472109	0.490667	0.483173	0.47534	0.506467	0.561001	0.959115	0.681164	1.19189	2.56338	2.60068	2.6809	2.62961	2.22411	2.03613	1.75556	0.7574	0.652905	0.941674	0.737931	0.713871	1.61929	0.697102	2.22346	0.715908	0.710327	0.359791	0.346721	0.348134	0.343862
11	2.74222	1.92605	1.8495	1.85409	1.01703	0.402091	0.503073	0.467517	0.349034	0.353461	0.343851	0.355933	0.348005	0.405775	0.38441	0.479194	0.396777	0.416962	0.701939	0.398372	0.606612	0.437392	0.452089	0.41963	0.784591	0.570019	0.697006	1.11872	1.81175	1.93952	2.16509	2.51818	2.08343	1.38479	1.2697	0.885314	0.787705	2.01315	0.723782	0.972072	1.98721	1.00971	1.8574	0.559792	0.457269	0.349207	0.345197	0.344931	0.343763
12	2.96738	2.8279	1.98257	2.02433	0.949588	0.402295	0.451109	0.403862	0.440432	0.348388	0.355933	0.343873	0.347434	0.348829	0.418352	0.477502	0.601341	0.52701	0.690133	0.539554	0.78705	0.577378	0.605456	0.590076	0.900889	0.597232	0.588089	0.894535	2.19764	2.22503	1.95598	2.01847	0.616064	0.834943	1.31676	0.668176	0.416373	1.02365	0.859601	0.443918	1.68275	0.594875	1.69391	0.789382	0.445379	0.349624	0.345362	0.344751	0.343804
13	2.57886	1.75155	1.43219	1.18122	0.505828	0.513692	0.397455	0.365387	0.351052	0.387516	0.348005	0.347434	0.34382	0.356364	0.347466	0.425821	0.400639	0.397821	0.538077	0.588868	0.506958	0.439187	0.438085	0.43454	0.562481	0.520165	0.509635	0.452459	1.78975	1.61496	2.05992	2.20814	2.04924	1.36253	0.614513	0.427734	0.377446	0.644749	0.460233	0.426901	1.95259	0.887612	1.69625	0.522052	0.439259	0.344277	0.345022	0.34457	0.343761
14	1.83515	1.70358	0.955812	0.834138	0.472012	0.427454	0.504463	0.374894	0.355016	0.365267	0.405775	0.348829	0.356364	0.343823	0.349376	0.355311	0.464773	0.380762	0.439698	0.42506	0.444076	0.584687	0.444908	0.477813	0.48847	0.743786	0.829444	0.852744	1.73454	2.34884	2.18276	2.36476	2.13726	1.85878	1.83892	0.813346	0.628194	0.793604	0.581481	0.926751	1.25535	0.74919	2.28354	0.621595	0.461894	0.346525	0.344942	0.344167	0.343757
15	2.29537	1.99731	1.6745	1.53333	0.638995	0.391388	0.50207	0.458404	0.370121	0.367045	0.38441	0.418352	0.347466	0.349376	0.343827	0.350571	0.35281	0.471844	0.506896	0.43856	0.540961	0.470846	0.508749	0.467326	0.666968	0.493939	0.715965	0.53805	1.65874	2.02849	2.03368	2.16532	1.04173	0.963626	0.573516	0.389512	0.461436	0.809452	0.513331	0.697537	1.44312	0.411985	1.25532	0.434391	0.403923	0.345467	0.344222	0.344077	0.343753
16	2.4204	2.15305	2.07436	1.67209	0.779581	0.512051	0.449265	0.531326	0.450837	0.386691	0.479194	0.477502	0.425821	0.355311	0.350571	0.343893	0.344752	0.3848	0.540797	0.423428	0.546359	0.544159	0.488781	0.624154	0.792804	0.637666	0.694753	0.617287	1.73895	2.06571	1.75841	2.34009	0.655005	0.861198	0.771364	0.51198	0.52456	1.12053	0.401621	0.634544	1.11397	0.385238	0.702074	0.465385	0.370553	0.344098	0.343912	0.343894	0.343763
17	1.71113	1.13546	0.518948	1.18236	0.522968	0.516524	0.514542	0.455391	0.443436	0.457473	0.396777	0.601341	0.400639	0.464773	0.35281	0.344752	0.34382	0.355528	0.352496	0.452801	0.39723	0.646086	0.4777	0.478941	0.649257	0.728749	0.691442	0.803831	1.88296	1.98256	2.12597	2.13036	1.81681	1.77265	1.69538	0.727716	0.552005	0.892871	0.551447	0.614415	0.647255	0.451144	0.972312	0.411759	0.363952	0.345988	0.344224	0.343962	0.343755
18	1.64173	1.43795	0.666093	1.63546	0.379501	0.465986	0.464558	0.527384	0.476167	0.422061	0.416962	0.52701	0.397821	0.380762	0.471844	0.3848	0.355528	0.343779	0.35604	0.363088	0.462049	0.671675	0.429005	0.410384	0.64458	0.786764	0.599436	0.412195	0.650945	0.848851	0.896477	1.93417	0.381523	0.582687	0.802991	0.364232	0.467158	0.864563	0.421864	0.779648	0.605694	0.56186	0.763739	0.508486	0.412373	0.344626	0.345484	0.344015	0.343756
19	1.81229	1.97931	1.90988	1.64649	1.28546	0.756527	0.653702	0.759029	0.610572	0.666727	0.701939	0.690133	0.538077	0.439698	0.506896	0.540797	0.352496	0.35604	0.343858	0.348263	0.380879	0.436518	0.537706	0.524066	0.897238	0.757857	0.490347	0.632559	1.58617	1.71281	1.58755	1.90737	0.466219	0.672651	0.964179	0.485823	0.358532	0.739613	0.387751	0.358832	0.50406	0.363295	0.417622	0.422707	0.351548	0.343869	0.343883	0.343796	0.343751
20	2.19975	1.95568	1.85644	1.27653	0.727227	0.62987	0.539628	0.427636	0.584611	0.472109	0.398372	0.539554	0.588868	0.42506	0.43856	0.423428	0.452801	0.363088	0.348263	0.343914	0.349947	0.38365	0.410428	0.539603	0.551345	0.632975	0.522441	0.585003	1.24084	1.87459	2.18656	2.03828	1.36724	1.4481	0.893799	0.465844	0.683466	0.577151	0.474213	0.426605	0.909457	0.482336	0.546137	0.398547	0.355723	0.344206	0.343969	0.343812	0.343753
21	2.83847	2.70809	2.40008	2.09791	1.31945	1.18825	0.722505	0.775931	0.699342	0.490667	0.606612	0.78705	0.506958	0.444076	0.540961	0.546359	0.39723	0.462049	0.380879	0.349947	0.343799	0.356171	0.386107	0.479953	0.455803	0.525234	0.393311	0.588935	1.28423	1.41997	1.44844	1.90106	0.432212	0.540899	0.446574	0.372245	0.353474	0.3735	0.360474	0.354858	0.41102	0.382094	0.381037	0.367513	0.363729	0.344041	0.343961	0.343858	0.343753
22	2.41824	2.06684	1.85914	1.5132	0.6856	0.822431	0.410605	0.505827	0.430294	0.483173	0.437392	0.577378	0.439187	0.584687	0.470846	0.544159	0.646086	0.671675	0.436518	0.38365	0.356171	0.343854	0.356311	0.371224	0.371963	0.428993	0.613999	0.749996	0.88719	1.46085	1.54043	2.18959	0.641158	1.4547	0.618021	0.509991	0.663595	1.02161	0.461682	1.42906	1.24781	1.2249	0.870884	0.666982	0.437435	0.35446	0.345389	0.34415	0.343757
23	2.68409	2.25291	2.25041	1.86431	1.62238	1.2389	0.74498	0.618925	0.556887	0.47534	0.452089	0.605456	0.438085	0.444908	0.508749	0.488781	0.4777	0.429005	0.537706	0.410428	0.386107	0.356311	0.343848	0.356294	0.430043	0.489697	0.483886	1.10468	0.808535	1.23978	1.27501	1.82622	0.460116	0.842419	0.376998	0.381727	0.389009	0.383295	0.369771	0.558781	0.6131	0.499484	0.581619	0.507805	0.377684	0.347741	0.344229	0.343885	0.343755
24	2.786	3.01598	2.43597	1.63816	1.37029	0.981493	0.783925	0.580754	0.496805	0.506467	0.41963	0.590076	0.43454	0.477813	0.467326	0.624154	0.478941	0.410384	0.524066	0.539603	0.479953	0.371224	0.356294	0.343899	0.352745	0.384309	0.657603	0.536637	0.984046	1.43274	1.55107	1.84526	1.03641	1.30749	0.477127	0.379786	0.38003	0.455284	0.410148	0.368182	0.402021	0.450764	0.389534	0.429817	0.352508	0.34444	0.344068	0.343861	0.343757
25	3.21543	2.75971	2.74097	2.82989	2.05467	1.48189	1.39579	1.05505	0.584207	0.561001	0.784591	0.900889	0.562481	0.48847	0.666968	0.792804	0.649257	0.64458	0.897238	0.551345	0.455803	0.371963	0.430043	0.352745	0.343914	0.363388	0.373901	0.727966	1.39587	1.93165	1.45424	1.65072	1.16912	1.27248	0.460675	0.418289	0.380638	0.359079	0.371577	0.426822	0.77788	0.42514	0.650432	0.683326	0.361601	0.346446	0.34423	0.343963	0.34376
26	2.77696	2.39733	2.39077	1.6911	1.70248	1.1465	1.07531	0.636396	0.702088	0.959115	0.570019	0.597232	0.520165	0.743786	0.493939	0.637666	0.728749	0.786764	0.757857	0.632975	0.525234	0.428993	0.489697	0.384309	0.363388	0.344069	0.360425	0.39227	1.13288	1.69062	2.4193	2.15354	2.03145	1.61672	0.979125	0.58651	0.449407	0.380268	0.388895	0.389141	0.584927	0.468011	0.413133	0.369386	0.358507	0.344411	0.344406	0.344106	0.343765
27	2.51577	2.1557	2.42782	1.43313	1.42257	1.25723	1.14207	0.666039	0.570677	0.681164	0.697006	0.588089	0.509635	0.829444	0.715965	0.694753	0.691442	0.599436	0.490347	0.522441	0.393311	0.613999	0.483886	0.657603	0.373901	0.360425	0.343927	0.357928	0.496736	1.26606	2.01444	1.44243	1.6998	1.19301	1.65764	1.18175	0.88408	1.10645	0.417278	0.734146	0.433006	0.687354	0.413423	0.3901	0.377121	0.34782	0.344072	0.34382	0.343753
28	2.94805	2.16542	3.02293	1.83766	2.45392	2.21906	1.76076	1.7603	0.90645	1.19189	1.11872	0.894535	0.452459	0.852744	0.53805	0.617287	0.803831	0.412195	0.632559	0.585003	0.588935	0.749996	1.10468	0.536637	0.727966	0.39227	0.357928	0.343868	0.440681	0.503583	2.00536	1.51896	1.05293	1.0282	1.06661	0.674819	0.70471	0.565371	0.373254	0.39477	0.356537	0.424852	0.352731	0.358748	0.350109	0.344363	0.343866	0.343844	0.343752
29	3.16499	3.06537	3.05737	2.23687	2.43381	2.48744	2.57262	2.07095	1.94807	2.56338	1.81175	2.19764	1.78975	1.73454	1.65874	1.73895	1.88296	0.650945	1.58617	1.24084	1.28423	0.88719	0.808535	0.984046	1.39587	1.13288	0.496736	0.440681	0.343918	0.353777	0.812177	1.67909	1.35901	0.986945	1.25243	1.39426	1.47	0.691637	0.690706	0.748191	1.5709	0.541293	0.374853	0.445639	0.395177	0.346783	0.344578	0.344198	0.343775
30	2.62696	1.96108	2.94231	2.39299	2.49263	2.41549	2.74028	2.05257	1.84137	2.60068	1.93952	2.22503	1.61496	2.34884	2.02849	2.06571	1.98256	0.848851	1.71281	1.87459	1.41997	1.46085	1.23978	1.43274	1.93165	1.69062	1.26606	0.503583	0.353777	0.343862	0.349008	0.616256	0.828683	0.880696	0.565901	0.733056	0.764242	0.603091	0.38338	0.38479	0.441375	0.372119	0.346548	0.359181	0.345388	0.344095	0.343813	0.343836	0.343757
31	2.57206	1.87631	2.56309	2.30647	2.47576	2.33974	2.12606	2.13737	2.08881	2.6809	2.16509	1.95598	2.05992	2.18276	2.03368	1.75841	2.12597	0.896477	1.58755	2.18656	1.44844	1.54043	1.27501	1.55107	1.45424	2.4193	2.01444	2.00536	0.812177	0.349008	0.343968	0.359508	0.419166	0.524121	0.529167	0.678237	0.683106	0.865561	0.389315	0.449231	0.437164	0.421317	0.361224	0.382303	0.34565	0.344598	0.343797	0.343821	0.343752
32	2.61187	1.24198	2.10021	1.85932	2.05846	2.63501	2.53586	2.58398	2.36037	2.62961	2.51818	2.01847	2.20814	2.36476	2.16532	2.34009	2.13036	1.93417	1.90737	2.03828	1.90106	2.18959	1.82622	1.84526	1.65072	2.15354	1.44243	1.51896	1.67909	0.616256	0.359508	0.343886	0.372632	0.484366	0.585036	0.715161	0.869037	0.872691	1.14386	0.940479	0.356799	0.360344	0.346964	0.35271	0.344802	0.345937	0.343791	0.343826	0.343751
33	2.40896	1.31469	2.21769	0.941046	1.98927	2.27271	2.076	1.43138	1.35746	2.22411	2.08343	0.616064	2.04924	2.13726	1.04173	0.655005	1.81681	0.381523	0.466219	1.36724	0.432212	0.641158	0.460116	1.03641	1.16912	2.03145	1.6998	1.05293	1.35901	0.828683	0.419166	0.372632	0.343971	0.351299	0.388149	0.513071	0.754101	0.544173	0.816428	0.544883	0.347075	0.344689	0.344128	0.344455	0.343903	0.343811	0.343752	0.343757	0.34375
34	2.79209	1.28199	2.05594	1.08566	2.12412	1.64135	1.86216	1.02885	1.29564	2.03613	1.38479	0.834943	1.36253	1.85878	0.963626	0.861198	1.77265	0.582687	0.672651	1.4481	0.540899	1.4547	0.842419	1.30749	1.27248	1.61672	1.19301	1.0282	0.986945	0.880696	0.524121	0.484366	0.351299	0.343991	0.3514	0.430904	0.476832	0.506682	0.500683	0.457971	0.534904	0.498948	0.351746	0.345197	0.34462	0.345694	0.343783	0.343844	0.34375
35	2.04928	1.21839	2.57131	1.76564	2.28161	1.19111	1.69471	1.12883	0.625919	1.75556	1.2697	1.31676	0.614513	1.83892	0.573516	0.771364	1.69538	0.802991	0.964179	0.893799	0.446574	0.618021	0.376998	0.477127	0.460675	0.979125	1.65764	1.06661	1.25243	0.565901	0.529167	0.585036	0.388149	0.3514	0.343898	0.351416	0.41042	0.774229	0.63304	0.807139	0.649213	0.364328	0.344302	0.344236	0.344117	0.343957	0.343767	0.343773	0.34375
36	2.5529	0.903007	2.69692	1.63729	2.61815	0.558059	0.825203	0.900349	0.425501	0.7574	0.885314	0.668176	0.427734	0.813346	0.389512	0.51198	0.727716	0.364232	0.485823	0.465844	0.372245	0.509991	0.381727	0.379786	0.418289	0.58651	1.18175	0.674819	1.39426	0.733056	0.678237	0.715161	0.513071	0.430904	0.351416	0.343998	0.351477	0.388915	0.407441	0.435343	0.413884	0.405389	0.347966	0.344247	0.343903	0.34676	0.343782	0.343824	0.34375
37	1.9798	0.700119	2.37759	0.931407	1.63689	0.55298	1.36329	0.580265	0.365851	0.652905	0.787705	0.416373	0.377446	0.628194	0.461436	0.52456	0.552005	0.467158	0.358532	0.683466	0.353474	0.663595	0.389009	0.38003	0.380638	0.449407	0.88408	0.70471	1.47	0.764242	0.683106	0.869037	0.754101	0.476832	0.41042	0.351477	0.344204	0.358832	0.375947	0.424317	0.412698	0.462772	0.587655	0.398791	0.436047	0.537527	0.346037	0.364426	0.343752
38	2.39302	1.41981	2.9598	1.34858	2.74702	1.43467	1.97058	1.13413	0.4761	0.941674	2.01315	1.02365	0.644749	0.793604	0.809452	1.12053	0.892871	0.864563	0.739613	0.577151	0.3735	1.02161	0.383295	0.455284	0.359079	0.380268	1.10645	0.565371	0.691637	0.603091	0.865561	0.872691	0.544173	0.506682	0.774229	0.388915	0.358832	0.343904	0.351267	0.39641	0.453329	0.415538	0.565777	0.457217	0.474535	0.45151	0.344083	0.343959	0.34375
39	2.25106	0.910629	3.11572	2.23087	2.71327	0.889438	1.12205	1.02472	0.726997	0.737931	0.723782	0.859601	0.460233	0.581481	0.513331	0.401621	0.551447	0.421864	0.387751	0.474213	0.360474	0.461682	0.369771	0.410148	0.371577	0.388895	0.417278	0.373254	0.690706	0.38338	0.389315	1.14386	0.816428	0.500683	0.63304	0.407441	0.375947	0.351267	0.344052	0.368962	0.391442	0.396253	0.419168	0.423089	0.640178	0.541652	0.598251	0.74744	0.343769
40	2.4432	1.11449	2.85904	1.61584	2.4522	1.23993	1.66833	2.18261	0.436995	0.713871	0.972072	0.443918	0.426901	0.926751	0.697537	0.634544	0.614415	0.779648	0.358832	0.426605	0.354858	1.42906	0.558781	0.368182	0.426822	0.389141	0.734146	0.39477	0.748191	0.38479	0.449231	0.940479	0.544883	0.457971	0.807139	0.435343	0.424317	0.39641	0.368962	0.344072	0.347799	0.410748	0.73582	0.444092	0.694526	0.635111	0.696987	0.960917	0.34572
41	2.68578	1.35523	2.82164	2.86214	2.79474	1.44985	2.68725	1.76506	1.41308	1.61929	1.98721	1.68275	1.95259	1.25535	1.44312	1.11397	0.647255	0.605694	0.50406	0.909457	0.41102	1.24781	0.6131	0.402021	0.77788	0.584927	0.433006	0.356537	1.5709	0.441375	0.437164	0.356799	0.347075	0.534904	0.649213	0.413884	0.412698	0.453329	0.391442	0.347799	0.344067	0.346506	0.456125	0.401625	0.725717	0.595493	0.624266	0.86811	0.345046
42	1.92244	0.798905	2.51121	1.87822	2.10074	1.32547	1.52486	1.67185	0.883651	0.697102	1.00971	0.594875	0.887612	0.74919	0.411985	0.385238	0.451144	0.56186	0.363295	0.482336	0.382094	1.2249	0.499484	0.450764	0.42514	0.468011	0.687354	0.424852	0.541293	0.372119	0.421317	0.360344	0.344689	0.498948	0.364328	0.405389	0.462772	0.415538	0.396253	0.410748	0.346506	0.344221	0.352543	0.39799	0.570649	0.894416	0.916665	0.913915	0.759863
43	2.42643	1.05476	2.33265	1.15879	2.48804	1.95427	2.18503	2.6981	1.28391	2.22346	1.8574	1.69391	1.69625	2.28354	1.25532	0.702074	0.972312	0.763739	0.417622	0.546137	0.381037	0.870884	0.581619	0.389534	0.650432	0.413133	0.413423	0.352731	0.374853	0.346548	0.361224	0.346964	0.344128	0.351746	0.344302	0.347966	0.587655	0.565777	0.419168	0.73582	0.456125	0.352543	0.343974	0.36485	0.435514	0.720518	0.569111	0.529634	0.404272
44	2.29564	0.929506	1.25093	1.18228	1.29318	0.899344	1.15539	0.911944	0.622119	0.715908	0.559792	0.789382	0.522052	0.621595	0.434391	0.465385	0.411759	0.508486	0.422707	0.398547	0.367513	0.666982	0.507805	0.429817	0.683326	0.369386	0.3901	0.358748	0.445639	0.359181	0.382303	0.35271	0.344455	0.345197	0.344236	0.344247	0.398791	0.457217	0.423089	0.444092	0.401625	0.39799	0.36485	0.344285	0.358462	0.490146	0.951251	0.717481	0.702391
45	1.92129	0.583382	1.74678	1.09988	1.00866	1.32313	0.840033	0.947449	0.545738	0.710327	0.457269	0.445379	0.439259	0.461894	0.403923	0.370553	0.363952	0.412373	0.351548	0.355723	0.363729	0.437435	0.377684	0.352508	0.361601	0.358507	0.377121	0.350109	0.395177	0.345388	0.34565	0.344802	0.343903	0.34462	0.344117	0.343903	0.436047	0.474535	0.640178	0.694526	0.725717	0.570649	0.435514	0.358462	0.344168	0.360265	0.51749	0.567502	0.515192
46	1.67514	0.368458	0.938143	0.754443	0.714726	0.434288	0.453343	0.384492	0.353163	0.359791	0.349207	0.349624	0.344277	0.346525	0.345467	0.344098	0.345988	0.344626	0.343869	0.344206	0.344041	0.35446	0.347741	0.34444	0.346446	0.344411	0.34782	0.344363	0.346783	0.344095	0.344598	0.345937	0.343811	0.345694	0.343957	0.34676	0.537527	0.45151	0.541652	0.635111	0.595493	0.894416	0.720518	0.490146	0.360265	0.344071	0.365086	0.600721	0.533701
47	0.823736	0.356335	0.512211	0.451073	0.569279	0.370393	0.40763	0.354365	0.352634	0.346721	0.345197	0.345362	0.345022	0.344942	0.344222	0.343912	0.344224	0.345484	0.343883	0.343969	0.343961	0.345389	0.344229	0.344068	0.34423	0.344406	0.344072	0.343866	0.344578	0.343813	0.343797	0.343791	0.343752	0.343783	0.343767	0.343782	0.346037	0.344083	0.598251	0.696987	0.624266	0.916665	0.569111	0.951251	0.51749	0.365086	0.344562	0.37269	0.543964
48	0.742872	0.347054	0.455422	0.427225	0.620428	0.407035	0.544466	0.358245	0.350995	0.348134	0.344931	0.344751	0.34457	0.344167	0.344077	0.343894	0.343962	0.344015	0.343796	0.343812	0.343858	0.34415	0.343885	0.343861	0.343963	0.344106	0.34382	0.343844	0.344198	0.343836	0.343821	0.343826	0.343757	0.343844	0.343773	0.343824	0.364426	0.343959	0.74744	0.960917	0.86811	0.913915	0.529634	0.717481	0.567502	0.600721	0.37269	0.344455	0.370114
49	0.376716	0.343957	0.352087	0.345769	0.350429	0.34457	0.346797	0.344117	0.34391	0.343862	0.343763	0.343804	0.343761	0.343757	0.343753	0.343763	0.343755	0.343756	0.343751	0.343753	0.343753	0.343757	0.343755	0.343757	0.34376	0.343765	0.343753	0.343752	0.343775	0.343757	0.343752	0.343751	0.34375	0.34375	0.34375	0.34375	0.343752	0.34375	0.343769	0.34572	0.345046	0.759863	0.404272	0.702391	0.515192	0.533701	0.543964	0.370114	0.344155
50	0.381759	0.344015	0.348222	0.347052	0.457379	0.344116	0.355599	0.345194	0.343929	0.343839	0.343896	0.343776	0.343765	0.343763	0.343759	0.343764	0.343762	0.34376	0.343753	0.343754	0.343753	0.343756	0.343752	0.343752	0.34376	0.343756	0.343751	0.34375	0.343761	0.343751	0.343751	0.34375	0.34375	0.34375	0.34375	0.34375	0.34375	0.34375	0.343751	0.343756	0.343759	0.416386	0.344207	0.571278	0.602073	0.691025	0.602897	0.471825	0.351775
51	0.494261	0.344877	0.517738	0.356768	0.488699	0.352713	0.405689	0.357837	0.344642	0.344161	0.344334	0.343874	0.343772	0.343776	0.343767	0.343761	0.34377	0.343757	0.343755	0.343753	0.343757	0.343756	0.343752	0.343754	0.343766	0.343797	0.343752	0.34375	0.343788	0.343757	0.343751	0.343752	0.34375	0.343751	0.343751	0.34375	0.343751	0.34375	0.343752	0.343754	0.343758	0.344188	0.343781	0.349384	0.553581	0.52951	0.464171	0.59282	0.405959
52	0.350051	0.343774	0.344591	0.343808	0.344716	0.343757	0.343847	0.34386	0.343763	0.343751	0.343754	0.343752	0.34375	0.34375	0.34375	0.343751	0.34375	0.34375	0.34375	0.34375	0.34375	0.34375	0.34375	0.34375	0.34375	0.34375	0.34375	0.34375	0.343751	0.34375	0.34375	0.34375	0.34375	0.34375	0.34375	0.34375	0.34375	0.34375	0.34375	0.34375	0.34375	0.34375	0.34375	0.343777	0.348335	0.450587	0.52988	0.519461	0.430683
53	0.353812	0.343764	0.35067	0.343799	0.348767	0.343766	0.344304	0.34413	0.343754	0.343752	0.343757	0.343751	0.34375	0.34375	0.343751	0.343752	0.343751	0.34375	0.34375	0.34375	0.34375	0.34375	0.34375	0.34375	0.343751	0.343751	0.34375	0.34375	0.343752	0.34375	0.34375	0.34375	0.34375	0.34375	0.34375	0.34375	0.34375	0.34375	0.34375	0.34375	0.34375	0.34375	0.34375	0.343751	0.343783	0.344003	0.463537	0.780909	0.386245
54	0.346875	0.343758	0.344818	0.34377	0.344838	0.343759	0.343887	0.343909	0.343754	0.343751	0.343763	0.343751	0.34375	0.343751	0.343751	0.343752	0.343751	0.34375	0.34375	0.34375	0.34375	0.34375	0.34375	0.34375	0.34375	0.34375	0.34375	0.34375	0.343751	0.34375	0.34375	0.34375	0.34375	0.34375	0.34375	0.34375	0.34375	0.34375	0.34375	0.34375	0.34375	0.34375	0.34375	0.34375	0.343752	0.343751	0.346185	0.515399	0.440578
55	0.346957	0.343753	0.343967	0.34376	0.343874	0.343753	0.344024	0.343768	0.343752	0.34375	0.343752	0.34375	0.34375	0.34375	0.34375	0.343751	0.34375	0.34375	0.34375	0.34375	0.34375	0.34375	0.34375	0.34375	0.34375	0.34375	0.34375	0.34375	0.34375	0.34375	0.34375	0.34375	0.34375	0.34375	0.34375	0.34375	0.34375	0.34375	0.34375	0.34375	0.34375	0.34375	0.34375	0.34375	0.34375	0.34375	0.343763	0.346434	0.461468
56	0.351859	0.343772	0.344747	0.343781	0.34421	0.343756	0.343835	0.343872	0.343755	0.343752	0.343762	0.343752	0.34375	0.343751	0.343752	0.343754	0.343751	0.34375	0.343751	0.34375	0.343751	0.34375	0.34375	0.34375	0.34375	0.34375	0.34375	0.34375	0.34375	0.34375	0.34375	0.34375	0.34375	0.34375	0.34375	0.34375	0.34375	0.34375	0.34375	0.34375	0.34375	0.34375	0.34375	0.34375	0.343751	0.34375	0.343823	0.371783	0.437417
57	0.345206	0.343756	0.343982	0.343789	0.344725	0.343752	0.343792	0.343839	0.343753	0.343751	0.34376	0.34375	0.34375	0.34375	0.34375	0.343751	0.343751	0.34375	0.34375	0.34375	0.34375	0.34375	0.34375	0.34375	0.34375	0.34375	0.34375	0.34375	0.34375	0.34375	0.34375	0.34375	0.34375	0.34375	0.34375	0.34375	0.34375	0.34375	0.34375	0.34375	0.34375	0.34375	0.34375	0.34375	0.343756	0.343766	0.555538	0.785216	0.504785
58	0.345279	0.343753	0.343836	0.343757	0.343808	0.343751	0.343761	0.343758	0.34375	0.34375	0.34375	0.34375	0.34375	0.34375	0.34375	0.34375	0.34375	0.34375	0.34375	0.34375	0.34375	0.34375	0.34375	0.34375	0.34375	0.34375	0.34375	0.34375	0.34375	0.34375	0.34375	0.34375	0.34375	0.34375	0.34375	0.34375	0.34375	0.34375	0.34375	0.34375	0.34375	0.34375	0.34375	0.34375	0.343755	0.343759	0.532497	0.616084	0.464209
59	0.345178	0.343754	0.343822	0.343755	0.343774	0.34375	0.343774	0.343761	0.34375	0.34375	0.343751	0.34375	0.34375	0.34375	0.34375	0.343751	0.34375	0.34375	0.34375	0.34375	0.34375	0.34375	0.34375	0.34375	0.34375	0.34375	0.34375	0.34375	0.34375	0.34375	0.34375	0.34375	0.34375	0.34375	0.34375	0.34375	0.34375	0.34375	0.34375	0.34375	0.34375	0.34375	0.34375	0.34375	0.34375	0.34375	0.343818	0.350306	0.477087
60	0.346772	0.343766	0.344114	0.343773	0.344181	0.343756	0.343796	0.343815	0.343752	0.343751	0.343754	0.343751	0.34375	0.34375	0.343751	0.343752	0.343751	0.34375	0.34375	0.34375	0.34375	0.34375	0.34375	0.34375	0.34375	0.34375	0.34375	0.34375	0.34375	0.34375	0.34375	0.34375	0.34375	0.34375	0.34375	0.34375	0.34375	0.34375	0.34375	0.34375	0.34375	0.34375	0.34375	0.34375	0.343762	0.343753	0.534402	0.732638	0.530192
61	0.35101	0.343791	0.344077	0.343776	0.343902	0.343752	0.343769	0.343768	0.343751	0.34375	0.343751	0.343751	0.34375	0.34375	0.34375	0.34375	0.34375	0.34375	0.34375	0.34375	0.34375	0.34375	0.34375	0.34375	0.34375	0.34375	0.34375	0.34375	0.34375	0.34375	0.34375	0.34375	0.34375	0.34375	0.34375	0.34375	0.34375	0.34375	0.34375	0.34375	0.34375	0.34375	0.34375	0.343775	0.351492	0.36506	0.59003	0.662932	0.475061
62	0.345276	0.343754	0.343814	0.343755	0.343768	0.34375	0.343756	0.343753	0.34375	0.34375	0.34375	0.34375	0.34375	0.34375	0.34375	0.34375	0.34375	0.34375	0.34375	0.34375	0.34375	0.34375	0.34375	0.34375	0.34375	0.34375	0.34375	0.34375	0.34375	0.34375	0.34375	0.34375	0.34375	0.34375	0.34375	0.34375	0.34375	0.34375	0.34375	0.34375	0.34375	0.34375	0.34375	0.34375	0.343755	0.343751	0.432545	0.425961	0.501677
63	0.345829	0.343773	0.343969	0.343764	0.343792	0.343751	0.343775	0.343776	0.343751	0.343751	0.343754	0.343751	0.34375	0.34375	0.343751	0.343753	0.343751	0.34375	0.343751	0.34375	0.343751	0.34375	0.34375	0.34375	0.34375	0.34375	0.34375	0.34375	0.34375	0.34375	0.34375	0.34375	0.34375	0.34375	0.34375	0.34375	0.34375	0.34375	0.34375	0.34375	0.34375	0.34375	0.34375	0.34375	0.343755	0.34375	0.347928	0.363303	0.514835
64	0.345363	0.343771	0.344019	0.343813	0.343946	0.343754	0.343803	0.343796	0.343751	0.343751	0.343753	0.343751	0.34375	0.34375	0.343751	0.343752	0.343751	0.34375	0.34375	0.34375	0.34375	0.34375	0.34375	0.34375	0.34375	0.34375	0.34375	0.34375	0.34375	0.34375	0.34375	0.34375	0.34375	0.34375	0.34375	0.34375	0.34375	0.34375	0.34375	0.34375	0.34375	0.34375	0.34375	0.343766	0.351297	0.343821	0.65489	0.938534	0.593878
65	0.345576	0.343762	0.343819	0.343761	0.343775	0.343751	0.343758	0.343755	0.343751	0.34375	0.34375	0.34375	0.34375	0.34375	0.34375	0.34375	0.34375	0.34375	0.34375	0.34375	0.34375	0.34375	0.34375	0.34375	0.34375	0.34375	0.34375	0.34375	0.34375	0.34375	0.34375	0.34375	0.34375	0.34375	0.34375	0.34375	0.34375	0.34375	0.34375	0.34375	0.34375	0.34375	0.34375	0.344015	0.356404	0.34521	0.658175	0.671614	0.527564
66	0.345684	0.343777	0.343874	0.343778	0.343773	0.343751	0.343757	0.34376	0.343751	0.34375	0.343751	0.343751	0.34375	0.34375	0.343751	0.343751	0.343751	0.34375	0.343751	0.34375	0.343751	0.343751	0.34375	0.34375	0.34375	0.34375	0.34375	0.34375	0.34375	0.34375	0.34375	0.34375	0.34375	0.34375	0.34375	0.34375	0.34375	0.34375	0.34375	0.34375	0.34375	0.34375	0.34375	0.343752	0.343761	0.34375	0.345369	0.346933	0.54729
67	0.34612	0.343993	0.344197	0.343817	0.344071	0.343757	0.343817	0.343821	0.343755	0.343753	0.34376	0.343753	0.343751	0.343752	0.343755	0.343766	0.343754	0.343752	0.343758	0.343751	0.343752	0.343751	0.343751	0.34375	0.343751	0.34375	0.34375	0.34375	0.34375	0.34375	0.34375	0.34375	0.34375	0.34375	0.34375	0.34375	0.34375	0.34375	0.34375	0.34375	0.34375	0.34375	0.34375	0.343752	0.343794	0.343752	0.376661	0.349916	0.532778
68	0.351616	0.34394	0.344987	0.343823	0.344457	0.343765	0.343827	0.343968	0.343765	0.343754	0.343778	0.343759	0.343751	0.343753	0.343765	0.343762	0.343758	0.343756	0.343756	0.343753	0.343755	0.343756	0.343753	0.343751	0.343751	0.343751	0.34375	0.34375	0.34375	0.34375	0.34375	0.34375	0.34375	0.34375	0.34375	0.34375	0.34375	0.34375	0.34375	0.34375	0.34375	0.343751	0.343751	0.346092	0.372083	0.344193	0.76087	0.481361	0.61928
69	0.348768	0.343869	0.343992	0.343798	0.343945	0.343756	0.343767	0.343801	0.343755	0.343751	0.343755	0.343753	0.34375	0.343751	0.343753	0.343756	0.343752	0.343751	0.343753	0.343751	0.343752	0.343751	0.343753	0.343751	0.343752	0.34375	0.34375	0.34375	0.34375	0.34375	0.34375	0.34375	0.34375	0.34375	0.34375	0.34375	0.34375	0.34375	0.34375	0.34375	0.34375	0.34375	0.343751	0.344571	0.345194	0.343817	0.591881	0.371995	0.60256
70	0.344472	0.344045	0.343919	0.34377	0.343803	0.343754	0.343766	0.343784	0.343754	0.343752	0.343755	0.343757	0.343751	0.343752	0.343759	0.343777	0.343756	0.343757	0.343759	0.343752	0.343755	0.343751	0.343751	0.34375	0.34375	0.34375	0.34375	0.34375	0.34375	0.34375	0.34375	0.34375	0.34375	0.34375	0.34375	0.34375	0.34375	0.34375	0.34375	0.34375	0.34375	0.34375	0.34375	0.343755	0.343756	0.34375	0.343791	0.343792	0.344016
71	0.344522	0.343777	0.343793	0.343787	0.34377	0.343752	0.343762	0.343771	0.343753	0.343751	0.343753	0.343753	0.34375	0.343751	0.343757	0.343772	0.343754	0.343753	0.343753	0.343752	0.343752	0.343752	0.343752	0.34375	0.343753	0.34375	0.34375	0.34375	0.34375	0.34375	0.34375	0.34375	0.34375	0.34375	0.34375	0.34375	0.34375	0.34375	0.34375	0.34375	0.34375	0.34375	0.34375	0.343752	0.343753	0.34375	0.343771	0.343777	0.344178
72	0.347739	0.343798	0.343861	0.343761	0.343773	0.343751	0.343757	0.343756	0.343751	0.34375	0.343751	0.34375	0.34375	0.34375	0.34375	0.34375	0.34375	0.34375	0.34375	0.34375	0.34375	0.34375	0.34375	0.34375	0.34375	0.34375	0.34375	0.34375	0.34375	0.34375	0.34375	0.34375	0.34375	0.34375	0.34375	0.34375	0.34375	0.34375	0.34375	0.34375	0.34375	0.34375	0.34375	0.343773	0.343846	0.343767	0.491032	0.397839	0.529618
73	0.345522	0.343791	0.343803	0.34376	0.343754	0.343751	0.343752	0.343751	0.343751	0.34375	0.34375	0.34375	0.34375	0.34375	0.34375	0.34375	0.34375	0.34375	0.34375	0.34375	0.34375	0.343751	0.343751	0.34375	0.34375	0.34375	0.34375	0.34375	0.34375	0.34375	0.34375	0.34375	0.34375	0.34375	0.34375	0.34375	0.34375	0.34375	0.34375	0.34375	0.34375	0.34375	0.34375	0.343754	0.343756	0.343753	0.348599	0.345946	0.459428
74	0.34503	0.343757	0.343762	0.343754	0.343756	0.34375	0.343751	0.343751	0.34375	0.34375	0.34375	0.34375	0.34375	0.34375	0.34375	0.34375	0.34375	0.34375	0.34375	0.34375	0.34375	0.34375	0.34375	0.34375	0.34375	0.34375	0.34375	0.34375	0.34375	0.34375	0.34375	0.34375	0.34375	0.34375	0.34375	0.34375	0.34375	0.34375	0.34375	0.34375	0.34375	0.34375	0.34375	0.343796	0.343846	0.345839	0.66132	0.500206	0.492218
75	0.351668	0.343801	0.34382	0.343762	0.343758	0.343751	0.343752	0.34375	0.34375	0.34375	0.34375	0.34375	0.34375	0.34375	0.34375	0.34375	0.34375	0.34375	0.34375	0.34375	0.34375	0.343751	0.343753	0.34375	0.343751	0.34375	0.34375	0.34375	0.34375	0.34375	0.34375	0.34375	0.34375	0.34375	0.34375	0.34375	0.34375	0.34375	0.34375	0.34375	0.34375	0.343751	0.343752	0.444514	0.362145	0.629109	0.757751	0.713799	0.51752
76	0.345335	0.343752	0.343791	0.343755	0.343757	0.34375	0.343752	0.34375	0.34375	0.34375	0.34375	0.34375	0.34375	0.34375	0.34375	0.34375	0.34375	0.34375	0.34375	0.34375	0.34375	0.34375	0.343751	0.34375	0.34375	0.34375	0.34375	0.34375	0.34375	0.34375	0.34375	0.34375	0.34375	0.34375	0.34375	0.34375	0.34375	0.34375	0.34375	0.34375	0.34375	0.34375	0.34375	0.343767	0.343778	0.354964	0.692386	0.715988	0.435557
77	0.348772	0.343765	0.343786	0.343753	0.343753	0.34375	0.343752	0.34375	0.34375	0.34375	0.34375	0.34375	0.34375	0.34375	0.34375	0.34375	0.34375	0.34375	0.34375	0.34375	0.34375	0.34375	0.343751	0.34375	0.343751	0.34375	0.34375	0.34375	0.34375	0.34375	0.34375	0.34375	0.34375	0.34375	0.34375	0.34375	0.34375	0.34375	0.34375	0.34375	0.34375	0.343915	0.343758	0.556776	0.458732	0.634516	0.837529	0.978788	0.574021
78	0.368232	0.343763	0.344319	0.343807	0.34377	0.343752	0.343772	0.343752	0.343751	0.34375	0.34375	0.34375	0.34375	0.34375	0.34375	0.34375	0.34375	0.34375	0.34375	0.34375	0.34375	0.343753	0.343759	0.34375	0.343751	0.34375	0.34375	0.343751	0.343752	0.343751	0.34375	0.34375	0.34375	0.34375	0.34375	0.34375	0.34375	0.34375	0.34375	0.34375	0.34375	0.34375	0.34375	0.343854	0.343806	0.534085	0.654824	0.835529	0.460666
79	0.364433	0.343804	0.34501	0.34395	0.344049	0.343775	0.343987	0.343761	0.343754	0.343752	0.343751	0.343751	0.34375	0.34375	0.343751	0.343751	0.34375	0.34375	0.34375	0.34375	0.343751	0.343751	0.343753	0.34375	0.343752	0.343751	0.34375	0.343751	0.343757	0.343752	0.343751	0.34375	0.34375	0.34375	0.34375	0.34375	0.34375	0.34375	0.34375	0.343752	0.34375	0.362161	0.343757	0.384575	0.449534	0.547921	0.662071	0.836839	0.582225
80	0.461384	0.343803	0.346813	0.344016	0.343958	0.343772	0.343838	0.343755	0.343753	0.343753	0.343751	0.343751	0.34375	0.343751	0.34375	0.34375	0.34375	0.34375	0.34375	0.34375	0.34375	0.34377	0.343784	0.34375	0.343772	0.343751	0.343757	0.343831	0.343781	0.343762	0.343768	0.34376	0.343751	0.343757	0.34375	0.343752	0.343784	0.34375	0.343751	0.343779	0.343752	0.406222	0.343787	0.409417	0.41658	0.598734	0.861539	0.862308	0.582453
81	0.403196	0.3438	0.361267	0.348057	0.350013	0.343979	0.345737	0.343854	0.343799	0.343769	0.343766	0.343753	0.343752	0.343753	0.343754	0.343753	0.343753	0.343751	0.34375	0.343751	0.343753	0.343766	0.343762	0.343751	0.343779	0.343756	0.343754	0.343787	0.343861	0.343791	0.343771	0.34376	0.343752	0.343797	0.343752	0.343766	0.346676	0.343752	0.343787	0.346568	0.343765	0.396519	0.343762	0.360517	0.445213	0.743265	0.850365	1.10906	0.769323
82	1.06567	0.343969	0.406709	0.352547	0.347328	0.344531	0.345162	0.343861	0.343863	0.343861	0.343795	0.343796	0.343768	0.343763	0.343757	0.343754	0.343755	0.343753	0.343751	0.343757	0.343758	0.343909	0.343877	0.343755	0.343912	0.343763	0.343795	0.34564	0.344168	0.344055	0.344008	0.344348	0.34385	0.348404	0.343778	0.345426	0.523445	0.343818	0.348639	0.458269	0.343998	0.554785	0.344191	0.476452	0.483114	0.659701	0.936346	1.16818	0.655189
83	1.15755	0.345173	0.679188	0.466897	0.434994	0.374321	0.362809	0.346682	0.344406	0.344867	0.345035	0.344245	0.344031	0.344033	0.343837	0.343851	0.343857	0.343799	0.343773	0.343848	0.343811	0.348398	0.346252	0.343847	0.351703	0.344482	0.36489	0.495522	0.398342	0.366669	0.4006	0.44933	0.3519	0.556928	0.353135	0.526497	0.535427	0.47134	0.525127	0.541858	0.488146	0.551534	0.571267	0.723361	0.605543	0.60826	0.816461	1.04879	0.701157
84	0.667718	0.344702	0.395523	0.360071	0.416648	0.34922	0.349246	0.344091	0.344012	0.344088	0.343818	0.343903	0.343782	0.343804	0.343788	0.343783	0.343785	0.343767	0.343754	0.343763	0.343778	0.344224	0.343958	0.343773	0.343997	0.343793	0.343911	0.345081	0.344866	0.344202	0.344435	0.344791	0.343807	0.358644	0.343824	0.39191	0.481759	0.412409	0.520443	0.552334	0.526192	0.569392	0.6157	0.614375	0.548327	0.581801	0.723659	1.0381	0.576983
85	1.30023	0.348384	0.592142	0.459368	0.566264	0.412227	0.371086	0.348238	0.345228	0.351448	0.344123	0.344254	0.343914	0.344148	0.343844	0.343774	0.343926	0.343866	0.343776	0.344946	0.344549	0.594608	0.693497	0.345559	0.404728	0.345439	0.644639	0.771304	0.455565	0.410673	0.468775	0.565936	0.3446	0.413827	0.349833	0.450151	0.430534	0.409449	0.431553	0.399829	0.450732	0.427081	0.705868	0.650314	0.599339	0.580192	0.747157	0.986071	0.646497
86	1.44125	0.385579	0.766929	0.65461	0.777333	0.460876	0.492345	0.396804	0.366892	0.375097	0.35513	0.35365	0.346272	0.353675	0.349516	0.345035	0.345409	0.344623	0.344189	0.348078	0.347025	0.726732	0.476463	0.349099	0.373776	0.347844	0.564789	0.475989	0.369597	0.347055	0.35091	0.383412	0.345768	0.461286	0.351353	0.431609	0.468384	0.450635	0.464363	0.503711	0.500727	0.622116	0.889575	0.815549	0.674084	0.719452	0.704775	0.906778	0.715058
87	1.82862	0.525091	1.11068	1.00753	1.03693	0.633831	0.756395	0.452078	0.438216	0.490899	0.357179	0.367706	0.369815	0.359775	0.345709	0.344606	0.347632	0.345455	0.345635	0.544673	0.55313	1.30507	1.23897	0.805815	1.4512	0.632551	0.923417	0.844329	0.758932	0.500291	0.504616	0.671795	0.344941	0.389552	0.345756	0.403755	0.430707	0.498349	0.396701	0.42074	0.479239	0.519849	0.829468	0.664356	0.547229	0.627124	1.03239	1.03938	0.444181
88	1.96214	0.606559	1.50507	1.63127	1.93313	0.893123	1.87816	1.67061	0.889217	1.60772	0.695998	0.488747	0.440137	0.693361	0.603685	0.38858	0.471721	0.401261	0.362223	0.938988	0.875171	1.46853	2.06109	0.86833	1.15706	0.460921	1.10793	0.781572	0.380521	0.349358	0.360744	0.572017	0.348168	0.488714	0.383632	0.448434	0.485288	0.567879	0.570807	0.676713	0.809903	0.636569	1.1979	0.983618	0.721898	0.695729	0.832162	0.594823	0.344588
89	2.26093	0.80954	1.40487	0.873002	1.21443	0.608644	1.07515	1.14532	0.867676	0.546854	0.563343	0.479077	0.550125	0.419318	0.381067	0.375945	0.436695	0.509587	0.497663	1.23643	1.47689	1.58829	1.77082	1.60019	1.90347	0.999466	0.806925	1.28515	0.480128	0.356335	0.350664	0.384894	0.344026	0.362839	0.343965	0.34405	0.367936	0.554566	0.369125	0.599061	0.715576	0.71331	1.16789	0.912599	0.556636	0.664726	0.368222	0.346379	0.343769
90	2.11079	1.60501	1.98961	1.32974	2.42681	1.49873	2.24249	0.806417	0.858076	1.19561	0.975581	0.470338	1.07912	0.633237	0.648635	0.43616	0.95586	1.31861	1.50814	1.77693	1.76945	1.94693	2.17377	1.69341	1.66699	0.85551	1.36514	0.949584	0.355813	0.344803	0.346702	0.400544	0.344345	0.356679	0.347789	0.344597	0.379363	0.663665	0.505136	0.581652	0.922956	0.723992	0.969798	0.956269	0.542679	0.509176	0.344351	0.343786	0.34375
91	1.77668	2.17582	1.67708	1.51742	2.20135	0.788735	1.43163	0.816812	1.29386	0.940639	0.584375	0.628153	1.15747	0.713409	0.467285	1.09018	1.41048	1.61787	1.91893	2.00813	1.64692	1.99797	2.36904	1.89598	1.95444	0.991574	1.36693	0.881365	0.351732	0.344257	0.344169	0.351402	0.343825	0.343912	0.343891	0.343834	0.343823	0.34538	0.344152	0.607849	0.453505	0.517776	0.926212	0.880492	0.344151	0.344189	0.343776	0.343754	0.343751
92	1.92759	1.61302	1.2217	0.741143	1.51612	0.759505	0.843215	0.761658	0.852743	0.407441	0.447816	0.415829	0.927878	0.412375	0.383091	0.408176	0.490845	0.778641	1.26857	1.55759	1.35358	1.87759	1.72905	1.43809	2.33251	1.12994	1.1281	1.11481	0.383067	0.345885	0.344317	0.351723	0.343811	0.343894	0.343806	0.343784	0.343821	0.343832	0.343814	0.504063	0.364841	0.580329	0.772612	0.819541	0.343995	0.345223	0.343809	0.343764	0.343751
93	1.88593	1.15198	1.60125	1.5645	2.01511	1.88865	1.07602	1.89489	2.38855	2.03297	1.66225	1.60759	1.33314	1.28744	1.26409	2.09067	2.29208	1.84394	1.67272	1.73191	1.35594	2.55093	2.29972	1.89044	2.41032	1.74042	1.33175	1.43397	1.28087	0.903995	0.918234	0.985682	0.345025	0.423631	0.346637	0.344015	0.355582	0.543683	0.344544	0.490507	0.518653	0.601593	0.801316	0.660703	0.34411	0.344113	0.343764	0.343755	0.34375
94	2.60423	0.954473	1.92691	1.41247	2.68246	2.5023	0.818999	2.02119	1.68976	1.46088	0.756213	0.859913	1.04574	0.797762	0.44855	0.465509	1.18774	0.769033	0.998133	1.18202	1.62655	1.82222	1.58285	1.37466	2.08974	1.3843	0.855443	1.08863	1.44363	1.19072	1.10456	1.18703	0.422694	0.456284	0.573624	0.561686	0.475772	0.619431	0.448006	0.457911	0.639937	0.557202	0.968418	0.810542	0.368991	0.577997	0.344106	0.343872	0.34375
95	2.35681	1.16029	2.3864	1.72898	2.05575	1.83672	2.34155	2.0304	1.86211	1.76485	1.41942	1.41852	1.28669	0.913076	0.923117	1.11603	1.83482	1.56966	1.735	1.96247	1.83871	2.00478	1.95725	1.9881	2.2866	1.71018	1.09207	1.19741	1.06351	0.86236	0.87673	1.05688	0.363186	0.561448	0.733023	0.60618	0.547532	0.654937	0.542967	0.567305	0.706571	0.64889	0.957983	0.897351	0.609993	0.657631	0.344587	0.343844	0.343751
96	2.04835	0.616635	2.02117	1.98872	1.9719	1.27087	2.06485	1.32772	1.29064	1.0349	0.695466	0.491006	0.924374	0.465389	0.555001	0.448891	0.791906	0.692549	0.479449	1.27344	1.11667	1.67378	2.20293	1.10613	1.55028	1.23308	1.12714	1.07019	1.08781	0.780118	0.788724	1.1752	0.440546	0.612641	0.815391	0.525056	0.515554	0.61329	0.496135	0.583759	0.742401	0.641424	0.93047	0.803335	0.767116	0.86394	0.655841	0.433456	0.343789
97	1.91956	0.43454	1.71637	1.61279	1.96452	1.20106	1.33979	1.32692	0.506039	0.974638	0.679447	0.460773	0.506948	0.557752	0.384474	0.360594	0.42528	0.376536	0.357145	0.920321	0.643254	1.54413	1.50519	1.03103	1.31307	0.959376	0.945439	0.796841	1.32921	1.03598	0.905626	1.02037	0.427152	0.478301	0.708982	0.467267	0.430866	0.471688	0.392107	0.364457	0.460592	0.452155	0.989531	0.812852	0.633325	0.616786	0.826307	0.91022	0.347046
98	1.99548	0.399037	1.6997	1.10175	1.45815	1.32349	1.47055	0.854145	0.406005	0.968415	0.58359	0.403228	0.454786	0.527535	0.395414	0.364139	0.401805	0.383035	0.346749	0.44057	0.395965	1.24464	0.782748	0.373676	0.531381	0.408741	0.820785	0.642196	0.820181	0.475468	0.595852	0.934763	0.419259	0.774229	0.731926	0.468127	0.514896	0.659351	0.500177	0.591647	0.513286	0.504059	0.776207	0.701897	0.720822	0.756182	0.860598	1.03996	0.637577
99	1.75656	0.406348	2.05488	1.16349	1.506	1.00538	0.766573	0.462013	0.402023	0.417383	0.461998	0.388128	0.36341	0.361486	0.354967	0.351304	0.356726	0.345972	0.346172	0.358525	0.347801	0.634556	0.387606	0.349895	0.543724	0.386208	0.556426	0.545097	1.27431	0.661108	0.752215	0.783089	0.552572	0.634508	0.660426	0.484491	0.437897	0.415596	0.472511	0.377416	0.432112	0.429738	0.640776	0.686507	0.71975	0.641168	0.868824	1.22026	0.817514
100	0.552936	0.348761	0.664242	0.507273	0.89677	0.842015	0.723395	0.380297	0.369893	0.400759	0.350906	0.358178	0.348274	0.355245	0.346865	0.345952	0.344946	0.344987	0.344077	0.345647	0.346023	0.373579	0.347641	0.345147	0.350782	0.354591	0.369879	0.371978	0.435292	0.359057	0.351355	0.378308	0.344519	0.554129	0.358839	0.576471	0.567973	0.477855	0.536305	0.481643	0.527932	0.889865	0.710325	0.966672	0.717142	0.849373	1.08784	1.90676	0.828432
101	2.06336	0.374149	1.96725	0.96589	2.05662	1.28773	0.78668	0.582279	0.558971	0.434474	0.562335	0.417062	0.36478	0.356962	0.422493	0.356668	0.346141	0.350788	0.345036	0.345241	0.344699	0.361835	0.352566	0.346483	0.422768	0.363382	0.346638	0.375069	0.671828	0.374868	0.445809	0.512184	0.349694	0.696905	0.662211	0.643853	0.552927	0.442553	0.538952	0.524346	0.494364	0.502163	0.567193	0.664275	0.56528	0.437956	0.983465	1.15664	0.674904
102	1.43709	0.411962	1.85434	0.898975	2.09387	2.11553	1.77352	1.55396	1.14947	1.04225	0.888589	0.531687	1.2542	0.52725	0.445293	0.452409	0.525705	0.492028	0.363168	0.365248	0.352016	0.4146	0.393544	0.370046	0.514589	0.67709	0.428644	0.532669	1.31262	0.556726	0.473771	1.28081	0.353292	1.1457	0.421561	1.13846	1.20911	0.871938	1.04965	1.09753	0.897273	1.04911	1.23707	1.33736	1.36844	1.40461	1.38626	1.73292	1.33324
103	1.63421	0.501391	1.76746	0.940718	1.5919	1.79045	1.11154	0.797846	1.05108	0.898552	0.582822	0.458688	0.577369	0.483933	0.38342	0.363376	0.388772	0.369166	0.356829	0.381128	0.374066	0.744949	0.469341	0.385055	0.796823	1.42094	0.607405	0.572244	1.38266	0.962437	0.791098	0.659003	0.346995	0.743331	0.353451	0.543216	0.690806	0.520949	0.711762	0.764065	0.798855	1.70601	0.77309	0.961065	1.20442	1.05214	1.11911	0.997054	0.980452
104	2.44044	0.555849	2.60236	1.29622	2.32416	2.5102	2.08634	1.81204	2.25617	1.59365	1.42637	0.940613	1.74514	1.11618	0.828126	0.639957	0.49422	0.507824	0.427882	0.829927	0.473196	1.27275	0.811255	0.62106	1.47115	1.33272	0.719793	0.81156	1.92344	0.529106	0.816669	0.371876	0.347161	0.757769	0.365655	0.572814	0.693567	0.496592	0.51865	0.739999	0.608678	0.839113	0.963506	0.994631	1.36512	0.954392	1.17587	1.44094	0.87785
105	2.33648	0.655409	2.57411	1.83115	2.06324	1.36604	1.11202	1.14749	1.11689	0.773138	1.14607	1.07006	0.537293	0.422135	0.544973	0.525456	0.435829	0.396265	0.371834	0.3856	0.355024	0.518345	0.540824	0.368547	1.00765	0.471809	0.359172	0.379613	1.02706	0.427601	1.24256	0.439495	0.350419	0.770016	0.745124	0.562937	0.645763	0.407752	0.491846	0.465864	0.566013	0.50145	0.608309	0.616416	0.970869	0.541925	0.846209	1.00969	0.555155
106	2.19146	0.476219	2.36519	1.26121	1.92385	1.0311	1.87739	0.833313	0.609626	0.525956	0.716376	0.582978	0.378252	0.424567	0.494877	0.363912	0.363446	0.356464	0.349918	0.353387	0.352184	0.741044	0.366425	0.352755	0.496165	0.352557	0.400569	0.390046	1.43419	0.530986	0.780654	0.633546	0.44402	0.644574	0.755477	0.471351	0.441928	0.375677	0.430007	0.515504	0.369155	0.460955	0.571206	0.609161	0.71257	0.565761	0.781452	1.06068	0.679752
107	2.37925	0.493198	2.46654	1.1962	2.26283	1.32054	1.14035	1.26653	0.610862	0.466109	0.817969	0.488443	0.356306	0.405076	0.534709	0.387098	0.380279	0.367989	0.355401	0.399312	0.35167	0.603457	0.372945	0.35503	0.445354	0.353776	0.826467	0.556659	2.07533	1.10877	0.941623	1.06404	0.724126	0.819413	0.725608	0.730234	0.797322	0.445684	0.423708	0.516483	0.430387	0.433339	0.563173	0.538292	0.661992	0.517612	0.713035	1.08468	0.346249
108	1.80872	0.689744	2.71985	1.25866	1.50998	0.555391	1.56121	1.18975	0.5449	0.848214	0.44602	0.388744	0.641426	0.620272	0.685194	0.552232	0.817432	0.523744	0.394542	1.08513	0.388523	1.67822	0.886407	0.711187	0.774822	1.10041	1.38276	0.975675	1.34625	1.14114	1.01599	1.15616	0.542298	0.523048	0.875714	0.556739	0.718484	0.535279	0.441829	0.75451	0.486376	0.525936	0.58689	0.603015	0.654321	0.611003	0.418368	0.413264	0.343758
109	1.66983	0.395862	1.78027	0.786666	1.42769	1.65001	1.09009	0.751368	0.453393	0.966328	0.649644	0.387827	0.39008	0.425395	0.364529	0.347778	0.39439	0.346606	0.347963	0.543027	0.378184	1.65606	0.992812	0.698409	1.01575	0.951206	1.54648	0.982066	1.34057	1.37597	1.47065	1.34275	0.629693	0.495644	0.630005	0.587193	0.545829	0.449221	0.389789	0.387571	0.404289	0.442871	0.771793	0.655501	0.595989	0.594361	0.454092	0.706237	0.34388
110	2.26733	0.681726	2.29575	1.78879	2.32677	2.30101	1.14475	1.28498	1.64357	1.77456	0.932816	0.647445	1.14416	1.02962	0.541579	0.47614	1.5944	0.723603	0.818727	1.59902	1.35706	1.55676	1.62419	1.46346	1.79671	1.329	1.01803	1.05876	2.00432	1.29901	1.40292	1.64208	0.593447	0.504796	0.682054	0.541325	0.447681	0.539523	0.413726	0.391147	0.49848	0.476118	0.856479	0.635974	0.485046	0.57605	0.347213	0.34512	0.343751
111	2.03321	0.889272	2.54485	1.79095	2.17	2.7565	2.0199	1.77699	2.11359	1.70775	1.649	1.16978	1.24076	1.67644	0.960812	0.761672	1.71478	0.630332	1.1078	1.23554	1.37501	1.828	2.005	1.2965	1.85672	1.19694	1.21201	1.63292	1.76158	1.60885	1.24297	2.28766	0.635423	0.653182	0.689959	0.57622	0.507457	0.534034	0.443198	0.386748	0.490528	0.414419	0.449157	0.344659	0.343795	0.349998	0.343762	0.343758	0.34375
112	1.86284	0.44854	1.61478	0.641251	1.38421	1.99032	1.44971	0.530016	0.884923	1.24101	0.502705	0.393212	0.604704	0.623707	0.354441	0.350122	0.527215	0.347374	0.356502	0.893624	0.462979	1.73119	1.26017	0.915892	1.68222	1.44287	0.920081	1.0076	1.72993	1.21631	1.26067	1.1219	0.462509	0.433376	0.444987	0.471832	0.394014	0.407063	0.391953	0.380326	0.425011	0.453222	0.393096	0.351523	0.344413	0.552798	0.343964	0.345837	0.343751
113	2.11622	0.440534	1.84691	0.7726	1.45178	1.9052	1.02658	0.51362	0.712434	1.12485	0.382701	0.406729	0.593895	0.39374	0.347	0.346397	0.376009	0.350112	0.361973	1.25588	0.905591	1.57545	1.67783	1.47589	2.11811	1.46595	1.39408	0.954204	2.09494	1.78785	1.17862	1.06345	0.488892	0.464159	0.593221	0.516629	0.456391	0.45617	0.395244	0.430269	0.455424	0.493093	0.825415	0.611643	0.451387	0.634216	0.385222	0.413179	0.343791
114	2.48101	0.966859	2.61852	2.20231	2.37278	2.13845	2.0028	1.1199	1.63631	1.51231	1.52797	1.46326	1.15655	1.61503	0.636583	0.571488	1.26276	0.838651	1.4589	0.906692	1.00843	1.57907	1.27212	1.29074	1.99024	1.50355	2.37989	2.03598	2.12528	1.42052	1.13992	1.64641	0.471523	0.543054	0.610587	0.490034	0.426482	0.498365	0.39434	0.382876	0.37408	0.44242	0.470274	0.352278	0.343858	0.351695	0.343759	0.343755	0.34375
115	2.52106	0.494174	2.07019	0.927913	2.55813	1.93382	1.71308	0.918872	1.22911	1.40907	0.828959	0.706102	0.834188	1.29327	0.37157	0.367747	0.829236	0.346394	0.350892	1.31871	1.13596	1.54489	1.48845	1.27654	1.16183	1.11349	1.17979	1.73152	1.82578	1.50555	0.84856	1.96255	0.453553	0.552994	0.533212	0.46733	0.461274	0.471599	0.346288	0.371334	0.344025	0.34612	0.343801	0.343932	0.343766	0.343807	0.343752	0.343754	0.34375
116	2.19632	0.395649	1.35277	0.829614	1.87672	2.07211	0.697581	0.374854	0.818555	0.944573	0.350502	0.347112	0.37388	0.348126	0.344239	0.343849	0.346301	0.344074	0.344267	0.520678	0.645584	1.766	1.88932	1.53847	1.78244	1.30201	1.21626	1.00125	1.69723	1.35471	1.04399	1.08457	0.443778	0.472695	0.354354	0.438215	0.44679	0.431706	0.347777	0.401899	0.344141	0.414479	0.349324	0.351961	0.344074	0.558771	0.343914	0.345714	0.343754
117	2.55615	0.556763	1.37871	1.38538	2.28096	2.01013	1.3219	0.703968	1.83451	1.54435	0.396882	0.368313	0.620159	0.362664	0.345995	0.347068	0.351438	0.344537	0.346987	0.790733	1.23847	1.92537	2.2669	1.67058	1.75342	1.75073	1.83397	1.73938	1.84931	1.04407	1.30178	0.881379	0.3815	0.424826	0.343898	0.344032	0.344651	0.343779	0.343796	0.343894	0.343788	0.343844	0.343759	0.343914	0.343766	0.343761	0.343751	0.343753	0.34375
118	2.24282	0.445008	0.938207	0.682189	1.14205	1.24029	0.420452	0.359379	0.384138	0.357541	0.344147	0.34451	0.344624	0.344495	0.343806	0.343806	0.344151	0.344048	0.343889	0.346607	0.412142	1.62862	2.21965	1.17837	1.82794	0.845657	1.02253	1.22408	1.28942	0.798171	0.799448	0.504627	0.344133	0.349219	0.34384	0.344092	0.347391	0.343788	0.34378	0.347896	0.34381	0.367592	0.344022	0.347755	0.343782	0.537029	0.343797	0.344297	0.343761
119	2.35595	0.479387	1.41845	0.906675	1.40701	1.8889	0.499277	0.3959	0.764015	0.740102	0.351216	0.354316	0.437698	0.350925	0.345167	0.344178	0.346586	0.344652	0.355237	0.946828	1.51503	1.50541	1.38066	1.33479	1.89356	1.04533	1.12383	1.11303	1.62581	1.30191	1.0523	1.03698	0.361323	0.424762	0.344897	0.375	0.427579	0.436544	0.346573	0.421995	0.349426	0.4838	0.709622	0.541564	0.344556	0.657424	0.347168	0.348576	0.343772
120	2.20839	0.619706	1.3837	1.29007	1.37847	2.12218	0.447304	0.45142	1.37535	0.775056	0.354224	0.371242	0.684505	0.353244	0.344907	0.34554	0.35236	0.355222	0.381064	1.29375	1.59315	1.99434	1.74227	1.33895	1.69135	1.30969	1.36412	1.16739	1.07373	0.78715	0.797421	0.638974	0.343968	0.344442	0.343778	0.343833	0.343863	0.343781	0.343797	0.38315	0.344077	0.384043	0.517166	0.477108	0.343961	0.368909	0.343787	0.343763	0.34375
121	3.29035	1.4784	2.79627	2.67385	2.40456	2.11472	2.04859	1.64835	1.74106	1.61509	1.14442	1.87354	1.08822	1.29925	0.661574	1.57451	1.46557	1.24753	2.02925	2.12105	1.50452	2.73697	2.08156	1.20386	2.24922	1.29144	2.37301	0.663358	1.98118	1.19972	1.51218	1.21254	0.478354	0.454091	0.348389	0.345688	0.429496	0.417465	0.343848	0.449242	0.344453	0.362111	0.427829	0.351333	0.343793	0.343828	0.343752	0.343752	0.34375
122	2.66197	1.6052	2.20597	1.95783	1.91004	2.16	0.944405	0.963688	2.01653	1.69953	0.610947	1.40167	1.12996	0.669256	0.454524	0.983436	1.11868	1.05437	1.83494	1.0837	1.26483	2.66348	2.20624	1.87886	2.27399	1.15619	1.81779	0.973177	1.19924	0.809393	0.736649	0.8436	0.344237	0.344168	0.343811	0.343799	0.343861	0.343787	0.343786	0.347462	0.343914	0.345178	0.38499	0.351605	0.343823	0.343774	0.343753	0.343751	0.34375
123	2.64491	1.3604	0.806287	0.885921	1.07435	1.0967	0.412644	0.375134	0.701817	0.387194	0.34712	0.357963	0.411344	0.347456	0.345366	0.347847	0.355604	0.364962	0.467892	1.21125	1.19138	1.88346	1.84715	1.29764	2.21238	1.11972	1.00101	1.33081	0.432132	0.346772	0.344049	0.345981	0.343794	0.343816	0.343822	0.34377	0.343805	0.343769	0.343774	0.36699	0.344357	0.45131	0.788807	0.667357	0.344682	0.355639	0.343924	0.343812	0.343752
124	2.11522	1.22807	0.788594	0.679084	0.544899	0.604358	0.411056	0.359945	0.440403	0.361729	0.346014	0.347632	0.345122	0.349002	0.344846	0.344849	0.345031	0.344846	0.390837	0.71156	1.67239	1.84049	1.74624	1.31418	1.63828	0.434914	0.997265	0.76964	0.350848	0.34385	0.343803	0.343909	0.343784	0.343785	0.343774	0.343761	0.343759	0.343756	0.343756	0.343769	0.34377	0.343774	0.34428	0.346315	0.343771	0.343758	0.343752	0.343751	0.34375
125	1.73953	0.980786	0.759157	0.369212	0.464796	0.416561	0.360709	0.344868	0.359578	0.34846	0.344246	0.344747	0.345947	0.347243	0.34429	0.344271	0.345386	0.344902	0.354815	0.373656	1.19687	1.44504	1.20645	1.04944	1.15066	0.345761	0.860522	0.475653	0.34387	0.343778	0.343832	0.343862	0.34381	0.343778	0.343809	0.343759	0.343777	0.343754	0.343759	0.343767	0.343758	0.344152	0.517057	0.540775	0.343779	0.34378	0.343755	0.343752	0.343751
126	1.35821	1.88707	0.933757	0.65472	0.618454	0.539929	0.544259	0.476492	0.411365	0.442978	0.37131	0.373578	0.383717	0.426156	0.390235	0.412944	0.381899	0.721707	1.42202	1.64749	1.35033	1.8887	2.0246	1.49083	1.60306	0.446363	1.10339	0.867022	0.344395	0.34384	0.34391	0.344169	0.3438	0.343826	0.343851	0.343782	0.343904	0.34377	0.343778	0.344057	0.3441	0.349887	0.757157	0.430668	0.343915	0.343987	0.343775	0.343753	0.343751
127	2.80895	1.19023	1.06102	0.844145	1.05403	1.16588	0.61898	0.510165	0.558627	0.601054	0.361012	0.38193	0.424953	0.519312	0.369941	0.424789	0.459004	0.647281	0.478459	0.661839	1.88384	2.11279	2.19217	1.12578	1.58958	0.399467	1.18033	0.687614	0.347153	0.344602	0.349229	0.346414	0.343827	0.344031	0.343841	0.343836	0.344107	0.343908	0.344074	0.652202	0.394821	1.05946	1.14374	1.0671	0.40371	0.476647	0.347422	0.344103	0.343787
128	1.45351	1.05457	1.27347	1.46031	1.6191	1.4876	1.43753	0.800971	1.0499	0.747922	0.47115	0.419268	0.506831	0.542897	0.458586	0.394933	0.411348	0.430634	0.39174	0.520389	0.896894	1.52672	1.73414	0.569018	0.576027	0.350389	0.692129	0.352453	0.345441	0.343948	0.344052	0.344058	0.343812	0.343883	0.343871	0.343793	0.343892	0.350566	0.345306	0.64415	0.843167	0.753271	0.833865	1.11588	0.714924	0.671527	0.370237	0.344234	0.343758
129	1.88174	0.5386	0.730874	0.59307	1.08294	0.562301	0.735122	0.514683	0.3749	0.416702	0.369447	0.347972	0.351683	0.386359	0.352429	0.347463	0.347595	0.352604	0.357733	0.36567	0.516046	1.53666	1.84003	0.417403	0.904415	0.354166	0.831293	0.453208	0.344877	0.343905	0.34408	0.344075	0.343783	0.344484	0.343814	0.343813	0.34415	0.34466	0.34498	0.723384	0.738315	0.731857	0.872349	0.770686	0.735508	0.644988	0.907415	0.399322	0.347102
130	1.92514	0.62976	1.0723	0.940991	1.24098	0.714504	1.16671	0.508905	0.545142	0.554241	0.446683	0.398597	0.418157	0.439203	0.379113	0.354841	0.352157	0.371459	0.348166	0.39842	0.421568	1.19602	1.34377	0.378307	0.672554	0.355139	0.692625	0.613829	0.350961	0.345744	0.347419	0.360271	0.344354	0.350097	0.344665	0.346087	0.534186	0.671456	0.548176	0.893818	0.664882	0.679744	1.09724	1.02068	0.864442	0.960562	1.05746	1.26654	0.790166
131	1.72537	0.472454	0.490366	0.485189	0.547158	0.442062	0.379636	0.356892	0.35042	0.351129	0.348788	0.344564	0.34474	0.345904	0.345215	0.343909	0.344487	0.344869	0.34395	0.347556	0.348977	0.916683	1.07272	0.348238	0.472107	0.346255	0.574256	0.651378	0.346798	0.344105	0.344044	0.345047	0.343811	0.344097	0.343809	0.343925	0.357989	0.353448	0.362431	0.4346	0.539918	0.516983	0.786167	0.632328	0.727615	0.559227	0.953355	1.16841	0.679455
132	1.23956	0.353795	0.50154	0.389903	0.466125	0.36746	0.397217	0.347397	0.345758	0.347788	0.344674	0.346722	0.343965	0.345234	0.344177	0.343851	0.343877	0.344257	0.343807	0.343928	0.344018	0.35757	0.356317	0.344021	0.348335	0.343995	0.347374	0.353154	0.34509	0.344103	0.344422	0.344456	0.343772	0.344131	0.343784	0.343888	0.495825	0.411644	0.469219	0.623574	0.523678	0.708689	0.840882	0.704612	0.612827	0.61489	0.791735	1.04582	0.68858
133	1.19476	0.345187	0.37888	0.347208	0.347659	0.345557	0.346547	0.343793	0.343778	0.343867	0.343762	0.343763	0.343755	0.343776	0.343754	0.343751	0.343759	0.343759	0.343753	0.343764	0.343766	0.352114	0.363747	0.343786	0.344958	0.343797	0.355129	0.527558	0.344179	0.344139	0.343998	0.343971	0.34376	0.344174	0.343758	0.343785	0.428155	0.345832	0.377522	0.461037	0.427657	0.505431	0.623333	0.564692	0.559708	0.550207	0.745476	0.940117	0.608894
134	0.694473	0.344275	0.366519	0.346027	0.349485	0.34446	0.344687	0.343806	0.343777	0.343782	0.343759	0.343769	0.343751	0.343763	0.343754	0.343753	0.343753	0.343754	0.343751	0.343753	0.343757	0.343867	0.344923	0.343754	0.343966	0.343764	0.343896	0.355395	0.344165	0.343842	0.343882	0.343826	0.343756	0.343988	0.343757	0.343821	0.480275	0.34378	0.34519	0.455821	0.345822	0.555905	0.514582	0.694557	0.562477	0.541761	0.73486	0.810159	0.545153
135	1.40894	0.345341	0.693335	0.452183	0.417787	0.412504	0.35002	0.344511	0.344458	0.345863	0.343994	0.343971	0.343811	0.343982	0.343791	0.343771	0.343803	0.343782	0.343766	0.34417	0.34408	0.401944	0.499946	0.344702	0.451755	0.345223	0.62579	1.01772	0.887191	0.702837	0.597496	0.590633	0.349324	0.429153	0.345052	0.453945	0.434048	0.410221	0.431071	0.410317	0.388535	0.505491	0.512917	0.629273	0.488695	0.637299	0.804833	1.14417	0.656332
136	1.10479	0.344399	0.463495	0.368832	0.350115	0.34558	0.347358	0.344071	0.343972	0.34415	0.343875	0.343831	0.343815	0.343856	0.343786	0.343759	0.343786	0.343774	0.343757	0.343829	0.343925	0.346855	0.349141	0.343805	0.349123	0.343871	0.34691	0.578003	0.35241	0.34787	0.345788	0.345062	0.343919	0.348879	0.343799	0.343937	0.405158	0.343768	0.343812	0.345906	0.343778	0.366238	0.343776	0.346743	0.344325	0.669976	0.546626	1.19267	0.748516
137	1.02445	0.345867	0.561282	0.3925	0.426328	0.3806	0.40675	0.346224	0.345355	0.346892	0.345357	0.34393	0.343983	0.344016	0.343875	0.343789	0.344161	0.343848	0.3439	0.343845	0.343968	0.347852	0.344811	0.343864	0.352454	0.344399	0.352088	0.851817	0.583724	0.433685	0.483425	0.376383	0.345731	0.389955	0.343965	0.34478	0.429324	0.343768	0.343783	0.343888	0.343761	0.343873	0.343753	0.343775	0.343759	0.351936	0.343815	0.387228	0.344128
138	1.22331	0.345341	0.447061	0.350435	0.36082	0.347196	0.34791	0.34398	0.343931	0.345306	0.343935	0.343859	0.343808	0.343903	0.34379	0.343771	0.34382	0.343781	0.343771	0.343791	0.343843	0.344824	0.345425	0.343868	0.376696	0.344115	0.350488	0.657397	0.473291	0.362008	0.350754	0.344226	0.34381	0.343829	0.343765	0.343787	0.343774	0.343753	0.343752	0.343755	0.343751	0.343751	0.34375	0.343753	0.343751	0.343753	0.34375	0.343798	0.343753
139	0.537605	0.344186	0.386681	0.346527	0.345739	0.344264	0.345134	0.343976	0.343966	0.344037	0.343832	0.343806	0.343781	0.343784	0.343767	0.34376	0.343808	0.343762	0.343766	0.343789	0.343825	0.344132	0.343908	0.343791	0.344789	0.343841	0.343816	0.344114	0.34503	0.344067	0.34384	0.343827	0.343791	0.343767	0.343768	0.343776	0.343761	0.343752	0.343751	0.343751	0.34375	0.34375	0.34375	0.34375	0.34375	0.343751	0.34375	0.343813	0.343756
140	0.885911	0.350341	0.414045	0.346014	0.380857	0.345712	0.347492	0.344672	0.344211	0.344123	0.344034	0.34387	0.343837	0.343883	0.343798	0.343791	0.343943	0.34378	0.3438	0.343801	0.343872	0.344179	0.343969	0.343777	0.349938	0.343849	0.343954	0.427651	0.363053	0.349793	0.344241	0.343961	0.343789	0.34379	0.343769	0.343788	0.343761	0.343751	0.343751	0.343751	0.34375	0.34375	0.34375	0.34375	0.34375	0.34375	0.34375	0.343751	0.34375
141	1.78077	0.347997	0.658138	0.361113	0.562685	0.378382	0.376903	0.345166	0.344962	0.345437	0.344806	0.343957	0.343865	0.344002	0.343937	0.34382	0.344324	0.343804	0.343832	0.343842	0.344064	0.349901	0.350001	0.343889	0.487983	0.344937	0.362443	0.843709	0.910774	0.791458	0.533386	0.357363	0.34438	0.344071	0.343819	0.343845	0.343817	0.343761	0.343759	0.343759	0.343752	0.343753	0.34375	0.343752	0.343751	0.343751	0.34375	0.343755	0.34375
142	0.763756	0.344808	0.510531	0.352731	0.364942	0.344812	0.349755	0.344394	0.343997	0.344094	0.344237	0.343825	0.343823	0.343884	0.343799	0.343787	0.343822	0.343791	0.343796	0.343816	0.343945	0.344276	0.34395	0.343803	0.346407	0.343871	0.343865	0.352729	0.352317	0.345505	0.344052	0.344089	0.34378	0.343853	0.343783	0.343772	0.343781	0.343753	0.343753	0.343753	0.34375	0.343751	0.34375	0.343751	0.34375	0.343751	0.34375	0.343788	0.343751
143	0.671679	0.353728	0.46577	0.346547	0.358073	0.344477	0.34688	0.344734	0.344051	0.344015	0.344041	0.343859	0.343803	0.343786	0.343795	0.3438	0.343803	0.343771	0.343804	0.343811	0.343797	0.343927	0.343812	0.343779	0.344172	0.343789	0.343792	0.344482	0.345309	0.344189	0.343832	0.343903	0.343786	0.343769	0.343784	0.343775	0.343762	0.343752	0.343751	0.343751	0.34375	0.34375	0.34375	0.34375	0.34375	0.34375	0.34375	0.343751	0.34375
144	1.12489	0.351717	0.546818	0.358405	0.637483	0.399734	0.376052	0.356032	0.347442	0.349417	0.35037	0.34495	0.344806	0.344491	0.344676	0.344015	0.346979	0.343911	0.344084	0.344471	0.344716	0.348629	0.34491	0.344079	0.36699	0.34556	0.346604	0.699909	0.737428	0.569619	0.534336	0.347487	0.344753	0.34423	0.343859	0.34386	0.343799	0.343761	0.343759	0.34376	0.343752	0.343752	0.34375	0.343751	0.34375	0.34375	0.34375	0.343751	0.34375
145	1.73561	0.354948	1.02331	0.355856	1.13583	0.410951	0.53063	0.361751	0.346725	0.346277	0.350099	0.344965	0.344972	0.344693	0.344759	0.344303	0.344425	0.344042	0.344639	0.343978	0.345395	0.349742	0.345792	0.344077	0.385612	0.344898	0.34652	0.788258	0.869669	0.794728	0.608169	0.430565	0.464102	0.404299	0.344628	0.345601	0.353501	0.343778	0.343786	0.34377	0.343761	0.343753	0.343751	0.343756	0.343751	0.343752	0.34375	0.343757	0.34375
146	0.713237	0.344832	0.479034	0.347864	0.374018	0.354269	0.352196	0.346538	0.34454	0.344816	0.344455	0.344057	0.343905	0.343963	0.344057	0.344342	0.344155	0.343938	0.344197	0.344241	0.344191	0.345064	0.345045	0.34392	0.344276	0.343897	0.343864	0.344547	0.347093	0.345673	0.344167	0.344181	0.344291	0.343976	0.343837	0.343821	0.34378	0.343756	0.343755	0.343753	0.343751	0.34375	0.34375	0.34375	0.34375	0.34375	0.34375	0.343752	0.34375
147	1.0102	0.410327	0.71686	0.353766	0.472434	0.386905	0.352803	0.34889	0.352199	0.35582	0.346617	0.34564	0.344628	0.344606	0.34459	0.34523	0.346016	0.344182	0.344919	0.345864	0.344908	0.349619	0.345543	0.344392	0.346797	0.344165	0.345306	0.367333	0.359962	0.349487	0.346768	0.344447	0.344116	0.343885	0.343887	0.343815	0.343824	0.343764	0.343759	0.343753	0.343753	0.34375	0.34375	0.343751	0.34375	0.34375	0.34375	0.343751	0.34375
148	1.59092	0.486442	0.960122	0.398427	0.853287	0.683503	0.723933	0.447598	0.442127	0.434011	0.42795	0.360315	0.362438	0.359367	0.353125	0.358688	0.364043	0.347943	0.351876	0.354157	0.381829	0.671866	0.368887	0.348986	0.490183	0.38069	0.367718	0.833921	0.876967	0.896518	0.814846	0.428086	0.534571	0.355555	0.344046	0.344228	0.344075	0.343786	0.343791	0.343801	0.343758	0.343753	0.343751	0.343753	0.343751	0.34375	0.34375	0.34375	0.34375
149	2.01619	0.626642	1.23114	0.392565	0.86457	0.427467	0.925085	0.62332	0.473954	0.443419	0.500332	0.363963	0.356149	0.359279	0.372489	0.365565	0.360172	0.361135	0.364106	0.363418	0.42566	0.385961	0.371638	0.371037	0.525555	0.350374	0.352443	0.598954	0.391055	0.414674	0.441042	0.360431	0.495196	0.378544	0.345974	0.348126	0.348581	0.343776	0.343793	0.343822	0.343771	0.343753	0.343751	0.34377	0.343754	0.343753	0.34375	0.343754	0.34375
150	1.18885	0.475747	0.870293	0.358025	0.591056	0.414599	0.37356	0.366542	0.350289	0.371746	0.348506	0.344893	0.345347	0.345556	0.345301	0.346579	0.346093	0.345011	0.346245	0.350687	0.345091	0.353183	0.348938	0.344624	0.34975	0.345141	0.346301	0.363586	0.345102	0.345379	0.344087	0.344514	0.344102	0.344085	0.343916	0.343866	0.343955	0.343786	0.343769	0.34378	0.343764	0.343751	0.343751	0.343751	0.343751	0.343751	0.34375	0.343752	0.34375
151	1.39161	0.491904	0.702833	0.367279	0.680788	0.626787	0.550007	0.378349	0.416373	0.398398	0.39482	0.372669	0.357191	0.351395	0.346459	0.351585	0.354503	0.348795	0.36194	0.375533	0.371412	0.392333	0.403074	0.352213	0.635541	0.350321	0.374632	0.685012	0.480949	0.367521	0.37638	0.348375	0.35059	0.344886	0.343886	0.343849	0.343854	0.34378	0.343777	0.34376	0.343753	0.34375	0.34375	0.343751	0.343751	0.34375	0.34375	0.343751	0.34375
152	2.27127	0.649562	1.47234	0.4558	0.798604	1.0961	0.838683	0.635183	0.750301	1.2091	0.90688	0.728871	0.559401	0.909186	0.495991	0.683385	0.634459	0.635456	0.75163	1.49286	1.20265	1.72025	1.41308	0.760223	1.25502	0.700569	0.602541	1.98127	1.04109	1.04141	1.13867	0.814816	0.932603	0.573117	0.378496	0.354292	0.34698	0.343793	0.343844	0.34413	0.343778	0.343768	0.343752	0.343768	0.343756	0.343757	0.343751	0.343753	0.343752
153	1.57699	0.687897	1.27515	0.365763	0.978259	0.747567	0.683667	0.379626	0.41883	0.393649	0.36971	0.354658	0.366912	0.358255	0.346629	0.382645	0.352503	0.353816	0.360211	0.404074	0.357307	0.489642	0.366913	0.346295	0.408557	0.35672	0.348532	0.553009	0.350648	0.344784	0.346518	0.346402	0.36496	0.352521	0.344294	0.344244	0.343869	0.34385	0.343854	0.343929	0.343797	0.343755	0.343755	0.343757	0.343751	0.343752	0.34375	0.34375	0.34375
154	2.05676	0.619999	1.57048	0.480069	1.4653	0.573486	1.09881	0.80093	0.562816	0.43386	0.784849	0.423391	0.410261	0.372159	0.362142	0.412613	0.373777	0.365884	0.391552	0.366044	0.401418	0.673056	0.431526	0.354675	0.750442	0.383574	0.355293	0.493696	0.654797	0.380242	0.548256	0.36736	0.681368	0.524693	0.360735	0.426354	0.382868	0.343814	0.343793	0.343799	0.343766	0.343754	0.343751	0.343755	0.343751	0.343752	0.34375	0.343751	0.34375
155	1.02816	0.394601	0.696696	0.35113	0.662846	0.354696	0.358538	0.349356	0.346083	0.3526	0.348162	0.3447	0.345049	0.345339	0.344854	0.34783	0.346189	0.349847	0.351963	0.348445	0.345517	0.345419	0.347337	0.344609	0.35917	0.349877	0.346096	0.350145	0.34562	0.345976	0.344257	0.34482	0.357515	0.353527	0.344512	0.356292	0.354103	0.343766	0.343787	0.343762	0.343761	0.343754	0.34375	0.343751	0.343751	0.343751	0.34375	0.343751	0.34375
156	1.01438	0.352019	0.802639	0.352037	0.468721	0.351394	0.383214	0.348999	0.346274	0.345644	0.346117	0.344712	0.34398	0.344324	0.344145	0.344491	0.344652	0.344051	0.345251	0.344021	0.344572	0.346193	0.344315	0.343927	0.344482	0.344182	0.344774	0.344665	0.345567	0.34505	0.344149	0.343952	0.343903	0.3441	0.343894	0.343978	0.343943	0.34377	0.34376	0.34376	0.343759	0.343752	0.34375	0.343751	0.343751	0.343751	0.34375	0.343752	0.34375
157	0.994449	0.348314	0.753969	0.353106	0.392239	0.346388	0.444734	0.344894	0.344561	0.345183	0.345336	0.344025	0.343905	0.344262	0.343937	0.34398	0.343978	0.343833	0.344285	0.343805	0.343977	0.344093	0.343969	0.343844	0.34542	0.344389	0.343832	0.346379	0.357699	0.347546	0.347294	0.345912	0.346746	0.370593	0.344053	0.35082	0.429212	0.343767	0.34377	0.34377	0.343755	0.343752	0.34375	0.343752	0.343751	0.343751	0.34375	0.344201	0.343751
158	1.12947	0.356282	0.823218	0.381564	0.683169	0.365559	0.357646	0.348656	0.345103	0.346191	0.346564	0.344038	0.344118	0.344475	0.344128	0.344971	0.345312	0.344013	0.344427	0.343896	0.343974	0.343886	0.343836	0.343932	0.345301	0.34434	0.344238	0.344262	0.354161	0.34673	0.34389	0.343995	0.343827	0.344056	0.343854	0.344287	0.351302	0.343762	0.343761	0.343771	0.343757	0.343754	0.34375	0.343752	0.343754	0.343777	0.343757	0.358619	0.343835
159	0.775482	0.344073	0.462229	0.346905	0.3606	0.348317	0.35467	0.344929	0.344431	0.344788	0.345062	0.343915	0.343979	0.343824	0.343849	0.344051	0.343922	0.343868	0.343807	0.3438	0.343897	0.343951	0.343841	0.343805	0.343868	0.344137	0.343822	0.344035	0.351687	0.344452	0.343979	0.343979	0.343853	0.343999	0.343818	0.343831	0.344156	0.34376	0.343767	0.343768	0.343753	0.343755	0.343751	0.343753	0.343755	0.344417	0.343889	0.791466	0.402962
160	0.641625	0.344301	0.512507	0.356977	0.363425	0.345664	0.35754	0.344024	0.343904	0.344536	0.343997	0.343837	0.343852	0.343844	0.343807	0.343791	0.343864	0.343812	0.343837	0.34383	0.34386	0.344449	0.343961	0.343776	0.344525	0.343824	0.344272	0.346241	0.347745	0.345274	0.343919	0.34406	0.343881	0.344494	0.343799	0.343917	0.344333	0.343761	0.343762	0.343782	0.343753	0.343761	0.34375	0.343755	0.343758	0.347058	0.343968	0.582707	0.383943
161	1.07108	0.344135	0.977688	0.445913	0.483843	0.362239	0.356609	0.34556	0.344329	0.344475	0.344724	0.344079	0.343838	0.343866	0.343851	0.343952	0.343901	0.34378	0.343811	0.343788	0.343865	0.343951	0.343783	0.343815	0.344349	0.3439	0.343796	0.344028	0.345964	0.344261	0.344145	0.344227	0.34408	0.345524	0.343848	0.345026	0.519501	0.343777	0.344576	0.345232	0.34377	0.353135	0.343754	0.343899	0.344958	0.641756	0.669389	1.3824	0.837152
162	0.992307	0.344245	1.00547	0.397342	0.385805	0.355384	0.360649	0.352658	0.3505	0.349727	0.359636	0.34625	0.344425	0.34402	0.345107	0.344532	0.344672	0.344024	0.344853	0.343926	0.344965	0.344922	0.344177	0.343837	0.349755	0.346462	0.343977	0.345935	0.363426	0.347535	0.345226	0.344652	0.345093	0.453585	0.344296	0.455559	0.55441	0.343895	0.346246	0.344498	0.343762	0.344056	0.343751	0.343761	0.343791	0.408771	0.344835	0.94554	0.357162
163	1.40244	0.346448	0.809905	0.404158	0.441507	0.348638	0.355413	0.346054	0.345021	0.344616	0.345221	0.344163	0.344122	0.343934	0.343956	0.343916	0.343879	0.344132	0.344005	0.343882	0.344225	0.345598	0.344016	0.34396	0.345009	0.34427	0.345739	0.422828	0.413389	0.463967	0.458664	0.357271	0.373137	0.433658	0.344299	0.412046	0.434976	0.343795	0.343801	0.343869	0.343759	0.343774	0.343751	0.343757	0.343756	0.343991	0.343758	0.355518	0.343768
164	1.8248	0.34575	0.862265	0.58768	0.509584	0.429992	0.372703	0.345495	0.344871	0.347159	0.344925	0.344082	0.344064	0.34432	0.343826	0.343809	0.343985	0.343835	0.343819	0.344076	0.344237	0.346717	0.344459	0.344157	0.3546	0.345621	0.368817	0.683933	0.593711	0.572169	0.588146	0.450796	0.37546	0.469454	0.345298	0.551607	0.433756	0.366639	0.377393	0.446693	0.343993	0.426303	0.343779	0.344239	0.344186	0.672903	0.396334	1.15494	0.48039
165	1.78813	0.349166	1.04497	0.809126	1.04246	0.74544	0.594269	0.366232	0.381461	0.386529	0.377934	0.360834	0.353237	0.353141	0.350467	0.350164	0.364609	0.348891	0.347445	0.349046	0.349277	0.397556	0.35321	0.34517	0.375528	0.348528	0.351576	0.444197	0.611421	0.564458	0.657126	0.534133	0.736389	0.726631	0.685228	0.614655	0.663471	0.618606	0.757428	0.799805	0.401076	0.716206	0.344226	0.35531	0.391938	0.796208	0.626611	1.3815	0.507294
166	2.10398	0.353721	1.69373	0.863909	0.729518	0.779873	0.450549	0.38049	0.383443	0.372118	0.376885	0.356119	0.368126	0.347126	0.352593	0.352909	0.36423	0.355279	0.352719	0.346447	0.351643	0.367398	0.348518	0.345006	0.353523	0.350376	0.37978	0.504488	0.651812	0.875989	0.905968	0.775439	0.45391	0.48409	0.586948	0.536682	0.510259	0.466071	0.589145	0.575414	0.344454	0.363392	0.343765	0.343879	0.343819	0.463702	0.34403	0.380941	0.343762
167	1.86356	0.367878	1.30942	0.551968	0.731479	0.837449	0.494353	0.351165	0.391206	0.385938	0.35072	0.349692	0.345519	0.348722	0.345171	0.344273	0.34463	0.344595	0.344654	0.345455	0.345482	0.441522	0.351426	0.345817	0.534227	0.405093	0.94976	1.1182	1.29479	1.52791	0.873845	0.686692	0.521854	0.436377	0.398431	0.499276	0.417246	0.399356	0.390687	0.400311	0.343875	0.344815	0.343757	0.343828	0.343789	0.352036	0.343779	0.346681	0.343752
168	1.55067	0.351336	1.51552	0.459621	0.943572	0.906652	0.672222	0.365954	0.349757	0.434261	0.35244	0.347059	0.345511	0.364282	0.346236	0.344394	0.345092	0.345291	0.345618	0.351427	0.346133	0.550225	0.422151	0.365405	0.658805	0.553563	1.11095	1.24267	1.58824	1.55274	1.54036	1.0685	0.527222	0.663648	0.543085	0.556013	0.513986	0.439281	0.509621	0.451416	0.473857	0.539596	0.380451	0.388152	0.366663	0.640491	0.370088	0.744458	0.344511
169	1.1467	0.362294	2.09772	0.732881	1.20708	1.06285	0.672619	0.595906	0.38279	0.4675	0.897403	0.370931	0.398095	0.433983	0.38027	0.349724	0.48565	0.356135	0.35825	0.355055	0.350586	0.676746	0.360221	0.364043	0.415121	0.569896	1.10526	1.06306	1.24679	1.43291	1.11757	0.943506	0.545779	0.816204	0.721545	0.701673	0.634113	0.6264	0.675994	0.741352	0.717655	0.631996	0.344345	0.344449	0.346551	0.723456	0.344687	0.410115	0.343764
170	1.55597	0.402245	2.03932	0.668152	1.30695	1.29437	0.962308	0.598254	0.391994	1.04613	0.588937	0.364006	0.385305	0.525714	0.375895	0.356597	0.472108	0.356507	0.371283	0.360802	0.345463	0.561743	0.375851	0.363385	0.671339	1.08586	1.52321	1.28418	1.53942	1.23593	0.929557	0.75935	0.541664	0.383042	0.538526	0.43372	0.425436	0.415783	0.443578	0.455786	0.344705	0.344467	0.34376	0.343788	0.343761	0.343767	0.343752	0.343758	0.34375
171	1.98521	0.587556	2.3956	1.25263	1.00117	1.16817	1.27638	0.472291	0.515879	1.95046	0.60142	0.400275	0.824299	1.04296	0.411249	0.423271	0.940069	0.36417	0.372886	0.499516	0.35033	0.687134	0.37293	0.473285	0.765461	1.26839	1.51153	1.44231	1.0283	0.922995	0.934479	0.608308	0.795555	0.606191	0.522905	0.698936	0.396067	0.474795	0.534612	0.500592	0.347131	0.343975	0.343755	0.343786	0.343763	0.34378	0.343751	0.343755	0.34375
172	2.01879	0.689403	1.78957	0.539707	1.63178	2.24658	1.70835	0.450689	0.646734	2.0854	0.993969	0.387934	0.558347	1.76926	0.420766	0.362624	0.906099	0.355058	0.356339	0.521121	0.348406	0.4962	0.365854	0.608199	1.30924	1.42647	1.59275	1.49328	1.36988	1.12082	0.731197	0.962031	0.573845	0.401379	0.496165	0.43848	0.378045	0.420384	0.355587	0.351095	0.343909	0.343783	0.343758	0.343771	0.343754	0.343753	0.34375	0.343751	0.34375
173	2.56151	1.54564	2.83864	1.86723	2.43771	2.57805	2.23475	1.57033	1.82852	1.97804	1.89261	0.86291	1.39268	2.11346	0.687958	0.492148	1.95008	0.441879	0.524496	1.50329	1.18042	1.58672	1.63162	1.49198	1.90475	1.73778	1.31597	1.51853	1.8137	1.37646	2.2609	1.17995	0.410311	0.403008	0.492405	0.518836	0.548985	0.54063	0.421202	0.480898	0.344894	0.344242	0.343775	0.343812	0.343783	0.343765	0.343753	0.34376	0.34375
174	2.54337	1.18993	2.44382	1.10279	2.59649	2.44421	2.42332	1.67028	1.83247	1.7292	1.85343	0.694879	1.33499	1.76102	0.485415	0.466586	1.01444	0.353003	0.384201	1.46852	0.557512	0.935514	1.01343	1.27664	2.09322	1.44772	1.30649	1.60698	1.78151	1.7552	1.71527	0.688192	0.634886	0.416046	0.484186	0.44204	0.407088	0.392051	0.344064	0.344014	0.343819	0.343792	0.343756	0.343783	0.343753	0.343753	0.34375	0.343752	0.34375
175	1.98625	0.511844	1.91272	0.518851	1.91581	2.33672	1.43966	0.390245	0.440876	1.65905	0.478577	0.355641	0.363557	0.509374	0.349663	0.346729	0.379186	0.344541	0.344825	0.361356	0.344114	0.356331	0.350719	0.359551	1.38655	1.28033	1.39668	1.34986	1.68778	1.63614	0.924914	0.724785	0.681401	0.43778	0.476412	0.483701	0.4568	0.419905	0.346418	0.34429	0.343853	0.343776	0.343754	0.343769	0.343754	0.343752	0.34375	0.343751	0.34375
176	2.04074	0.411505	1.7818	0.536529	1.79689	2.57112	1.5937	0.46386	1.11521	1.61608	0.604372	0.351772	0.62024	0.586492	0.349953	0.345554	0.37766	0.345695	0.345553	0.595893	0.417657	1.43499	1.29007	1.02323	1.81048	1.48476	1.24532	1.38831	1.44023	2.06621	1.04098	1.08553	0.48719	0.52697	0.508799	0.439016	0.499047	0.429191	0.417785	0.425239	0.344314	0.344645	0.343778	0.34384	0.343763	0.343966	0.343752	0.343766	0.34375
177	2.86449	0.863544	2.49754	1.59146	2.80091	2.7481	2.51226	1.75047	1.86233	2.02599	1.61	0.707758	1.33521	1.34685	0.396368	0.395442	0.508766	0.348668	0.363698	1.31321	0.951023	1.5223	1.77448	1.5196	1.61452	1.17789	1.47197	1.4069	2.455	1.53361	1.31469	1.16263	0.439567	0.433295	0.458535	0.465129	0.426991	0.349953	0.343938	0.344411	0.343871	0.343822	0.343758	0.343819	0.34376	0.343754	0.34375	0.343751	0.34375
178	2.4187	0.48166	1.47722	0.556261	2.00502	2.20875	1.77486	0.656052	0.757007	1.46642	0.490626	0.393082	0.388473	0.373844	0.352074	0.350625	0.377191	0.344981	0.345366	0.380029	0.349833	0.376582	0.366234	0.462618	1.79683	1.32776	1.65403	2.09069	2.18916	1.65913	1.20289	0.734787	0.517369	0.435715	0.369848	0.442627	0.407645	0.343857	0.343941	0.343849	0.343788	0.343768	0.343752	0.343761	0.343752	0.343753	0.34375	0.343751	0.34375
179	1.51037	0.350874	1.02618	0.414993	1.24372	1.25573	0.720619	0.369428	0.385629	0.481421	0.370003	0.345188	0.349526	0.353137	0.347247	0.345433	0.3452	0.344116	0.344887	0.345761	0.344195	0.369949	0.353916	0.347711	1.40079	0.804022	1.03567	1.50564	1.98944	2.05539	1.0283	0.758826	0.68148	0.536	0.38955	0.522883	0.442892	0.344193	0.343944	0.34405	0.343814	0.343792	0.343753	0.343772	0.343754	0.343761	0.343751	0.343768	0.34375
180	1.99626	0.372294	1.07682	0.507584	1.28608	1.93744	0.923851	0.381515	0.411889	0.518815	0.361568	0.347693	0.345661	0.348685	0.344621	0.344371	0.347339	0.344025	0.344148	0.347812	0.346378	0.428854	0.589841	0.373306	1.85816	1.37635	1.46098	2.2349	2.00222	1.48549	1.17145	0.836753	0.467723	0.525068	0.344049	0.344727	0.347522	0.343795	0.343796	0.34386	0.343777	0.343775	0.343752	0.343799	0.343757	0.343769	0.343751	0.343753	0.34375
181	2.15721	0.360039	1.51977	0.463707	1.02645	1.0458	0.615539	0.350059	0.381639	0.392111	0.346111	0.344439	0.346419	0.34516	0.343889	0.343842	0.34428	0.343893	0.344048	0.347457	0.344894	0.644177	1.08917	0.388827	1.42211	0.679816	1.2493	1.25351	1.72235	1.66747	0.924714	0.751804	0.429243	0.483458	0.349369	0.458783	0.447888	0.356141	0.344137	0.385508	0.343799	0.355941	0.343778	0.344334	0.343803	0.493769	0.343851	0.3659	0.343785
182	1.73143	0.348915	0.582925	0.389617	0.379488	0.403036	0.359285	0.344574	0.346364	0.347809	0.343881	0.34389	0.343823	0.34394	0.343776	0.343759	0.343899	0.343776	0.343757	0.343961	0.344308	0.392267	0.720186	0.345083	1.03367	0.348683	0.752348	1.04066	0.904442	0.65228	0.586546	0.361711	0.34388	0.344429	0.34378	0.34389	0.344481	0.34376	0.34376	0.343788	0.343762	0.343846	0.343756	0.343964	0.34376	0.382855	0.343813	0.350016	0.344195
183	1.41911	0.352403	0.560654	0.413715	0.386388	0.413261	0.347878	0.344131	0.346296	0.344698	0.343841	0.343815	0.343851	0.343849	0.34377	0.343756	0.343785	0.343765	0.34376	0.344635	0.346118	0.644027	1.27697	0.355081	1.08958	0.352311	0.816938	0.90039	0.690588	0.504011	0.528614	0.408092	0.343967	0.382666	0.343793	0.343839	0.413099	0.344014	0.343769	0.399108	0.343771	0.472452	0.449524	0.566377	0.358381	0.605879	0.593474	0.878318	0.548321
184	0.90816	0.344499	0.355608	0.344965	0.343936	0.343847	0.343864	0.343755	0.343759	0.343777	0.343751	0.343753	0.343752	0.343755	0.343751	0.34375	0.343751	0.343751	0.34375	0.343754	0.343756	0.344392	0.349605	0.343759	0.34546	0.343755	0.344089	0.412138	0.343885	0.343784	0.34379	0.343783	0.343752	0.343759	0.343751	0.343753	0.343763	0.343751	0.343751	0.343805	0.343754	0.414572	0.344193	0.519422	0.359569	0.494267	0.814822	1.00498	0.582353
185	1.51635	0.357877	0.389669	0.381916	0.354553	0.348013	0.345187	0.343856	0.343942	0.344042	0.34378	0.343796	0.343774	0.34379	0.343769	0.343752	0.343768	0.343759	0.343758	0.343909	0.344693	0.506325	0.715049	0.344291	0.371725	0.343875	0.451486	0.583075	0.345238	0.343853	0.343912	0.344131	0.343754	0.343763	0.343758	0.343758	0.343822	0.343755	0.343761	0.400076	0.344848	0.580011	0.713495	0.683951	0.529419	0.567137	0.976376	1.14238	0.61377
186	0.582882	0.345246	0.351149	0.344599	0.344606	0.34396	0.344175	0.343779	0.343776	0.343783	0.343755	0.343775	0.343754	0.343756	0.343756	0.343753	0.343752	0.343753	0.343752	0.343754	0.343756	0.343903	0.344354	0.343758	0.34381	0.343754	0.343758	0.343864	0.343772	0.343763	0.343763	0.343754	0.34375	0.343753	0.343751	0.343751	0.343762	0.343751	0.343754	0.372168	0.343991	0.555159	0.664132	0.567234	0.555315	0.552944	0.655269	0.860812	0.514499
187	0.567422	0.347454	0.348439	0.35079	0.346155	0.344285	0.344169	0.343816	0.343798	0.343854	0.343768	0.343778	0.343757	0.343786	0.343772	0.343759	0.343757	0.343782	0.343753	0.343781	0.343764	0.34488	0.345171	0.343768	0.343852	0.343759	0.343781	0.343856	0.343803	0.343768	0.343763	0.343766	0.34375	0.343752	0.343751	0.343752	0.343784	0.343752	0.34378	0.545537	0.510037	0.630759	0.641699	0.579139	0.553119	0.576524	0.782521	0.975643	0.570078
188	0.910833	0.37133	0.363952	0.365428	0.373646	0.347059	0.346494	0.344797	0.344728	0.34501	0.34412	0.344012	0.343848	0.343986	0.343844	0.343789	0.343839	0.343826	0.343816	0.343858	0.343853	0.35764	0.351163	0.343912	0.348907	0.343802	0.344032	0.343991	0.343881	0.343758	0.343797	0.34383	0.343754	0.343764	0.343761	0.343754	0.343768	0.343753	0.343767	0.47361	0.478679	0.567526	0.651061	0.626407	0.645478	0.585866	0.82689	1.06421	0.699247
189	1.97319	0.482931	0.770661	0.914477	0.735807	0.55979	0.743232	0.574246	0.409224	0.411484	0.452453	0.399426	0.378103	0.371397	0.428343	0.353878	0.349871	0.384886	0.347901	0.351212	0.350856	0.65258	0.409933	0.35926	0.389294	0.348461	0.398958	0.37582	0.352943	0.348388	0.350437	0.3481	0.34414	0.351923	0.344337	0.344763	0.426674	0.463442	0.733398	1.11681	1.09106	1.3341	1.20151	1.67631	1.23851	1.16029	1.11366	1.52763	1.00783
190	2.22846	1.08479	1.05772	0.904034	1.0696	0.689959	1.316	0.486535	0.520889	0.75158	0.439736	0.395326	0.357425	0.415227	0.411815	0.363116	0.355602	0.361894	0.346	0.358642	0.364093	0.691722	0.480701	0.351183	0.522282	0.348238	0.384391	0.356531	0.346746	0.344431	0.345403	0.344929	0.343772	0.344101	0.343983	0.343885	0.344576	0.348341	0.363428	0.749433	0.853224	0.714693	0.827725	0.966469	0.978578	0.895998	1.13704	0.879152	0.577881
191	1.22103	0.579321	0.701653	0.450079	0.592966	0.441729	0.41621	0.423186	0.384662	0.441284	0.382027	0.370198	0.362506	0.375883	0.404185	0.367368	0.358477	0.377185	0.358684	0.374133	0.350132	0.557337	0.372901	0.350115	0.400646	0.345948	0.347997	0.344406	0.344299	0.343952	0.344471	0.3442	0.343794	0.343889	0.343814	0.3438	0.343899	0.343779	0.34433	0.590652	0.78229	0.920491	0.944641	1.24395	1.13238	1.15248	1.18902	0.487047	0.508153
192	0.660313	0.44442	0.3979	0.356562	0.356809	0.348735	0.347758	0.344863	0.344458	0.347201	0.344208	0.343992	0.343929	0.344955	0.344181	0.34391	0.34391	0.344396	0.343838	0.344094	0.344054	0.353774	0.345323	0.344128	0.345547	0.343883	0.344196	0.343823	0.343862	0.343773	0.343759	0.343766	0.343752	0.343755	0.343755	0.343752	0.343752	0.343754	0.343757	0.344075	0.348575	0.701588	0.874021	0.946127	0.974298	1.06815	1.1571	0.437637	0.535858
193	0.400631	0.416519	0.361135	0.35388	0.349598	0.344983	0.345156	0.344823	0.344547	0.346074	0.344135	0.344442	0.343873	0.344976	0.344665	0.344456	0.344563	0.344493	0.34401	0.344324	0.343887	0.34883	0.345424	0.34391	0.345504	0.343886	0.343852	0.34379	0.3438	0.343756	0.343764	0.343783	0.343751	0.343751	0.343753	0.343751	0.343751	0.343751	0.343751	0.343757	0.343794	0.361555	0.753379	0.728516	0.441892	0.359638	0.372242	0.343978	0.343879
194	0.356904	0.346675	0.344585	0.344153	0.343989	0.343797	0.343976	0.343797	0.343793	0.343812	0.343756	0.343777	0.343753	0.343762	0.343761	0.343766	0.343755	0.343786	0.34376	0.343764	0.343771	0.343996	0.343797	0.343771	0.343862	0.343756	0.34378	0.343756	0.343758	0.343751	0.343751	0.343753	0.34375	0.34375	0.34375	0.34375	0.34375	0.34375	0.34375	0.343752	0.343752	0.351046	0.60845	0.748833	0.516648	0.550934	0.845763	0.348117	0.379609
195	0.363209	0.345643	0.344208	0.344145	0.343946	0.343796	0.34383	0.343804	0.343784	0.343764	0.343773	0.343758	0.343752	0.343759	0.343774	0.343764	0.343765	0.343763	0.343762	0.343761	0.343766	0.34386	0.343871	0.343757	0.343801	0.343752	0.343754	0.343751	0.343751	0.34375	0.34375	0.34375	0.34375	0.34375	0.34375	0.34375	0.34375	0.34375	0.34375	0.34375	0.34375	0.343764	0.34402	0.771246	0.349728	0.344492	0.364396	0.343991	0.344208
196	0.349131	0.343912	0.343816	0.343826	0.343784	0.343752	0.343758	0.343752	0.343752	0.343751	0.34375	0.343751	0.34375	0.34375	0.343751	0.34375	0.34375	0.34375	0.343751	0.343751	0.343751	0.343759	0.343763	0.34375	0.343752	0.34375	0.34375	0.34375	0.34375	0.34375	0.34375	0.34375	0.34375	0.34375	0.34375	0.34375	0.34375	0.34375	0.34375	0.34375	0.34375	0.343756	0.343788	0.67533	0.349743	0.351048	0.588985	0.355615	0.484681
197	0.354067	0.343919	0.34393	0.343859	0.343786	0.343754	0.343754	0.343753	0.343752	0.343751	0.34375	0.343751	0.34375	0.34375	0.34375	0.34375	0.34375	0.343751	0.34375	0.34375	0.343752	0.343764	0.343812	0.34375	0.343753	0.34375	0.34375	0.34375	0.34375	0.34375	0.34375	0.34375	0.34375	0.34375	0.34375	0.34375	0.34375	0.34375	0.34375	0.34375	0.34375	0.357015	0.358788	0.699568	0.687472	0.685539	0.728822	0.816564	0.532964
198	0.349386	0.343981	0.343828	0.343797	0.343755	0.343753	0.343752	0.343752	0.343751	0.34375	0.34375	0.34375	0.34375	0.34375	0.34375	0.34375	0.34375	0.34375	0.34375	0.34375	0.343751	0.343771	0.343781	0.343751	0.343751	0.34375	0.34375	0.34375	0.34375	0.34375	0.34375	0.34375	0.34375	0.34375	0.34375	0.34375	0.34375	0.34375	0.34375	0.34375	0.34375	0.34375	0.343752	0.356585	0.343843	0.344641	0.440745	0.34876	0.538507
199	0.371306	0.345073	0.344389	0.343989	0.343834	0.343797	0.343795	0.343761	0.343762	0.343768	0.343753	0.343755	0.343751	0.343756	0.343757	0.343752	0.343757	0.343763	0.343754	0.343765	0.343754	0.343818	0.34381	0.343755	0.343782	0.343754	0.343755	0.343751	0.343753	0.34375	0.34375	0.34375	0.34375	0.34375	0.34375	0.34375	0.34375	0.34375	0.34375	0.34375	0.34375	0.343767	0.343967	0.625463	0.344289	0.34559	0.366648	0.344094	0.349502
200	0.485934	0.346293	0.345164	0.345373	0.344129	0.34386	0.343847	0.34379	0.343782	0.343781	0.343758	0.343761	0.343753	0.343758	0.343759	0.343754	0.343754	0.343775	0.343754	0.343763	0.343771	0.344193	0.344705	0.343755	0.3439	0.343755	0.343756	0.343767	0.343758	0.343751	0.343751	0.343754	0.34375	0.34375	0.34375	0.34375	0.34375	0.34375	0.34375	0.343751	0.343752	0.398388	0.585109	0.630444	0.559587	0.60875	0.917244	0.408744	0.623061
201	0.424173	0.344351	0.344449	0.344054	0.343789	0.343767	0.343781	0.343757	0.343759	0.343755	0.343751	0.343754	0.34375	0.343751	0.343751	0.34375	0.343751	0.343752	0.343751	0.343752	0.343753	0.343997	0.344301	0.343752	0.34377	0.343751	0.343755	0.343756	0.343752	0.343751	0.34375	0.343751	0.34375	0.34375	0.34375	0.34375	0.34375	0.34375	0.34375	0.34375	0.34375	0.34394	0.344447	0.552652	0.356094	0.575666	0.800797	0.491419	0.550982
202	0.442339	0.345123	0.344731	0.34424	0.343906	0.34383	0.343788	0.34376	0.343762	0.343768	0.343752	0.343753	0.34375	0.343753	0.343752	0.343752	0.343755	0.343754	0.343751	0.343759	0.343757	0.343917	0.344341	0.343754	0.343799	0.343752	0.343762	0.343757	0.343752	0.343751	0.343751	0.343752	0.34375	0.34375	0.34375	0.34375	0.34375	0.34375	0.34375	0.34375	0.34375	0.343753	0.343765	0.352904	0.343767	0.343794	0.343914	0.343769	0.343874
203	0.86865	0.361741	0.355782	0.348638	0.345196	0.344299	0.344122	0.343873	0.343982	0.344027	0.343778	0.343778	0.343766	0.343819	0.343773	0.343775	0.343796	0.343779	0.343761	0.343833	0.343824	0.361016	0.389925	0.343785	0.345341	0.343771	0.343784	0.3438	0.343761	0.343752	0.343754	0.343758	0.34375	0.343751	0.34375	0.34375	0.34375	0.34375	0.34375	0.343751	0.343752	0.345385	0.492033	0.606032	0.34534	0.439572	0.375408	0.344038	0.344344
204	1.26553	0.361169	0.361576	0.363008	0.346332	0.344158	0.344363	0.34395	0.34389	0.343892	0.343769	0.343778	0.343765	0.343766	0.343763	0.343759	0.343764	0.343777	0.343761	0.343813	0.34429	0.458615	0.712022	0.344061	0.358411	0.343868	0.347102	0.393793	0.343811	0.343757	0.343759	0.343799	0.343751	0.343752	0.343752	0.343751	0.343751	0.343751	0.343751	0.343775	0.343764	0.463281	0.5994	0.533787	0.436878	0.538771	0.824861	0.427933	0.505681
205	0.748003	0.352807	0.357846	0.346176	0.344574	0.34422	0.344229	0.343835	0.343871	0.343893	0.343763	0.343765	0.343757	0.343776	0.343755	0.343753	0.343776	0.343789	0.343756	0.343803	0.343962	0.366984	0.709625	0.343793	0.362936	0.343776	0.344106	0.349089	0.343761	0.343757	0.343761	0.343778	0.343751	0.343751	0.34375	0.34375	0.34375	0.34375	0.34375	0.343751	0.343751	0.34376	0.343762	0.347864	0.34376	0.344005	0.3438	0.343777	0.343802
206	0.794578	0.414493	0.365272	0.353489	0.348705	0.345934	0.344485	0.343961	0.344178	0.344227	0.343795	0.343773	0.343771	0.343899	0.343791	0.343781	0.343911	0.343835	0.343777	0.344548	0.347833	0.719752	0.948855	0.344373	0.385785	0.343809	0.344164	0.345762	0.343765	0.343757	0.343773	0.343779	0.343752	0.343752	0.343751	0.34375	0.343751	0.343751	0.34375	0.343752	0.343752	0.343764	0.343824	0.349869	0.343762	0.343755	0.343754	0.343752	0.34375
207	1.66649	0.658598	0.494968	0.409756	0.399523	0.356955	0.356798	0.346023	0.35565	0.349939	0.344049	0.343946	0.343862	0.344963	0.343944	0.343796	0.3441	0.343869	0.345017	0.353654	0.846224	1.47925	1.15618	0.554412	1.55273	0.346482	0.601713	0.756969	0.344365	0.343792	0.343796	0.343866	0.34376	0.343769	0.343763	0.343754	0.343757	0.343753	0.343754	0.343778	0.343804	0.368149	0.650097	0.619595	0.344137	0.419151	0.344277	0.343813	0.343757
208	1.30152	0.440478	0.466924	0.461415	0.481381	0.509378	0.355929	0.345577	0.369621	0.35002	0.344287	0.344114	0.343909	0.345345	0.343911	0.343806	0.344255	0.343979	0.343993	0.356513	0.90225	1.66	1.33538	0.831117	1.67337	0.429276	0.9958	0.73732	0.404146	0.343988	0.343853	0.344015	0.343758	0.343761	0.343755	0.343753	0.343754	0.343753	0.343752	0.343757	0.343764	0.343902	0.344647	0.362244	0.343784	0.343956	0.343757	0.343756	0.34375
209	1.5995	0.395134	0.435637	0.35951	0.356163	0.359869	0.346447	0.344018	0.346103	0.344264	0.343819	0.343829	0.343823	0.343846	0.343785	0.343772	0.34379	0.343794	0.34383	0.344232	0.37556	1.10432	1.43884	0.393329	1.18232	0.345357	0.584565	0.986638	0.347108	0.344034	0.343825	0.344227	0.343755	0.343765	0.343757	0.343754	0.343757	0.343754	0.343754	0.35184	0.343789	0.494661	0.61994	0.587046	0.347284	0.576611	0.443705	0.361646	0.348392
210	1.48887	0.354562	0.41661	0.369583	0.349368	0.356353	0.345627	0.34383	0.344617	0.344417	0.343786	0.343781	0.343776	0.343835	0.343763	0.34376	0.343787	0.343769	0.343757	0.343897	0.34541	0.624643	1.375	0.348536	1.0368	0.344283	0.664837	0.80219	0.3671	0.344663	0.344034	0.344309	0.34376	0.343771	0.343752	0.343756	0.343759	0.343752	0.343752	0.343767	0.343754	0.343895	0.343783	0.350166	0.343772	0.458242	0.344268	0.345507	0.345011
211	0.793146	0.345804	0.351477	0.345402	0.343865	0.343863	0.343811	0.343758	0.343768	0.343772	0.343751	0.343756	0.343751	0.343755	0.343753	0.343751	0.343754	0.343753	0.343751	0.343755	0.343775	0.34596	0.374128	0.343764	0.346053	0.343755	0.343868	0.347817	0.343761	0.343753	0.343755	0.343762	0.34375	0.34375	0.34375	0.34375	0.34375	0.34375	0.34375	0.343752	0.343751	0.344035	0.343943	0.49597	0.344075	0.619309	0.579431	0.470578	0.594967
212	0.385164	0.34383	0.344288	0.343923	0.343759	0.343752	0.343766	0.343751	0.343751	0.343751	0.34375	0.34375	0.34375	0.34375	0.34375	0.34375	0.34375	0.34375	0.34375	0.34375	0.343751	0.343793	0.343932	0.34375	0.343764	0.34375	0.343753	0.343777	0.343752	0.343751	0.343751	0.343751	0.34375	0.34375	0.34375	0.34375	0.34375	0.34375	0.34375	0.34375	0.34375	0.343754	0.343751	0.345024	0.343783	0.511421	0.514647	0.67502	0.552843
213	0.38628	0.343906	0.34419	0.343834	0.343764	0.343761	0.343768	0.343751	0.343754	0.343752	0.34375	0.343751	0.34375	0.34375	0.34375	0.34375	0.34375	0.34375	0.34375	0.343751	0.343752	0.34379	0.343878	0.34375	0.343826	0.343751	0.343755	0.343764	0.343752	0.343752	0.343752	0.343751	0.34375	0.34375	0.34375	0.34375	0.34375	0.34375	0.34375	0.34375	0.34375	0.34375	0.34375	0.343753	0.34375	0.343751	0.343751	0.343764	0.346214
214	0.352505	0.343776	0.343955	0.343767	0.343754	0.343752	0.343754	0.34375	0.343751	0.34375	0.34375	0.34375	0.34375	0.34375	0.34375	0.34375	0.34375	0.34375	0.34375	0.34375	0.343751	0.343755	0.343764	0.34375	0.343754	0.34375	0.343751	0.343751	0.343751	0.343751	0.34375	0.34375	0.34375	0.34375	0.34375	0.34375	0.34375	0.34375	0.34375	0.34375	0.34375	0.34375	0.34375	0.343751	0.34375	0.343755	0.343811	0.351327	0.611054
215	0.345758	0.343772	0.343791	0.343754	0.343751	0.343751	0.343751	0.34375	0.34375	0.34375	0.34375	0.34375	0.34375	0.34375	0.34375	0.34375	0.34375	0.34375	0.34375	0.34375	0.34375	0.343752	0.343759	0.34375	0.343751	0.34375	0.34375	0.34375	0.34375	0.34375	0.34375	0.34375	0.34375	0.34375	0.34375	0.34375	0.34375	0.34375	0.34375	0.34375	0.34375	0.34375	0.34375	0.343837	0.343754	0.3533	0.433258	0.429159	0.586878
216	0.34547	0.343764	0.343775	0.343752	0.343752	0.343751	0.343751	0.34375	0.34375	0.34375	0.34375	0.34375	0.34375	0.34375	0.34375	0.34375	0.34375	0.34375	0.34375	0.34375	0.34375	0.343751	0.343751	0.34375	0.343751	0.34375	0.34375	0.34375	0.34375	0.34375	0.34375	0.34375	0.34375	0.34375	0.34375	0.34375	0.34375	0.34375	0.34375	0.34375	0.34375	0.34375	0.34375	0.343751	0.34375	0.34375	0.343893	0.344975	0.518703
217	0.34613	0.34378	0.343779	0.343755	0.343753	0.343751	0.343751	0.343751	0.34375	0.34375	0.34375	0.34375	0.34375	0.34375	0.34375	0.34375	0.34375	0.34375	0.34375	0.34375	0.34375	0.343751	0.343753	0.34375	0.343751	0.34375	0.34375	0.34375	0.34375	0.34375	0.34375	0.34375	0.34375	0.34375	0.34375	0.34375	0.34375	0.34375	0.34375	0.34375	0.34375	0.34375	0.34375	0.343755	0.343751	0.343752	0.344254	0.344005	0.494953
218	0.346207	0.343755	0.343768	0.343752	0.343752	0.34375	0.343751	0.34375	0.34375	0.34375	0.34375	0.34375	0.34375	0.34375	0.34375	0.34375	0.34375	0.34375	0.34375	0.34375	0.34375	0.34375	0.34375	0.34375	0.34375	0.34375	0.34375	0.34375	0.34375	0.34375	0.34375	0.34375	0.34375	0.34375	0.34375	0.34375	0.34375	0.34375	0.34375	0.34375	0.34375	0.34375	0.34375	0.343751	0.343751	0.343751	0.346485	0.350241	0.537076
219	0.344788	0.343762	0.343779	0.343753	0.343753	0.34375	0.343751	0.343751	0.34375	0.34375	0.34375	0.34375	0.34375	0.34375	0.34375	0.34375	0.34375	0.34375	0.34375	0.34375	0.34375	0.34375	0.343751	0.34375	0.343751	0.34375	0.34375	0.34375	0.34375	0.34375	0.34375	0.34375	0.34375	0.34375	0.34375	0.34375	0.34375	0.34375	0.34375	0.34375	0.34375	0.34375	0.34375	0.34375	0.34375	0.34375	0.343752	0.343761	0.345448
220	0.345663	0.343784	0.343783	0.343755	0.343762	0.34375	0.343754	0.343753	0.343751	0.34375	0.34375	0.34375	0.34375	0.34375	0.34375	0.343752	0.34375	0.34375	0.34375	0.34375	0.343751	0.343751	0.343752	0.34375	0.34375	0.34375	0.34375	0.34375	0.34375	0.34375	0.34375	0.34375	0.34375	0.34375	0.34375	0.34375	0.34375	0.34375	0.34375	0.34375	0.34375	0.34375	0.34375	0.34375	0.34375	0.34375	0.343753	0.343774	0.364726
221	0.345593	0.343761	0.343774	0.343753	0.34376	0.343751	0.343758	0.343752	0.34375	0.34375	0.34375	0.34375	0.34375	0.34375	0.34375	0.34375	0.34375	0.34375	0.34375	0.34375	0.34375	0.34375	0.34375	0.34375	0.34375	0.34375	0.34375	0.34375	0.34375	0.34375	0.34375	0.34375	0.34375	0.34375	0.34375	0.34375	0.34375	0.34375	0.34375	0.34375	0.34375	0.34375	0.34375	0.34375	0.34375	0.34375	0.3442	0.346878	0.668165
222	0.345833	0.34376	0.343791	0.343753	0.343752	0.34375	0.343753	0.343751	0.34375	0.34375	0.34375	0.34375	0.34375	0.34375	0.34375	0.34375	0.34375	0.34375	0.34375	0.34375	0.34375	0.34375	0.34375	0.34375	0.34375	0.34375	0.34375	0.34375	0.34375	0.34375	0.34375	0.34375	0.34375	0.34375	0.34375	0.34375	0.34375	0.34375	0.34375	0.34375	0.34375	0.34375	0.34375	0.34375	0.34375	0.34375	0.34375	0.343755	0.344945
223	0.345405	0.343758	0.34378	0.343753	0.343751	0.34375	0.343751	0.343751	0.34375	0.34375	0.34375	0.34375	0.34375	0.34375	0.34375	0.34375	0.34375	0.34375	0.34375	0.34375	0.34375	0.34375	0.34375	0.34375	0.34375	0.34375	0.34375	0.34375	0.34375	0.34375	0.34375	0.34375	0.34375	0.34375	0.34375	0.34375	0.34375	0.34375	0.34375	0.34375	0.34375	0.34375	0.34375	0.34375	0.34375	0.34375	0.343754	0.343806	0.38995
224	0.346222	0.343755	0.343775	0.343751	0.343757	0.34375	0.343752	0.343751	0.34375	0.34375	0.34375	0.34375	0.34375	0.34375	0.34375	0.34375	0.34375	0.34375	0.34375	0.34375	0.34375	0.34375	0.34375	0.34375	0.34375	0.34375	0.34375	0.34375	0.34375	0.34375	0.34375	0.34375	0.34375	0.34375	0.34375	0.34375	0.34375	0.34375	0.34375	0.34375	0.34375	0.34375	0.34375	0.34375	0.343751	0.343753	0.379677	0.426841	0.552975
225	0.346459	0.343752	0.343783	0.343752	0.343756	0.34375	0.343754	0.343751	0.34375	0.34375	0.34375	0.34375	0.34375	0.34375	0.34375	0.34375	0.34375	0.34375	0.34375	0.34375	0.34375	0.34375	0.34375	0.34375	0.34375	0.34375	0.34375	0.34375	0.34375	0.34375	0.34375	0.34375	0.34375	0.34375	0.34375	0.34375	0.34375	0.34375	0.34375	0.34375	0.34375	0.34375	0.34375	0.34375	0.34375	0.34375	0.34376	0.3449	0.499474
226	0.345747	0.343755	0.343779	0.343752	0.343751	0.34375	0.343752	0.343751	0.34375	0.34375	0.34375	0.34375	0.34375	0.34375	0.34375	0.34375	0.34375	0.34375	0.34375	0.34375	0.34375	0.34375	0.34375	0.34375	0.34375	0.34375	0.34375	0.34375	0.34375	0.34375	0.34375	0.34375	0.34375	0.34375	0.34375	0.34375	0.34375	0.34375	0.34375	0.34375	0.34375	0.34375	0.34375	0.34375	0.34375	0.34375	0.34375	0.343761	0.34692
227	0.347065	0.343754	0.343793	0.343751	0.343752	0.34375	0.343751	0.34375	0.34375	0.34375	0.34375	0.34375	0.34375	0.34375	0.34375	0.34375	0.34375	0.34375	0.34375	0.34375	0.34375	0.34375	0.34375	0.34375	0.34375	0.34375	0.34375	0.34375	0.34375	0.34375	0.34375	0.34375	0.34375	0.34375	0.34375	0.34375	0.34375	0.34375	0.34375	0.34375	0.34375	0.34375	0.34375	0.34375	0.34375	0.34375	0.343889	0.349383	0.478078
228	0.346123	0.343752	0.343809	0.343752	0.343769	0.34375	0.343753	0.34375	0.34375	0.34375	0.34375	0.34375	0.34375	0.34375	0.34375	0.34375	0.34375	0.34375	0.34375	0.34375	0.34375	0.34375	0.34375	0.34375	0.34375	0.34375	0.34375	0.34375	0.34375	0.34375	0.34375	0.34375	0.34375	0.34375	0.34375	0.34375	0.34375	0.34375	0.34375	0.34375	0.34375	0.34375	0.34375	0.34375	0.34375	0.343751	0.34704	0.563566	0.531682
229	0.345266	0.343756	0.34381	0.343754	0.34376	0.343751	0.343759	0.343752	0.34375	0.34375	0.34375	0.34375	0.34375	0.34375	0.34375	0.34375	0.34375	0.34375	0.34375	0.34375	0.34375	0.34375	0.34375	0.34375	0.34375	0.34375	0.34375	0.34375	0.34375	0.34375	0.34375	0.34375	0.34375	0.34375	0.34375	0.34375	0.34375	0.34375	0.34375	0.34375	0.34375	0.34375	0.34375	0.34375	0.34375	0.34375	0.343751	0.343835	0.394942
230	0.346098	0.343756	0.343819	0.343751	0.343752	0.343751	0.343753	0.343751	0.34375	0.34375	0.34375	0.34375	0.34375	0.34375	0.34375	0.34375	0.34375	0.34375	0.34375	0.34375	0.34375	0.34375	0.34375	0.34375	0.34375	0.34375	0.34375	0.34375	0.343751	0.34375	0.34375	0.34375	0.34375	0.34375	0.34375	0.34375	0.34375	0.34375	0.34375	0.34375	0.34375	0.34375	0.34375	0.34375	0.34375	0.34375	0.34375	0.343763	0.35047
231	0.348023	0.343755	0.343855	0.343752	0.343756	0.34375	0.343754	0.34375	0.34375	0.34375	0.34375	0.34375	0.34375	0.34375	0.34375	0.34375	0.34375	0.34375	0.34375	0.34375	0.34375	0.34375	0.34375	0.34375	0.34375	0.34375	0.34375	0.34375	0.34375	0.34375	0.34375	0.34375	0.34375	0.34375	0.34375	0.34375	0.34375	0.34375	0.34375	0.34375	0.34375	0.34375	0.34375	0.34375	0.34375	0.343751	0.343993	0.468783	0.521676
232	0.348379	0.343755	0.344038	0.343758	0.34379	0.343751	0.343764	0.343752	0.34375	0.34375	0.34375	0.34375	0.34375	0.34375	0.34375	0.34375	0.34375	0.34375	0.34375	0.34375	0.34375	0.34375	0.34375	0.34375	0.34375	0.34375	0.34375	0.34375	0.343754	0.343751	0.34375	0.34375	0.34375	0.34375	0.34375	0.34375	0.34375	0.34375	0.34375	0.34375	0.34375	0.34375	0.34375	0.34375	0.34375	0.34375	0.343755	0.35386	0.566827
233	0.35157	0.343759	0.343886	0.343756	0.343768	0.343751	0.343756	0.343753	0.343751	0.34375	0.343751	0.34375	0.34375	0.34375	0.34375	0.34375	0.34375	0.34375	0.34375	0.34375	0.34375	0.34375	0.34375	0.34375	0.343751	0.34375	0.34375	0.34375	0.343752	0.343751	0.34375	0.34375	0.34375	0.34375	0.34375	0.34375	0.34375	0.34375	0.34375	0.34375	0.34375	0.34375	0.34375	0.34375	0.34375	0.34375	0.34375	0.343764	0.343873
234	0.350693	0.34378	0.343984	0.343756	0.343757	0.343753	0.343765	0.343752	0.343751	0.34375	0.343751	0.34375	0.34375	0.34375	0.34375	0.343751	0.34375	0.34375	0.34375	0.34375	0.34375	0.34375	0.34375	0.34375	0.343751	0.34375	0.34375	0.343751	0.343751	0.343752	0.343751	0.34375	0.34375	0.34375	0.34375	0.34375	0.34375	0.34375	0.34375	0.34375	0.34375	0.34375	0.34375	0.34375	0.34375	0.34375	0.34375	0.343779	0.347012
235	0.34819	0.343758	0.344414	0.343758	0.343833	0.343752	0.343779	0.343755	0.343751	0.343751	0.343751	0.34375	0.34375	0.34375	0.34375	0.34375	0.34375	0.34375	0.34375	0.34375	0.34375	0.34375	0.34375	0.34375	0.343751	0.34375	0.34375	0.34375	0.343752	0.343753	0.34375	0.34375	0.34375	0.34375	0.34375	0.34375	0.34375	0.34375	0.34375	0.34375	0.34375	0.34375	0.34375	0.34375	0.34375	0.343751	0.343753	0.434497	0.586127
236	0.38483	0.343778	0.345757	0.343793	0.344025	0.343783	0.343862	0.343804	0.343762	0.343756	0.343759	0.343751	0.343751	0.343751	0.343752	0.343751	0.343753	0.34375	0.343751	0.343751	0.343753	0.343756	0.343754	0.343751	0.343761	0.343755	0.343753	0.343755	0.343776	0.343766	0.343757	0.343757	0.343751	0.34375	0.343751	0.343751	0.343751	0.34375	0.34375	0.34375	0.34375	0.34375	0.34375	0.34375	0.34375	0.34375	0.343751	0.344041	0.344561
237	0.374468	0.34381	0.344187	0.343772	0.343824	0.343759	0.343796	0.343763	0.343757	0.343755	0.343755	0.343751	0.343751	0.343752	0.343751	0.343751	0.343754	0.34375	0.343751	0.343751	0.343752	0.343757	0.343752	0.343751	0.343754	0.343752	0.343756	0.343757	0.343755	0.343765	0.343756	0.343753	0.343751	0.34375	0.343751	0.343751	0.34375	0.34375	0.34375	0.34375	0.34375	0.34375	0.34375	0.34375	0.34375	0.34375	0.34375	0.343761	0.343763
238	0.374693	0.343785	0.345181	0.343788	0.343819	0.343762	0.343849	0.343755	0.343756	0.343755	0.343751	0.34375	0.34375	0.343751	0.34375	0.343751	0.343751	0.34375	0.34375	0.343751	0.343751	0.343756	0.343755	0.343751	0.343766	0.343751	0.343752	0.343759	0.343771	0.343774	0.34376	0.343753	0.343751	0.34375	0.34375	0.343751	0.34375	0.34375	0.34375	0.34375	0.34375	0.34375	0.34375	0.34375	0.34375	0.343752	0.343752	0.353787	0.391996
239	0.646744	0.344287	0.367005	0.34514	0.345309	0.344069	0.344931	0.343828	0.343852	0.343837	0.343783	0.343767	0.343756	0.343765	0.343757	0.343755	0.343773	0.343757	0.343753	0.34376	0.343816	0.344095	0.344074	0.343762	0.345204	0.343763	0.343843	0.346372	0.343864	0.343837	0.343774	0.343786	0.34376	0.343759	0.343752	0.343756	0.343756	0.34375	0.34375	0.343751	0.34375	0.343751	0.34375	0.343752	0.34375	0.343751	0.34375	0.343772	0.343764
240	0.581025	0.343971	0.386365	0.351548	0.345943	0.344049	0.344923	0.343778	0.343793	0.343801	0.343762	0.343757	0.343753	0.343756	0.343752	0.343752	0.343755	0.343751	0.343751	0.343755	0.343768	0.343931	0.344041	0.343761	0.344349	0.34376	0.343814	0.349505	0.344141	0.343855	0.343813	0.343863	0.343769	0.343828	0.343756	0.343788	0.343787	0.343753	0.343753	0.343756	0.343751	0.343763	0.343751	0.343764	0.343752	0.355534	0.344216	0.599584	0.536646
241	0.413384	0.343772	0.364372	0.345351	0.347321	0.34417	0.345649	0.343891	0.343803	0.343807	0.343779	0.343759	0.343758	0.343756	0.343756	0.343753	0.343761	0.343754	0.343752	0.343754	0.343758	0.343803	0.343775	0.343753	0.343849	0.343772	0.34378	0.343851	0.344092	0.343849	0.343798	0.343772	0.343762	0.343811	0.343756	0.343782	0.343858	0.343752	0.343758	0.343775	0.343751	0.343764	0.343751	0.343774	0.343775	0.451378	0.393055	1.12273	0.686356
242	0.372695	0.34377	0.345461	0.343824	0.343913	0.343764	0.343895	0.343758	0.343754	0.343751	0.343752	0.343751	0.34375	0.34375	0.34375	0.34375	0.34375	0.34375	0.34375	0.34375	0.343751	0.343755	0.343756	0.34375	0.34376	0.343751	0.34375	0.343752	0.343764	0.343756	0.343751	0.343751	0.34375	0.34375	0.34375	0.34375	0.34375	0.34375	0.34375	0.34375	0.34375	0.343751	0.34375	0.34376	0.34379	0.476761	0.499173	1.15161	0.588302
243	0.375474	0.343832	0.353414	0.344182	0.350438	0.344023	0.349893	0.343863	0.343824	0.343768	0.343771	0.343755	0.343751	0.343751	0.343753	0.343752	0.343753	0.343751	0.34375	0.343751	0.343752	0.343757	0.343754	0.343751	0.343774	0.343763	0.343752	0.343752	0.343797	0.343768	0.343754	0.343754	0.343751	0.343752	0.343751	0.343751	0.34379	0.34375	0.343753	0.343779	0.343752	0.345232	0.343753	0.346074	0.387854	0.715766	0.892187	1.14778	0.697535
244	0.353046	0.343762	0.345403	0.343792	0.344376	0.343769	0.344049	0.343761	0.343754	0.343752	0.343751	0.34375	0.34375	0.34375	0.34375	0.34375	0.34375	0.34375	0.34375	0.34375	0.34375	0.343751	0.343751	0.34375	0.343753	0.343751	0.34375	0.34375	0.34376	0.343754	0.34375	0.34375	0.34375	0.34375	0.34375	0.34375	0.34375	0.34375	0.34375	0.34375	0.34375	0.343756	0.34375	0.343924	0.345	0.683353	0.764275	0.952986	0.511259
245	0.347071	0.343753	0.343973	0.343762	0.343799	0.343753	0.343777	0.343751	0.34375	0.34375	0.34375	0.34375	0.34375	0.34375	0.34375	0.34375	0.34375	0.34375	0.34375	0.34375	0.34375	0.34375	0.34375	0.34375	0.34375	0.34375	0.34375	0.34375	0.34375	0.34375	0.34375	0.34375	0.34375	0.34375	0.34375	0.34375	0.34375	0.34375	0.34375	0.34375	0.34375	0.34375	0.34375	0.343772	0.343906	0.454179	0.593436	0.796097	0.399618
246	0.349514	0.343766	0.343988	0.343805	0.343866	0.343759	0.343817	0.343752	0.343751	0.343751	0.34375	0.34375	0.34375	0.34375	0.34375	0.34375	0.34375	0.34375	0.34375	0.34375	0.34375	0.34375	0.343751	0.34375	0.34375	0.34375	0.34375	0.34375	0.343751	0.34375	0.34375	0.34375	0.34375	0.34375	0.34375	0.34375	0.34375	0.34375	0.34375	0.34375	0.34375	0.384241	0.343783	0.542313	0.524263	0.491348	0.526716	0.653238	0.42395
247	0.345803	0.343755	0.343817	0.343763	0.3438	0.343751	0.343758	0.343751	0.34375	0.34375	0.34375	0.34375	0.34375	0.34375	0.34375	0.34375	0.34375	0.34375	0.34375	0.34375	0.34375	0.34375	0.34375	0.34375	0.34375	0.34375	0.34375	0.34375	0.34375	0.34375	0.34375	0.34375	0.34375	0.34375	0.34375	0.34375	0.34375	0.34375	0.34375	0.34375	0.34375	0.34375	0.34375	0.346357	0.402565	0.540421	0.567482	0.61401	0.418092
248	0.350089	0.343788	0.343884	0.343804	0.343805	0.343752	0.34377	0.343751	0.343751	0.34375	0.34375	0.34375	0.34375	0.34375	0.34375	0.34375	0.34375	0.34375	0.34375	0.34375	0.34375	0.34375	0.343752	0.34375	0.34375	0.34375	0.34375	0.34375	0.34375	0.34375	0.34375	0.34375	0.34375	0.34375	0.34375	0.34375	0.34375	0.34375	0.34375	0.34375	0.34375	0.37934	0.345213	0.706627	0.68211	0.584521	0.632583	0.668828	0.498431
249	0.354224	0.34382	0.343984	0.343813	0.343829	0.343753	0.343756	0.343756	0.343752	0.343751	0.343751	0.343751	0.34375	0.34375	0.343751	0.343751	0.343751	0.343751	0.34375	0.34375	0.343751	0.343753	0.343752	0.34375	0.343751	0.34375	0.34375	0.34375	0.34375	0.34375	0.34375	0.34375	0.34375	0.34375	0.34375	0.34375	0.34375	0.34375	0.34375	0.34375	0.34375	0.343761	0.343803	0.722196	0.691366	0.676525	0.691838	0.669482	0.528204
250	0.347541	0.343789	0.343813	0.343767	0.343757	0.343751	0.343752	0.343751	0.34375	0.34375	0.34375	0.34375	0.34375	0.34375	0.34375	0.34375	0.34375	0.34375	0.34375	0.34375	0.34375	0.343754	0.343753	0.34375	0.343751	0.34375	0.34375	0.34375	0.34375	0.34375	0.34375	0.34375	0.34375	0.34375	0.34375	0.34375	0.34375	0.34375	0.34375	0.34375	0.34375	0.34375	0.343752	0.38453	0.347258	0.349084	0.725189	0.392168	0.500527
251	0.347091	0.343903	0.34389	0.34383	0.34381	0.343752	0.343758	0.343757	0.343752	0.343751	0.343751	0.343751	0.34375	0.34375	0.343752	0.343751	0.343751	0.343752	0.343751	0.343751	0.343751	0.343755	0.343755	0.343751	0.343752	0.34375	0.34375	0.34375	0.34375	0.34375	0.34375	0.34375	0.34375	0.34375	0.34375	0.34375	0.34375	0.34375	0.34375	0.34375	0.34375	0.343751	0.343772	0.524749	0.373711	0.347501	0.69582	0.3718	0.533461
252	0.404669	0.345993	0.345107	0.345109	0.344919	0.343855	0.343968	0.34388	0.343797	0.343784	0.343764	0.343782	0.343753	0.343763	0.343766	0.34376	0.343757	0.343769	0.343759	0.343755	0.343757	0.343782	0.343807	0.343765	0.343801	0.343754	0.343751	0.343751	0.343751	0.34375	0.34375	0.34375	0.34375	0.34375	0.34375	0.34375	0.34375	0.34375	0.34375	0.34375	0.343754	0.472949	0.673052	0.797011	0.899065	0.794564	0.836791	0.595745	0.565412
253	0.362742	0.345081	0.344846	0.344642	0.344098	0.343798	0.343839	0.343936	0.343783	0.343773	0.343774	0.343759	0.343753	0.343772	0.343782	0.343761	0.343781	0.343761	0.343759	0.343779	0.343759	0.343807	0.34383	0.343759	0.343771	0.343752	0.343751	0.34375	0.34375	0.34375	0.34375	0.34375	0.34375	0.34375	0.34375	0.34375	0.34375	0.34375	0.34375	0.34375	0.34375	0.343837	0.350795	0.940841	0.710044	0.354125	0.742734	0.358671	0.383394
254	0.351974	0.344021	0.344388	0.344089	0.343892	0.343757	0.343785	0.343809	0.34376	0.343753	0.343754	0.343758	0.343751	0.343751	0.343759	0.343753	0.343755	0.343759	0.343753	0.343752	0.343754	0.343761	0.34376	0.343751	0.343753	0.34375	0.34375	0.34375	0.34375	0.34375	0.34375	0.34375	0.34375	0.34375	0.34375	0.34375	0.34375	0.34375	0.34375	0.34375	0.34375	0.343764	0.343821	0.761197	0.671582	0.364399	0.738274	0.470385	0.568953
255	0.387603	0.344232	0.344566	0.344108	0.344029	0.343772	0.343787	0.343791	0.34376	0.343758	0.343753	0.34376	0.34375	0.343752	0.343753	0.343753	0.343754	0.343757	0.343752	0.343751	0.343753	0.343758	0.343758	0.343751	0.343752	0.343751	0.34375	0.34375	0.343751	0.34375	0.34375	0.34375	0.34375	0.34375	0.34375	0.34375	0.34375	0.34375	0.34375	0.34375	0.343755	0.563762	0.72531	0.780395	0.737774	0.671353	0.756612	0.786337	0.541161
256	0.380266	0.350624	0.353148	0.348814	0.347003	0.343968	0.344103	0.345531	0.343958	0.343833	0.343828	0.34388	0.34376	0.343792	0.343805	0.343864	0.343779	0.343775	0.343811	0.343816	0.343788	0.343819	0.343838	0.343765	0.343816	0.343756	0.343754	0.343751	0.343752	0.34375	0.34375	0.34375	0.34375	0.34375	0.34375	0.34375	0.34375	0.34375	0.34375	0.343751	0.343972	0.732316	0.866862	0.824947	1.02102	0.823819	0.828592	0.771788	0.527659
257	0.351068	0.34567	0.345548	0.343976	0.344666	0.343787	0.343848	0.344483	0.343782	0.343762	0.343787	0.343803	0.343756	0.343761	0.343787	0.343803	0.343776	0.343782	0.343762	0.343768	0.343771	0.343784	0.343764	0.343753	0.343753	0.343751	0.343751	0.34375	0.34375	0.34375	0.34375	0.34375	0.34375	0.34375	0.34375	0.34375	0.34375	0.34375	0.34375	0.34375	0.343752	0.344388	0.349656	1.17362	1.0097	0.391136	0.746811	0.45219	0.473004
258	0.357698	0.344033	0.344191	0.343963	0.344192	0.343755	0.343776	0.3438	0.343755	0.343752	0.343753	0.343753	0.343751	0.343751	0.343752	0.343752	0.343752	0.343753	0.343752	0.343751	0.343751	0.343752	0.343751	0.34375	0.34375	0.343751	0.34375	0.34375	0.34375	0.34375	0.34375	0.34375	0.34375	0.34375	0.34375	0.34375	0.34375	0.34375	0.34375	0.34375	0.343751	0.346046	0.34759	0.959442	0.829139	0.721039	0.791826	0.800932	0.545815
259	0.383133	0.345589	0.351452	0.345678	0.34656	0.343896	0.344235	0.344598	0.343931	0.343802	0.343827	0.34389	0.343761	0.343767	0.343812	0.343794	0.343761	0.343801	0.343776	0.343767	0.343771	0.343809	0.343772	0.343756	0.343758	0.343756	0.343751	0.34375	0.343753	0.34375	0.34375	0.34375	0.34375	0.34375	0.34375	0.34375	0.34375	0.34375	0.34375	0.343752	0.344066	0.8037	0.973041	1.15142	1.00258	0.748117	0.93354	0.992524	0.535794
260	0.727333	0.35946	0.37597	0.387391	0.372959	0.359329	0.356585	0.351078	0.349221	0.347215	0.345698	0.347962	0.344115	0.344706	0.345142	0.34434	0.34474	0.347786	0.344345	0.343997	0.344043	0.344988	0.343894	0.344002	0.344418	0.344244	0.343787	0.343759	0.344101	0.343759	0.343757	0.343756	0.343751	0.343753	0.343757	0.343752	0.343752	0.343752	0.343916	0.349677	0.91346	1.39733	1.43009	1.46443	1.61066	0.946912	1.65034	1.17177	0.642264
261	0.455122	0.357351	0.386732	0.360557	0.480526	0.35078	0.441903	0.376533	0.34909	0.348222	0.347565	0.34853	0.345794	0.345374	0.344642	0.344975	0.345541	0.34663	0.344103	0.343936	0.343907	0.343828	0.343772	0.343817	0.343892	0.344042	0.343786	0.343759	0.343822	0.343754	0.343753	0.343752	0.34375	0.343751	0.343752	0.343751	0.343755	0.343751	0.343818	0.344716	0.374703	1.14029	0.904361	1.77466	1.67208	1.83845	1.58825	1.38769	1.08612
262	0.633897	0.493661	0.96432	0.435841	1.73047	0.752808	1.15996	1.06214	0.549883	0.578215	0.50853	0.750686	0.406566	0.434939	0.380002	0.375908	0.370529	0.401109	0.3931	0.353523	0.349605	0.358557	0.347098	0.350101	0.352249	0.397652	0.346041	0.343878	0.359821	0.344087	0.34389	0.343904	0.343763	0.343807	0.34385	0.343764	0.343818	0.343769	0.352626	0.363225	0.956636	1.47227	1.48608	1.77799	1.85905	1.67796	1.40614	1.58591	1.06431
263	0.919255	0.355089	0.747079	0.492349	2.0776	0.458786	1.27384	0.765648	0.4332	0.449575	0.523929	0.359459	0.373186	0.39015	0.347137	0.344442	0.348939	0.347153	0.344061	0.345375	0.34412	0.344602	0.343836	0.344342	0.345449	0.349024	0.344799	0.34381	0.347505	0.343906	0.343809	0.343814	0.343754	0.343782	0.343773	0.343759	0.343924	0.343764	0.396352	0.471039	1.16662	1.64723	1.36613	1.80908	1.54167	1.33831	1.54603	1.88298	0.975947
264	0.582452	0.377849	0.444339	0.402789	0.571526	0.364425	0.572114	0.358793	0.360726	0.348326	0.34798	0.349842	0.346883	0.345633	0.344972	0.344319	0.344678	0.345193	0.344021	0.34464	0.34437	0.344664	0.344436	0.344168	0.344509	0.346512	0.344144	0.343814	0.3462	0.343951	0.343846	0.34412	0.343759	0.343826	0.343796	0.343794	0.344637	0.343859	0.373865	0.608383	0.884828	1.78652	1.5598	2.08872	1.86243	2.08	2.26679	2.04456	2.20762
265	0.434442	0.344154	0.346915	0.345156	0.349779	0.344041	0.34466	0.343967	0.343823	0.343814	0.34377	0.343788	0.343755	0.343755	0.343756	0.343754	0.343752	0.343756	0.343753	0.343754	0.343757	0.34376	0.343761	0.343753	0.343759	0.343779	0.343751	0.343751	0.343765	0.343751	0.343751	0.34375	0.34375	0.34375	0.34375	0.34375	0.34375	0.34375	0.343753	0.344298	0.365615	0.918504	0.889191	0.922038	0.878979	0.728222	0.831817	0.764478	0.464415
266	0.359346	0.344201	0.345252	0.344824	0.345207	0.343797	0.343995	0.343918	0.343769	0.343756	0.343758	0.343765	0.343752	0.343753	0.343754	0.343758	0.343755	0.343758	0.343753	0.343752	0.343751	0.343753	0.343751	0.34375	0.343751	0.343751	0.34375	0.34375	0.343751	0.34375	0.34375	0.34375	0.34375	0.34375	0.34375	0.34375	0.34375	0.34375	0.34375	0.34375	0.343752	0.367444	0.347539	1.05552	0.940782	0.702123	0.640389	0.933741	0.467454
267	0.368306	0.344344	0.344534	0.345182	0.345187	0.34379	0.343931	0.343807	0.343781	0.343761	0.343753	0.343767	0.343751	0.343751	0.343753	0.343753	0.343754	0.343753	0.343752	0.343753	0.343755	0.343755	0.343757	0.343751	0.343753	0.343752	0.34375	0.34375	0.343752	0.34375	0.34375	0.34375	0.34375	0.34375	0.34375	0.34375	0.34375	0.34375	0.34375	0.34375	0.343753	0.452833	0.381636	0.835893	0.808079	0.604917	0.621915	0.66093	0.460088
268	0.367547	0.343807	0.344141	0.344306	0.344526	0.343776	0.343892	0.343768	0.343756	0.343754	0.343751	0.343752	0.34375	0.34375	0.34375	0.34375	0.34375	0.343751	0.34375	0.34375	0.343751	0.343751	0.343751	0.34375	0.343751	0.343751	0.34375	0.34375	0.343752	0.34375	0.34375	0.34375	0.34375	0.34375	0.34375	0.34375	0.34375	0.34375	0.34375	0.34375	0.343754	0.638098	0.401872	0.738682	0.65675	0.593965	0.592848	0.53315	0.427281
269	0.353902	0.343828	0.345036	0.343969	0.345921	0.343771	0.343855	0.343789	0.343762	0.343753	0.343753	0.343754	0.34375	0.34375	0.34375	0.343751	0.343751	0.34375	0.34375	0.34375	0.34375	0.343751	0.343751	0.34375	0.34375	0.34375	0.34375	0.34375	0.343752	0.34375	0.34375	0.34375	0.34375	0.34375	0.34375	0.34375	0.34375	0.34375	0.34375	0.34375	0.34375	0.343837	0.343762	0.437611	0.620814	0.673069	0.722717	0.540117	0.5635
270	0.353708	0.343769	0.345019	0.343976	0.344603	0.343776	0.34419	0.34378	0.34377	0.343754	0.343755	0.343752	0.34375	0.34375	0.34375	0.34375	0.34375	0.34375	0.34375	0.34375	0.34375	0.34375	0.34375	0.34375	0.34375	0.343751	0.34375	0.34375	0.343755	0.343751	0.34375	0.34375	0.34375	0.34375	0.34375	0.34375	0.34375	0.34375	0.34375	0.34375	0.343751	0.392976	0.343766	0.521272	0.566858	0.568671	0.573859	0.824627	0.418807
271	0.349463	0.343769	0.344478	0.343772	0.344066	0.343753	0.343824	0.34376	0.343752	0.343751	0.343751	0.34375	0.34375	0.34375	0.34375	0.34375	0.34375	0.34375	0.34375	0.34375	0.34375	0.34375	0.34375	0.34375	0.34375	0.34375	0.34375	0.34375	0.343751	0.34375	0.34375	0.34375	0.34375	0.34375	0.34375	0.34375	0.34375	0.34375	0.34375	0.34375	0.34375	0.34375	0.34375	0.343761	0.344042	0.420612	0.534229	0.775359	0.421511
272	0.355626	0.343796	0.352943	0.343921	0.346244	0.343823	0.344627	0.34389	0.343789	0.343758	0.343761	0.343752	0.343751	0.343751	0.343751	0.343753	0.343751	0.34375	0.34375	0.34375	0.343751	0.343751	0.34375	0.34375	0.343752	0.343751	0.34375	0.34375	0.343767	0.343753	0.34375	0.343751	0.34375	0.34375	0.34375	0.34375	0.34375	0.34375	0.34375	0.34375	0.34375	0.34377	0.34375	0.343906	0.35109	0.72891	0.683681	0.747116	0.482342
273	0.371175	0.343783	0.348542	0.343773	0.344352	0.343781	0.344135	0.34377	0.343759	0.343753	0.343754	0.343751	0.34375	0.34375	0.34375	0.343751	0.343751	0.34375	0.34375	0.34375	0.34375	0.343751	0.343751	0.34375	0.343753	0.343751	0.34375	0.34375	0.343769	0.343754	0.343751	0.34375	0.34375	0.34375	0.34375	0.34375	0.34375	0.34375	0.34375	0.34375	0.34375	0.34375	0.34375	0.343752	0.343759	0.344634	0.466128	1.25555	0.637885
274	0.442752	0.344008	0.367225	0.344204	0.415576	0.344015	0.347628	0.344863	0.34377	0.343762	0.343795	0.343753	0.343751	0.343753	0.343752	0.343753	0.343755	0.34375	0.343752	0.343751	0.343752	0.343753	0.343751	0.34375	0.343755	0.343754	0.343751	0.34375	0.343778	0.343754	0.343751	0.343751	0.34375	0.343751	0.343751	0.343751	0.343751	0.34375	0.34375	0.34375	0.34375	0.34375	0.34375	0.34375	0.343756	0.343768	0.345771	1.11366	0.803538
275	0.406038	0.345272	0.372503	0.34678	0.597203	0.347661	0.458207	0.358058	0.344714	0.344024	0.345929	0.343966	0.343956	0.343786	0.343792	0.343881	0.343944	0.343768	0.343928	0.343769	0.343782	0.343802	0.343774	0.343779	0.343994	0.343945	0.34377	0.343762	0.343956	0.343889	0.343807	0.343833	0.343756	0.343791	0.343762	0.34376	0.343815	0.343753	0.343772	0.343803	0.343753	0.343772	0.343751	0.343818	0.344684	0.365517	0.453988	1.61849	1.55732
A1	0.357971	0.343892	0.345136	0.344431	0.343818	0.343792	0.344003	0.343763	0.343753	0.343755	0.343754	0.343751	0.34375	0.343751	0.343751	0.34375	0.343751	0.34375	0.34375	0.34375	0.343751	0.343761	0.343754	0.34375	0.343757	0.343751	0.343751	0.343752	0.343763	0.343753	0.343753	0.343751	0.34375	0.34375	0.34375	0.34375	0.343762	0.34375	0.343789	0.472927	0.36556	0.523357	0.619418	0.676904	0.618691	0.522266	0.765729	0.930033	0.510727
A2	0.359878	0.34383	0.344028	0.343886	0.343783	0.343776	0.343781	0.343754	0.343751	0.343751	0.343752	0.34375	0.34375	0.34375	0.34375	0.34375	0.34375	0.34375	0.34375	0.34375	0.34375	0.343753	0.343752	0.34375	0.343752	0.343751	0.34375	0.34375	0.343755	0.343751	0.343751	0.34375	0.34375	0.34375	0.34375	0.34375	0.343756	0.34375	0.343752	0.351246	0.343776	0.500531	0.527155	0.575917	0.597897	0.478911	0.657573	0.866359	0.464307
A3	0.371702	0.344093	0.347575	0.345768	0.344038	0.34381	0.345067	0.343782	0.343757	0.34376	0.343757	0.343753	0.34375	0.343752	0.343752	0.343751	0.343753	0.343751	0.34375	0.34375	0.343751	0.343768	0.343756	0.343751	0.343766	0.343752	0.343751	0.343754	0.343763	0.343756	0.343757	0.343753	0.34375	0.343751	0.34375	0.343751	0.343806	0.343751	0.344536	0.574733	0.514364	0.608491	0.617824	0.724434	0.592606	0.607149	0.916702	1.15171	0.603871
A4	0.360331	0.343808	0.344216	0.343948	0.343802	0.343784	0.343786	0.343754	0.343751	0.343752	0.343752	0.343751	0.34375	0.34375	0.343751	0.34375	0.34375	0.34375	0.34375	0.34375	0.34375	0.343754	0.343753	0.34375	0.343753	0.343751	0.34375	0.343751	0.343756	0.343751	0.343751	0.343751	0.34375	0.34375	0.34375	0.34375	0.343753	0.34375	0.343752	0.346459	0.34377	0.511444	0.509779	0.609432	0.644955	0.500052	0.721024	0.896766	0.485999
A5	0.392932	0.343866	0.344087	0.343873	0.343784	0.343765	0.343765	0.343752	0.34375	0.343752	0.343751	0.34375	0.34375	0.34375	0.34375	0.34375	0.34375	0.34375	0.34375	0.34375	0.34375	0.343754	0.343755	0.34375	0.343752	0.343751	0.34375	0.343752	0.343757	0.343751	0.343751	0.343751	0.34375	0.34375	0.34375	0.34375	0.343753	0.34375	0.34375	0.343815	0.343752	0.514184	0.345853	0.66519	0.589328	0.460352	0.652892	0.82081	0.49592
A6	0.361601	0.343812	0.344081	0.343861	0.343831	0.343778	0.34377	0.343752	0.343752	0.343752	0.343751	0.343751	0.34375	0.34375	0.343751	0.34375	0.34375	0.34375	0.34375	0.34375	0.34375	0.343755	0.343755	0.34375	0.343753	0.343751	0.343751	0.343752	0.343755	0.343751	0.343751	0.343752	0.34375	0.34375	0.34375	0.34375	0.343758	0.34375	0.343753	0.344111	0.34377	0.608884	0.369963	0.724268	0.716293	0.543388	0.757317	0.922918	0.61018
A7	0.376716	0.34382	0.345268	0.345	0.344107	0.343853	0.344445	0.343767	0.343757	0.343758	0.343756	0.343755	0.34375	0.343751	0.343752	0.343751	0.343751	0.343751	0.34375	0.34375	0.343751	0.343769	0.34376	0.343751	0.34376	0.343754	0.343753	0.343758	0.343774	0.343762	0.343756	0.343757	0.34375	0.343752	0.34375	0.343751	0.344235	0.343754	0.344308	0.637242	0.377062	0.728716	0.759669	0.986874	0.768149	0.768245	1.05934	1.1796	0.641463
A8	0.399741	0.343878	0.344115	0.343874	0.343792	0.343767	0.343761	0.343751	0.34375	0.343752	0.34375	0.34375	0.34375	0.34375	0.34375	0.34375	0.34375	0.34375	0.34375	0.34375	0.34375	0.343754	0.343757	0.34375	0.343752	0.343751	0.34375	0.343753	0.343757	0.343752	0.343754	0.343753	0.34375	0.34375	0.34375	0.34375	0.343754	0.34375	0.34375	0.343771	0.343751	0.499462	0.343862	0.687869	0.547181	0.463199	0.677281	0.833243	0.543073
A9	0.37508	0.343849	0.344121	0.343872	0.343866	0.343777	0.34377	0.343753	0.343751	0.343754	0.343751	0.343751	0.34375	0.343751	0.343751	0.34375	0.34375	0.34375	0.34375	0.34375	0.34375	0.343755	0.343758	0.34375	0.343754	0.343752	0.343751	0.343755	0.343759	0.343751	0.343753	0.343752	0.34375	0.34375	0.34375	0.34375	0.343755	0.34375	0.343751	0.343848	0.343755	0.596327	0.348013	0.764966	0.633994	0.516827	0.738479	0.983308	0.619788
A10	0.37934	0.343848	0.344519	0.3444	0.343864	0.343798	0.34384	0.343755	0.343751	0.343755	0.343752	0.343751	0.34375	0.343751	0.343751	0.34375	0.34375	0.34375	0.34375	0.34375	0.34375	0.34376	0.34376	0.34375	0.343756	0.343752	0.343751	0.343754	0.343776	0.343754	0.343755	0.343755	0.34375	0.343751	0.34375	0.34375	0.343788	0.34375	0.343755	0.348359	0.343773	0.598687	0.393588	0.762759	0.699281	0.551906	0.740112	0.892677	0.558295
A11	0.359747	0.343869	0.344754	0.344362	0.343829	0.343801	0.343945	0.343761	0.343753	0.343753	0.343752	0.343751	0.34375	0.343751	0.343751	0.34375	0.343751	0.34375	0.34375	0.34375	0.343751	0.34376	0.343755	0.34375	0.343757	0.343751	0.343751	0.343752	0.34376	0.343753	0.343753	0.343751	0.34375	0.343751	0.34375	0.34375	0.343781	0.343751	0.343827	0.531773	0.379315	0.547655	0.656067	0.700682	0.649249	0.542013	0.783508	0.914993	0.585254
A12	0.362597	0.343915	0.345855	0.345308	0.34398	0.343835	0.344632	0.343772	0.343755	0.343756	0.343755	0.343754	0.34375	0.343751	0.343752	0.343751	0.343752	0.343751	0.34375	0.34375	0.343751	0.343765	0.343757	0.34375	0.34376	0.343753	0.343752	0.343756	0.343767	0.343758	0.343758	0.343754	0.34375	0.343752	0.34375	0.343751	0.344576	0.343758	0.348062	0.739388	0.560789	0.77497	0.885145	0.995534	0.674888	0.817777	0.965003	1.27337	0.744407
A13	0.389723	0.344077	0.347061	0.345158	0.344735	0.343905	0.346178	0.343825	0.343763	0.343774	0.343765	0.343756	0.343751	0.343755	0.343755	0.343752	0.34376	0.343753	0.34375	0.343751	0.343752	0.343779	0.343764	0.343751	0.343774	0.343756	0.343753	0.343762	0.343774	0.343759	0.343763	0.343754	0.34375	0.343752	0.34375	0.343753	0.34418	0.343757	0.349559	0.746545	0.599882	0.838138	0.924682	1.0632	0.729077	0.973637	1.14581	1.32869	0.805726
A14	0.363232	0.343852	0.344592	0.344262	0.343849	0.343804	0.343979	0.34376	0.343754	0.343755	0.343753	0.343752	0.34375	0.343751	0.343751	0.34375	0.343751	0.34375	0.34375	0.34375	0.343751	0.343759	0.343755	0.34375	0.343758	0.343753	0.343751	0.343754	0.343763	0.343753	0.343753	0.343753	0.34375	0.343751	0.34375	0.34375	0.343765	0.34375	0.343776	0.410492	0.346138	0.671485	0.697722	0.81369	0.74575	0.652587	0.927178	1.108	0.681819
A15	0.354376	0.343802	0.344132	0.343883	0.343889	0.343782	0.343785	0.343753	0.343756	0.343753	0.343751	0.343752	0.34375	0.343751	0.343751	0.343751	0.343751	0.343751	0.34375	0.343751	0.343751	0.343759	0.343762	0.343751	0.343757	0.343752	0.343753	0.34376	0.343757	0.343752	0.343753	0.343753	0.34375	0.34375	0.34375	0.34375	0.343761	0.34375	0.343758	0.344391	0.34386	0.814336	0.408212	1.05215	0.84865	0.771714	1.10014	1.17964	0.823294
A16	0.35787	0.344114	0.346193	0.346691	0.344314	0.343823	0.346686	0.343828	0.343763	0.343767	0.343771	0.343759	0.343751	0.343754	0.343756	0.343753	0.343761	0.343755	0.343751	0.343751	0.343752	0.343777	0.343759	0.343751	0.343763	0.343754	0.343752	0.343755	0.343766	0.343757	0.343757	0.343753	0.34375	0.343752	0.34375	0.343752	0.344884	0.343761	0.364804	0.818044	0.722261	0.858225	0.794389	0.998272	0.798081	0.836812	1.11673	1.22286	0.945392
A17	0.357848	0.344113	0.346186	0.34669	0.344314	0.343823	0.346687	0.343828	0.343763	0.343766	0.34377	0.343759	0.343751	0.343754	0.343756	0.343753	0.343761	0.343755	0.343751	0.343751	0.343752	0.343777	0.343759	0.343751	0.343763	0.343754	0.343752	0.343755	0.343766	0.343757	0.343757	0.343753	0.34375	0.343752	0.34375	0.343752	0.344886	0.343761	0.364825	0.817927	0.722191	0.858031	0.794122	0.998155	0.797835	0.837168	1.11667	1.22249	0.945302
A18	0.357848	0.344113	0.346186	0.34669	0.344314	0.343823	0.346687	0.343828	0.343763	0.343766	0.34377	0.343759	0.343751	0.343754	0.343756	0.343753	0.343761	0.343755	0.343751	0.343751	0.343752	0.343777	0.343759	0.343751	0.343763	0.343754	0.343752	0.343755	0.343766	0.343757	0.343757	0.343753	0.34375	0.343752	0.34375	0.343752	0.344886	0.343761	0.364825	0.817927	0.722191	0.858031	0.794122	0.998155	0.797835	0.837168	1.11667	1.22249	0.945302
A19	0.368338	0.343973	0.344014	0.343836	0.343789	0.343758	0.343758	0.343751	0.343751	0.343751	0.34375	0.34375	0.34375	0.34375	0.34375	0.34375	0.34375	0.34375	0.34375	0.34375	0.34375	0.343754	0.343761	0.34375	0.343753	0.343751	0.343751	0.343753	0.343756	0.343754	0.343755	0.343753	0.34375	0.34375	0.34375	0.34375	0.343756	0.34375	0.343751	0.343801	0.343751	0.485573	0.343861	0.723239	0.603201	0.598525	0.767933	0.941753	0.619259
A20	0.368338	0.343973	0.344014	0.343836	0.343789	0.343758	0.343758	0.343751	0.343751	0.343751	0.34375	0.34375	0.34375	0.34375	0.34375	0.34375	0.34375	0.34375	0.34375	0.34375	0.34375	0.343754	0.343761	0.34375	0.343753	0.343751	0.343751	0.343753	0.343756	0.343754	0.343755	0.343753	0.34375	0.34375	0.34375	0.34375	0.343756	0.34375	0.343751	0.343801	0.343751	0.485573	0.343861	0.723239	0.603201	0.598525	0.767933	0.941753	0.619259
A21	0.39295	0.344387	0.346544	0.349896	0.345728	0.344017	0.349951	0.343911	0.343795	0.343812	0.343788	0.34377	0.343755	0.343771	0.343765	0.343759	0.343782	0.343772	0.343752	0.343754	0.343758	0.343828	0.343781	0.343755	0.343788	0.343768	0.34376	0.343768	0.343802	0.343765	0.343767	0.343755	0.343751	0.343757	0.343751	0.343757	0.345163	0.343791	0.376391	1.01726	0.83427	1.0424	1.08548	1.33661	0.994892	1.22588	1.31529	1.42518	1.1106
A22	0.39295	0.344387	0.346544	0.349896	0.345728	0.344017	0.349951	0.343911	0.343795	0.343812	0.343788	0.34377	0.343755	0.343771	0.343765	0.343759	0.343782	0.343772	0.343752	0.343754	0.343758	0.343828	0.343781	0.343755	0.343788	0.343768	0.34376	0.343768	0.343802	0.343765	0.343767	0.343755	0.343751	0.343757	0.343751	0.343757	0.345163	0.343791	0.376391	1.01726	0.83427	1.0424	1.08548	1.33661	0.994892	1.22588	1.31529	1.42518	1.1106
A23	0.39292	0.344387	0.346541	0.349895	0.345726	0.344017	0.349941	0.343911	0.343795	0.343812	0.343788	0.34377	0.343755	0.343771	0.343765	0.343759	0.343782	0.343772	0.343752	0.343754	0.343758	0.343828	0.343781	0.343755	0.343788	0.343768	0.34376	0.343768	0.343802	0.343765	0.343767	0.343755	0.343751	0.343757	0.343751	0.343757	0.345157	0.34379	0.376328	1.01687	0.833942	1.04224	1.08531	1.33656	0.995019	1.22526	1.3151	1.42524	1.11041
A24	0.354378	0.343982	0.344281	0.344218	0.343999	0.34378	0.343821	0.343755	0.343757	0.343755	0.343752	0.343756	0.34375	0.343752	0.343751	0.343751	0.343751	0.343754	0.34375	0.343751	0.343752	0.343763	0.343772	0.343751	0.343759	0.343752	0.343753	0.343761	0.343758	0.343753	0.343754	0.343752	0.34375	0.343751	0.34375	0.34375	0.343757	0.343751	0.343756	0.344483	0.343841	0.97981	0.480499	1.09411	1.13971	1.13875	1.52252	1.57076	1.20417
A25	0.354368	0.343982	0.344281	0.34422	0.343999	0.34378	0.343821	0.343755	0.343757	0.343755	0.343752	0.343756	0.34375	0.343752	0.343751	0.343751	0.343751	0.343754	0.34375	0.343751	0.343752	0.343763	0.343772	0.343751	0.343758	0.343752	0.343753	0.343761	0.343758	0.343753	0.343754	0.343752	0.34375	0.343751	0.34375	0.34375	0.343757	0.343751	0.343756	0.344485	0.343842	0.979731	0.480604	1.09411	1.13999	1.13886	1.52277	1.57132	1.20434
[truncated: 251 more columns]
