# Supplementary material for: Sequence-based virtual screening using transformers
Source: Nat Commun. 2025 Jul 28;16:6925. doi: 10.1038/s41467-025-61833-8 (PMC12304311; doi:10.1038/s41467-025-61833-8)
Supplement: Supplementary file 8 — Source data [file 41467_2025_61833_MOESM8_ESM.zip › raw_data/Figure_S4e.xlsx]

## Sheet: Figure_S4e
Resiue index	Predicted distance (Å)	True distance (Å)
0	20	20
1	20	20
2	20	20
3	20	20
4	20	20
5	20	20
6	20	20
7	20	20
8	20	20
9	20	20
10	20	20
11	20	20
12	20	20
13	20	20
14	20	20
15	20	20
16	20	20
17	20	20
18	20	20
19	20	20
20	20	20
21	20	20
22	20	20
23	20	20
24	20	20
25	20	20
26	20	20
27	20	20
28	20	20
29	20	20
30	20	20
31	20	20
32	20	20
33	20	20
34	20	20
35	20	20
36	20	20
37	20	20
38	20	20
39	18.3226	17.3274
40	18.7516	17.4437
41	13.4015	11.8098
42	16.6156	14.9768
43	12.5072	10.8106
44	10.4688	9.76283
45	7.03995	6.60088
46	5.97985	5.00872
47	5.87828	5.38777
48	5.08566	4.08184
49	9.87494	8.64029
50	11.1162	10.6448
51	13.1068	12.7859
52	16.3456	16.4929
53	18.9079	19.3751
54	19.2802	19.6581
55	20	20
56	16.8206	16.1352
57	14.9978	14.5597
58	19.6815	18.935
59	18.7519	17.2696
60	14.3377	12.1935
61	17.0732	15.2342
62	19.9544	18.5885
63	17.5303	15.0017
64	16.1091	12.7913
65	19.961	17.922
66	20	18.5362
67	19.1755	16.3238
68	18.9483	15.3042
69	20	20
70	20	19.646
71	16.7525	14.1128
72	15.6481	14.6654
73	12.0728	11.1431
74	9.40624	8.16007
75	9.15439	8.31809
76	4.62498	2.79303
77	4.51001	5.17065
78	4.06468	4.55048
79	3.60032	5.80206
80	7.76498	8.36523
81	8.62361	7.97888
82	11.1875	10.2278
83	6.80774	6.01683
84	10.5038	10.5044
85	10.9173	10.4212
86	13.9966	14.2835
87	17.0184	16.3099
88	19.3146	18.8925
89	20	20
90	20	20
91	20	20
92	20	20
93	19.9217	20
94	20	20
95	18.4921	17.997
96	16.1282	16.1632
97	14.7165	14.234
98	13.8758	13.1085
99	9.08657	7.96086
100	13.2249	11.941
101	13.6305	13.1893
102	10.801	9.42762
103	14.516	13.7251
104	16.9226	16.3598
105	15.2989	14.4394
106	18.1866	17.5908
107	19.8459	19.7522
108	17.9132	17.4748
109	19.9891	20
110	20	20
111	19.7738	19.642
112	16.9147	16.8165
113	20	20
114	20	20
115	15.997	16.5684
116	18.6049	20
117	13.8764	15.2577
118	15.9391	16.5541
119	18.8215	18.7916
120	20	20
121	20	20
122	20	20
123	20	20
124	20	20
125	20	20
126	19.8681	19.9246
127	20	20
128	16.7619	15.8192
129	14.0609	12.7141
130	12.2511	11.61
131	7.54252	6.72082
132	6.59872	6.70739
133	5.51884	5.14889
134	10.9993	10.9742
135	8.77877	10.0681
136	14.1715	15.2986
137	13.9396	16.4228
138	15.1251	17.6345
139	18.5467	20
140	17.5011	19.9755
141	17.0299	19.2423
142	20	20
143	20	20
144	20	20
145	20	20
146	20	20
147	20	20
148	20	20
149	20	20
150	20	20
151	20	20
152	20	20
153	20	20
154	20	20
155	20	20
156	19.7401	19.758
157	19.7578	19.276
158	15.9396	16.2058
159	13.4811	14.6045
160	12.2975	11.4008
161	17.6626	16.1415
162	17.4257	17.435
163	13.4347	13.1528
164	15.9581	13.4138
165	19.4846	17.7896
166	18.5946	18.2406
167	16.8466	15.6087
168	19.8514	18.0633
169	20	20
170	20	20
171	20	20
172	20	20
173	20	20
174	20	20
175	20	20
176	20	20
177	20	20
178	19.6276	20
179	18.5187	20
180	15.0802	15.9512
181	11.8722	14.1395
182	10.4912	11.5993
183	5.31872	6.72353
184	9.34391	9.19564
185	5.18355	3.82539
186	7.1267	5.0213
187	12.4838	9.6839
188	11.2136	8.54967
189	15.6344	13.3427
190	17.8448	13.4868
191	16.4145	10.1467
192	19.9344	14.5902
193	16.5041	13.5944
194	18.6741	14.9278
195	14.8018	12.352
196	10.1703	7.0608
197	13.1298	11.0677
198	16.0599	13.7977
199	13.1337	10.7507
200	10.6819	8.5504
201	15.6047	13.7736
202	16.0866	14.5103
203	12.9642	11.4221
204	14.7934	13.6322
205	19.1443	17.7645
206	18.0473	16.9014
207	17.4522	17.3828
208	13.1588	12.8811
209	11.4088	12.1756
210	9.66938	9.15478
211	5.62819	6.30376
212	11.1591	11.4405
213	9.35625	9.6425
214	9.14705	7.40106
215	12.7159	11.6917
216	14.1553	13.0126
217	14.1129	13.7733
218	19.0673	18.6109
219	19.5263	19.2414
220	17.6463	17.3151
221	20	20
222	17.1529	16.8981
223	13.6815	13.6328
224	17.2418	17.4228
225	18.2966	17.8217
226	13.2617	12.7667
227	13.2795	13.0497
228	17.3703	17.7487
229	15.5645	15.9333
230	10.8716	11.3971
231	13.796	14.9183
232	17.6959	18.5524
233	14.2845	15.5253
234	11.7563	13.5939
235	16.2187	18.9344
236	16.4151	18.214
237	10.8073	12.8872
238	13.2726	15.4108
239	8.92993	11.2922
240	9.91062	11.8038
241	6.64679	8.57397
242	8.14094	8.50606
243	7.88313	8.55352
244	8.14693	8.16986
245	3.82576	4.07971
246	8.79403	8.6824
247	7.11146	5.02398
248	12.5858	9.00527
249	13.1386	10.9173
250	16.3025	13.0102
251	14.7266	11.1875
252	18.6207	14.7647
253	16.5297	12.5121
254	12.0521	7.83804
255	15.7305	12.3496
256	18.0217	14.9102
257	14.1129	10.8421
258	13.5426	10.4117
259	12.1523	9.31458
260	13.9569	11.3356
261	16.0745	13.4786
262	11.7802	9.34205
263	10.3606	6.35863
264	7.00651	4.56494
265	12.5363	10.0927
266	11.0029	7.20734
267	6.34545	3.5608
268	9.80795	8.57336
269	6.85808	7.18268
270	10.7586	11.3635
271	11.5811	11.6971
272	12.3779	13.8854
273	17.6317	18.7345
274	17.2953	19.506
