# Supplementary material for: Sequence-based virtual screening using transformers
Source: Nat Commun. 2025 Jul 28;16:6925. doi: 10.1038/s41467-025-61833-8 (PMC12304311; doi:10.1038/s41467-025-61833-8)
Supplement: Supplementary file 8 — Source data [file 41467_2025_61833_MOESM8_ESM.zip › raw_data/Figure_S5.xlsx]

## Sheet: Figure_S5
Model	Pearson
Baseline	0.8
no GraphMVP	0.789329
no AF	0.777719
no Distance Head	0.744226
no AF + no Distance Head	0.686071
Model	MAE
Baseline	0.440685
no Affinity Head	0.453226
no GraphMVP	0.603549
no AF	0.677496
