# Supplementary material for: Sequence-based virtual screening using transformers
Source: Nat Commun. 2025 Jul 28;16:6925. doi: 10.1038/s41467-025-61833-8 (PMC12304311; doi:10.1038/s41467-025-61833-8)
Supplement: Supplementary file 8 — Source data [file 41467_2025_61833_MOESM8_ESM.zip › raw_data/Figure_S6a.xlsx]

## Sheet: Figure_S6a
	FT1	FT2	FT3	FT4	FT5	FT6	FT7	FT8	FT9	FT10	Base
FT1	1	0.985906	0.987016	0.984911	0.966021	0.989913	0.966378	0.985751	0.985072	0.985048	0.855532
FT2	0.985906	1	0.987034	0.986435	0.969897	0.98593	0.966301	0.983481	0.982586	0.987025	0.865504
FT3	0.987016	0.987034	1	0.984942	0.969315	0.985932	0.968815	0.98328	0.982856	0.983131	0.860386
FT4	0.984911	0.986435	0.984942	1	0.973244	0.986195	0.971024	0.986771	0.977224	0.98846	0.864255
FT5	0.966021	0.969897	0.969315	0.973244	1	0.970836	0.993763	0.977847	0.954898	0.972747	0.859501
FT6	0.989913	0.98593	0.985932	0.986195	0.970836	1	0.970468	0.985731	0.983273	0.985529	0.857887
FT7	0.966378	0.966301	0.968815	0.971024	0.993763	0.970468	1	0.975874	0.95747	0.970167	0.866548
FT8	0.985751	0.983481	0.98328	0.986771	0.977847	0.985731	0.975874	1	0.977159	0.986084	0.860404
FT9	0.985072	0.982586	0.982856	0.977224	0.954898	0.983273	0.95747	0.977159	1	0.974986	0.864646
FT10	0.985048	0.987025	0.983131	0.98846	0.972747	0.985529	0.970167	0.986084	0.974986	1	0.859363
Base	0.855532	0.865504	0.860386	0.864255	0.859501	0.857887	0.866548	0.860404	0.864646	0.859363	1
