# Supplementary material for: Sequence-based virtual screening using transformers
Source: Nat Commun. 2025 Jul 28;16:6925. doi: 10.1038/s41467-025-61833-8 (PMC12304311; doi:10.1038/s41467-025-61833-8)
Supplement: Supplementary file 8 — Source data [file 41467_2025_61833_MOESM8_ESM.zip › raw_data/Figure_S6b.xlsx]

## Sheet: Figure_S6b
	FT1	FT2	FT3	FT4	FT5	FT6	FT7	FT8	FT9	FT10	Base
FT1	1	0.976466	0.972884	0.979554	0.951866	0.975564	0.922199	0.965987	0.972413	0.976607	0.565496
FT2	0.976466	1	0.964225	0.96818	0.95535	0.965461	0.92782	0.957065	0.963491	0.969943	0.581192
FT3	0.972884	0.964225	1	0.964642	0.946801	0.959258	0.917565	0.953079	0.960637	0.963649	0.581424
FT4	0.979554	0.96818	0.964642	1	0.947688	0.970085	0.920848	0.96426	0.967538	0.971369	0.574546
FT5	0.951866	0.95535	0.946801	0.947688	1	0.95051	0.971692	0.949651	0.949287	0.947851	0.648872
FT6	0.975564	0.965461	0.959258	0.970085	0.95051	1	0.927161	0.958377	0.962788	0.967126	0.569041
FT7	0.922199	0.92782	0.917565	0.920848	0.971692	0.927161	1	0.928027	0.925029	0.914327	0.667881
FT8	0.965987	0.957065	0.953079	0.96426	0.949651	0.958377	0.928027	1	0.953302	0.962322	0.588673
FT9	0.972413	0.963491	0.960637	0.967538	0.949287	0.962788	0.925029	0.953302	1	0.961027	0.605928
FT10	0.976607	0.969943	0.963649	0.971369	0.947851	0.967126	0.914327	0.962322	0.961027	1	0.568704
Base	0.565496	0.581192	0.581424	0.574546	0.648872	0.569041	0.667881	0.588673	0.605928	0.568704	1
