# Supplementary material for: Sequence-based virtual screening using transformers
Source: Nat Commun. 2025 Jul 28;16:6925. doi: 10.1038/s41467-025-61833-8 (PMC12304311; doi:10.1038/s41467-025-61833-8)
Supplement: Supplementary file 8 — Source data [file 41467_2025_61833_MOESM8_ESM.zip › raw_data/Figure_S6c.xlsx]

## Sheet: Figure_S6c
Predicted Affinity	Model	Dataset
10.0126	Actual	EGFR$^{\mathrm{LTC}}$-290
10.2289	FT1	EGFR$^{\mathrm{LTC}}$-290
10.2445	FT2	EGFR$^{\mathrm{LTC}}$-290
10.2244	FT3	EGFR$^{\mathrm{LTC}}$-290
9.97826	FT4	EGFR$^{\mathrm{LTC}}$-290
10.4582	FT5	EGFR$^{\mathrm{LTC}}$-290
10.1134	FT6	EGFR$^{\mathrm{LTC}}$-290
10.5936	FT7	EGFR$^{\mathrm{LTC}}$-290
10.1999	FT8	EGFR$^{\mathrm{LTC}}$-290
10.0019	FT9	EGFR$^{\mathrm{LTC}}$-290
9.70922	FT10	EGFR$^{\mathrm{LTC}}$-290
9.28642	Base	EGFR$^{\mathrm{LTC}}$-290
8.47191	Actual	EGFR$^{\mathrm{LTC}}$-290
8.34629	FT1	EGFR$^{\mathrm{LTC}}$-290
7.47098	FT2	EGFR$^{\mathrm{LTC}}$-290
8.62733	FT3	EGFR$^{\mathrm{LTC}}$-290
8.62365	FT4	EGFR$^{\mathrm{LTC}}$-290
7.92889	FT5	EGFR$^{\mathrm{LTC}}$-290
8.51553	FT6	EGFR$^{\mathrm{LTC}}$-290
7.81197	FT7	EGFR$^{\mathrm{LTC}}$-290
8.45067	FT8	EGFR$^{\mathrm{LTC}}$-290
8.51494	FT9	EGFR$^{\mathrm{LTC}}$-290
8.45216	FT10	EGFR$^{\mathrm{LTC}}$-290
7.21402	Base	EGFR$^{\mathrm{LTC}}$-290
7.26864	Actual	EGFR$^{\mathrm{LTC}}$-290
7.31628	FT1	EGFR$^{\mathrm{LTC}}$-290
7.26661	FT2	EGFR$^{\mathrm{LTC}}$-290
7.2119	FT3	EGFR$^{\mathrm{LTC}}$-290
7.09848	FT4	EGFR$^{\mathrm{LTC}}$-290
6.97922	FT5	EGFR$^{\mathrm{LTC}}$-290
7.28584	FT6	EGFR$^{\mathrm{LTC}}$-290
7.29315	FT7	EGFR$^{\mathrm{LTC}}$-290
7.24964	FT8	EGFR$^{\mathrm{LTC}}$-290
7.22903	FT9	EGFR$^{\mathrm{LTC}}$-290
7.18162	FT10	EGFR$^{\mathrm{LTC}}$-290
7.48696	Base	EGFR$^{\mathrm{LTC}}$-290
6.355	Actual	EGFR$^{\mathrm{LTC}}$-290
6.24808	FT1	EGFR$^{\mathrm{LTC}}$-290
6.4298	FT2	EGFR$^{\mathrm{LTC}}$-290
6.29165	FT3	EGFR$^{\mathrm{LTC}}$-290
6.77006	FT4	EGFR$^{\mathrm{LTC}}$-290
6.29144	FT5	EGFR$^{\mathrm{LTC}}$-290
6.3727	FT6	EGFR$^{\mathrm{LTC}}$-290
5.96651	FT7	EGFR$^{\mathrm{LTC}}$-290
6.59621	FT8	EGFR$^{\mathrm{LTC}}$-290
6.45741	FT9	EGFR$^{\mathrm{LTC}}$-290
6.11547	FT10	EGFR$^{\mathrm{LTC}}$-290
8.20174	Base	EGFR$^{\mathrm{LTC}}$-290
6.4492	Actual	EGFR$^{\mathrm{LTC}}$-290
6.24065	FT1	EGFR$^{\mathrm{LTC}}$-290
6.49038	FT2	EGFR$^{\mathrm{LTC}}$-290
6.33673	FT3	EGFR$^{\mathrm{LTC}}$-290
6.18863	FT4	EGFR$^{\mathrm{LTC}}$-290
7.56826	FT5	EGFR$^{\mathrm{LTC}}$-290
6.53561	FT6	EGFR$^{\mathrm{LTC}}$-290
7.23682	FT7	EGFR$^{\mathrm{LTC}}$-290
6.41113	FT8	EGFR$^{\mathrm{LTC}}$-290
6.60489	FT9	EGFR$^{\mathrm{LTC}}$-290
6.2864	FT10	EGFR$^{\mathrm{LTC}}$-290
8.02203	Base	EGFR$^{\mathrm{LTC}}$-290
8.40904	Actual	EGFR$^{\mathrm{LTC}}$-290
8.55598	FT1	EGFR$^{\mathrm{LTC}}$-290
8.50201	FT2	EGFR$^{\mathrm{LTC}}$-290
8.58402	FT3	EGFR$^{\mathrm{LTC}}$-290
8.29544	FT4	EGFR$^{\mathrm{LTC}}$-290
8.31494	FT5	EGFR$^{\mathrm{LTC}}$-290
8.35394	FT6	EGFR$^{\mathrm{LTC}}$-290
8.2002	FT7	EGFR$^{\mathrm{LTC}}$-290
8.37029	FT8	EGFR$^{\mathrm{LTC}}$-290
8.49558	FT9	EGFR$^{\mathrm{LTC}}$-290
8.26479	FT10	EGFR$^{\mathrm{LTC}}$-290
7.86471	Base	EGFR$^{\mathrm{LTC}}$-290
8.41052	Actual	EGFR$^{\mathrm{LTC}}$-290
8.23624	FT1	EGFR$^{\mathrm{LTC}}$-290
8.42681	FT2	EGFR$^{\mathrm{LTC}}$-290
8.49519	FT3	EGFR$^{\mathrm{LTC}}$-290
8.36217	FT4	EGFR$^{\mathrm{LTC}}$-290
8.24606	FT5	EGFR$^{\mathrm{LTC}}$-290
8.43626	FT6	EGFR$^{\mathrm{LTC}}$-290
8.64364	FT7	EGFR$^{\mathrm{LTC}}$-290
8.46166	FT8	EGFR$^{\mathrm{LTC}}$-290
8.64426	FT9	EGFR$^{\mathrm{LTC}}$-290
8.38891	FT10	EGFR$^{\mathrm{LTC}}$-290
9.13675	Base	EGFR$^{\mathrm{LTC}}$-290
8.45191	Actual	EGFR$^{\mathrm{LTC}}$-290
8.47527	FT1	EGFR$^{\mathrm{LTC}}$-290
8.63971	FT2	EGFR$^{\mathrm{LTC}}$-290
8.72869	FT3	EGFR$^{\mathrm{LTC}}$-290
8.51	FT4	EGFR$^{\mathrm{LTC}}$-290
7.82816	FT5	EGFR$^{\mathrm{LTC}}$-290
8.65415	FT6	EGFR$^{\mathrm{LTC}}$-290
7.48686	FT7	EGFR$^{\mathrm{LTC}}$-290
7.79019	FT8	EGFR$^{\mathrm{LTC}}$-290
8.62594	FT9	EGFR$^{\mathrm{LTC}}$-290
8.25394	FT10	EGFR$^{\mathrm{LTC}}$-290
8.08352	Base	EGFR$^{\mathrm{LTC}}$-290
7.00282	Actual	EGFR$^{\mathrm{LTC}}$-290
7.14042	FT1	EGFR$^{\mathrm{LTC}}$-290
6.97105	FT2	EGFR$^{\mathrm{LTC}}$-290
6.98408	FT3	EGFR$^{\mathrm{LTC}}$-290
7.2551	FT4	EGFR$^{\mathrm{LTC}}$-290
7.1347	FT5	EGFR$^{\mathrm{LTC}}$-290
7.41102	FT6	EGFR$^{\mathrm{LTC}}$-290
6.99163	FT7	EGFR$^{\mathrm{LTC}}$-290
7.08555	FT8	EGFR$^{\mathrm{LTC}}$-290
6.3642	FT9	EGFR$^{\mathrm{LTC}}$-290
7.08926	FT10	EGFR$^{\mathrm{LTC}}$-290
5.69548	Base	EGFR$^{\mathrm{LTC}}$-290
8.01258	Actual	EGFR$^{\mathrm{LTC}}$-290
7.90777	FT1	EGFR$^{\mathrm{LTC}}$-290
7.87713	FT2	EGFR$^{\mathrm{LTC}}$-290
8.32283	FT3	EGFR$^{\mathrm{LTC}}$-290
7.89872	FT4	EGFR$^{\mathrm{LTC}}$-290
7.38411	FT5	EGFR$^{\mathrm{LTC}}$-290
8.05272	FT6	EGFR$^{\mathrm{LTC}}$-290
7.54186	FT7	EGFR$^{\mathrm{LTC}}$-290
7.87999	FT8	EGFR$^{\mathrm{LTC}}$-290
8.04111	FT9	EGFR$^{\mathrm{LTC}}$-290
7.19603	FT10	EGFR$^{\mathrm{LTC}}$-290
9.1449	Base	EGFR$^{\mathrm{LTC}}$-290
5.15088	Actual	EGFR$^{\mathrm{LTC}}$-290
4.74501	FT1	EGFR$^{\mathrm{LTC}}$-290
4.89169	FT2	EGFR$^{\mathrm{LTC}}$-290
5.22784	FT3	EGFR$^{\mathrm{LTC}}$-290
5.09254	FT4	EGFR$^{\mathrm{LTC}}$-290
4.34205	FT5	EGFR$^{\mathrm{LTC}}$-290
5.30775	FT6	EGFR$^{\mathrm{LTC}}$-290
4.33074	FT7	EGFR$^{\mathrm{LTC}}$-290
5.19516	FT8	EGFR$^{\mathrm{LTC}}$-290
5.1228	FT9	EGFR$^{\mathrm{LTC}}$-290
5.28141	FT10	EGFR$^{\mathrm{LTC}}$-290
7.10885	Base	EGFR$^{\mathrm{LTC}}$-290
7.17891	Actual	EGFR$^{\mathrm{LTC}}$-290
7.06488	FT1	EGFR$^{\mathrm{LTC}}$-290
6.74943	FT2	EGFR$^{\mathrm{LTC}}$-290
7.23893	FT3	EGFR$^{\mathrm{LTC}}$-290
6.95777	FT4	EGFR$^{\mathrm{LTC}}$-290
7.15217	FT5	EGFR$^{\mathrm{LTC}}$-290
7.34406	FT6	EGFR$^{\mathrm{LTC}}$-290
7.04628	FT7	EGFR$^{\mathrm{LTC}}$-290
7.27666	FT8	EGFR$^{\mathrm{LTC}}$-290
7.2281	FT9	EGFR$^{\mathrm{LTC}}$-290
7.17634	FT10	EGFR$^{\mathrm{LTC}}$-290
8.05442	Base	EGFR$^{\mathrm{LTC}}$-290
8.86364	Actual	EGFR$^{\mathrm{LTC}}$-290
8.82246	FT1	EGFR$^{\mathrm{LTC}}$-290
9.03644	FT2	EGFR$^{\mathrm{LTC}}$-290
8.55159	FT3	EGFR$^{\mathrm{LTC}}$-290
8.78277	FT4	EGFR$^{\mathrm{LTC}}$-290
8.44902	FT5	EGFR$^{\mathrm{LTC}}$-290
9.03868	FT6	EGFR$^{\mathrm{LTC}}$-290
8.67015	FT7	EGFR$^{\mathrm{LTC}}$-290
8.95546	FT8	EGFR$^{\mathrm{LTC}}$-290
9.00166	FT9	EGFR$^{\mathrm{LTC}}$-290
8.62639	FT10	EGFR$^{\mathrm{LTC}}$-290
9.12066	Base	EGFR$^{\mathrm{LTC}}$-290
7.60526	Actual	EGFR$^{\mathrm{LTC}}$-290
7.54153	FT1	EGFR$^{\mathrm{LTC}}$-290
7.58504	FT2	EGFR$^{\mathrm{LTC}}$-290
7.615	FT3	EGFR$^{\mathrm{LTC}}$-290
7.41804	FT4	EGFR$^{\mathrm{LTC}}$-290
7.53326	FT5	EGFR$^{\mathrm{LTC}}$-290
7.87747	FT6	EGFR$^{\mathrm{LTC}}$-290
7.65653	FT7	EGFR$^{\mathrm{LTC}}$-290
7.58566	FT8	EGFR$^{\mathrm{LTC}}$-290
7.78463	FT9	EGFR$^{\mathrm{LTC}}$-290
7.37611	FT10	EGFR$^{\mathrm{LTC}}$-290
7.73161	Base	EGFR$^{\mathrm{LTC}}$-290
7.99327	Actual	EGFR$^{\mathrm{LTC}}$-290
7.94068	FT1	EGFR$^{\mathrm{LTC}}$-290
8.00625	FT2	EGFR$^{\mathrm{LTC}}$-290
8.21636	FT3	EGFR$^{\mathrm{LTC}}$-290
8.09358	FT4	EGFR$^{\mathrm{LTC}}$-290
7.66635	FT5	EGFR$^{\mathrm{LTC}}$-290
8.36576	FT6	EGFR$^{\mathrm{LTC}}$-290
7.9593	FT7	EGFR$^{\mathrm{LTC}}$-290
7.78322	FT8	EGFR$^{\mathrm{LTC}}$-290
7.9692	FT9	EGFR$^{\mathrm{LTC}}$-290
7.94941	FT10	EGFR$^{\mathrm{LTC}}$-290
8.62942	Base	EGFR$^{\mathrm{LTC}}$-290
7.64488	Actual	EGFR$^{\mathrm{LTC}}$-290
7.64422	FT1	EGFR$^{\mathrm{LTC}}$-290
7.79098	FT2	EGFR$^{\mathrm{LTC}}$-290
7.60758	FT3	EGFR$^{\mathrm{LTC}}$-290
7.62077	FT4	EGFR$^{\mathrm{LTC}}$-290
7.49629	FT5	EGFR$^{\mathrm{LTC}}$-290
7.19845	FT6	EGFR$^{\mathrm{LTC}}$-290
7.45406	FT7	EGFR$^{\mathrm{LTC}}$-290
7.79754	FT8	EGFR$^{\mathrm{LTC}}$-290
7.69373	FT9	EGFR$^{\mathrm{LTC}}$-290
7.31941	FT10	EGFR$^{\mathrm{LTC}}$-290
7.38669	Base	EGFR$^{\mathrm{LTC}}$-290
8.6648	Actual	EGFR$^{\mathrm{LTC}}$-290
8.44854	FT1	EGFR$^{\mathrm{LTC}}$-290
8.92465	FT2	EGFR$^{\mathrm{LTC}}$-290
8.87962	FT3	EGFR$^{\mathrm{LTC}}$-290
8.70494	FT4	EGFR$^{\mathrm{LTC}}$-290
8.1033	FT5	EGFR$^{\mathrm{LTC}}$-290
8.81661	FT6	EGFR$^{\mathrm{LTC}}$-290
7.33762	FT7	EGFR$^{\mathrm{LTC}}$-290
9.01485	FT8	EGFR$^{\mathrm{LTC}}$-290
8.97046	FT9	EGFR$^{\mathrm{LTC}}$-290
8.71825	FT10	EGFR$^{\mathrm{LTC}}$-290
8.35261	Base	EGFR$^{\mathrm{LTC}}$-290
6.355	Actual	EGFR$^{\mathrm{LTC}}$-290
6.01264	FT1	EGFR$^{\mathrm{LTC}}$-290
6.23575	FT2	EGFR$^{\mathrm{LTC}}$-290
6.34055	FT3	EGFR$^{\mathrm{LTC}}$-290
6.32652	FT4	EGFR$^{\mathrm{LTC}}$-290
6.4911	FT5	EGFR$^{\mathrm{LTC}}$-290
6.42618	FT6	EGFR$^{\mathrm{LTC}}$-290
7.33657	FT7	EGFR$^{\mathrm{LTC}}$-290
6.6148	FT8	EGFR$^{\mathrm{LTC}}$-290
6.48533	FT9	EGFR$^{\mathrm{LTC}}$-290
6.16152	FT10	EGFR$^{\mathrm{LTC}}$-290
8.44879	Base	EGFR$^{\mathrm{LTC}}$-290
7.38187	Actual	EGFR$^{\mathrm{LTC}}$-290
7.38618	FT1	EGFR$^{\mathrm{LTC}}$-290
7.22091	FT2	EGFR$^{\mathrm{LTC}}$-290
7.3894	FT3	EGFR$^{\mathrm{LTC}}$-290
7.19112	FT4	EGFR$^{\mathrm{LTC}}$-290
7.25521	FT5	EGFR$^{\mathrm{LTC}}$-290
7.53511	FT6	EGFR$^{\mathrm{LTC}}$-290
7.35423	FT7	EGFR$^{\mathrm{LTC}}$-290
7.23066	FT8	EGFR$^{\mathrm{LTC}}$-290
7.70244	FT9	EGFR$^{\mathrm{LTC}}$-290
7.27754	FT10	EGFR$^{\mathrm{LTC}}$-290
8.55238	Base	EGFR$^{\mathrm{LTC}}$-290
9.5099	Actual	EGFR$^{\mathrm{LTC}}$-290
9.47849	FT1	EGFR$^{\mathrm{LTC}}$-290
9.76523	FT2	EGFR$^{\mathrm{LTC}}$-290
9.70735	FT3	EGFR$^{\mathrm{LTC}}$-290
9.40677	FT4	EGFR$^{\mathrm{LTC}}$-290
9.13866	FT5	EGFR$^{\mathrm{LTC}}$-290
9.58228	FT6	EGFR$^{\mathrm{LTC}}$-290
9.28898	FT7	EGFR$^{\mathrm{LTC}}$-290
9.80084	FT8	EGFR$^{\mathrm{LTC}}$-290
9.58669	FT9	EGFR$^{\mathrm{LTC}}$-290
9.14388	FT10	EGFR$^{\mathrm{LTC}}$-290
8.43307	Base	EGFR$^{\mathrm{LTC}}$-290
6.93012	Actual	EGFR$^{\mathrm{LTC}}$-290
7.28388	FT1	EGFR$^{\mathrm{LTC}}$-290
6.76265	FT2	EGFR$^{\mathrm{LTC}}$-290
7.14828	FT3	EGFR$^{\mathrm{LTC}}$-290
7.05123	FT4	EGFR$^{\mathrm{LTC}}$-290
7.00763	FT5	EGFR$^{\mathrm{LTC}}$-290
6.88663	FT6	EGFR$^{\mathrm{LTC}}$-290
6.77691	FT7	EGFR$^{\mathrm{LTC}}$-290
7.02635	FT8	EGFR$^{\mathrm{LTC}}$-290
6.92214	FT9	EGFR$^{\mathrm{LTC}}$-290
6.90885	FT10	EGFR$^{\mathrm{LTC}}$-290
8.54632	Base	EGFR$^{\mathrm{LTC}}$-290
6.806	Actual	EGFR$^{\mathrm{LTC}}$-290
6.76412	FT1	EGFR$^{\mathrm{LTC}}$-290
6.5302	FT2	EGFR$^{\mathrm{LTC}}$-290
6.94323	FT3	EGFR$^{\mathrm{LTC}}$-290
6.83438	FT4	EGFR$^{\mathrm{LTC}}$-290
6.44929	FT5	EGFR$^{\mathrm{LTC}}$-290
7.06931	FT6	EGFR$^{\mathrm{LTC}}$-290
6.56239	FT7	EGFR$^{\mathrm{LTC}}$-290
6.98397	FT8	EGFR$^{\mathrm{LTC}}$-290
6.83718	FT9	EGFR$^{\mathrm{LTC}}$-290
6.6049	FT10	EGFR$^{\mathrm{LTC}}$-290
8.13861	Base	EGFR$^{\mathrm{LTC}}$-290
7.75294	Actual	EGFR$^{\mathrm{LTC}}$-290
7.79641	FT1	EGFR$^{\mathrm{LTC}}$-290
7.84006	FT2	EGFR$^{\mathrm{LTC}}$-290
7.66853	FT3	EGFR$^{\mathrm{LTC}}$-290
7.68527	FT4	EGFR$^{\mathrm{LTC}}$-290
7.6077	FT5	EGFR$^{\mathrm{LTC}}$-290
7.87311	FT6	EGFR$^{\mathrm{LTC}}$-290
8.04881	FT7	EGFR$^{\mathrm{LTC}}$-290
7.74761	FT8	EGFR$^{\mathrm{LTC}}$-290
7.80928	FT9	EGFR$^{\mathrm{LTC}}$-290
7.43302	FT10	EGFR$^{\mathrm{LTC}}$-290
8.55729	Base	EGFR$^{\mathrm{LTC}}$-290
6.65603	Actual	EGFR$^{\mathrm{LTC}}$-290
6.58001	FT1	EGFR$^{\mathrm{LTC}}$-290
6.68227	FT2	EGFR$^{\mathrm{LTC}}$-290
6.62996	FT3	EGFR$^{\mathrm{LTC}}$-290
6.75152	FT4	EGFR$^{\mathrm{LTC}}$-290
6.76293	FT5	EGFR$^{\mathrm{LTC}}$-290
6.66088	FT6	EGFR$^{\mathrm{LTC}}$-290
6.68072	FT7	EGFR$^{\mathrm{LTC}}$-290
6.53363	FT8	EGFR$^{\mathrm{LTC}}$-290
6.81389	FT9	EGFR$^{\mathrm{LTC}}$-290
6.53582	FT10	EGFR$^{\mathrm{LTC}}$-290
8.8224	Base	EGFR$^{\mathrm{LTC}}$-290
8.15634	Actual	EGFR$^{\mathrm{LTC}}$-290
8.00701	FT1	EGFR$^{\mathrm{LTC}}$-290
8.10632	FT2	EGFR$^{\mathrm{LTC}}$-290
8.05925	FT3	EGFR$^{\mathrm{LTC}}$-290
7.97618	FT4	EGFR$^{\mathrm{LTC}}$-290
8.43871	FT5	EGFR$^{\mathrm{LTC}}$-290
8.24576	FT6	EGFR$^{\mathrm{LTC}}$-290
8.3828	FT7	EGFR$^{\mathrm{LTC}}$-290
8.24646	FT8	EGFR$^{\mathrm{LTC}}$-290
8.24659	FT9	EGFR$^{\mathrm{LTC}}$-290
8.12551	FT10	EGFR$^{\mathrm{LTC}}$-290
9.57082	Base	EGFR$^{\mathrm{LTC}}$-290
9.31361	Actual	EGFR$^{\mathrm{LTC}}$-290
9.3917	FT1	EGFR$^{\mathrm{LTC}}$-290
9.5072	FT2	EGFR$^{\mathrm{LTC}}$-290
9.4704	FT3	EGFR$^{\mathrm{LTC}}$-290
9.51245	FT4	EGFR$^{\mathrm{LTC}}$-290
9.31519	FT5	EGFR$^{\mathrm{LTC}}$-290
9.15645	FT6	EGFR$^{\mathrm{LTC}}$-290
9.33258	FT7	EGFR$^{\mathrm{LTC}}$-290
9.48819	FT8	EGFR$^{\mathrm{LTC}}$-290
9.33268	FT9	EGFR$^{\mathrm{LTC}}$-290
9.26748	FT10	EGFR$^{\mathrm{LTC}}$-290
9.4807	Base	EGFR$^{\mathrm{LTC}}$-290
7.33381	Actual	EGFR$^{\mathrm{LTC}}$-290
7.16186	FT1	EGFR$^{\mathrm{LTC}}$-290
7.25596	FT2	EGFR$^{\mathrm{LTC}}$-290
7.59881	FT3	EGFR$^{\mathrm{LTC}}$-290
7.4752	FT4	EGFR$^{\mathrm{LTC}}$-290
7.17938	FT5	EGFR$^{\mathrm{LTC}}$-290
7.32679	FT6	EGFR$^{\mathrm{LTC}}$-290
6.71334	FT7	EGFR$^{\mathrm{LTC}}$-290
7.3308	FT8	EGFR$^{\mathrm{LTC}}$-290
7.41653	FT9	EGFR$^{\mathrm{LTC}}$-290
7.27485	FT10	EGFR$^{\mathrm{LTC}}$-290
8.60999	Base	EGFR$^{\mathrm{LTC}}$-290
8.07625	Actual	EGFR$^{\mathrm{LTC}}$-290
7.88252	FT1	EGFR$^{\mathrm{LTC}}$-290
8.0208	FT2	EGFR$^{\mathrm{LTC}}$-290
8.25266	FT3	EGFR$^{\mathrm{LTC}}$-290
7.89958	FT4	EGFR$^{\mathrm{LTC}}$-290
8.02975	FT5	EGFR$^{\mathrm{LTC}}$-290
8.36125	FT6	EGFR$^{\mathrm{LTC}}$-290
8.17547	FT7	EGFR$^{\mathrm{LTC}}$-290
7.65097	FT8	EGFR$^{\mathrm{LTC}}$-290
7.94651	FT9	EGFR$^{\mathrm{LTC}}$-290
7.97953	FT10	EGFR$^{\mathrm{LTC}}$-290
8.26246	Base	EGFR$^{\mathrm{LTC}}$-290
7.69224	Actual	EGFR$^{\mathrm{LTC}}$-290
7.74724	FT1	EGFR$^{\mathrm{LTC}}$-290
7.61427	FT2	EGFR$^{\mathrm{LTC}}$-290
7.64099	FT3	EGFR$^{\mathrm{LTC}}$-290
7.67639	FT4	EGFR$^{\mathrm{LTC}}$-290
7.6432	FT5	EGFR$^{\mathrm{LTC}}$-290
7.84205	FT6	EGFR$^{\mathrm{LTC}}$-290
7.80329	FT7	EGFR$^{\mathrm{LTC}}$-290
7.70832	FT8	EGFR$^{\mathrm{LTC}}$-290
8.12254	FT9	EGFR$^{\mathrm{LTC}}$-290
7.43481	FT10	EGFR$^{\mathrm{LTC}}$-290
8.47787	Base	EGFR$^{\mathrm{LTC}}$-290
9.52893	Actual	EGFR$^{\mathrm{LTC}}$-290
9.57455	FT1	EGFR$^{\mathrm{LTC}}$-290
9.77581	FT2	EGFR$^{\mathrm{LTC}}$-290
9.54266	FT3	EGFR$^{\mathrm{LTC}}$-290
9.48582	FT4	EGFR$^{\mathrm{LTC}}$-290
9.5887	FT5	EGFR$^{\mathrm{LTC}}$-290
9.6326	FT6	EGFR$^{\mathrm{LTC}}$-290
9.774	FT7	EGFR$^{\mathrm{LTC}}$-290
9.36966	FT8	EGFR$^{\mathrm{LTC}}$-290
9.58015	FT9	EGFR$^{\mathrm{LTC}}$-290
9.52627	FT10	EGFR$^{\mathrm{LTC}}$-290
9.02144	Base	EGFR$^{\mathrm{LTC}}$-290
9.65603	Actual	EGFR$^{\mathrm{LTC}}$-290
9.69845	FT1	EGFR$^{\mathrm{LTC}}$-290
9.89637	FT2	EGFR$^{\mathrm{LTC}}$-290
9.90341	FT3	EGFR$^{\mathrm{LTC}}$-290
9.76857	FT4	EGFR$^{\mathrm{LTC}}$-290
9.93622	FT5	EGFR$^{\mathrm{LTC}}$-290
9.75653	FT6	EGFR$^{\mathrm{LTC}}$-290
9.87237	FT7	EGFR$^{\mathrm{LTC}}$-290
9.90034	FT8	EGFR$^{\mathrm{LTC}}$-290
9.51549	FT9	EGFR$^{\mathrm{LTC}}$-290
9.72399	FT10	EGFR$^{\mathrm{LTC}}$-290
9.74541	Base	EGFR$^{\mathrm{LTC}}$-290
8.31361	Actual	EGFR$^{\mathrm{LTC}}$-290
8.20231	FT1	EGFR$^{\mathrm{LTC}}$-290
7.41808	FT2	EGFR$^{\mathrm{LTC}}$-290
8.55225	FT3	EGFR$^{\mathrm{LTC}}$-290
8.3279	FT4	EGFR$^{\mathrm{LTC}}$-290
7.68503	FT5	EGFR$^{\mathrm{LTC}}$-290
8.58823	FT6	EGFR$^{\mathrm{LTC}}$-290
7.80457	FT7	EGFR$^{\mathrm{LTC}}$-290
8.55176	FT8	EGFR$^{\mathrm{LTC}}$-290
8.49317	FT9	EGFR$^{\mathrm{LTC}}$-290
8.19729	FT10	EGFR$^{\mathrm{LTC}}$-290
8.19	Base	EGFR$^{\mathrm{LTC}}$-290
7.31361	Actual	EGFR$^{\mathrm{LTC}}$-290
7.35394	FT1	EGFR$^{\mathrm{LTC}}$-290
7.22526	FT2	EGFR$^{\mathrm{LTC}}$-290
6.5557	FT3	EGFR$^{\mathrm{LTC}}$-290
7.6543	FT4	EGFR$^{\mathrm{LTC}}$-290
6.63153	FT5	EGFR$^{\mathrm{LTC}}$-290
7.52184	FT6	EGFR$^{\mathrm{LTC}}$-290
6.86287	FT7	EGFR$^{\mathrm{LTC}}$-290
7.45029	FT8	EGFR$^{\mathrm{LTC}}$-290
7.41229	FT9	EGFR$^{\mathrm{LTC}}$-290
7.17475	FT10	EGFR$^{\mathrm{LTC}}$-290
7.9851	Base	EGFR$^{\mathrm{LTC}}$-290
5.65603	Actual	EGFR$^{\mathrm{LTC}}$-290
5.5954	FT1	EGFR$^{\mathrm{LTC}}$-290
5.5635	FT2	EGFR$^{\mathrm{LTC}}$-290
5.64485	FT3	EGFR$^{\mathrm{LTC}}$-290
6.90483	FT4	EGFR$^{\mathrm{LTC}}$-290
5.78935	FT5	EGFR$^{\mathrm{LTC}}$-290
5.60044	FT6	EGFR$^{\mathrm{LTC}}$-290
5.96779	FT7	EGFR$^{\mathrm{LTC}}$-290
5.5734	FT8	EGFR$^{\mathrm{LTC}}$-290
5.70972	FT9	EGFR$^{\mathrm{LTC}}$-290
5.61422	FT10	EGFR$^{\mathrm{LTC}}$-290
7.77378	Base	EGFR$^{\mathrm{LTC}}$-290
8.27186	Actual	EGFR$^{\mathrm{LTC}}$-290
8.31398	FT1	EGFR$^{\mathrm{LTC}}$-290
8.43871	FT2	EGFR$^{\mathrm{LTC}}$-290
8.5	FT3	EGFR$^{\mathrm{LTC}}$-290
8.29759	FT4	EGFR$^{\mathrm{LTC}}$-290
7.85702	FT5	EGFR$^{\mathrm{LTC}}$-290
8.27228	FT6	EGFR$^{\mathrm{LTC}}$-290
8.35482	FT7	EGFR$^{\mathrm{LTC}}$-290
8.32831	FT8	EGFR$^{\mathrm{LTC}}$-290
8.27567	FT9	EGFR$^{\mathrm{LTC}}$-290
8.03595	FT10	EGFR$^{\mathrm{LTC}}$-290
8.72664	Base	EGFR$^{\mathrm{LTC}}$-290
7.74222	Actual	EGFR$^{\mathrm{LTC}}$-290
7.80253	FT1	EGFR$^{\mathrm{LTC}}$-290
7.78854	FT2	EGFR$^{\mathrm{LTC}}$-290
7.77733	FT3	EGFR$^{\mathrm{LTC}}$-290
7.64431	FT4	EGFR$^{\mathrm{LTC}}$-290
7.5982	FT5	EGFR$^{\mathrm{LTC}}$-290
7.81025	FT6	EGFR$^{\mathrm{LTC}}$-290
7.93363	FT7	EGFR$^{\mathrm{LTC}}$-290
7.63222	FT8	EGFR$^{\mathrm{LTC}}$-290
7.75952	FT9	EGFR$^{\mathrm{LTC}}$-290
7.59952	FT10	EGFR$^{\mathrm{LTC}}$-290
8.19326	Base	EGFR$^{\mathrm{LTC}}$-290
9.87788	Actual	EGFR$^{\mathrm{LTC}}$-290
9.87196	FT1	EGFR$^{\mathrm{LTC}}$-290
10.0393	FT2	EGFR$^{\mathrm{LTC}}$-290
10.0209	FT3	EGFR$^{\mathrm{LTC}}$-290
9.88822	FT4	EGFR$^{\mathrm{LTC}}$-290
10.1418	FT5	EGFR$^{\mathrm{LTC}}$-290
10.1243	FT6	EGFR$^{\mathrm{LTC}}$-290
9.9479	FT7	EGFR$^{\mathrm{LTC}}$-290
9.99477	FT8	EGFR$^{\mathrm{LTC}}$-290
9.89636	FT9	EGFR$^{\mathrm{LTC}}$-290
9.76013	FT10	EGFR$^{\mathrm{LTC}}$-290
9.57769	Base	EGFR$^{\mathrm{LTC}}$-290
8.40076	Actual	EGFR$^{\mathrm{LTC}}$-290
8.33544	FT1	EGFR$^{\mathrm{LTC}}$-290
8.3084	FT2	EGFR$^{\mathrm{LTC}}$-290
8.65001	FT3	EGFR$^{\mathrm{LTC}}$-290
8.38277	FT4	EGFR$^{\mathrm{LTC}}$-290
8.20567	FT5	EGFR$^{\mathrm{LTC}}$-290
8.59783	FT6	EGFR$^{\mathrm{LTC}}$-290
8.4274	FT7	EGFR$^{\mathrm{LTC}}$-290
8.17593	FT8	EGFR$^{\mathrm{LTC}}$-290
8.42149	FT9	EGFR$^{\mathrm{LTC}}$-290
8.31647	FT10	EGFR$^{\mathrm{LTC}}$-290
9.33186	Base	EGFR$^{\mathrm{LTC}}$-290
6.7939	Actual	EGFR$^{\mathrm{LTC}}$-290
6.78179	FT1	EGFR$^{\mathrm{LTC}}$-290
6.72133	FT2	EGFR$^{\mathrm{LTC}}$-290
7.00873	FT3	EGFR$^{\mathrm{LTC}}$-290
6.49602	FT4	EGFR$^{\mathrm{LTC}}$-290
6.75583	FT5	EGFR$^{\mathrm{LTC}}$-290
6.84132	FT6	EGFR$^{\mathrm{LTC}}$-290
6.73592	FT7	EGFR$^{\mathrm{LTC}}$-290
6.76915	FT8	EGFR$^{\mathrm{LTC}}$-290
7.31237	FT9	EGFR$^{\mathrm{LTC}}$-290
6.51837	FT10	EGFR$^{\mathrm{LTC}}$-290
7.52145	Base	EGFR$^{\mathrm{LTC}}$-290
7.70082	Actual	EGFR$^{\mathrm{LTC}}$-290
7.44608	FT1	EGFR$^{\mathrm{LTC}}$-290
7.76431	FT2	EGFR$^{\mathrm{LTC}}$-290
7.8237	FT3	EGFR$^{\mathrm{LTC}}$-290
7.5314	FT4	EGFR$^{\mathrm{LTC}}$-290
7.89653	FT5	EGFR$^{\mathrm{LTC}}$-290
7.74476	FT6	EGFR$^{\mathrm{LTC}}$-290
8.2775	FT7	EGFR$^{\mathrm{LTC}}$-290
7.75143	FT8	EGFR$^{\mathrm{LTC}}$-290
7.88438	FT9	EGFR$^{\mathrm{LTC}}$-290
7.976	FT10	EGFR$^{\mathrm{LTC}}$-290
8.93972	Base	EGFR$^{\mathrm{LTC}}$-290
6.63154	Actual	EGFR$^{\mathrm{LTC}}$-290
6.84564	FT1	EGFR$^{\mathrm{LTC}}$-290
6.43506	FT2	EGFR$^{\mathrm{LTC}}$-290
6.53278	FT3	EGFR$^{\mathrm{LTC}}$-290
6.38624	FT4	EGFR$^{\mathrm{LTC}}$-290
6.17429	FT5	EGFR$^{\mathrm{LTC}}$-290
6.68889	FT6	EGFR$^{\mathrm{LTC}}$-290
7.02346	FT7	EGFR$^{\mathrm{LTC}}$-290
6.29029	FT8	EGFR$^{\mathrm{LTC}}$-290
6.52025	FT9	EGFR$^{\mathrm{LTC}}$-290
6.43857	FT10	EGFR$^{\mathrm{LTC}}$-290
8.43524	Base	EGFR$^{\mathrm{LTC}}$-290
10.054	Actual	EGFR$^{\mathrm{LTC}}$-290
10.0861	FT1	EGFR$^{\mathrm{LTC}}$-290
10.1195	FT2	EGFR$^{\mathrm{LTC}}$-290
10.4618	FT3	EGFR$^{\mathrm{LTC}}$-290
9.97516	FT4	EGFR$^{\mathrm{LTC}}$-290
10.1526	FT5	EGFR$^{\mathrm{LTC}}$-290
10.138	FT6	EGFR$^{\mathrm{LTC}}$-290
10.2273	FT7	EGFR$^{\mathrm{LTC}}$-290
10.218	FT8	EGFR$^{\mathrm{LTC}}$-290
9.97682	FT9	EGFR$^{\mathrm{LTC}}$-290
10.2466	FT10	EGFR$^{\mathrm{LTC}}$-290
9.90735	Base	EGFR$^{\mathrm{LTC}}$-290
6.6218	Actual	EGFR$^{\mathrm{LTC}}$-290
6.47118	FT1	EGFR$^{\mathrm{LTC}}$-290
6.67398	FT2	EGFR$^{\mathrm{LTC}}$-290
6.16847	FT3	EGFR$^{\mathrm{LTC}}$-290
6.58584	FT4	EGFR$^{\mathrm{LTC}}$-290
5.87776	FT5	EGFR$^{\mathrm{LTC}}$-290
6.67978	FT6	EGFR$^{\mathrm{LTC}}$-290
6.44942	FT7	EGFR$^{\mathrm{LTC}}$-290
6.26788	FT8	EGFR$^{\mathrm{LTC}}$-290
6.73542	FT9	EGFR$^{\mathrm{LTC}}$-290
6.59091	FT10	EGFR$^{\mathrm{LTC}}$-290
7.81997	Base	EGFR$^{\mathrm{LTC}}$-290
7.63983	Actual	EGFR$^{\mathrm{LTC}}$-290
7.62195	FT1	EGFR$^{\mathrm{LTC}}$-290
7.8823	FT2	EGFR$^{\mathrm{LTC}}$-290
7.63367	FT3	EGFR$^{\mathrm{LTC}}$-290
7.8893	FT4	EGFR$^{\mathrm{LTC}}$-290
7.71832	FT5	EGFR$^{\mathrm{LTC}}$-290
7.76605	FT6	EGFR$^{\mathrm{LTC}}$-290
7.70943	FT7	EGFR$^{\mathrm{LTC}}$-290
7.43339	FT8	EGFR$^{\mathrm{LTC}}$-290
7.78831	FT9	EGFR$^{\mathrm{LTC}}$-290
7.39565	FT10	EGFR$^{\mathrm{LTC}}$-290
7.85045	Base	EGFR$^{\mathrm{LTC}}$-290
9.74222	Actual	EGFR$^{\mathrm{LTC}}$-290
9.82232	FT1	EGFR$^{\mathrm{LTC}}$-290
9.94963	FT2	EGFR$^{\mathrm{LTC}}$-290
9.94717	FT3	EGFR$^{\mathrm{LTC}}$-290
9.65565	FT4	EGFR$^{\mathrm{LTC}}$-290
9.33132	FT5	EGFR$^{\mathrm{LTC}}$-290
9.93404	FT6	EGFR$^{\mathrm{LTC}}$-290
9.96036	FT7	EGFR$^{\mathrm{LTC}}$-290
9.86456	FT8	EGFR$^{\mathrm{LTC}}$-290
9.8213	FT9	EGFR$^{\mathrm{LTC}}$-290
9.46794	FT10	EGFR$^{\mathrm{LTC}}$-290
8.54277	Base	EGFR$^{\mathrm{LTC}}$-290
9.90784	Actual	EGFR$^{\mathrm{LTC}}$-290
9.99721	FT1	EGFR$^{\mathrm{LTC}}$-290
10.1377	FT2	EGFR$^{\mathrm{LTC}}$-290
10.1903	FT3	EGFR$^{\mathrm{LTC}}$-290
9.84966	FT4	EGFR$^{\mathrm{LTC}}$-290
10.1642	FT5	EGFR$^{\mathrm{LTC}}$-290
10.2386	FT6	EGFR$^{\mathrm{LTC}}$-290
10.3216	FT7	EGFR$^{\mathrm{LTC}}$-290
10.0851	FT8	EGFR$^{\mathrm{LTC}}$-290
9.85258	FT9	EGFR$^{\mathrm{LTC}}$-290
9.61532	FT10	EGFR$^{\mathrm{LTC}}$-290
9.21582	Base	EGFR$^{\mathrm{LTC}}$-290
8.12455	Actual	EGFR$^{\mathrm{LTC}}$-290
8.10236	FT1	EGFR$^{\mathrm{LTC}}$-290
7.92392	FT2	EGFR$^{\mathrm{LTC}}$-290
8.17349	FT3	EGFR$^{\mathrm{LTC}}$-290
7.85944	FT4	EGFR$^{\mathrm{LTC}}$-290
7.79872	FT5	EGFR$^{\mathrm{LTC}}$-290
8.19811	FT6	EGFR$^{\mathrm{LTC}}$-290
8.15746	FT7	EGFR$^{\mathrm{LTC}}$-290
7.95778	FT8	EGFR$^{\mathrm{LTC}}$-290
8.20983	FT9	EGFR$^{\mathrm{LTC}}$-290
7.72978	FT10	EGFR$^{\mathrm{LTC}}$-290
8.58465	Base	EGFR$^{\mathrm{LTC}}$-290
10.4519	Actual	EGFR$^{\mathrm{LTC}}$-290
10.7184	FT1	EGFR$^{\mathrm{LTC}}$-290
10.7379	FT2	EGFR$^{\mathrm{LTC}}$-290
10.6459	FT3	EGFR$^{\mathrm{LTC}}$-290
10.3827	FT4	EGFR$^{\mathrm{LTC}}$-290
10.6846	FT5	EGFR$^{\mathrm{LTC}}$-290
10.7195	FT6	EGFR$^{\mathrm{LTC}}$-290
10.8151	FT7	EGFR$^{\mathrm{LTC}}$-290
9.9629	FT8	EGFR$^{\mathrm{LTC}}$-290
10.4842	FT9	EGFR$^{\mathrm{LTC}}$-290
10.27	FT10	EGFR$^{\mathrm{LTC}}$-290
9.28614	Base	EGFR$^{\mathrm{LTC}}$-290
8.03278	Actual	EGFR$^{\mathrm{LTC}}$-290
8.109	FT1	EGFR$^{\mathrm{LTC}}$-290
7.90615	FT2	EGFR$^{\mathrm{LTC}}$-290
8.09607	FT3	EGFR$^{\mathrm{LTC}}$-290
8.22078	FT4	EGFR$^{\mathrm{LTC}}$-290
7.72253	FT5	EGFR$^{\mathrm{LTC}}$-290
8.24309	FT6	EGFR$^{\mathrm{LTC}}$-290
8.07827	FT7	EGFR$^{\mathrm{LTC}}$-290
7.86967	FT8	EGFR$^{\mathrm{LTC}}$-290
7.84203	FT9	EGFR$^{\mathrm{LTC}}$-290
7.83823	FT10	EGFR$^{\mathrm{LTC}}$-290
8.68109	Base	EGFR$^{\mathrm{LTC}}$-290
8.17891	Actual	EGFR$^{\mathrm{LTC}}$-290
8.06155	FT1	EGFR$^{\mathrm{LTC}}$-290
8.28388	FT2	EGFR$^{\mathrm{LTC}}$-290
8.48289	FT3	EGFR$^{\mathrm{LTC}}$-290
8.16535	FT4	EGFR$^{\mathrm{LTC}}$-290
7.62048	FT5	EGFR$^{\mathrm{LTC}}$-290
8.25674	FT6	EGFR$^{\mathrm{LTC}}$-290
7.70922	FT7	EGFR$^{\mathrm{LTC}}$-290
8.05739	FT8	EGFR$^{\mathrm{LTC}}$-290
8.13467	FT9	EGFR$^{\mathrm{LTC}}$-290
7.42479	FT10	EGFR$^{\mathrm{LTC}}$-290
8.88525	Base	EGFR$^{\mathrm{LTC}}$-290
7.21828	Actual	EGFR$^{\mathrm{LTC}}$-290
7.00232	FT1	EGFR$^{\mathrm{LTC}}$-290
7.44386	FT2	EGFR$^{\mathrm{LTC}}$-290
7.12025	FT3	EGFR$^{\mathrm{LTC}}$-290
7.10734	FT4	EGFR$^{\mathrm{LTC}}$-290
6.77674	FT5	EGFR$^{\mathrm{LTC}}$-290
7.35625	FT6	EGFR$^{\mathrm{LTC}}$-290
6.86253	FT7	EGFR$^{\mathrm{LTC}}$-290
7.36666	FT8	EGFR$^{\mathrm{LTC}}$-290
7.32236	FT9	EGFR$^{\mathrm{LTC}}$-290
7.30776	FT10	EGFR$^{\mathrm{LTC}}$-290
8.83803	Base	EGFR$^{\mathrm{LTC}}$-290
5.05397	Actual	EGFR$^{\mathrm{LTC}}$-290
4.96113	FT1	EGFR$^{\mathrm{LTC}}$-290
5.18629	FT2	EGFR$^{\mathrm{LTC}}$-290
5.06851	FT3	EGFR$^{\mathrm{LTC}}$-290
4.84194	FT4	EGFR$^{\mathrm{LTC}}$-290
4.94297	FT5	EGFR$^{\mathrm{LTC}}$-290
5.02949	FT6	EGFR$^{\mathrm{LTC}}$-290
4.66777	FT7	EGFR$^{\mathrm{LTC}}$-290
5.08152	FT8	EGFR$^{\mathrm{LTC}}$-290
5.03765	FT9	EGFR$^{\mathrm{LTC}}$-290
5.13722	FT10	EGFR$^{\mathrm{LTC}}$-290
6.35726	Base	EGFR$^{\mathrm{LTC}}$-290
8.355	Actual	EGFR$^{\mathrm{LTC}}$-290
8.34495	FT1	EGFR$^{\mathrm{LTC}}$-290
8.19318	FT2	EGFR$^{\mathrm{LTC}}$-290
7.80624	FT3	EGFR$^{\mathrm{LTC}}$-290
8.11368	FT4	EGFR$^{\mathrm{LTC}}$-290
7.73706	FT5	EGFR$^{\mathrm{LTC}}$-290
8.51529	FT6	EGFR$^{\mathrm{LTC}}$-290
7.94659	FT7	EGFR$^{\mathrm{LTC}}$-290
8.13595	FT8	EGFR$^{\mathrm{LTC}}$-290
8.32977	FT9	EGFR$^{\mathrm{LTC}}$-290
8.06281	FT10	EGFR$^{\mathrm{LTC}}$-290
8.55013	Base	EGFR$^{\mathrm{LTC}}$-290
5.05397	Actual	EGFR$^{\mathrm{LTC}}$-290
4.97028	FT1	EGFR$^{\mathrm{LTC}}$-290
5.09423	FT2	EGFR$^{\mathrm{LTC}}$-290
5.07077	FT3	EGFR$^{\mathrm{LTC}}$-290
4.99609	FT4	EGFR$^{\mathrm{LTC}}$-290
4.89612	FT5	EGFR$^{\mathrm{LTC}}$-290
4.99614	FT6	EGFR$^{\mathrm{LTC}}$-290
4.7823	FT7	EGFR$^{\mathrm{LTC}}$-290
4.92771	FT8	EGFR$^{\mathrm{LTC}}$-290
5.00661	FT9	EGFR$^{\mathrm{LTC}}$-290
5.10438	FT10	EGFR$^{\mathrm{LTC}}$-290
6.95342	Base	EGFR$^{\mathrm{LTC}}$-290
7.53087	Actual	EGFR$^{\mathrm{LTC}}$-290
7.19505	FT1	EGFR$^{\mathrm{LTC}}$-290
7.4325	FT2	EGFR$^{\mathrm{LTC}}$-290
7.49967	FT3	EGFR$^{\mathrm{LTC}}$-290
7.31848	FT4	EGFR$^{\mathrm{LTC}}$-290
6.8784	FT5	EGFR$^{\mathrm{LTC}}$-290
7.61749	FT6	EGFR$^{\mathrm{LTC}}$-290
7.64169	FT7	EGFR$^{\mathrm{LTC}}$-290
7.55166	FT8	EGFR$^{\mathrm{LTC}}$-290
7.60659	FT9	EGFR$^{\mathrm{LTC}}$-290
7.23749	FT10	EGFR$^{\mathrm{LTC}}$-290
8.64942	Base	EGFR$^{\mathrm{LTC}}$-290
7.99327	Actual	EGFR$^{\mathrm{LTC}}$-290
7.85107	FT1	EGFR$^{\mathrm{LTC}}$-290
8.18326	FT2	EGFR$^{\mathrm{LTC}}$-290
8.21044	FT3	EGFR$^{\mathrm{LTC}}$-290
7.93439	FT4	EGFR$^{\mathrm{LTC}}$-290
7.9651	FT5	EGFR$^{\mathrm{LTC}}$-290
8.2648	FT6	EGFR$^{\mathrm{LTC}}$-290
7.92743	FT7	EGFR$^{\mathrm{LTC}}$-290
7.73014	FT8	EGFR$^{\mathrm{LTC}}$-290
8.17001	FT9	EGFR$^{\mathrm{LTC}}$-290
7.87658	FT10	EGFR$^{\mathrm{LTC}}$-290
8.84814	Base	EGFR$^{\mathrm{LTC}}$-290
8.27582	Actual	EGFR$^{\mathrm{LTC}}$-290
8.25964	FT1	EGFR$^{\mathrm{LTC}}$-290
8.45947	FT2	EGFR$^{\mathrm{LTC}}$-290
8.17727	FT3	EGFR$^{\mathrm{LTC}}$-290
8.30282	FT4	EGFR$^{\mathrm{LTC}}$-290
8.01848	FT5	EGFR$^{\mathrm{LTC}}$-290
8.45532	FT6	EGFR$^{\mathrm{LTC}}$-290
8.33722	FT7	EGFR$^{\mathrm{LTC}}$-290
8.39056	FT8	EGFR$^{\mathrm{LTC}}$-290
8.26642	FT9	EGFR$^{\mathrm{LTC}}$-290
7.98699	FT10	EGFR$^{\mathrm{LTC}}$-290
9.29507	Base	EGFR$^{\mathrm{LTC}}$-290
5.355	Actual	EGFR$^{\mathrm{LTC}}$-290
5.23181	FT1	EGFR$^{\mathrm{LTC}}$-290
5.14819	FT2	EGFR$^{\mathrm{LTC}}$-290
5.37327	FT3	EGFR$^{\mathrm{LTC}}$-290
5.13828	FT4	EGFR$^{\mathrm{LTC}}$-290
5.79853	FT5	EGFR$^{\mathrm{LTC}}$-290
5.28056	FT6	EGFR$^{\mathrm{LTC}}$-290
6.5845	FT7	EGFR$^{\mathrm{LTC}}$-290
7.28809	FT8	EGFR$^{\mathrm{LTC}}$-290
5.24422	FT9	EGFR$^{\mathrm{LTC}}$-290
5.30202	FT10	EGFR$^{\mathrm{LTC}}$-290
8.90661	Base	EGFR$^{\mathrm{LTC}}$-290
6.42712	Actual	EGFR$^{\mathrm{LTC}}$-290
6.44403	FT1	EGFR$^{\mathrm{LTC}}$-290
6.33783	FT2	EGFR$^{\mathrm{LTC}}$-290
6.4104	FT3	EGFR$^{\mathrm{LTC}}$-290
6.62353	FT4	EGFR$^{\mathrm{LTC}}$-290
6.25248	FT5	EGFR$^{\mathrm{LTC}}$-290
6.56787	FT6	EGFR$^{\mathrm{LTC}}$-290
6.47949	FT7	EGFR$^{\mathrm{LTC}}$-290
6.15786	FT8	EGFR$^{\mathrm{LTC}}$-290
5.74912	FT9	EGFR$^{\mathrm{LTC}}$-290
6.68192	FT10	EGFR$^{\mathrm{LTC}}$-290
5.70816	Base	EGFR$^{\mathrm{LTC}}$-290
7.95706	Actual	EGFR$^{\mathrm{LTC}}$-290
7.74484	FT1	EGFR$^{\mathrm{LTC}}$-290
7.99425	FT2	EGFR$^{\mathrm{LTC}}$-290
7.93378	FT3	EGFR$^{\mathrm{LTC}}$-290
7.77271	FT4	EGFR$^{\mathrm{LTC}}$-290
7.9827	FT5	EGFR$^{\mathrm{LTC}}$-290
8.0903	FT6	EGFR$^{\mathrm{LTC}}$-290
8.44799	FT7	EGFR$^{\mathrm{LTC}}$-290
7.91905	FT8	EGFR$^{\mathrm{LTC}}$-290
7.61973	FT9	EGFR$^{\mathrm{LTC}}$-290
8.85301	FT10	EGFR$^{\mathrm{LTC}}$-290
9.86908	Base	EGFR$^{\mathrm{LTC}}$-290
7.75294	Actual	EGFR$^{\mathrm{LTC}}$-290
7.78726	FT1	EGFR$^{\mathrm{LTC}}$-290
7.8295	FT2	EGFR$^{\mathrm{LTC}}$-290
7.66255	FT3	EGFR$^{\mathrm{LTC}}$-290
7.66996	FT4	EGFR$^{\mathrm{LTC}}$-290
7.61097	FT5	EGFR$^{\mathrm{LTC}}$-290
7.85452	FT6	EGFR$^{\mathrm{LTC}}$-290
8.04226	FT7	EGFR$^{\mathrm{LTC}}$-290
7.72781	FT8	EGFR$^{\mathrm{LTC}}$-290
7.79562	FT9	EGFR$^{\mathrm{LTC}}$-290
7.41669	FT10	EGFR$^{\mathrm{LTC}}$-290
8.52965	Base	EGFR$^{\mathrm{LTC}}$-290
5.355	Actual	EGFR$^{\mathrm{LTC}}$-290
5.21047	FT1	EGFR$^{\mathrm{LTC}}$-290
5.20658	FT2	EGFR$^{\mathrm{LTC}}$-290
5.47031	FT3	EGFR$^{\mathrm{LTC}}$-290
5.26963	FT4	EGFR$^{\mathrm{LTC}}$-290
4.78173	FT5	EGFR$^{\mathrm{LTC}}$-290
5.33237	FT6	EGFR$^{\mathrm{LTC}}$-290
5.14014	FT7	EGFR$^{\mathrm{LTC}}$-290
5.19758	FT8	EGFR$^{\mathrm{LTC}}$-290
5.28952	FT9	EGFR$^{\mathrm{LTC}}$-290
5.33362	FT10	EGFR$^{\mathrm{LTC}}$-290
7.91051	Base	EGFR$^{\mathrm{LTC}}$-290
8.42558	Actual	EGFR$^{\mathrm{LTC}}$-290
8.47173	FT1	EGFR$^{\mathrm{LTC}}$-290
8.36896	FT2	EGFR$^{\mathrm{LTC}}$-290
8.07209	FT3	EGFR$^{\mathrm{LTC}}$-290
8.66958	FT4	EGFR$^{\mathrm{LTC}}$-290
8.11846	FT5	EGFR$^{\mathrm{LTC}}$-290
8.65529	FT6	EGFR$^{\mathrm{LTC}}$-290
8.26698	FT7	EGFR$^{\mathrm{LTC}}$-290
8.38149	FT8	EGFR$^{\mathrm{LTC}}$-290
8.43052	FT9	EGFR$^{\mathrm{LTC}}$-290
8.19005	FT10	EGFR$^{\mathrm{LTC}}$-290
8.56625	Base	EGFR$^{\mathrm{LTC}}$-290
7.2098	Actual	EGFR$^{\mathrm{LTC}}$-290
6.99426	FT1	EGFR$^{\mathrm{LTC}}$-290
7.35016	FT2	EGFR$^{\mathrm{LTC}}$-290
7.20141	FT3	EGFR$^{\mathrm{LTC}}$-290
8.16682	FT4	EGFR$^{\mathrm{LTC}}$-290
7.8459	FT5	EGFR$^{\mathrm{LTC}}$-290
7.32247	FT6	EGFR$^{\mathrm{LTC}}$-290
8.41996	FT7	EGFR$^{\mathrm{LTC}}$-290
7.19012	FT8	EGFR$^{\mathrm{LTC}}$-290
7.23004	FT9	EGFR$^{\mathrm{LTC}}$-290
6.93681	FT10	EGFR$^{\mathrm{LTC}}$-290
9.05456	Base	EGFR$^{\mathrm{LTC}}$-290
7.82996	Actual	EGFR$^{\mathrm{LTC}}$-290
7.67335	FT1	EGFR$^{\mathrm{LTC}}$-290
8.06969	FT2	EGFR$^{\mathrm{LTC}}$-290
8.04804	FT3	EGFR$^{\mathrm{LTC}}$-290
7.52003	FT4	EGFR$^{\mathrm{LTC}}$-290
9.22081	FT5	EGFR$^{\mathrm{LTC}}$-290
7.59593	FT6	EGFR$^{\mathrm{LTC}}$-290
9.04614	FT7	EGFR$^{\mathrm{LTC}}$-290
7.69377	FT8	EGFR$^{\mathrm{LTC}}$-290
7.68603	FT9	EGFR$^{\mathrm{LTC}}$-290
7.93148	FT10	EGFR$^{\mathrm{LTC}}$-290
8.06463	Base	EGFR$^{\mathrm{LTC}}$-290
6.65603	Actual	EGFR$^{\mathrm{LTC}}$-290
6.6963	FT1	EGFR$^{\mathrm{LTC}}$-290
6.78044	FT2	EGFR$^{\mathrm{LTC}}$-290
6.74979	FT3	EGFR$^{\mathrm{LTC}}$-290
6.66052	FT4	EGFR$^{\mathrm{LTC}}$-290
6.47611	FT5	EGFR$^{\mathrm{LTC}}$-290
6.6456	FT6	EGFR$^{\mathrm{LTC}}$-290
6.10311	FT7	EGFR$^{\mathrm{LTC}}$-290
6.4558	FT8	EGFR$^{\mathrm{LTC}}$-290
6.79911	FT9	EGFR$^{\mathrm{LTC}}$-290
6.56842	FT10	EGFR$^{\mathrm{LTC}}$-290
8.38949	Base	EGFR$^{\mathrm{LTC}}$-290
7.22146	Actual	EGFR$^{\mathrm{LTC}}$-290
7.25947	FT1	EGFR$^{\mathrm{LTC}}$-290
7.31166	FT2	EGFR$^{\mathrm{LTC}}$-290
7.12798	FT3	EGFR$^{\mathrm{LTC}}$-290
7.25897	FT4	EGFR$^{\mathrm{LTC}}$-290
7.05471	FT5	EGFR$^{\mathrm{LTC}}$-290
7.32946	FT6	EGFR$^{\mathrm{LTC}}$-290
6.38907	FT7	EGFR$^{\mathrm{LTC}}$-290
7.24274	FT8	EGFR$^{\mathrm{LTC}}$-290
7.13889	FT9	EGFR$^{\mathrm{LTC}}$-290
7.08439	FT10	EGFR$^{\mathrm{LTC}}$-290
7.09787	Base	EGFR$^{\mathrm{LTC}}$-290
8.49767	Actual	EGFR$^{\mathrm{LTC}}$-290
8.41869	FT1	EGFR$^{\mathrm{LTC}}$-290
8.72104	FT2	EGFR$^{\mathrm{LTC}}$-290
8.71846	FT3	EGFR$^{\mathrm{LTC}}$-290
8.38903	FT4	EGFR$^{\mathrm{LTC}}$-290
8.09235	FT5	EGFR$^{\mathrm{LTC}}$-290
8.68004	FT6	EGFR$^{\mathrm{LTC}}$-290
8.14913	FT7	EGFR$^{\mathrm{LTC}}$-290
7.75528	FT8	EGFR$^{\mathrm{LTC}}$-290
8.59627	FT9	EGFR$^{\mathrm{LTC}}$-290
8.27261	FT10	EGFR$^{\mathrm{LTC}}$-290
8.56131	Base	EGFR$^{\mathrm{LTC}}$-290
8.38652	Actual	EGFR$^{\mathrm{LTC}}$-290
8.45548	FT1	EGFR$^{\mathrm{LTC}}$-290
8.42075	FT2	EGFR$^{\mathrm{LTC}}$-290
8.62965	FT3	EGFR$^{\mathrm{LTC}}$-290
8.17869	FT4	EGFR$^{\mathrm{LTC}}$-290
8.25428	FT5	EGFR$^{\mathrm{LTC}}$-290
8.17957	FT6	EGFR$^{\mathrm{LTC}}$-290
8.02244	FT7	EGFR$^{\mathrm{LTC}}$-290
8.0811	FT8	EGFR$^{\mathrm{LTC}}$-290
8.19055	FT9	EGFR$^{\mathrm{LTC}}$-290
8.12196	FT10	EGFR$^{\mathrm{LTC}}$-290
8.35684	Base	EGFR$^{\mathrm{LTC}}$-290
8.97479	Actual	EGFR$^{\mathrm{LTC}}$-290
8.94662	FT1	EGFR$^{\mathrm{LTC}}$-290
9.34022	FT2	EGFR$^{\mathrm{LTC}}$-290
9.18048	FT3	EGFR$^{\mathrm{LTC}}$-290
8.97568	FT4	EGFR$^{\mathrm{LTC}}$-290
8.94413	FT5	EGFR$^{\mathrm{LTC}}$-290
8.97342	FT6	EGFR$^{\mathrm{LTC}}$-290
8.94893	FT7	EGFR$^{\mathrm{LTC}}$-290
9.1614	FT8	EGFR$^{\mathrm{LTC}}$-290
8.84749	FT9	EGFR$^{\mathrm{LTC}}$-290
8.72058	FT10	EGFR$^{\mathrm{LTC}}$-290
8.73785	Base	EGFR$^{\mathrm{LTC}}$-290
6.65603	Actual	EGFR$^{\mathrm{LTC}}$-290
6.63604	FT1	EGFR$^{\mathrm{LTC}}$-290
6.74005	FT2	EGFR$^{\mathrm{LTC}}$-290
6.68316	FT3	EGFR$^{\mathrm{LTC}}$-290
6.50834	FT4	EGFR$^{\mathrm{LTC}}$-290
6.62683	FT5	EGFR$^{\mathrm{LTC}}$-290
6.81038	FT6	EGFR$^{\mathrm{LTC}}$-290
6.37419	FT7	EGFR$^{\mathrm{LTC}}$-290
6.56061	FT8	EGFR$^{\mathrm{LTC}}$-290
6.82667	FT9	EGFR$^{\mathrm{LTC}}$-290
6.61192	FT10	EGFR$^{\mathrm{LTC}}$-290
9.17066	Base	EGFR$^{\mathrm{LTC}}$-290
7.21199	Actual	EGFR$^{\mathrm{LTC}}$-290
7.05768	FT1	EGFR$^{\mathrm{LTC}}$-290
7.23427	FT2	EGFR$^{\mathrm{LTC}}$-290
7.06497	FT3	EGFR$^{\mathrm{LTC}}$-290
7.02385	FT4	EGFR$^{\mathrm{LTC}}$-290
6.95387	FT5	EGFR$^{\mathrm{LTC}}$-290
7.31258	FT6	EGFR$^{\mathrm{LTC}}$-290
7.44623	FT7	EGFR$^{\mathrm{LTC}}$-290
6.8228	FT8	EGFR$^{\mathrm{LTC}}$-290
7.06928	FT9	EGFR$^{\mathrm{LTC}}$-290
6.78215	FT10	EGFR$^{\mathrm{LTC}}$-290
7.68891	Base	EGFR$^{\mathrm{LTC}}$-290
7.79033	Actual	EGFR$^{\mathrm{LTC}}$-290
7.84768	FT1	EGFR$^{\mathrm{LTC}}$-290
7.51387	FT2	EGFR$^{\mathrm{LTC}}$-290
6.48691	FT3	EGFR$^{\mathrm{LTC}}$-290
7.44579	FT4	EGFR$^{\mathrm{LTC}}$-290
7.34415	FT5	EGFR$^{\mathrm{LTC}}$-290
7.76025	FT6	EGFR$^{\mathrm{LTC}}$-290
7.64707	FT7	EGFR$^{\mathrm{LTC}}$-290
7.3413	FT8	EGFR$^{\mathrm{LTC}}$-290
7.70052	FT9	EGFR$^{\mathrm{LTC}}$-290
7.8694	FT10	EGFR$^{\mathrm{LTC}}$-290
8.41237	Base	EGFR$^{\mathrm{LTC}}$-290
5.7868	Actual	EGFR$^{\mathrm{LTC}}$-290
5.74612	FT1	EGFR$^{\mathrm{LTC}}$-290
5.83565	FT2	EGFR$^{\mathrm{LTC}}$-290
5.84317	FT3	EGFR$^{\mathrm{LTC}}$-290
6.31548	FT4	EGFR$^{\mathrm{LTC}}$-290
5.49341	FT5	EGFR$^{\mathrm{LTC}}$-290
5.80653	FT6	EGFR$^{\mathrm{LTC}}$-290
5.92154	FT7	EGFR$^{\mathrm{LTC}}$-290
5.81864	FT8	EGFR$^{\mathrm{LTC}}$-290
5.56518	FT9	EGFR$^{\mathrm{LTC}}$-290
5.78096	FT10	EGFR$^{\mathrm{LTC}}$-290
6.65612	Base	EGFR$^{\mathrm{LTC}}$-290
7.27945	Actual	EGFR$^{\mathrm{LTC}}$-290
7.29754	FT1	EGFR$^{\mathrm{LTC}}$-290
7.20077	FT2	EGFR$^{\mathrm{LTC}}$-290
7.38396	FT3	EGFR$^{\mathrm{LTC}}$-290
7.0187	FT4	EGFR$^{\mathrm{LTC}}$-290
6.98309	FT5	EGFR$^{\mathrm{LTC}}$-290
7.51836	FT6	EGFR$^{\mathrm{LTC}}$-290
7.03354	FT7	EGFR$^{\mathrm{LTC}}$-290
7.24755	FT8	EGFR$^{\mathrm{LTC}}$-290
7.41832	FT9	EGFR$^{\mathrm{LTC}}$-290
7.14535	FT10	EGFR$^{\mathrm{LTC}}$-290
7.12085	Base	EGFR$^{\mathrm{LTC}}$-290
6.40464	Actual	EGFR$^{\mathrm{LTC}}$-290
6.11525	FT1	EGFR$^{\mathrm{LTC}}$-290
6.21268	FT2	EGFR$^{\mathrm{LTC}}$-290
6.33271	FT3	EGFR$^{\mathrm{LTC}}$-290
6.22929	FT4	EGFR$^{\mathrm{LTC}}$-290
6.10539	FT5	EGFR$^{\mathrm{LTC}}$-290
6.73884	FT6	EGFR$^{\mathrm{LTC}}$-290
6.93374	FT7	EGFR$^{\mathrm{LTC}}$-290
6.05127	FT8	EGFR$^{\mathrm{LTC}}$-290
6.37039	FT9	EGFR$^{\mathrm{LTC}}$-290
6.13132	FT10	EGFR$^{\mathrm{LTC}}$-290
7.74726	Base	EGFR$^{\mathrm{LTC}}$-290
10.4008	Actual	EGFR$^{\mathrm{LTC}}$-290
10.5351	FT1	EGFR$^{\mathrm{LTC}}$-290
10.7189	FT2	EGFR$^{\mathrm{LTC}}$-290
10.6824	FT3	EGFR$^{\mathrm{LTC}}$-290
10.4163	FT4	EGFR$^{\mathrm{LTC}}$-290
9.91511	FT5	EGFR$^{\mathrm{LTC}}$-290
10.5373	FT6	EGFR$^{\mathrm{LTC}}$-290
9.71487	FT7	EGFR$^{\mathrm{LTC}}$-290
10.3312	FT8	EGFR$^{\mathrm{LTC}}$-290
10.3227	FT9	EGFR$^{\mathrm{LTC}}$-290
10.1455	FT10	EGFR$^{\mathrm{LTC}}$-290
9.33223	Base	EGFR$^{\mathrm{LTC}}$-290
7.2943	Actual	EGFR$^{\mathrm{LTC}}$-290
7.35836	FT1	EGFR$^{\mathrm{LTC}}$-290
7.12925	FT2	EGFR$^{\mathrm{LTC}}$-290
7.3065	FT3	EGFR$^{\mathrm{LTC}}$-290
6.92661	FT4	EGFR$^{\mathrm{LTC}}$-290
7.06593	FT5	EGFR$^{\mathrm{LTC}}$-290
7.43365	FT6	EGFR$^{\mathrm{LTC}}$-290
7.065	FT7	EGFR$^{\mathrm{LTC}}$-290
7.43588	FT8	EGFR$^{\mathrm{LTC}}$-290
7.4158	FT9	EGFR$^{\mathrm{LTC}}$-290
7.08105	FT10	EGFR$^{\mathrm{LTC}}$-290
7.56175	Base	EGFR$^{\mathrm{LTC}}$-290
6.96761	Actual	EGFR$^{\mathrm{LTC}}$-290
6.91115	FT1	EGFR$^{\mathrm{LTC}}$-290
6.95195	FT2	EGFR$^{\mathrm{LTC}}$-290
7.13949	FT3	EGFR$^{\mathrm{LTC}}$-290
6.93032	FT4	EGFR$^{\mathrm{LTC}}$-290
6.83829	FT5	EGFR$^{\mathrm{LTC}}$-290
7.13751	FT6	EGFR$^{\mathrm{LTC}}$-290
7.36678	FT7	EGFR$^{\mathrm{LTC}}$-290
6.66039	FT8	EGFR$^{\mathrm{LTC}}$-290
7.60012	FT9	EGFR$^{\mathrm{LTC}}$-290
6.54779	FT10	EGFR$^{\mathrm{LTC}}$-290
8.19649	Base	EGFR$^{\mathrm{LTC}}$-290
6.355	Actual	EGFR$^{\mathrm{LTC}}$-290
5.85905	FT1	EGFR$^{\mathrm{LTC}}$-290
6.23447	FT2	EGFR$^{\mathrm{LTC}}$-290
6.22683	FT3	EGFR$^{\mathrm{LTC}}$-290
6.22706	FT4	EGFR$^{\mathrm{LTC}}$-290
6.51581	FT5	EGFR$^{\mathrm{LTC}}$-290
6.38827	FT6	EGFR$^{\mathrm{LTC}}$-290
7.39832	FT7	EGFR$^{\mathrm{LTC}}$-290
6.49691	FT8	EGFR$^{\mathrm{LTC}}$-290
6.34213	FT9	EGFR$^{\mathrm{LTC}}$-290
6.23991	FT10	EGFR$^{\mathrm{LTC}}$-290
8.50522	Base	EGFR$^{\mathrm{LTC}}$-290
6.05527	Actual	EGFR$^{\mathrm{LTC}}$-290
6.95412	FT1	EGFR$^{\mathrm{LTC}}$-290
5.96935	FT2	EGFR$^{\mathrm{LTC}}$-290
6.05372	FT3	EGFR$^{\mathrm{LTC}}$-290
5.88766	FT4	EGFR$^{\mathrm{LTC}}$-290
5.73852	FT5	EGFR$^{\mathrm{LTC}}$-290
6.01815	FT6	EGFR$^{\mathrm{LTC}}$-290
6.72633	FT7	EGFR$^{\mathrm{LTC}}$-290
5.89493	FT8	EGFR$^{\mathrm{LTC}}$-290
5.98148	FT9	EGFR$^{\mathrm{LTC}}$-290
6.18367	FT10	EGFR$^{\mathrm{LTC}}$-290
7.7852	Base	EGFR$^{\mathrm{LTC}}$-290
7.63072	Actual	EGFR$^{\mathrm{LTC}}$-290
7.48519	FT1	EGFR$^{\mathrm{LTC}}$-290
7.29741	FT2	EGFR$^{\mathrm{LTC}}$-290
7.5405	FT3	EGFR$^{\mathrm{LTC}}$-290
7.62432	FT4	EGFR$^{\mathrm{LTC}}$-290
7.84961	FT5	EGFR$^{\mathrm{LTC}}$-290
7.47955	FT6	EGFR$^{\mathrm{LTC}}$-290
7.18268	FT7	EGFR$^{\mathrm{LTC}}$-290
7.57047	FT8	EGFR$^{\mathrm{LTC}}$-290
7.66496	FT9	EGFR$^{\mathrm{LTC}}$-290
7.62512	FT10	EGFR$^{\mathrm{LTC}}$-290
8.53301	Base	EGFR$^{\mathrm{LTC}}$-290
7.9623	Actual	EGFR$^{\mathrm{LTC}}$-290
7.68329	FT1	EGFR$^{\mathrm{LTC}}$-290
8.08763	FT2	EGFR$^{\mathrm{LTC}}$-290
7.66489	FT3	EGFR$^{\mathrm{LTC}}$-290
7.91636	FT4	EGFR$^{\mathrm{LTC}}$-290
7.9904	FT5	EGFR$^{\mathrm{LTC}}$-290
7.9716	FT6	EGFR$^{\mathrm{LTC}}$-290
8.06107	FT7	EGFR$^{\mathrm{LTC}}$-290
7.97414	FT8	EGFR$^{\mathrm{LTC}}$-290
8.0784	FT9	EGFR$^{\mathrm{LTC}}$-290
7.65874	FT10	EGFR$^{\mathrm{LTC}}$-290
8.18299	Base	EGFR$^{\mathrm{LTC}}$-290
6.04325	Actual	EGFR$^{\mathrm{LTC}}$-290
5.84855	FT1	EGFR$^{\mathrm{LTC}}$-290
5.96283	FT2	EGFR$^{\mathrm{LTC}}$-290
6.0679	FT3	EGFR$^{\mathrm{LTC}}$-290
6.79164	FT4	EGFR$^{\mathrm{LTC}}$-290
6.01163	FT5	EGFR$^{\mathrm{LTC}}$-290
6.0769	FT6	EGFR$^{\mathrm{LTC}}$-290
6.38799	FT7	EGFR$^{\mathrm{LTC}}$-290
5.93452	FT8	EGFR$^{\mathrm{LTC}}$-290
6.07127	FT9	EGFR$^{\mathrm{LTC}}$-290
5.96129	FT10	EGFR$^{\mathrm{LTC}}$-290
8.59636	Base	EGFR$^{\mathrm{LTC}}$-290
6.355	Actual	EGFR$^{\mathrm{LTC}}$-290
6.1489	FT1	EGFR$^{\mathrm{LTC}}$-290
6.39467	FT2	EGFR$^{\mathrm{LTC}}$-290
6.28655	FT3	EGFR$^{\mathrm{LTC}}$-290
6.24434	FT4	EGFR$^{\mathrm{LTC}}$-290
6.47865	FT5	EGFR$^{\mathrm{LTC}}$-290
6.28494	FT6	EGFR$^{\mathrm{LTC}}$-290
6.63427	FT7	EGFR$^{\mathrm{LTC}}$-290
6.24872	FT8	EGFR$^{\mathrm{LTC}}$-290
6.43703	FT9	EGFR$^{\mathrm{LTC}}$-290
6.05181	FT10	EGFR$^{\mathrm{LTC}}$-290
8.06072	Base	EGFR$^{\mathrm{LTC}}$-290
8.35936	Actual	EGFR$^{\mathrm{LTC}}$-290
8.42418	FT1	EGFR$^{\mathrm{LTC}}$-290
8.55606	FT2	EGFR$^{\mathrm{LTC}}$-290
8.63625	FT3	EGFR$^{\mathrm{LTC}}$-290
8.30053	FT4	EGFR$^{\mathrm{LTC}}$-290
8.58095	FT5	EGFR$^{\mathrm{LTC}}$-290
8.6888	FT6	EGFR$^{\mathrm{LTC}}$-290
8.9046	FT7	EGFR$^{\mathrm{LTC}}$-290
8.30767	FT8	EGFR$^{\mathrm{LTC}}$-290
8.39321	FT9	EGFR$^{\mathrm{LTC}}$-290
8.07452	FT10	EGFR$^{\mathrm{LTC}}$-290
9.07489	Base	EGFR$^{\mathrm{LTC}}$-290
4.98209	Actual	EGFR$^{\mathrm{LTC}}$-290
4.94568	FT1	EGFR$^{\mathrm{LTC}}$-290
5.25594	FT2	EGFR$^{\mathrm{LTC}}$-290
5.10249	FT3	EGFR$^{\mathrm{LTC}}$-290
4.84978	FT4	EGFR$^{\mathrm{LTC}}$-290
4.94175	FT5	EGFR$^{\mathrm{LTC}}$-290
4.95085	FT6	EGFR$^{\mathrm{LTC}}$-290
5.91635	FT7	EGFR$^{\mathrm{LTC}}$-290
4.98346	FT8	EGFR$^{\mathrm{LTC}}$-290
4.90857	FT9	EGFR$^{\mathrm{LTC}}$-290
4.94303	FT10	EGFR$^{\mathrm{LTC}}$-290
6.8235	Base	EGFR$^{\mathrm{LTC}}$-290
8.39596	Actual	EGFR$^{\mathrm{LTC}}$-290
8.06537	FT1	EGFR$^{\mathrm{LTC}}$-290
8.46326	FT2	EGFR$^{\mathrm{LTC}}$-290
8.4795	FT3	EGFR$^{\mathrm{LTC}}$-290
8.39452	FT4	EGFR$^{\mathrm{LTC}}$-290
8.70331	FT5	EGFR$^{\mathrm{LTC}}$-290
8.46568	FT6	EGFR$^{\mathrm{LTC}}$-290
8.96796	FT7	EGFR$^{\mathrm{LTC}}$-290
8.85196	FT8	EGFR$^{\mathrm{LTC}}$-290
8.51774	FT9	EGFR$^{\mathrm{LTC}}$-290
8.32524	FT10	EGFR$^{\mathrm{LTC}}$-290
9.1118	Base	EGFR$^{\mathrm{LTC}}$-290
8.07397	Actual	EGFR$^{\mathrm{LTC}}$-290
8.08138	FT1	EGFR$^{\mathrm{LTC}}$-290
8.07607	FT2	EGFR$^{\mathrm{LTC}}$-290
8.4105	FT3	EGFR$^{\mathrm{LTC}}$-290
7.97994	FT4	EGFR$^{\mathrm{LTC}}$-290
7.49197	FT5	EGFR$^{\mathrm{LTC}}$-290
8.15277	FT6	EGFR$^{\mathrm{LTC}}$-290
7.39439	FT7	EGFR$^{\mathrm{LTC}}$-290
7.72297	FT8	EGFR$^{\mathrm{LTC}}$-290
7.18785	FT9	EGFR$^{\mathrm{LTC}}$-290
8.04782	FT10	EGFR$^{\mathrm{LTC}}$-290
8.11372	Base	EGFR$^{\mathrm{LTC}}$-290
6.65603	Actual	EGFR$^{\mathrm{LTC}}$-290
6.54399	FT1	EGFR$^{\mathrm{LTC}}$-290
6.71029	FT2	EGFR$^{\mathrm{LTC}}$-290
6.74393	FT3	EGFR$^{\mathrm{LTC}}$-290
6.52595	FT4	EGFR$^{\mathrm{LTC}}$-290
6.72578	FT5	EGFR$^{\mathrm{LTC}}$-290
6.65038	FT6	EGFR$^{\mathrm{LTC}}$-290
6.55034	FT7	EGFR$^{\mathrm{LTC}}$-290
6.37365	FT8	EGFR$^{\mathrm{LTC}}$-290
6.89609	FT9	EGFR$^{\mathrm{LTC}}$-290
6.55997	FT10	EGFR$^{\mathrm{LTC}}$-290
8.61126	Base	EGFR$^{\mathrm{LTC}}$-290
8.47994	Actual	EGFR$^{\mathrm{LTC}}$-290
9.31029	FT1	EGFR$^{\mathrm{LTC}}$-290
8.47548	FT2	EGFR$^{\mathrm{LTC}}$-290
8.53302	FT3	EGFR$^{\mathrm{LTC}}$-290
8.50687	FT4	EGFR$^{\mathrm{LTC}}$-290
9.17855	FT5	EGFR$^{\mathrm{LTC}}$-290
8.54321	FT6	EGFR$^{\mathrm{LTC}}$-290
9.4411	FT7	EGFR$^{\mathrm{LTC}}$-290
8.49936	FT8	EGFR$^{\mathrm{LTC}}$-290
8.42003	FT9	EGFR$^{\mathrm{LTC}}$-290
8.34039	FT10	EGFR$^{\mathrm{LTC}}$-290
10.0957	Base	EGFR$^{\mathrm{LTC}}$-290
7.0067	Actual	EGFR$^{\mathrm{LTC}}$-290
6.79658	FT1	EGFR$^{\mathrm{LTC}}$-290
6.87265	FT2	EGFR$^{\mathrm{LTC}}$-290
7.27193	FT3	EGFR$^{\mathrm{LTC}}$-290
6.93019	FT4	EGFR$^{\mathrm{LTC}}$-290
6.35746	FT5	EGFR$^{\mathrm{LTC}}$-290
7.08955	FT6	EGFR$^{\mathrm{LTC}}$-290
6.67019	FT7	EGFR$^{\mathrm{LTC}}$-290
7.01799	FT8	EGFR$^{\mathrm{LTC}}$-290
7.24506	FT9	EGFR$^{\mathrm{LTC}}$-290
6.74659	FT10	EGFR$^{\mathrm{LTC}}$-290
7.89351	Base	EGFR$^{\mathrm{LTC}}$-290
7.58415	Actual	EGFR$^{\mathrm{LTC}}$-290
7.44586	FT1	EGFR$^{\mathrm{LTC}}$-290
7.58818	FT2	EGFR$^{\mathrm{LTC}}$-290
6.80132	FT3	EGFR$^{\mathrm{LTC}}$-290
7.45489	FT4	EGFR$^{\mathrm{LTC}}$-290
7.26756	FT5	EGFR$^{\mathrm{LTC}}$-290
7.93787	FT6	EGFR$^{\mathrm{LTC}}$-290
7.27898	FT7	EGFR$^{\mathrm{LTC}}$-290
7.35842	FT8	EGFR$^{\mathrm{LTC}}$-290
7.51762	FT9	EGFR$^{\mathrm{LTC}}$-290
7.54343	FT10	EGFR$^{\mathrm{LTC}}$-290
7.84356	Base	EGFR$^{\mathrm{LTC}}$-290
7.40076	Actual	EGFR$^{\mathrm{LTC}}$-290
7.21576	FT1	EGFR$^{\mathrm{LTC}}$-290
7.38102	FT2	EGFR$^{\mathrm{LTC}}$-290
7.66622	FT3	EGFR$^{\mathrm{LTC}}$-290
7.02111	FT4	EGFR$^{\mathrm{LTC}}$-290
6.65683	FT5	EGFR$^{\mathrm{LTC}}$-290
7.40078	FT6	EGFR$^{\mathrm{LTC}}$-290
6.87715	FT7	EGFR$^{\mathrm{LTC}}$-290
7.39273	FT8	EGFR$^{\mathrm{LTC}}$-290
7.59837	FT9	EGFR$^{\mathrm{LTC}}$-290
7.11454	FT10	EGFR$^{\mathrm{LTC}}$-290
7.89865	Base	EGFR$^{\mathrm{LTC}}$-290
7.14817	Actual	EGFR$^{\mathrm{LTC}}$-290
7.13938	FT1	EGFR$^{\mathrm{LTC}}$-290
7.23797	FT2	EGFR$^{\mathrm{LTC}}$-290
7.19553	FT3	EGFR$^{\mathrm{LTC}}$-290
7.02101	FT4	EGFR$^{\mathrm{LTC}}$-290
7.25063	FT5	EGFR$^{\mathrm{LTC}}$-290
7.15181	FT6	EGFR$^{\mathrm{LTC}}$-290
6.86643	FT7	EGFR$^{\mathrm{LTC}}$-290
7.12236	FT8	EGFR$^{\mathrm{LTC}}$-290
7.27933	FT9	EGFR$^{\mathrm{LTC}}$-290
7.24535	FT10	EGFR$^{\mathrm{LTC}}$-290
9.00791	Base	EGFR$^{\mathrm{LTC}}$-290
7.98338	Actual	EGFR$^{\mathrm{LTC}}$-290
8.03943	FT1	EGFR$^{\mathrm{LTC}}$-290
8.16695	FT2	EGFR$^{\mathrm{LTC}}$-290
8.17268	FT3	EGFR$^{\mathrm{LTC}}$-290
7.88401	FT4	EGFR$^{\mathrm{LTC}}$-290
8.22174	FT5	EGFR$^{\mathrm{LTC}}$-290
8.44811	FT6	EGFR$^{\mathrm{LTC}}$-290
8.50421	FT7	EGFR$^{\mathrm{LTC}}$-290
7.7493	FT8	EGFR$^{\mathrm{LTC}}$-290
7.89588	FT9	EGFR$^{\mathrm{LTC}}$-290
7.74203	FT10	EGFR$^{\mathrm{LTC}}$-290
8.53408	Base	EGFR$^{\mathrm{LTC}}$-290
7.77408	Actual	EGFR$^{\mathrm{LTC}}$-290
7.68868	FT1	EGFR$^{\mathrm{LTC}}$-290
7.83986	FT2	EGFR$^{\mathrm{LTC}}$-290
7.71386	FT3	EGFR$^{\mathrm{LTC}}$-290
7.87738	FT4	EGFR$^{\mathrm{LTC}}$-290
7.41343	FT5	EGFR$^{\mathrm{LTC}}$-290
7.83684	FT6	EGFR$^{\mathrm{LTC}}$-290
7.28212	FT7	EGFR$^{\mathrm{LTC}}$-290
7.67022	FT8	EGFR$^{\mathrm{LTC}}$-290
7.91661	FT9	EGFR$^{\mathrm{LTC}}$-290
7.50739	FT10	EGFR$^{\mathrm{LTC}}$-290
8.37253	Base	EGFR$^{\mathrm{LTC}}$-290
6.54991	Actual	EGFR$^{\mathrm{LTC}}$-290
6.5119	FT1	EGFR$^{\mathrm{LTC}}$-290
6.72287	FT2	EGFR$^{\mathrm{LTC}}$-290
6.59784	FT3	EGFR$^{\mathrm{LTC}}$-290
6.33103	FT4	EGFR$^{\mathrm{LTC}}$-290
6.53336	FT5	EGFR$^{\mathrm{LTC}}$-290
6.40955	FT6	EGFR$^{\mathrm{LTC}}$-290
6.70395	FT7	EGFR$^{\mathrm{LTC}}$-290
7.17948	FT8	EGFR$^{\mathrm{LTC}}$-290
6.75619	FT9	EGFR$^{\mathrm{LTC}}$-290
6.66686	FT10	EGFR$^{\mathrm{LTC}}$-290
8.11149	Base	EGFR$^{\mathrm{LTC}}$-290
10.054	Actual	EGFR$^{\mathrm{LTC}}$-290
10.0048	FT1	EGFR$^{\mathrm{LTC}}$-290
10.3633	FT2	EGFR$^{\mathrm{LTC}}$-290
10.3147	FT3	EGFR$^{\mathrm{LTC}}$-290
10.0059	FT4	EGFR$^{\mathrm{LTC}}$-290
10.4985	FT5	EGFR$^{\mathrm{LTC}}$-290
10.0304	FT6	EGFR$^{\mathrm{LTC}}$-290
10.3996	FT7	EGFR$^{\mathrm{LTC}}$-290
10.2479	FT8	EGFR$^{\mathrm{LTC}}$-290
9.73276	FT9	EGFR$^{\mathrm{LTC}}$-290
10.1539	FT10	EGFR$^{\mathrm{LTC}}$-290
10.0781	Base	EGFR$^{\mathrm{LTC}}$-290
9.43072	Actual	EGFR$^{\mathrm{LTC}}$-290
9.48788	FT1	EGFR$^{\mathrm{LTC}}$-290
9.57331	FT2	EGFR$^{\mathrm{LTC}}$-290
9.54311	FT3	EGFR$^{\mathrm{LTC}}$-290
9.47103	FT4	EGFR$^{\mathrm{LTC}}$-290
9.96035	FT5	EGFR$^{\mathrm{LTC}}$-290
9.56757	FT6	EGFR$^{\mathrm{LTC}}$-290
10.1356	FT7	EGFR$^{\mathrm{LTC}}$-290
9.27089	FT8	EGFR$^{\mathrm{LTC}}$-290
9.40287	FT9	EGFR$^{\mathrm{LTC}}$-290
9.59149	FT10	EGFR$^{\mathrm{LTC}}$-290
9.19231	Base	EGFR$^{\mathrm{LTC}}$-290
7.99139	Actual	EGFR$^{\mathrm{LTC}}$-290
8.75583	FT1	EGFR$^{\mathrm{LTC}}$-290
8.00596	FT2	EGFR$^{\mathrm{LTC}}$-290
8.27791	FT3	EGFR$^{\mathrm{LTC}}$-290
8.03536	FT4	EGFR$^{\mathrm{LTC}}$-290
8.22053	FT5	EGFR$^{\mathrm{LTC}}$-290
7.98737	FT6	EGFR$^{\mathrm{LTC}}$-290
8.61114	FT7	EGFR$^{\mathrm{LTC}}$-290
8.13473	FT8	EGFR$^{\mathrm{LTC}}$-290
8.25274	FT9	EGFR$^{\mathrm{LTC}}$-290
8.27664	FT10	EGFR$^{\mathrm{LTC}}$-290
8.43806	Base	EGFR$^{\mathrm{LTC}}$-290
6.45028	Actual	EGFR$^{\mathrm{LTC}}$-290
6.51942	FT1	EGFR$^{\mathrm{LTC}}$-290
6.26693	FT2	EGFR$^{\mathrm{LTC}}$-290
6.63586	FT3	EGFR$^{\mathrm{LTC}}$-290
6.47997	FT4	EGFR$^{\mathrm{LTC}}$-290
6.32237	FT5	EGFR$^{\mathrm{LTC}}$-290
6.6062	FT6	EGFR$^{\mathrm{LTC}}$-290
6.37647	FT7	EGFR$^{\mathrm{LTC}}$-290
6.24208	FT8	EGFR$^{\mathrm{LTC}}$-290
6.59473	FT9	EGFR$^{\mathrm{LTC}}$-290
6.24053	FT10	EGFR$^{\mathrm{LTC}}$-290
8.20538	Base	EGFR$^{\mathrm{LTC}}$-290
4.6648	Actual	EGFR$^{\mathrm{LTC}}$-290
4.51636	FT1	EGFR$^{\mathrm{LTC}}$-290
4.5216	FT2	EGFR$^{\mathrm{LTC}}$-290
5.21792	FT3	EGFR$^{\mathrm{LTC}}$-290
4.45724	FT4	EGFR$^{\mathrm{LTC}}$-290
4.16658	FT5	EGFR$^{\mathrm{LTC}}$-290
4.63565	FT6	EGFR$^{\mathrm{LTC}}$-290
4.56354	FT7	EGFR$^{\mathrm{LTC}}$-290
4.44095	FT8	EGFR$^{\mathrm{LTC}}$-290
4.64496	FT9	EGFR$^{\mathrm{LTC}}$-290
4.72121	FT10	EGFR$^{\mathrm{LTC}}$-290
7.32598	Base	EGFR$^{\mathrm{LTC}}$-290
8.01258	Actual	EGFR$^{\mathrm{LTC}}$-290
8.0241	FT1	EGFR$^{\mathrm{LTC}}$-290
8.06854	FT2	EGFR$^{\mathrm{LTC}}$-290
7.90563	FT3	EGFR$^{\mathrm{LTC}}$-290
7.83405	FT4	EGFR$^{\mathrm{LTC}}$-290
7.81573	FT5	EGFR$^{\mathrm{LTC}}$-290
8.18625	FT6	EGFR$^{\mathrm{LTC}}$-290
8.09201	FT7	EGFR$^{\mathrm{LTC}}$-290
7.93727	FT8	EGFR$^{\mathrm{LTC}}$-290
8.00835	FT9	EGFR$^{\mathrm{LTC}}$-290
7.69601	FT10	EGFR$^{\mathrm{LTC}}$-290
8.22978	Base	EGFR$^{\mathrm{LTC}}$-290
6.83517	Actual	EGFR$^{\mathrm{LTC}}$-290
6.4548	FT1	EGFR$^{\mathrm{LTC}}$-290
6.64794	FT2	EGFR$^{\mathrm{LTC}}$-290
6.61023	FT3	EGFR$^{\mathrm{LTC}}$-290
6.75487	FT4	EGFR$^{\mathrm{LTC}}$-290
6.35811	FT5	EGFR$^{\mathrm{LTC}}$-290
6.86108	FT6	EGFR$^{\mathrm{LTC}}$-290
7.14689	FT7	EGFR$^{\mathrm{LTC}}$-290
6.5588	FT8	EGFR$^{\mathrm{LTC}}$-290
7.01218	FT9	EGFR$^{\mathrm{LTC}}$-290
6.52204	FT10	EGFR$^{\mathrm{LTC}}$-290
7.45208	Base	EGFR$^{\mathrm{LTC}}$-290
8.81093	Actual	EGFR$^{\mathrm{LTC}}$-290
8.75881	FT1	EGFR$^{\mathrm{LTC}}$-290
8.93481	FT2	EGFR$^{\mathrm{LTC}}$-290
9.16527	FT3	EGFR$^{\mathrm{LTC}}$-290
8.85058	FT4	EGFR$^{\mathrm{LTC}}$-290
8.32349	FT5	EGFR$^{\mathrm{LTC}}$-290
8.05196	FT6	EGFR$^{\mathrm{LTC}}$-290
8.63847	FT7	EGFR$^{\mathrm{LTC}}$-290
8.97074	FT8	EGFR$^{\mathrm{LTC}}$-290
9.04875	FT9	EGFR$^{\mathrm{LTC}}$-290
9.03709	FT10	EGFR$^{\mathrm{LTC}}$-290
8.49593	Base	EGFR$^{\mathrm{LTC}}$-290
8.45737	Actual	EGFR$^{\mathrm{LTC}}$-290
8.35296	FT1	EGFR$^{\mathrm{LTC}}$-290
8.40686	FT2	EGFR$^{\mathrm{LTC}}$-290
8.55572	FT3	EGFR$^{\mathrm{LTC}}$-290
8.16565	FT4	EGFR$^{\mathrm{LTC}}$-290
8.27753	FT5	EGFR$^{\mathrm{LTC}}$-290
8.15001	FT6	EGFR$^{\mathrm{LTC}}$-290
8.02852	FT7	EGFR$^{\mathrm{LTC}}$-290
8.07701	FT8	EGFR$^{\mathrm{LTC}}$-290
8.23914	FT9	EGFR$^{\mathrm{LTC}}$-290
8.0721	FT10	EGFR$^{\mathrm{LTC}}$-290
8.36432	Base	EGFR$^{\mathrm{LTC}}$-290
7.87788	Actual	EGFR$^{\mathrm{LTC}}$-290
7.83485	FT1	EGFR$^{\mathrm{LTC}}$-290
8.12881	FT2	EGFR$^{\mathrm{LTC}}$-290
8.42755	FT3	EGFR$^{\mathrm{LTC}}$-290
7.75794	FT4	EGFR$^{\mathrm{LTC}}$-290
6.15572	FT5	EGFR$^{\mathrm{LTC}}$-290
7.82475	FT6	EGFR$^{\mathrm{LTC}}$-290
5.74342	FT7	EGFR$^{\mathrm{LTC}}$-290
5.49921	FT8	EGFR$^{\mathrm{LTC}}$-290
8.12446	FT9	EGFR$^{\mathrm{LTC}}$-290
8.3067	FT10	EGFR$^{\mathrm{LTC}}$-290
6.74806	Base	EGFR$^{\mathrm{LTC}}$-290
6.60993	Actual	EGFR$^{\mathrm{LTC}}$-290
6.34961	FT1	EGFR$^{\mathrm{LTC}}$-290
6.65682	FT2	EGFR$^{\mathrm{LTC}}$-290
6.53964	FT3	EGFR$^{\mathrm{LTC}}$-290
6.32574	FT4	EGFR$^{\mathrm{LTC}}$-290
7.07031	FT5	EGFR$^{\mathrm{LTC}}$-290
6.66137	FT6	EGFR$^{\mathrm{LTC}}$-290
7.16955	FT7	EGFR$^{\mathrm{LTC}}$-290
6.34419	FT8	EGFR$^{\mathrm{LTC}}$-290
6.64323	FT9	EGFR$^{\mathrm{LTC}}$-290
6.37966	FT10	EGFR$^{\mathrm{LTC}}$-290
8.07514	Base	EGFR$^{\mathrm{LTC}}$-290
6.57975	Actual	EGFR$^{\mathrm{LTC}}$-290
6.28711	FT1	EGFR$^{\mathrm{LTC}}$-290
6.50331	FT2	EGFR$^{\mathrm{LTC}}$-290
6.54945	FT3	EGFR$^{\mathrm{LTC}}$-290
6.52441	FT4	EGFR$^{\mathrm{LTC}}$-290
6.55456	FT5	EGFR$^{\mathrm{LTC}}$-290
6.65287	FT6	EGFR$^{\mathrm{LTC}}$-290
7.25415	FT7	EGFR$^{\mathrm{LTC}}$-290
6.78581	FT8	EGFR$^{\mathrm{LTC}}$-290
6.68455	FT9	EGFR$^{\mathrm{LTC}}$-290
6.01574	FT10	EGFR$^{\mathrm{LTC}}$-290
8.12787	Base	EGFR$^{\mathrm{LTC}}$-290
7.62584	Actual	EGFR$^{\mathrm{LTC}}$-290
7.64493	FT1	EGFR$^{\mathrm{LTC}}$-290
7.42883	FT2	EGFR$^{\mathrm{LTC}}$-290
7.92695	FT3	EGFR$^{\mathrm{LTC}}$-290
7.50507	FT4	EGFR$^{\mathrm{LTC}}$-290
7.94274	FT5	EGFR$^{\mathrm{LTC}}$-290
7.68633	FT6	EGFR$^{\mathrm{LTC}}$-290
7.99011	FT7	EGFR$^{\mathrm{LTC}}$-290
7.5309	FT8	EGFR$^{\mathrm{LTC}}$-290
7.70525	FT9	EGFR$^{\mathrm{LTC}}$-290
7.21637	FT10	EGFR$^{\mathrm{LTC}}$-290
8.00854	Base	EGFR$^{\mathrm{LTC}}$-290
5.355	Actual	EGFR$^{\mathrm{LTC}}$-290
5.29312	FT1	EGFR$^{\mathrm{LTC}}$-290
7.47244	FT2	EGFR$^{\mathrm{LTC}}$-290
5.42626	FT3	EGFR$^{\mathrm{LTC}}$-290
5.0655	FT4	EGFR$^{\mathrm{LTC}}$-290
6.73775	FT5	EGFR$^{\mathrm{LTC}}$-290
5.1795	FT6	EGFR$^{\mathrm{LTC}}$-290
7.3563	FT7	EGFR$^{\mathrm{LTC}}$-290
4.67521	FT8	EGFR$^{\mathrm{LTC}}$-290
5.28937	FT9	EGFR$^{\mathrm{LTC}}$-290
5.25528	FT10	EGFR$^{\mathrm{LTC}}$-290
8.78051	Base	EGFR$^{\mathrm{LTC}}$-290
7.23443	Actual	EGFR$^{\mathrm{LTC}}$-290
7.24536	FT1	EGFR$^{\mathrm{LTC}}$-290
7.11424	FT2	EGFR$^{\mathrm{LTC}}$-290
6.73825	FT3	EGFR$^{\mathrm{LTC}}$-290
7.16233	FT4	EGFR$^{\mathrm{LTC}}$-290
7.02377	FT5	EGFR$^{\mathrm{LTC}}$-290
7.58917	FT6	EGFR$^{\mathrm{LTC}}$-290
6.77138	FT7	EGFR$^{\mathrm{LTC}}$-290
6.82195	FT8	EGFR$^{\mathrm{LTC}}$-290
7.23802	FT9	EGFR$^{\mathrm{LTC}}$-290
7.08198	FT10	EGFR$^{\mathrm{LTC}}$-290
7.0124	Base	EGFR$^{\mathrm{LTC}}$-290
7.51302	Actual	EGFR$^{\mathrm{LTC}}$-290
7.2469	FT1	EGFR$^{\mathrm{LTC}}$-290
7.4423	FT2	EGFR$^{\mathrm{LTC}}$-290
7.68479	FT3	EGFR$^{\mathrm{LTC}}$-290
7.33528	FT4	EGFR$^{\mathrm{LTC}}$-290
7.71861	FT5	EGFR$^{\mathrm{LTC}}$-290
7.41054	FT6	EGFR$^{\mathrm{LTC}}$-290
7.27298	FT7	EGFR$^{\mathrm{LTC}}$-290
7.45421	FT8	EGFR$^{\mathrm{LTC}}$-290
7.75669	FT9	EGFR$^{\mathrm{LTC}}$-290
7.476	FT10	EGFR$^{\mathrm{LTC}}$-290
8.2045	Base	EGFR$^{\mathrm{LTC}}$-290
6.355	Actual	EGFR$^{\mathrm{LTC}}$-290
6.03468	FT1	EGFR$^{\mathrm{LTC}}$-290
6.19641	FT2	EGFR$^{\mathrm{LTC}}$-290
6.45394	FT3	EGFR$^{\mathrm{LTC}}$-290
6.3803	FT4	EGFR$^{\mathrm{LTC}}$-290
6.94454	FT5	EGFR$^{\mathrm{LTC}}$-290
6.42137	FT6	EGFR$^{\mathrm{LTC}}$-290
7.27848	FT7	EGFR$^{\mathrm{LTC}}$-290
6.34884	FT8	EGFR$^{\mathrm{LTC}}$-290
6.54534	FT9	EGFR$^{\mathrm{LTC}}$-290
6.06132	FT10	EGFR$^{\mathrm{LTC}}$-290
8.48683	Base	EGFR$^{\mathrm{LTC}}$-290
8.63072	Actual	EGFR$^{\mathrm{LTC}}$-290
8.56993	FT1	EGFR$^{\mathrm{LTC}}$-290
8.59619	FT2	EGFR$^{\mathrm{LTC}}$-290
8.84644	FT3	EGFR$^{\mathrm{LTC}}$-290
8.70541	FT4	EGFR$^{\mathrm{LTC}}$-290
8.14479	FT5	EGFR$^{\mathrm{LTC}}$-290
6.84074	FT6	EGFR$^{\mathrm{LTC}}$-290
7.62175	FT7	EGFR$^{\mathrm{LTC}}$-290
8.64501	FT8	EGFR$^{\mathrm{LTC}}$-290
8.71661	FT9	EGFR$^{\mathrm{LTC}}$-290
8.67964	FT10	EGFR$^{\mathrm{LTC}}$-290
7.36198	Base	EGFR$^{\mathrm{LTC}}$-290
6.69413	Actual	EGFR$^{\mathrm{LTC}}$-290
6.59925	FT1	EGFR$^{\mathrm{LTC}}$-290
6.65913	FT2	EGFR$^{\mathrm{LTC}}$-290
6.71102	FT3	EGFR$^{\mathrm{LTC}}$-290
6.6031	FT4	EGFR$^{\mathrm{LTC}}$-290
6.76664	FT5	EGFR$^{\mathrm{LTC}}$-290
6.68599	FT6	EGFR$^{\mathrm{LTC}}$-290
7.19662	FT7	EGFR$^{\mathrm{LTC}}$-290
6.51857	FT8	EGFR$^{\mathrm{LTC}}$-290
6.66667	FT9	EGFR$^{\mathrm{LTC}}$-290
6.40642	FT10	EGFR$^{\mathrm{LTC}}$-290
8.47125	Base	EGFR$^{\mathrm{LTC}}$-290
5.45737	Actual	EGFR$^{\mathrm{LTC}}$-290
5.35998	FT1	EGFR$^{\mathrm{LTC}}$-290
5.4128	FT2	EGFR$^{\mathrm{LTC}}$-290
5.56865	FT3	EGFR$^{\mathrm{LTC}}$-290
5.2947	FT4	EGFR$^{\mathrm{LTC}}$-290
5.69816	FT5	EGFR$^{\mathrm{LTC}}$-290
5.19919	FT6	EGFR$^{\mathrm{LTC}}$-290
5.55697	FT7	EGFR$^{\mathrm{LTC}}$-290
6.45804	FT8	EGFR$^{\mathrm{LTC}}$-290
5.33987	FT9	EGFR$^{\mathrm{LTC}}$-290
5.50707	FT10	EGFR$^{\mathrm{LTC}}$-290
7.85637	Base	EGFR$^{\mathrm{LTC}}$-290
10.054	Actual	EGFR$^{\mathrm{LTC}}$-290
10.1943	FT1	EGFR$^{\mathrm{LTC}}$-290
10.4257	FT2	EGFR$^{\mathrm{LTC}}$-290
10.1619	FT3	EGFR$^{\mathrm{LTC}}$-290
10.0041	FT4	EGFR$^{\mathrm{LTC}}$-290
10.7396	FT5	EGFR$^{\mathrm{LTC}}$-290
10.36	FT6	EGFR$^{\mathrm{LTC}}$-290
10.6551	FT7	EGFR$^{\mathrm{LTC}}$-290
10.1892	FT8	EGFR$^{\mathrm{LTC}}$-290
10.064	FT9	EGFR$^{\mathrm{LTC}}$-290
9.90478	FT10	EGFR$^{\mathrm{LTC}}$-290
9.7547	Base	EGFR$^{\mathrm{LTC}}$-290
7.72153	Actual	EGFR$^{\mathrm{LTC}}$-290
7.63876	FT1	EGFR$^{\mathrm{LTC}}$-290
7.85627	FT2	EGFR$^{\mathrm{LTC}}$-290
7.96911	FT3	EGFR$^{\mathrm{LTC}}$-290
7.66938	FT4	EGFR$^{\mathrm{LTC}}$-290
8.55548	FT5	EGFR$^{\mathrm{LTC}}$-290
7.59419	FT6	EGFR$^{\mathrm{LTC}}$-290
8.38128	FT7	EGFR$^{\mathrm{LTC}}$-290
7.70047	FT8	EGFR$^{\mathrm{LTC}}$-290
7.78685	FT9	EGFR$^{\mathrm{LTC}}$-290
8.39766	FT10	EGFR$^{\mathrm{LTC}}$-290
8.66341	Base	EGFR$^{\mathrm{LTC}}$-290
6.61071	Actual	EGFR$^{\mathrm{LTC}}$-290
6.27692	FT1	EGFR$^{\mathrm{LTC}}$-290
6.34383	FT2	EGFR$^{\mathrm{LTC}}$-290
6.65776	FT3	EGFR$^{\mathrm{LTC}}$-290
6.77011	FT4	EGFR$^{\mathrm{LTC}}$-290
6.20297	FT5	EGFR$^{\mathrm{LTC}}$-290
6.70105	FT6	EGFR$^{\mathrm{LTC}}$-290
6.2995	FT7	EGFR$^{\mathrm{LTC}}$-290
6.2361	FT8	EGFR$^{\mathrm{LTC}}$-290
6.64413	FT9	EGFR$^{\mathrm{LTC}}$-290
6.42523	FT10	EGFR$^{\mathrm{LTC}}$-290
8.34452	Base	EGFR$^{\mathrm{LTC}}$-290
9.5099	Actual	EGFR$^{\mathrm{LTC}}$-290
9.53831	FT1	EGFR$^{\mathrm{LTC}}$-290
9.44986	FT2	EGFR$^{\mathrm{LTC}}$-290
9.58784	FT3	EGFR$^{\mathrm{LTC}}$-290
9.35656	FT4	EGFR$^{\mathrm{LTC}}$-290
10.0662	FT5	EGFR$^{\mathrm{LTC}}$-290
9.65873	FT6	EGFR$^{\mathrm{LTC}}$-290
9.80968	FT7	EGFR$^{\mathrm{LTC}}$-290
9.46082	FT8	EGFR$^{\mathrm{LTC}}$-290
9.42338	FT9	EGFR$^{\mathrm{LTC}}$-290
9.4367	FT10	EGFR$^{\mathrm{LTC}}$-290
9.86327	Base	EGFR$^{\mathrm{LTC}}$-290
7.91567	Actual	EGFR$^{\mathrm{LTC}}$-290
7.71301	FT1	EGFR$^{\mathrm{LTC}}$-290
7.89957	FT2	EGFR$^{\mathrm{LTC}}$-290
7.27394	FT3	EGFR$^{\mathrm{LTC}}$-290
7.879	FT4	EGFR$^{\mathrm{LTC}}$-290
8.0431	FT5	EGFR$^{\mathrm{LTC}}$-290
8.06354	FT6	EGFR$^{\mathrm{LTC}}$-290
8.43579	FT7	EGFR$^{\mathrm{LTC}}$-290
8.06155	FT8	EGFR$^{\mathrm{LTC}}$-290
7.98178	FT9	EGFR$^{\mathrm{LTC}}$-290
7.66936	FT10	EGFR$^{\mathrm{LTC}}$-290
8.63707	Base	EGFR$^{\mathrm{LTC}}$-290
9.75294	Actual	EGFR$^{\mathrm{LTC}}$-290
9.65509	FT1	EGFR$^{\mathrm{LTC}}$-290
9.89498	FT2	EGFR$^{\mathrm{LTC}}$-290
9.97267	FT3	EGFR$^{\mathrm{LTC}}$-290
9.90727	FT4	EGFR$^{\mathrm{LTC}}$-290
10.2344	FT5	EGFR$^{\mathrm{LTC}}$-290
9.77164	FT6	EGFR$^{\mathrm{LTC}}$-290
10.228	FT7	EGFR$^{\mathrm{LTC}}$-290
9.84553	FT8	EGFR$^{\mathrm{LTC}}$-290
9.77775	FT9	EGFR$^{\mathrm{LTC}}$-290
9.8679	FT10	EGFR$^{\mathrm{LTC}}$-290
10.1348	Base	EGFR$^{\mathrm{LTC}}$-290
6.65603	Actual	EGFR$^{\mathrm{LTC}}$-290
6.6482	FT1	EGFR$^{\mathrm{LTC}}$-290
6.56566	FT2	EGFR$^{\mathrm{LTC}}$-290
6.79927	FT3	EGFR$^{\mathrm{LTC}}$-290
6.51359	FT4	EGFR$^{\mathrm{LTC}}$-290
7.34497	FT5	EGFR$^{\mathrm{LTC}}$-290
6.71127	FT6	EGFR$^{\mathrm{LTC}}$-290
6.59657	FT7	EGFR$^{\mathrm{LTC}}$-290
6.33841	FT8	EGFR$^{\mathrm{LTC}}$-290
6.87948	FT9	EGFR$^{\mathrm{LTC}}$-290
6.56197	FT10	EGFR$^{\mathrm{LTC}}$-290
9.53386	Base	EGFR$^{\mathrm{LTC}}$-290
7.72153	Actual	EGFR$^{\mathrm{LTC}}$-290
7.38724	FT1	EGFR$^{\mathrm{LTC}}$-290
7.81506	FT2	EGFR$^{\mathrm{LTC}}$-290
7.6898	FT3	EGFR$^{\mathrm{LTC}}$-290
7.58975	FT4	EGFR$^{\mathrm{LTC}}$-290
7.825	FT5	EGFR$^{\mathrm{LTC}}$-290
7.27489	FT6	EGFR$^{\mathrm{LTC}}$-290
7.81569	FT7	EGFR$^{\mathrm{LTC}}$-290
7.6908	FT8	EGFR$^{\mathrm{LTC}}$-290
7.67851	FT9	EGFR$^{\mathrm{LTC}}$-290
7.64756	FT10	EGFR$^{\mathrm{LTC}}$-290
8.82813	Base	EGFR$^{\mathrm{LTC}}$-290
7.81342	Actual	EGFR$^{\mathrm{LTC}}$-290
7.68131	FT1	EGFR$^{\mathrm{LTC}}$-290
7.72371	FT2	EGFR$^{\mathrm{LTC}}$-290
7.93103	FT3	EGFR$^{\mathrm{LTC}}$-290
7.68257	FT4	EGFR$^{\mathrm{LTC}}$-290
8.03766	FT5	EGFR$^{\mathrm{LTC}}$-290
7.92214	FT6	EGFR$^{\mathrm{LTC}}$-290
7.80524	FT7	EGFR$^{\mathrm{LTC}}$-290
7.87035	FT8	EGFR$^{\mathrm{LTC}}$-290
8.00739	FT9	EGFR$^{\mathrm{LTC}}$-290
7.64748	FT10	EGFR$^{\mathrm{LTC}}$-290
8.64771	Base	EGFR$^{\mathrm{LTC}}$-290
10.4008	Actual	EGFR$^{\mathrm{LTC}}$-290
10.7159	FT1	EGFR$^{\mathrm{LTC}}$-290
10.6085	FT2	EGFR$^{\mathrm{LTC}}$-290
10.5217	FT3	EGFR$^{\mathrm{LTC}}$-290
10.3723	FT4	EGFR$^{\mathrm{LTC}}$-290
10.5166	FT5	EGFR$^{\mathrm{LTC}}$-290
10.5994	FT6	EGFR$^{\mathrm{LTC}}$-290
10.6597	FT7	EGFR$^{\mathrm{LTC}}$-290
10.0601	FT8	EGFR$^{\mathrm{LTC}}$-290
10.4749	FT9	EGFR$^{\mathrm{LTC}}$-290
10.1903	FT10	EGFR$^{\mathrm{LTC}}$-290
9.5222	Base	EGFR$^{\mathrm{LTC}}$-290
6.355	Actual	EGFR$^{\mathrm{LTC}}$-290
6.19716	FT1	EGFR$^{\mathrm{LTC}}$-290
6.46845	FT2	EGFR$^{\mathrm{LTC}}$-290
6.24996	FT3	EGFR$^{\mathrm{LTC}}$-290
6.21555	FT4	EGFR$^{\mathrm{LTC}}$-290
6.17586	FT5	EGFR$^{\mathrm{LTC}}$-290
6.37371	FT6	EGFR$^{\mathrm{LTC}}$-290
6.44857	FT7	EGFR$^{\mathrm{LTC}}$-290
6.29741	FT8	EGFR$^{\mathrm{LTC}}$-290
6.50408	FT9	EGFR$^{\mathrm{LTC}}$-290
6.06539	FT10	EGFR$^{\mathrm{LTC}}$-290
7.8706	Base	EGFR$^{\mathrm{LTC}}$-290
6.96939	Actual	EGFR$^{\mathrm{LTC}}$-290
6.78416	FT1	EGFR$^{\mathrm{LTC}}$-290
6.70132	FT2	EGFR$^{\mathrm{LTC}}$-290
7.0739	FT3	EGFR$^{\mathrm{LTC}}$-290
6.93718	FT4	EGFR$^{\mathrm{LTC}}$-290
6.68791	FT5	EGFR$^{\mathrm{LTC}}$-290
7.08814	FT6	EGFR$^{\mathrm{LTC}}$-290
7.20531	FT7	EGFR$^{\mathrm{LTC}}$-290
7.05658	FT8	EGFR$^{\mathrm{LTC}}$-290
6.90696	FT9	EGFR$^{\mathrm{LTC}}$-290
6.83084	FT10	EGFR$^{\mathrm{LTC}}$-290
8.90152	Base	EGFR$^{\mathrm{LTC}}$-290
6.65603	Actual	EGFR$^{\mathrm{LTC}}$-290
6.62347	FT1	EGFR$^{\mathrm{LTC}}$-290
6.72499	FT2	EGFR$^{\mathrm{LTC}}$-290
6.78723	FT3	EGFR$^{\mathrm{LTC}}$-290
6.61095	FT4	EGFR$^{\mathrm{LTC}}$-290
6.72862	FT5	EGFR$^{\mathrm{LTC}}$-290
6.73702	FT6	EGFR$^{\mathrm{LTC}}$-290
6.27694	FT7	EGFR$^{\mathrm{LTC}}$-290
6.56986	FT8	EGFR$^{\mathrm{LTC}}$-290
6.84406	FT9	EGFR$^{\mathrm{LTC}}$-290
6.67507	FT10	EGFR$^{\mathrm{LTC}}$-290
8.40437	Base	EGFR$^{\mathrm{LTC}}$-290
10.2758	Actual	EGFR$^{\mathrm{LTC}}$-290
10.5611	FT1	EGFR$^{\mathrm{LTC}}$-290
9.97376	FT2	EGFR$^{\mathrm{LTC}}$-290
10.4642	FT3	EGFR$^{\mathrm{LTC}}$-290
10.248	FT4	EGFR$^{\mathrm{LTC}}$-290
10.1559	FT5	EGFR$^{\mathrm{LTC}}$-290
10.399	FT6	EGFR$^{\mathrm{LTC}}$-290
10.3611	FT7	EGFR$^{\mathrm{LTC}}$-290
10.4314	FT8	EGFR$^{\mathrm{LTC}}$-290
10.4655	FT9	EGFR$^{\mathrm{LTC}}$-290
10.0047	FT10	EGFR$^{\mathrm{LTC}}$-290
9.14653	Base	EGFR$^{\mathrm{LTC}}$-290
8.45191	Actual	EGFR$^{\mathrm{LTC}}$-290
8.18361	FT1	EGFR$^{\mathrm{LTC}}$-290
8.67886	FT2	EGFR$^{\mathrm{LTC}}$-290
7.27129	FT3	EGFR$^{\mathrm{LTC}}$-290
8.47134	FT4	EGFR$^{\mathrm{LTC}}$-290
7.91896	FT5	EGFR$^{\mathrm{LTC}}$-290
8.66442	FT6	EGFR$^{\mathrm{LTC}}$-290
7.54363	FT7	EGFR$^{\mathrm{LTC}}$-290
8.84621	FT8	EGFR$^{\mathrm{LTC}}$-290
8.67167	FT9	EGFR$^{\mathrm{LTC}}$-290
8.65643	FT10	EGFR$^{\mathrm{LTC}}$-290
9.10476	Base	EGFR$^{\mathrm{LTC}}$-290
5.355	Actual	EGFR$^{\mathrm{LTC}}$-290
5.23184	FT1	EGFR$^{\mathrm{LTC}}$-290
5.16021	FT2	EGFR$^{\mathrm{LTC}}$-290
5.32825	FT3	EGFR$^{\mathrm{LTC}}$-290
5.92983	FT4	EGFR$^{\mathrm{LTC}}$-290
5.04666	FT5	EGFR$^{\mathrm{LTC}}$-290
5.26452	FT6	EGFR$^{\mathrm{LTC}}$-290
5.53222	FT7	EGFR$^{\mathrm{LTC}}$-290
5.10965	FT8	EGFR$^{\mathrm{LTC}}$-290
5.28766	FT9	EGFR$^{\mathrm{LTC}}$-290
5.23814	FT10	EGFR$^{\mathrm{LTC}}$-290
8.01202	Base	EGFR$^{\mathrm{LTC}}$-290
10.355	Actual	EGFR$^{\mathrm{LTC}}$-290
10.7514	FT1	EGFR$^{\mathrm{LTC}}$-290
10.8306	FT2	EGFR$^{\mathrm{LTC}}$-290
10.5374	FT3	EGFR$^{\mathrm{LTC}}$-290
10.2364	FT4	EGFR$^{\mathrm{LTC}}$-290
10.2037	FT5	EGFR$^{\mathrm{LTC}}$-290
10.6811	FT6	EGFR$^{\mathrm{LTC}}$-290
10.4256	FT7	EGFR$^{\mathrm{LTC}}$-290
10.3625	FT8	EGFR$^{\mathrm{LTC}}$-290
10.5059	FT9	EGFR$^{\mathrm{LTC}}$-290
10.3899	FT10	EGFR$^{\mathrm{LTC}}$-290
9.85949	Base	EGFR$^{\mathrm{LTC}}$-290
7.72052	Actual	EGFR$^{\mathrm{LTC}}$-290
7.47903	FT1	EGFR$^{\mathrm{LTC}}$-290
7.70081	FT2	EGFR$^{\mathrm{LTC}}$-290
7.58565	FT3	EGFR$^{\mathrm{LTC}}$-290
7.68466	FT4	EGFR$^{\mathrm{LTC}}$-290
8.13779	FT5	EGFR$^{\mathrm{LTC}}$-290
8.06711	FT6	EGFR$^{\mathrm{LTC}}$-290
8.09062	FT7	EGFR$^{\mathrm{LTC}}$-290
7.93302	FT8	EGFR$^{\mathrm{LTC}}$-290
7.81718	FT9	EGFR$^{\mathrm{LTC}}$-290
7.59795	FT10	EGFR$^{\mathrm{LTC}}$-290
9.46503	Base	EGFR$^{\mathrm{LTC}}$-290
5.7868	Actual	EGFR$^{\mathrm{LTC}}$-290
5.74347	FT1	EGFR$^{\mathrm{LTC}}$-290
5.90674	FT2	EGFR$^{\mathrm{LTC}}$-290
5.85955	FT3	EGFR$^{\mathrm{LTC}}$-290
5.80059	FT4	EGFR$^{\mathrm{LTC}}$-290
5.34058	FT5	EGFR$^{\mathrm{LTC}}$-290
6.13045	FT6	EGFR$^{\mathrm{LTC}}$-290
5.36712	FT7	EGFR$^{\mathrm{LTC}}$-290
5.64639	FT8	EGFR$^{\mathrm{LTC}}$-290
5.68801	FT9	EGFR$^{\mathrm{LTC}}$-290
5.80483	FT10	EGFR$^{\mathrm{LTC}}$-290
6.50026	Base	EGFR$^{\mathrm{LTC}}$-290
8.63072	Actual	EGFR$^{\mathrm{LTC}}$-290
8.81525	FT1	EGFR$^{\mathrm{LTC}}$-290
8.77896	FT2	EGFR$^{\mathrm{LTC}}$-290
8.65506	FT3	EGFR$^{\mathrm{LTC}}$-290
8.64828	FT4	EGFR$^{\mathrm{LTC}}$-290
8.56398	FT5	EGFR$^{\mathrm{LTC}}$-290
8.84205	FT6	EGFR$^{\mathrm{LTC}}$-290
8.92931	FT7	EGFR$^{\mathrm{LTC}}$-290
8.75268	FT8	EGFR$^{\mathrm{LTC}}$-290
8.71575	FT9	EGFR$^{\mathrm{LTC}}$-290
8.47295	FT10	EGFR$^{\mathrm{LTC}}$-290
9.30371	Base	EGFR$^{\mathrm{LTC}}$-290
8.5099	Actual	EGFR$^{\mathrm{LTC}}$-290
8.53195	FT1	EGFR$^{\mathrm{LTC}}$-290
8.58655	FT2	EGFR$^{\mathrm{LTC}}$-290
8.71973	FT3	EGFR$^{\mathrm{LTC}}$-290
8.4593	FT4	EGFR$^{\mathrm{LTC}}$-290
7.99852	FT5	EGFR$^{\mathrm{LTC}}$-290
8.63101	FT6	EGFR$^{\mathrm{LTC}}$-290
7.87096	FT7	EGFR$^{\mathrm{LTC}}$-290
8.52263	FT8	EGFR$^{\mathrm{LTC}}$-290
7.89773	FT9	EGFR$^{\mathrm{LTC}}$-290
8.25069	FT10	EGFR$^{\mathrm{LTC}}$-290
8.38237	Base	EGFR$^{\mathrm{LTC}}$-290
6.57685	Actual	EGFR$^{\mathrm{LTC}}$-290
6.35195	FT1	EGFR$^{\mathrm{LTC}}$-290
6.71567	FT2	EGFR$^{\mathrm{LTC}}$-290
6.53807	FT3	EGFR$^{\mathrm{LTC}}$-290
6.36586	FT4	EGFR$^{\mathrm{LTC}}$-290
6.48597	FT5	EGFR$^{\mathrm{LTC}}$-290
6.97001	FT6	EGFR$^{\mathrm{LTC}}$-290
6.70524	FT7	EGFR$^{\mathrm{LTC}}$-290
6.39096	FT8	EGFR$^{\mathrm{LTC}}$-290
6.27216	FT9	EGFR$^{\mathrm{LTC}}$-290
7.02933	FT10	EGFR$^{\mathrm{LTC}}$-290
7.91674	Base	EGFR$^{\mathrm{LTC}}$-290
8.09973	Actual	EGFR$^{\mathrm{LTC}}$-290
8.35701	FT1	EGFR$^{\mathrm{LTC}}$-290
8.22891	FT2	EGFR$^{\mathrm{LTC}}$-290
8.33633	FT3	EGFR$^{\mathrm{LTC}}$-290
8.0074	FT4	EGFR$^{\mathrm{LTC}}$-290
8.07419	FT5	EGFR$^{\mathrm{LTC}}$-290
7.9564	FT6	EGFR$^{\mathrm{LTC}}$-290
7.91812	FT7	EGFR$^{\mathrm{LTC}}$-290
7.95413	FT8	EGFR$^{\mathrm{LTC}}$-290
8.15645	FT9	EGFR$^{\mathrm{LTC}}$-290
7.87639	FT10	EGFR$^{\mathrm{LTC}}$-290
8.28779	Base	EGFR$^{\mathrm{LTC}}$-290
6.355	Actual	EGFR$^{\mathrm{LTC}}$-290
5.95747	FT1	EGFR$^{\mathrm{LTC}}$-290
6.42023	FT2	EGFR$^{\mathrm{LTC}}$-290
6.32183	FT3	EGFR$^{\mathrm{LTC}}$-290
6.29612	FT4	EGFR$^{\mathrm{LTC}}$-290
6.56087	FT5	EGFR$^{\mathrm{LTC}}$-290
6.41957	FT6	EGFR$^{\mathrm{LTC}}$-290
7.43627	FT7	EGFR$^{\mathrm{LTC}}$-290
6.60909	FT8	EGFR$^{\mathrm{LTC}}$-290
6.41161	FT9	EGFR$^{\mathrm{LTC}}$-290
6.09286	FT10	EGFR$^{\mathrm{LTC}}$-290
8.36308	Base	EGFR$^{\mathrm{LTC}}$-290
5.05397	Actual	EGFR$^{\mathrm{LTC}}$-290
4.7788	FT1	EGFR$^{\mathrm{LTC}}$-290
4.85855	FT2	EGFR$^{\mathrm{LTC}}$-290
6.59691	FT3	EGFR$^{\mathrm{LTC}}$-290
4.99744	FT4	EGFR$^{\mathrm{LTC}}$-290
5.89433	FT5	EGFR$^{\mathrm{LTC}}$-290
5.07475	FT6	EGFR$^{\mathrm{LTC}}$-290
6.28614	FT7	EGFR$^{\mathrm{LTC}}$-290
4.86218	FT8	EGFR$^{\mathrm{LTC}}$-290
5.06288	FT9	EGFR$^{\mathrm{LTC}}$-290
4.9231	FT10	EGFR$^{\mathrm{LTC}}$-290
8.67103	Base	EGFR$^{\mathrm{LTC}}$-290
10.355	Actual	EGFR$^{\mathrm{LTC}}$-290
10.5206	FT1	EGFR$^{\mathrm{LTC}}$-290
10.5859	FT2	EGFR$^{\mathrm{LTC}}$-290
10.5952	FT3	EGFR$^{\mathrm{LTC}}$-290
9.88159	FT4	EGFR$^{\mathrm{LTC}}$-290
10.3646	FT5	EGFR$^{\mathrm{LTC}}$-290
10.5269	FT6	EGFR$^{\mathrm{LTC}}$-290
10.5418	FT7	EGFR$^{\mathrm{LTC}}$-290
10.4117	FT8	EGFR$^{\mathrm{LTC}}$-290
10.4187	FT9	EGFR$^{\mathrm{LTC}}$-290
10.1272	FT10	EGFR$^{\mathrm{LTC}}$-290
9.26643	Base	EGFR$^{\mathrm{LTC}}$-290
6.97118	Actual	EGFR$^{\mathrm{LTC}}$-290
7.02877	FT1	EGFR$^{\mathrm{LTC}}$-290
6.98979	FT2	EGFR$^{\mathrm{LTC}}$-290
7.06898	FT3	EGFR$^{\mathrm{LTC}}$-290
6.96986	FT4	EGFR$^{\mathrm{LTC}}$-290
7.13016	FT5	EGFR$^{\mathrm{LTC}}$-290
7.04823	FT6	EGFR$^{\mathrm{LTC}}$-290
6.79761	FT7	EGFR$^{\mathrm{LTC}}$-290
6.90173	FT8	EGFR$^{\mathrm{LTC}}$-290
7.20743	FT9	EGFR$^{\mathrm{LTC}}$-290
6.93865	FT10	EGFR$^{\mathrm{LTC}}$-290
9.2388	Base	EGFR$^{\mathrm{LTC}}$-290
6.73175	Actual	EGFR$^{\mathrm{LTC}}$-290
6.70283	FT1	EGFR$^{\mathrm{LTC}}$-290
6.88502	FT2	EGFR$^{\mathrm{LTC}}$-290
6.77536	FT3	EGFR$^{\mathrm{LTC}}$-290
6.64679	FT4	EGFR$^{\mathrm{LTC}}$-290
6.68703	FT5	EGFR$^{\mathrm{LTC}}$-290
6.95199	FT6	EGFR$^{\mathrm{LTC}}$-290
6.38709	FT7	EGFR$^{\mathrm{LTC}}$-290
6.54569	FT8	EGFR$^{\mathrm{LTC}}$-290
6.86639	FT9	EGFR$^{\mathrm{LTC}}$-290
6.7159	FT10	EGFR$^{\mathrm{LTC}}$-290
8.87617	Base	EGFR$^{\mathrm{LTC}}$-290
6.46964	Actual	EGFR$^{\mathrm{LTC}}$-290
6.17757	FT1	EGFR$^{\mathrm{LTC}}$-290
6.32274	FT2	EGFR$^{\mathrm{LTC}}$-290
6.54636	FT3	EGFR$^{\mathrm{LTC}}$-290
6.60117	FT4	EGFR$^{\mathrm{LTC}}$-290
6.29225	FT5	EGFR$^{\mathrm{LTC}}$-290
6.78859	FT6	EGFR$^{\mathrm{LTC}}$-290
7.06988	FT7	EGFR$^{\mathrm{LTC}}$-290
6.5898	FT8	EGFR$^{\mathrm{LTC}}$-290
6.6368	FT9	EGFR$^{\mathrm{LTC}}$-290
6.20578	FT10	EGFR$^{\mathrm{LTC}}$-290
8.66883	Base	EGFR$^{\mathrm{LTC}}$-290
5.355	Actual	EGFR$^{\mathrm{LTC}}$-290
5.21512	FT1	EGFR$^{\mathrm{LTC}}$-290
5.13783	FT2	EGFR$^{\mathrm{LTC}}$-290
5.43528	FT3	EGFR$^{\mathrm{LTC}}$-290
5.22551	FT4	EGFR$^{\mathrm{LTC}}$-290
4.81893	FT5	EGFR$^{\mathrm{LTC}}$-290
5.2342	FT6	EGFR$^{\mathrm{LTC}}$-290
5.35788	FT7	EGFR$^{\mathrm{LTC}}$-290
5.11816	FT8	EGFR$^{\mathrm{LTC}}$-290
5.21007	FT9	EGFR$^{\mathrm{LTC}}$-290
5.31167	FT10	EGFR$^{\mathrm{LTC}}$-290
7.97115	Base	EGFR$^{\mathrm{LTC}}$-290
8.05397	Actual	EGFR$^{\mathrm{LTC}}$-290
8.03698	FT1	EGFR$^{\mathrm{LTC}}$-290
8.18462	FT2	EGFR$^{\mathrm{LTC}}$-290
8.33441	FT3	EGFR$^{\mathrm{LTC}}$-290
7.81019	FT4	EGFR$^{\mathrm{LTC}}$-290
6.07883	FT5	EGFR$^{\mathrm{LTC}}$-290
8.25201	FT6	EGFR$^{\mathrm{LTC}}$-290
5.45115	FT7	EGFR$^{\mathrm{LTC}}$-290
8.48604	FT8	EGFR$^{\mathrm{LTC}}$-290
5.18509	FT9	EGFR$^{\mathrm{LTC}}$-290
8.57446	FT10	EGFR$^{\mathrm{LTC}}$-290
6.11279	Base	EGFR$^{\mathrm{LTC}}$-290
6.19966	Actual	EGFR$^{\mathrm{LTC}}$-290
6.04154	FT1	EGFR$^{\mathrm{LTC}}$-290
6.2349	FT2	EGFR$^{\mathrm{LTC}}$-290
6.15336	FT3	EGFR$^{\mathrm{LTC}}$-290
6.11432	FT4	EGFR$^{\mathrm{LTC}}$-290
6.16943	FT5	EGFR$^{\mathrm{LTC}}$-290
6.35442	FT6	EGFR$^{\mathrm{LTC}}$-290
6.30517	FT7	EGFR$^{\mathrm{LTC}}$-290
6.1764	FT8	EGFR$^{\mathrm{LTC}}$-290
6.22147	FT9	EGFR$^{\mathrm{LTC}}$-290
7.29832	FT10	EGFR$^{\mathrm{LTC}}$-290
7.15376	Base	EGFR$^{\mathrm{LTC}}$-290
9.5099	Actual	EGFR$^{\mathrm{LTC}}$-290
9.06977	FT1	EGFR$^{\mathrm{LTC}}$-290
9.49726	FT2	EGFR$^{\mathrm{LTC}}$-290
9.58669	FT3	EGFR$^{\mathrm{LTC}}$-290
9.32052	FT4	EGFR$^{\mathrm{LTC}}$-290
9.45772	FT5	EGFR$^{\mathrm{LTC}}$-290
9.51928	FT6	EGFR$^{\mathrm{LTC}}$-290
9.51475	FT7	EGFR$^{\mathrm{LTC}}$-290
9.83725	FT8	EGFR$^{\mathrm{LTC}}$-290
9.69036	FT9	EGFR$^{\mathrm{LTC}}$-290
9.56768	FT10	EGFR$^{\mathrm{LTC}}$-290
8.11014	Base	EGFR$^{\mathrm{LTC}}$-290
7.1137	Actual	EGFR$^{\mathrm{LTC}}$-290
7.01033	FT1	EGFR$^{\mathrm{LTC}}$-290
7.92234	FT2	EGFR$^{\mathrm{LTC}}$-290
7.32699	FT3	EGFR$^{\mathrm{LTC}}$-290
6.91109	FT4	EGFR$^{\mathrm{LTC}}$-290
7.46159	FT5	EGFR$^{\mathrm{LTC}}$-290
6.8705	FT6	EGFR$^{\mathrm{LTC}}$-290
7.31212	FT7	EGFR$^{\mathrm{LTC}}$-290
6.66458	FT8	EGFR$^{\mathrm{LTC}}$-290
6.95527	FT9	EGFR$^{\mathrm{LTC}}$-290
6.82694	FT10	EGFR$^{\mathrm{LTC}}$-290
8.49137	Base	EGFR$^{\mathrm{LTC}}$-290
7.41052	Actual	EGFR$^{\mathrm{LTC}}$-290
7.46858	FT1	EGFR$^{\mathrm{LTC}}$-290
7.39975	FT2	EGFR$^{\mathrm{LTC}}$-290
5.94941	FT3	EGFR$^{\mathrm{LTC}}$-290
7.40876	FT4	EGFR$^{\mathrm{LTC}}$-290
6.66831	FT5	EGFR$^{\mathrm{LTC}}$-290
7.37294	FT6	EGFR$^{\mathrm{LTC}}$-290
6.2871	FT7	EGFR$^{\mathrm{LTC}}$-290
7.30416	FT8	EGFR$^{\mathrm{LTC}}$-290
7.38836	FT9	EGFR$^{\mathrm{LTC}}$-290
7.42561	FT10	EGFR$^{\mathrm{LTC}}$-290
7.2507	Base	EGFR$^{\mathrm{LTC}}$-290
7.19065	Actual	EGFR$^{\mathrm{LTC}}$-290
7.23519	FT1	EGFR$^{\mathrm{LTC}}$-290
7.18549	FT2	EGFR$^{\mathrm{LTC}}$-290
7.49452	FT3	EGFR$^{\mathrm{LTC}}$-290
7.00806	FT4	EGFR$^{\mathrm{LTC}}$-290
7.29807	FT5	EGFR$^{\mathrm{LTC}}$-290
7.46525	FT6	EGFR$^{\mathrm{LTC}}$-290
7.08142	FT7	EGFR$^{\mathrm{LTC}}$-290
6.82137	FT8	EGFR$^{\mathrm{LTC}}$-290
7.15516	FT9	EGFR$^{\mathrm{LTC}}$-290
6.87724	FT10	EGFR$^{\mathrm{LTC}}$-290
7.31643	Base	EGFR$^{\mathrm{LTC}}$-290
6.37911	Actual	EGFR$^{\mathrm{LTC}}$-290
6.34832	FT1	EGFR$^{\mathrm{LTC}}$-290
6.40391	FT2	EGFR$^{\mathrm{LTC}}$-290
6.47585	FT3	EGFR$^{\mathrm{LTC}}$-290
6.36617	FT4	EGFR$^{\mathrm{LTC}}$-290
6.20749	FT5	EGFR$^{\mathrm{LTC}}$-290
6.39877	FT6	EGFR$^{\mathrm{LTC}}$-290
6.56348	FT7	EGFR$^{\mathrm{LTC}}$-290
6.08323	FT8	EGFR$^{\mathrm{LTC}}$-290
6.52839	FT9	EGFR$^{\mathrm{LTC}}$-290
6.16392	FT10	EGFR$^{\mathrm{LTC}}$-290
8.79028	Base	EGFR$^{\mathrm{LTC}}$-290
10.0762	Actual	EGFR$^{\mathrm{LTC}}$-290
10.2109	FT1	EGFR$^{\mathrm{LTC}}$-290
10.2549	FT2	EGFR$^{\mathrm{LTC}}$-290
10.2276	FT3	EGFR$^{\mathrm{LTC}}$-290
9.98071	FT4	EGFR$^{\mathrm{LTC}}$-290
10.096	FT5	EGFR$^{\mathrm{LTC}}$-290
10.1878	FT6	EGFR$^{\mathrm{LTC}}$-290
10.238	FT7	EGFR$^{\mathrm{LTC}}$-290
9.94215	FT8	EGFR$^{\mathrm{LTC}}$-290
9.99271	FT9	EGFR$^{\mathrm{LTC}}$-290
9.73407	FT10	EGFR$^{\mathrm{LTC}}$-290
9.69826	Base	EGFR$^{\mathrm{LTC}}$-290
6.355	Actual	EGFR$^{\mathrm{LTC}}$-290
5.95429	FT1	EGFR$^{\mathrm{LTC}}$-290
6.24301	FT2	EGFR$^{\mathrm{LTC}}$-290
6.24746	FT3	EGFR$^{\mathrm{LTC}}$-290
6.31024	FT4	EGFR$^{\mathrm{LTC}}$-290
6.52036	FT5	EGFR$^{\mathrm{LTC}}$-290
6.43072	FT6	EGFR$^{\mathrm{LTC}}$-290
7.35644	FT7	EGFR$^{\mathrm{LTC}}$-290
6.56405	FT8	EGFR$^{\mathrm{LTC}}$-290
6.42351	FT9	EGFR$^{\mathrm{LTC}}$-290
6.17522	FT10	EGFR$^{\mathrm{LTC}}$-290
8.46549	Base	EGFR$^{\mathrm{LTC}}$-290
5.65603	Actual	EGFR$^{\mathrm{LTC}}$-290
5.42492	FT1	EGFR$^{\mathrm{LTC}}$-290
5.63453	FT2	EGFR$^{\mathrm{LTC}}$-290
5.70908	FT3	EGFR$^{\mathrm{LTC}}$-290
5.72849	FT4	EGFR$^{\mathrm{LTC}}$-290
5.43035	FT5	EGFR$^{\mathrm{LTC}}$-290
5.83094	FT6	EGFR$^{\mathrm{LTC}}$-290
5.86088	FT7	EGFR$^{\mathrm{LTC}}$-290
6.04068	FT8	EGFR$^{\mathrm{LTC}}$-290
5.63282	FT9	EGFR$^{\mathrm{LTC}}$-290
5.70894	FT10	EGFR$^{\mathrm{LTC}}$-290
7.27199	Base	EGFR$^{\mathrm{LTC}}$-290
6.8336	Actual	EGFR$^{\mathrm{LTC}}$-290
6.79197	FT1	EGFR$^{\mathrm{LTC}}$-290
6.90262	FT2	EGFR$^{\mathrm{LTC}}$-290
6.82435	FT3	EGFR$^{\mathrm{LTC}}$-290
6.77615	FT4	EGFR$^{\mathrm{LTC}}$-290
6.46946	FT5	EGFR$^{\mathrm{LTC}}$-290
7.0364	FT6	EGFR$^{\mathrm{LTC}}$-290
6.39218	FT7	EGFR$^{\mathrm{LTC}}$-290
6.77482	FT8	EGFR$^{\mathrm{LTC}}$-290
6.63231	FT9	EGFR$^{\mathrm{LTC}}$-290
6.61741	FT10	EGFR$^{\mathrm{LTC}}$-290
8.31126	Base	EGFR$^{\mathrm{LTC}}$-290
6.355	Actual	EGFR$^{\mathrm{LTC}}$-290
6.34133	FT1	EGFR$^{\mathrm{LTC}}$-290
6.48375	FT2	EGFR$^{\mathrm{LTC}}$-290
6.35806	FT3	EGFR$^{\mathrm{LTC}}$-290
6.48724	FT4	EGFR$^{\mathrm{LTC}}$-290
6.519	FT5	EGFR$^{\mathrm{LTC}}$-290
6.4883	FT6	EGFR$^{\mathrm{LTC}}$-290
6.57893	FT7	EGFR$^{\mathrm{LTC}}$-290
6.28837	FT8	EGFR$^{\mathrm{LTC}}$-290
6.45763	FT9	EGFR$^{\mathrm{LTC}}$-290
6.82805	FT10	EGFR$^{\mathrm{LTC}}$-290
8.40016	Base	EGFR$^{\mathrm{LTC}}$-290
6.355	Actual	EGFR$^{\mathrm{LTC}}$-290
6.4209	FT1	EGFR$^{\mathrm{LTC}}$-290
6.4468	FT2	EGFR$^{\mathrm{LTC}}$-290
6.3534	FT3	EGFR$^{\mathrm{LTC}}$-290
6.34213	FT4	EGFR$^{\mathrm{LTC}}$-290
6.18993	FT5	EGFR$^{\mathrm{LTC}}$-290
6.44711	FT6	EGFR$^{\mathrm{LTC}}$-290
6.50242	FT7	EGFR$^{\mathrm{LTC}}$-290
6.28071	FT8	EGFR$^{\mathrm{LTC}}$-290
6.48029	FT9	EGFR$^{\mathrm{LTC}}$-290
6.22262	FT10	EGFR$^{\mathrm{LTC}}$-290
7.87624	Base	EGFR$^{\mathrm{LTC}}$-290
8.52893	Actual	EGFR$^{\mathrm{LTC}}$-290
8.35152	FT1	EGFR$^{\mathrm{LTC}}$-290
8.55802	FT2	EGFR$^{\mathrm{LTC}}$-290
8.55349	FT3	EGFR$^{\mathrm{LTC}}$-290
8.5949	FT4	EGFR$^{\mathrm{LTC}}$-290
8.71254	FT5	EGFR$^{\mathrm{LTC}}$-290
8.76079	FT6	EGFR$^{\mathrm{LTC}}$-290
8.70833	FT7	EGFR$^{\mathrm{LTC}}$-290
8.77519	FT8	EGFR$^{\mathrm{LTC}}$-290
8.66222	FT9	EGFR$^{\mathrm{LTC}}$-290
8.28493	FT10	EGFR$^{\mathrm{LTC}}$-290
9.11871	Base	EGFR$^{\mathrm{LTC}}$-290
9.95706	Actual	EGFR$^{\mathrm{LTC}}$-290
10.1039	FT1	EGFR$^{\mathrm{LTC}}$-290
10.1148	FT2	EGFR$^{\mathrm{LTC}}$-290
8.31346	FT3	EGFR$^{\mathrm{LTC}}$-290
10.1981	FT4	EGFR$^{\mathrm{LTC}}$-290
9.73454	FT5	EGFR$^{\mathrm{LTC}}$-290
10.2463	FT6	EGFR$^{\mathrm{LTC}}$-290
9.24679	FT7	EGFR$^{\mathrm{LTC}}$-290
9.99459	FT8	EGFR$^{\mathrm{LTC}}$-290
10.2196	FT9	EGFR$^{\mathrm{LTC}}$-290
9.94443	FT10	EGFR$^{\mathrm{LTC}}$-290
9.40689	Base	EGFR$^{\mathrm{LTC}}$-290
6.88078	Actual	EGFR$^{\mathrm{LTC}}$-290
7.06026	FT1	EGFR$^{\mathrm{LTC}}$-290
6.92493	FT2	EGFR$^{\mathrm{LTC}}$-290
6.79125	FT3	EGFR$^{\mathrm{LTC}}$-290
6.92224	FT4	EGFR$^{\mathrm{LTC}}$-290
6.8372	FT5	EGFR$^{\mathrm{LTC}}$-290
6.91174	FT6	EGFR$^{\mathrm{LTC}}$-290
6.9466	FT7	EGFR$^{\mathrm{LTC}}$-290
6.87111	FT8	EGFR$^{\mathrm{LTC}}$-290
6.97446	FT9	EGFR$^{\mathrm{LTC}}$-290
6.62414	FT10	EGFR$^{\mathrm{LTC}}$-290
7.93572	Base	EGFR$^{\mathrm{LTC}}$-290
7.61464	Actual	EGFR$^{\mathrm{LTC}}$-290
7.614	FT1	EGFR$^{\mathrm{LTC}}$-290
7.39565	FT2	EGFR$^{\mathrm{LTC}}$-290
7.65038	FT3	EGFR$^{\mathrm{LTC}}$-290
7.42817	FT4	EGFR$^{\mathrm{LTC}}$-290
7.60348	FT5	EGFR$^{\mathrm{LTC}}$-290
7.6552	FT6	EGFR$^{\mathrm{LTC}}$-290
7.75864	FT7	EGFR$^{\mathrm{LTC}}$-290
7.28607	FT8	EGFR$^{\mathrm{LTC}}$-290
7.51442	FT9	EGFR$^{\mathrm{LTC}}$-290
7.5036	FT10	EGFR$^{\mathrm{LTC}}$-290
8.55808	Base	EGFR$^{\mathrm{LTC}}$-290
8.23443	Actual	EGFR$^{\mathrm{LTC}}$-290
7.98991	FT1	EGFR$^{\mathrm{LTC}}$-290
8.31921	FT2	EGFR$^{\mathrm{LTC}}$-290
8.25654	FT3	EGFR$^{\mathrm{LTC}}$-290
8.30435	FT4	EGFR$^{\mathrm{LTC}}$-290
8.01699	FT5	EGFR$^{\mathrm{LTC}}$-290
7.8984	FT6	EGFR$^{\mathrm{LTC}}$-290
8.18479	FT7	EGFR$^{\mathrm{LTC}}$-290
8.40026	FT8	EGFR$^{\mathrm{LTC}}$-290
8.31398	FT9	EGFR$^{\mathrm{LTC}}$-290
8.14425	FT10	EGFR$^{\mathrm{LTC}}$-290
8.98631	Base	EGFR$^{\mathrm{LTC}}$-290
8.41052	Actual	EGFR$^{\mathrm{LTC}}$-290
8.31897	FT1	EGFR$^{\mathrm{LTC}}$-290
8.51344	FT2	EGFR$^{\mathrm{LTC}}$-290
8.54472	FT3	EGFR$^{\mathrm{LTC}}$-290
8.35957	FT4	EGFR$^{\mathrm{LTC}}$-290
8.26674	FT5	EGFR$^{\mathrm{LTC}}$-290
8.57164	FT6	EGFR$^{\mathrm{LTC}}$-290
[truncated: 106,540 more rows]
