# Supplementary material for: Sequence-based virtual screening using transformers
Source: Nat Commun. 2025 Jul 28;16:6925. doi: 10.1038/s41467-025-61833-8 (PMC12304311; doi:10.1038/s41467-025-61833-8)
Supplement: Supplementary file 8 — Source data [file 41467_2025_61833_MOESM8_ESM.zip › raw_data/Figure_S6d.xlsx]

## Sheet: Figure_S6d
Normalized Predicted Affinity	Model	Dataset
1.92823	FT1	EGFR$^{\mathrm{LTC}}$-290
1.91776	FT2	EGFR$^{\mathrm{LTC}}$-290
1.90843	FT3	EGFR$^{\mathrm{LTC}}$-290
1.83731	FT4	EGFR$^{\mathrm{LTC}}$-290
2.13295	FT5	EGFR$^{\mathrm{LTC}}$-290
1.79994	FT6	EGFR$^{\mathrm{LTC}}$-290
2.2163	FT7	EGFR$^{\mathrm{LTC}}$-290
1.94811	FT8	EGFR$^{\mathrm{LTC}}$-290
1.77745	FT9	EGFR$^{\mathrm{LTC}}$-290
1.70793	FT10	EGFR$^{\mathrm{LTC}}$-290
1.09604	Base	EGFR$^{\mathrm{LTC}}$-290
0.598397	FT1	EGFR$^{\mathrm{LTC}}$-290
-0.0573339	FT2	EGFR$^{\mathrm{LTC}}$-290
0.755377	FT3	EGFR$^{\mathrm{LTC}}$-290
0.829926	FT4	EGFR$^{\mathrm{LTC}}$-290
0.316501	FT5	EGFR$^{\mathrm{LTC}}$-290
0.648218	FT6	EGFR$^{\mathrm{LTC}}$-290
0.148828	FT7	EGFR$^{\mathrm{LTC}}$-290
0.689666	FT8	EGFR$^{\mathrm{LTC}}$-290
0.69043	FT9	EGFR$^{\mathrm{LTC}}$-290
0.76196	FT10	EGFR$^{\mathrm{LTC}}$-290
-1.44089	Base	EGFR$^{\mathrm{LTC}}$-290
-0.129169	FT1	EGFR$^{\mathrm{LTC}}$-290
-0.202869	FT2	EGFR$^{\mathrm{LTC}}$-290
-0.26656	FT3	EGFR$^{\mathrm{LTC}}$-290
-0.304309	FT4	EGFR$^{\mathrm{LTC}}$-290
-0.365508	FT5	EGFR$^{\mathrm{LTC}}$-290
-0.238137	FT6	EGFR$^{\mathrm{LTC}}$-290
-0.236789	FT7	EGFR$^{\mathrm{LTC}}$-290
-0.1744	FT8	EGFR$^{\mathrm{LTC}}$-290
-0.24962	FT9	EGFR$^{\mathrm{LTC}}$-290
-0.19416	FT10	EGFR$^{\mathrm{LTC}}$-290
-1.10677	Base	EGFR$^{\mathrm{LTC}}$-290
-0.883708	FT1	EGFR$^{\mathrm{LTC}}$-290
-0.798789	FT2	EGFR$^{\mathrm{LTC}}$-290
-0.930973	FT3	EGFR$^{\mathrm{LTC}}$-290
-0.548546	FT4	EGFR$^{\mathrm{LTC}}$-290
-0.85943	FT5	EGFR$^{\mathrm{LTC}}$-290
-0.896319	FT6	EGFR$^{\mathrm{LTC}}$-290
-1.22282	FT7	EGFR$^{\mathrm{LTC}}$-290
-0.644498	FT8	EGFR$^{\mathrm{LTC}}$-290
-0.813703	FT9	EGFR$^{\mathrm{LTC}}$-290
-0.996463	FT10	EGFR$^{\mathrm{LTC}}$-290
-0.231776	Base	EGFR$^{\mathrm{LTC}}$-290
-0.888954	FT1	EGFR$^{\mathrm{LTC}}$-290
-0.755647	FT2	EGFR$^{\mathrm{LTC}}$-290
-0.898429	FT3	EGFR$^{\mathrm{LTC}}$-290
-0.980942	FT4	EGFR$^{\mathrm{LTC}}$-290
0.0575131	FT5	EGFR$^{\mathrm{LTC}}$-290
-0.778897	FT6	EGFR$^{\mathrm{LTC}}$-290
-0.278655	FT7	EGFR$^{\mathrm{LTC}}$-290
-0.777655	FT8	EGFR$^{\mathrm{LTC}}$-290
-0.70589	FT9	EGFR$^{\mathrm{LTC}}$-290
-0.867832	FT10	EGFR$^{\mathrm{LTC}}$-290
-0.451765	Base	EGFR$^{\mathrm{LTC}}$-290
0.746518	FT1	EGFR$^{\mathrm{LTC}}$-290
0.676902	FT2	EGFR$^{\mathrm{LTC}}$-290
0.724103	FT3	EGFR$^{\mathrm{LTC}}$-290
0.585842	FT4	EGFR$^{\mathrm{LTC}}$-290
0.593744	FT5	EGFR$^{\mathrm{LTC}}$-290
0.531747	FT6	EGFR$^{\mathrm{LTC}}$-290
0.437382	FT7	EGFR$^{\mathrm{LTC}}$-290
0.631838	FT8	EGFR$^{\mathrm{LTC}}$-290
0.676279	FT9	EGFR$^{\mathrm{LTC}}$-290
0.620957	FT10	EGFR$^{\mathrm{LTC}}$-290
-0.644344	Base	EGFR$^{\mathrm{LTC}}$-290
0.520664	FT1	EGFR$^{\mathrm{LTC}}$-290
0.623349	FT2	EGFR$^{\mathrm{LTC}}$-290
0.659973	FT3	EGFR$^{\mathrm{LTC}}$-290
0.635466	FT4	EGFR$^{\mathrm{LTC}}$-290
0.544277	FT5	EGFR$^{\mathrm{LTC}}$-290
0.591078	FT6	EGFR$^{\mathrm{LTC}}$-290
0.766973	FT7	EGFR$^{\mathrm{LTC}}$-290
0.697573	FT8	EGFR$^{\mathrm{LTC}}$-290
0.784968	FT9	EGFR$^{\mathrm{LTC}}$-290
0.714363	FT10	EGFR$^{\mathrm{LTC}}$-290
0.912809	Base	EGFR$^{\mathrm{LTC}}$-290
0.689503	FT1	EGFR$^{\mathrm{LTC}}$-290
0.774959	FT2	EGFR$^{\mathrm{LTC}}$-290
0.828554	FT3	EGFR$^{\mathrm{LTC}}$-290
0.745402	FT4	EGFR$^{\mathrm{LTC}}$-290
0.244162	FT5	EGFR$^{\mathrm{LTC}}$-290
0.748136	FT6	EGFR$^{\mathrm{LTC}}$-290
-0.0928134	FT7	EGFR$^{\mathrm{LTC}}$-290
0.214492	FT8	EGFR$^{\mathrm{LTC}}$-290
0.771577	FT9	EGFR$^{\mathrm{LTC}}$-290
0.612795	FT10	EGFR$^{\mathrm{LTC}}$-290
-0.376495	Base	EGFR$^{\mathrm{LTC}}$-290
-0.253391	FT1	EGFR$^{\mathrm{LTC}}$-290
-0.413352	FT2	EGFR$^{\mathrm{LTC}}$-290
-0.431043	FT3	EGFR$^{\mathrm{LTC}}$-290
-0.187834	FT4	EGFR$^{\mathrm{LTC}}$-290
-0.253844	FT5	EGFR$^{\mathrm{LTC}}$-290
-0.147909	FT6	EGFR$^{\mathrm{LTC}}$-290
-0.460893	FT7	EGFR$^{\mathrm{LTC}}$-290
-0.292453	FT8	EGFR$^{\mathrm{LTC}}$-290
-0.881843	FT9	EGFR$^{\mathrm{LTC}}$-290
-0.26366	FT10	EGFR$^{\mathrm{LTC}}$-290
-3.29981	Base	EGFR$^{\mathrm{LTC}}$-290
0.288642	FT1	EGFR$^{\mathrm{LTC}}$-290
0.231899	FT2	EGFR$^{\mathrm{LTC}}$-290
0.535528	FT3	EGFR$^{\mathrm{LTC}}$-290
0.290812	FT4	EGFR$^{\mathrm{LTC}}$-290
-0.0747356	FT5	EGFR$^{\mathrm{LTC}}$-290
0.314624	FT6	EGFR$^{\mathrm{LTC}}$-290
-0.0519284	FT7	EGFR$^{\mathrm{LTC}}$-290
0.2791	FT8	EGFR$^{\mathrm{LTC}}$-290
0.344042	FT9	EGFR$^{\mathrm{LTC}}$-290
-0.183314	FT10	EGFR$^{\mathrm{LTC}}$-290
0.922793	Base	EGFR$^{\mathrm{LTC}}$-290
-1.94542	FT1	EGFR$^{\mathrm{LTC}}$-290
-1.89413	FT2	EGFR$^{\mathrm{LTC}}$-290
-1.69904	FT3	EGFR$^{\mathrm{LTC}}$-290
-1.79608	FT4	EGFR$^{\mathrm{LTC}}$-290
-2.25939	FT5	EGFR$^{\mathrm{LTC}}$-290
-1.66392	FT6	EGFR$^{\mathrm{LTC}}$-290
-2.43861	FT7	EGFR$^{\mathrm{LTC}}$-290
-1.65247	FT8	EGFR$^{\mathrm{LTC}}$-290
-1.78935	FT9	EGFR$^{\mathrm{LTC}}$-290
-1.62412	FT10	EGFR$^{\mathrm{LTC}}$-290
-1.56963	Base	EGFR$^{\mathrm{LTC}}$-290
-0.306745	FT1	EGFR$^{\mathrm{LTC}}$-290
-0.571171	FT2	EGFR$^{\mathrm{LTC}}$-290
-0.247046	FT3	EGFR$^{\mathrm{LTC}}$-290
-0.408951	FT4	EGFR$^{\mathrm{LTC}}$-290
-0.241303	FT5	EGFR$^{\mathrm{LTC}}$-290
-0.196168	FT6	EGFR$^{\mathrm{LTC}}$-290
-0.420275	FT7	EGFR$^{\mathrm{LTC}}$-290
-0.154959	FT8	EGFR$^{\mathrm{LTC}}$-290
-0.250294	FT9	EGFR$^{\mathrm{LTC}}$-290
-0.198133	FT10	EGFR$^{\mathrm{LTC}}$-290
-0.412114	Base	EGFR$^{\mathrm{LTC}}$-290
0.934747	FT1	EGFR$^{\mathrm{LTC}}$-290
1.05748	FT2	EGFR$^{\mathrm{LTC}}$-290
0.700693	FT3	EGFR$^{\mathrm{LTC}}$-290
0.948255	FT4	EGFR$^{\mathrm{LTC}}$-290
0.690031	FT5	EGFR$^{\mathrm{LTC}}$-290
1.0253	FT6	EGFR$^{\mathrm{LTC}}$-290
0.786674	FT7	EGFR$^{\mathrm{LTC}}$-290
1.05283	FT8	EGFR$^{\mathrm{LTC}}$-290
1.04624	FT9	EGFR$^{\mathrm{LTC}}$-290
0.893071	FT10	EGFR$^{\mathrm{LTC}}$-290
0.893112	Base	EGFR$^{\mathrm{LTC}}$-290
0.0299413	FT1	EGFR$^{\mathrm{LTC}}$-290
0.0238954	FT2	EGFR$^{\mathrm{LTC}}$-290
0.0244795	FT3	EGFR$^{\mathrm{LTC}}$-290
-0.0666576	FT4	EGFR$^{\mathrm{LTC}}$-290
0.0323773	FT5	EGFR$^{\mathrm{LTC}}$-290
0.18831	FT6	EGFR$^{\mathrm{LTC}}$-290
0.0332966	FT7	EGFR$^{\mathrm{LTC}}$-290
0.0673503	FT8	EGFR$^{\mathrm{LTC}}$-290
0.156545	FT9	EGFR$^{\mathrm{LTC}}$-290
-0.0477998	FT10	EGFR$^{\mathrm{LTC}}$-290
-0.807285	Base	EGFR$^{\mathrm{LTC}}$-290
0.311887	FT1	EGFR$^{\mathrm{LTC}}$-290
0.32385	FT2	EGFR$^{\mathrm{LTC}}$-290
0.45866	FT3	EGFR$^{\mathrm{LTC}}$-290
0.43572	FT4	EGFR$^{\mathrm{LTC}}$-290
0.127954	FT5	EGFR$^{\mathrm{LTC}}$-290
0.540267	FT6	EGFR$^{\mathrm{LTC}}$-290
0.258333	FT7	EGFR$^{\mathrm{LTC}}$-290
0.209476	FT8	EGFR$^{\mathrm{LTC}}$-290
0.291472	FT9	EGFR$^{\mathrm{LTC}}$-290
0.383628	FT10	EGFR$^{\mathrm{LTC}}$-290
0.29177	Base	EGFR$^{\mathrm{LTC}}$-290
0.102478	FT1	EGFR$^{\mathrm{LTC}}$-290
0.170552	FT2	EGFR$^{\mathrm{LTC}}$-290
0.0191229	FT3	EGFR$^{\mathrm{LTC}}$-290
0.0841075	FT4	EGFR$^{\mathrm{LTC}}$-290
0.00582999	FT5	EGFR$^{\mathrm{LTC}}$-290
-0.301127	FT6	EGFR$^{\mathrm{LTC}}$-290
-0.117192	FT7	EGFR$^{\mathrm{LTC}}$-290
0.21978	FT8	EGFR$^{\mathrm{LTC}}$-290
0.0900946	FT9	EGFR$^{\mathrm{LTC}}$-290
-0.0904636	FT10	EGFR$^{\mathrm{LTC}}$-290
-1.22952	Base	EGFR$^{\mathrm{LTC}}$-290
0.670625	FT1	EGFR$^{\mathrm{LTC}}$-290
0.977875	FT2	EGFR$^{\mathrm{LTC}}$-290
0.937531	FT3	EGFR$^{\mathrm{LTC}}$-290
0.890375	FT4	EGFR$^{\mathrm{LTC}}$-290
0.441756	FT5	EGFR$^{\mathrm{LTC}}$-290
0.865233	FT6	EGFR$^{\mathrm{LTC}}$-290
-0.20373	FT7	EGFR$^{\mathrm{LTC}}$-290
1.09556	FT8	EGFR$^{\mathrm{LTC}}$-290
1.02344	FT9	EGFR$^{\mathrm{LTC}}$-290
0.962203	FT10	EGFR$^{\mathrm{LTC}}$-290
-0.0470869	Base	EGFR$^{\mathrm{LTC}}$-290
-1.05001	FT1	EGFR$^{\mathrm{LTC}}$-290
-0.936978	FT2	EGFR$^{\mathrm{LTC}}$-290
-0.895672	FT3	EGFR$^{\mathrm{LTC}}$-290
-0.878398	FT4	EGFR$^{\mathrm{LTC}}$-290
-0.716051	FT5	EGFR$^{\mathrm{LTC}}$-290
-0.857773	FT6	EGFR$^{\mathrm{LTC}}$-290
-0.204515	FT7	EGFR$^{\mathrm{LTC}}$-290
-0.631125	FT8	EGFR$^{\mathrm{LTC}}$-290
-0.793293	FT9	EGFR$^{\mathrm{LTC}}$-290
-0.961808	FT10	EGFR$^{\mathrm{LTC}}$-290
0.0706491	Base	EGFR$^{\mathrm{LTC}}$-290
-0.0797947	FT1	EGFR$^{\mathrm{LTC}}$-290
-0.235415	FT2	EGFR$^{\mathrm{LTC}}$-290
-0.138402	FT3	EGFR$^{\mathrm{LTC}}$-290
-0.235414	FT4	EGFR$^{\mathrm{LTC}}$-290
-0.167306	FT5	EGFR$^{\mathrm{LTC}}$-290
-0.0584656	FT6	EGFR$^{\mathrm{LTC}}$-290
-0.191389	FT7	EGFR$^{\mathrm{LTC}}$-290
-0.18805	FT8	EGFR$^{\mathrm{LTC}}$-290
0.0964604	FT9	EGFR$^{\mathrm{LTC}}$-290
-0.121977	FT10	EGFR$^{\mathrm{LTC}}$-290
0.197456	Base	EGFR$^{\mathrm{LTC}}$-290
1.39815	FT1	EGFR$^{\mathrm{LTC}}$-290
1.57648	FT2	EGFR$^{\mathrm{LTC}}$-290
1.53515	FT3	EGFR$^{\mathrm{LTC}}$-290
1.41231	FT4	EGFR$^{\mathrm{LTC}}$-290
1.1853	FT5	EGFR$^{\mathrm{LTC}}$-290
1.41712	FT6	EGFR$^{\mathrm{LTC}}$-290
1.24663	FT7	EGFR$^{\mathrm{LTC}}$-290
1.66103	FT8	EGFR$^{\mathrm{LTC}}$-290
1.47392	FT9	EGFR$^{\mathrm{LTC}}$-290
1.2825	FT10	EGFR$^{\mathrm{LTC}}$-290
0.0514121	Base	EGFR$^{\mathrm{LTC}}$-290
-0.152056	FT1	EGFR$^{\mathrm{LTC}}$-290
-0.561758	FT2	EGFR$^{\mathrm{LTC}}$-290
-0.312493	FT3	EGFR$^{\mathrm{LTC}}$-290
-0.33945	FT4	EGFR$^{\mathrm{LTC}}$-290
-0.345102	FT5	EGFR$^{\mathrm{LTC}}$-290
-0.525883	FT6	EGFR$^{\mathrm{LTC}}$-290
-0.620481	FT7	EGFR$^{\mathrm{LTC}}$-290
-0.335038	FT8	EGFR$^{\mathrm{LTC}}$-290
-0.473969	FT9	EGFR$^{\mathrm{LTC}}$-290
-0.399425	FT10	EGFR$^{\mathrm{LTC}}$-290
0.190036	Base	EGFR$^{\mathrm{LTC}}$-290
-0.519197	FT1	EGFR$^{\mathrm{LTC}}$-290
-0.727295	FT2	EGFR$^{\mathrm{LTC}}$-290
-0.460534	FT3	EGFR$^{\mathrm{LTC}}$-290
-0.500716	FT4	EGFR$^{\mathrm{LTC}}$-290
-0.746075	FT5	EGFR$^{\mathrm{LTC}}$-290
-0.394211	FT6	EGFR$^{\mathrm{LTC}}$-290
-0.77993	FT7	EGFR$^{\mathrm{LTC}}$-290
-0.365532	FT8	EGFR$^{\mathrm{LTC}}$-290
-0.536077	FT9	EGFR$^{\mathrm{LTC}}$-290
-0.628151	FT10	EGFR$^{\mathrm{LTC}}$-290
-0.309049	Base	EGFR$^{\mathrm{LTC}}$-290
0.20998	FT1	EGFR$^{\mathrm{LTC}}$-290
0.205503	FT2	EGFR$^{\mathrm{LTC}}$-290
0.0631239	FT3	EGFR$^{\mathrm{LTC}}$-290
0.13207	FT4	EGFR$^{\mathrm{LTC}}$-290
0.0858408	FT5	EGFR$^{\mathrm{LTC}}$-290
0.185165	FT6	EGFR$^{\mathrm{LTC}}$-290
0.324863	FT7	EGFR$^{\mathrm{LTC}}$-290
0.183858	FT8	EGFR$^{\mathrm{LTC}}$-290
0.174565	FT9	EGFR$^{\mathrm{LTC}}$-290
-0.00496944	FT10	EGFR$^{\mathrm{LTC}}$-290
0.203472	Base	EGFR$^{\mathrm{LTC}}$-290
-0.64924	FT1	EGFR$^{\mathrm{LTC}}$-290
-0.618998	FT2	EGFR$^{\mathrm{LTC}}$-290
-0.686717	FT3	EGFR$^{\mathrm{LTC}}$-290
-0.562336	FT4	EGFR$^{\mathrm{LTC}}$-290
-0.520831	FT5	EGFR$^{\mathrm{LTC}}$-290
-0.688602	FT6	EGFR$^{\mathrm{LTC}}$-290
-0.691976	FT7	EGFR$^{\mathrm{LTC}}$-290
-0.689521	FT8	EGFR$^{\mathrm{LTC}}$-290
-0.553101	FT9	EGFR$^{\mathrm{LTC}}$-290
-0.680138	FT10	EGFR$^{\mathrm{LTC}}$-290
0.528007	Base	EGFR$^{\mathrm{LTC}}$-290
0.358741	FT1	EGFR$^{\mathrm{LTC}}$-290
0.395114	FT2	EGFR$^{\mathrm{LTC}}$-290
0.345227	FT3	EGFR$^{\mathrm{LTC}}$-290
0.348413	FT4	EGFR$^{\mathrm{LTC}}$-290
0.682627	FT5	EGFR$^{\mathrm{LTC}}$-290
0.453772	FT6	EGFR$^{\mathrm{LTC}}$-290
0.573102	FT7	EGFR$^{\mathrm{LTC}}$-290
0.542753	FT8	EGFR$^{\mathrm{LTC}}$-290
0.49426	FT9	EGFR$^{\mathrm{LTC}}$-290
0.516147	FT10	EGFR$^{\mathrm{LTC}}$-290
1.44418	Base	EGFR$^{\mathrm{LTC}}$-290
1.33684	FT1	EGFR$^{\mathrm{LTC}}$-290
1.39273	FT2	EGFR$^{\mathrm{LTC}}$-290
1.36407	FT3	EGFR$^{\mathrm{LTC}}$-290
1.4909	FT4	EGFR$^{\mathrm{LTC}}$-290
1.31207	FT5	EGFR$^{\mathrm{LTC}}$-290
1.11019	FT6	EGFR$^{\mathrm{LTC}}$-290
1.27903	FT7	EGFR$^{\mathrm{LTC}}$-290
1.4361	FT8	EGFR$^{\mathrm{LTC}}$-290
1.28823	FT9	EGFR$^{\mathrm{LTC}}$-290
1.37551	FT10	EGFR$^{\mathrm{LTC}}$-290
1.33385	Base	EGFR$^{\mathrm{LTC}}$-290
-0.238242	FT1	EGFR$^{\mathrm{LTC}}$-290
-0.210455	FT2	EGFR$^{\mathrm{LTC}}$-290
0.0127855	FT3	EGFR$^{\mathrm{LTC}}$-290
-0.0241544	FT4	EGFR$^{\mathrm{LTC}}$-290
-0.221759	FT5	EGFR$^{\mathrm{LTC}}$-290
-0.208616	FT6	EGFR$^{\mathrm{LTC}}$-290
-0.667732	FT7	EGFR$^{\mathrm{LTC}}$-290
-0.11601	FT8	EGFR$^{\mathrm{LTC}}$-290
-0.112549	FT9	EGFR$^{\mathrm{LTC}}$-290
-0.123998	FT10	EGFR$^{\mathrm{LTC}}$-290
0.267988	Base	EGFR$^{\mathrm{LTC}}$-290
0.270804	FT1	EGFR$^{\mathrm{LTC}}$-290
0.334213	FT2	EGFR$^{\mathrm{LTC}}$-290
0.484864	FT3	EGFR$^{\mathrm{LTC}}$-290
0.291452	FT4	EGFR$^{\mathrm{LTC}}$-290
0.388935	FT5	EGFR$^{\mathrm{LTC}}$-290
0.537011	FT6	EGFR$^{\mathrm{LTC}}$-290
0.419003	FT7	EGFR$^{\mathrm{LTC}}$-290
0.114332	FT8	EGFR$^{\mathrm{LTC}}$-290
0.274887	FT9	EGFR$^{\mathrm{LTC}}$-290
0.406293	FT10	EGFR$^{\mathrm{LTC}}$-290
-0.157448	Base	EGFR$^{\mathrm{LTC}}$-290
0.175252	FT1	EGFR$^{\mathrm{LTC}}$-290
0.0447088	FT2	EGFR$^{\mathrm{LTC}}$-290
0.0432397	FT3	EGFR$^{\mathrm{LTC}}$-290
0.125467	FT4	EGFR$^{\mathrm{LTC}}$-290
0.111334	FT5	EGFR$^{\mathrm{LTC}}$-290
0.162776	FT6	EGFR$^{\mathrm{LTC}}$-290
0.142379	FT7	EGFR$^{\mathrm{LTC}}$-290
0.155592	FT8	EGFR$^{\mathrm{LTC}}$-290
0.403573	FT9	EGFR$^{\mathrm{LTC}}$-290
-0.00362381	FT10	EGFR$^{\mathrm{LTC}}$-290
0.106244	Base	EGFR$^{\mathrm{LTC}}$-290
1.466	FT1	EGFR$^{\mathrm{LTC}}$-290
1.58401	FT2	EGFR$^{\mathrm{LTC}}$-290
1.41624	FT3	EGFR$^{\mathrm{LTC}}$-290
1.4711	FT4	EGFR$^{\mathrm{LTC}}$-290
1.50849	FT5	EGFR$^{\mathrm{LTC}}$-290
1.45339	FT6	EGFR$^{\mathrm{LTC}}$-290
1.60712	FT7	EGFR$^{\mathrm{LTC}}$-290
1.35082	FT8	EGFR$^{\mathrm{LTC}}$-290
1.46914	FT9	EGFR$^{\mathrm{LTC}}$-290
1.57026	FT10	EGFR$^{\mathrm{LTC}}$-290
0.771657	Base	EGFR$^{\mathrm{LTC}}$-290
1.55351	FT1	EGFR$^{\mathrm{LTC}}$-290
1.66987	FT2	EGFR$^{\mathrm{LTC}}$-290
1.6767	FT3	EGFR$^{\mathrm{LTC}}$-290
1.68138	FT4	EGFR$^{\mathrm{LTC}}$-290
1.75807	FT5	EGFR$^{\mathrm{LTC}}$-290
1.54272	FT6	EGFR$^{\mathrm{LTC}}$-290
1.68024	FT7	EGFR$^{\mathrm{LTC}}$-290
1.73261	FT8	EGFR$^{\mathrm{LTC}}$-290
1.42187	FT9	EGFR$^{\mathrm{LTC}}$-290
1.71904	FT10	EGFR$^{\mathrm{LTC}}$-290
1.65791	Base	EGFR$^{\mathrm{LTC}}$-290
0.496695	FT1	EGFR$^{\mathrm{LTC}}$-290
-0.0950036	FT2	EGFR$^{\mathrm{LTC}}$-290
0.701167	FT3	EGFR$^{\mathrm{LTC}}$-290
0.60998	FT4	EGFR$^{\mathrm{LTC}}$-290
0.14137	FT5	EGFR$^{\mathrm{LTC}}$-290
0.700618	FT6	EGFR$^{\mathrm{LTC}}$-290
0.143331	FT7	EGFR$^{\mathrm{LTC}}$-290
0.762394	FT8	EGFR$^{\mathrm{LTC}}$-290
0.674519	FT9	EGFR$^{\mathrm{LTC}}$-290
0.570164	FT10	EGFR$^{\mathrm{LTC}}$-290
-0.246147	Base	EGFR$^{\mathrm{LTC}}$-290
-0.102568	FT1	EGFR$^{\mathrm{LTC}}$-290
-0.232317	FT2	EGFR$^{\mathrm{LTC}}$-290
-0.740334	FT3	EGFR$^{\mathrm{LTC}}$-290
0.109042	FT4	EGFR$^{\mathrm{LTC}}$-290
-0.615196	FT5	EGFR$^{\mathrm{LTC}}$-290
-0.0680257	FT6	EGFR$^{\mathrm{LTC}}$-290
-0.556595	FT7	EGFR$^{\mathrm{LTC}}$-290
-0.0300428	FT8	EGFR$^{\mathrm{LTC}}$-290
-0.115645	FT9	EGFR$^{\mathrm{LTC}}$-290
-0.19933	FT10	EGFR$^{\mathrm{LTC}}$-290
-0.496975	Base	EGFR$^{\mathrm{LTC}}$-290
-1.34474	FT1	EGFR$^{\mathrm{LTC}}$-290
-1.41571	FT2	EGFR$^{\mathrm{LTC}}$-290
-1.39796	FT3	EGFR$^{\mathrm{LTC}}$-290
-0.448324	FT4	EGFR$^{\mathrm{LTC}}$-290
-1.22001	FT5	EGFR$^{\mathrm{LTC}}$-290
-1.45296	FT6	EGFR$^{\mathrm{LTC}}$-290
-1.22187	FT7	EGFR$^{\mathrm{LTC}}$-290
-1.38034	FT8	EGFR$^{\mathrm{LTC}}$-290
-1.36029	FT9	EGFR$^{\mathrm{LTC}}$-290
-1.37367	FT10	EGFR$^{\mathrm{LTC}}$-290
-0.755665	Base	EGFR$^{\mathrm{LTC}}$-290
0.575571	FT1	EGFR$^{\mathrm{LTC}}$-290
0.631819	FT2	EGFR$^{\mathrm{LTC}}$-290
0.663442	FT3	EGFR$^{\mathrm{LTC}}$-290
0.587444	FT4	EGFR$^{\mathrm{LTC}}$-290
0.264884	FT5	EGFR$^{\mathrm{LTC}}$-290
0.472881	FT6	EGFR$^{\mathrm{LTC}}$-290
0.552307	FT7	EGFR$^{\mathrm{LTC}}$-290
0.601635	FT8	EGFR$^{\mathrm{LTC}}$-290
0.515515	FT9	EGFR$^{\mathrm{LTC}}$-290
0.44875	FT10	EGFR$^{\mathrm{LTC}}$-290
0.410779	Base	EGFR$^{\mathrm{LTC}}$-290
0.214303	FT1	EGFR$^{\mathrm{LTC}}$-290
0.168816	FT2	EGFR$^{\mathrm{LTC}}$-290
0.141681	FT3	EGFR$^{\mathrm{LTC}}$-290
0.101611	FT4	EGFR$^{\mathrm{LTC}}$-290
0.0790167	FT5	EGFR$^{\mathrm{LTC}}$-290
0.139858	FT6	EGFR$^{\mathrm{LTC}}$-290
0.239258	FT7	EGFR$^{\mathrm{LTC}}$-290
0.100844	FT8	EGFR$^{\mathrm{LTC}}$-290
0.13819	FT9	EGFR$^{\mathrm{LTC}}$-290
0.120328	FT10	EGFR$^{\mathrm{LTC}}$-290
-0.242158	Base	EGFR$^{\mathrm{LTC}}$-290
1.67608	FT1	EGFR$^{\mathrm{LTC}}$-290
1.77168	FT2	EGFR$^{\mathrm{LTC}}$-290
1.76152	FT3	EGFR$^{\mathrm{LTC}}$-290
1.77035	FT4	EGFR$^{\mathrm{LTC}}$-290
1.90573	FT5	EGFR$^{\mathrm{LTC}}$-290
1.80784	FT6	EGFR$^{\mathrm{LTC}}$-290
1.73637	FT7	EGFR$^{\mathrm{LTC}}$-290
1.80055	FT8	EGFR$^{\mathrm{LTC}}$-290
1.7003	FT9	EGFR$^{\mathrm{LTC}}$-290
1.74624	FT10	EGFR$^{\mathrm{LTC}}$-290
1.45259	Base	EGFR$^{\mathrm{LTC}}$-290
0.590733	FT1	EGFR$^{\mathrm{LTC}}$-290
0.539023	FT2	EGFR$^{\mathrm{LTC}}$-290
0.771753	FT3	EGFR$^{\mathrm{LTC}}$-290
0.650786	FT4	EGFR$^{\mathrm{LTC}}$-290
0.515267	FT5	EGFR$^{\mathrm{LTC}}$-290
0.707538	FT6	EGFR$^{\mathrm{LTC}}$-290
0.606252	FT7	EGFR$^{\mathrm{LTC}}$-290
0.492009	FT8	EGFR$^{\mathrm{LTC}}$-290
0.622114	FT9	EGFR$^{\mathrm{LTC}}$-290
0.659853	FT10	EGFR$^{\mathrm{LTC}}$-290
1.15166	Base	EGFR$^{\mathrm{LTC}}$-290
-0.506709	FT1	EGFR$^{\mathrm{LTC}}$-290
-0.591185	FT2	EGFR$^{\mathrm{LTC}}$-290
-0.413247	FT3	EGFR$^{\mathrm{LTC}}$-290
-0.752343	FT4	EGFR$^{\mathrm{LTC}}$-290
-0.525929	FT5	EGFR$^{\mathrm{LTC}}$-290
-0.558542	FT6	EGFR$^{\mathrm{LTC}}$-290
-0.650953	FT7	EGFR$^{\mathrm{LTC}}$-290
-0.520082	FT8	EGFR$^{\mathrm{LTC}}$-290
-0.188689	FT9	EGFR$^{\mathrm{LTC}}$-290
-0.693272	FT10	EGFR$^{\mathrm{LTC}}$-290
-1.06455	Base	EGFR$^{\mathrm{LTC}}$-290
-0.0374782	FT1	EGFR$^{\mathrm{LTC}}$-290
0.15156	FT2	EGFR$^{\mathrm{LTC}}$-290
0.17516	FT3	EGFR$^{\mathrm{LTC}}$-290
0.0176442	FT4	EGFR$^{\mathrm{LTC}}$-290
0.293258	FT5	EGFR$^{\mathrm{LTC}}$-290
0.0926537	FT6	EGFR$^{\mathrm{LTC}}$-290
0.494836	FT7	EGFR$^{\mathrm{LTC}}$-290
0.186609	FT8	EGFR$^{\mathrm{LTC}}$-290
0.229465	FT9	EGFR$^{\mathrm{LTC}}$-290
0.403636	FT10	EGFR$^{\mathrm{LTC}}$-290
0.671621	Base	EGFR$^{\mathrm{LTC}}$-290
-0.461613	FT1	EGFR$^{\mathrm{LTC}}$-290
-0.795045	FT2	EGFR$^{\mathrm{LTC}}$-290
-0.756879	FT3	EGFR$^{\mathrm{LTC}}$-290
-0.83399	FT4	EGFR$^{\mathrm{LTC}}$-290
-0.943566	FT5	EGFR$^{\mathrm{LTC}}$-290
-0.668408	FT6	EGFR$^{\mathrm{LTC}}$-290
-0.437236	FT7	EGFR$^{\mathrm{LTC}}$-290
-0.86459	FT8	EGFR$^{\mathrm{LTC}}$-290
-0.767763	FT9	EGFR$^{\mathrm{LTC}}$-290
-0.75332	FT10	EGFR$^{\mathrm{LTC}}$-290
0.0540645	Base	EGFR$^{\mathrm{LTC}}$-290
1.82732	FT1	EGFR$^{\mathrm{LTC}}$-290
1.82878	FT2	EGFR$^{\mathrm{LTC}}$-290
2.07988	FT3	EGFR$^{\mathrm{LTC}}$-290
1.83501	FT4	EGFR$^{\mathrm{LTC}}$-290
1.91346	FT5	EGFR$^{\mathrm{LTC}}$-290
1.8177	FT6	EGFR$^{\mathrm{LTC}}$-290
1.94401	FT7	EGFR$^{\mathrm{LTC}}$-290
1.96118	FT8	EGFR$^{\mathrm{LTC}}$-290
1.75912	FT9	EGFR$^{\mathrm{LTC}}$-290
2.11236	FT10	EGFR$^{\mathrm{LTC}}$-290
1.85614	Base	EGFR$^{\mathrm{LTC}}$-290
-0.72612	FT1	EGFR$^{\mathrm{LTC}}$-290
-0.624903	FT2	EGFR$^{\mathrm{LTC}}$-290
-1.01991	FT3	EGFR$^{\mathrm{LTC}}$-290
-0.685552	FT4	EGFR$^{\mathrm{LTC}}$-290
-1.15652	FT5	EGFR$^{\mathrm{LTC}}$-290
-0.674976	FT6	EGFR$^{\mathrm{LTC}}$-290
-0.86389	FT7	EGFR$^{\mathrm{LTC}}$-290
-0.880715	FT8	EGFR$^{\mathrm{LTC}}$-290
-0.610466	FT9	EGFR$^{\mathrm{LTC}}$-290
-0.638685	FT10	EGFR$^{\mathrm{LTC}}$-290
-0.699121	Base	EGFR$^{\mathrm{LTC}}$-290
0.0867486	FT1	EGFR$^{\mathrm{LTC}}$-290
0.235586	FT2	EGFR$^{\mathrm{LTC}}$-290
0.0379595	FT3	EGFR$^{\mathrm{LTC}}$-290
0.283806	FT4	EGFR$^{\mathrm{LTC}}$-290
0.165282	FT5	EGFR$^{\mathrm{LTC}}$-290
0.107999	FT6	EGFR$^{\mathrm{LTC}}$-290
0.0726147	FT7	EGFR$^{\mathrm{LTC}}$-290
-0.0421985	FT8	EGFR$^{\mathrm{LTC}}$-290
0.159238	FT9	EGFR$^{\mathrm{LTC}}$-290
-0.0330919	FT10	EGFR$^{\mathrm{LTC}}$-290
-0.661809	Base	EGFR$^{\mathrm{LTC}}$-290
1.64101	FT1	EGFR$^{\mathrm{LTC}}$-290
1.7078	FT2	EGFR$^{\mathrm{LTC}}$-290
1.7083	FT3	EGFR$^{\mathrm{LTC}}$-290
1.5974	FT4	EGFR$^{\mathrm{LTC}}$-290
1.32365	FT5	EGFR$^{\mathrm{LTC}}$-290
1.67067	FT6	EGFR$^{\mathrm{LTC}}$-290
1.74563	FT7	EGFR$^{\mathrm{LTC}}$-290
1.70688	FT8	EGFR$^{\mathrm{LTC}}$-290
1.64543	FT9	EGFR$^{\mathrm{LTC}}$-290
1.52636	FT10	EGFR$^{\mathrm{LTC}}$-290
0.185699	Base	EGFR$^{\mathrm{LTC}}$-290
1.76455	FT1	EGFR$^{\mathrm{LTC}}$-290
1.84176	FT2	EGFR$^{\mathrm{LTC}}$-290
1.88382	FT3	EGFR$^{\mathrm{LTC}}$-290
1.74168	FT4	EGFR$^{\mathrm{LTC}}$-290
1.92175	FT5	EGFR$^{\mathrm{LTC}}$-290
1.89016	FT6	EGFR$^{\mathrm{LTC}}$-290
2.01413	FT7	EGFR$^{\mathrm{LTC}}$-290
1.86552	FT8	EGFR$^{\mathrm{LTC}}$-290
1.6683	FT9	EGFR$^{\mathrm{LTC}}$-290
1.63727	FT10	EGFR$^{\mathrm{LTC}}$-290
1.00961	Base	EGFR$^{\mathrm{LTC}}$-290
0.426096	FT1	EGFR$^{\mathrm{LTC}}$-290
0.265226	FT2	EGFR$^{\mathrm{LTC}}$-290
0.427705	FT3	EGFR$^{\mathrm{LTC}}$-290
0.261597	FT4	EGFR$^{\mathrm{LTC}}$-290
0.22302	FT5	EGFR$^{\mathrm{LTC}}$-290
0.419421	FT6	EGFR$^{\mathrm{LTC}}$-290
0.405615	FT7	EGFR$^{\mathrm{LTC}}$-290
0.335065	FT8	EGFR$^{\mathrm{LTC}}$-290
0.467382	FT9	EGFR$^{\mathrm{LTC}}$-290
0.218348	FT10	EGFR$^{\mathrm{LTC}}$-290
0.236958	Base	EGFR$^{\mathrm{LTC}}$-290
2.27397	FT1	EGFR$^{\mathrm{LTC}}$-290
2.26915	FT2	EGFR$^{\mathrm{LTC}}$-290
2.21278	FT3	EGFR$^{\mathrm{LTC}}$-290
2.13811	FT4	EGFR$^{\mathrm{LTC}}$-290
2.29554	FT5	EGFR$^{\mathrm{LTC}}$-290
2.23683	FT6	EGFR$^{\mathrm{LTC}}$-290
2.3809	FT7	EGFR$^{\mathrm{LTC}}$-290
1.77762	FT8	EGFR$^{\mathrm{LTC}}$-290
2.13006	FT9	EGFR$^{\mathrm{LTC}}$-290
2.12997	FT10	EGFR$^{\mathrm{LTC}}$-290
1.09568	Base	EGFR$^{\mathrm{LTC}}$-290
0.43078	FT1	EGFR$^{\mathrm{LTC}}$-290
0.252571	FT2	EGFR$^{\mathrm{LTC}}$-290
0.371807	FT3	EGFR$^{\mathrm{LTC}}$-290
0.530322	FT4	EGFR$^{\mathrm{LTC}}$-290
0.168304	FT5	EGFR$^{\mathrm{LTC}}$-290
0.451843	FT6	EGFR$^{\mathrm{LTC}}$-290
0.346762	FT7	EGFR$^{\mathrm{LTC}}$-290
0.271677	FT8	EGFR$^{\mathrm{LTC}}$-290
0.198511	FT9	EGFR$^{\mathrm{LTC}}$-290
0.299961	FT10	EGFR$^{\mathrm{LTC}}$-290
0.355025	Base	EGFR$^{\mathrm{LTC}}$-290
0.397267	FT1	EGFR$^{\mathrm{LTC}}$-290
0.52156	FT2	EGFR$^{\mathrm{LTC}}$-290
0.651094	FT3	EGFR$^{\mathrm{LTC}}$-290
0.489094	FT4	EGFR$^{\mathrm{LTC}}$-290
0.0950175	FT5	EGFR$^{\mathrm{LTC}}$-290
0.46168	FT6	EGFR$^{\mathrm{LTC}}$-290
0.0724602	FT7	EGFR$^{\mathrm{LTC}}$-290
0.406727	FT8	EGFR$^{\mathrm{LTC}}$-290
0.412441	FT9	EGFR$^{\mathrm{LTC}}$-290
-0.0111661	FT10	EGFR$^{\mathrm{LTC}}$-290
0.604939	Base	EGFR$^{\mathrm{LTC}}$-290
-0.350937	FT1	EGFR$^{\mathrm{LTC}}$-290
-0.0766477	FT2	EGFR$^{\mathrm{LTC}}$-290
-0.332728	FT3	EGFR$^{\mathrm{LTC}}$-290
-0.297718	FT4	EGFR$^{\mathrm{LTC}}$-290
-0.510919	FT5	EGFR$^{\mathrm{LTC}}$-290
-0.187387	FT6	EGFR$^{\mathrm{LTC}}$-290
-0.55685	FT7	EGFR$^{\mathrm{LTC}}$-290
-0.0902121	FT8	EGFR$^{\mathrm{LTC}}$-290
-0.181393	FT9	EGFR$^{\mathrm{LTC}}$-290
-0.0992299	FT10	EGFR$^{\mathrm{LTC}}$-290
0.547143	Base	EGFR$^{\mathrm{LTC}}$-290
-1.79276	FT1	EGFR$^{\mathrm{LTC}}$-290
-1.68434	FT2	EGFR$^{\mathrm{LTC}}$-290
-1.81407	FT3	EGFR$^{\mathrm{LTC}}$-290
-1.98244	FT4	EGFR$^{\mathrm{LTC}}$-290
-1.82784	FT5	EGFR$^{\mathrm{LTC}}$-290
-1.86449	FT6	EGFR$^{\mathrm{LTC}}$-290
-2.18812	FT7	EGFR$^{\mathrm{LTC}}$-290
-1.73423	FT8	EGFR$^{\mathrm{LTC}}$-290
-1.8516	FT9	EGFR$^{\mathrm{LTC}}$-290
-1.73262	FT10	EGFR$^{\mathrm{LTC}}$-290
-2.48968	Base	EGFR$^{\mathrm{LTC}}$-290
0.597448	FT1	EGFR$^{\mathrm{LTC}}$-290
0.45697	FT2	EGFR$^{\mathrm{LTC}}$-290
0.162555	FT3	EGFR$^{\mathrm{LTC}}$-290
0.450671	FT4	EGFR$^{\mathrm{LTC}}$-290
0.17874	FT5	EGFR$^{\mathrm{LTC}}$-290
0.648047	FT6	EGFR$^{\mathrm{LTC}}$-290
0.248888	FT7	EGFR$^{\mathrm{LTC}}$-290
0.463244	FT8	EGFR$^{\mathrm{LTC}}$-290
0.555069	FT9	EGFR$^{\mathrm{LTC}}$-290
0.468967	FT10	EGFR$^{\mathrm{LTC}}$-290
0.194702	Base	EGFR$^{\mathrm{LTC}}$-290
-1.7863	FT1	EGFR$^{\mathrm{LTC}}$-290
-1.7499	FT2	EGFR$^{\mathrm{LTC}}$-290
-1.81244	FT3	EGFR$^{\mathrm{LTC}}$-290
-1.86781	FT4	EGFR$^{\mathrm{LTC}}$-290
-1.86148	FT5	EGFR$^{\mathrm{LTC}}$-290
-1.88853	FT6	EGFR$^{\mathrm{LTC}}$-290
-2.10299	FT7	EGFR$^{\mathrm{LTC}}$-290
-1.84488	FT8	EGFR$^{\mathrm{LTC}}$-290
-1.87429	FT9	EGFR$^{\mathrm{LTC}}$-290
-1.75734	FT10	EGFR$^{\mathrm{LTC}}$-290
-1.7599	Base	EGFR$^{\mathrm{LTC}}$-290
-0.214803	FT1	EGFR$^{\mathrm{LTC}}$-290
-0.084736	FT2	EGFR$^{\mathrm{LTC}}$-290
-0.0587929	FT3	EGFR$^{\mathrm{LTC}}$-290
-0.140703	FT4	EGFR$^{\mathrm{LTC}}$-290
-0.437907	FT5	EGFR$^{\mathrm{LTC}}$-290
0.000917242	FT6	EGFR$^{\mathrm{LTC}}$-290
0.0222695	FT7	EGFR$^{\mathrm{LTC}}$-290
0.0428875	FT8	EGFR$^{\mathrm{LTC}}$-290
0.0263957	FT9	EGFR$^{\mathrm{LTC}}$-290
-0.152113	FT10	EGFR$^{\mathrm{LTC}}$-290
0.316249	Base	EGFR$^{\mathrm{LTC}}$-290
0.248592	FT1	EGFR$^{\mathrm{LTC}}$-290
0.449905	FT2	EGFR$^{\mathrm{LTC}}$-290
0.454383	FT3	EGFR$^{\mathrm{LTC}}$-290
0.317337	FT4	EGFR$^{\mathrm{LTC}}$-290
0.342501	FT5	EGFR$^{\mathrm{LTC}}$-290
0.467496	FT6	EGFR$^{\mathrm{LTC}}$-290
0.234648	FT7	EGFR$^{\mathrm{LTC}}$-290
0.171289	FT8	EGFR$^{\mathrm{LTC}}$-290
0.438277	FT9	EGFR$^{\mathrm{LTC}}$-290
0.328819	FT10	EGFR$^{\mathrm{LTC}}$-290
0.559516	Base	EGFR$^{\mathrm{LTC}}$-290
0.537193	FT1	EGFR$^{\mathrm{LTC}}$-290
0.646605	FT2	EGFR$^{\mathrm{LTC}}$-290
0.430431	FT3	EGFR$^{\mathrm{LTC}}$-290
0.591333	FT4	EGFR$^{\mathrm{LTC}}$-290
0.38084	FT5	EGFR$^{\mathrm{LTC}}$-290
0.604817	FT6	EGFR$^{\mathrm{LTC}}$-290
0.539224	FT7	EGFR$^{\mathrm{LTC}}$-290
0.646422	FT8	EGFR$^{\mathrm{LTC}}$-290
0.508755	FT9	EGFR$^{\mathrm{LTC}}$-290
0.41191	FT10	EGFR$^{\mathrm{LTC}}$-290
1.10663	Base	EGFR$^{\mathrm{LTC}}$-290
-1.60157	FT1	EGFR$^{\mathrm{LTC}}$-290
-1.71147	FT2	EGFR$^{\mathrm{LTC}}$-290
-1.59404	FT3	EGFR$^{\mathrm{LTC}}$-290
-1.76206	FT4	EGFR$^{\mathrm{LTC}}$-290
-1.21341	FT5	EGFR$^{\mathrm{LTC}}$-290
-1.68352	FT6	EGFR$^{\mathrm{LTC}}$-290
-0.763493	FT7	EGFR$^{\mathrm{LTC}}$-290
-0.146738	FT8	EGFR$^{\mathrm{LTC}}$-290
-1.70059	FT9	EGFR$^{\mathrm{LTC}}$-290
-1.6086	FT10	EGFR$^{\mathrm{LTC}}$-290
0.631087	Base	EGFR$^{\mathrm{LTC}}$-290
-0.745292	FT1	EGFR$^{\mathrm{LTC}}$-290
-0.864289	FT2	EGFR$^{\mathrm{LTC}}$-290
-0.845236	FT3	EGFR$^{\mathrm{LTC}}$-290
-0.65752	FT4	EGFR$^{\mathrm{LTC}}$-290
-0.887409	FT5	EGFR$^{\mathrm{LTC}}$-290
-0.755643	FT6	EGFR$^{\mathrm{LTC}}$-290
-0.841545	FT7	EGFR$^{\mathrm{LTC}}$-290
-0.959863	FT8	EGFR$^{\mathrm{LTC}}$-290
-1.33149	FT9	EGFR$^{\mathrm{LTC}}$-290
-0.570196	FT10	EGFR$^{\mathrm{LTC}}$-290
-3.28428	Base	EGFR$^{\mathrm{LTC}}$-290
0.173553	FT1	EGFR$^{\mathrm{LTC}}$-290
0.315304	FT2	EGFR$^{\mathrm{LTC}}$-290
0.254636	FT3	EGFR$^{\mathrm{LTC}}$-290
0.1971	FT4	EGFR$^{\mathrm{LTC}}$-290
0.355142	FT5	EGFR$^{\mathrm{LTC}}$-290
0.341718	FT6	EGFR$^{\mathrm{LTC}}$-290
0.621556	FT7	EGFR$^{\mathrm{LTC}}$-290
0.307204	FT8	EGFR$^{\mathrm{LTC}}$-290
0.036002	FT9	EGFR$^{\mathrm{LTC}}$-290
1.06361	FT10	EGFR$^{\mathrm{LTC}}$-290
1.80929	Base	EGFR$^{\mathrm{LTC}}$-290
0.203515	FT1	EGFR$^{\mathrm{LTC}}$-290
0.197983	FT2	EGFR$^{\mathrm{LTC}}$-290
0.0588115	FT3	EGFR$^{\mathrm{LTC}}$-290
0.12069	FT4	EGFR$^{\mathrm{LTC}}$-290
0.0881828	FT5	EGFR$^{\mathrm{LTC}}$-290
0.171768	FT6	EGFR$^{\mathrm{LTC}}$-290
0.319992	FT7	EGFR$^{\mathrm{LTC}}$-290
0.169615	FT8	EGFR$^{\mathrm{LTC}}$-290
0.164581	FT9	EGFR$^{\mathrm{LTC}}$-290
-0.0172566	FT10	EGFR$^{\mathrm{LTC}}$-290
0.16964	Base	EGFR$^{\mathrm{LTC}}$-290
-1.61664	FT1	EGFR$^{\mathrm{LTC}}$-290
-1.66989	FT2	EGFR$^{\mathrm{LTC}}$-290
-1.52398	FT3	EGFR$^{\mathrm{LTC}}$-290
-1.66438	FT4	EGFR$^{\mathrm{LTC}}$-290
-1.94363	FT5	EGFR$^{\mathrm{LTC}}$-290
-1.64618	FT6	EGFR$^{\mathrm{LTC}}$-290
-1.83702	FT7	EGFR$^{\mathrm{LTC}}$-290
-1.65073	FT8	EGFR$^{\mathrm{LTC}}$-290
-1.66747	FT9	EGFR$^{\mathrm{LTC}}$-290
-1.58483	FT10	EGFR$^{\mathrm{LTC}}$-290
-0.588289	Base	EGFR$^{\mathrm{LTC}}$-290
0.687002	FT1	EGFR$^{\mathrm{LTC}}$-290
0.58215	FT2	EGFR$^{\mathrm{LTC}}$-290
0.354498	FT3	EGFR$^{\mathrm{LTC}}$-290
0.864082	FT4	EGFR$^{\mathrm{LTC}}$-290
0.452638	FT5	EGFR$^{\mathrm{LTC}}$-290
0.748958	FT6	EGFR$^{\mathrm{LTC}}$-290
0.487015	FT7	EGFR$^{\mathrm{LTC}}$-290
0.639899	FT8	EGFR$^{\mathrm{LTC}}$-290
0.628721	FT9	EGFR$^{\mathrm{LTC}}$-290
0.564715	FT10	EGFR$^{\mathrm{LTC}}$-290
0.214438	Base	EGFR$^{\mathrm{LTC}}$-290
-0.35663	FT1	EGFR$^{\mathrm{LTC}}$-290
-0.143369	FT2	EGFR$^{\mathrm{LTC}}$-290
-0.274135	FT3	EGFR$^{\mathrm{LTC}}$-290
0.490188	FT4	EGFR$^{\mathrm{LTC}}$-290
0.256901	FT5	EGFR$^{\mathrm{LTC}}$-290
-0.211728	FT6	EGFR$^{\mathrm{LTC}}$-290
0.600723	FT7	EGFR$^{\mathrm{LTC}}$-290
-0.217221	FT8	EGFR$^{\mathrm{LTC}}$-290
-0.248876	FT9	EGFR$^{\mathrm{LTC}}$-290
-0.378386	FT10	EGFR$^{\mathrm{LTC}}$-290
0.812208	Base	EGFR$^{\mathrm{LTC}}$-290
0.123055	FT1	EGFR$^{\mathrm{LTC}}$-290
0.369029	FT2	EGFR$^{\mathrm{LTC}}$-290
0.337132	FT3	EGFR$^{\mathrm{LTC}}$-290
0.00918668	FT4	EGFR$^{\mathrm{LTC}}$-290
1.2443	FT5	EGFR$^{\mathrm{LTC}}$-290
-0.0146246	FT6	EGFR$^{\mathrm{LTC}}$-290
1.06613	FT7	EGFR$^{\mathrm{LTC}}$-290
0.145123	FT8	EGFR$^{\mathrm{LTC}}$-290
0.0844666	FT9	EGFR$^{\mathrm{LTC}}$-290
0.370136	FT10	EGFR$^{\mathrm{LTC}}$-290
-0.399623	Base	EGFR$^{\mathrm{LTC}}$-290
-0.5671	FT1	EGFR$^{\mathrm{LTC}}$-290
-0.549086	FT2	EGFR$^{\mathrm{LTC}}$-290
-0.600203	FT3	EGFR$^{\mathrm{LTC}}$-290
-0.630011	FT4	EGFR$^{\mathrm{LTC}}$-290
-0.726815	FT5	EGFR$^{\mathrm{LTC}}$-290
-0.699614	FT6	EGFR$^{\mathrm{LTC}}$-290
-1.12129	FT7	EGFR$^{\mathrm{LTC}}$-290
-0.745516	FT8	EGFR$^{\mathrm{LTC}}$-290
-0.563905	FT9	EGFR$^{\mathrm{LTC}}$-290
-0.65561	FT10	EGFR$^{\mathrm{LTC}}$-290
-0.00194095	Base	EGFR$^{\mathrm{LTC}}$-290
-0.169295	FT1	EGFR$^{\mathrm{LTC}}$-290
-0.17079	FT2	EGFR$^{\mathrm{LTC}}$-290
-0.327147	FT3	EGFR$^{\mathrm{LTC}}$-290
-0.184957	FT4	EGFR$^{\mathrm{LTC}}$-290
-0.311288	FT5	EGFR$^{\mathrm{LTC}}$-290
-0.206693	FT6	EGFR$^{\mathrm{LTC}}$-290
-0.908751	FT7	EGFR$^{\mathrm{LTC}}$-290
-0.179364	FT8	EGFR$^{\mathrm{LTC}}$-290
-0.31551	FT9	EGFR$^{\mathrm{LTC}}$-290
-0.267325	FT10	EGFR$^{\mathrm{LTC}}$-290
-1.58308	Base	EGFR$^{\mathrm{LTC}}$-290
0.649538	FT1	EGFR$^{\mathrm{LTC}}$-290
0.832879	FT2	EGFR$^{\mathrm{LTC}}$-290
0.821171	FT3	EGFR$^{\mathrm{LTC}}$-290
0.655444	FT4	EGFR$^{\mathrm{LTC}}$-290
0.433892	FT5	EGFR$^{\mathrm{LTC}}$-290
0.766798	FT6	EGFR$^{\mathrm{LTC}}$-290
0.399429	FT7	EGFR$^{\mathrm{LTC}}$-290
0.189376	FT8	EGFR$^{\mathrm{LTC}}$-290
0.749885	FT9	EGFR$^{\mathrm{LTC}}$-290
0.626847	FT10	EGFR$^{\mathrm{LTC}}$-290
0.208386	Base	EGFR$^{\mathrm{LTC}}$-290
0.675528	FT1	EGFR$^{\mathrm{LTC}}$-290
0.619029	FT2	EGFR$^{\mathrm{LTC}}$-290
0.757052	FT3	EGFR$^{\mathrm{LTC}}$-290
0.499021	FT4	EGFR$^{\mathrm{LTC}}$-290
0.55018	FT5	EGFR$^{\mathrm{LTC}}$-290
0.406058	FT6	EGFR$^{\mathrm{LTC}}$-290
0.305265	FT7	EGFR$^{\mathrm{LTC}}$-290
0.423788	FT8	EGFR$^{\mathrm{LTC}}$-290
0.453292	FT9	EGFR$^{\mathrm{LTC}}$-290
0.513475	FT10	EGFR$^{\mathrm{LTC}}$-290
-0.0419035	Base	EGFR$^{\mathrm{LTC}}$-290
1.02245	FT1	EGFR$^{\mathrm{LTC}}$-290
1.27382	FT2	EGFR$^{\mathrm{LTC}}$-290
1.15475	FT3	EGFR$^{\mathrm{LTC}}$-290
1.09172	FT4	EGFR$^{\mathrm{LTC}}$-290
1.04559	FT5	EGFR$^{\mathrm{LTC}}$-290
0.978257	FT6	EGFR$^{\mathrm{LTC}}$-290
0.993883	FT7	EGFR$^{\mathrm{LTC}}$-290
1.201	FT8	EGFR$^{\mathrm{LTC}}$-290
0.933537	FT9	EGFR$^{\mathrm{LTC}}$-290
0.963952	FT10	EGFR$^{\mathrm{LTC}}$-290
0.424509	Base	EGFR$^{\mathrm{LTC}}$-290
-0.609667	FT1	EGFR$^{\mathrm{LTC}}$-290
-0.57785	FT2	EGFR$^{\mathrm{LTC}}$-290
-0.648304	FT3	EGFR$^{\mathrm{LTC}}$-290
-0.743185	FT4	EGFR$^{\mathrm{LTC}}$-290
-0.61857	FT5	EGFR$^{\mathrm{LTC}}$-290
-0.58084	FT6	EGFR$^{\mathrm{LTC}}$-290
-0.919806	FT7	EGFR$^{\mathrm{LTC}}$-290
-0.670112	FT8	EGFR$^{\mathrm{LTC}}$-290
-0.543755	FT9	EGFR$^{\mathrm{LTC}}$-290
-0.622875	FT10	EGFR$^{\mathrm{LTC}}$-290
0.954322	Base	EGFR$^{\mathrm{LTC}}$-290
-0.311835	FT1	EGFR$^{\mathrm{LTC}}$-290
-0.225902	FT2	EGFR$^{\mathrm{LTC}}$-290
-0.37264	FT3	EGFR$^{\mathrm{LTC}}$-290
-0.35981	FT4	EGFR$^{\mathrm{LTC}}$-290
-0.383712	FT5	EGFR$^{\mathrm{LTC}}$-290
-0.218859	FT6	EGFR$^{\mathrm{LTC}}$-290
-0.123008	FT7	EGFR$^{\mathrm{LTC}}$-290
-0.481484	FT8	EGFR$^{\mathrm{LTC}}$-290
-0.366401	FT9	EGFR$^{\mathrm{LTC}}$-290
-0.494766	FT10	EGFR$^{\mathrm{LTC}}$-290
-0.859559	Base	EGFR$^{\mathrm{LTC}}$-290
0.246198	FT1	EGFR$^{\mathrm{LTC}}$-290
-0.0267853	FT2	EGFR$^{\mathrm{LTC}}$-290
-0.789995	FT3	EGFR$^{\mathrm{LTC}}$-290
-0.0460223	FT4	EGFR$^{\mathrm{LTC}}$-290
-0.103427	FT5	EGFR$^{\mathrm{LTC}}$-290
0.103815	FT6	EGFR$^{\mathrm{LTC}}$-290
0.0262669	FT7	EGFR$^{\mathrm{LTC}}$-290
-0.108457	FT8	EGFR$^{\mathrm{LTC}}$-290
0.0950623	FT9	EGFR$^{\mathrm{LTC}}$-290
0.323417	FT10	EGFR$^{\mathrm{LTC}}$-290
0.026067	Base	EGFR$^{\mathrm{LTC}}$-290
-1.23827	FT1	EGFR$^{\mathrm{LTC}}$-290
-1.2219	FT2	EGFR$^{\mathrm{LTC}}$-290
-1.25478	FT3	EGFR$^{\mathrm{LTC}}$-290
-0.886606	FT4	EGFR$^{\mathrm{LTC}}$-290
-1.43254	FT5	EGFR$^{\mathrm{LTC}}$-290
-1.30441	FT6	EGFR$^{\mathrm{LTC}}$-290
-1.25624	FT7	EGFR$^{\mathrm{LTC}}$-290
-1.20391	FT8	EGFR$^{\mathrm{LTC}}$-290
-1.46595	FT9	EGFR$^{\mathrm{LTC}}$-290
-1.24819	FT10	EGFR$^{\mathrm{LTC}}$-290
-2.12385	Base	EGFR$^{\mathrm{LTC}}$-290
-0.142407	FT1	EGFR$^{\mathrm{LTC}}$-290
-0.249756	FT2	EGFR$^{\mathrm{LTC}}$-290
-0.142329	FT3	EGFR$^{\mathrm{LTC}}$-290
-0.363637	FT4	EGFR$^{\mathrm{LTC}}$-290
-0.362723	FT5	EGFR$^{\mathrm{LTC}}$-290
-0.0705354	FT6	EGFR$^{\mathrm{LTC}}$-290
-0.429741	FT7	EGFR$^{\mathrm{LTC}}$-290
-0.175901	FT8	EGFR$^{\mathrm{LTC}}$-290
-0.111239	FT9	EGFR$^{\mathrm{LTC}}$-290
-0.221449	FT10	EGFR$^{\mathrm{LTC}}$-290
-1.55494	Base	EGFR$^{\mathrm{LTC}}$-290
-0.97753	FT1	EGFR$^{\mathrm{LTC}}$-290
-0.953412	FT2	EGFR$^{\mathrm{LTC}}$-290
-0.901333	FT3	EGFR$^{\mathrm{LTC}}$-290
-0.950709	FT4	EGFR$^{\mathrm{LTC}}$-290
-0.993048	FT5	EGFR$^{\mathrm{LTC}}$-290
-0.632405	FT6	EGFR$^{\mathrm{LTC}}$-290
-0.503921	FT7	EGFR$^{\mathrm{LTC}}$-290
-1.03655	FT8	EGFR$^{\mathrm{LTC}}$-290
-0.877319	FT9	EGFR$^{\mathrm{LTC}}$-290
-0.984537	FT10	EGFR$^{\mathrm{LTC}}$-290
-0.788125	Base	EGFR$^{\mathrm{LTC}}$-290
2.1445	FT1	EGFR$^{\mathrm{LTC}}$-290
2.25561	FT2	EGFR$^{\mathrm{LTC}}$-290
2.23912	FT3	EGFR$^{\mathrm{LTC}}$-290
2.16304	FT4	EGFR$^{\mathrm{LTC}}$-290
1.74291	FT5	EGFR$^{\mathrm{LTC}}$-290
2.10548	FT6	EGFR$^{\mathrm{LTC}}$-290
1.56317	FT7	EGFR$^{\mathrm{LTC}}$-290
2.04262	FT8	EGFR$^{\mathrm{LTC}}$-290
2.01201	FT9	EGFR$^{\mathrm{LTC}}$-290
2.03625	FT10	EGFR$^{\mathrm{LTC}}$-290
1.15211	Base	EGFR$^{\mathrm{LTC}}$-290
-0.0994459	FT1	EGFR$^{\mathrm{LTC}}$-290
-0.300686	FT2	EGFR$^{\mathrm{LTC}}$-290
-0.198261	FT3	EGFR$^{\mathrm{LTC}}$-290
-0.432122	FT4	EGFR$^{\mathrm{LTC}}$-290
-0.303235	FT5	EGFR$^{\mathrm{LTC}}$-290
-0.131596	FT6	EGFR$^{\mathrm{LTC}}$-290
-0.406359	FT7	EGFR$^{\mathrm{LTC}}$-290
-0.0404123	FT8	EGFR$^{\mathrm{LTC}}$-290
-0.113079	FT9	EGFR$^{\mathrm{LTC}}$-290
-0.269836	FT10	EGFR$^{\mathrm{LTC}}$-290
-1.01522	Base	EGFR$^{\mathrm{LTC}}$-290
-0.415333	FT1	EGFR$^{\mathrm{LTC}}$-290
-0.426951	FT2	EGFR$^{\mathrm{LTC}}$-290
-0.318841	FT3	EGFR$^{\mathrm{LTC}}$-290
-0.429369	FT4	EGFR$^{\mathrm{LTC}}$-290
-0.466712	FT5	EGFR$^{\mathrm{LTC}}$-290
-0.345051	FT6	EGFR$^{\mathrm{LTC}}$-290
-0.182059	FT7	EGFR$^{\mathrm{LTC}}$-290
-0.598326	FT8	EGFR$^{\mathrm{LTC}}$-290
0.0216654	FT9	EGFR$^{\mathrm{LTC}}$-290
-0.671128	FT10	EGFR$^{\mathrm{LTC}}$-290
-0.238196	Base	EGFR$^{\mathrm{LTC}}$-290
-1.1585	FT1	EGFR$^{\mathrm{LTC}}$-290
-0.93789	FT2	EGFR$^{\mathrm{LTC}}$-290
-0.977774	FT3	EGFR$^{\mathrm{LTC}}$-290
-0.952367	FT4	EGFR$^{\mathrm{LTC}}$-290
-0.698305	FT5	EGFR$^{\mathrm{LTC}}$-290
-0.885093	FT6	EGFR$^{\mathrm{LTC}}$-290
-0.158617	FT7	EGFR$^{\mathrm{LTC}}$-290
-0.715938	FT8	EGFR$^{\mathrm{LTC}}$-290
-0.897975	FT9	EGFR$^{\mathrm{LTC}}$-290
-0.902818	FT10	EGFR$^{\mathrm{LTC}}$-290
0.139728	Base	EGFR$^{\mathrm{LTC}}$-290
-0.384987	FT1	EGFR$^{\mathrm{LTC}}$-290
-1.12669	FT2	EGFR$^{\mathrm{LTC}}$-290
-1.10276	FT3	EGFR$^{\mathrm{LTC}}$-290
-1.20477	FT4	EGFR$^{\mathrm{LTC}}$-290
-1.25651	FT5	EGFR$^{\mathrm{LTC}}$-290
-1.15188	FT6	EGFR$^{\mathrm{LTC}}$-290
-0.658075	FT7	EGFR$^{\mathrm{LTC}}$-290
-1.14903	FT8	EGFR$^{\mathrm{LTC}}$-290
-1.16162	FT9	EGFR$^{\mathrm{LTC}}$-290
-0.945143	FT10	EGFR$^{\mathrm{LTC}}$-290
-0.741677	Base	EGFR$^{\mathrm{LTC}}$-290
-0.00985649	FT1	EGFR$^{\mathrm{LTC}}$-290
-0.180937	FT2	EGFR$^{\mathrm{LTC}}$-290
-0.029312	FT3	EGFR$^{\mathrm{LTC}}$-290
0.0867458	FT4	EGFR$^{\mathrm{LTC}}$-290
0.259568	FT5	EGFR$^{\mathrm{LTC}}$-290
-0.0985109	FT6	EGFR$^{\mathrm{LTC}}$-290
-0.318894	FT7	EGFR$^{\mathrm{LTC}}$-290
0.0564213	FT8	EGFR$^{\mathrm{LTC}}$-290
0.0690654	FT9	EGFR$^{\mathrm{LTC}}$-290
0.139593	FT10	EGFR$^{\mathrm{LTC}}$-290
0.173751	Base	EGFR$^{\mathrm{LTC}}$-290
0.13008	FT1	EGFR$^{\mathrm{LTC}}$-290
0.381807	FT2	EGFR$^{\mathrm{LTC}}$-290
0.0604998	FT3	EGFR$^{\mathrm{LTC}}$-290
0.303926	FT4	EGFR$^{\mathrm{LTC}}$-290
0.360671	FT5	EGFR$^{\mathrm{LTC}}$-290
0.25616	FT6	EGFR$^{\mathrm{LTC}}$-290
0.333973	FT7	EGFR$^{\mathrm{LTC}}$-290
0.346836	FT8	EGFR$^{\mathrm{LTC}}$-290
0.371302	FT9	EGFR$^{\mathrm{LTC}}$-290
0.164893	FT10	EGFR$^{\mathrm{LTC}}$-290
-0.254732	Base	EGFR$^{\mathrm{LTC}}$-290
-1.16592	FT1	EGFR$^{\mathrm{LTC}}$-290
-1.13134	FT2	EGFR$^{\mathrm{LTC}}$-290
-1.09252	FT3	EGFR$^{\mathrm{LTC}}$-290
-0.532496	FT4	EGFR$^{\mathrm{LTC}}$-290
-1.06038	FT5	EGFR$^{\mathrm{LTC}}$-290
-1.10953	FT6	EGFR$^{\mathrm{LTC}}$-290
-0.909552	FT7	EGFR$^{\mathrm{LTC}}$-290
-1.12054	FT8	EGFR$^{\mathrm{LTC}}$-290
-1.09599	FT9	EGFR$^{\mathrm{LTC}}$-290
-1.11249	FT10	EGFR$^{\mathrm{LTC}}$-290
0.251301	Base	EGFR$^{\mathrm{LTC}}$-290
-0.953764	FT1	EGFR$^{\mathrm{LTC}}$-290
-0.823811	FT2	EGFR$^{\mathrm{LTC}}$-290
-0.934658	FT3	EGFR$^{\mathrm{LTC}}$-290
-0.939511	FT4	EGFR$^{\mathrm{LTC}}$-290
-0.72499	FT5	EGFR$^{\mathrm{LTC}}$-290
-0.959576	FT6	EGFR$^{\mathrm{LTC}}$-290
-0.726502	FT7	EGFR$^{\mathrm{LTC}}$-290
-0.894493	FT8	EGFR$^{\mathrm{LTC}}$-290
-0.828602	FT9	EGFR$^{\mathrm{LTC}}$-290
-1.04437	FT10	EGFR$^{\mathrm{LTC}}$-290
-0.404408	Base	EGFR$^{\mathrm{LTC}}$-290
0.653417	FT1	EGFR$^{\mathrm{LTC}}$-290
0.715391	FT2	EGFR$^{\mathrm{LTC}}$-290
0.761814	FT3	EGFR$^{\mathrm{LTC}}$-290
0.589626	FT4	EGFR$^{\mathrm{LTC}}$-290
0.784773	FT5	EGFR$^{\mathrm{LTC}}$-290
0.773112	FT6	EGFR$^{\mathrm{LTC}}$-290
0.960933	FT7	EGFR$^{\mathrm{LTC}}$-290
0.58679	FT8	EGFR$^{\mathrm{LTC}}$-290
0.60144	FT9	EGFR$^{\mathrm{LTC}}$-290
0.477779	FT10	EGFR$^{\mathrm{LTC}}$-290
0.83709	Base	EGFR$^{\mathrm{LTC}}$-290
-1.80368	FT1	EGFR$^{\mathrm{LTC}}$-290
-1.63474	FT2	EGFR$^{\mathrm{LTC}}$-290
-1.78954	FT3	EGFR$^{\mathrm{LTC}}$-290
-1.97661	FT4	EGFR$^{\mathrm{LTC}}$-290
-1.82871	FT5	EGFR$^{\mathrm{LTC}}$-290
-1.92118	FT6	EGFR$^{\mathrm{LTC}}$-290
-1.2601	FT7	EGFR$^{\mathrm{LTC}}$-290
-1.80477	FT8	EGFR$^{\mathrm{LTC}}$-290
-1.94596	FT9	EGFR$^{\mathrm{LTC}}$-290
-1.87876	FT10	EGFR$^{\mathrm{LTC}}$-290
-1.91894	Base	EGFR$^{\mathrm{LTC}}$-290
0.399964	FT1	EGFR$^{\mathrm{LTC}}$-290
0.649305	FT2	EGFR$^{\mathrm{LTC}}$-290
0.64864	FT3	EGFR$^{\mathrm{LTC}}$-290
0.659528	FT4	EGFR$^{\mathrm{LTC}}$-290
0.872648	FT5	EGFR$^{\mathrm{LTC}}$-290
0.612285	FT6	EGFR$^{\mathrm{LTC}}$-290
1.00802	FT7	EGFR$^{\mathrm{LTC}}$-290
0.97837	FT8	EGFR$^{\mathrm{LTC}}$-290
0.692481	FT9	EGFR$^{\mathrm{LTC}}$-290
0.666446	FT10	EGFR$^{\mathrm{LTC}}$-290
0.882267	Base	EGFR$^{\mathrm{LTC}}$-290
0.411275	FT1	EGFR$^{\mathrm{LTC}}$-290
0.373572	FT2	EGFR$^{\mathrm{LTC}}$-290
0.598825	FT3	EGFR$^{\mathrm{LTC}}$-290
0.351215	FT4	EGFR$^{\mathrm{LTC}}$-290
0.00272611	FT5	EGFR$^{\mathrm{LTC}}$-290
0.386745	FT6	EGFR$^{\mathrm{LTC}}$-290
-0.161538	FT7	EGFR$^{\mathrm{LTC}}$-290
0.166134	FT8	EGFR$^{\mathrm{LTC}}$-290
-0.279723	FT9	EGFR$^{\mathrm{LTC}}$-290
0.457684	FT10	EGFR$^{\mathrm{LTC}}$-290
-0.339524	Base	EGFR$^{\mathrm{LTC}}$-290
-0.674682	FT1	EGFR$^{\mathrm{LTC}}$-290
-0.599047	FT2	EGFR$^{\mathrm{LTC}}$-290
-0.604428	FT3	EGFR$^{\mathrm{LTC}}$-290
-0.730088	FT4	EGFR$^{\mathrm{LTC}}$-290
-0.54751	FT5	EGFR$^{\mathrm{LTC}}$-290
-0.696171	FT6	EGFR$^{\mathrm{LTC}}$-290
-0.788884	FT7	EGFR$^{\mathrm{LTC}}$-290
-0.804614	FT8	EGFR$^{\mathrm{LTC}}$-290
-0.49301	FT9	EGFR$^{\mathrm{LTC}}$-290
-0.661968	FT10	EGFR$^{\mathrm{LTC}}$-290
0.269535	Base	EGFR$^{\mathrm{LTC}}$-290
1.27933	FT1	EGFR$^{\mathrm{LTC}}$-290
0.658009	FT2	EGFR$^{\mathrm{LTC}}$-290
0.687281	FT3	EGFR$^{\mathrm{LTC}}$-290
0.743074	FT4	EGFR$^{\mathrm{LTC}}$-290
1.21394	FT5	EGFR$^{\mathrm{LTC}}$-290
0.668169	FT6	EGFR$^{\mathrm{LTC}}$-290
1.35969	FT7	EGFR$^{\mathrm{LTC}}$-290
0.7247	FT8	EGFR$^{\mathrm{LTC}}$-290
0.621052	FT9	EGFR$^{\mathrm{LTC}}$-290
0.677847	FT10	EGFR$^{\mathrm{LTC}}$-290
2.08665	Base	EGFR$^{\mathrm{LTC}}$-290
-0.496264	FT1	EGFR$^{\mathrm{LTC}}$-290
-0.483426	FT2	EGFR$^{\mathrm{LTC}}$-290
-0.223217	FT3	EGFR$^{\mathrm{LTC}}$-290
-0.429465	FT4	EGFR$^{\mathrm{LTC}}$-290
-0.812025	FT5	EGFR$^{\mathrm{LTC}}$-290
-0.379622	FT6	EGFR$^{\mathrm{LTC}}$-290
-0.699803	FT7	EGFR$^{\mathrm{LTC}}$-290
-0.341053	FT8	EGFR$^{\mathrm{LTC}}$-290
-0.237896	FT9	EGFR$^{\mathrm{LTC}}$-290
-0.521526	FT10	EGFR$^{\mathrm{LTC}}$-290
-0.609088	Base	EGFR$^{\mathrm{LTC}}$-290
-0.0376355	FT1	EGFR$^{\mathrm{LTC}}$-290
0.0261322	FT2	EGFR$^{\mathrm{LTC}}$-290
-0.562999	FT3	EGFR$^{\mathrm{LTC}}$-290
-0.0392534	FT4	EGFR$^{\mathrm{LTC}}$-290
-0.158433	FT5	EGFR$^{\mathrm{LTC}}$-290
0.231843	FT6	EGFR$^{\mathrm{LTC}}$-290
-0.247317	FT7	EGFR$^{\mathrm{LTC}}$-290
-0.0961387	FT8	EGFR$^{\mathrm{LTC}}$-290
-0.0386442	FT9	EGFR$^{\mathrm{LTC}}$-290
0.078118	FT10	EGFR$^{\mathrm{LTC}}$-290
-0.670243	Base	EGFR$^{\mathrm{LTC}}$-290
-0.200172	FT1	EGFR$^{\mathrm{LTC}}$-290
-0.121392	FT2	EGFR$^{\mathrm{LTC}}$-290
0.0614555	FT3	EGFR$^{\mathrm{LTC}}$-290
-0.361846	FT4	EGFR$^{\mathrm{LTC}}$-290
-0.597026	FT5	EGFR$^{\mathrm{LTC}}$-290
-0.155285	FT6	EGFR$^{\mathrm{LTC}}$-290
-0.545979	FT7	EGFR$^{\mathrm{LTC}}$-290
-0.0714518	FT8	EGFR$^{\mathrm{LTC}}$-290
0.0203854	FT9	EGFR$^{\mathrm{LTC}}$-290
-0.244635	FT10	EGFR$^{\mathrm{LTC}}$-290
-0.602801	Base	EGFR$^{\mathrm{LTC}}$-290
-0.254121	FT1	EGFR$^{\mathrm{LTC}}$-290
-0.223269	FT2	EGFR$^{\mathrm{LTC}}$-290
-0.27838	FT3	EGFR$^{\mathrm{LTC}}$-290
-0.361922	FT4	EGFR$^{\mathrm{LTC}}$-290
-0.170593	FT5	EGFR$^{\mathrm{LTC}}$-290
-0.334738	FT6	EGFR$^{\mathrm{LTC}}$-290
-0.553949	FT7	EGFR$^{\mathrm{LTC}}$-290
-0.265971	FT8	EGFR$^{\mathrm{LTC}}$-290
-0.212845	FT9	EGFR$^{\mathrm{LTC}}$-290
-0.146198	FT10	EGFR$^{\mathrm{LTC}}$-290
0.755097	Base	EGFR$^{\mathrm{LTC}}$-290
0.381642	FT1	EGFR$^{\mathrm{LTC}}$-290
0.438294	FT2	EGFR$^{\mathrm{LTC}}$-290
0.427119	FT3	EGFR$^{\mathrm{LTC}}$-290
0.279871	FT4	EGFR$^{\mathrm{LTC}}$-290
0.526809	FT5	EGFR$^{\mathrm{LTC}}$-290
0.599621	FT6	EGFR$^{\mathrm{LTC}}$-290
0.663339	FT7	EGFR$^{\mathrm{LTC}}$-290
0.185076	FT8	EGFR$^{\mathrm{LTC}}$-290
0.237873	FT9	EGFR$^{\mathrm{LTC}}$-290
0.227567	FT10	EGFR$^{\mathrm{LTC}}$-290
0.175055	Base	EGFR$^{\mathrm{LTC}}$-290
0.133886	FT1	EGFR$^{\mathrm{LTC}}$-290
0.205363	FT2	EGFR$^{\mathrm{LTC}}$-290
0.0958509	FT3	EGFR$^{\mathrm{LTC}}$-290
0.274941	FT4	EGFR$^{\mathrm{LTC}}$-290
-0.0536766	FT5	EGFR$^{\mathrm{LTC}}$-290
0.15902	FT6	EGFR$^{\mathrm{LTC}}$-290
-0.244987	FT7	EGFR$^{\mathrm{LTC}}$-290
0.128182	FT8	EGFR$^{\mathrm{LTC}}$-290
0.253028	FT9	EGFR$^{\mathrm{LTC}}$-290
0.0509956	FT10	EGFR$^{\mathrm{LTC}}$-290
-0.0227038	Base	EGFR$^{\mathrm{LTC}}$-290
-0.697352	FT1	EGFR$^{\mathrm{LTC}}$-290
-0.590086	FT2	EGFR$^{\mathrm{LTC}}$-290
-0.709907	FT3	EGFR$^{\mathrm{LTC}}$-290
-0.875046	FT4	EGFR$^{\mathrm{LTC}}$-290
-0.685702	FT5	EGFR$^{\mathrm{LTC}}$-290
-0.86976	FT6	EGFR$^{\mathrm{LTC}}$-290
-0.674715	FT7	EGFR$^{\mathrm{LTC}}$-290
-0.224876	FT8	EGFR$^{\mathrm{LTC}}$-290
-0.59528	FT9	EGFR$^{\mathrm{LTC}}$-290
-0.581531	FT10	EGFR$^{\mathrm{LTC}}$-290
-0.342255	Base	EGFR$^{\mathrm{LTC}}$-290
1.76988	FT1	EGFR$^{\mathrm{LTC}}$-290
2.00242	FT2	EGFR$^{\mathrm{LTC}}$-290
1.97364	FT3	EGFR$^{\mathrm{LTC}}$-290
1.85787	FT4	EGFR$^{\mathrm{LTC}}$-290
2.16185	FT5	EGFR$^{\mathrm{LTC}}$-290
1.74015	FT6	EGFR$^{\mathrm{LTC}}$-290
2.07207	FT7	EGFR$^{\mathrm{LTC}}$-290
1.98266	FT8	EGFR$^{\mathrm{LTC}}$-290
1.58071	FT9	EGFR$^{\mathrm{LTC}}$-290
2.04255	FT10	EGFR$^{\mathrm{LTC}}$-290
2.06522	Base	EGFR$^{\mathrm{LTC}}$-290
1.40478	FT1	EGFR$^{\mathrm{LTC}}$-290
1.43981	FT2	EGFR$^{\mathrm{LTC}}$-290
1.41656	FT3	EGFR$^{\mathrm{LTC}}$-290
1.4601	FT4	EGFR$^{\mathrm{LTC}}$-290
1.77539	FT5	EGFR$^{\mathrm{LTC}}$-290
1.40652	FT6	EGFR$^{\mathrm{LTC}}$-290
1.87584	FT7	EGFR$^{\mathrm{LTC}}$-290
1.27976	FT8	EGFR$^{\mathrm{LTC}}$-290
1.33954	FT9	EGFR$^{\mathrm{LTC}}$-290
1.61934	FT10	EGFR$^{\mathrm{LTC}}$-290
0.980823	Base	EGFR$^{\mathrm{LTC}}$-290
0.887682	FT1	EGFR$^{\mathrm{LTC}}$-290
0.323643	FT2	EGFR$^{\mathrm{LTC}}$-290
0.503098	FT3	EGFR$^{\mathrm{LTC}}$-290
0.392425	FT4	EGFR$^{\mathrm{LTC}}$-290
0.525942	FT5	EGFR$^{\mathrm{LTC}}$-290
0.26752	FT6	EGFR$^{\mathrm{LTC}}$-290
0.742818	FT7	EGFR$^{\mathrm{LTC}}$-290
0.462365	FT8	EGFR$^{\mathrm{LTC}}$-290
0.498754	FT9	EGFR$^{\mathrm{LTC}}$-290
0.629877	FT10	EGFR$^{\mathrm{LTC}}$-290
0.0575131	Base	EGFR$^{\mathrm{LTC}}$-290
-0.692044	FT1	EGFR$^{\mathrm{LTC}}$-290
-0.914775	FT2	EGFR$^{\mathrm{LTC}}$-290
-0.682459	FT3	EGFR$^{\mathrm{LTC}}$-290
-0.764279	FT4	EGFR$^{\mathrm{LTC}}$-290
-0.837221	FT5	EGFR$^{\mathrm{LTC}}$-290
-0.728014	FT6	EGFR$^{\mathrm{LTC}}$-290
-0.918116	FT7	EGFR$^{\mathrm{LTC}}$-290
-0.899275	FT8	EGFR$^{\mathrm{LTC}}$-290
-0.713315	FT9	EGFR$^{\mathrm{LTC}}$-290
-0.90235	FT10	EGFR$^{\mathrm{LTC}}$-290
-0.227318	Base	EGFR$^{\mathrm{LTC}}$-290
-2.10693	FT1	EGFR$^{\mathrm{LTC}}$-290
-2.15769	FT2	EGFR$^{\mathrm{LTC}}$-290
-1.7062	FT3	EGFR$^{\mathrm{LTC}}$-290
-2.26854	FT4	EGFR$^{\mathrm{LTC}}$-290
-2.3854	FT5	EGFR$^{\mathrm{LTC}}$-290
-2.14837	FT6	EGFR$^{\mathrm{LTC}}$-290
-2.26558	FT7	EGFR$^{\mathrm{LTC}}$-290
-2.19507	FT8	EGFR$^{\mathrm{LTC}}$-290
-2.13867	FT9	EGFR$^{\mathrm{LTC}}$-290
-2.04569	FT10	EGFR$^{\mathrm{LTC}}$-290
-1.30383	Base	EGFR$^{\mathrm{LTC}}$-290
0.37081	FT1	EGFR$^{\mathrm{LTC}}$-290
0.368212	FT2	EGFR$^{\mathrm{LTC}}$-290
0.234309	FT3	EGFR$^{\mathrm{LTC}}$-290
0.242718	FT4	EGFR$^{\mathrm{LTC}}$-290
0.235232	FT5	EGFR$^{\mathrm{LTC}}$-290
0.410877	FT6	EGFR$^{\mathrm{LTC}}$-290
0.356969	FT7	EGFR$^{\mathrm{LTC}}$-290
0.320308	FT8	EGFR$^{\mathrm{LTC}}$-290
0.320094	FT9	EGFR$^{\mathrm{LTC}}$-290
0.192934	FT10	EGFR$^{\mathrm{LTC}}$-290
-0.197445	Base	EGFR$^{\mathrm{LTC}}$-290
-0.737687	FT1	EGFR$^{\mathrm{LTC}}$-290
-0.643449	FT2	EGFR$^{\mathrm{LTC}}$-290
-0.700964	FT3	EGFR$^{\mathrm{LTC}}$-290
-0.559844	FT4	EGFR$^{\mathrm{LTC}}$-290
-0.811554	FT5	EGFR$^{\mathrm{LTC}}$-290
-0.5443	FT6	EGFR$^{\mathrm{LTC}}$-290
-0.345491	FT7	EGFR$^{\mathrm{LTC}}$-290
-0.671414	FT8	EGFR$^{\mathrm{LTC}}$-290
-0.408145	FT9	EGFR$^{\mathrm{LTC}}$-290
-0.690508	FT10	EGFR$^{\mathrm{LTC}}$-290
-1.14947	Base	EGFR$^{\mathrm{LTC}}$-290
0.889788	FT1	EGFR$^{\mathrm{LTC}}$-290
0.985109	FT2	EGFR$^{\mathrm{LTC}}$-290
1.14377	FT3	EGFR$^{\mathrm{LTC}}$-290
0.998688	FT4	EGFR$^{\mathrm{LTC}}$-290
0.599886	FT5	EGFR$^{\mathrm{LTC}}$-290
0.314076	FT6	EGFR$^{\mathrm{LTC}}$-290
0.763128	FT7	EGFR$^{\mathrm{LTC}}$-290
1.06382	FT8	EGFR$^{\mathrm{LTC}}$-290
1.08067	FT9	EGFR$^{\mathrm{LTC}}$-290
1.20214	FT10	EGFR$^{\mathrm{LTC}}$-290
0.128358	Base	EGFR$^{\mathrm{LTC}}$-290
0.603112	FT1	EGFR$^{\mathrm{LTC}}$-290
0.60914	FT2	EGFR$^{\mathrm{LTC}}$-290
0.70367	FT3	EGFR$^{\mathrm{LTC}}$-290
0.489318	FT4	EGFR$^{\mathrm{LTC}}$-290
0.566876	FT5	EGFR$^{\mathrm{LTC}}$-290
0.38475	FT6	EGFR$^{\mathrm{LTC}}$-290
0.309784	FT7	EGFR$^{\mathrm{LTC}}$-290
0.420845	FT8	EGFR$^{\mathrm{LTC}}$-290
0.488812	FT9	EGFR$^{\mathrm{LTC}}$-290
0.475954	FT10	EGFR$^{\mathrm{LTC}}$-290
-0.0327496	Base	EGFR$^{\mathrm{LTC}}$-290
0.237133	FT1	EGFR$^{\mathrm{LTC}}$-290
0.411135	FT2	EGFR$^{\mathrm{LTC}}$-290
0.611136	FT3	EGFR$^{\mathrm{LTC}}$-290
0.186117	FT4	EGFR$^{\mathrm{LTC}}$-290
-0.956901	FT5	EGFR$^{\mathrm{LTC}}$-290
0.15031	FT6	EGFR$^{\mathrm{LTC}}$-290
-1.38863	FT7	EGFR$^{\mathrm{LTC}}$-290
-1.43372	FT8	EGFR$^{\mathrm{LTC}}$-290
0.404975	FT9	EGFR$^{\mathrm{LTC}}$-290
0.652497	FT10	EGFR$^{\mathrm{LTC}}$-290
-2.01129	Base	EGFR$^{\mathrm{LTC}}$-290
-0.811989	FT1	EGFR$^{\mathrm{LTC}}$-290
-0.637125	FT2	EGFR$^{\mathrm{LTC}}$-290
-0.751928	FT3	EGFR$^{\mathrm{LTC}}$-290
-0.878983	FT4	EGFR$^{\mathrm{LTC}}$-290
-0.300085	FT5	EGFR$^{\mathrm{LTC}}$-290
-0.688248	FT6	EGFR$^{\mathrm{LTC}}$-290
-0.328649	FT7	EGFR$^{\mathrm{LTC}}$-290
-0.825811	FT8	EGFR$^{\mathrm{LTC}}$-290
-0.677857	FT9	EGFR$^{\mathrm{LTC}}$-290
-0.797657	FT10	EGFR$^{\mathrm{LTC}}$-290
-0.386746	Base	EGFR$^{\mathrm{LTC}}$-290
-0.856136	FT1	EGFR$^{\mathrm{LTC}}$-290
-0.746439	FT2	EGFR$^{\mathrm{LTC}}$-290
-0.744846	FT3	EGFR$^{\mathrm{LTC}}$-290
-0.731232	FT4	EGFR$^{\mathrm{LTC}}$-290
-0.670477	FT5	EGFR$^{\mathrm{LTC}}$-290
-0.694375	FT6	EGFR$^{\mathrm{LTC}}$-290
-0.265776	FT7	EGFR$^{\mathrm{LTC}}$-290
-0.508095	FT8	EGFR$^{\mathrm{LTC}}$-290
-0.64765	FT9	EGFR$^{\mathrm{LTC}}$-290
-1.07152	FT10	EGFR$^{\mathrm{LTC}}$-290
-0.322205	Base	EGFR$^{\mathrm{LTC}}$-290
0.102982	FT1	EGFR$^{\mathrm{LTC}}$-290
-0.0873503	FT2	EGFR$^{\mathrm{LTC}}$-290
0.249704	FT3	EGFR$^{\mathrm{LTC}}$-290
-0.00193576	FT4	EGFR$^{\mathrm{LTC}}$-290
0.326444	FT5	EGFR$^{\mathrm{LTC}}$-290
0.0505366	FT6	EGFR$^{\mathrm{LTC}}$-290
0.281235	FT7	EGFR$^{\mathrm{LTC}}$-290
0.0279543	FT8	EGFR$^{\mathrm{LTC}}$-290
0.0985167	FT9	EGFR$^{\mathrm{LTC}}$-290
-0.168009	FT10	EGFR$^{\mathrm{LTC}}$-290
-0.468283	Base	EGFR$^{\mathrm{LTC}}$-290
-1.55826	FT1	EGFR$^{\mathrm{LTC}}$-290
-0.05629	FT2	EGFR$^{\mathrm{LTC}}$-290
-1.55578	FT3	EGFR$^{\mathrm{LTC}}$-290
-1.81619	FT4	EGFR$^{\mathrm{LTC}}$-290
-0.538919	FT5	EGFR$^{\mathrm{LTC}}$-290
-1.75636	FT6	EGFR$^{\mathrm{LTC}}$-290
-0.189846	FT7	EGFR$^{\mathrm{LTC}}$-290
-2.02654	FT8	EGFR$^{\mathrm{LTC}}$-290
-1.66758	FT9	EGFR$^{\mathrm{LTC}}$-290
-1.64378	FT10	EGFR$^{\mathrm{LTC}}$-290
0.476719	Base	EGFR$^{\mathrm{LTC}}$-290
-0.179261	FT1	EGFR$^{\mathrm{LTC}}$-290
-0.311376	FT2	EGFR$^{\mathrm{LTC}}$-290
-0.60853	FT3	EGFR$^{\mathrm{LTC}}$-290
-0.256824	FT4	EGFR$^{\mathrm{LTC}}$-290
-0.333508	FT5	EGFR$^{\mathrm{LTC}}$-290
-0.0194941	FT6	EGFR$^{\mathrm{LTC}}$-290
-0.624594	FT7	EGFR$^{\mathrm{LTC}}$-290
-0.482091	FT8	EGFR$^{\mathrm{LTC}}$-290
-0.243047	FT9	EGFR$^{\mathrm{LTC}}$-290
-0.269139	FT10	EGFR$^{\mathrm{LTC}}$-290
-1.6877	Base	EGFR$^{\mathrm{LTC}}$-290
-0.178176	FT1	EGFR$^{\mathrm{LTC}}$-290
-0.0777561	FT2	EGFR$^{\mathrm{LTC}}$-290
0.0748643	FT3	EGFR$^{\mathrm{LTC}}$-290
-0.128209	FT4	EGFR$^{\mathrm{LTC}}$-290
0.165488	FT5	EGFR$^{\mathrm{LTC}}$-290
-0.148254	FT6	EGFR$^{\mathrm{LTC}}$-290
-0.25178	FT7	EGFR$^{\mathrm{LTC}}$-290
-0.0272263	FT8	EGFR$^{\mathrm{LTC}}$-290
0.136119	FT9	EGFR$^{\mathrm{LTC}}$-290
0.0273736	FT10	EGFR$^{\mathrm{LTC}}$-290
-0.228391	Base	EGFR$^{\mathrm{LTC}}$-290
-1.03444	FT1	EGFR$^{\mathrm{LTC}}$-290
-0.964997	FT2	EGFR$^{\mathrm{LTC}}$-290
-0.813798	FT3	EGFR$^{\mathrm{LTC}}$-290
-0.838407	FT4	EGFR$^{\mathrm{LTC}}$-290
-0.390408	FT5	EGFR$^{\mathrm{LTC}}$-290
-0.861238	FT6	EGFR$^{\mathrm{LTC}}$-290
-0.247692	FT7	EGFR$^{\mathrm{LTC}}$-290
-0.822467	FT8	EGFR$^{\mathrm{LTC}}$-290
-0.749418	FT9	EGFR$^{\mathrm{LTC}}$-290
-1.03721	FT10	EGFR$^{\mathrm{LTC}}$-290
0.117223	Base	EGFR$^{\mathrm{LTC}}$-290
0.756367	FT1	EGFR$^{\mathrm{LTC}}$-290
0.743965	FT2	EGFR$^{\mathrm{LTC}}$-290
0.913571	FT3	EGFR$^{\mathrm{LTC}}$-290
0.890729	FT4	EGFR$^{\mathrm{LTC}}$-290
0.47155	FT5	EGFR$^{\mathrm{LTC}}$-290
-0.558959	FT6	EGFR$^{\mathrm{LTC}}$-290
0.00744442	FT7	EGFR$^{\mathrm{LTC}}$-290
0.829481	FT8	EGFR$^{\mathrm{LTC}}$-290
0.837861	FT9	EGFR$^{\mathrm{LTC}}$-290
0.933145	FT10	EGFR$^{\mathrm{LTC}}$-290
-1.25977	Base	EGFR$^{\mathrm{LTC}}$-290
-0.63565	FT1	EGFR$^{\mathrm{LTC}}$-290
-0.635475	FT2	EGFR$^{\mathrm{LTC}}$-290
-0.628195	FT3	EGFR$^{\mathrm{LTC}}$-290
-0.672716	FT4	EGFR$^{\mathrm{LTC}}$-290
-0.51817	FT5	EGFR$^{\mathrm{LTC}}$-290
-0.670502	FT6	EGFR$^{\mathrm{LTC}}$-290
-0.308536	FT7	EGFR$^{\mathrm{LTC}}$-290
-0.700355	FT8	EGFR$^{\mathrm{LTC}}$-290
-0.660724	FT9	EGFR$^{\mathrm{LTC}}$-290
-0.777515	FT10	EGFR$^{\mathrm{LTC}}$-290
0.0981493	Base	EGFR$^{\mathrm{LTC}}$-290
-1.51103	FT1	EGFR$^{\mathrm{LTC}}$-290
-1.52303	FT2	EGFR$^{\mathrm{LTC}}$-290
-1.45297	FT3	EGFR$^{\mathrm{LTC}}$-290
-1.64574	FT4	EGFR$^{\mathrm{LTC}}$-290
-1.2855	FT5	EGFR$^{\mathrm{LTC}}$-290
-1.74218	FT6	EGFR$^{\mathrm{LTC}}$-290
-1.52721	FT7	EGFR$^{\mathrm{LTC}}$-290
-0.743907	FT8	EGFR$^{\mathrm{LTC}}$-290
-1.63066	FT9	EGFR$^{\mathrm{LTC}}$-290
-1.4543	FT10	EGFR$^{\mathrm{LTC}}$-290
-0.654561	Base	EGFR$^{\mathrm{LTC}}$-290
1.90378	FT1	EGFR$^{\mathrm{LTC}}$-290
2.04684	FT2	EGFR$^{\mathrm{LTC}}$-290
1.86331	FT3	EGFR$^{\mathrm{LTC}}$-290
1.85653	FT4	EGFR$^{\mathrm{LTC}}$-290
2.33503	FT5	EGFR$^{\mathrm{LTC}}$-290
1.97766	FT6	EGFR$^{\mathrm{LTC}}$-290
2.26197	FT7	EGFR$^{\mathrm{LTC}}$-290
1.94045	FT8	EGFR$^{\mathrm{LTC}}$-290
1.82285	FT9	EGFR$^{\mathrm{LTC}}$-290
1.8551	FT10	EGFR$^{\mathrm{LTC}}$-290
1.66927	Base	EGFR$^{\mathrm{LTC}}$-290
0.0986232	FT1	EGFR$^{\mathrm{LTC}}$-290
0.217048	FT2	EGFR$^{\mathrm{LTC}}$-290
0.280147	FT3	EGFR$^{\mathrm{LTC}}$-290
0.120254	FT4	EGFR$^{\mathrm{LTC}}$-290
0.766486	FT5	EGFR$^{\mathrm{LTC}}$-290
-0.015878	FT6	EGFR$^{\mathrm{LTC}}$-290
0.571969	FT7	EGFR$^{\mathrm{LTC}}$-290
0.149943	FT8	EGFR$^{\mathrm{LTC}}$-290
0.158174	FT9	EGFR$^{\mathrm{LTC}}$-290
0.720949	FT10	EGFR$^{\mathrm{LTC}}$-290
0.333383	Base	EGFR$^{\mathrm{LTC}}$-290
-0.863337	FT1	EGFR$^{\mathrm{LTC}}$-290
-0.86001	FT2	EGFR$^{\mathrm{LTC}}$-290
-0.666641	FT3	EGFR$^{\mathrm{LTC}}$-290
-0.548509	FT4	EGFR$^{\mathrm{LTC}}$-290
-0.922966	FT5	EGFR$^{\mathrm{LTC}}$-290
-0.659643	FT6	EGFR$^{\mathrm{LTC}}$-290
-0.975318	FT7	EGFR$^{\mathrm{LTC}}$-290
-0.903579	FT8	EGFR$^{\mathrm{LTC}}$-290
-0.677203	FT9	EGFR$^{\mathrm{LTC}}$-290
-0.763362	FT10	EGFR$^{\mathrm{LTC}}$-290
-0.056988	Base	EGFR$^{\mathrm{LTC}}$-290
1.4404	FT1	EGFR$^{\mathrm{LTC}}$-290
1.35189	FT2	EGFR$^{\mathrm{LTC}}$-290
1.44886	FT3	EGFR$^{\mathrm{LTC}}$-290
1.37497	FT4	EGFR$^{\mathrm{LTC}}$-290
1.85142	FT5	EGFR$^{\mathrm{LTC}}$-290
1.47223	FT6	EGFR$^{\mathrm{LTC}}$-290
1.63364	FT7	EGFR$^{\mathrm{LTC}}$-290
1.41641	FT8	EGFR$^{\mathrm{LTC}}$-290
1.35453	FT9	EGFR$^{\mathrm{LTC}}$-290
1.50285	FT10	EGFR$^{\mathrm{LTC}}$-290
1.80219	Base	EGFR$^{\mathrm{LTC}}$-290
0.151072	FT1	EGFR$^{\mathrm{LTC}}$-290
0.24788	FT2	EGFR$^{\mathrm{LTC}}$-290
-0.221763	FT3	EGFR$^{\mathrm{LTC}}$-290
0.276149	FT4	EGFR$^{\mathrm{LTC}}$-290
0.398519	FT5	EGFR$^{\mathrm{LTC}}$-290
0.322429	FT6	EGFR$^{\mathrm{LTC}}$-290
0.612489	FT7	EGFR$^{\mathrm{LTC}}$-290
0.40972	FT8	EGFR$^{\mathrm{LTC}}$-290
0.30067	FT9	EGFR$^{\mathrm{LTC}}$-290
0.172878	FT10	EGFR$^{\mathrm{LTC}}$-290
0.301128	Base	EGFR$^{\mathrm{LTC}}$-290
1.52289	FT1	EGFR$^{\mathrm{LTC}}$-290
1.66888	FT2	EGFR$^{\mathrm{LTC}}$-290
1.72671	FT3	EGFR$^{\mathrm{LTC}}$-290
1.78452	FT4	EGFR$^{\mathrm{LTC}}$-290
1.97219	FT5	EGFR$^{\mathrm{LTC}}$-290
1.55361	FT6	EGFR$^{\mathrm{LTC}}$-290
1.94454	FT7	EGFR$^{\mathrm{LTC}}$-290
1.69318	FT8	EGFR$^{\mathrm{LTC}}$-290
1.61359	FT9	EGFR$^{\mathrm{LTC}}$-290
1.82734	FT10	EGFR$^{\mathrm{LTC}}$-290
2.1346	Base	EGFR$^{\mathrm{LTC}}$-290
-0.601077	FT1	EGFR$^{\mathrm{LTC}}$-290
-0.702042	FT2	EGFR$^{\mathrm{LTC}}$-290
-0.564475	FT3	EGFR$^{\mathrm{LTC}}$-290
-0.739278	FT4	EGFR$^{\mathrm{LTC}}$-290
-0.102845	FT5	EGFR$^{\mathrm{LTC}}$-290
-0.652277	FT6	EGFR$^{\mathrm{LTC}}$-290
-0.754526	FT7	EGFR$^{\mathrm{LTC}}$-290
-0.829973	FT8	EGFR$^{\mathrm{LTC}}$-290
-0.505153	FT9	EGFR$^{\mathrm{LTC}}$-290
-0.660463	FT10	EGFR$^{\mathrm{LTC}}$-290
1.39894	Base	EGFR$^{\mathrm{LTC}}$-290
-0.0790399	FT1	EGFR$^{\mathrm{LTC}}$-290
0.1877	FT2	EGFR$^{\mathrm{LTC}}$-290
0.078482	FT3	EGFR$^{\mathrm{LTC}}$-290
0.06104	FT4	EGFR$^{\mathrm{LTC}}$-290
0.241894	FT5	EGFR$^{\mathrm{LTC}}$-290
-0.246026	FT6	EGFR$^{\mathrm{LTC}}$-290
0.151593	FT7	EGFR$^{\mathrm{LTC}}$-290
0.142988	FT8	EGFR$^{\mathrm{LTC}}$-290
0.0789729	FT9	EGFR$^{\mathrm{LTC}}$-290
0.156477	FT10	EGFR$^{\mathrm{LTC}}$-290
0.535022	Base	EGFR$^{\mathrm{LTC}}$-290
0.128681	FT1	EGFR$^{\mathrm{LTC}}$-290
0.122649	FT2	EGFR$^{\mathrm{LTC}}$-290
0.25265	FT3	EGFR$^{\mathrm{LTC}}$-290
0.130062	FT4	EGFR$^{\mathrm{LTC}}$-290
0.394612	FT5	EGFR$^{\mathrm{LTC}}$-290
0.22051	FT6	EGFR$^{\mathrm{LTC}}$-290
0.143827	FT7	EGFR$^{\mathrm{LTC}}$-290
0.272166	FT8	EGFR$^{\mathrm{LTC}}$-290
0.319391	FT9	EGFR$^{\mathrm{LTC}}$-290
0.156413	FT10	EGFR$^{\mathrm{LTC}}$-290
0.314164	Base	EGFR$^{\mathrm{LTC}}$-290
2.2722	FT1	EGFR$^{\mathrm{LTC}}$-290
2.177	FT2	EGFR$^{\mathrm{LTC}}$-290
2.12309	FT3	EGFR$^{\mathrm{LTC}}$-290
2.13039	FT4	EGFR$^{\mathrm{LTC}}$-290
2.17483	FT5	EGFR$^{\mathrm{LTC}}$-290
2.15025	FT6	EGFR$^{\mathrm{LTC}}$-290
2.26543	FT7	EGFR$^{\mathrm{LTC}}$-290
1.84758	FT8	EGFR$^{\mathrm{LTC}}$-290
2.12323	FT9	EGFR$^{\mathrm{LTC}}$-290
2.06996	FT10	EGFR$^{\mathrm{LTC}}$-290
1.38467	Base	EGFR$^{\mathrm{LTC}}$-290
-0.919678	FT1	EGFR$^{\mathrm{LTC}}$-290
-0.771263	FT2	EGFR$^{\mathrm{LTC}}$-290
-0.961075	FT3	EGFR$^{\mathrm{LTC}}$-290
-0.960926	FT4	EGFR$^{\mathrm{LTC}}$-290
-0.942435	FT5	EGFR$^{\mathrm{LTC}}$-290
-0.895589	FT6	EGFR$^{\mathrm{LTC}}$-290
-0.864528	FT7	EGFR$^{\mathrm{LTC}}$-290
-0.859467	FT8	EGFR$^{\mathrm{LTC}}$-290
-0.779582	FT9	EGFR$^{\mathrm{LTC}}$-290
-1.03415	FT10	EGFR$^{\mathrm{LTC}}$-290
-0.637144	Base	EGFR$^{\mathrm{LTC}}$-290
-0.505037	FT1	EGFR$^{\mathrm{LTC}}$-290
-0.605432	FT2	EGFR$^{\mathrm{LTC}}$-290
-0.366191	FT3	EGFR$^{\mathrm{LTC}}$-290
-0.424265	FT4	EGFR$^{\mathrm{LTC}}$-290
-0.574711	FT5	EGFR$^{\mathrm{LTC}}$-290
-0.380636	FT6	EGFR$^{\mathrm{LTC}}$-290
-0.302071	FT7	EGFR$^{\mathrm{LTC}}$-290
-0.313291	FT8	EGFR$^{\mathrm{LTC}}$-290
-0.485064	FT9	EGFR$^{\mathrm{LTC}}$-290
-0.458132	FT10	EGFR$^{\mathrm{LTC}}$-290
0.624859	Base	EGFR$^{\mathrm{LTC}}$-290
-0.618545	FT1	EGFR$^{\mathrm{LTC}}$-290
-0.588573	FT2	EGFR$^{\mathrm{LTC}}$-290
-0.573166	FT3	EGFR$^{\mathrm{LTC}}$-290
-0.666872	FT4	EGFR$^{\mathrm{LTC}}$-290
-0.545473	FT5	EGFR$^{\mathrm{LTC}}$-290
-0.633719	FT6	EGFR$^{\mathrm{LTC}}$-290
-0.992093	FT7	EGFR$^{\mathrm{LTC}}$-290
-0.663455	FT8	EGFR$^{\mathrm{LTC}}$-290
-0.531047	FT9	EGFR$^{\mathrm{LTC}}$-290
-0.575352	FT10	EGFR$^{\mathrm{LTC}}$-290
0.0162757	Base	EGFR$^{\mathrm{LTC}}$-290
2.16286	FT1	EGFR$^{\mathrm{LTC}}$-290
1.72498	FT2	EGFR$^{\mathrm{LTC}}$-290
2.08162	FT3	EGFR$^{\mathrm{LTC}}$-290
2.03792	FT4	EGFR$^{\mathrm{LTC}}$-290
1.91581	FT5	EGFR$^{\mathrm{LTC}}$-290
2.00583	FT6	EGFR$^{\mathrm{LTC}}$-290
2.04348	FT7	EGFR$^{\mathrm{LTC}}$-290
2.11467	FT8	EGFR$^{\mathrm{LTC}}$-290
2.11633	FT9	EGFR$^{\mathrm{LTC}}$-290
1.93029	FT10	EGFR$^{\mathrm{LTC}}$-290
0.924784	Base	EGFR$^{\mathrm{LTC}}$-290
0.483482	FT1	EGFR$^{\mathrm{LTC}}$-290
0.802842	FT2	EGFR$^{\mathrm{LTC}}$-290
-0.22368	FT3	EGFR$^{\mathrm{LTC}}$-290
0.716654	FT4	EGFR$^{\mathrm{LTC}}$-290
0.309372	FT5	EGFR$^{\mathrm{LTC}}$-290
0.755536	FT6	EGFR$^{\mathrm{LTC}}$-290
-0.0506175	FT7	EGFR$^{\mathrm{LTC}}$-290
0.974233	FT8	EGFR$^{\mathrm{LTC}}$-290
0.805004	FT9	EGFR$^{\mathrm{LTC}}$-290
0.915678	FT10	EGFR$^{\mathrm{LTC}}$-290
0.873652	Base	EGFR$^{\mathrm{LTC}}$-290
-1.60154	FT1	EGFR$^{\mathrm{LTC}}$-290
-1.70291	FT2	EGFR$^{\mathrm{LTC}}$-290
-1.62654	FT3	EGFR$^{\mathrm{LTC}}$-290
-1.17341	FT4	EGFR$^{\mathrm{LTC}}$-290
-1.75337	FT5	EGFR$^{\mathrm{LTC}}$-290
-1.69508	FT6	EGFR$^{\mathrm{LTC}}$-290
-1.54561	FT7	EGFR$^{\mathrm{LTC}}$-290
-1.71399	FT8	EGFR$^{\mathrm{LTC}}$-290
-1.66883	FT9	EGFR$^{\mathrm{LTC}}$-290
-1.65668	FT10	EGFR$^{\mathrm{LTC}}$-290
-0.464024	Base	EGFR$^{\mathrm{LTC}}$-290
2.29725	FT1	EGFR$^{\mathrm{LTC}}$-290
2.33514	FT2	EGFR$^{\mathrm{LTC}}$-290
2.13441	FT3	EGFR$^{\mathrm{LTC}}$-290
2.02928	FT4	EGFR$^{\mathrm{LTC}}$-290
1.95019	FT5	EGFR$^{\mathrm{LTC}}$-290
2.20915	FT6	EGFR$^{\mathrm{LTC}}$-290
2.09143	FT7	EGFR$^{\mathrm{LTC}}$-290
2.0651	FT8	EGFR$^{\mathrm{LTC}}$-290
2.14588	FT9	EGFR$^{\mathrm{LTC}}$-290
2.22015	FT10	EGFR$^{\mathrm{LTC}}$-290
1.79756	Base	EGFR$^{\mathrm{LTC}}$-290
-0.0142028	FT1	EGFR$^{\mathrm{LTC}}$-290
0.106337	FT2	EGFR$^{\mathrm{LTC}}$-290
0.00328698	FT3	EGFR$^{\mathrm{LTC}}$-290
0.131622	FT4	EGFR$^{\mathrm{LTC}}$-290
0.466519	FT5	EGFR$^{\mathrm{LTC}}$-290
0.324999	FT6	EGFR$^{\mathrm{LTC}}$-290
0.355935	FT7	EGFR$^{\mathrm{LTC}}$-290
0.317252	FT8	EGFR$^{\mathrm{LTC}}$-290
0.180345	FT9	EGFR$^{\mathrm{LTC}}$-290
0.119145	FT10	EGFR$^{\mathrm{LTC}}$-290
1.31468	Base	EGFR$^{\mathrm{LTC}}$-290
-1.24014	FT1	EGFR$^{\mathrm{LTC}}$-290
-1.17128	FT2	EGFR$^{\mathrm{LTC}}$-290
-1.24295	FT3	EGFR$^{\mathrm{LTC}}$-290
-1.26952	FT4	EGFR$^{\mathrm{LTC}}$-290
-1.54229	FT5	EGFR$^{\mathrm{LTC}}$-290
-1.07093	FT6	EGFR$^{\mathrm{LTC}}$-290
-1.66832	FT7	EGFR$^{\mathrm{LTC}}$-290
-1.32784	FT8	EGFR$^{\mathrm{LTC}}$-290
-1.37616	FT9	EGFR$^{\mathrm{LTC}}$-290
-1.23023	FT10	EGFR$^{\mathrm{LTC}}$-290
-2.31464	Base	EGFR$^{\mathrm{LTC}}$-290
0.929651	FT1	EGFR$^{\mathrm{LTC}}$-290
0.874122	FT2	EGFR$^{\mathrm{LTC}}$-290
0.775397	FT3	EGFR$^{\mathrm{LTC}}$-290
0.848238	FT4	EGFR$^{\mathrm{LTC}}$-290
0.772589	FT5	EGFR$^{\mathrm{LTC}}$-290
0.88357	FT6	EGFR$^{\mathrm{LTC}}$-290
0.979301	FT7	EGFR$^{\mathrm{LTC}}$-290
0.906943	FT8	EGFR$^{\mathrm{LTC}}$-290
0.837231	FT9	EGFR$^{\mathrm{LTC}}$-290
0.777608	FT10	EGFR$^{\mathrm{LTC}}$-290
1.1172	Base	EGFR$^{\mathrm{LTC}}$-290
0.729542	FT1	EGFR$^{\mathrm{LTC}}$-290
0.737102	FT2	EGFR$^{\mathrm{LTC}}$-290
0.822088	FT3	EGFR$^{\mathrm{LTC}}$-290
0.707703	FT4	EGFR$^{\mathrm{LTC}}$-290
0.366506	FT5	EGFR$^{\mathrm{LTC}}$-290
0.731457	FT6	EGFR$^{\mathrm{LTC}}$-290
0.192673	FT7	EGFR$^{\mathrm{LTC}}$-290
0.741441	FT8	EGFR$^{\mathrm{LTC}}$-290
0.23923	FT9	EGFR$^{\mathrm{LTC}}$-290
0.61035	FT10	EGFR$^{\mathrm{LTC}}$-290
-0.0106535	Base	EGFR$^{\mathrm{LTC}}$-290
-0.810336	FT1	EGFR$^{\mathrm{LTC}}$-290
-0.595211	FT2	EGFR$^{\mathrm{LTC}}$-290
-0.753062	FT3	EGFR$^{\mathrm{LTC}}$-290
-0.849142	FT4	EGFR$^{\mathrm{LTC}}$-290
-0.719729	FT5	EGFR$^{\mathrm{LTC}}$-290
-0.465781	FT6	EGFR$^{\mathrm{LTC}}$-290
-0.673753	FT7	EGFR$^{\mathrm{LTC}}$-290
-0.792164	FT8	EGFR$^{\mathrm{LTC}}$-290
-0.949126	FT9	EGFR$^{\mathrm{LTC}}$-290
-0.308756	FT10	EGFR$^{\mathrm{LTC}}$-290
-0.580658	Base	EGFR$^{\mathrm{LTC}}$-290
0.60597	FT1	EGFR$^{\mathrm{LTC}}$-290
0.482414	FT2	EGFR$^{\mathrm{LTC}}$-290
0.545274	FT3	EGFR$^{\mathrm{LTC}}$-290
0.371635	FT4	EGFR$^{\mathrm{LTC}}$-290
0.420849	FT5	EGFR$^{\mathrm{LTC}}$-290
0.2452	FT6	EGFR$^{\mathrm{LTC}}$-290
0.227727	FT7	EGFR$^{\mathrm{LTC}}$-290
0.332442	FT8	EGFR$^{\mathrm{LTC}}$-290
0.428365	FT9	EGFR$^{\mathrm{LTC}}$-290
0.328679	FT10	EGFR$^{\mathrm{LTC}}$-290
-0.126438	Base	EGFR$^{\mathrm{LTC}}$-290
-1.08899	FT1	EGFR$^{\mathrm{LTC}}$-290
-0.805606	FT2	EGFR$^{\mathrm{LTC}}$-290
-0.909187	FT3	EGFR$^{\mathrm{LTC}}$-290
-0.901006	FT4	EGFR$^{\mathrm{LTC}}$-290
-0.66594	FT5	EGFR$^{\mathrm{LTC}}$-290
-0.862536	FT6	EGFR$^{\mathrm{LTC}}$-290
-0.130411	FT7	EGFR$^{\mathrm{LTC}}$-290
-0.635236	FT8	EGFR$^{\mathrm{LTC}}$-290
-0.847182	FT9	EGFR$^{\mathrm{LTC}}$-290
-1.01348	FT10	EGFR$^{\mathrm{LTC}}$-290
-0.0342731	Base	EGFR$^{\mathrm{LTC}}$-290
-1.92155	FT1	EGFR$^{\mathrm{LTC}}$-290
-1.91773	FT2	EGFR$^{\mathrm{LTC}}$-290
-0.710576	FT3	EGFR$^{\mathrm{LTC}}$-290
-1.86681	FT4	EGFR$^{\mathrm{LTC}}$-290
-1.14461	FT5	EGFR$^{\mathrm{LTC}}$-290
-1.83187	FT6	EGFR$^{\mathrm{LTC}}$-290
-0.985251	FT7	EGFR$^{\mathrm{LTC}}$-290
-1.89202	FT8	EGFR$^{\mathrm{LTC}}$-290
-1.83316	FT9	EGFR$^{\mathrm{LTC}}$-290
-1.89376	FT10	EGFR$^{\mathrm{LTC}}$-290
0.342702	Base	EGFR$^{\mathrm{LTC}}$-290
2.13426	FT1	EGFR$^{\mathrm{LTC}}$-290
2.16094	FT2	EGFR$^{\mathrm{LTC}}$-290
2.17616	FT3	EGFR$^{\mathrm{LTC}}$-290
1.76543	FT4	EGFR$^{\mathrm{LTC}}$-290
2.06571	FT5	EGFR$^{\mathrm{LTC}}$-290
2.09801	FT6	EGFR$^{\mathrm{LTC}}$-290
2.17776	FT7	EGFR$^{\mathrm{LTC}}$-290
2.10053	FT8	EGFR$^{\mathrm{LTC}}$-290
2.08214	FT9	EGFR$^{\mathrm{LTC}}$-290
2.0225	FT10	EGFR$^{\mathrm{LTC}}$-290
1.07156	Base	EGFR$^{\mathrm{LTC}}$-290
-0.332253	FT1	EGFR$^{\mathrm{LTC}}$-290
-0.4	FT2	EGFR$^{\mathrm{LTC}}$-290
-0.369746	FT3	EGFR$^{\mathrm{LTC}}$-290
-0.399965	FT4	EGFR$^{\mathrm{LTC}}$-290
-0.257111	FT5	EGFR$^{\mathrm{LTC}}$-290
-0.409404	FT6	EGFR$^{\mathrm{LTC}}$-290
-0.605099	FT7	EGFR$^{\mathrm{LTC}}$-290
-0.424698	FT8	EGFR$^{\mathrm{LTC}}$-290
-0.26541	FT9	EGFR$^{\mathrm{LTC}}$-290
-0.376998	FT10	EGFR$^{\mathrm{LTC}}$-290
1.03774	Base	EGFR$^{\mathrm{LTC}}$-290
-0.562484	FT1	EGFR$^{\mathrm{LTC}}$-290
-0.474616	FT2	EGFR$^{\mathrm{LTC}}$-290
-0.581736	FT3	EGFR$^{\mathrm{LTC}}$-290
-0.64022	FT4	EGFR$^{\mathrm{LTC}}$-290
-0.575344	FT5	EGFR$^{\mathrm{LTC}}$-290
-0.478768	FT6	EGFR$^{\mathrm{LTC}}$-290
-0.910221	FT7	EGFR$^{\mathrm{LTC}}$-290
-0.680848	FT8	EGFR$^{\mathrm{LTC}}$-290
-0.514719	FT9	EGFR$^{\mathrm{LTC}}$-290
-0.544622	FT10	EGFR$^{\mathrm{LTC}}$-290
0.593825	Base	EGFR$^{\mathrm{LTC}}$-290
-0.933512	FT1	EGFR$^{\mathrm{LTC}}$-290
-0.875029	FT2	EGFR$^{\mathrm{LTC}}$-290
-0.747078	FT3	EGFR$^{\mathrm{LTC}}$-290
-0.674147	FT4	EGFR$^{\mathrm{LTC}}$-290
-0.858848	FT5	EGFR$^{\mathrm{LTC}}$-290
-0.596546	FT6	EGFR$^{\mathrm{LTC}}$-290
-0.402732	FT7	EGFR$^{\mathrm{LTC}}$-290
-0.649111	FT8	EGFR$^{\mathrm{LTC}}$-290
-0.682559	FT9	EGFR$^{\mathrm{LTC}}$-290
-0.928502	FT10	EGFR$^{\mathrm{LTC}}$-290
0.340012	Base	EGFR$^{\mathrm{LTC}}$-290
-1.61335	FT1	EGFR$^{\mathrm{LTC}}$-290
-1.71885	FT2	EGFR$^{\mathrm{LTC}}$-290
-1.54927	FT3	EGFR$^{\mathrm{LTC}}$-290
-1.6972	FT4	EGFR$^{\mathrm{LTC}}$-290
-1.91692	FT5	EGFR$^{\mathrm{LTC}}$-290
-1.71694	FT6	EGFR$^{\mathrm{LTC}}$-290
-1.67519	FT7	EGFR$^{\mathrm{LTC}}$-290
-1.70786	FT8	EGFR$^{\mathrm{LTC}}$-290
-1.72555	FT9	EGFR$^{\mathrm{LTC}}$-290
-1.60134	FT10	EGFR$^{\mathrm{LTC}}$-290
-0.514054	Base	EGFR$^{\mathrm{LTC}}$-290
0.379909	FT1	EGFR$^{\mathrm{LTC}}$-290
0.450873	FT2	EGFR$^{\mathrm{LTC}}$-290
0.543887	FT3	EGFR$^{\mathrm{LTC}}$-290
0.224974	FT4	EGFR$^{\mathrm{LTC}}$-290
-1.01212	FT5	EGFR$^{\mathrm{LTC}}$-290
0.458271	FT6	EGFR$^{\mathrm{LTC}}$-290
-1.60587	FT7	EGFR$^{\mathrm{LTC}}$-290
0.715115	FT8	EGFR$^{\mathrm{LTC}}$-290
-1.74382	FT9	EGFR$^{\mathrm{LTC}}$-290
0.853994	FT10	EGFR$^{\mathrm{LTC}}$-290
-2.78895	Base	EGFR$^{\mathrm{LTC}}$-290
-1.0296	FT1	EGFR$^{\mathrm{LTC}}$-290
-0.937586	FT2	EGFR$^{\mathrm{LTC}}$-290
-1.03082	FT3	EGFR$^{\mathrm{LTC}}$-290
-1.03621	FT4	EGFR$^{\mathrm{LTC}}$-290
-0.947054	FT5	EGFR$^{\mathrm{LTC}}$-290
-0.909494	FT6	EGFR$^{\mathrm{LTC}}$-290
-0.971109	FT7	EGFR$^{\mathrm{LTC}}$-290
-0.946529	FT8	EGFR$^{\mathrm{LTC}}$-290
-0.986184	FT9	EGFR$^{\mathrm{LTC}}$-290
-0.106339	FT10	EGFR$^{\mathrm{LTC}}$-290
-1.51465	Base	EGFR$^{\mathrm{LTC}}$-290
1.10944	FT1	EGFR$^{\mathrm{LTC}}$-290
1.38565	FT2	EGFR$^{\mathrm{LTC}}$-290
1.44803	FT3	EGFR$^{\mathrm{LTC}}$-290
1.34817	FT4	EGFR$^{\mathrm{LTC}}$-290
1.41443	FT5	EGFR$^{\mathrm{LTC}}$-290
1.37171	FT6	EGFR$^{\mathrm{LTC}}$-290
1.41443	FT7	EGFR$^{\mathrm{LTC}}$-290
1.68722	FT8	EGFR$^{\mathrm{LTC}}$-290
1.54971	FT9	EGFR$^{\mathrm{LTC}}$-290
1.60142	FT10	EGFR$^{\mathrm{LTC}}$-290
-0.343904	Base	EGFR$^{\mathrm{LTC}}$-290
-0.34528	FT1	EGFR$^{\mathrm{LTC}}$-290
0.264096	FT2	EGFR$^{\mathrm{LTC}}$-290
-0.183462	FT3	EGFR$^{\mathrm{LTC}}$-290
-0.443664	FT4	EGFR$^{\mathrm{LTC}}$-290
-0.0190928	FT5	EGFR$^{\mathrm{LTC}}$-290
-0.537511	FT6	EGFR$^{\mathrm{LTC}}$-290
-0.222685	FT7	EGFR$^{\mathrm{LTC}}$-290
-0.595314	FT8	EGFR$^{\mathrm{LTC}}$-290
-0.449746	FT9	EGFR$^{\mathrm{LTC}}$-290
-0.461061	FT10	EGFR$^{\mathrm{LTC}}$-290
0.12278	Base	EGFR$^{\mathrm{LTC}}$-290
-0.0215883	FT1	EGFR$^{\mathrm{LTC}}$-290
-0.108057	FT2	EGFR$^{\mathrm{LTC}}$-290
-1.17807	FT3	EGFR$^{\mathrm{LTC}}$-290
-0.0735622	FT4	EGFR$^{\mathrm{LTC}}$-290
-0.588788	FT5	EGFR$^{\mathrm{LTC}}$-290
-0.17535	FT6	EGFR$^{\mathrm{LTC}}$-290
-0.984539	FT7	EGFR$^{\mathrm{LTC}}$-290
-0.135173	FT8	EGFR$^{\mathrm{LTC}}$-290
-0.13314	FT9	EGFR$^{\mathrm{LTC}}$-290
-0.0105482	FT10	EGFR$^{\mathrm{LTC}}$-290
-1.39599	Base	EGFR$^{\mathrm{LTC}}$-290
-0.186448	FT1	EGFR$^{\mathrm{LTC}}$-290
-0.260642	FT2	EGFR$^{\mathrm{LTC}}$-290
-0.0625083	FT3	EGFR$^{\mathrm{LTC}}$-290
-0.371554	FT4	EGFR$^{\mathrm{LTC}}$-290
-0.136525	FT5	EGFR$^{\mathrm{LTC}}$-290
-0.10882	FT6	EGFR$^{\mathrm{LTC}}$-290
-0.394153	FT7	EGFR$^{\mathrm{LTC}}$-290
-0.482508	FT8	EGFR$^{\mathrm{LTC}}$-290
-0.303622	FT9	EGFR$^{\mathrm{LTC}}$-290
-0.42321	FT10	EGFR$^{\mathrm{LTC}}$-290
-1.31553	Base	EGFR$^{\mathrm{LTC}}$-290
-0.812902	FT1	EGFR$^{\mathrm{LTC}}$-290
-0.817226	FT2	EGFR$^{\mathrm{LTC}}$-290
-0.797983	FT3	EGFR$^{\mathrm{LTC}}$-290
-0.848916	FT4	EGFR$^{\mathrm{LTC}}$-290
-0.919725	FT5	EGFR$^{\mathrm{LTC}}$-290
-0.877527	FT6	EGFR$^{\mathrm{LTC}}$-290
-0.779118	FT7	EGFR$^{\mathrm{LTC}}$-290
-1.01356	FT8	EGFR$^{\mathrm{LTC}}$-290
-0.761809	FT9	EGFR$^{\mathrm{LTC}}$-290
-0.960006	FT10	EGFR$^{\mathrm{LTC}}$-290
0.488682	Base	EGFR$^{\mathrm{LTC}}$-290
1.91548	FT1	EGFR$^{\mathrm{LTC}}$-290
1.92519	FT2	EGFR$^{\mathrm{LTC}}$-290
1.91079	FT3	EGFR$^{\mathrm{LTC}}$-290
1.83914	FT4	EGFR$^{\mathrm{LTC}}$-290
1.87284	FT5	EGFR$^{\mathrm{LTC}}$-290
1.85354	FT6	EGFR$^{\mathrm{LTC}}$-290
1.95202	FT7	EGFR$^{\mathrm{LTC}}$-290
1.76269	FT8	EGFR$^{\mathrm{LTC}}$-290
1.77074	FT9	EGFR$^{\mathrm{LTC}}$-290
1.72663	FT10	EGFR$^{\mathrm{LTC}}$-290
1.60018	Base	EGFR$^{\mathrm{LTC}}$-290
-1.09123	FT1	EGFR$^{\mathrm{LTC}}$-290
-0.931813	FT2	EGFR$^{\mathrm{LTC}}$-290
-0.962879	FT3	EGFR$^{\mathrm{LTC}}$-290
-0.890502	FT4	EGFR$^{\mathrm{LTC}}$-290
-0.695032	FT5	EGFR$^{\mathrm{LTC}}$-290
-0.854496	FT6	EGFR$^{\mathrm{LTC}}$-290
-0.189742	FT7	EGFR$^{\mathrm{LTC}}$-290
-0.667636	FT8	EGFR$^{\mathrm{LTC}}$-290
-0.838481	FT9	EGFR$^{\mathrm{LTC}}$-290
-0.951499	FT10	EGFR$^{\mathrm{LTC}}$-290
0.091098	Base	EGFR$^{\mathrm{LTC}}$-290
-1.46516	FT1	EGFR$^{\mathrm{LTC}}$-290
-1.36513	FT2	EGFR$^{\mathrm{LTC}}$-290
-1.35159	FT3	EGFR$^{\mathrm{LTC}}$-290
-1.32314	FT4	EGFR$^{\mathrm{LTC}}$-290
-1.47782	FT5	EGFR$^{\mathrm{LTC}}$-290
-1.28682	FT6	EGFR$^{\mathrm{LTC}}$-290
-1.30133	FT7	EGFR$^{\mathrm{LTC}}$-290
-1.04417	FT8	EGFR$^{\mathrm{LTC}}$-290
-1.41651	FT9	EGFR$^{\mathrm{LTC}}$-290
-1.30239	FT10	EGFR$^{\mathrm{LTC}}$-290
-1.36993	Base	EGFR$^{\mathrm{LTC}}$-290
-0.499525	FT1	EGFR$^{\mathrm{LTC}}$-290
-0.462077	FT2	EGFR$^{\mathrm{LTC}}$-290
-0.546368	FT3	EGFR$^{\mathrm{LTC}}$-290
-0.544022	FT4	EGFR$^{\mathrm{LTC}}$-290
-0.731588	FT5	EGFR$^{\mathrm{LTC}}$-290
-0.417926	FT6	EGFR$^{\mathrm{LTC}}$-290
-0.90644	FT7	EGFR$^{\mathrm{LTC}}$-290
-0.515999	FT8	EGFR$^{\mathrm{LTC}}$-290
-0.685843	FT9	EGFR$^{\mathrm{LTC}}$-290
-0.618739	FT10	EGFR$^{\mathrm{LTC}}$-290
-0.0977117	Base	EGFR$^{\mathrm{LTC}}$-290
-0.817836	FT1	EGFR$^{\mathrm{LTC}}$-290
-0.760372	FT2	EGFR$^{\mathrm{LTC}}$-290
-0.883025	FT3	EGFR$^{\mathrm{LTC}}$-290
-0.758874	FT4	EGFR$^{\mathrm{LTC}}$-290
-0.696014	FT5	EGFR$^{\mathrm{LTC}}$-290
-0.812997	FT6	EGFR$^{\mathrm{LTC}}$-290
-0.767637	FT7	EGFR$^{\mathrm{LTC}}$-290
-0.865969	FT8	EGFR$^{\mathrm{LTC}}$-290
-0.813537	FT9	EGFR$^{\mathrm{LTC}}$-290
-0.460228	FT10	EGFR$^{\mathrm{LTC}}$-290
0.0111145	Base	EGFR$^{\mathrm{LTC}}$-290
-0.76163	FT1	EGFR$^{\mathrm{LTC}}$-290
-0.786685	FT2	EGFR$^{\mathrm{LTC}}$-290
-0.886388	FT3	EGFR$^{\mathrm{LTC}}$-290
-0.866791	FT4	EGFR$^{\mathrm{LTC}}$-290
-0.932336	FT5	EGFR$^{\mathrm{LTC}}$-290
-0.842685	FT6	EGFR$^{\mathrm{LTC}}$-290
-0.824504	FT7	EGFR$^{\mathrm{LTC}}$-290
-0.871481	FT8	EGFR$^{\mathrm{LTC}}$-290
-0.796971	FT9	EGFR$^{\mathrm{LTC}}$-290
-0.915827	FT10	EGFR$^{\mathrm{LTC}}$-290
-0.630239	Base	EGFR$^{\mathrm{LTC}}$-290
0.602092	FT1	EGFR$^{\mathrm{LTC}}$-290
0.716787	FT2	EGFR$^{\mathrm{LTC}}$-290
0.702066	FT3	EGFR$^{\mathrm{LTC}}$-290
0.808543	FT4	EGFR$^{\mathrm{LTC}}$-290
0.879279	FT5	EGFR$^{\mathrm{LTC}}$-290
0.824995	FT6	EGFR$^{\mathrm{LTC}}$-290
0.815058	FT7	EGFR$^{\mathrm{LTC}}$-290
0.923141	FT8	EGFR$^{\mathrm{LTC}}$-290
0.798099	FT9	EGFR$^{\mathrm{LTC}}$-290
0.636114	FT10	EGFR$^{\mathrm{LTC}}$-290
0.890733	Base	EGFR$^{\mathrm{LTC}}$-290
1.8399	FT1	EGFR$^{\mathrm{LTC}}$-290
1.82542	FT2	EGFR$^{\mathrm{LTC}}$-290
0.52876	FT3	EGFR$^{\mathrm{LTC}}$-290
2.00077	FT4	EGFR$^{\mathrm{LTC}}$-290
1.61322	FT5	EGFR$^{\mathrm{LTC}}$-290
1.89571	FT6	EGFR$^{\mathrm{LTC}}$-290
1.21526	FT7	EGFR$^{\mathrm{LTC}}$-290
1.80042	FT8	EGFR$^{\mathrm{LTC}}$-290
1.93663	FT9	EGFR$^{\mathrm{LTC}}$-290
1.88494	FT10	EGFR$^{\mathrm{LTC}}$-290
1.24351	Base	EGFR$^{\mathrm{LTC}}$-290
-0.310008	FT1	EGFR$^{\mathrm{LTC}}$-290
-0.446189	FT2	EGFR$^{\mathrm{LTC}}$-290
-0.570265	FT3	EGFR$^{\mathrm{LTC}}$-290
-0.435372	FT4	EGFR$^{\mathrm{LTC}}$-290
-0.467497	FT5	EGFR$^{\mathrm{LTC}}$-290
-0.50778	FT6	EGFR$^{\mathrm{LTC}}$-290
-0.494364	FT7	EGFR$^{\mathrm{LTC}}$-290
-0.446728	FT8	EGFR$^{\mathrm{LTC}}$-290
-0.435721	FT9	EGFR$^{\mathrm{LTC}}$-290
-0.613678	FT10	EGFR$^{\mathrm{LTC}}$-290
-0.557425	Base	EGFR$^{\mathrm{LTC}}$-290
0.0811297	FT1	EGFR$^{\mathrm{LTC}}$-290
-0.110975	FT2	EGFR$^{\mathrm{LTC}}$-290
0.0500256	FT3	EGFR$^{\mathrm{LTC}}$-290
-0.059126	FT4	EGFR$^{\mathrm{LTC}}$-290
0.0828092	FT5	EGFR$^{\mathrm{LTC}}$-290
0.0280981	FT6	EGFR$^{\mathrm{LTC}}$-290
0.109195	FT7	EGFR$^{\mathrm{LTC}}$-290
-0.148191	FT8	EGFR$^{\mathrm{LTC}}$-290
-0.0409863	FT9	EGFR$^{\mathrm{LTC}}$-290
0.0481418	FT10	EGFR$^{\mathrm{LTC}}$-290
0.204439	Base	EGFR$^{\mathrm{LTC}}$-290
0.346662	FT1	EGFR$^{\mathrm{LTC}}$-290
0.546719	FT2	EGFR$^{\mathrm{LTC}}$-290
0.487669	FT3	EGFR$^{\mathrm{LTC}}$-290
0.59247	FT4	EGFR$^{\mathrm{LTC}}$-290
0.379768	FT5	EGFR$^{\mathrm{LTC}}$-290
0.203393	FT6	EGFR$^{\mathrm{LTC}}$-290
0.425931	FT7	EGFR$^{\mathrm{LTC}}$-290
0.653399	FT8	EGFR$^{\mathrm{LTC}}$-290
0.543522	FT9	EGFR$^{\mathrm{LTC}}$-290
0.530252	FT10	EGFR$^{\mathrm{LTC}}$-290
0.728654	Base	EGFR$^{\mathrm{LTC}}$-290
0.579102	FT1	EGFR$^{\mathrm{LTC}}$-290
0.685042	FT2	EGFR$^{\mathrm{LTC}}$-290
0.695734	FT3	EGFR$^{\mathrm{LTC}}$-290
0.633531	FT4	EGFR$^{\mathrm{LTC}}$-290
0.559127	FT5	EGFR$^{\mathrm{LTC}}$-290
0.688663	FT6	EGFR$^{\mathrm{LTC}}$-290
0.463885	FT7	EGFR$^{\mathrm{LTC}}$-290
0.585914	FT8	EGFR$^{\mathrm{LTC}}$-290
0.624458	FT9	EGFR$^{\mathrm{LTC}}$-290
0.642301	FT10	EGFR$^{\mathrm{LTC}}$-290
-0.64136	Base	EGFR$^{\mathrm{LTC}}$-290
0.587226	FT1	EGFR$^{\mathrm{LTC}}$-290
0.681782	FT2	EGFR$^{\mathrm{LTC}}$-290
0.52837	FT3	EGFR$^{\mathrm{LTC}}$-290
0.655431	FT4	EGFR$^{\mathrm{LTC}}$-290
0.765634	FT5	EGFR$^{\mathrm{LTC}}$-290
0.676074	FT6	EGFR$^{\mathrm{LTC}}$-290
0.74783	FT7	EGFR$^{\mathrm{LTC}}$-290
0.683261	FT8	EGFR$^{\mathrm{LTC}}$-290
0.68711	FT9	EGFR$^{\mathrm{LTC}}$-290
0.586544	FT10	EGFR$^{\mathrm{LTC}}$-290
0.731627	Base	EGFR$^{\mathrm{LTC}}$-290
-1.35248	FT1	EGFR$^{\mathrm{LTC}}$-290
-1.37969	FT2	EGFR$^{\mathrm{LTC}}$-290
-1.17858	FT3	EGFR$^{\mathrm{LTC}}$-290
-1.37971	FT4	EGFR$^{\mathrm{LTC}}$-290
-1.07559	FT5	EGFR$^{\mathrm{LTC}}$-290
-1.38279	FT6	EGFR$^{\mathrm{LTC}}$-290
-0.861713	FT7	EGFR$^{\mathrm{LTC}}$-290
-1.36677	FT8	EGFR$^{\mathrm{LTC}}$-290
-0.623122	FT9	EGFR$^{\mathrm{LTC}}$-290
-1.26501	FT10	EGFR$^{\mathrm{LTC}}$-290
-0.0550605	Base	EGFR$^{\mathrm{LTC}}$-290
0.451165	FT1	EGFR$^{\mathrm{LTC}}$-290
0.353906	FT2	EGFR$^{\mathrm{LTC}}$-290
0.315568	FT3	EGFR$^{\mathrm{LTC}}$-290
0.464927	FT4	EGFR$^{\mathrm{LTC}}$-290
0.524376	FT5	EGFR$^{\mathrm{LTC}}$-290
0.352258	FT6	EGFR$^{\mathrm{LTC}}$-290
0.634709	FT7	EGFR$^{\mathrm{LTC}}$-290
0.354321	FT8	EGFR$^{\mathrm{LTC}}$-290
0.303987	FT9	EGFR$^{\mathrm{LTC}}$-290
0.505548	FT10	EGFR$^{\mathrm{LTC}}$-290
1.27729	Base	EGFR$^{\mathrm{LTC}}$-290
1.60949	FT1	EGFR$^{\mathrm{LTC}}$-290
2.02243	FT2	EGFR$^{\mathrm{LTC}}$-290
1.98509	FT3	EGFR$^{\mathrm{LTC}}$-290
1.98624	FT4	EGFR$^{\mathrm{LTC}}$-290
1.88213	FT5	EGFR$^{\mathrm{LTC}}$-290
1.84776	FT6	EGFR$^{\mathrm{LTC}}$-290
1.7929	FT7	EGFR$^{\mathrm{LTC}}$-290
1.9554	FT8	EGFR$^{\mathrm{LTC}}$-290
1.9423	FT9	EGFR$^{\mathrm{LTC}}$-290
2.07157	FT10	EGFR$^{\mathrm{LTC}}$-290
-0.277188	Base	EGFR$^{\mathrm{LTC}}$-290
0.621332	FT1	EGFR$^{\mathrm{LTC}}$-290
0.398355	FT2	EGFR$^{\mathrm{LTC}}$-290
0.714696	FT3	EGFR$^{\mathrm{LTC}}$-290
0.725855	FT4	EGFR$^{\mathrm{LTC}}$-290
0.776746	FT5	EGFR$^{\mathrm{LTC}}$-290
0.803121	FT6	EGFR$^{\mathrm{LTC}}$-290
0.761207	FT7	EGFR$^{\mathrm{LTC}}$-290
0.839879	FT8	EGFR$^{\mathrm{LTC}}$-290
0.800058	FT9	EGFR$^{\mathrm{LTC}}$-290
0.641186	FT10	EGFR$^{\mathrm{LTC}}$-290
0.667121	Base	EGFR$^{\mathrm{LTC}}$-290
-1.15666	FT1	EGFR$^{\mathrm{LTC}}$-290
-1.2016	FT2	EGFR$^{\mathrm{LTC}}$-290
-0.76283	FT3	EGFR$^{\mathrm{LTC}}$-290
-1.31841	FT4	EGFR$^{\mathrm{LTC}}$-290
-1.18059	FT5	EGFR$^{\mathrm{LTC}}$-290
-1.27382	FT6	EGFR$^{\mathrm{LTC}}$-290
-0.928903	FT7	EGFR$^{\mathrm{LTC}}$-290
-1.34793	FT8	EGFR$^{\mathrm{LTC}}$-290
-1.26948	FT9	EGFR$^{\mathrm{LTC}}$-290
-1.13743	FT10	EGFR$^{\mathrm{LTC}}$-290
-0.187852	Base	EGFR$^{\mathrm{LTC}}$-290
-1.82234	FT1	EGFR$^{\mathrm{LTC}}$-290
-1.82829	FT2	EGFR$^{\mathrm{LTC}}$-290
-1.7694	FT3	EGFR$^{\mathrm{LTC}}$-290
-1.35859	FT4	EGFR$^{\mathrm{LTC}}$-290
-1.80349	FT5	EGFR$^{\mathrm{LTC}}$-290
-1.82934	FT6	EGFR$^{\mathrm{LTC}}$-290
-1.89442	FT7	EGFR$^{\mathrm{LTC}}$-290
-1.75133	FT8	EGFR$^{\mathrm{LTC}}$-290
-1.82744	FT9	EGFR$^{\mathrm{LTC}}$-290
-1.65839	FT10	EGFR$^{\mathrm{LTC}}$-290
-2.55947	Base	EGFR$^{\mathrm{LTC}}$-290
-0.245112	FT1	EGFR$^{\mathrm{LTC}}$-290
-0.515849	FT2	EGFR$^{\mathrm{LTC}}$-290
-0.316525	FT3	EGFR$^{\mathrm{LTC}}$-290
-0.250141	FT4	EGFR$^{\mathrm{LTC}}$-290
-0.419861	FT5	EGFR$^{\mathrm{LTC}}$-290
-0.240746	FT6	EGFR$^{\mathrm{LTC}}$-290
-0.459835	FT7	EGFR$^{\mathrm{LTC}}$-290
-0.367178	FT8	EGFR$^{\mathrm{LTC}}$-290
-0.300154	FT9	EGFR$^{\mathrm{LTC}}$-290
-0.359928	FT10	EGFR$^{\mathrm{LTC}}$-290
-0.997972	Base	EGFR$^{\mathrm{LTC}}$-290
-0.204704	FT1	EGFR$^{\mathrm{LTC}}$-290
-0.177449	FT2	EGFR$^{\mathrm{LTC}}$-290
0.0500243	FT3	EGFR$^{\mathrm{LTC}}$-290
-0.161784	FT4	EGFR$^{\mathrm{LTC}}$-290
-0.188973	FT5	EGFR$^{\mathrm{LTC}}$-290
-0.474542	FT6	EGFR$^{\mathrm{LTC}}$-290
-0.408407	FT7	EGFR$^{\mathrm{LTC}}$-290
-0.319136	FT8	EGFR$^{\mathrm{LTC}}$-290
-0.16508	FT9	EGFR$^{\mathrm{LTC}}$-290
-0.282277	FT10	EGFR$^{\mathrm{LTC}}$-290
-0.190775	Base	EGFR$^{\mathrm{LTC}}$-290
0.0940714	FT1	EGFR$^{\mathrm{LTC}}$-290
0.34871	FT2	EGFR$^{\mathrm{LTC}}$-290
0.359757	FT3	EGFR$^{\mathrm{LTC}}$-290
0.204879	FT4	EGFR$^{\mathrm{LTC}}$-290
-0.185752	FT5	EGFR$^{\mathrm{LTC}}$-290
0.286325	FT6	EGFR$^{\mathrm{LTC}}$-290
-0.00975589	FT7	EGFR$^{\mathrm{LTC}}$-290
0.411857	FT8	EGFR$^{\mathrm{LTC}}$-290
0.421527	FT9	EGFR$^{\mathrm{LTC}}$-290
0.225468	FT10	EGFR$^{\mathrm{LTC}}$-290
1.34226	Base	EGFR$^{\mathrm{LTC}}$-290
-0.828811	FT1	EGFR$^{\mathrm{LTC}}$-290
-0.80226	FT2	EGFR$^{\mathrm{LTC}}$-290
-0.755406	FT3	EGFR$^{\mathrm{LTC}}$-290
-0.941165	FT4	EGFR$^{\mathrm{LTC}}$-290
-1.12732	FT5	EGFR$^{\mathrm{LTC}}$-290
-0.927071	FT6	EGFR$^{\mathrm{LTC}}$-290
-0.940426	FT7	EGFR$^{\mathrm{LTC}}$-290
-0.904255	FT8	EGFR$^{\mathrm{LTC}}$-290
-0.809163	FT9	EGFR$^{\mathrm{LTC}}$-290
-1.00145	FT10	EGFR$^{\mathrm{LTC}}$-290
0.422716	Base	EGFR$^{\mathrm{LTC}}$-290
0.171545	FT1	EGFR$^{\mathrm{LTC}}$-290
-0.0804624	FT2	EGFR$^{\mathrm{LTC}}$-290
0.119389	FT3	EGFR$^{\mathrm{LTC}}$-290
0.239693	FT4	EGFR$^{\mathrm{LTC}}$-290
0.0898679	FT5	EGFR$^{\mathrm{LTC}}$-290
0.127711	FT6	EGFR$^{\mathrm{LTC}}$-290
0.122824	FT7	EGFR$^{\mathrm{LTC}}$-290
0.118317	FT8	EGFR$^{\mathrm{LTC}}$-290
-0.278442	FT9	EGFR$^{\mathrm{LTC}}$-290
0.11087	FT10	EGFR$^{\mathrm{LTC}}$-290
0.849491	Base	EGFR$^{\mathrm{LTC}}$-290
1.42457	FT1	EGFR$^{\mathrm{LTC}}$-290
1.26706	FT2	EGFR$^{\mathrm{LTC}}$-290
1.26549	FT3	EGFR$^{\mathrm{LTC}}$-290
1.3534	FT4	EGFR$^{\mathrm{LTC}}$-290
1.40416	FT5	EGFR$^{\mathrm{LTC}}$-290
1.41628	FT6	EGFR$^{\mathrm{LTC}}$-290
1.36362	FT7	EGFR$^{\mathrm{LTC}}$-290
1.24914	FT8	EGFR$^{\mathrm{LTC}}$-290
1.21857	FT9	EGFR$^{\mathrm{LTC}}$-290
1.38534	FT10	EGFR$^{\mathrm{LTC}}$-290
0.901122	Base	EGFR$^{\mathrm{LTC}}$-290
0.372402	FT1	EGFR$^{\mathrm{LTC}}$-290
0.413167	FT2	EGFR$^{\mathrm{LTC}}$-290
0.685687	FT3	EGFR$^{\mathrm{LTC}}$-290
0.614031	FT4	EGFR$^{\mathrm{LTC}}$-290
0.486055	FT5	EGFR$^{\mathrm{LTC}}$-290
0.506704	FT6	EGFR$^{\mathrm{LTC}}$-290
0.43829	FT7	EGFR$^{\mathrm{LTC}}$-290
0.516405	FT8	EGFR$^{\mathrm{LTC}}$-290
0.499504	FT9	EGFR$^{\mathrm{LTC}}$-290
0.459406	FT10	EGFR$^{\mathrm{LTC}}$-290
0.724485	Base	EGFR$^{\mathrm{LTC}}$-290
-0.576482	FT1	EGFR$^{\mathrm{LTC}}$-290
-1.04599	FT2	EGFR$^{\mathrm{LTC}}$-290
-0.485216	FT3	EGFR$^{\mathrm{LTC}}$-290
-0.71185	FT4	EGFR$^{\mathrm{LTC}}$-290
-0.806171	FT5	EGFR$^{\mathrm{LTC}}$-290
-0.63636	FT6	EGFR$^{\mathrm{LTC}}$-290
-0.621069	FT7	EGFR$^{\mathrm{LTC}}$-290
-0.653101	FT8	EGFR$^{\mathrm{LTC}}$-290
[truncated: 106,252 more rows]
