# Supplementary material for: Sequence-based virtual screening using transformers
Source: Nat Commun. 2025 Jul 28;16:6925. doi: 10.1038/s41467-025-61833-8 (PMC12304311; doi:10.1038/s41467-025-61833-8)
Supplement: Supplementary file 8 — Source data [file 41467_2025_61833_MOESM8_ESM.zip › raw_data/Figure_S7.xlsx]

## Sheet: Figure_S7
red	Compound 14	IC50 (EGFR L858R/T790M/C797S)	SMILES	allo	num	Activity	canonical_smiles	atom_number	PCA1	PCA2	UMAP1	UMAP2	TSNE1	TSNE2	allosteric_or_not	affinity
69	Erlotinib	740	COCCOC1=CC2=C(C=C1OCCOC)C(NC1=CC(=CC=C1)C#C)=NC=N2	0	259	0	C#Cc1cccc(Nc2ncnc3cc(OCCOC)c(OCCOC)cc23)c1	52	-3.3323	1.72888	11.1573	6.71433	-30.7842	61.6037	Orthosteric	6.13077
47	29c	110	O=C1C2=C(NC(C4=CC=C(N5CCN(C)CC5)C=C4)=C2C3=CC(NC(C=C)=O)=CC=C3)N=CN1CC#C	0	124	0	C#CCn1cnc2[nH]c(-c3ccc(N4CCN(C)CC4)cc3)c(-c3cccc(NC(=O)C=C)c3)c2c1=O	65	-4.29552	7.01337	-8.14435	11.3551	22.0842	67.0006	Orthosteric	6.95861
5	XO44	244	O=S(C(C=C5)=CC=C5CN(CC4)CCN4C1=NC(C(NCC#C)=O)=CC(NC2=NNC(C3CC3)=C2)=N1)(F)=O	0	286	0	C#CCNC(=O)c1cc(Nc2cc(C3CC3)[nH]n2)nc(N2CCN(Cc3ccc(S(=O)(=O)F)cc3)CC2)n1	65	-3.62308	4.7039	9.43257	10.0343	-31.0292	-3.37265	Orthosteric	6.61261
58	naquotinib	1994	CCC1=C(O[C@@H]2CCN(C2)C(=O)C=C)N=C(NC2=CC=C(C=C2)N2CCC(CC2)N2CCN(C)CC2)C(=N1)C(N)=O	0	214	0	C=CC(=O)N1CC[C@@H](Oc2nc(Nc3ccc(N4CCC(N5CCN(C)CC5)CC4)cc3)c(C(N)=O)nc2CC)C1	83	-4.18528	9.83402	10.7386	10.4567	3.13185	54.0507	Orthosteric	5.70027
69	PCC0208027	150	OC2=CC1=C(C=C2OC3CCN(C(C=C)=O)CC3)C(NC4=C(F)C(Cl)=C(Cl)C=C4)=NC=N1	0	257	0	C=CC(=O)N1CCC(Oc2cc3c(Nc4ccc(Cl)c(Cl)c4F)ncnc3cc2O)CC1	51	-3.65287	4.70558	11.0642	6.67336	-30.0401	57.1403	Orthosteric	6.82391
69	POZIOTINIB	230	COC1=C(OC2CCN(CC2)C(=O)C=C)C=C2C(NC3=CC=C(Cl)C(Cl)=C3F)=NC=NC2=C1	0	258	0	C=CC(=O)N1CCC(Oc2cc3c(Nc4ccc(Cl)c(Cl)c4F)ncnc3cc2OC)CC1	54	-3.7083	5.88563	11.1283	6.69432	-30.1039	57.0558	Orthosteric	6.63827
54	41	88	NC1=C3C(N(N=C3C4=CC(C=CC=C5)=C5C=C4)[C@@H]2CCCN(C2)C(C=C)=O)=NC=N1	0	206	1	C=CC(=O)N1CCC[C@@H](n2nc(-c3ccc4ccccc4c3)c3c(N)ncnc32)C1	52	-1.98794	3.8456	7.43096	8.03211	-2.31038	-44.5485	Orthosteric	7.05552
54	40	7900	NC1=C2C(N([C@@H]4CCCN(C(C=C)=O)C4)N=C2C3=C(C=CC=C5)C5=CC=C3)=NC=N1	0	205	0	C=CC(=O)N1CCC[C@@H](n2nc(-c3cccc4ccccc34)c3c(N)ncnc32)C1	52	-2.17517	3.74147	7.39587	8.01134	-2.1943	-44.5692	Orthosteric	5.10237
54	39	838	NC1=C2C(N([C@@H]5CCCN(C(C=C)=O)C5)N=C2C3=CN(C)C4=C3C=CC=C4)=NC=N1	0	204	0	C=CC(=O)N1CCC[C@@H](n2nc(-c3cn(C)c4ccccc34)c3c(N)ncnc32)C1	53	-2.34377	4.61675	7.39473	7.96514	-2.2119	-44.5665	Orthosteric	6.07676
38	27	11	FC(C=C4)=CC=C4C2=C(NC(SC)=N2)C1=CC=NC(NC3=C(OC)C(N5CCN(C)CC5)=CC(NC(C=C)=O)=C3)=C1	0	79	1	C=CC(=O)Nc1cc(Nc2cc(-c3[nH]c(SC)nc3-c3ccc(F)cc3)ccn2)c(OC)c(N2CCN(C)CC2)c1	73	-5.71558	8.46429	12.6747	8.40208	-56.2479	41.3585	Orthosteric	7.95861
43	34	11	CSC1=NC(C2=CC=C(F)C=C2)=C(N1)C3=CC(NC4=CC(N5CCN(C)CC5)=CC(NC(C=C)=O)=C4)=NC=C3	0	100	1	C=CC(=O)Nc1cc(Nc2cc(-c3[nH]c(SC)nc3-c3ccc(F)cc3)ccn2)cc(N2CCN(C)CC2)c1	69	-5.01567	7.98877	12.7148	8.35865	-55.8369	41.6791	Orthosteric	7.95861
43	35	53	CSC1=NC(C2=CC=C(F)C=C2)=C(N1)C3=CC(NC4=CC(N5CCOCC5)=CC(NC(C=C)=O)=C4)=NC=C3	0	101	1	C=CC(=O)Nc1cc(Nc2cc(-c3[nH]c(SC)nc3-c3ccc(F)cc3)ccn2)cc(N2CCOCC2)c1	65	-4.34122	7.42144	12.6788	8.40417	-55.8046	41.7276	Orthosteric	7.27572
69	osimertinib	620	COC1=C(NC2=NC=CC(=N2)C2=CN(C)C3=C2C=CC=C3)C=C(NC(=O)C=C)C(=C1)N(C)CCN(C)C	0	260	0	C=CC(=O)Nc1cc(Nc2nccc(-c3cn(C)c4ccccc34)n2)c(OC)cc1N(C)CCN(C)C	70	-4.5417	7.07443	17.3807	6.13202	-26.0344	72.878	Orthosteric	6.20761
51	12g	>1000	COC1=CC(F)=C(NC(C=C)=O)C=C1NC2=NC=CC(C3=CN(CCCO)C4=C3C=C(F)C=C4)=N2	0	163	0	C=CC(=O)Nc1cc(Nc2nccc(-c3cn(CCCO)c4ccc(F)cc34)n2)c(OC)cc1F	58	-3.34053	6.95322	17.2524	6.23886	-23.6933	69.4725	Orthosteric	6
66	CI-1033	>3000	FC1=C(Cl)C=C(NC2=NC=NC3=CC(OCCCN4CCOCC4)=C(NC(=O)C=C)C=C23)C=C1	0	254	0	C=CC(=O)Nc1cc2c(Nc3ccc(F)c(Cl)c3)ncnc2cc1OCCCN1CCOCC1	59	-6.21447	6.58283	11.0543	6.54469	-26.4208	54.0067	Orthosteric	5.52288
65	25	8	FC(C=C2)=CC=C2C1=C(C3=CC=NC(NC4=C(OC)C=CC(NC(C=C)=O)=C4)=C3)NC(CCCO)=N1	0	239	1	C=CC(=O)Nc1ccc(OC)c(Nc2cc(-c3[nH]c(CCCO)nc3-c3ccc(F)cc3)ccn2)c1	62	-3.82434	5.6585	12.7606	8.33315	-58.7047	40.0049	Orthosteric	8.09691
41	4	90	FC(C=C4)=CC=C4C3=C(NC(SC)=N3)C1=CC=NC(NC2=C(OC)C=CC(NC(C=C)=O)=C2)=C1	0	84	1	C=CC(=O)Nc1ccc(OC)c(Nc2cc(-c3[nH]c(SC)nc3-c3ccc(F)cc3)ccn2)c1	56	-4.47501	5.8499	12.7167	8.3604	-56.2627	41.1126	Orthosteric	7.04576
4	37	4.9	CSC1=NC(C3=CC(NC(C5=C(CN6C(C(C=CC=C7)=C7C6=O)=O)C(O)=CC=C5F)=O)=CC=C3)=C(C2=CC=NC(NC4=C(OC)C=CC(NC(C=C)=O)=C4)=C2)N1	0+1	278	1	C=CC(=O)Nc1ccc(OC)c(Nc2cc(-c3[nH]c(SC)nc3-c3cccc(NC(=O)c4c(F)ccc(O)c4CN4C(=O)c5ccccc5C4=O)c3)ccn2)c1	88	-5.089	7.64273	12.6989	8.38192	-53.9254	40.1136	Dual	7.3098
41	6	>5000	FC(C=C4)=CC=C4C3=C(N(C)C(SC)=N3)C1=CC=NC(NC2=C(OC)C=CC(NC(C=C)=O)=C2)=C1	0	85	0	C=CC(=O)Nc1ccc(OC)c(Nc2cc(-c3c(-c4ccc(F)cc4)nc(SC)n3C)ccn2)c1	59	-4.78711	5.94544	12.6701	8.345	-58.0035	43.4328	Orthosteric	5.30103
41	7	>5000	FC(C=C4)=CC=C4C3=C(N=C(SC)N3C)C1=CC=NC(NC2=C(OC)C=CC(NC(C=C)=O)=C2)=C1	0	86	0	C=CC(=O)Nc1ccc(OC)c(Nc2cc(-c3nc(SC)n(C)c3-c3ccc(F)cc3)ccn2)c1	59	-4.65234	5.92555	12.5561	8.43232	-58.0103	43.4435	Orthosteric	5.30103
47	29g	555	O=C1C2=C(NC(C4=CC=C(N5CCN(C)CC5)C=C4)=C2C3=CC(NC(C=C)=O)=CC=C3)N=CN1C(C)C	0	128	0	C=CC(=O)Nc1cccc(-c2c(-c3ccc(N4CCN(C)CC4)cc3)[nH]c3ncn(C(C)C)c(=O)c23)c1	69	-4.23378	5.92305	-8.13444	11.365	21.8632	66.1491	Orthosteric	6.25571
47	29a	354	O=C1C2=C(NC(C4=CC=C(N5CCN(C)CC5)C=C4)=C2C3=CC(NC(C=C)=O)=CC=C3)N=CN1C	0	122	0	C=CC(=O)Nc1cccc(-c2c(-c3ccc(N4CCN(C)CC4)cc3)[nH]c3ncn(C)c(=O)c23)c1	63	-4.11144	5.86857	-8.15434	11.3453	21.845	66.1257	Orthosteric	6.451
47	29i	249	O=C1C3=C(NC(C5=CC=C(N6CCN(C)CC6)C=C5)=C3C4=CC(NC(C=C)=O)=CC=C4)N=CN1C2CCCC2	0	130	0	C=CC(=O)Nc1cccc(-c2c(-c3ccc(N4CCN(C)CC4)cc3)[nH]c3ncn(C4CCCC4)c(=O)c23)c1	73	-4.43865	7.93912	-8.12431	11.3754	22.6491	65.6651	Orthosteric	6.6038
65	32	22	O=C1C3=C(NC(C5=CC=C(N6CCN(C)CC6)C=C5)=C3C4=CC(NC(C=C)=O)=CC=C4)N=CN1C2CCCCC2	0	232	1	C=CC(=O)Nc1cccc(-c2c(-c3ccc(N4CCN(C)CC4)cc3)[nH]c3ncn(C4CCCCC4)c(=O)c23)c1	76	-4.5198	8.0327	-8.14564	11.354	22.669	65.654	Orthosteric	7.65758
47	29h	356	O=C1C2=C(NC(C4=CC=C(N5CCN(C)CC5)C=C4)=C2C3=CC(NC(C=C)=O)=CC=C3)N=CN1CC(C)C	0	129	0	C=CC(=O)Nc1cccc(-c2c(-c3ccc(N4CCN(C)CC4)cc3)[nH]c3ncn(CC(C)C)c(=O)c23)c1	72	-4.06635	6.5179	-8.14254	11.3568	21.8713	66.7237	Orthosteric	6.44855
47	29b	406	O=C1C2=C(NC(C4=CC=C(N5CCN(C)CC5)C=C4)=C2C3=CC(NC(C=C)=O)=CC=C3)N=CN1CC	0	123	0	C=CC(=O)Nc1cccc(-c2c(-c3ccc(N4CCN(C)CC4)cc3)[nH]c3ncn(CC)c(=O)c23)c1	66	-4.58176	6.4437	-8.16705	11.3325	21.8682	66.782	Orthosteric	6.39147
47	29k	243	O=C1C3=C(NC(C5=CC=C(N6CCN(C)CC6)C=C5)=C3C4=CC(NC(C=C)=O)=CC=C4)N=CN1CC2CC2	0	132	0	C=CC(=O)Nc1cccc(-c2c(-c3ccc(N4CCN(C)CC4)cc3)[nH]c3ncn(CC4CC4)c(=O)c23)c1	70	-4.02336	7.14192	-8.17083	11.3289	22.3406	67.285	Orthosteric	6.61439
47	29l	2343	O=C1C3=C(NC(C5=CC=C(N6CCN(C)CC6)C=C5)=C3C4=CC(NC(C=C)=O)=CC=C4)N=CN1CC2=CC=CC=C2	0	133	0	C=CC(=O)Nc1cccc(-c2c(-c3ccc(N4CCN(C)CC4)cc3)[nH]c3ncn(Cc4ccccc4)c(=O)c23)c1	73	-4.69835	6.20439	-8.12281	11.3768	21.9521	66.9018	Orthosteric	5.63023
47	29d	803	O=C1C2=C(NC(C4=CC=C(N5CCN(C)CC5)C=C4)=C2C3=CC(NC(C=C)=O)=CC=C3)N=CN1CCCC	0	125	0	C=CC(=O)Nc1cccc(-c2c(-c3ccc(N4CCN(C)CC4)cc3)[nH]c3ncn(CCCC)c(=O)c23)c1	72	-4.46926	5.99766	-8.16841	11.3312	21.7237	66.9316	Orthosteric	6.09528
47	29f	>20000	O=C1C2=C(NC(C4=CC=C(N5CCN(C)CC5)C=C4)=C2C3=CC(NC(C=C)=O)=CC=C3)N=CN1CCCSC	0	127	0	C=CC(=O)Nc1cccc(-c2c(-c3ccc(N4CCN(C)CC4)cc3)[nH]c3ncn(CCCSC)c(=O)c23)c1	73	-4.26456	6.54366	-8.157	11.3426	21.3952	67.2013	Orthosteric	4.69897
47	29e	768	O=C1C2=C(NC(C4=CC=C(N5CCN(C)CC5)C=C4)=C2C3=CC(NC(C=C)=O)=CC=C3)N=CN1CCSC	0	126	0	C=CC(=O)Nc1cccc(-c2c(-c3ccc(N4CCN(C)CC4)cc3)[nH]c3ncn(CCSC)c(=O)c23)c1	70	-4.12165	6.41688	-8.14674	11.3528	21.4423	67.2147	Orthosteric	6.11464
47	19i	2061	OC1=C2C(NC(C5=CC=C(C=C5)N4CCN(CC4)C)=C2C3=CC(NC(C=C)=O)=CC=C3)=NC=N1	0	141	0	C=CC(=O)Nc1cccc(-c2c(-c3ccc(N4CCN(C)CC4)cc3)[nH]c3ncnc(O)c23)c1	60	-3.99093	5.41849	-8.12269	11.3775	21.2868	65.1434	Orthosteric	5.68592
65	34	8.6	CN(CC3)CCN3C(C=C4)=CC=C4C2=C(C5=CC(NC(C=C)=O)=CC=C5)C(C(N2)=NC=N1)=C1OC(C)C	0	234	1	C=CC(=O)Nc1cccc(-c2c(-c3ccc(N4CCN(C)CC4)cc3)[nH]c3ncnc(OC(C)C)c23)c1	69	-4.01638	6.70695	-8.06935	11.4305	21.1404	65.227	Orthosteric	7.0655
47	19a	50	COC1=C2C(NC(C4=CC=C(N5CCN(C)CC5)C=C4)=C2C3=CC(NC(C=C)=O)=CC=C3)=NC=N1	0	134	1	C=CC(=O)Nc1cccc(-c2c(-c3ccc(N4CCN(C)CC4)cc3)[nH]c3ncnc(OC)c23)c1	63	-4.3864	6.22158	-8.14607	11.3535	20.5109	65.4473	Orthosteric	7.30103
47	19f	19	CN(CC4)CCN4C(C=C5)=CC=C5C3=C(C6=CC(NC(C=C)=O)=CC=C6)C(C(N3)=NC=N2)=C2OC1CCCC1	0	138	1	C=CC(=O)Nc1cccc(-c2c(-c3ccc(N4CCN(C)CC4)cc3)[nH]c3ncnc(OC4CCCC4)c23)c1	73	-3.85142	7.21098	-8.14389	11.3558	20.9927	65.636	Orthosteric	7.72125
65	35	8.5	CN(CC3)CCN3C(C=C4)=CC=C4C2=C(C5=CC(NC(C=C)=O)=CC=C5)C(C(N2)=NC=N1)=C1OCC(C)C	0	235	1	C=CC(=O)Nc1cccc(-c2c(-c3ccc(N4CCN(C)CC4)cc3)[nH]c3ncnc(OCC(C)C)c23)c1	72	-3.06638	6.19316	-8.23128	11.2686	20.8517	65.7174	Orthosteric	7.07058
47	19c	21	CN(CC3)CCN3C(C=C4)=CC=C4C2=C(C5=CC(NC(C=C)=O)=CC=C5)C(C(N2)=NC=N1)=C1OCC	0	135	1	C=CC(=O)Nc1cccc(-c2c(-c3ccc(N4CCN(C)CC4)cc3)[nH]c3ncnc(OCC)c23)c1	66	-3.82393	6.6111	-8.1429	11.3568	20.9395	65.7353	Orthosteric	7.67778
65	33	9.4	CN(CC3)CCN3C(C=C4)=CC=C4C2=C(C5=CC(NC(C=C)=O)=CC=C5)C(C(N2)=NC=N1)=C1OCCCC	0	233	1	C=CC(=O)Nc1cccc(-c2c(-c3ccc(N4CCN(C)CC4)cc3)[nH]c3ncnc(OCCCC)c23)c1	72	-3.72604	6.02431	-8.14646	11.3533	20.9055	65.7817	Orthosteric	7.02687
47	19e	49	CN(CC3)CCN3C(C=C4)=CC=C4C2=C(C5=CC(NC(C=C)=O)=CC=C5)C(C(N2)=NC=N1)=C1OCCCSC	0	137	1	C=CC(=O)Nc1cccc(-c2c(-c3ccc(N4CCN(C)CC4)cc3)[nH]c3ncnc(OCCCSC)c23)c1	73	-3.18048	6.75623	-8.14633	11.3534	20.447	66.3243	Orthosteric	7.3098
47	rociletinib	541	COC1=CC(=CC=C1NC1=NC=C(C(NC2=CC=CC(NC(=O)C=C)=C2)=N1)C(F)(F)F)N1CCN(CC1)C(C)=O	0	145	0	C=CC(=O)Nc1cccc(Nc2nc(Nc3ccc(N4CCN(C(C)=O)CC4)cc3OC)ncc2C(F)(F)F)c1	68	-5.4634	10.3494	7.96256	6.84267	4.84532	63.911	Orthosteric	6.2668
42	46	2050	C=CC(=O)Nc1cccc(Oc2nc(Nc3ccc(N4CCN(C)CC4)cc3OC)ncc2Cl)c1	0	93	0	C=CC(=O)Nc1cccc(Oc2nc(Nc3ccc(N4CCN(C)CC4)cc3OC)ncc2Cl)c1	62	-6.1323	10.3622	7.84022	6.93197	8.51875	62.1213	Orthosteric	5.68825
42	19a	336	FC(C=C1)=CC=C1C2=C(C3=CC=NC4=C3C=C(C5=CC=CC=C5)N4)NC(C6=CC(CNC(C=C)=O)=CC=C6)=N2	0	95	0	C=CC(=O)NCc1cccc(-c2nc(-c3ccc(F)cc3)c(-c3ccnc4[nH]c(-c5ccccc5)cc34)[nH]2)c1	63	-4.27983	2.51426	12.8715	8.24562	-62.1777	35.1436	Orthosteric	6.47366
45	16	>20000	C=CC(=O)O[C@H]1CC[C@@]2(C)[C@@H](CC[C@]3(C)[C@@H]2CC=C2[C@@H]4CC(C)(C)CC[C@]4(C(=O)OCCCCO[N+](=O)[O-])CC[C@]23C)C1(C)C	0	111	0	C=CC(=O)O[C@H]1CC[C@@]2(C)[C@@H](CC[C@]3(C)[C@@H]2CC=C2[C@@H]4CC(C)(C)CC[C@]4(C(=O)OCCCCO[N+](=O)[O-])CC[C@]23C)C1(C)C	102	11.936	7.00507	1.16258	6.94487	77.6213	-19.4942	Orthosteric	4.69897
5	7	675	ClC1=CN=C(NC3=C(OC)C=C(N4CCN(C(C)=O)CC4)C=C3)N=C1NC2=CC(NS(C=C)(=O)=O)=CC=C2	0	288	0	C=CS(=O)(=O)Nc1cccc(Nc2nc(Nc3ccc(N4CCN(C(C)=O)CC4)cc3OC)ncc2Cl)c1	66	-4.84785	8.45785	7.9774	6.84196	3.16968	62.7884	Orthosteric	6.1707
9	4ad	124	C12=CC=CC=C1C(C3=CC=CC=C3)=CC(N4CC(C=CC=C5)=C5C4)=N2	1	302	0	c1ccc(-c2cc(N3Cc4ccccc4C3)nc3ccccc23)cc1	43	-2.56829	-0.837916	10.6527	10.621	-44.0213	-26.6991	Allosteric	6.90658
52	6j	4.2	CN(CC4)CCN4C(C=C3)=C(C)C=C3NC1=NC=C2C(N([C@@H]6CC[C@@H](NC(C)=O)CC6)C(N(C5=C(Cl)C=CC=C5)C2)=O)=N1	0	176	1	CC(=O)N[C@H]1CC[C@H](N2C(=O)N(c3ccccc3Cl)Cc3cnc(Nc4ccc(N5CCN(C)CC5)c(C)c4)nc32)CC1	82	-7.87756	12.5956	22.3299	7.24487	8.19198	77.405	Orthosteric	7.37675
65	37	3.1	CN1CCN(C2=CC(C)=C(NC3=NC=C6C(N(C(N(C6)C5=C(C=CC=C5)Cl)=O)[C@@H]4CC[C@H](CC4)NC(C)=O)=N3)C=C2)CC1	0	252	1	CC(=O)N[C@H]1CC[C@H](N2C(=O)N(c3ccccc3Cl)Cc3cnc(Nc4ccc(N5CCN(C)CC5)cc4C)nc32)CC1	82	-6.62219	13.0841	22.3461	7.22567	6.4019	76.892	Orthosteric	7.50864
45	6	>20000	CC(=O)O[C@H]1CC[C@@]2(C)[C@@H](CC[C@]3(C)[C@@H]2CC=C2[C@@H]4CC(C)(C)CC[C@]4(C(=O)OCCCCO[N+](=O)[O-])CC[C@]23C)C1(C)C	0	107	0	CC(=O)O[C@H]1CC[C@@]2(C)[C@@H](CC[C@]3(C)[C@@H]2CC=C2[C@@H]4CC(C)(C)CC[C@]4(C(=O)OCCCCO[N+](=O)[O-])CC[C@]23C)C1(C)C	101	12.4952	6.03483	1.17044	7.00141	77.4561	-19.5637	Orthosteric	4.69897
45	13	20	CC(=O)OC[C@]1(C)[C@@H](OC(C)=O)CC[C@@]2(C)[C@H]1CC[C@]1(C)[C@@H]2CC=C2[C@@H]3CC(C)(C)CC[C@]3(C(=O)OCCCCO[N+](=O)[O-])CC[C@]21C	0	109	1	CC(=O)OC[C@]1(C)[C@@H](OC(C)=O)CC[C@@]2(C)[C@H]1CC[C@]1(C)[C@@H]2CC=C2[C@@H]3CC(C)(C)CC[C@]3(C(=O)OCCCCO[N+](=O)[O-])CC[C@]21C	107	12.1791	6.25356	1.20043	6.98018	77.2353	-19.7731	Orthosteric	7.69897
46	4	69.5	NC1=C2C(N(C(C)(C)C)C=C2C3=C(C=CC=C4)C4=CN=C3)=NC=N1	0	119	1	CC(C)(C)n1cc(-c2cncc3ccccc23)c2c(N)ncnc21	43	-1.82296	-0.201232	10.2043	10.8301	-36.8267	25.4824	Orthosteric	6.15802
16	29	0.5	CC(C)C1=CC=C(N2C[C@H](CS(C)(=O)=O)[C@H]2C)C3=CN=C(NC4=NC(N5C[C@H](F)[C@@](O)(C)CC5)=NC=C4)C=C13	0	383	1	CC(C)c1ccc(N2C[C@H](CS(C)(=O)=O)[C@H]2C)c2cnc(Nc3ccnc(N4CC[C@@](C)(O)[C@@H](F)C4)n3)cc12	76	-1.01024	6.86675	-2.32616	15.1844	39.6698	58.495	Orthosteric	8.30103
16	27	0.2	CC(C)C1=CC=C(N2C[C@H](CS(C)(=O)=O)[C@H]2C)C3=CN=C(NC4=NC(N5C[C@@](F)(C)[C@H](O)CC5)=NC=C4)C=C13	0	381	1	CC(C)c1ccc(N2C[C@H](CS(C)(=O)=O)[C@H]2C)c2cnc(Nc3ccnc(N4CC[C@@H](O)[C@@](C)(F)C4)n3)cc12	76	-0.366865	7.93155	-2.27437	15.1328	38.9995	58.5257	Orthosteric	8.69897
16	18	7.5	CC(C)C1=CC=C(N2C[C@H](O)[C@H]2C)C3=CN=C(NC4=NC(N5C[C@@](F)(C)[C@H](O)CC5)=NC=C4)C=C13	0	372	1	CC(C)c1ccc(N2C[C@H](O)[C@H]2C)c2cnc(Nc3ccnc(N4CC[C@@H](O)[C@@](C)(F)C4)n3)cc12	68	-0.298895	6.96388	-2.26562	15.1257	38.2743	58.4061	Orthosteric	7.12494
16	26	0.2	CC(C)C1=CC=C(N2CC(CS(C)(=O)=O)C2)C3=CN=C(NC4=NC(N5C[C@@](F)(C)[C@H](O)CC5)=NC=C4)C=C13	0	380	1	CC(C)c1ccc(N2CC(CS(C)(=O)=O)C2)c2cnc(Nc3ccnc(N4CC[C@@H](O)[C@@](C)(F)C4)n3)cc12	73	-1.39425	7.95085	-2.24514	15.0921	37.8745	59.444	Orthosteric	8.69897
16	25	0.2	CC(C)C1=CN=C(N2C[C@H](CS(C)(=O)=O)[C@H]2C)C3=CN=C(NC4=NC(N5C[C@@](F)(C)[C@H](O)CC5)=NC=C4)C=C13	0	379	1	CC(C)c1cnc(N2C[C@H](CS(C)(=O)=O)[C@H]2C)c2cnc(Nc3ccnc(N4CC[C@@H](O)[C@@](C)(F)C4)n3)cc12	75	0.232031	7.7288	-2.24685	15.1077	37.6598	58.6084	Orthosteric	8.69897
16	16	0.4	CC(C)C1=CN=C(N2C[C@H](O)[C@H]2C)C3=CN=C(NC4=NC(N5C[C@@](F)(C)[C@H](O)CC5)=NC=C4)C=C13	0	370	1	CC(C)c1cnc(N2C[C@H](O)[C@H]2C)c2cnc(Nc3ccnc(N4CC[C@@H](O)[C@@](C)(F)C4)n3)cc12	67	0.3	6.76113	-2.24014	15.1015	36.961	58.5023	Orthosteric	8.39794
16	21	5.3	CC(C)C1=CN=C(N2CC(C#N)C2)C3=CN=C(NC4=NC(N5C[C@@](F)(C)[C@H](O)CC5)=NC=C4)C=C13	0	375	1	CC(C)c1cnc(N2CC(C#N)C2)c2cnc(Nc3ccnc(N4CC[C@@H](O)[C@@](C)(F)C4)n3)cc12	64	-0.136485	7.14909	-2.26104	15.1221	36.3395	59.1594	Orthosteric	7.27572
16	23	1.2	CC(C)C1=CN=C(N2CC(C(N(C)C)=O)C2)C3=CN=C(NC4=NC(N5C[C@@](F)(C)[C@H](O)CC5)=NC=C4)C=C13	0	377	1	CC(C)c1cnc(N2CC(C(=O)N(C)C)C2)c2cnc(Nc3ccnc(N4CC[C@@H](O)[C@@](C)(F)C4)n3)cc12	73	-0.634249	7.46116	-2.20594	15.0669	36.151	59.0546	Orthosteric	7.92082
16	24	0.1	CC(C)C1=CN=C(N2CC(CS(C)(=O)=O)C2)C3=CN=C(NC4=NC(N5C[C@@](F)(C)[C@H](O)CC5)=NC=C4)C=C13	0	378	1	CC(C)c1cnc(N2CC(CS(C)(=O)=O)C2)c2cnc(Nc3ccnc(N4CC[C@@H](O)[C@@](C)(F)C4)n3)cc12	72	-1.01944	7.58182	-2.23494	15.096	37.0639	59.4312	Orthosteric	9
16	15	11	CC(C)C1=CN=C(N2CC(O)C2)C3=CN=C(NC4=NC(N5C[C@@](F)(C)[C@H](O)CC5)=NC=C4)C=C13	0	369	1	CC(C)c1cnc(N2CC(O)C2)c2cnc(Nc3ccnc(N4CC[C@@H](O)[C@@](C)(F)C4)n3)cc12	64	-0.465884	7.0098	-2.23764	15.099	36.3676	59.1362	Orthosteric	7.95861
16	12	113	CC(C)C1=CN=C(N2CC[C@@H]2C)C3=CN=C(NC4=NC(N5C[C@@](F)(C)[C@H](O)CC5)=NC=C4)C=C13	0	366	0	CC(C)c1cnc(N2CC[C@@H]2C)c2cnc(Nc3ccnc(N4CC[C@@H](O)[C@@](C)(F)C4)n3)cc12	66	-0.0289852	6.89785	-2.23769	15.1	36.8041	58.2042	Orthosteric	6.94692
16	11	0.3	CC(C)C1=CN=C(N2CC[C@H]2C)C3=CN=C(NC4=NC(N5C[C@@](F)(C)[C@H](O)CC5)=NC=C4)C=C13	0	365	1	CC(C)c1cnc(N2CC[C@H]2C)c2cnc(Nc3ccnc(N4CC[C@@H](O)[C@@](C)(F)C4)n3)cc12	66	-0.0289852	6.89785	-2.23733	15.0996	36.8041	58.2042	Orthosteric	8.52288
16	9	12	CC(C)C1=CN=C(N2CCC2)C3=CN=C(NC4=NC(N5C[C@@](F)(C)[C@H](O)CC5)=NC=C4)C=C13	0	363	1	CC(C)c1cnc(N2CCC2)c2cnc(Nc3ccnc(N4CC[C@@H](O)[C@@](C)(F)C4)n3)cc12	63	-0.948567	6.83542	-2.23604	15.0975	36.4853	58.8033	Orthosteric	7.92082
16	10	21.5	CC(C)C1=CN=C(N2CCCC2)C3=CN=C(NC4=NC(N5C[C@@](F)(C)[C@H](O)CC5)=NC=C4)C=C13	0	364	1	CC(C)c1cnc(N2CCCC2)c2cnc(Nc3ccnc(N4CC[C@@H](O)[C@@](C)(F)C4)n3)cc12	66	-1.24341	6.75136	-2.23874	15.1001	36.4769	58.8115	Orthosteric	6.66756
16	17	10	CC(C)C1=NC=C(N2C[C@H](O)[C@H]2C)C3=CN=C(NC4=NC(N5C[C@@](F)(C)[C@H](O)CC5)=NC=C4)C=C13	0	371	1	CC(C)c1ncc(N2C[C@H](O)[C@H]2C)c2cnc(Nc3ccnc(N4CC[C@@H](O)[C@@](C)(F)C4)n3)cc12	67	0.113415	6.2144	-2.24477	15.1066	37.5425	57.4795	Orthosteric	8
16	14	9	CC(C)C1=NC=C(N2CC[C@H]2C)C3=CN=C(NC4=NC(N5C[C@@](F)(C)[C@H](O)CC5)=NC=C4)C=C13	0	368	1	CC(C)c1ncc(N2CC[C@H]2C)c2cnc(Nc3ccnc(N4CC[C@@H](O)[C@@](C)(F)C4)n3)cc12	66	-0.323556	6.39646	-2.24826	15.1104	37.3981	57.3778	Orthosteric	8.04576
16	13	12.7	CC(C)C1=NN=C(N2CC[C@H]2C)C3=CN=C(NC4=NC(N5C[C@@](F)(C)[C@H](O)CC5)=NC=C4)C=C13	0	367	1	CC(C)c1nnc(N2CC[C@H]2C)c2cnc(Nc3ccnc(N4CC[C@@H](O)[C@@](C)(F)C4)n3)cc12	65	0.261969	6.77638	-2.20762	15.0604	36.7924	57.5212	Orthosteric	6.8962
2	CH7233163	0.25	FC(F)(F)COC1=CC(N4CCN(C)CC4)=CC3=C1C2=CN=C(NC5=NC(C6=CN(S(C7CC7)(=O)=O)N=C6)=NC=C5)C=C2N3C(C)C	1	6	1	CC(C)n1c2cc(Nc3ccnc(-c4cnn(S(=O)(=O)C5CC5)c4)n3)ncc2c2c(OCC(F)(F)F)cc(N3CCN(C)CC3)cc21	81	-3.7703	9.18738	9.53602	10.8559	-3.42398	21.4156	Allosteric	7.60206
16	28	0.4	CC(C)C1=CC=C(N2C[C@H](CS(C)(=O)=O)[C@H]2C)C3=CN=C(NC4=NC(N5C[C@@](F)(CC)[C@H](O)CC5)=NC=C4)C=C13	0	382	1	CC[C@]1(F)CN(c2nccc(Nc3cc4c(C(C)C)ccc(N5C[C@H](CS(C)(=O)=O)[C@H]5C)c4cn3)n2)CC[C@H]1O	79	0.72574	8.3694	-2.27909	15.1374	39.2125	58.518	Orthosteric	8.39794
23	psorachromen	23600	CC(C=C2)(C)OC1=C2C=C(C(/C=C/C3=CC=C(O)C=C3)=O)C(O)=C1	0	417	0	CC1(C)C=Cc2cc(C(=O)/C=C/c3ccc(O)cc3)c(O)cc2O1	42	1.29857	-3.03881	5.66472	9.08926	42.0571	-16.8581	Orthosteric	4.62709
45	10	30	CC1(C)CC[C@]2(C(=O)OCCCCO[N+](=O)[O-])CC[C@]3(C)C(=CC[C@@H]4[C@@]5(C)CC[C@H](O)[C@@](C)(CO)[C@@H]5CC[C@]43C)[C@@H]2C1	0	108	1	CC1(C)CC[C@]2(C(=O)OCCCCO[N+](=O)[O-])CC[C@]3(C)C(=CC[C@@H]4[C@@]5(C)CC[C@H](O)[C@@](C)(CO)[C@@H]5CC[C@]43C)[C@@H]2C1	97	11.8739	5.37408	1.24398	7.01872	76.6624	-19.5836	Orthosteric	7.52288
45	17	>20000	CC1(C)CC[C@]2(C(=O)OCCCCO[N+](=O)[O-])CC[C@]3(C)C(=CC[C@@H]4[C@@]5(C)CC[C@H](OC(=O)/C=C/c6ccc7c(c6)OCO7)C(C)(C)[C@@H]5CC[C@]43C)[C@@H]2C1	0	112	0	CC1(C)CC[C@]2(C(=O)OCCCCO[N+](=O)[O-])CC[C@]3(C)C(=CC[C@@H]4[C@@]5(C)CC[C@H](OC(=O)/C=C/c6ccc7c(c6)OCO7)C(C)(C)[C@@H]5CC[C@]43C)[C@@H]2C1	115	13.4851	6.99325	1.19699	7.02633	77.9146	-19.5474	Orthosteric	4.69897
45	15	>20000	CC1(C)CC[C@]2(C(=O)OCCCCO[N+](=O)[O-])CC[C@]3(C)C(=CC[C@@H]4[C@@]5(C)CC[C@H](OC(=O)c6ccc([N+](=O)[O-])cc6)C(C)(C)[C@@H]5CC[C@]43C)[C@@H]2C1	0	110	0	CC1(C)CC[C@]2(C(=O)OCCCCO[N+](=O)[O-])CC[C@]3(C)C(=CC[C@@H]4[C@@]5(C)CC[C@H](OC(=O)c6ccc([N+](=O)[O-])cc6)C(C)(C)[C@@H]5CC[C@]43C)[C@@H]2C1	110	11.3814	6.09274	1.18502	6.96405	77.6276	-19.3866	Orthosteric	4.69897
45	18	>20000	CC1(C)CC[C@]2(C(=O)OCCCCO[N+](=O)[O-])CC[C@]3(C)C(=CC[C@@H]4[C@@]5(C)CC[C@H](OC(=O)c6ccccc6)C(C)(C)[C@@H]5CC[C@]43C)[C@@H]2C1	0	113	0	CC1(C)CC[C@]2(C(=O)OCCCCO[N+](=O)[O-])CC[C@]3(C)C(=CC[C@@H]4[C@@]5(C)CC[C@H](OC(=O)c6ccccc6)C(C)(C)[C@@H]5CC[C@]43C)[C@@H]2C1	108	11.1418	5.95423	1.19161	7.00606	77.5588	-19.4243	Orthosteric	4.69897
45	19	>20000	CC1(C)CC[C@]2(C(=O)OCCCCO[N+](=O)[O-])CC[C@]3(C)C(=CC[C@@H]4[C@@]5(C)CC[C@H](OCc6ccccc6)C(C)(C)[C@@H]5CC[C@]43C)[C@@H]2C1	0	114	0	CC1(C)CC[C@]2(C(=O)OCCCCO[N+](=O)[O-])CC[C@]3(C)C(=CC[C@@H]4[C@@]5(C)CC[C@H](OCc6ccccc6)C(C)(C)[C@@H]5CC[C@]43C)[C@@H]2C1	109	11.2806	5.68251	1.15848	7.0185	77.3433	-19.5144	Orthosteric	4.69897
45	2	>20000	CC1(C)CC[C@]2(C(=O)OCCO[N+](=O)[O-])CC[C@]3(C)C(=CC[C@@H]4[C@@]5(C)CC[C@H](O)C(C)(C)[C@@H]5CC[C@]43C)[C@@H]2C1	0	106	0	CC1(C)CC[C@]2(C(=O)OCCO[N+](=O)[O-])CC[C@]3(C)C(=CC[C@@H]4[C@@]5(C)CC[C@H](O)C(C)(C)[C@@H]5CC[C@]43C)[C@@H]2C1	90	11.8773	4.83254	1.22506	6.99789	76.4091	-19.5881	Orthosteric	4.69897
46	3	53	NC1=C2C(N(C(C)(C)C)C(C)=C2C3=C(C=CC=C4)C4=CN=C3)=NC=N1	0	118	1	Cc1c(-c2cncc3ccccc23)c2c(N)ncnc2n1C(C)(C)C	46	-1.36175	0.195529	10.1196	10.6852	-36.8255	25.483	Orthosteric	7.27572
1	5h	134	CC2=CC(C3=CC=C(OC(C4=CC=C(C(F)(F)F)C=C4)=O)C=C3)=NC1=CC=C(Cl)C=C12	1	2	0	Cc1cc(-c2ccc(OC(=O)c3ccc(C(F)(F)F)cc3)cc2)nc2ccc(Cl)cc12	46	-3.50997	-0.586441	10.6261	10.3712	-29.9412	-39.3254	Allosteric	6.8729
1	5l	139	CC2=CC(C3=CC=C(OC(C4=CC=C(CCl)C=C4)=O)C=C3)=NC1=CC=C(Cl)C=C12	1	4	0	Cc1cc(-c2ccc(OC(=O)c3ccc(CCl)cc3)cc2)nc2ccc(Cl)cc12	46	-2.45225	-1.23665	10.6805	10.3929	-29.9447	-39.3221	Allosteric	6.85699
1	osimertinib	225	ClC1=CC=C(N=C(N3CC(C=CC=C4)=C4C3)C=C2C)C2=C1	0	261	0	Cc1cc(N2Cc3ccccc3C2)nc2ccc(Cl)cc12	36	-3.36729	-0.316107	10.2526	10.769	-44.1062	-26.6827	Orthosteric	6.64782
9	5ad	136	CC2=CC(N3CCN(C(C5=CC=CC=C5)C4=CC=CC=C4)CC3)=NC1=CC=C(Cl)C=C12	1	303	0	Cc1cc(N2CCN(C(c3ccccc3)c3ccccc3)CC2)nc2ccc(Cl)cc12	57	-4.03044	-0.531941	9.44044	6.10383	-45.6361	-26.4145	Allosteric	6.86646
18	18b	0.7	ClC1=CN=C(NC3=CC=C(N4CCC(N5CCN(C)CC5)CC4)C(C)=C3)N=C1NC2=CC=CC=C2P(C)(C)=O	0	387	1	Cc1cc(Nc2ncc(Cl)c(Nc3ccccc3P(C)(C)=O)n2)ccc1N1CCC(N2CCN(C)CC2)CC1	78	-7.70504	12.7449	10.6317	-3.56071	-4.21897	69.7393	Orthosteric	8.1549
18	18i	2.1	ClC4=CN=C(N=C4NC5=CC=CC=C5P(C)(C)=O)NC3=CN=C(C(C)=C3)N2CCC(CC2)N1CCN(CC1)C	0	394	1	Cc1cc(Nc2ncc(Cl)c(Nc3ccccc3P(C)(C)=O)n2)cnc1N1CCC(N2CCN(C)CC2)CC1	77	-6.28118	11.9874	10.6676	-3.59495	-4.42295	69.2406	Orthosteric	7.67778
52	6l	7.9	CN(CC4)CCN4C(C=C3)=C(C)C=C3NC1=NC=C2C(N([C@@H]6CC[C@@H](NC(C(C)(C)C)=O)CC6)C(N(C5=C(Cl)C=CC=C5)C2)=O)=N1	0	178	1	Cc1cc(Nc2ncc3c(n2)N([C@H]2CC[C@H](NC(=O)C(C)(C)C)CC2)C(=O)N(c2ccccc2Cl)C3)ccc1N1CCN(C)CC1	91	-6.95835	13.104	22.3305	7.19647	7.94165	78.1205	Orthosteric	7.10237
52	6k	6.7	CN(CC4)CCN4C(C=C3)=C(C)C=C3NC1=NC=C2C(N([C@@H]6CC[C@@H](NC(C(C)C)=O)CC6)C(N(C5=C(Cl)C=CC=C5)C2)=O)=N1	0	177	1	Cc1cc(Nc2ncc3c(n2)N([C@H]2CC[C@H](NC(=O)C(C)C)CC2)C(=O)N(c2ccccc2Cl)C3)ccc1N1CCN(C)CC1	88	-8.42785	12.3645	22.3345	7.24037	8.19048	77.4702	Orthosteric	7.17393
52	6m	15.8	CN(CC4)CCN4C(C=C3)=C(C)C=C3NC1=NC=C2C(N([C@@H]6CC[C@@H](NC(C7CCCC7)=O)CC6)C(N(C5=C(Cl)C=CC=C5)C2)=O)=N1	0	179	1	Cc1cc(Nc2ncc3c(n2)N([C@H]2CC[C@H](NC(=O)C4CCCC4)CC2)C(=O)N(c2ccccc2Cl)C3)ccc1N1CCN(C)CC1	92	-8.05061	12.8052	22.3555	7.21939	8.30009	77.9951	Orthosteric	6.80134
52	6n	43.1	CN(CC4)CCN4C(C=C3)=C(C)C=C3NC1=NC=C2C(N([C@@H]6CC[C@@H](NC(C7CCCCC7)=O)CC6)C(N(C5=C(Cl)C=CC=C5)C2)=O)=N1	0	180	1	Cc1cc(Nc2ncc3c(n2)N([C@H]2CC[C@H](NC(=O)C4CCCCC4)CC2)C(=O)N(c2ccccc2Cl)C3)ccc1N1CCN(C)CC1	95	-8.13176	12.8988	22.3549	7.22011	8.30722	78.0388	Orthosteric	6.36552
52	6o	14.4	CN(CC4)CCN4C(C=C3)=C(C)C=C3NC1=NC=C2C(N([C@@H]6CC[C@@H](NC(C7=CC=CC=C7)=O)CC6)C(N(C5=C(Cl)C=CC=C5)C2)=O)=N1	0	181	1	Cc1cc(Nc2ncc3c(n2)N([C@H]2CC[C@H](NC(=O)c4ccccc4)CC2)C(=O)N(c2ccccc2Cl)C3)ccc1N1CCN(C)CC1	89	-8.43565	12.4056	22.3498	7.22504	8.30732	77.4877	Orthosteric	6.84164
52	6p	35.2	CN(CC4)CCN4C(C=C3)=C(C)C=C3NC1=NC=C2C(N([C@@H]6CC[C@@H](NC(C7=CC=NC=C7)=O)CC6)C(N(C5=C(Cl)C=CC=C5)C2)=O)=N1	0	182	1	Cc1cc(Nc2ncc3c(n2)N([C@H]2CC[C@H](NC(=O)c4ccncc4)CC2)C(=O)N(c2ccccc2Cl)C3)ccc1N1CCN(C)CC1	88	-8.70087	13.073	22.4343	7.14091	8.42836	77.5365	Orthosteric	6.45346
19	3b	>10000	CC1=CN=C(NCCN3CCOCC3)N=C1NC2=C(P(C)(C)=O)C=CC=C2	0	401	0	Cc1cnc(NCCN2CCOCC2)nc1Nc1ccccc1P(C)(C)=O	55	-4.39598	6.40005	10.657	-3.59227	-5.68005	72.0577	Orthosteric	5
52	6a	45.1	CN(CC4)CCN4C(C=C3)=C(C)C=C3NC1=NC=C2C(N([C@H]6CC[C@@H](NC(CC)=O)C6)C(N(C5=C(Cl)C=CC=C5)C2)=O)=N1	0	167	1	CCC(=O)N[C@@H]1CC[C@H](N2C(=O)N(c3ccccc3Cl)Cc3cnc(Nc4ccc(N5CCN(C)CC5)c(C)c4)nc32)C1	82	-7.07409	12.8867	22.3578	7.21707	8.13306	76.9981	Orthosteric	6.34582
52	6i	3.1	CN(CC4)CCN4C(C=C3)=C(C)C=C3NC1=NC=C2C(N([C@@H]6CC[C@H](NC(CC)=O)CC6)C(N(C5=C(Cl)C=CC=C5)C2)=O)=N1	0	175	1	CCC(=O)N[C@H]1CC[C@@H](N2C(=O)N(c3ccccc3Cl)Cc3cnc(Nc4ccc(N5CCN(C)CC5)c(C)c4)nc32)CC1	85	-8.01498	12.6598	22.3603	7.21498	7.93005	77.2078	Orthosteric	7.50864
15	8a	519.9	O=C1N([C@H]2CC[C@H](NC(CC)=O)CC2)C3=NC(NC4=CC(C)=C(N5CCN(C)CC5)C=C4)=NC=C3C(C)=C1C6=C(Cl)C=CC=C6	0	10	0	CCC(=O)N[C@H]1CC[C@H](n2c(=O)c(-c3ccccc3Cl)c(C)c3cnc(Nc4ccc(N5CCN(C)CC5)c(C)c4)nc32)CC1	87	-6.20636	11.2516	22.4388	7.1284	9.68178	72.8453	Orthosteric	5.28408
15	8b	38.1	O=C1N([C@H]2CC[C@H](NC(CC)=O)CC2)C3=NC(NC4=CC(C)=C(N5CCN(C)CC5)C=C4)=NC=C3C=C1C6=C(Cl)C=CC=C6	0	11	1	CCC(=O)N[C@H]1CC[C@H](n2c(=O)c(-c3ccccc3Cl)cc3cnc(Nc4ccc(N5CCN(C)CC5)c(C)c4)nc32)CC1	84	-6.7638	10.573	22.3848	7.18672	9.59619	72.8849	Orthosteric	6.41908
52	6w	22.8	CN(CC4)CCN4C(C=C3)=C(C)C=C3NC1=NC=C2C(N([C@@H]6CC[C@@H](NC(CC)=O)CC6)C(N(C5=C(Cl)C=CC=C5)C2C)=O)=N1	0	189	1	CCC(=O)N[C@H]1CC[C@H](N2C(=O)N(c3ccccc3Cl)C(C)c3cnc(Nc4ccc(N5CCN(C)CC5)c(C)c4)nc32)CC1	88	-6.71971	11.0467	22.4026	7.17101	7.34183	75.7098	Orthosteric	6.64207
52	6v	6.2	CN(CC4)CCN4C(C=C3)=CC(C)=C3NC1=NC=C2C(N([C@@H]6CC[C@@H](NC(CC)=O)CC6)C(N(C5=C(Cl)C=CC=C5)C2C)=O)=N1	0	188	1	CCC(=O)N[C@H]1CC[C@H](N2C(=O)N(c3ccccc3Cl)C(C)c3cnc(Nc4ccc(N5CCN(C)CC5)cc4C)nc32)CC1	88	-5.46435	11.5352	22.3364	7.23171	6.65856	75.0689	Orthosteric	7.20761
52	6r	8.8	CN(CC4)CCN4C(C=C3)=C(C(F)(F)F)C=C3NC1=NC=C2C(N([C@@H]6CC[C@@H](NC(CC)=O)CC6)C(N(C5=C(Cl)C=CC=C5)C2)=O)=N1	0	184	1	CCC(=O)N[C@H]1CC[C@H](N2C(=O)N(c3ccccc3Cl)Cc3cnc(Nc4ccc(N5CCN(C)CC5)c(C(F)(F)F)c4)nc32)CC1	85	-7.8394	13.102	22.3559	7.21711	7.25485	77.4851	Orthosteric	7.05552
15	JND3229	5.8	ClC(C=CC=C4)=C4N(C(N2[C@H]3CC[C@H](NC(CC)=O)CC3)=O)CC1=C2N=C(NC5=CC(C)=C(N6CCN(C)CC6)C=C5)N=C1	0	40	1	CCC(=O)N[C@H]1CC[C@H](N2C(=O)N(c3ccccc3Cl)Cc3cnc(Nc4ccc(N5CCN(C)CC5)c(C)c4)nc32)CC1	85	-8.01498	12.6598	22.3614	7.21573	7.93005	77.2078	Orthosteric	7.23657
52	6s	13.2	CN(CC4)CCN4C(C=C3)=C(OC)C=C3NC1=NC=C2C(N([C@@H]6CC[C@@H](NC(CC)=O)CC6)C(N(C5=C(Cl)C=CC=C5)C2)=O)=N1	0	185	1	CCC(=O)N[C@H]1CC[C@H](N2C(=O)N(c3ccccc3Cl)Cc3cnc(Nc4ccc(N5CCN(C)CC5)c(OC)c4)nc32)CC1	86	-7.71621	12.6148	22.37	7.17078	7.30307	77.3368	Orthosteric	6.87943
52	6t	18.3	CN(CC4)CCN4C(C=C3)=CC=C3NC1=NC=C2C(N([C@@H]6CC[C@@H](NC(CC)=O)CC6)C(N(C5=C(Cl)C=CC=C5)C2)=O)=N1	0	186	1	CCC(=O)N[C@H]1CC[C@H](N2C(=O)N(c3ccccc3Cl)Cc3cnc(Nc4ccc(N5CCN(C)CC5)cc4)nc32)CC1	82	-7.1595	11.9234	22.3381	7.23502	7.0816	77.2068	Orthosteric	6.73755
52	6u	9.1	CN(CC4)CCN4C(C=C3)=CC(C)=C3NC1=NC=C2C(N([C@@H]6CC[C@@H](NC(CC)=O)CC6)C(N(C5=C(Cl)C=CC=C5)C2)=O)=N1	0	187	1	CCC(=O)N[C@H]1CC[C@H](N2C(=O)N(c3ccccc3Cl)Cc3cnc(Nc4ccc(N5CCN(C)CC5)cc4C)nc32)CC1	85	-6.75961	13.1484	22.3527	7.21927	6.49227	76.8731	Orthosteric	7.04096
52	6h	596	CN(CC4)CCN4C(C=C3)=C(C)C=C3NC1=NC=C2C(N(C6CN(C(CC)=O)C6)C(N(C5=C(Cl)C=CC=C5)C2)=O)=N1	0	174	0	CCC(=O)N1CC(N2C(=O)N(c3ccccc3Cl)Cc3cnc(Nc4ccc(N5CCN(C)CC5)c(C)c4)nc32)C1	76	-8.42243	12.0437	22.3526	7.2249	9.74729	76.6708	Orthosteric	6.22475
52	6f	>1000	CN(CC4)CCN4C(C=C3)=C(C)C=C3NC1=NC=C2C(N([C@@H]6CCN(C(CC)=O)C6)C(N(C5=C(Cl)C=CC=C5)C2)=O)=N1	0	172	0	CCC(=O)N1CC[C@@H](N2C(=O)N(c3ccccc3Cl)Cc3cnc(Nc4ccc(N5CCN(C)CC5)c(C)c4)nc32)C1	79	-8.51942	13.3582	22.3429	7.23478	9.69108	76.2412	Orthosteric	6
52	6g	>1000	CN(CC4)CCN4C(C=C3)=C(C)C=C3NC1=NC=C2C(N([C@H]6CCN(C(CC)=O)C6)C(N(C5=C(Cl)C=CC=C5)C2)=O)=N1	0	173	0	CCC(=O)N1CC[C@H](N2C(=O)N(c3ccccc3Cl)Cc3cnc(Nc4ccc(N5CCN(C)CC5)c(C)c4)nc32)C1	79	-8.51942	13.3582	22.3786	7.19914	9.69108	76.2412	Orthosteric	6
52	6c	66.7	CN(CC4)CCN4C(C=C3)=C(C)C=C3NC1=NC=C2C(N(C6CCN(C(CC)=O)CC6)C(N(C5=C(Cl)C=CC=C5)C2)=O)=N1	0	169	1	CCC(=O)N1CCC(N2C(=O)N(c3ccccc3Cl)Cc3cnc(Nc4ccc(N5CCN(C)CC5)c(C)c4)nc32)CC1	82	-8.29409	12.9715	22.3784	7.19928	9.40146	76.6842	Orthosteric	6.17587
15	8i	>1000	O=C1N([C@@H]2CCCN(C(CC)=O)C2)C3=NC(NC4=CC(C)=C(N5CCN(C)CC5)C=C4)=NC=C3C(C)=C1C6=CC=C(Cl)C=C6	0	23	0	CCC(=O)N1CCC[C@@H](n2c(=O)c(-c3ccc(Cl)cc3)c(C)c3cnc(Nc4ccc(N5CCN(C)CC5)c(C)c4)nc32)C1	84	-6.54309	12.2956	22.4663	7.09488	11.5078	72.1528	Orthosteric	6
15	8h	>1000	O=C1N([C@@H]2CCCN(C(CC)=O)C2)C3=NC(NC4=CC(C)=C(N5CCN(C)CC5)C=C4)=NC=C3C(C)=C1C6=CC(Cl)=CC=C6	0	22	0	CCC(=O)N1CCC[C@@H](n2c(=O)c(-c3cccc(Cl)c3)c(C)c3cnc(Nc4ccc(N5CCN(C)CC5)c(C)c4)nc32)C1	84	-7.21778	12.4845	22.5109	7.05056	11.5205	72.1484	Orthosteric	6
15	8j	>1000	O=C1N([C@@H]2CCCN(C(CC)=O)C2)C3=NC(NC4=CC(C)=C(N5CCN(C)CC5)C=C4)=NC=C3C(C)=C1C6=CC=CC=C6	0	24	0	CCC(=O)N1CCC[C@@H](n2c(=O)c(-c3ccccc3)c(C)c3cnc(Nc4ccc(N5CCN(C)CC5)c(C)c4)nc32)C1	84	-6.45399	11.8268	22.4792	7.07965	11.5048	72.1528	Orthosteric	6
15	8m-A	587.6	O=C1N([C@@H]2CCCN(C(CC)=O)C2)C3=NC(NC4=CC(C)=C(N5CCN(C)CC5)C=C4)=NC=C3C(C)=C1C6=C(C)C=CC=C6	0	28	0	CCC(=O)N1CCC[C@@H](n2c(=O)c(-c3ccccc3C)c(C)c3cnc(Nc4ccc(N5CCN(C)CC5)c(C)c4)nc32)C1	87	-6.5194	11.7373	22.4671	7.09309	11.5064	72.149	Orthosteric	5.23092
15	8k	>1000	O=C1N([C@@H]2CCCN(C(CC)=O)C2)C3=NC(NC4=CC(C)=C(N5CCN(C)CC5)C=C4)=NC=C3C(C)=C1C6=C(F)C=CC=C6	0	25	0	CCC(=O)N1CCC[C@@H](n2c(=O)c(-c3ccccc3F)c(C)c3cnc(Nc4ccc(N5CCN(C)CC5)c(C)c4)nc32)C1	84	-6.71682	12.3337	22.4648	7.09592	11.5147	72.1436	Orthosteric	6
65	38	27.5	CN1CCN(C2=CC(C)=C(NC3=NC=C6C(N(C(N(C6C)C5=CC=CC(F)=C5Cl)=O)[C@H]4CN(C(CC)=O)CCC4)=N3)C=C2)CC1	0	253	1	CCC(=O)N1CCC[C@@H](N2C(=O)N(c3cccc(F)c3Cl)C(C)c3cnc(Nc4ccc(N5CCN(C)CC5)cc4C)nc32)C1	85	-6.44062	12.2145	22.3806	7.18425	6.94667	74.3906	Orthosteric	6.56067
52	6d	>1000	CN(CC4)CCN4C(C=C3)=C(C)C=C3NC1=NC=C2C(N([C@@H]6CCCN(C(CC)=O)C6)C(N(C5=C(Cl)C=CC=C5)C2)=O)=N1	0	170	0	CCC(=O)N1CCC[C@@H](N2C(=O)N(c3ccccc3Cl)Cc3cnc(Nc4ccc(N5CCN(C)CC5)c(C)c4)nc32)C1	82	-8.56591	13.4104	22.4251	7.15256	9.71092	76.0369	Orthosteric	6
15	8 e-B	>1000	O=C1N([C@H]2CCCN(C(CC)=O)C2)C3=NC(NC4=CC(C)=C(N5CCN(C)CC5)C=C4)=NC=C3C(C)=C1C6=C(Cl)C=CC=C6	0	17	0	CCC(=O)N1CCC[C@H](n2c(=O)c(-c3ccccc3Cl)c(C)c3cnc(Nc4ccc(N5CCN(C)CC5)c(C)c4)nc32)C1	84	-7.11915	12.2818	22.4398	7.12191	11.3916	72.2046	Orthosteric	6
52	6e	>1000	CN(CC4)CCN4C(C=C3)=C(C)C=C3NC1=NC=C2C(N([C@H]6CCCN(C(CC)=O)C6)C(N(C5=C(Cl)C=CC=C5)C2)=O)=N1	0	171	0	CCC(=O)N1CCC[C@H](N2C(=O)N(c3ccccc3Cl)Cc3cnc(Nc4ccc(N5CCN(C)CC5)c(C)c4)nc32)C1	82	-8.56591	13.4104	22.4486	7.15608	9.71092	76.0369	Orthosteric	6
51	12a	>1000	OCCC1=CC=CC2=C1NC=C2C3=NC(NC4=CC(NC(CC)=O)=C(F)C=C4OC)=NC=C3	0	157	0	CCC(=O)Nc1cc(Nc2nccc(-c3c[nH]c4c(CCO)cccc34)n2)c(OC)cc1F	57	-3.25638	4.96094	17.011	6.41528	-23.1859	68.702	Orthosteric	6
51	12f	332.2	COC1=CC(F)=C(NC(CC)=O)C=C1NC2=NC=CC(C3=CN(CCCO)C4=C3C=C(F)C=C4)=N2	0	162	0	CCC(=O)Nc1cc(Nc2nccc(-c3cn(CCCO)c4ccc(F)cc34)n2)c(OC)cc1F	60	-2.75507	5.83249	17.1135	6.36594	-23.6006	69.4062	Orthosteric	5.4786
51	12c	422.3	COC1=CC(F)=C(NC(CC)=O)C=C1NC2=NC=CC(C3=CN(CCCO)C4=C3C=CC=C4)=N2	0	159	0	CCC(=O)Nc1cc(Nc2nccc(-c3cn(CCCO)c4ccccc34)n2)c(OC)cc1F	60	-3.21311	5.56567	17.2109	6.27383	-23.5713	69.4036	Orthosteric	5.37438
51	12d	638.4	COC1=CC(N(C)CCN(C)C)=C(NC(CC)=O)C=C1NC2=NC=CC(C3=CN(CCCO)C4=C3C=CC=C4)=N2	0	160	0	CCC(=O)Nc1cc(Nc2nccc(-c3cn(CCCO)c4ccccc34)n2)c(OC)cc1N(C)CCN(C)C	79	-3.0331	5.80067	17.2576	6.24471	-24.3085	71.0963	Orthosteric	5.19491
51	12b	>1000	COC1=CC(F)=C(NC(CC)=O)C=C1NC2=NC=CC(C3=CN(CCO)C4=C3C=CC=C4)=N2	0	158	0	CCC(=O)Nc1cc(Nc2nccc(-c3cn(CCO)c4ccccc34)n2)c(OC)cc1F	57	-3.37323	5.21029	17.0907	6.37747	-23.4495	69.1943	Orthosteric	6
38	26	7	FC(C=C4)=CC=C4C2=C(NC(CCCO)=N2)C1=CC=NC(NC3=C(OC)C=CC(NC(CC)=O)=C3)=C1	0	78	1	CCC(=O)Nc1ccc(OC)c(Nc2cc(-c3[nH]c(CCCO)nc3-c3ccc(F)cc3)ccn2)c1	64	-3.34237	4.72503	12.8209	8.28799	-58.7191	39.9798	Orthosteric	8.1549
43	19b	167	CSC1=NC(C2=CC=C(F)C=C2)=C(C3=CC(NC4=C(OC)C=CC(NC(CC)=O)=C4)=NC=C3)N1	0	99	0	CCC(=O)Nc1ccc(OC)c(Nc2cc(-c3[nH]c(SC)nc3-c3ccc(F)cc3)ccn2)c1	58	-3.92326	4.9527	12.6918	8.38902	-56.1433	40.7802	Orthosteric	6.77728
43	17b	223	FC1=CC=C(C2=C(C3=CC(NC4=CC=CC(NC(CC)=O)=C4)=NC=C3)NC(SC)=N2)C=C1	0	97	0	CCC(=O)Nc1cccc(Nc2cc(-c3[nH]c(SC)nc3-c3ccc(F)cc3)ccn2)c1	54	-3.86432	4.04422	12.6804	8.39973	-55.5909	40.6897	Orthosteric	6.6517
52	6b	>1000	CN(CC4)CCN4C(C=C3)=C(C)C=C3NC1=NC=C2C(N(CCNC(CC)=O)C(N(C5=C(Cl)C=CC=C5)C2)=O)=N1	0	168	0	CCC(=O)NCCN1C(=O)N(c2ccccc2Cl)Cc2cnc(Nc3ccc(N4CCN(C)CC4)c(C)c3)nc21	75	-7.9642	10.2904	22.3689	7.2102	9.41972	78.1073	Orthosteric	6
14	8s	0.41	COC(C=C(N3CCC(N5CC(CC#N)C5)CC3)C(CC)=C2)=C2NC1=NC=C(Br)C(NC4=C(P(C)(C)=O)C(OCCO6)=C6C=C4)=N1	0	349	1	CCc1cc(Nc2ncc(Br)c(Nc3ccc4c(c3P(C)(C)=O)OCCO4)n2)c(OC)cc1N1CCC(N2CC(CC#N)C2)CC1	87	-3.93821	12.4458	11.06	-4.35257	-12.8531	77.1107	Orthosteric	7.38722
14	8t	0.12	COC(C=C(N3CCC(N5CC(COC)C5)CC3)C(CC)=C2)=C2NC1=NC=C(Br)C(NC4=C(P(C)(C)=O)C(OCCO6)=C6C=C4)=N1	0	350	1	CCc1cc(Nc2ncc(Br)c(Nc3ccc4c(c3P(C)(C)=O)OCCO4)n2)c(OC)cc1N1CCC(N2CC(COC)C2)CC1	90	-3.5378	12.9403	11.0128	-4.31045	-12.9239	77.0298	Orthosteric	7.92082
14	8r	0.08	COC(C=C(N3CCC(N5CC(N(C)C)C5)CC3)C(CC)=C2)=C2NC1=NC=C(Br)C(NC4=C(P(C)(C)=O)C(OCCO6)=C6C=C4)=N1	0	348	1	CCc1cc(Nc2ncc(Br)c(Nc3ccc4c(c3P(C)(C)=O)OCCO4)n2)c(OC)cc1N1CCC(N2CC(N(C)C)C2)CC1	91	-3.84619	13.2947	11.013	-4.30526	-12.2013	76.9648	Orthosteric	8.09691
14	8e	0.15	COC(C=C(N3CCC(N6CC(N(C)C)C6)CC3)C(CC)=C2)=C2NC1=NC=C(Br)C(NC4=C(P(C)(C)=O)C(OCO5)=C5C=C4)=N1	0	334	1	CCc1cc(Nc2ncc(Br)c(Nc3ccc4c(c3P(C)(C)=O)OCO4)n2)c(OC)cc1N1CCC(N2CC(N(C)C)C2)CC1	88	-3.89816	12.6143	11.0085	-4.30048	-12.0384	76.643	Orthosteric	7.82391
14	8f	0.08	COC(C=C(N3CCC(N5CC(N(C)C)C5)CC3)C(CC)=C2)=C2NC1=NC=C(Br)C(NC4=C(P(C)(C)=O)C(N=CC=N6)=C6C=C4)=N1	0	335	1	CCc1cc(Nc2ncc(Br)c(Nc3ccc4nccnc4c3P(C)(C)=O)n2)c(OC)cc1N1CCC(N2CC(N(C)C)C2)CC1	89	-4.70212	12.6027	10.9967	-4.28597	-10.9881	75.667	Orthosteric	8.09691
14	8g	0.27	COC(C=C(N3CCC(N5CCCN(C)CC5)CC3)C(CC)=C2)=C2NC1=NC=C(Br)C(NC4=C(P(C)(C)=O)C(N=CC=N6)=C6C=C4)=N1	0	336	1	CCc1cc(Nc2ncc(Br)c(Nc3ccc4nccnc4c3P(C)(C)=O)n2)c(OC)cc1N1CCC(N2CCCN(C)CC2)CC1	92	-5.00895	13.2637	10.9607	-4.2432	-10.8101	75.3163	Orthosteric	7.56864
6	23	0.3	COC(C=C(N5CCC(N6CCN(CCS(=O)(C)=O)CC6)CC5)C(CC)=C4)=C4NC1=NC(NC2=CC=C3C(N=CC=N3)=C2P(C)(C)=O)=C(Br)C=N1	0	295	1	CCc1cc(Nc2ncc(Br)c(Nc3ccc4nccnc4c3P(C)(C)=O)n2)c(OC)cc1N1CCC(N2CCN(CCS(C)(=O)=O)CC2)CC1	98	-4.7798	12.7895	10.9847	-4.26865	-10.8031	75.2341	Orthosteric	8.52288
14	8c	0.84	COC(C=C(N3CCC(N6CC(COC)C6)CC3)C(CC)=C2)=C2NC1=NC=C(Br)C(NC5=C(P(C)(C)=O)N4C(C=C5)=NC=N4)=N1	0	332	1	CCc1cc(Nc2ncc(Br)c(Nc3ccc4ncnn4c3P(C)(C)=O)n2)c(OC)cc1N1CCC(N2CC(COC)C2)CC1	86	-2.72656	11.9313	10.984	-4.2693	-13.2351	74.7586	Orthosteric	7.07572
14	8a	0.67	COC(C=C(N3CCC(N6CCN(CC)CC6)CC3)C(CC)=C2)=C2NC1=NC=C(Br)C(NC5=C(P(C)(C)=O)C4=NC=NN4C=C5)=N1	0	330	1	CCc1cc(Nc2ncc(Br)c(Nc3ccn4ncnc4c3P(C)(C)=O)n2)c(OC)cc1N1CCC(N2CCN(CC)CC2)CC1	90	-4.17612	11.3723	10.9706	-4.24317	-11.9006	73.7848	Orthosteric	7.17393
14	8b	0.93	COC(C=C(N3CCC(N6CCOCC6)CC3)C(CC)=C2)=C2NC1=NC=C(Br)C(NC5=C(P(C)(C)=O)C4=NC=NN4C=C5)=N1	0	331	1	CCc1cc(Nc2ncc(Br)c(Nc3ccn4ncnc4c3P(C)(C)=O)n2)c(OC)cc1N1CCC(N2CCOCC2)CC1	83	-4.69969	11.5793	10.954	-4.23027	-11.9015	73.7735	Orthosteric	7.03152
52	6x	139.7	CN(CC4)CCN4C(C=C3)=CC(C)=C3NC1=NC=C2C(N([C@@H]6CC[C@@H](NCCC)CC6)C(N(C5=C(Cl)C=CC=C5)C2C)=O)=N1	0	190	0	CCCN[C@H]1CC[C@H](N2C(=O)N(c3ccccc3Cl)C(C)c3cnc(Nc4ccc(N5CCN(C)CC5)cc4C)nc32)CC1	89	-5.55447	10.7695	22.1844	7.36056	6.48901	74.9072	Orthosteric	5.8548
14	8l	0.28	COC(C=C(N3CCC(N5CC(N(C)CC)C5)CC3)C(C)=C2)=C2NC1=NC=C(Br)C(NC4=C(P(C)(C)=O)C(OCCO6)=C6C=C4)=N1	0	342	1	CCN(C)C1CN(C2CCN(c3cc(OC)c(Nc4ncc(Br)c(Nc5ccc6c(c5P(C)(C)=O)OCCO6)n4)cc3C)CC2)C1	91	-3.72328	13.592	11.0325	-4.32263	-12.1408	77.6636	Orthosteric	7.55284
14	8p	0.41	COC(C=C(N3CCC(N5C[C@@H](OCC)CC5)CC3)C(C)=C2)=C2NC1=NC=C(Br)C(NC4=C(P(C)(C)=O)C(OCCO6)=C6C=C4)=N1	0	346	1	CCO[C@H]1CCN(C2CCN(c3cc(OC)c(Nc4ncc(Br)c(Nc5ccc6c(c5P(C)(C)=O)OCCO6)n4)cc3C)CC2)C1	90	-3.00261	13.7532	11.0438	-4.33131	-12.2095	78.0727	Orthosteric	7.38722
14	8j	0.09	COC(C=C(N3CCC(N5CC(OCC)C5)CC3)C(C)=C2)=C2NC1=NC=C(Br)C(NC4=C(P(C)(C)=O)C(OCCO6)=C6C=C4)=N1	0	339	1	CCOC1CN(C2CCN(c3cc(OC)c(Nc4ncc(Br)c(Nc5ccc6c(c5P(C)(C)=O)OCCO6)n4)cc3C)CC2)C1	87	-3.08237	13.5007	11.0301	-4.32366	-12.2254	77.9811	Orthosteric	8.04576
14	8i	0.43	COC(C=C(N3CCC(N5CC(OCC)C5)CC3)C(C)=C2)=C2NC1=NC=C(Br)C(NC4=C(P(C)(C)=O)C(N=CC=N6)=C6C=C4)=N1	0	338	1	CCOC1CN(C2CCN(c3cc(OC)c(Nc4ncc(Br)c(Nc5ccc6nccnc6c5P(C)(C)=O)n4)cc3C)CC2)C1	85	-3.64386	12.9236	11.0154	-4.29967	-10.6032	75.8256	Orthosteric	7.36653
14	8d	0.67	COC(C=C(N3CCC(N6CC(OCC)C6)CC3)C(CC)=C2)=C2NC1=NC=C(Br)C(NC5=C(P(C)(C)=O)N4C(C=C5)=NC=N4)=N1	0	333	1	CCOC1CN(C2CCN(c3cc(OC)c(Nc4ncc(Br)c(Nc5ccc6ncnn6c5P(C)(C)=O)n4)cc3CC)CC2)C1	86	-2.33785	11.6714	10.9873	-4.2748	-13.201	74.7448	Orthosteric	7.17393
25	HCD3514	1	CN(CC6)CCN6C(CC5)CCN5C(C=C4)=C(OC(C)C)C=C4NC1=NC=C(Cl)C(C2=CN(S(CC)(=O)=O)C3C2C=CC=C3)=N1	0	423	1	CCS(=O)(=O)N1C=C(c2nc(Nc3ccc(N4CCC(N5CCN(C)CC5)CC4)c(OC(C)C)c3)ncc2Cl)C2C=CC=CC21	89	-4.56888	11.207	10.8735	9.86723	-5.12461	65.0989	Orthosteric	9
47	afatinib	25	CN(C)C\C=C\C(=O)NC1=C(O[C@H]2CCOC2)C=C2N=CN=C(NC3=CC(Cl)=C(F)C=C3)C2=C1	0	143	1	CN(C)C/C=C/C(=O)Nc1cc2c(Nc3ccc(F)c(Cl)c3)ncnc2cc1O[C@H]1CCOC1	59	-4.14743	5.27138	11.1237	6.62623	-25.4041	51.4177	Orthosteric	7.60206
42	19b	364	O=C(NCC1=CC=CC(C6=NC(C4=CC=C(F)C=C4)=C(N6)C2=CC=NC5=C2C=C(N5)C3=CC=CC=C3)=C1)/C=C/CN(C)C	0	96	0	CN(C)C/C=C/C(=O)NCc1cccc(-c2nc(-c3ccc(F)cc3)c(-c3ccnc4[nH]c(-c5ccccc5)cc34)[nH]2)c1	74	-4.3883	2.37392	12.8955	8.22704	-62.2521	34.9286	Orthosteric	6.4389
63	b30	7.2	CN(C)C(CC6)CCN6C(C=N5)=CC=C5NC1=NC=C2C(C(N4CCC(CO)CC4)=NC(NC3=CC=C(F)C=C3)=N2)=C1	0	227	1	CN(C)C1CCN(c2ccc(Nc3cc4c(N5CCC(CO)CC5)nc(Nc5ccc(F)cc5)nc4cn3)nc2)CC1	80	-3.52214	8.77208	7.44338	18.0483	-73.0979	30.9792	Orthosteric	7.14267
63	b29	82.9	CN(C)C(CC6)CCN6C(C=N5)=CC=C5NC1=NC=C2C(C(N4CCC(CO)CC4)=NC(NC3=CC=CC=C3)=N2)=C1	0	226	1	CN(C)C1CCN(c2ccc(Nc3cc4c(N5CCC(CO)CC5)nc(Nc5ccccc5)nc4cn3)nc2)CC1	80	-3.18552	7.94257	7.41363	18.0781	-72.9878	30.9508	Orthosteric	6.08145
63	b4	62.2	CN(C)C(CC5)CCN5C(C=N4)=CC=C4NC1=NC=C2C(C(N3CCCC3)=NC(NC6=CC=CC=C6)=N2)=C1	0	216	1	CN(C)C1CCN(c2ccc(Nc3cc4c(N5CCCC5)nc(Nc5ccccc5)nc4cn3)nc2)CC1	73	-4.67336	7.61971	7.44191	18.0503	-72.7236	30.9098	Orthosteric	6.20621
63	b9	15	CN(C)C(CC5)CCN5C(C=N4)=CC=C4NC1=NC=C2C(C(N3CCCCC3)=NC(NC6=CC=CC=C6)=N2)=C1	0	218	1	CN(C)C1CCN(c2ccc(Nc3cc4c(N5CCCCC5)nc(Nc5ccccc5)nc4cn3)nc2)CC1	76	-4.75451	7.71329	7.44919	18.0419	-72.6849	30.9255	Orthosteric	7.82391
63	b14	28	CN(C)C(CC6)CCN6C(C=N5)=CC=C5NC1=NC=C2C(C(N4CCOCC4)=NC(NC3=CC=C(F)C=C3)=N2)=C1	0	221	1	CN(C)C1CCN(c2ccc(Nc3cc4c(N5CCOCC5)nc(Nc5ccc(F)cc5)nc4cn3)nc2)CC1	74	-5.0378	9.25411	7.44418	18.0471	-72.8164	31.2109	Orthosteric	7.55284
63	b11	54.1	CN(C)C(CC5)CCN5C(C=N4)=CC=C4NC1=NC=C2C(C(N3CCOCC3)=NC(NC6=CC=CC=C6)=N2)=C1	0	220	1	CN(C)C1CCN(c2ccc(Nc3cc4c(N5CCOCC5)nc(Nc5ccccc5)nc4cn3)nc2)CC1	74	-4.70119	8.42459	7.42261	18.0667	-72.6585	31.1809	Orthosteric	6.2668
63	b16	53.6	CN(C)C(CC6)CCN6C(C=N5)=CC=C5NC1=NC=C2C(C(N4CCOCC4)=NC(NC3=CC=CN=C3)=N2)=C1	0	222	1	CN(C)C1CCN(c2ccc(Nc3cc4c(N5CCOCC5)nc(Nc5cccnc5)nc4cn3)nc2)CC1	73	-4.94789	8.83961	7.44354	18.0477	-72.5111	31.8637	Orthosteric	6.27084
12	14ak	55	CN(C)C(CC6)CCN6C(C=C3)=CC=C3NC1=NC=C2C(N(C5CCCC5)C(CNC4=CC=CC=C4)=C2)=N1	0	313	1	CN(C)C1CCN(c2ccc(Nc3ncc4cc(CNc5ccccc5)n(C5CCCC5)c4n3)cc2)CC1	77	-4.73115	7.99111	10.7608	8.5153	-17.3717	60.2418	Orthosteric	7.25964
50	C9	331	CN(C)C(CC6)CCN6C(C=C4)=CC=C4NC1=NC=C2C(N(C5CCOCC5)C(SC3=CC=CC=C3)=N2)=N1	0	153	0	CN(C)C1CCN(c2ccc(Nc3ncc4nc(Sc5ccccc5)n(C5CCOCC5)c4n3)cc2)CC1	73	-5.64004	8.64627	9.04188	14.4088	-55.0318	52.4477	Orthosteric	6.48017
12	14ai	17	CN(CCN(C)C)C(C=C3)=CC=C3NC1=NC=C2C(N(C5CCCC5)C(CNC4=CC=CC=C4)=C2)=N1	0	311	1	CN(C)CCN(C)c1ccc(Nc2ncc3cc(CNc4ccccc4)n(C4CCCC4)c3n2)cc1	73	-3.83924	5.76942	10.7174	8.57426	-17.4499	60.2417	Orthosteric	7.76955
63	b27	24.7	CN(C)CCN(C)C2=NC(NC4=CC=C(F)C=C4)=NC1=CN=C(NC3=CC=C(N5CCC(N(C)C)CC5)C=N3)C=C12	0	224	1	CN(C)CCN(C)c1nc(Nc2ccc(F)cc2)nc2cnc(Nc3ccc(N4CCC(N(C)C)CC4)cn3)cc12	80	-4.4892	8.32428	7.4429	18.0487	-73.9804	31.3942	Orthosteric	6.6073
50	C12	114	CN(CCOC1=CC=C(NC5=NC=C4N=C(N(C4=N5)C3CCOCC3)SC2=CC=C(F)C=C2)C=C1)C	0	155	0	CN(C)CCOc1ccc(Nc2ncc3nc(Sc4ccc(F)cc4)n(C4CCOCC4)c3n2)cc1	65	-3.73728	7.50481	9.05364	14.2892	-55.6449	52.4938	Orthosteric	6.9431
50	C11	805	CN(C)CCOC5=CC=C(C=C5)NC2=NC=C1N=C(SC4=CC(F)=CC=C4)N(C3CCOCC3)C1=N2	0	154	0	CN(C)CCOc1ccc(Nc2ncc3nc(Sc4cccc(F)c4)n(C4CCOCC4)c3n2)cc1	65	-3.80638	7.97397	9.08167	14.3031	-55.7442	52.5021	Orthosteric	6.0942
50	C7	556	CN(C)CCOC(C=C4)=CC=C4NC1=NC=C2C(N(C5CCOCC5)C(SC3=CC=CC=C3)=N2)=N1	0	152	0	CN(C)CCOc1ccc(Nc2ncc3nc(Sc4ccccc4)n(C4CCOCC4)c3n2)cc1	65	-3.65744	6.77543	9.0684	14.3203	-55.5797	52.4893	Orthosteric	6.25493
63	b31	51.9	CN(C)C(CC5)CCN5C(C=N4)=CC=C4NC1=NC=C2C(C(N(C)CCCO)=NC(NC3=CC=C(F)C=C3)=N2)=C1	0	228	1	CN(CCCO)c1nc(Nc2ccc(F)cc2)nc2cnc(Nc3ccc(N4CCC(N(C)C)CC4)cn3)cc12	76	-3.83727	8.04194	7.44271	18.0496	-74.0185	31.4059	Orthosteric	6.28483
63	b28	51.3	OCCN(C)C2=NC(NC4=CC=CC=C4)=NC1=CN=C(NC3=CC=C(N5CCC(N(C)C)CC5)C=N3)C=C12	0	225	1	CN(CCO)c1nc(Nc2ccccc2)nc2cnc(Nc3ccc(N4CCC(N(C)C)CC4)cn3)cc12	73	-2.86659	7.24701	7.44283	18.0493	-73.9711	31.397	Orthosteric	6.28988
63	b8	23	CN(CC5)CCN5C(C=N4)=CC=C4NC1=NC=C2C(C(N3CCCCC3)=NC(NC6=CC=CC=C6)=N2)=C1	0	217	1	CN1CCN(c2ccc(Nc3cc4c(N5CCCCC5)nc(Nc5ccccc5)nc4cn3)nc2)CC1	70	-5.31945	7.03198	7.49019	17.9895	-71.6749	31.0361	Orthosteric	7.63827
63	b10	56.2	CN(CC5)CCN5C(C=N4)=CC=C4NC1=NC=C2C(C(N3CCOCC3)=NC(NC6=CC=CC=C6)=N2)=C1	0	219	1	CN1CCN(c2ccc(Nc3cc4c(N5CCOCC5)nc(Nc5ccccc5)nc4cn3)nc2)CC1	68	-5.26613	7.74328	7.45937	18.0086	-71.6806	31.0749	Orthosteric	6.25026
21	LS-106	3.1	ClC1=CN=C(NC3=CC=C(N4CCN(C)CC4)C(Br)=C3)N=C1NC2=CC=CC=C2P(C)(C)=O	0	410	1	CN1CCN(c2ccc(Nc3ncc(Cl)c(Nc4ccccc4P(C)(C)=O)n3)cc2Br)CC1	60	-6.85716	9.64888	10.6332	-3.56239	-4.253	70.5038	Orthosteric	7.50864
12	14aj	10	CN(CC6)CCN6C(C=C3)=CC=C3NC1=NC=C2C(N(C5CCCC5)C(CNC4=CC=CC=C4)=C2)=N1	0	312	1	CN1CCN(c2ccc(Nc3ncc4cc(CNc5ccccc5)n(C5CCCC5)c4n3)cc2)CC1	71	-4.9581	7.90805	10.7117	8.57026	-17.2037	60.2414	Orthosteric	8
53	D12	41	CN(CC4)CCN4C(C=C3)=CC=C3NC1=NC=C2C(N([C@H]6CN(C(CO)=O)CCC6)C(NC5=CC=C(F)C=C5)=N2)=N1	0	197	1	CN1CCN(c2ccc(Nc3ncc4nc(Nc5ccc(F)cc5)n([C@@H]5CCCN(C(=O)CO)C5)c4n3)cc2)CC1	75	-5.37071	9.9966	13.9441	6.53288	-12.0081	64.2901	Orthosteric	7.38722
53	B2	122	CN(CC4)CCN4C(C=C3)=CC=C3NC1=NC=C2C(N([C@H]6CN(C(OC(C)(C)C)=O)CC6)C(NC5=CC=C(F)C=C5)=N2)=N1	0	192	0	CN1CCN(c2ccc(Nc3ncc4nc(Nc5ccc(F)cc5)n([C@@H]5CCN(C(=O)OC(C)(C)C)C5)c4n3)cc2)CC1	81	-5.52188	10.2858	14.0154	6.45605	-12.8082	64.6802	Orthosteric	6.91364
65	12	22	CN1CCN(C2=CC=C(NC3=NC=C5C(N(C(NC6=CC=C(F)C=C6)=N5)[C@H]4CN(CC4)S(C)(=O)=O)=N3)C=C2)CC1	0	244	1	CN1CCN(c2ccc(Nc3ncc4nc(Nc5ccc(F)cc5)n([C@@H]5CCN(S(C)(=O)=O)C5)c4n3)cc2)CC1	72	-6.47979	9.63313	14.0133	6.4574	-13.3852	64.3825	Orthosteric	7.65758
65	13	41	CN1CCN(C2=CC=C(NC3=NC=C5C(N(C(NC6=CC=C(F)C=C6)=N5)[C@@H]4CN(C(CO)=O)CCC4)=N3)C=C2)CC1	0	245	1	CN1CCN(c2ccc(Nc3ncc4nc(Nc5ccc(F)cc5)n([C@H]5CCCN(C(=O)CO)C5)c4n3)cc2)CC1	75	-5.37071	9.9966	14.0223	6.45404	-12.0081	64.2901	Orthosteric	7.38722
53	D11	22	CN(CC4)CCN4C(C=C3)=CC=C3NC1=NC=C2C(N([C@@H]6CN(S(C7CC7)(=O)=O)CC6)C(NC5=CC=C(F)C=C5)=N2)=N1	0	196	1	CN1CCN(c2ccc(Nc3ncc4nc(Nc5ccc(F)cc5)n([C@H]5CCN(S(=O)(=O)C6CC6)C5)c4n3)cc2)CC1	76	-6.30994	9.36652	14.0153	6.45555	-13.4492	64.946	Orthosteric	7.65758
53	D4	40	CN(CC4)CCN4C(C=C3)=CC=C3NC1=NC=C2C(N([C@H]6CN(S(C7CC7)(=O)=O)CC6)C(NC5=CC=CC=C5)=N2)=N1	0	193	1	CN1CCN(c2ccc(Nc3ncc4nc(Nc5ccccc5)n([C@@H]5CCN(S(=O)(=O)C6CC6)C5)c4n3)cc2)CC1	76	-6.17535	8.79424	14.0199	6.4557	-13.5338	64.9785	Orthosteric	7.39794
65	11	18	CN1CCN(C2=CC=C(NC3=NC=C5C(N(C(NC6=CC=CC=C6)=N5)[C@H]4CN(CC4)S(C)(=O)=O)=N3)C=C2)CC1	0	243	1	CN1CCN(c2ccc(Nc3ncc4nc(Nc5ccccc5)n([C@@H]5CCN(S(C)(=O)=O)C5)c4n3)cc2)CC1	72	-6.34519	9.06085	13.9795	6.47864	-13.4583	64.3766	Orthosteric	7.74473
65	10	40	CN1CCN(C2=CC=C(NC3=NC=C6C(N(C(NC7=CC=CC=C7)=N6)[C@@H]5CN(CC5)S(C4CC4)(=O)=O)=N3)C=C2)CC1	0	242	1	CN1CCN(c2ccc(Nc3ncc4nc(Nc5ccccc5)n([C@H]5CCN(S(=O)(=O)C6CC6)C5)c4n3)cc2)CC1	76	-6.17535	8.79424	14.016	6.45571	-13.5338	64.9785	Orthosteric	7.39794
50	C6	529	CN(CC6)CCN6C(C=C4)=CC=C4NC1=NC=C2C(N([C@H]5CC[C@@H](O)CC5)C(SC3=CC=CC=C3)=N2)=N1	0	151	0	CN1CCN(c2ccc(Nc3ncc4nc(Sc5ccccc5)n([C@H]5CC[C@@H](O)CC5)c4n3)cc2)CC1	70	-5.45422	8.19046	9.07198	14.3099	-54.9393	52.4444	Orthosteric	6.27654
50	C5	892	CN(CC6)CCN6C(C=C4)=CC=C4NC1=NC=C2C(N(C5CCOCC5)C(SC3=CC=CC=C3)=N2)=N1	0	150	0	CN1CCN(c2ccc(Nc3ncc4nc(Sc5ccccc5)n(C5CCOCC5)c4n3)cc2)CC1	67	-5.86699	8.56321	9.07839	14.3125	-55.0429	52.4507	Orthosteric	6.04964
65	14c	13	O=C3C1=C(NC2=CC=C(C=C2N3CC4=CC=CC=C4)F)C=CC(OC5=CC=C(N6CCN(C)CC6)C=C5)=C1	0	249	1	CN1CCN(c2ccc(Oc3ccc4c(c3)C(=O)N(Cc3ccccc3)c3cc(F)ccc3N4)cc2)CC1	67	-3.8542	3.42102	11.1009	8.61391	-58.3238	-10.2937	Orthosteric	7.88606
18	18j	33.5	ClC1=CN=C(NC3=CC(Cl)=C(N4CCC(N5CCN(C)CC5)CC4)C(Cl)=C3)N=C1NC2=CC=CC=C2P(C)(C)=O	0	395	1	CN1CCN(C2CCN(c3c(Cl)cc(Nc4ncc(Cl)c(Nc5ccccc5P(C)(C)=O)n4)cc3Cl)CC2)CC1	75	-6.70082	10.5623	10.6262	-3.55464	-4.17176	69.0318	Orthosteric	6.47496
18	18k	0.7	ClC1=CN=C(NC3=C(Cl)C=C(N4CCC(N5CCN(C)CC5)CC4)C(Cl)=C3)N=C1NC2=CC=CC=C2P(C)(C)=O	0	396	1	CN1CCN(C2CCN(c3cc(Cl)c(Nc4ncc(Cl)c(Nc5ccccc5P(C)(C)=O)n4)cc3Cl)CC2)CC1	75	-6.19741	11.226	10.6017	-3.52451	-4.66447	69.1501	Orthosteric	8.1549
18	18g	3.3	BrC1=CN=C(NC3=CC=C(N4CCC(N5CCN(C)CC5)CC4)C(Cl)=C3)N=C1NC2=CC=CC=C2P(C)(C)=O	0	392	1	CN1CCN(C2CCN(c3ccc(Nc4ncc(Br)c(Nc5ccccc5P(C)(C)=O)n4)cc3Cl)CC2)CC1	75	-7.28942	12.4692	10.6359	-3.5657	-4.33664	70.349	Orthosteric	7.48149
18	18h	>1000	ClC1=CC(NC3=NC=C(C(F)(F)F)C(NC5=CC=CC=C5P(C)(C)=O)=N3)=CC=C1N2CCC(N4CCN(C)CC4)CC2	0	393	0	CN1CCN(C2CCN(c3ccc(Nc4ncc(C(F)(F)F)c(Nc5ccccc5P(C)(C)=O)n4)cc3Cl)CC2)CC1	78	-8.20152	13.0264	10.5929	-3.51088	-3.69719	70.2566	Orthosteric	6
18	18d	3.5	ClC1=CN=C(NC3=CC=C(N4CCC(N5CCN(C)CC5)CC4)C(C(F)(F)F)=C3)N=C1NC2=CC=CC=C2P(C)(C)=O	0	389	1	CN1CCN(C2CCN(c3ccc(Nc4ncc(Cl)c(Nc5ccccc5P(C)(C)=O)n4)cc3C(F)(F)F)CC2)CC1	78	-7.52947	13.1871	10.6293	-3.55732	-3.94169	69.918	Orthosteric	7.45593
18	18e	23.1	ClC1=CN=C(NC3=CC=C(N4CCC(N5CCN(C)CC5)CC4)C(C(F)F)=C3)N=C1NC2=CC=CC=C2P(C)(C)=O	0	390	1	CN1CCN(C2CCN(c3ccc(Nc4ncc(Cl)c(Nc5ccccc5P(C)(C)=O)n4)cc3C(F)F)CC2)CC1	78	-6.83084	12.4367	10.6244	-3.51979	-3.86938	69.666	Orthosteric	6.63639
18	18f	0.6	ClC1=CN=C(NC3=CC=C(N4CCC(N5CCN(C)CC5)CC4)C(Cl)=C3)N=C1NC2=CC=CC=C2P(C)(C)=O	0	391	1	CN1CCN(C2CCN(c3ccc(Nc4ncc(Cl)c(Nc5ccccc5P(C)(C)=O)n4)cc3Cl)CC2)CC1	75	-7.36283	11.8744	10.6272	-3.55562	-4.19847	69.8177	Orthosteric	8.22185
18	18c	12.9	ClC1=CN=C(NC3=CC=C(N4CCC(N5CCN(C)CC5)CC4)C(OC(F)(F)F)=C3)N=C1NC2=CC=CC=C2P(C)(C)=O	0	388	1	CN1CCN(C2CCN(c3ccc(Nc4ncc(Cl)c(Nc5ccccc5P(C)(C)=O)n4)cc3OC(F)(F)F)CC2)CC1	79	-7.7426	13.1704	10.5992	-3.52801	-3.55456	69.6047	Orthosteric	6.88941
12	14al	94	CN7CCN(CC7)C(CC6)CCN6C(C=C3)=CC=C3NC1=NC=C2C(N(C5CCCC5)C(CNC4=CC=CC=C4)=C2)=N1	0	314	1	CN1CCN(C2CCN(c3ccc(Nc4ncc5cc(CNc6ccccc6)n(C6CCCC6)c5n4)cc3)CC2)CC1	86	-5.32497	9.57123	10.7874	8.56221	-17.2882	60.2396	Orthosteric	7.02687
63	b26	34.8	CN(C)C(CC6)CCN6C(C=N5)=CC=C5NC1=NC=C2C(C(N4CCN(C)CC4)=NC(NC3=CC=C(F)C=C3)=N2)=C1	0	223	1	CN1CCN(c2nc(Nc3ccc(F)cc3)nc3cnc(Nc4ccc(N5CCC(N(C)C)CC5)cn4)cc23)CC1	78	-5.71225	9.82144	7.44298	18.0483	-72.9038	31.0024	Orthosteric	6.45842
16	22	1.1	CC(C)C1=CN=C(N2CC(C(NC)=O)C2)C3=CN=C(NC4=NC(N5C[C@@](F)(C)[C@H](O)CC5)=NC=C4)C=C13	0	376	1	CNC(=O)C1CN(c2ncc(C(C)C)c3cc(Nc4ccnc(N5CC[C@@H](O)[C@@](C)(F)C5)n4)ncc23)C1	70	-0.899887	7.38926	-2.2203	15.0816	35.9177	59.0044	Orthosteric	7.95861
16	5	105	O[C@@H]([C@@H](F)C1)CCN1C2=NC=CC(NC3=NC=C(C(NC)=O)C(NC(C)C)=C3)=N2	0	359	0	CNC(=O)c1cnc(Nc2ccnc(N3CC[C@@H](O)[C@@H](F)C3)n2)cc1NC(C)C	55	-1.54314	5.56499	10.662	10.8308	33.1159	54.5477	Orthosteric	6.97881
16	4	266	OC(CC1)CCN1C2=NC=CC(NC3=NC=C(C(NC)=O)C(NC(C)C)=C3)=N2	0	358	0	CNC(=O)c1cnc(Nc2ccnc(N3CCC(O)CC3)n2)cc1NC(C)C	55	-1.73455	5.01324	10.3233	10.7926	33.0841	54.5084	Orthosteric	6.57512
53	D6	561	CN(CC4)CCN4C(C=C3)=CC=C3NC1=NC=C2C(N([C@H]6CN(CC(NC)=O)CC6)C(NC5=CC=C(F)C=C5)=N2)=N1	0	194	0	CNC(=O)CN1CC[C@@H](n2c(Nc3ccc(F)cc3)nc3cnc(Nc4ccc(N5CCN(C)CC5)cc4)nc32)C1	76	-5.54523	9.71001	14.0073	6.45399	-12.9144	64.7231	Orthosteric	6.25104
16	8	6.5	CC(C)C1=CN=C(NC)C2=CN=C(NC3=NC(N4C[C@@](F)(C)[C@H](O)CC4)=NC=C3)C=C12	0	362	1	CNc1ncc(C(C)C)c2cc(Nc3ccnc(N4CC[C@@H](O)[C@@](C)(F)C4)n3)ncc12	59	-1.23617	6.24326	-2.23803	15.0996	36.1271	58.2693	Orthosteric	7.18709
16	6	46	O[C@@H]([C@@H](F)C1)CCN1C2=NC=CC(NC3=NC=C4C(C(C(C)C)=CN=C4NC)=C3)=N2	0	360	1	CNc1ncc(C(C)C)c2cc(Nc3ccnc(N4CC[C@@H](O)[C@@H](F)C4)n3)ncc12	56	-2.1395	5.57845	-2.20608	15.0734	34.4636	56.1835	Orthosteric	7.33724
16	7	298	CC(C)C1=NN=C(NC)C2=CN=C(NC3=NC(N4C[C@H](F)[C@H](O)CC4)=NC=C3)C=C12	0	361	0	CNc1nnc(C(C)C)c2cc(Nc3ccnc(N4CC[C@@H](O)[C@@H](F)C4)n3)ncc12	55	-1.51008	5.65314	-2.1059	14.9799	34.4478	56.1567	Orthosteric	6.52578
16	31	0.7	CC(C)C1=CC=C(N2C[C@H](CS(C)(=O)=O)[C@H]2C)C3=CN=C(NC4=NC(N5CC(F)(F)[C@H](OC)[C@H](O)C5)=NC=C4)C=C13	0	385	1	CO[C@@H]1[C@H](O)CN(c2nccc(Nc3cc4c(C(C)C)ccc(N5C[C@H](CS(C)(=O)=O)[C@H]5C)c4cn3)n2)CC1(F)F	77	0.0270422	6.98655	-2.26124	15.1203	39.5566	58.5264	Orthosteric	8.1549
16	30	0.5	CC(C)C1=CC=C(N2C[C@H](CS(C)(=O)=O)[C@H]2C)C3=CN=C(NC4=NC(N5C[C@H](F)[C@H](OC)CC5)=NC=C4)C=C13	0	384	1	CO[C@@H]1CCN(c2nccc(Nc3cc4c(C(C)C)ccc(N5C[C@H](CS(C)(=O)=O)[C@H]5C)c4cn3)n2)C[C@@H]1F	76	-1.59455	7.91686	-2.27515	15.1342	39.6558	58.4946	Orthosteric	8.30103
13	9e	>500	COC(C=C(N(C)CCN(C)C)C(NC(C5=CN=CC=C5)=O)=C2)=C2NC1=NC=CC(C3=CN(C)C4=C3C=CC=C4)=N1	0	319	0	COc1cc(N(C)CCN(C)C)c(NC(=O)c2cccnc2)cc1Nc1nccc(-c2cn(C)c3ccccc23)n1	75	-4.65631	6.84826	17.3821	6.14004	-25.1675	73.0987	Orthosteric	6.30103
13	9b	420	COC(C=C(N(C)CCN(C)C)C(NC(C5=CC(Cl)=NC=C5)=O)=C2)=C2NC1=NC=CC(C3=CN(C)C4=C3C=CC=C4)=N1	0	316	0	COc1cc(N(C)CCN(C)C)c(NC(=O)c2ccnc(Cl)c2)cc1Nc1nccc(-c2cn(C)c3ccccc23)n1	75	-4.80899	6.43	17.3401	6.17282	-25.0083	72.6695	Orthosteric	6.37675
13	22a	137	COC(C=C(N(C)CCN(C)C)C(NC(C5=CC(Cl)=NC=C5)=O)=C2)=C2NC1=NC=CC(C3=CN(CCCO)C4=C3C=CC=C4)=N1	0	327	0	COc1cc(N(C)CCN(C)C)c(NC(=O)c2ccnc(Cl)c2)cc1Nc1nccc(-c2cn(CCCO)c3ccccc23)n1	82	-3.88585	6.27696	17.3002	6.20826	-24.4815	71.5138	Orthosteric	6.86328
13	9c	>500	COC(C=C(N(C)CCN(C)C)C(NC(C5=CC(O)=NC=C5)=O)=C2)=C2NC1=NC=CC(C3=CN(C)C4=C3C=CC=C4)=N1	0	317	0	COc1cc(N(C)CCN(C)C)c(NC(=O)c2ccnc(O)c2)cc1Nc1nccc(-c2cn(C)c3ccccc23)n1	76	-4.60002	6.35845	17.3629	6.1503	-24.9958	72.6733	Orthosteric	6.30103
13	9a	>500	COC(C=C(N(C)CCN(C)C)C(NC(C5=CC=NC=C5)=O)=C2)=C2NC1=NC=CC(C3=CN(C)C4=C3C=CC=C4)=N1	0	315	0	COc1cc(N(C)CCN(C)C)c(NC(=O)c2ccncc2)cc1Nc1nccc(-c2cn(C)c3ccccc23)n1	75	-4.85857	6.42089	17.4168	6.09656	-25.1741	73.0028	Orthosteric	6.30103
13	9d	>500	COC(C=C(N(C)CCN(C)C)C(NC(C5=C(OC)C=NC=C5)=O)=C2)=C2NC1=NC=CC(C3=CN(C)C4=C3C=CC=C4)=N1	0	318	0	COc1cc(N(C)CCN(C)C)c(NC(=O)c2ccncc2OC)cc1Nc1nccc(-c2cn(C)c3ccccc23)n1	79	-4.83612	7.22493	17.4073	6.10879	-25.5122	73.3623	Orthosteric	6.30103
13	15b	>500	COC(C=C(N(C)CCN(C)C)C(NC(C5=NC=NC=C5)=O)=C2)=C2NC1=NC6=C(C=CC=N6)C(C3=CN(C)C4=C3C=CC=C4)=N1	0	325	0	COc1cc(N(C)CCN(C)C)c(NC(=O)c2ccncn2)cc1Nc1nc(-c2cn(C)c3ccccc23)c2cccnc2n1	79	-3.78881	6.76643	17.4048	6.10877	-24.0653	73.9885	Orthosteric	6.30103
13	9h	242	COC(C=C(N(C)CCN(C)C)C(NC(C5=NC=NC=C5)=O)=C2)=C2NC1=NC=CC(C3=CN(C)C4=C3C=CC=C4)=N1	0	322	0	COc1cc(N(C)CCN(C)C)c(NC(=O)c2ccncn2)cc1Nc1nccc(-c2cn(C)c3ccccc23)n1	74	-4.25996	6.55196	17.3661	6.14745	-24.7481	73.2802	Orthosteric	6.61618
13	22c	161	COC(C=C(N(C)CCN(C)C)C(NC(C5=NC=NC=C5)=O)=C2)=C2NC1=NC=CC(C3=CN(CCCO)C4=C3C=CC=C4)=N1	0	328	0	COc1cc(N(C)CCN(C)C)c(NC(=O)c2ccncn2)cc1Nc1nccc(-c2cn(CCCO)c3ccccc23)n1	81	-3.33682	6.39893	17.303	6.20521	-24.3839	71.4983	Orthosteric	6.79317
13	15c	>500	COC(C=C(N(C)CCN(C)C)C(NC(C5=CN(C)C=N5)=O)=C2)=C2NC1=NC6=C(C=CC=N6)C(C3=CN(C)C4=C3C=CC=C4)=N1	0	326	0	COc1cc(N(C)CCN(C)C)c(NC(=O)c2cn(C)cn2)cc1Nc1nc(-c2cn(C)c3ccccc23)c2cccnc2n1	81	-3.9913	6.67264	17.3684	6.14524	-23.9211	74.1698	Orthosteric	6.30103
13	9g	>500	COC(C=C(N(C)CCN(C)C)C(NC(C5=NC=CN=C5)=O)=C2)=C2NC1=NC=CC(C3=CN(C)C4=C3C=CC=C4)=N1	0	321	0	COc1cc(N(C)CCN(C)C)c(NC(=O)c2cnccn2)cc1Nc1nccc(-c2cn(C)c3ccccc23)n1	74	-4.76769	7.05771	17.3672	6.14591	-25.3475	73.4221	Orthosteric	6.30103
13	9i	>500	COC(C=C(N(C)CCN(C)C)C(NC(C5=NC=CC=N5)=O)=C2)=C2NC1=NC=CC(C3=CN(C)C4=C3C=CC=C4)=N1	0	323	0	COc1cc(N(C)CCN(C)C)c(NC(=O)c2ncccn2)cc1Nc1nccc(-c2cn(C)c3ccccc23)n1	74	-4.54915	6.24069	17.3477	6.1652	-25.2748	73.5225	Orthosteric	6.30103
13	9j	>500	COC(C=C(N(C)CCN(C)C)C(NC(C5=NC=CN5C)=O)=C2)=C2NC1=NC=CC(C3=CN(C)C4=C3C=CC=C4)=N1	0	324	0	COc1cc(N(C)CCN(C)C)c(NC(=O)c2nccn2C)cc1Nc1nccc(-c2cn(C)c3ccccc23)n1	76	-4.18508	6.02096	17.3635	6.14943	-25.7103	73.976	Orthosteric	6.30103
51	12e	218.3	COC1=CC(N(C)CCN(C)C)=CC=C1NC2=NC=CC(C3=CN(CCCO)C4=C3C=CC=C4)=N2	0	161	0	COc1cc(N(C)CCN(C)C)ccc1Nc1nccc(-c2cn(CCCO)c3ccccc23)n1	69	-3.15331	4.78212	17.2178	6.27623	-24.1165	70.6957	Orthosteric	5.66095
14	8k	0.22	COC(C=C(N3CCC(N5CC(N(C)C)C5)CC3)C(C)=C2)=C2NC1=NC=C(Br)C(NC4=C(P(C)(C)=O)C(OCCO6)=C6C=C4)=N1	0	341	1	COc1cc(N2CCC(N3CC(N(C)C)C3)CC2)c(C)cc1Nc1ncc(Br)c(Nc2ccc3c(c2P(C)(C)=O)OCCO3)n1	88	-3.80792	14.0226	11.0162	-4.31022	-12.0181	77.3948	Orthosteric	7.65758
14	8h	0.09	COC(C=C(N3CCC(N5CC(N(C)C)C5)CC3)C(C)=C2)=C2NC1=NC=C(Br)C(NC4=C(P(C)(C)=O)C(N=CC=N6)=C6C=C4)=N1	0	337	1	COc1cc(N2CCC(N3CC(N(C)C)C3)CC2)c(C)cc1Nc1ncc(Br)c(Nc2ccc3nccnc3c2P(C)(C)=O)n1	86	-4.60666	13.1733	10.9754	-4.26402	-10.7805	75.813	Orthosteric	8.04576
14	8q	0.15	COC(C=C(N3CCC(N5C[C@H](N(C)C)CC5)CC3)C(C)=C2)=C2NC1=NC=C(Br)C(NC4=C(P(C)(C)=O)C(OCCO6)=C6C=C4)=N1	0	347	1	COc1cc(N2CCC(N3CC[C@@H](N(C)C)C3)CC2)c(C)cc1Nc1ncc(Br)c(Nc2ccc3c(c2P(C)(C)=O)OCCO3)n1	91	-3.93442	13.7982	11.0131	-4.30547	-11.9408	77.4861	Orthosteric	7.82391
14	8n	0.1	COC(C=C(N3CCC(N5CCCN(C)CC5)CC3)C(C)=C2)=C2NC1=NC=C(Br)C(NC4=C(P(C)(C)=O)C(OCCO6)=C6C=C4)=N1	0	344	1	COc1cc(N2CCC(N3CCCN(C)CC3)CC2)c(C)cc1Nc1ncc(Br)c(Nc2ccc3c(c2P(C)(C)=O)OCCO3)n1	91	-4.35199	14.4113	11.0434	-4.3329	-12.1758	77.9342	Orthosteric	9
14	8o	0.19	COC(C=C(N3CCC(N5CCCOCC5)CC3)C(C)=C2)=C2NC1=NC=C(Br)C(NC4=C(P(C)(C)=O)C(OCCO6)=C6C=C4)=N1	0	345	1	COc1cc(N2CCC(N3CCCOCC3)CC2)c(C)cc1Nc1ncc(Br)c(Nc2ccc3c(c2P(C)(C)=O)OCCO3)n1	87	-4.25979	13.4897	11.0482	-4.33823	-12.2007	77.9022	Orthosteric	7.72125
4	27	0.218	CC1=C(N5CCC(N6CCN(C)CC6)CC5)C=C(OC)C(NC2=NC=C(Br)C(NC(C=C4)=C(P(C)(C)=O)C3=C4N=CC=N3)=N2)=C1	0	271	1	COc1cc(N2CCC(N3CCN(C)CC3)CC2)c(C)cc1Nc1ncc(Br)c(Nc2ccc3nccnc3c2P(C)(C)=O)n1	86	-4.83199	13.1514	10.9738	-4.24901	-10.649	75.621	Orthosteric	6.66154
15	Brigatinib	3	COC1=CC(=CC=C1NC1=NC=C(Cl)C(NC2=CC=CC=C2P(C)(C)=O)=N1)N1CCC(CC1)N1CCN(C)CC1	0	38	1	COc1cc(N2CCC(N3CCN(C)CC3)CC2)ccc1Nc1ncc(Cl)c(Nc2ccccc2P(C)(C)=O)n1	79	-6.40077	12.5166	10.6321	-3.56268	-5.19279	69.6438	Orthosteric	8.52288
19	7a	9.9	BrC1=CN=C(NC3=C(OC)C=C(N4CCC(N5CCOCC5)CC4)C(C)=C3)N=C1NC2=C(P(C)(C)=O)C=CC=C2	0	402	1	COc1cc(N2CCC(N3CCOCC3)CC2)c(C)cc1Nc1ncc(Br)c(Nc2ccccc2P(C)(C)=O)n1	78	-4.72505	12.7627	10.6566	-3.6	-6.1187	71.0981	Orthosteric	7.00436
19	7b	12.11	CC1=CN=C(NC3=C(OC)C=C(N4CCC(N5CCOCC5)CC4)C(C)=C3)N=C1NC2=C(P(C)(C)=O)C=CC=C2	0	403	1	COc1cc(N2CCC(N3CCOCC3)CC2)c(C)cc1Nc1ncc(C)c(Nc2ccccc2P(C)(C)=O)n1	81	-4.38341	11.9702	10.6217	-3.55795	-6.119	71.0712	Orthosteric	5.91686
19	7c	23.53	BrC1=CN=C(NC3=C(OC)C=C(N4CCC(N5CCOCC5)CC4)C=C3)N=C1NC2=C(P(C)(C)=O)C=CC=C2	0	404	1	COc1cc(N2CCC(N3CCOCC3)CC2)ccc1Nc1ncc(Br)c(Nc2ccccc2P(C)(C)=O)n1	75	-5.18245	12.4205	10.7193	-3.6572	-5.99083	70.8149	Orthosteric	5.62838
19	7d	122	CC1=CN=C(NC3=C(OC)C=C(N4CCC(N5CCOCC5)CC4)C=C3)N=C1NC2=C(P(C)(C)=O)C=CC=C2	0	405	0	COc1cc(N2CCC(N3CCOCC3)CC2)ccc1Nc1ncc(C)c(Nc2ccccc2P(C)(C)=O)n1	78	-5.06399	11.9215	10.6377	-3.5709	-6.02736	70.8115	Orthosteric	6.91364
5	11	110	ClC1=CN=C(NC3=C(OC)C=C(N4CCN(C(C)=O)CC4)C=C3)N=C1NC2=CC=C(NCC5=CC=C(S(=O)(F)=O)C=C5)C=C2	0	292	0	COc1cc(N2CCN(C(C)=O)CC2)ccc1Nc1ncc(Cl)c(Nc2ccc(NCc3ccc(S(=O)(=O)F)cc3)cc2)n1	75	-5.35894	8.9069	7.95092	6.80396	2.44805	62.0755	Orthosteric	6.95861
5	8	>10000	ClC1=CN=C(NC3=C(OC)C=C(N5CCN(C(C)=O)CC5)C=C3)N=C1NC2=CC(C(OC4=CC=C(F)C=C4)=O)=CC=C2	0	289	0	COc1cc(N2CCN(C(C)=O)CC2)ccc1Nc1ncc(Cl)c(Nc2cccc(C(=O)Oc3ccc(F)cc3)c2)n1	70	-5.80889	9.05028	7.97656	6.84454	2.32282	62.8691	Orthosteric	5
5	10	476	ClC1=CN=C(NC3=C(OC)C=C(N5CCN(C(C)=O)CC5)C=C3)N=C1NC2=CC(NC(C4=CC=CC(S(=O)(F)=O)=C4)=O)=CC=C2	0	291	0	COc1cc(N2CCN(C(C)=O)CC2)ccc1Nc1ncc(Cl)c(Nc2cccc(NC(=O)c3cccc(S(=O)(=O)F)c3)c2)n1	74	-6.33798	9.87166	7.92409	6.80129	2.83746	62.3742	Orthosteric	6.32239
5	6	946	ClC1=CN=C(NC3=C(OC)C=C(N4CCN(C(C)=O)CC4)C=C3)N=C1NC2=CC(NC(CCl)=O)=CC=C2	0	287	0	COc1cc(N2CCN(C(C)=O)CC2)ccc1Nc1ncc(Cl)c(Nc2cccc(NC(=O)CCl)c2)n1	64	-5.16583	8.32637	7.92956	6.80829	2.84306	62.4596	Orthosteric	6.02411
5	12	1105	ClC1=CN=C(NC3=C(OC)C=C(N4CCN(C(C)=O)CC4)C=C3)N=C1NC2=CC(NC(C)=O)=CC=C2	0	293	0	COc1cc(N2CCN(C(C)=O)CC2)ccc1Nc1ncc(Cl)c(Nc2cccc(NC(C)=O)c2)n1	64	-4.90054	8.30627	8.01708	6.79037	2.75377	62.4357	Orthosteric	5.95664
5	9	458	ClC1=CN=C(NC3=C(OC)C=C(N4CCN(C(C)=O)CC4)C=C3)N=C1NC2=CC(NCCS(=O)(F)=O)=CC=C2	0	290	0	COc1cc(N2CCN(C(C)=O)CC2)ccc1Nc1ncc(Cl)c(Nc2cccc(NCCS(=O)(=O)F)c2)n1	68	-3.98998	8.94877	8.03444	6.78302	3.10491	62.2688	Orthosteric	6.33913
18	18a	2.4	ClC1=CN=C(NC3=CC=C(N4CCC(N5CCN(C)CC5)CC4)C(OC)=C3)N=C1NC2=CC=CC=C2P(C)(C)=O	0	386	1	COc1cc(Nc2ncc(Cl)c(Nc3ccccc3P(C)(C)=O)n2)ccc1N1CCC(N2CCN(C)CC2)CC1	79	-7.40628	12.6999	10.626	-3.55407	-4.16836	69.7092	Orthosteric	7.61979
21	25b	37.1	FC1=CC=C(NC(C(C7=CC=CC=C7)N5CC(C=CC=C6)=C6C5=O)=O)C=C1NC2=NC=NC3=C2C=C(OC)C(OCC4CCN(C)CC4)=C3	1,0	44	1	COc1cc2c(Nc3cc(NC(=O)C(c4ccccc4)N4Cc5ccccc5C4=O)ccc3F)ncnc2cc1OCC1CCN(C)CC1	86	-6.03066	9.65324	1.56405	15.9001	-40.0746	59.5652	Dual	6.43063
21	18b	>10000	FC1=CC=C(NC(C5=CC=CC=C5)=O)C=C1NC2=NC=NC3=C2C=C(OC)C(OCC4CCN(C)CC4)=C3	1,0	63	0	COc1cc2c(Nc3cc(NC(=O)c4ccccc4)ccc3F)ncnc2cc1OCC1CCN(C)CC1	68	-6.37405	6.73293	11.4974	6.16736	-36.5709	58.6272	Dual	5
21	18f	>10000	FC1=CC=C(NC(CC5CC(C=CC=C6)=C6C5)=O)C=C1NC2=NC=NC3=C2C=C(OC)C(OCC4CCN(C)CC4)=C3	1,0	67	0	COc1cc2c(Nc3cc(NC(=O)CC4Cc5ccccc5C4)ccc3F)ncnc2cc1OCC1CCN(C)CC1	78	-5.49751	7.12465	11.4748	6.19363	-36.6124	58.6275	Dual	5
21	18d	>10000	FC1=CC=C(NC(CC5=CC=CC=C5)=O)C=C1NC2=NC=NC3=C2C=C(OC)C(OCC4CCN(C)CC4)=C3	1,0	65	0	COc1cc2c(Nc3cc(NC(=O)Cc4ccccc4)ccc3F)ncnc2cc1OCC1CCN(C)CC1	71	-5.58899	6.31997	11.4857	6.1868	-36.5686	58.6321	Dual	5
4	vandetinib	369.2	COC1=C(OCC2CCN(C)CC2)C=C2N=CN=C(NC3=C(F)C=C(Br)C=C3)C2=C1	0+1	273	0	COc1cc2c(Nc3ccc(Br)cc3F)ncnc2cc1OCC1CCN(C)CC1	54	-4.92933	6.18689	11.4771	6.21054	-37.0033	56.8564	Dual	5.43274
21	25d	19.2	FC1=CC(NC([C@@H](C7=CC=CC=C7)N5CC(C=CC=C6)=C6C5=O)=O)=CC=C1NC2=NC=NC3=C2C=C(OC)C(OCC4CCN(C)CC4)=C3	1,0	46	1	COc1cc2c(Nc3ccc(NC(=O)[C@@H](c4ccccc4)N4Cc5ccccc5C4=O)cc3F)ncnc2cc1OCC1CCN(C)CC1	86	-6.23792	10.6842	1.56304	15.9007	-40.5902	59.0356	Dual	6.7167
21	25c	7.9	FC1=CC(NC([C@H](C7=CC=CC=C7)N5CC(C=CC=C6)=C6C5=O)=O)=CC=C1NC2=NC=NC3=C2C=C(OC)C(OCC4CCN(C)CC4)=C3	1,0	45	1	COc1cc2c(Nc3ccc(NC(=O)[C@H](c4ccccc4)N4Cc5ccccc5C4=O)cc3F)ncnc2cc1OCC1CCN(C)CC1	86	-6.23792	10.6842	1.56304	15.9009	-40.5902	59.0356	Dual	7.10237
21	18g	4808.5	FC1=CC(NC(C(C)C5=CC=CC=C5)=O)=CC=C1NC2=NC=NC3=C2C=C(OC)C(OCC4CCN(C)CC4)=C3	1,0	68	0	COc1cc2c(Nc3ccc(NC(=O)C(C)c4ccccc4)cc3F)ncnc2cc1OCC1CCN(C)CC1	74	-5.7692	7.87173	11.523	6.12769	-38.1476	57.7191	Dual	4.31799
4	32	2.2	FC1=CC(NC(C(N6C(C(C=CC=C7)=C7C6)=O)C5=C(F)C=CC(F)=C5)=O)=CC=C1NC2=NC=NC3=C2C=C(OC)C(OCC4CCN(C)CC4)=C3	0+1	274	1	COc1cc2c(Nc3ccc(NC(=O)C(c4cc(F)ccc4F)N4Cc5ccccc5C4=O)cc3F)ncnc2cc1OCC1CCN(C)CC1	86	-6.12177	11.6567	1.56325	15.9004	-40.5542	58.3169	Dual	7.65758
21	25f	43	FC1=CC(NC(C(C7=CC=C(F)C=C7)N5CC(C=CC=C6)=C6C5=O)=O)=CC=C1NC2=NC=NC3=C2C=C(OC)C(OCC4CCN(C)CC4)=C3	1,0	49	1	COc1cc2c(Nc3ccc(NC(=O)C(c4ccc(F)cc4)N4Cc5ccccc5C4=O)cc3F)ncnc2cc1OCC1CCN(C)CC1	86	-6.4646	10.9591	1.51906	15.9449	-40.5512	58.9198	Dual	7.36653
21	25e	13.4	FC1=CC(NC(C(C7=CC(F)=CC=C7)N5CC(C=CC=C6)=C6C5=O)=O)=CC=C1NC2=NC=NC3=C2C=C(OC)C(OCC4CCN(C)CC4)=C3	1,0	48	1	COc1cc2c(Nc3ccc(NC(=O)C(c4cccc(F)c4)N4Cc5ccccc5C4=O)cc3F)ncnc2cc1OCC1CCN(C)CC1	86	-6.21404	11.1599	1.52341	15.9407	-40.4993	58.7386	Dual	6.8729
21	18h	3186	FC1=CC(NC(C(C(C)C)C5=CC=CC=C5)=O)=CC=C1NC2=NC=NC3=C2C=C(OC)C(OCC4CCN(C)CC4)=C3	1,0	69	0	COc1cc2c(Nc3ccc(NC(=O)C(c4ccccc4)C(C)C)cc3F)ncnc2cc1OCC1CCN(C)CC1	80	-5.86116	7.83829	11.5098	6.1475	-38.1056	57.7457	Dual	5.49675
21	18i	1295.9	FC1=CC(NC(C(C6=CC=CC=C6)C5=CC=CC=C5)=O)=CC=C1NC2=NC=NC3=C2C=C(OC)C(OCC4CCN(C)CC4)=C3	1,0	70	0	COc1cc2c(Nc3ccc(NC(=O)C(c4ccccc4)c4ccccc4)cc3F)ncnc2cc1OCC1CCN(C)CC1	81	-5.61004	8.06608	11.4566	6.15503	-38.0024	57.7854	Dual	4.88743
21	25a	9.3	FC1=CC(NC(C(C7=CC=CC=C7)N5CC(C=CC=C6)=C6C5=O)=O)=CC=C1NC2=NC=NC3=C2C=C(OC)C(OCC4CCN(C)CC4)=C3	1,0	43	1	COc1cc2c(Nc3ccc(NC(=O)C(c4ccccc4)N4Cc5ccccc5C4=O)cc3F)ncnc2cc1OCC1CCN(C)CC1	86	-6.23792	10.6842	1.56306	15.9009	-40.5902	59.0356	Dual	7.03152
21	25h	361.3	FC1=CC(NC(C(C7CCCCC7)N5CC(C=CC=C6)=C6C5=O)=O)=CC=C1NC2=NC=NC3=C2C=C(OC)C(OCC4CCN(C)CC4)=C3	1,0	50	0	COc1cc2c(Nc3ccc(NC(=O)C(C4CCCCC4)N4Cc5ccccc5C4=O)cc3F)ncnc2cc1OCC1CCN(C)CC1	92	-5.31477	10.6316	1.56983	15.8934	-39.6579	58.46	Dual	5.44213
21	18a	>10000	FC1=CC(NC(C5=CC=CC=C5)=O)=CC=C1NC2=NC=NC3=C2C=C(OC)C(OCC4CCN(C)CC4)=C3	1,0	62	0	COc1cc2c(Nc3ccc(NC(=O)c4ccccc4)cc3F)ncnc2cc1OCC1CCN(C)CC1	68	-6.58131	7.76386	11.4891	6.18201	-37.6332	57.814	Dual	5
21	18e	>10000	FC1=CC(NC(CC5CC(C=CC=C6)=C6C5)=O)=CC=C1NC2=NC=NC3=C2C=C(OC)C(OCC4CCN(C)CC4)=C3	1,0	66	0	COc1cc2c(Nc3ccc(NC(=O)CC4Cc5ccccc5C4)cc3F)ncnc2cc1OCC1CCN(C)CC1	78	-5.70477	8.15557	11.4975	6.16851	-37.2215	58.1906	Dual	5
21	18c	>10000	FC1=CC(NC(CC5=CC=CC=C5)=O)=CC=C1NC2=NC=NC3=C2C=C(OC)C(OCC4CCN(C)CC4)=C3	1,0	64	0	COc1cc2c(Nc3ccc(NC(=O)Cc4ccccc4)cc3F)ncnc2cc1OCC1CCN(C)CC1	71	-5.79625	7.35089	11.534	6.11518	-37.4547	57.9377	Dual	5
21	25j	>10000	FC1=CC(NC(C(C6=CC=CC=C6)N4CC(C=CC=C5)=C5C4=O)=O)=CC=C1NC2=NC(N)=NC3=C2C=C(OC)C(OC)=C3	1,0	53	0	COc1cc2nc(N)nc(Nc3ccc(NC(=O)C(c4ccccc4)N4Cc5ccccc5C4=O)cc3F)c2cc1OC	70	-5.49128	7.25288	1.56551	15.8994	-41.7707	59.0539	Dual	5
45	gefitinib	3170	COC1=C(OCCCN2CCOCC2)C=C2C(NC3=CC(Cl)=C(F)C=C3)=NC=NC2=C1	0	116	0	COc1cc2ncnc(Nc3ccc(F)c(Cl)c3)c2cc1OCCCN1CCOCC1	55	-5.46248	4.67777	11.1311	6.67521	-27.1312	54.8657	Orthosteric	5.49894
21	25i	36.7	FC1=CC(NC(C(C6=CC=CC=C6)N4CC(C=CC=C5)=C5C4=O)=O)=CC=C1NC2=NC=NC3=C2C=C(OC)C(OC)=C3	1,0	52	1	COc1cc2ncnc(Nc3ccc(NC(=O)C(c4ccccc4)N4Cc5ccccc5C4=O)cc3F)c2cc1OC	68	-5.29575	7.0424	1.54461	15.9196	-41.4579	59.2635	Dual	6.43533
21	23m	18	FC1=CC(NC(C(C7=CC=CC=C7)N5CC(C=CC=C6)=C6C5=O)=O)=CC=C1NC2=NC=NC3=C2C=C(OCC4CCN(C)CC4)C(OC)=C3	1,0	56	1	COc1cc2ncnc(Nc3ccc(NC(=O)C(c4ccccc4)N4Cc5ccccc5C4=O)cc3F)c2cc1OCC1CCN(C)CC1	86	-6.23792	10.6842	1.56207	15.9018	-40.5902	59.0356	Dual	7.74473
21	25k	97.5	FC1=CC(NC(C(C7=CC=CC=C7)N5CC(C=CC=C6)=C6C5=O)=O)=CC=C1NC2=NC=NC3=C2C=C(OCCCN4CCOCC4)C(OC)=C3	1,0	54	1	COc1cc2ncnc(Nc3ccc(NC(=O)C(c4ccccc4)N4Cc5ccccc5C4=O)cc3F)c2cc1OCCCN1CCOCC1	87	-6.26635	9.84053	1.56576	15.898	-41.5955	59.6915	Dual	6.011
21	25n	19.1	FC1=CC(NC(C(C7=CC=CC=C7)N5CC(C=CC=C6)=C6C5=O)=O)=CC=C1NC2=NC=NC3=C2C=C(OCN4CCN(C)CC4)C(OC)=C3	1,0	57	1	COc1cc2ncnc(Nc3ccc(NC(=O)C(c4ccccc4)N4Cc5ccccc5C4=O)cc3F)c2cc1OCN1CCN(C)CC1	85	-6.43627	8.96577	1.55953	15.9047	-41.4421	59.5523	Dual	6.71897
21	25o	174.3	FC1=CC(NC(C(C7=CC=CC=C7)N5CC(C=CC=C6)=C6C5=O)=O)=CC=C1NC2=NC=NC3=C2C=C(OCN4CCOCC4)C(OC)=C3	1,0	58	0	COc1cc2ncnc(Nc3ccc(NC(=O)C(c4ccccc4)N4Cc5ccccc5C4=O)cc3F)c2cc1OCN1CCOCC1	81	-6.02998	8.81046	1.55805	15.9064	-41.5468	59.6605	Dual	5.7587
13	9f	>500	COC(C=C(N(C)CCN(C)C)C(NC(C5=NC=C(OC)C=C5)=O)=C2)=C2NC1=NC=CC(C3=CN(C)C4=C3C=CC=C4)=N1	0	320	0	COc1ccc(C(=O)Nc2cc(Nc3nccc(-c4cn(C)c5ccccc45)n3)c(OC)cc2N(C)CCN(C)C)nc1	79	-3.42132	6.37372	17.3853	6.12791	-25.2766	73.2072	Orthosteric	6.30103
16	19	7.2	CC(C)C1=CN=C(N2CC(OC)C2)C3=CN=C(NC4=NC(N5C[C@@](F)(C)[C@H](O)CC5)=NC=C4)C=C13	0	373	1	COC1CN(c2ncc(C(C)C)c3cc(Nc4ccnc(N5CC[C@@H](O)[C@@](C)(F)C5)n4)ncc23)C1	67	-0.394585	7.45612	-2.23722	15.0987	36.1206	59.4199	Orthosteric	7.14267
16	20	25	CC(C)C1=CN=C(N2CC(COC)C2)C3=CN=C(NC4=NC(N5C[C@@](F)(C)[C@H](O)CC5)=NC=C4)C=C13	0	374	1	COCC1CN(c2ncc(C(C)C)c3cc(Nc4ccnc(N5CC[C@@H](O)[C@@](C)(F)C5)n4)ncc23)C1	70	-0.179974	7.86368	-2.19267	15.0538	36.5943	59.6643	Orthosteric	7.60206
21	25l	21.1	FC1=CC(NC(C(C6=CC=CC=C6)N4CC(C=CC=C5)=C5C4=O)=O)=CC=C1NC2=NC=NC3=C2C=C(OCCOC)C(OCCOC)=C3	1,0	55	1	COCCOc1cc2ncnc(Nc3ccc(NC(=O)C(c4ccccc4)N4Cc5ccccc5C4=O)cc3F)c2cc1OCCOC	82	-5.14728	7.31618	1.5304	15.9342	-41.5728	59.3259	Dual	6.67572
19	3a	>10000	BrC1=CN=C(NCCN3CCOCC3)N=C1NC2=C(P(C)(C)=O)C=CC=C2	0	400	0	CP(C)(=O)c1ccccc1Nc1nc(NCCN2CCOCC2)ncc1Br	52	-4.51445	6.89899	10.662	-3.59775	-5.65343	72.0498	Orthosteric	5
66	Lapatinib	>5000	CS(=O)(=O)CCNCC1=CC=C(O1)C1=CC2=C(C=C1)N=CN=C2NC1=CC(Cl)=C(OCC2=CC(F)=CC=C2)C=C1	0	256	0	CS(=O)(=O)CCNCc1ccc(-c2ccc3ncnc(Nc4ccc(OCc5cccc(F)c5)c(Cl)c4)c3c2)o1	66	-3.10883	3.64887	11.185	6.83827	-38.6199	49.7342	Orthosteric	5.30103
65	24	>149	CSC1=NC(C2=CC=C(F)C=C2)=C(C3=CC=NC(NC4=CC=CC=C4)=C3)N1	0	238	0	CSc1nc(-c2ccc(F)cc2)c(-c2ccnc(Nc3ccccc3)c2)[nH]1	44	-4.00472	2.31768	12.7411	8.33358	-55.4913	40.7004	Orthosteric	6.82681
4	36	32	CC(NC1=CC(C2=C(C3=CC(NC(C4=C(CN5C(C(C=CC=C6)=C6C5=O)=O)C(O)=CC=C4F)=O)=CC=C3)N=C(SC)N2)=CC=N1)=O	0+1	277	1	CSc1nc(-c2cccc(NC(=O)c3c(F)ccc(O)c3CN3C(=O)c4ccccc4C3=O)c2)c(-c2ccnc(NC(C)=O)c2)[nH]1	71	-4.03448	3.75249	12.6321	8.44773	-53.94	40.0401	Dual	7.49485
15	2b	>1000	O=C(C2=C(CN3C(C(C=CC=C4)=C4C3)=O)C(O)=CC=C2F)NC1=CC(C5=C(C6=CC=NC(NC(C)=O)=C6)NC(SC)=N5)=CC=C1	0+1	353	0	CSc1nc(-c2cccc(NC(=O)c3c(F)ccc(O)c3CN3Cc4ccccc4C3=O)c2)c(-c2ccnc(NC(C)=O)c2)[nH]1	72	-3.90202	5.79875	12.6766	8.3954	-53.9346	39.9943	Dual	6
15	2a	8	O=C(C2=CC(O)=CC=C2F)NC1=CC(C3=C(C4=CC=NC(NC(C)=O)=C4)NC(SC)=N3)=CC=C1	0+1	352	1	CSc1nc(-c2cccc(NC(=O)c3cc(O)ccc3F)c2)c(-c2ccnc(NC(C)=O)c2)[nH]1	54	-4.29205	3.2129	12.7383	8.32472	-54.7308	40.2767	Dual	8.09691
42	11i	1430	FC(C=C4)=CC=C4C(N=C6C3=CC=CC=C3)=C(N6)C1=CC=NC5=C1C=C(N5)C2=CC=CC=C2	0	92	0	Fc1ccc(-c2nc(-c3ccccc3)[nH]c2-c2ccnc3[nH]c(-c4ccccc4)cc23)cc1	52	-3.78103	0.605496	12.9146	8.20973	-61.934	35.919	Orthosteric	5.84466
15	5	38.7	OC(C=CC(C#N)=C3)=C3C1=NC2=C(C=CC=C2)C(NCC4=CN=CC=N4)=N1	0	39	1	N#Cc1ccc(O)c(-c2nc(NCc3cnccn3)c3ccccc3n2)c1	41	-1.87904	0.863627	10.0022	10.8324	-16.9687	25.583	Orthosteric	6.41229
10	5	49000	O=C2C1=CC(OC3=CC=C(N)C=C3)=CC=C1OC(C4=CC=CC(OC5=CC=CC=C5)=C4)C2	0	306	0	Nc1ccc(Oc2ccc3c(c2)C(=O)CC(c2cccc(Oc4ccccc4)c2)O3)cc1	53	-1.07205	-0.764153	4.15565	10.0772	50.3349	52.0202	Orthosteric	4.3098
57	1b	336	FC(C=C5)=CC=C5C3=C(NC(C6=CC(CN)=CC=C6)=N3)C1=CC=NC2=C1C=C(C4=CC=CC=C4)N2	0	200	0	NCc1cccc(-c2nc(-c3ccc(F)cc3)c(-c3ccnc4[nH]c(-c5ccccc5)cc34)[nH]2)c1	57	-3.79252	0.848577	12.9422	8.18497	-62.0934	35.3819	Orthosteric	6.47366
20	10a	<3700	O=C(CC2=CC(O)=C(O)C(O)=C2)NC1=CC=CC=C1	0	408	0	O=C(Cc1cc(O)c(O)c(O)c1)Nc1ccccc1	32	-1.48712	-3.30451	10.6779	10.1709	-19.3704	32.3838	Orthosteric	5.4318
20	10b	<3700	O=C(CC2=CC(O)=C(O)C(O)=C2)NC1=NC=CS1	0	409	0	O=C(Cc1cc(O)c(O)c(O)c1)Nc1nccs1	28	-1.42832	-2.4439	10.9493	10.0151	-47.4115	38.1693	Orthosteric	5.4318
24	4i	132	O=C(NC(C4=CC=CC(Cl)=C4)C3=CC=CC=C3)C2COC1=CC=CC=C1C2=O	1	418	0	O=C(NC(c1ccccc1)c1cccc(Cl)c1)C1COc2ccccc2C1=O	46	-1.61668	-0.669182	10.3774	10.8483	-32.5725	-5.80625	Allosteric	6.87943
24	4l	146	O=C(NC(C4=CC=CC(I)=C4)C3=CC=CC=C3)C2COC1=CC=CC=C1C2=O	1	419	0	O=C(NC(c1ccccc1)c1cccc(I)c1)C1COc2ccccc2C1=O	46	-1.58838	-0.464356	10.4517	10.8577	-32.5726	-5.80643	Allosteric	6.83565
20	9a	<1240	O=C(C2=CC(O)=C(O)C(O)=C2)NC1=CC=CC=C1	0	406	0	O=C(Nc1ccccc1)c1cc(O)c(O)c(O)c1	29	-2.12273	-3.18016	10.8672	10.0052	-25.6711	10.981	Orthosteric	5.90658
2	EAI-045	43	O=C(C(C=CC=C3)=C3C2)N2C(C(NC4=NC=CS4)=O)C1=C(O)C=CC(F)=C1	1	7	1	O=C(Nc1nccs1)C(c1cc(F)ccc1O)N1Cc2ccccc2C1=O	41	-2.80395	2.629	11.0314	9.95763	-45.7361	56.208	Allosteric	7.36653
23	EAI001	600	O=C(C(N3C(C(C=CC=C4)=C4C3)=O)C2=CC=CC=C2)NC1=NC=CS1	1	72	0	O=C(Nc1nccs1)C(c1ccccc1)N1Cc2ccccc2C1=O	40	-2.82891	1.42471	11.1098	9.99014	-45.698	56.2502	Allosteric	6.22185
20	9b	847	O=C(C2=CC(O)=C(O)C(O)=C2)NC1=NC=CS1	0	407	0	O=C(Nc1nccs1)c1cc(O)c(O)c(O)c1	25	-2.13724	-2.31918	10.8962	9.88895	-47.419	38.1635	Orthosteric	6.07212
1	5f	115	O=C(C5=CC=C(C(F)(F)F)C=C5)OC(C=C4)=CC=C4C2=NC1=CC=CC=C1C(C3=CC=CC=C3)=C2	1	1	0	O=C(Oc1ccc(-c2cc(-c3ccccc3)c3ccccc3n2)cc1)c1ccc(C(F)(F)F)cc1	53	-2.63875	-1.36269	10.788	10.4346	-30.5209	-38.4288	Allosteric	6.9393
1	5j	113	O=C(C5=CC=C(CCl)C=C5)OC(C=C4)=CC=C4C2=NC1=CC=CC=C1C(C3=CC=CC=C3)=C2	1	3	0	O=C(Oc1ccc(-c2cc(-c3ccccc3)c3ccccc3n2)cc1)c1ccc(CCl)cc1	53	-1.7448	-1.90449	10.7312	10.3588	-30.4781	-38.501	Allosteric	6.94692
1	5b	119	O=C(C5=CC=CC(C(F)(F)F)=C5)OC(C=C4)=CC=C4C2=NC1=CC=CC=C1C(C3=CC=CC=C3)=C2	1	0	0	O=C(Oc1ccc(-c2cc(-c3ccccc3)c3ccccc3n2)cc1)c1cccc(C(F)(F)F)c1	53	-3.0735	-1.05434	10.7382	10.4565	-30.5624	-38.3651	Allosteric	6.92445
65	14a	19	O=C3C1=C(NC2=CC=C(C=C2N3CC4=CC=CC=C4)F)C=CC(C5=CC=C(N6CCNCC6)C=C5)=C1	0	247	1	O=C1c2cc(-c3ccc(N4CCNCC4)cc3)ccc2Nc2ccc(F)cc2N1Cc1ccccc1	63	-2.22146	0.975492	11.1276	8.66354	-58.3305	-10.2883	Orthosteric	7.72125
65	14b	23	O=C3C1=C(NC2=CC=C(C=C2N3CC4=CC=CC=C4)F)C=CC(OC5=CC=C(N6CCNCC6)C=C5)=C1	0	248	1	O=C1c2cc(Oc3ccc(N4CCNCC4)cc3)ccc2Nc2ccc(F)cc2N1Cc1ccccc1	64	-2.27815	1.68042	11.0764	8.66191	-58.3288	-10.2928	Orthosteric	7.63827
4	TREA-0236	5300	O=C(C(C=CC=C3)=C3C2)N2C(C(NC4=CC=CC=C45)=NC5=O)C1=CC(F)=CC=C1O	1	272	0	O=C1c2ccccc2CN1C(c1nc(=O)c2ccccc2[nH]1)c1cc(F)ccc1O	46	-1.76711	1.29108	10.7128	10.4001	-46.5789	52.0728	Allosteric	5.27572
8	DDC4002	59	O=C2C4=C(C=CC=C4)NC1=CC=C(F)C=C1N2CC3=CC=CC=C3	1	9	1	O=C1c2ccccc2Nc2ccc(F)cc2N1Cc1ccccc1	39	-2.70843	-1.55938	11.0925	8.57787	-58.3371	-10.2832	Allosteric	7.22915
10	4b	>150000	O=C2C1=CC=C(OC5=CC=C([N+]([O-])=O)C=C5)C=C1OC(C3=CC=CC(OC4=CC=CC=C4)=C3)C2	0	308	0	O=C1CC(c2cccc(Oc3ccccc3)c2)Oc2cc(Oc3ccc([N+](=O)[O-])cc3)ccc21	53	0.156362	-1.06532	4.04696	10.1583	50.5032	52.1118	Orthosteric	3.82391
10	4	16000	O=C2C1=CC(OC3=CC=C([N+]([O-])=O)C=C3)=CC=C1OC(C4=CC=CC(OC5=CC=CC=C5)=C4)C2	0	305	0	O=C1CC(c2cccc(Oc3ccccc3)c2)Oc2ccc(Oc3ccc([N+](=O)[O-])cc3)cc21	53	-0.177145	-0.474418	3.97678	10.2099	50.4332	52.0706	Orthosteric	4.79588
10	4c	73000	O=C2C1=C(OC3=CC=C([N+]([O-])=O)C=C3)C=CC=C1OC(C4=CC=CC(OC5=CC=CC=C5)=C4)C2	0	309	0	O=C1CC(c2cccc(Oc3ccccc3)c2)Oc2cccc(Oc3ccc([N+](=O)[O-])cc3)c21	53	0.704561	-0.386749	3.91928	10.24	50.584	52.1615	Orthosteric	4.13668
10	4a	41000	O=C2C1=CC(OC3=CC=C([N+]([O-])=O)C=C3)=CC=C1OC(C4=CC=CC=C4)C2	0	307	0	O=C1CC(c2ccccc2)Oc2ccc(Oc3ccc([N+](=O)[O-])cc3)cc21	42	0.195407	-1.03008	3.98075	10.1926	50.4197	52.053	Orthosteric	4.38722
65	7	5.3	O=C1C2C(C=CC=C2)NC(C(N4CC(C=CC=C5)=C5C4=O)C3=CC(F)=CC=C3O)=N1	1	246	1	O=C1N=C(C(c2cc(F)ccc2O)N2Cc3ccccc3C2=O)NC2C=CC=CC12	48	-0.18468	2.44809	10.6547	10.2426	-46.5818	52.0688	Allosteric	7.27572
42	11c	782	FC(C=C1)=CC=C1C2=C(C3=CC=NC4=C3C=C(C5=CC=CC=C5)N4)NC(C6=CC=CC(O)=C6)=N2	0	87	0	Oc1cccc(-c2nc(-c3ccc(F)cc3)c(-c3ccnc4[nH]c(-c5ccccc5)cc34)[nH]2)c1	53	-3.87567	0.635178	12.9255	8.20423	-62.016	35.6435	Orthosteric	6.10679
65	22	7.64	FC1=CC=C(C5=C(NC(C6=CC=C(CCO)C=C6)=N5)C2=CC=NC4=C2C=C(N4)C3=CC=CC=C3)C=C1	0	236	1	OCCc1ccc(-c2nc(-c3ccc(F)cc3)c(-c3ccnc4[nH]c(-c5ccccc5)cc34)[nH]2)cc1	59	-3.17895	0.584854	12.9112	8.21269	-61.8849	36.1385	Orthosteric	6.11691
54	31	7.64	FC(C=C5)=CC=C5C4=C(NC(CCO)=N4)C1=CC=NC2=C1C=C(C3=CC=CC=C3)N2	0	207	1	OCCc1nc(-c2ccc(F)cc2)c(-c2ccnc3[nH]c(-c4ccccc4)cc23)[nH]1	49	-3.16514	0.716231	13.0118	8.13559	-61.6195	37.3668	Orthosteric	6.11691
54	32	21.1	FC(C=C5)=CC=C5C4=C(NC(CCCO)=N4)C1=CC=NC2=C1C=C(C3=CC=CC=C3)N2	0	208	1	OCCCc1nc(-c2ccc(F)cc2)c(-c2ccnc3[nH]c(-c4ccccc4)cc23)[nH]1	52	-2.71374	0.808899	12.9061	8.21926	-61.5196	37.5917	Orthosteric	6.67572
42	11f	943	FC(C=C1)=CC=C1C2=C(C3=CC=NC4=C3C=CN4)NC(CCCO)=N2	0	90	0	OCCCc1nc(-c2ccc(F)cc2)c(-c2ccnc3[nH]ccc23)[nH]1	42	-2.16395	0.314292	12.8369	8.26372	-61.3443	38.0314	Orthosteric	6.02549
65	23	8.83	FC1=CC=C(C5=C(NC(C6=CC=C(CCCCO)C=C6)=N5)C2=CC=NC4=C2C=C(N4)C3=CC=CC=C3)C=C1	0	237	1	OCCCCc1ccc(-c2nc(-c3ccc(F)cc3)c(-c3ccnc4[nH]c(-c5ccccc5)cc34)[nH]2)cc1	65	-3.67829	0.576663	12.9568	8.18197	-61.863	36.2203	Orthosteric	6.05404
54	33	8.8	FC(C=C1)=CC=C1C2=C(C3=CC=NC4=C3C=C(C5=CC=CC=C5)N4)NC(CCCCO)=N2	0	209	1	OCCCCc1nc(-c2ccc(F)cc2)c(-c2ccnc3[nH]c(-c4ccccc4)cc23)[nH]1	55	-3.10865	0.977865	12.9126	8.22287	-61.5564	37.4979	Orthosteric	7.05552
