# Supplementary material for: Sequence-based virtual screening using transformers
Source: Nat Commun. 2025 Jul 28;16:6925. doi: 10.1038/s41467-025-61833-8 (PMC12304311; doi:10.1038/s41467-025-61833-8)
Supplement: Supplementary file 8 — Source data [file 41467_2025_61833_MOESM8_ESM.zip › raw_data/Figure_S8a.xlsx]

## Sheet: Figure_S8a
	Predicted pIC50 [M]	Measured pIC50 [M]
C1	8.38986	8.25767
C4	8.40834	7.13336
C5	8.34102	5.56162
C7	8.36635	5.44648
C10	8.84384	8.92628
C11	6.81056	6.97306
