# Supplementary material for: Sequence-based virtual screening using transformers
Source: Nat Commun. 2025 Jul 28;16:6925. doi: 10.1038/s41467-025-61833-8 (PMC12304311; doi:10.1038/s41467-025-61833-8)
Supplement: Supplementary file 8 — Source data [file 41467_2025_61833_MOESM8_ESM.zip › raw_data/Figure_S8b.xlsx]

## Sheet: Figure_S8b
index	smiles	max_similarity_2048
0	NC(=O)c1ccccc1O	0.285714
1	OCCc1ccccc1	0.267857
2	C=C[C@H]1CN2CC[C@H]1C[C@@H]2[C@@H](O)c1ccnc2ccccc12	0.215909
3	C/C=C/c1ccc(OC)cc1	0.166667
4	C[N+](C)(C)CC(=O)O.Cl	0.128205
5	CCC(=O)c1ccc(O)cc1	0.235294
6	NCCS(=O)(=O)O	0.102564
7	O=C[C@H](O)[C@@H](O)[C@H](O)CO	0.0681818
8	CC(=O)OCC(=O)[C@@]1(O)CC[C@H]2[C@@H]3CCC4=CC(=O)CC[C@]4(C)[C@H]3C(=O)C[C@@]21C	0.179245
9	CC1(C)C2CC[C@]3(C)C(C(=O)C=C4[C@@H]5C[C@@](C)(C(=O)O)CC[C@]5(C)CC[C@]43C)[C@@]2(C)CC[C@@H]1O	0.373494
10	CN[C@H]1[C@@H](O[C@@H]2[C@@H](O[C@@H]3[C@@H](NC(=N)N)[C@H](O)[C@@H](NC(=N)N)[C@H](O)[C@H]3O)O[C@H](C)[C@@]2(O)C=O)O[C@H](CO)[C@@H](O)[C@@H]1O.CN[C@H]1[C@@H](O[C@@H]2[C@@H](O[C@H]3[C@@H](NC(=N)N)[C@H](O)[C@@H](NC(=N)N)[C@H](O)[C@H]3O)O[C@H](C)[C@@]2(O)C=O)O[C@H](CO)[C@@H](O)[C@@H]1O.O=S(=O)(O)O.O=S(=O)(O)O.O=S(=O)(O)O	0.112
11	Nc1nc(=O)c2nc(CNc3ccc(C(=O)N[C@@H](CCC(=O)O)C(=O)O)cc3)cnc2[nH]1	0.176991
12	CC[C@H](C)[C@H](N)C(=O)O	0.116279
13	Nc1ncnc2nc[nH]c12	0.196429
14	CC(=O)Nc1ccc(O)cc1	0.314286
15	O=c1cc[nH]c(=O)[nH]1	0.140351
16	CC(=O)CCCCn1c(=O)c2c(ncn2C)n(C)c1=O	0.176471
17	Br.COc1ccc2c3c1O[C@H]1C[C@@H](O)C=C[C@@]31CCN(C)C2	0.191919
18	COc1c(O)cc2c(c1O)[C@@H]1O[C@H](CO)[C@@H](O)[C@H](O)[C@H]1OC2=O	0.16129
19	C[n+]1cc2c3c(ccc2c2ccc4cc5c(cc4c21)OCO5)OCO3.[Cl-]	0.18
20	CNC(=O)Oc1ccc2c(c1)[C@]1(C)CCN(C)[C@@H]1N2C.O=C(O)c1ccccc1O	0.205882
21	COc1ccc2cc1Oc1ccc(cc1)C[C@H]1c3c(cc4c(c3Oc3cc5c(cc3OC)CCN(C)[C@@H]5C2)OCO4)CCN1C	0.215517
22	COc1cc([C@@H]2c3cc4c(cc3[C@@H](O[C@@H]3O[C@@H]5CO[C@@H](C)O[C@H]5[C@H](O)[C@H]3O)C3COC(=O)C32)OCO4)cc(OC)c1O	0.149606
23	C[N+](C)(C)CCOP(=O)([O-])OP(=O)(O)OC[C@H]1O[C@@H](n2ccc(N)nc2=O)[C@H](O)[C@@H]1O	0.13913
24	Cc1cccc(C)c1NC(=O)c1ccccc1C(=O)O	0.285714
25	Nc1nc(=O)c2c([nH]1)NCC(CNc1ccc(C(=O)N[C@@H](CCC(=O)[O-])C(=O)[O-])cc1)N2C=O.[Ca+2]	0.204918
26	CCOC(=O)C1=C[C@]2(CC)CCCN3CCc4c(n1c1ccccc41)[C@@H]32	0.20202
27	CC(=O)O[C@@]12CO[C@@H]1C[C@H](O)[C@@]1(C)C(=O)[C@H](O)C3=C(C)[C@@H](OC(=O)[C@H](O)[C@@H](NC(=O)OC(C)(C)C)c4ccccc4)C[C@@](O)([C@@H](OC(=O)c4ccccc4)C12)C3(C)C.O.O.O	0.17094
28	O=C(O)CCCCC1CCSS1	0.122222
29	COc1ccc([C@@H]2CC(=O)c3c(O)cc(O[C@@H]4O[C@H](CO[C@@H]5O[C@@H](C)[C@H](O)[C@@H](O)[C@H]5O)[C@@H](O)[C@H](O)[C@H]4O)cc3O2)cc1OC	0.258065
30	COc1cc(C(=S)N2CCOCC2)ccc1O	0.24
31	C[C@H]1O[C@H](O[C@@H]2[C@@H](CO)O[C@H](O[C@@H]3[C@@H](CO)OC(O)[C@H](O)[C@H]3O)[C@H](O)[C@H]2O)[C@H](O)[C@@H](O)[C@@H]1N[C@H]1C=C(CO)[C@@H](O)[C@H](O)[C@H]1O	0.108911
32	C=C[C@H]1CN2CC[C@H]1C[C@@H]2[C@@H](O)c1ccnc2ccc(OC)cc12.Cl.O	0.22
33	CC(=O)OCC(=O)[C@@]1(O)CC[C@H]2[C@@H]3CCC4=CC(=O)C=C[C@]4(C)[C@@]3(Cl)[C@@H](Cl)C[C@@]21C	0.185185
34	C/C=C(/C)C(=O)O[C@H]1[C@H](OC(C)=O)[C@@]2(CO)C(CC1(C)C)C1=CCC3[C@@]4(C)CC[C@H](O[C@@H]5O[C@H](C(=O)O)[C@@H](O[C@H]6O[C@@H](CO)[C@H](O)[C@@H](O)[C@@H]6O)[C@H](O)[C@H]5O[C@@H]5O[C@H](CO)[C@@H](O)[C@H](O)[C@H]5O)[C@](C)(CO)C4CC[C@@]3(C)[C@]1(C)C[C@@H]2O	0.355932
35	C[C@H]1O[C@@H](O[C@H]2[C@@H](O)C[C@H](O[C@H]3[C@@H](O)C[C@H](O[C@H]4CC[C@]5(C)[C@H]6CC[C@]7(C)[C@@H](C8=CC(=O)OC8)CC[C@]7(O)[C@@H]6CC[C@@H]5C4)O[C@@H]3C)O[C@@H]2C)C[C@H](O)[C@@H]1O	0.171171
36	C#C[C@]1(O)CC[C@H]2[C@@H]3CCC4=CC(=O)CC[C@]4(C)[C@H]3CC[C@@]21C	0.141304
37	OCc1ccccc1O	0.243243
38	COc1cc2c(c(OC)c1OC)-c1ccc(OC)c(=O)cc1C(NC(C)=O)CC2	0.212121
39	NC(=O)CCC(N)C(=O)O	0.116279
40	NC(=O)CC[C@H](N)C(=O)O	0.116279
41	OCCSCCO	0.0740741
42	CN(C)CCOC(c1ccccc1)c1ccccc1.Cl	0.219178
43	OC[C@H](O)[C@@H](O)[C@H](O)[C@H](O)CO	0.0555556
44	CC(C)CC(N)=O	0.12
45	CN1[C@H]2CC[C@@H]1C[C@H](OC(=O)C(CO)c1ccccc1)C2	0.222222
46	CN1[C@H]2CC[C@@H]1C[C@H](OC(=O)C(CO)c1ccccc1)C2.CN1[C@H]2CC[C@@H]1C[C@H](OC(=O)C(CO)c1ccccc1)C2.O.O=S(=O)(O)O	0.216216
47	CN1[C@H]2CC[C@@H]1C[C@H](OC(=O)C(CO)c1ccccc1)C2.CN1[C@H]2CC[C@@H]1C[C@H](OC(=O)C(CO)c1ccccc1)C2.O=S(=O)(O)O	0.219178
48	C[C@@H]1CC[C@H]2[C@@H](C)C(=O)O[C@@H]3O[C@@]4(C)CC[C@@H]1[C@]32OO4	0.118421
49	COC(=O)c1ccccc1O	0.297297
50	C[C@H](CCC(=O)O)C1CC[C@H]2[C@@H]3C(=O)C[C@@H]4CC(=O)CC[C@]4(C)[C@H]3CC(=O)[C@]12C	0.152381
51	OC[C@@H](O)[C@@H](O)[C@H](O)[C@H](O)CO	0.0555556
52	O=C([O-])[C@H](O)[C@@H](O)[C@H](O)[C@H](O)CO.[Na+]	0.111111
53	O[C@H]1[C@H](O)[C@@H](O)[C@H](O)[C@@H](O)[C@H]1O	0.0634921
54	N[C@@H](C=O)[C@@H](O)[C@H](O)[C@H](O)CO	0.0833333
55	C[C@@H]1CC[C@H]2[C@@H](C)[C@H](OC(=O)CCC(=O)O)O[C@@H]3O[C@@]4(C)CC[C@@H]1[C@@]23OO4	0.137615
56	O=C[C@H](O)[C@H]1OC(=O)[C@@H](O)[C@H]1O	0.107692
57	O=c1[nH]cnc2c1ncn2[C@@H]1O[C@H](CO)[C@@H](O)[C@H]1O	0.134021
58	N[C@@H](Cc1c[nH]c2ccccc12)C(=O)O	0.22
59	OCc1ccccc1O[C@@H]1O[C@H](CO)[C@@H](O)[C@H](O)[C@H]1O	0.164706
60	CC1=CC(=O)c2ccccc2C1=O	0.176471
61	CNC[C@H](O)c1cccc(O)c1.Cl	0.1875
62	COc1ccc2cc3[n+](cc2c1OC)CCc1cc2c(cc1-3)OCO2.[Cl-]	0.175926
63	O=c1oc2c(O)c(O)cc3c(=O)oc4c(O)c(O)cc1c4c23	0.225
64	Cl.NCC(O)c1ccc(O)cc1	0.142857
65	OC[C@H]1O[C@@H](Oc2ccc(O)cc2)[C@H](O)[C@@H](O)[C@@H]1O	0.138462
66	CC(=O)[C@H]1CC[C@H]2[C@@H]3CCC4=CC(=O)CC[C@]4(C)[C@H]3CC[C@]12C	0.157895
67	O=c1cccc2n1C[C@@H]1CNC[C@H]2C1	0.15
68	Cn1c(=O)c2c(ncn2CC2OCCO2)n(C)c1=O	0.202247
69	CCc1c2c(nc3ccc(OC(=O)N4CCC(N5CCCCC5)CC4)cc13)-c1cc3c(c(=O)n1C2)COC(=O)[C@]3(O)CC.Cl.O.O.O	0.209677
70	N[C@@H](Cc1ccc(O)cc1)C(=O)O	0.232558
71	CN1CC(=O)N=C1N	0.140845
72	O=C1CC[C@@H](C(=O)O)N1	0.133333
73	NCCCC(=O)O	0.157895
74	C=C1c2cccc(O)c2C(O)=C2C(=O)[C@]3(O)C(=O)C(C(N)=O)=C(O)[C@@H](N(C)C)C3[C@@H](O)[C@H]12.Cl	0.137931
75	CC1(C)[C@@H](O[C@H]2O[C@H](C(=O)O)[C@@H](O)[C@H](O)[C@H]2O[C@@H]2O[C@H](C(=O)O)[C@@H](O)[C@H](O)[C@H]2O)CC[C@@]2(C)[C@H]1CC[C@]1(C)[C@@H]2C(=O)C=C2[C@H]3C[C@@](C)(C(=O)O)CC[C@]3(C)CC[C@]21C.N.N	0.294643
76	OC[C@H](O)[C@@H](O)[C@@H](O)[C@H](O)CO	0.0555556
77	O=C1CC(c2ccccc2)Oc2ccccc21	0.510638
78	CC1CNC(=O)NC1=O	0.102941
79	O=C(O)CCc1ccc(O)c(O)c1	0.325
80	Cn1cnc2[nH]c(=O)[nH]c(=O)c21	0.239437
81	Cl.NCCC[C@@H](N)C(=O)O	0.139535
82	COc1cc(CCC(=O)O)ccc1O	0.255319
83	O=C(O)c1ccc(O)c(O)c1	0.363636
84	COc1ccc(CC(=O)O)cc1OC	0.25
85	O=C(O)c1cc(O)cc(O)c1	0.272727
86	COC(=O)c1cc(OC)c(OC)c(OC)c1	0.195122
87	O=c1c(O)c(-c2cc(O)c(O)c(O)c2)oc2cc(O)cc(O)c12	0.215686
88	OC[C@H](O)[C@H](O)CO	0.0576923
89	OC[C@H]1O[C@H](O[C@@H]2[C@@H](CO)OC(O)[C@H](O)[C@H]2O)[C@H](O)[C@@H](O)[C@@H]1O	0.097561
90	O.OC[C@H]1O[C@H](O[C@@H]2[C@@H](CO)O[C@H](O)[C@H](O)[C@H]2O)[C@H](O)[C@@H](O)[C@@H]1O	0.0963855
91	OC[C@H](O)[C@@H](O)[C@H](O[C@H]1O[C@H](CO)[C@@H](O)[C@H](O)[C@H]1O)[C@H](O)CO	0.0804598
92	OC1OC[C@H](O)[C@H](O)[C@H]1O	0.0877193
93	OC[C@H](O)[C@@H](O)[C@H](O)CO	0.0555556
94	O=C1OC([C@H](O)CO)C([O-])=C1O.[Na+]	0.142857
95	OC[C@H]1OC(O)[C@H](O)[C@@H](O)[C@H]1O	0.0821918
96	OC[C@H]1OC(O)[C@@H](O)[C@@H](O)[C@@H]1O	0.0821918
97	C[C@@H]1O[C@@H](O[C@H]2[C@H](Oc3cc(O)c4c(c3)O[C@H](c3ccc(O)cc3)CC4=O)O[C@H](CO)[C@@H](O)[C@@H]2O)[C@H](O)[C@H](O)[C@H]1O	0.241379
98	C[C@@H]1CC[C@H]2[C@@H](C)[C@@H](O)O[C@@H]3O[C@@]4(C)CC[C@@H]1[C@@]23OO4	0.11236
99	Oc1cc(O)cc(/C=C/c2ccc(O)c(O)c2)c1	0.226415
100	COc1cc(C(O)C(=O)O)ccc1O	0.222222
101	NC(=O)c1ccc[n+]([O-])c1	0.190476
102	Cn1cnc2c1c(=O)[nH]c(=O)n2C	0.186667
103	O=c1[nH]c(=O)c2[nH]c(=O)[nH]c2[nH]1	0.0784314
104	NCCC(=O)O	0.2
105	COc1cc(C(=O)O)cc(OC)c1OC	0.2
106	NCCc1c[nH]c2ccccc12	0.173913
107	O=C(O)c1ccccc1O	0.333333
108	CC(=O)Oc1ccccc1	0.25
109	O=c1[nH]c(=O)c2[nH]cnc2[nH]1	0.133333
110	Cl.N=C(N)NCCC[C@H](N)C(=O)O	0.12
111	CO[C@H]1C=CO[C@@]2(C)Oc3c(C)c(O)c4c(O)c(c(/C=N/N5CCN(C)CC5)c(O)c4c3C2=O)NC(=O)/C(C)=C\C=C/[C@H](C)[C@H](O)[C@@H](C)[C@@H](O)[C@@H](C)[C@H](OC(C)=O)[C@@H]1C	0.15942
112	CC[C@H](C)C(=O)O[C@H]1CCC=C2C=C[C@H](C)[C@H](CC[C@@H]3C[C@@H](O)CC(=O)O3)[C@H]21	0.152381
113	CC(=O)OC/C=C(C)/C=C/C=C(C)/C=C/C1=C(C)CCCC1(C)C	0.16
114	CCC(C)(C)C(=O)O[C@H]1C[C@@H](C)C=C2C=C[C@H](C)[C@H](CC[C@@H]3C[C@@H](O)CC(=O)O3)[C@H]21	0.134454
115	N[C@H](Cc1ccccc1)C(=O)O	0.275
116	C=C[C@H]1CN2CC[C@H]1C[C@H]2[C@H](O)c1ccnc2ccc(OC)cc12	0.22449
117	C[C@H](CCC(=O)O)C1CC[C@H]2C3[C@@H](O)C[C@@H]4C[C@H](O)CC[C@]4(C)[C@H]3CC[C@]12C	0.16129
118	C[C@@H]1C/C=C/C=C/C=C/C=C/[C@H](O[C@@H]2O[C@H](C)[C@@H](O)[C@H](N)[C@@H]2O)C[C@@H]2O[C@](O)(C[C@@H](O)C[C@H]3O[C@@H]3/C=C/C(=O)O1)C[C@H](O)[C@H]2C(=O)O	0.131944
119	N[C@H]1CONC1=O	0.137931
120	C[C@@H]1[C@H]2C3=CC[C@@H]4[C@@]5(C)CC[C@H](O)C(C)(C)[C@@H]5CC[C@@]4(C)[C@]3(C)CC[C@@]2(C(=O)O)CC[C@H]1C	0.506667
121	COc1ccc(-c2coc3cc(O)ccc3c2=O)cc1	0.202899
122	O=C(/C=C/c1ccc(O)cc1)c1ccc(O)cc1O	0.510638
123	O=C(OCc1ccccc1)c1ccccc1	0.301887
124	OCc1ccccc1	0.264706
125	NCCC[C@H](N)C(=O)O	0.142857
126	NC(N)=O	0.103448
127	C[N+](C)(C)CC(O)CC(=O)[O-]	0.0967742
128	O=C(O)c1cc(=O)[nH]c(=O)[nH]1	0.175
129	Oc1ccc(OCc2ccccc2)cc1	0.243902
130	CC(C)CCC[C@@H](C)C1CC[C@H]2[C@@H]3CC=C4C[C@@H](O)CC[C@]4(C)[C@H]3CC[C@]12C	0.183673
132	O=C1c2c(O)cccc2C(OC2OC(CO)C(O)C(O)C2O)c2cc(CO)cc(O)c21	0.179104
133	C[C@@H]1O[C@@H](OC[C@H]2O[C@@H](Oc3c(-c4ccc(OCCO)c(OCCO)c4)oc4cc(OCCO)cc(O)c4c3=O)[C@H](O)[C@@H](O)[C@@H]2O)[C@H](O)[C@H](O)[C@H]1O	0.163934
134	O=c1ccc2ccccc2o1	0.15
135	CN[C@H]1[C@@H](O)[C@@H](NC)[C@H](O)[C@H]2O[C@@H]3O[C@H](C)CC(=O)[C@]3(O)O[C@H]12.Cl.Cl	0.142857
136	COC(=O)[C@H]1[C@H]2C[C@@H]3c4[nH]c5cc(OC)ccc5c4CCN3C[C@H]2C[C@@H](OC(=O)c2cc(OC)c(OC)c(OC)c2)[C@@H]1OC	0.190083
137	C1CCN2C[C@H]3C[C@H](CN4CCCC[C@H]34)[C@@H]2C1.O.O.O.O.O.O=S(=O)(O)O	0.175676
138	NC[C@H]1O[C@H](O[C@@H]2[C@@H](N)C[C@@H](N)[C@H](O[C@H]3O[C@H](CO)[C@@H](O)[C@H](N)[C@H]3O)[C@H]2O)[C@H](O)[C@@H](O)[C@@H]1O.O=S(=O)(O)O	0.115789
139	C[C@@H]1O[C@@H](OC[C@H]2O[C@@H](Oc3c(-c4ccc(O)c(O)c4)oc4cc(O)cc(O)c4c3=O)[C@H](O)[C@@H](O)[C@@H]2O)[C@H](O)[C@H](O)[C@H]1O	0.145299
140	OC[C@H]1O[C@](O)(CO)[C@@H](O)[C@@H]1O[C@@H]1O[C@H](CO)[C@H](O)[C@H](O)[C@H]1O	0.134831
141	O=C1c2cccc(O)c2C(=O)c2c(O)cccc21	0.210526
142	O=C(OC[C@H]1O[C@@H](OC(=O)c2cc(O)c(O)c(OC(=O)c3cc(O)c(O)c(O)c3)c2)[C@H](OC(=O)c2cc(O)c(O)c(OC(=O)c3cc(O)c(O)c(O)c3)c2)[C@@H](OC(=O)c2cc(O)c(O)c(OC(=O)c3cc(O)c(O)c(O)c3)c2)[C@@H]1OC(=O)c1cc(O)c(O)c(OC(=O)c2cc(O)c(O)c(O)c2)c1)c1cc(O)c(O)c(OC(=O)c2cc(O)c(O)c(O)c2)c1	0.22807
143	CC[C@@H]1C(=O)OC[C@@H]1Cc1cncn1C.Cl	0.156863
144	O=c1oc2ccccc2c(O)c1Cc1c(O)c2ccccc2oc1=O	0.217391
145	CC1(C)SC2C(NC(=O)C(N)c3ccccc3)C(=O)N2C1C(=O)O.O.O.O	0.226667
146	CC1(C)S[C@@H]2[C@H](NC(=O)[C@H](N)c3ccccc3)C(=O)N2[C@H]1C(=O)O	0.22973
147	COC1C(O)CC(=O)OC(C)C/C=C/C=C/C(OC2CCC(N(C)C)C(C)O2)C(C)CC(CC=O)C1OC1OC(C)C(OC2CC(C)(O)C(O)C(C)O2)C(N(C)C)C1O	0.136054
148	Oc1cc(O)c2c(c1)O[C@H](c1ccc(O)c(O)c1)[C@@H](O)C2	0.188406
149	O=C(O)c1ccccc1	0.333333
150	CCOC(=O)c1ccc(O)cc1	0.241379
151	C[N+](C)(C)C[C@H](O)CC(=O)[O-]	0.0967742
152	C[C@H](CCC(=O)O)C1CC[C@H]2C3[C@H](CC[C@]12C)[C@@]1(C)CC[C@@H](O)CC1C[C@H]3O	0.16129
153	N[C@@H](Cc1ccc(O)c(O)c1)C(=O)O	0.302326
154	CC(=O)[C@H]1CC[C@H]2[C@@H]3CC=C4C[C@@H](O)CC[C@]4(C)[C@H]3CC[C@]12C	0.195402
155	Nc1ncnc2c1ncn2[C@@H]1O[C@H](CO)[C@@H](O)[C@H]1O	0.2
156	C[C@]12CC[C@H]3[C@@H](CC=C4C[C@@H](O)CC[C@@]43C)[C@@H]1CCC2=O	0.164706
157	N[C@@H](Cc1cc(I)c(Oc2cc(I)c(O)c(I)c2)c(I)c1)C(=O)O	0.226415
158	CC(=O)N[C@@H](CS)C(=O)O	0.136364
159	O=C(O)c1cc(O)c(O)c(O)c1	0.482759
160	COc1ccc(-c2cc(=O)c3c(O)cc(O[C@@H]4O[C@H](CO[C@@H]5O[C@@H](C)[C@H](O)[C@@H](O)[C@H]5O)[C@@H](O)[C@H](O)[C@H]4O)cc3o2)cc1O	0.182609
161	O=C(O)c1cccnc1	0.236842
162	CC1(C)C2CC[C@@]1(C)C(=O)C2	0.139241
163	NCCCS(=O)(=O)O	0.097561
164	CCCCCCCCCCCCCCCCCCCCCCO	0.125
165	OC[C@H]1O[C@H](O)[C@H](O)[C@@H](O)[C@@H]1O	0.0821918
166	Cn1c(=O)c2c(ncn2CC(O)CO)n(C)c1=O	0.193182
167	Cc1ncc(C[n+]2csc(CCO)c2C)c(N)n1.Cl.[Cl-]	0.148148
168	CN(C)[C@@H]1C(O)=C(C(N)=O)C(=O)[C@@]2(O)C(O)=C3C(=O)c4c(O)cccc4[C@@](C)(O)[C@H]3[C@H](O)C12	0.137931
169	Cc1ncc(CSSCc2cnc(C)c(O)c2CO)c(CO)c1O	0.148148
170	CN(C)[C@@H]1C(O)=C(C(N)=O)C(=O)[C@@]2(O)C(O)=C3C(=O)c4c(O)cccc4[C@@](C)(O)[C@H]3C[C@@H]12.Cl	0.12931
171	NC(=O)NC1NC(=O)NC1=O	0.112676
172	O=C(O)CCCCCCCC(=O)O	0.138889
173	O=C1O[C@H]([C@@H](O)CO)C(O)=C1O	0.142857
174	O=C1O[C@H](CO)[C@@H](O)[C@H](O)[C@H]1O	0.112903
175	NC(=O)c1cccnc1	0.21519
176	Cc1cc2nc3c(=O)[nH]c(=O)nc-3n(C[C@H](O)[C@H](O)[C@H](O)CO)c2cc1C	0.149425
177	C/C=C/C[C@@H](C)[C@@H](O)C1C(=O)N[C@@H](CC)C(=O)N(C)CC(=O)N(C)[C@@H](CC(C)C)C(=O)N[C@@H](C(C)C)C(=O)N(C)[C@@H](CC(C)C)C(=O)N[C@@H](C)C(=O)N[C@H](C)C(=O)N(C)[C@@H](CC(C)C)C(=O)N(C)[C@@H](CC(C)C)C(=O)N(C)[C@@H](C(C)C)C(=O)N1C	0.117647
178	C[C@]12C[C@H](O)[C@H]3[C@@H](CCC4=CC(=O)CC[C@@]43C)[C@@H]1CC[C@@H]2C(=O)CO	0.171717
179	NC[C@@H]1O[C@H](O[C@@H]2[C@@H](CO)O[C@@H](O[C@@H]3[C@@H](O)[C@H](N)C[C@H](N)[C@H]3O[C@H]3O[C@H](CN)[C@@H](O)[C@H](O)[C@H]3N)[C@@H]2O)[C@H](N)[C@@H](O)[C@@H]1O.O=S(=O)(O)O.O=S(=O)(O)O.O=S(=O)(O)O	0.102041
180	CC[C@H](C)[C@H]1O[C@]2(C=C[C@@H]1C)C[C@@H]1C[C@@H](C/C=C(\C)[C@@H](O[C@H]3C[C@H](OC)[C@@H](O[C@H]4C[C@H](OC)[C@@H](O)[C@H](C)O4)[C@H](C)O3)[C@@H](C)/C=C/C=C3\CO[C@@H]4[C@H](O)C(C)=C[C@@H](C(=O)O1)[C@]34O)O2.CO[C@H]1C[C@H](O[C@H]2[C@H](C)O[C@@H](O[C@@H]3/C(C)=C/C[C@@H]4C[C@@H](C[C@]5(C=C[C@H](C)[C@@H](C(C)C)O5)O4)OC(=O)[C@@H]4C=C(C)[C@@H](O)[C@H]5OC/C(=C\C=C\[C@@H]3C)[C@@]45O)C[C@@H]2OC)O[C@@H](C)…	0.122581
181	CC1(C)S[C@@H]2[C@H](NC(=O)Cc3ccccc3)C(=O)N2[C@H]1C(=O)[O-].[Na+]	0.25
182	CN1[C@H]2CC[C@@H]1C[C@H](OC(=O)[C@H](CO)c1ccccc1)C2	0.222222
183	NCCc1cnc[nH]1	0.113924
184	O=C(O)c1cc(O)c2c(c1)C([C@H]1c3cc(C(=O)O)cc(O)c3C(=O)c3c(O[C@@H]4O[C@H](CO)[C@@H](O)[C@H](O)[C@H]4O)cccc31)c1cccc(O[C@@H]3O[C@H](CO)[C@@H](O)[C@H](O)[C@H]3O)c1C2=O	0.19697
185	CCCCCCCCCC(=O)NC1C(Oc2c3cc4cc2Oc2ccc(cc2Cl)C(OC2OC(CO)C(O)C(O)C2NC(C)=O)C2NC(=O)C(NC(=O)C4NC(=O)C4NC(=O)C(Cc5ccc(c(Cl)c5)O3)NC(=O)C(N)c3ccc(O)c(c3)Oc3cc(O)cc4c3)c3ccc(O)c(c3)-c3c(OC4OC(CO)C(O)C(O)C4O)cc(O)cc3C(C(=O)O)NC2=O)OC(CO)C(O)C1O	0.12973
186	CC(=O)O[C@H]1C(=O)[C@@]2(C)C([C@@H](OC(=O)c3ccccc3)[C@]3(O)C[C@H](OC(=O)[C@H](O)[C@@H](NC(=O)c4ccccc4)c4ccccc4)C(C)=C1C3(C)C)[C@]1(OC(C)=O)CO[C@@H]1C[C@@H]2O	0.176991
187	CO[C@H]1C[C@H](O[C@H]2[C@H](C)O[C@@H](O[C@@H]3/C(C)=C/C[C@@H]4C[C@@H](C[C@]5(C=C[C@H](C)[C@@H](C6CCCCC6)O5)O4)OC(=O)[C@@H]4C=C(C)[C@@H](O)[C@H]5OC/C(=C\C=C\[C@@H]3C)[C@@]45O)C[C@@H]2OC)O[C@@H](C)[C@@H]1O	0.118056
188	CN1C2CC(OC(=O)C(CO)c3ccccc3)CC1C(O)C2	0.2
189	CC[C@H]1OC(=O)[C@H](C)[C@@H](O[C@H]2C[C@@](C)(OC)[C@@H](O)[C@H](C)O2)[C@H](C)[C@@H](O[C@@H]2O[C@H](C)C[C@H](N(C)C)[C@H]2O)[C@](C)(O)C[C@@H](C)[C@@H]2N[C@@H](COCCOC)O[C@H]([C@H]2C)[C@]1(C)O	0.134328
190	Cc1ncc(CO)c(CO)c1O	0.16
191	Cc1ncc(CO)c(CO)c1O.Cl	0.156863
192	CO[C@@H]1[C@@H](OC(N)=O)[C@@H](O)[C@H](Oc2ccc3c(O)c(NC(=O)c4ccc([O-])c(CC=C(C)C)c4)c(=O)oc3c2C)OC1(C)C.[Na+]	0.184615
193	CC(C)(CO)[C@@H](O)C(=O)NCCC(=O)NCCSSCCNC(=O)CCNC(=O)[C@H](O)C(C)(C)CO	0.12766
194	COc1ccc2c(c1OC)C(=O)O[C@@H]2C1c2c(cc3c(c2OC)OCO3)CC[NH+]1C.[Cl-]	0.182609
195	CC(C)(S)[C@@H](N)C(=O)O	0.1
196	CC(=O)OCC1=C(C(=O)O)N2C(=O)[C@@H](N)[C@H]2SC1	0.152778
197	CC[C@H]1OC(=O)C[C@@H](O)[C@H](C)[C@@H](O[C@@H]2O[C@H](C)[C@@H](O[C@H]3C[C@@](C)(O)[C@@H](O)[C@H](C)O3)[C@H](N(C)C)[C@H]2O)[C@@H](CC=O)C[C@@H](C)C(=O)/C=C/C(C)=C/[C@@H]1CO[C@@H]1O[C@H](C)[C@@H](O)[C@@H](OC)[C@H]1OC	0.123377
198	c1ccc(CNc2ncnc3nc[nH]c23)cc1	0.197183
199	C[C@]12CC[C@@H]3c4ccc(O)cc4CC[C@H]3[C@@H]1CCC2=O	0.171429
200	CC(=O)Oc1c(C)c(C)c2c(c1C)CC[C@@](C)(CCC[C@H](C)CCC[C@H](C)CCCC(C)C)O2	0.137255
201	COc1cccc2c1C(=O)c1c(O)c3c(c(O)c1C2=O)C[C@@](O)(C(=O)CO)C[C@@H]3O[C@H]1C[C@H](N)[C@H](O)[C@H](C)O1.Cl	0.176471
202	CN[C@H]1C[C@@H](N)[C@H](O)[C@@H](O[C@@H]2O[C@H](CO)[C@H](O)[C@@H]3OC4(O[C@H]23)O[C@H]([C@@H](N)CO)[C@H](O)[C@H](O)[C@H]4O)[C@@H]1O	0.122642
203	O=c1cc(-c2ccc(O)c(O)c2)oc2cc(O)cc(O)c12	0.169811
204	C[C@H]1[C@H](NC(=O)/C(=N\OC(C)(C)C(=O)O)c2csc(N)n2)C(=O)N1S(=O)(=O)O	0.158879
205	CC[C@H]1OC(=O)[C@H](C)[C@@H](O[C@H]2C[C@@](C)(OC)[C@@H](O)[C@H](C)O2)[C@H](C)[C@@H](O[C@@H]2O[C@H](C)C[C@H](N(C)C)[C@H]2O)[C@](C)(O)C[C@@H](C)C(=O)[C@H](C)[C@@H](O)[C@]1(C)O	0.122951
206	CC[C@@]1([C@@H]2OC([C@H]3O[C@@](O)(CO)[C@H](C)C[C@@H]3C)C[C@@H]2C)CCC([C@]2(C)CC[C@]3(C[C@H](O)[C@@H](C)C([C@@H](C)[C@@H](OC)[C@H](C)C(=O)[O-])O3)O2)O1.[Na+]	0.141732
207	CC(=O)O[C@@]12CO[C@@H]1C[C@H](O)[C@@]1(C)C(=O)[C@H](O)C3=C(C)[C@@H](OC(=O)[C@H](O)[C@@H](NC(=O)OC(C)(C)C)c4ccccc4)C[C@@](O)([C@@H](OC(=O)c4ccccc4)C12)C3(C)C	0.172414
208	COc1ccc([C@@H]2CC(=O)c3c(O)cc(O[C@@H]4O[C@H](CO[C@@H]5O[C@@H](C)[C@H](O)[C@@H](O)[C@H]5O)[C@@H](O)[C@H](O)[C@H]4O)cc3O2)cc1O	0.258065
209	CC1=C2N=C(C=C3N=C(C(C)=C4[C@@H](CCC(N)=O)[C@](C)(CC(N)=O)[C@](C)([C@@H]5N=C1[C@](C)(CCC(=O)NC[C@@H](C)OP(=O)([O-])O[C@@H]1[C@@H](CO)O[C@H](n6cnc7cc(C)c(C)cc76)[C@@H]1O)[C@H]5CC(N)=O)N4[Co+]C#N)[C@@](C)(CC(N)=O)[C@@H]3CCC(N)=O)C(C)(C)[C@@H]2CCC(N)=O	0.127168
210	C[C@]12CC[C@@H]3c4ccc(O)cc4CC[C@H]3[C@@H]1CC[C@@H]2O	0.164948
211	CC1=C(/C=C/C(C)=C/C=C/C(C)=C/C(=O)O)C(C)(C)CCC1	0.138889
212	COc1cc(CNC(=O)CCCC/C=C/C(C)C)ccc1O	0.213115
213	C[C@@H]1OC(=O)C[C@H](O)C[C@H](O)CC[C@@H](O)[C@H](O)C[C@H](O)C[C@]2(O)C[C@H](O)[C@@H](C(=O)O)[C@H](C[C@@H](O[C@@H]3O[C@H](C)[C@@H](O)[C@H](N)[C@@H]3O)/C=C/C=C/C=C/C=C/C=C/C=C/C=C/[C@H](C)[C@@H](O)[C@H]1C)O2	0.141509
214	CNCC(O)c1ccc(O)c(O)c1.Cl	0.191489
215	CC1=C(C/C=C(\C)CCC[C@H](C)CCC[C@H](C)CCCC(C)C)C(=O)c2ccccc2C1=O	0.157895
216	NCCS	0.0571429
217	S=C=NCc1ccccc1	0.195122
218	Cn1c(=O)c2[nH]cnc2n(C)c1=O	0.145161
219	CN[C@@H]1[C@@H](O[C@H]2O[C@H](CO)[C@@H](N)[C@H](O)[C@H]2O)O[C@H]2C[C@@H](N)[C@@H](O[C@@H]3[C@@H](N)C[C@@H](N)[C@H](O)[C@H]3O)O[C@@H]2[C@@H]1O.O=S(=O)(O)O	0.114035
220	N[C@@H](CCC(=O)N[C@@H](CS)C(=O)NCC(=O)O)C(=O)O	0.142857
221	C=C1CC[C@H](O)C/C1=C/C=C1\CCC[C@]2(C)C([C@H](C)/C=C/[C@H](C)C(C)C)CC[C@@H]12	0.128713
222	CCC(C)CCCCC(=O)NC(CCN)C(=O)NC(C(=O)NC(CCN)C(=O)NC1CCNC(=O)C(C(C)O)NC(=O)C(CCN)NC(=O)C(CCN)NC(=O)C(CC(C)C)NC(=O)C(Cc2ccccc2)NC(=O)C(CCN)NC1=O)C(C)O.O=S(=O)(O)O	0.165517
223	NC[C@@H]1O[C@H](O[C@@H]2[C@@H](CO)O[C@@H](O[C@@H]3[C@@H](O)[C@H](N)C[C@H](N)[C@H]3O[C@H]3O[C@H](CO)[C@@H](O)[C@H](O)[C@H]3N)[C@@H]2O)[C@H](N)[C@@H](O)[C@@H]1O.O=S(=O)(O)O	0.10101
224	O=C(O)CCCC[C@@H]1SC[C@@H]2NC(=O)N[C@H]12	0.113924
225	COc1cc([C@@H]2c3cc4c(cc3[C@H](O)[C@H]3COC(=O)[C@H]23)OCO4)cc(OC)c1OC	0.166667
226	CC[C@@]1(O)C(=O)OCc2c1cc1n(c2=O)Cc2cc3ccccc3nc2-1	0.197183
227	CC(C)=CCC(O)C1=CC(=O)c2c(O)ccc(O)c2C1=O	0.142857
228	CC1(C)S[C@@H]2[C@H](NC(=O)COc3ccccc3)C(=O)N2[C@H]1C(=O)[O-].[K+]	0.2
229	CC(C)C[C@@H](NC(=O)[C@H](C)NC(=O)CNC(=O)[C@@H](NC=O)C(C)C)C(=O)N[C@@H](C)C(=O)N[C@@H](C(=O)N[C@H](C(=O)N[C@H](C(=O)N[C@@H](Cc1c[nH]c2ccccc12)C(=O)N[C@H](CC(C)C)C(=O)N[C@@H](Cc1c[nH]c2ccccc12)C(=O)N[C@H](CC(C)C)C(=O)N[C@@H](Cc1c[nH]c2ccccc12)C(=O)N[C@H](CC(C)C)C(=O)N[C@@H](Cc1c[nH]c2ccccc12)C(=O)NCCO)C(C)C)C(C)C)C(C)C	0.179487
230	CC[C@H](C)C1O[C@]2(CC[C@@H]1C)C[C@@H]1C[C@@H](C/C=C(\C)[C@@H](O[C@H]3C[C@H](OC)[C@@H](O[C@H]4C[C@H](OC)[C@@H](O)[C@H](C)O4)[C@H](C)O3)[C@@H](C)/C=C/C=C3\CO[C@@H]4[C@H](O)C(C)=C[C@@H](C(=O)O1)[C@]34O)O2	0.136986
231	C=C1CC[C@H](O)C/C1=C\C=C1/CCC[C@]2(C)C([C@H](C)CCCC(C)C)CC[C@@H]12	0.157407
232	C[C@H](CCC(=O)NCCS(=O)(=O)[O-])[C@H]1CC[C@H]2C3[C@H](C[C@H](O)[C@@]21C)[C@@]1(C)CC[C@@H](O)C[C@H]1C[C@H]3O.[Na+]	0.156522
233	CC[C@H]1OC(=O)[C@H](C)[C@@H](O[C@H]2C[C@@](C)(OC)[C@@H](O)[C@H](C)O2)[C@H](C)[C@@H](O[C@@H]2O[C@H](C)C[C@H](N(C)C)[C@H]2O)[C@](C)(O)C[C@@H](C)/C(=N\OCOCCOC)[C@H](C)[C@@H](O)[C@]1(C)O	0.111842
234	Cl.O=C1c2cccc3c2[C@H](CCC3)CN1[C@@H]1CN2CCC1CC2	0.202703
235	CC(=O)O[C@H]1C[C@@]2(C)[C@@H](C[C@@H](O)C3[C@@]4(C)CC[C@@H](O)[C@@H](C)[C@@H]4CC[C@@]32C)/C1=C(\CCC=C(C)C)C(=O)O	0.228571
236	CC[C@@]1(O)C(=O)OCc2c1cc1n(c2=O)Cc2cc3c(CN(C)C)c(O)ccc3nc2-1.Cl	0.191919
237	COc1cc2ncnc(Nc3ccc(F)c(Cl)c3)c2cc1OCCCN1CCOCC1	1
238	C=CC1=C(C)c2cc3[nH]c(cc4nc(cc5[nH]c(cc1n2)c(C)c5C=C)C(C)=C4CCC(=O)O)c(CCC(=O)O)c3C	0.174757
239	CN1C(=O)CC[C@H]1c1cccnc1	0.197531
240	O=C(N[C@H](CO)[C@H](O)c1ccc([N+](=O)[O-])cc1)C(Cl)Cl	0.19403
241	CC[C@H](C)C(=O)O[C@H]1C[C@@H](C)C=C2C=C[C@H](C)[C@H](CC[C@@H]3C[C@@H](O)CC(=O)O3)[C@H]21	0.125
242	C[N+](C)(C)CCOP(=O)([O-])OP(=O)([O-])OC[C@H]1O[C@@H](n2ccc(N)nc2=O)[C@H](O)[C@@H]1O.[Na+]	0.133929
243	NC[C@H]1O[C@H](O[C@@H]2[C@@H](N)C[C@@H](N)[C@H](O)[C@H]2O[C@@H]2O[C@H](CO)[C@@H](O)[C@H]2O)[C@H](N)[C@@H](O)[C@@H]1O.O=S(=O)(O)O	0.103093
244	CN[C@@H]1[C@@H](O)[C@@H](O[C@@H]2[C@@H](O)[C@H](O[C@H]3OC(CN)=CC[C@H]3N)[C@@H](N)C[C@H]2N)OC[C@]1(C)O.CN[C@@H]1[C@@H](O)[C@@H](O[C@@H]2[C@@H](O)[C@H](O[C@H]3OC(CN)=CC[C@H]3N)[C@@H](N)C[C@H]2N)OC[C@]1(C)O.O=S(=O)(O)O.O=S(=O)(O)O.O=S(=O)(O)O.O=S(=O)(O)O.O=S(=O)(O)O	0.166667
245	CC(=O)OCC[N+](C)(C)C.[Cl-]	0.1375
246	CC[C@@H]1C(=O)OC[C@@H]1Cc1cncn1C.O=[N+]([O-])O	0.153846
247	O=c1c(-c2ccc(O)cc2)coc2cc(O)ccc12	0.177419
248	CCC(C)CCCC(=O)N[C@@H](CCN)C(=O)N[C@H](C(=O)N[C@@H](CCN)C(=O)N[C@H]1CCNC(=O)C([C@@H](C)O)NC(=O)[C@H](CCN)NC(=O)[C@H](CCN)NC(=O)[C@H](CC(C)C)NC(=O)[C@@H](CC(C)C)NC(=O)[C@H](CCN)NC1=O)[C@@H](C)O.O=S(=O)(O)O	0.144928
249	CC(=O)O[C@@H]1C[C@@H]2CC[C@@]1(C)C2(C)C	0.246753
250	NC[C@H]1O[C@H](O[C@@H]2[C@@H](N)C[C@@H](N)[C@H](O[C@H]3O[C@H](CO)[C@@H](O)[C@H](N)[C@H]3O)[C@H]2O)[C@H](N)C[C@@H]1O	0.107527
251	CC(C)C[C@H](NC(=O)[C@@H](O)[C@H](N)Cc1ccccc1)C(=O)O	0.218182
252	CC(=O)O[C@]1(C(C)=O)CC[C@H]2[C@@H]3C[C@H](C)C4=CC(=O)CC[C@]4(C)[C@H]3CC[C@@]21C	0.193878
253	C#C[C@]1(O)CC[C@H]2[C@@H]3CCC4=CC(=O)CC[C@@H]4[C@H]3CC[C@@]21CC	0.126214
254	CC[C@]1(O)C[C@H]2CN(CCc3c([nH]c4ccccc34)[C@@](C(=O)OC)(c3cc4c(cc3OC)N(C=O)[C@H]3[C@@](O)(C(=O)OC)[C@H](OC(C)=O)[C@]5(CC)C=CCN6CC[C@]43[C@@H]65)C2)C1.O=S(=O)(O)O	0.176056
255	Nc1ccn([C@@H]2O[C@H](CO)[C@@H](O)[C@@H]2O)c(=O)n1	0.150538
256	CC(=O)Oc1cccc2c1C(=O)c1c(OC(C)=O)cc(C(=O)O)cc1C2=O	0.197183
257	CCC[C@@H]1C[C@@H](C(=O)N[C@H]([C@@H](C)O)[C@H]2O[C@H](SC)[C@H](O)[C@@H](O)[C@H]2O)N(C)C1.Cl	0.141509
258	COc1ccc(-c2cc(=S)ss2)cc1	0.15625
259	CC[C@]12CCCN3CCc4c(n(c5ccccc45)[C@@](O)(C(=O)OC)C1)[C@@H]32	0.19802
260	CNCC(O)c1ccc(O)cc1	0.178571
261	C=CCc1ccc(O)c(OC)c1	0.195122
262	COc1ccccc1O	0.222222
263	CN(C)[C@@H]1C(O)=C(C(N)=O)C(=O)[C@@]2(O)C(O)=C3C(=O)c4c(O)ccc(Cl)c4[C@@](C)(O)[C@H]3C[C@@H]12.Cl	0.146552
264	Nc1ccc(C(=O)O)cc1	0.228571
265	C=C[C@H]1CN2CC[C@H]1CC2[C@H](O)c1ccnc2ccccc12	0.215909
266	CCCCCCCCC(=O)NCc1ccc(O)c(OC)c1	0.236364
267	CO[C@H]1O[C@@H]2O[C@@]3(C)CC[C@H]4[C@H](C)CC[C@@H]([C@H]1C)[C@]42OO3	0.0978261
268	N[C@@H](COP(=O)(O)O)C(=O)O	0.116279
269	CNC1C(O)C(OC2C(N)CC(N)C(OC3OC(C(C)N)CCC3N)C2O)OCC1(C)O	0.12766
270	Cc1cc2nc3c(=O)[nH]c(=O)nc-3n(C[C@H](O)[C@H](O)[C@H](O)COP(=O)([O-])O)c2cc1C.[Na+]	0.146789
271	CC[C@H]1CN2CC[C@H]1C[C@@H]2[C@@H](O)c1ccnc2ccc(OC)cc12	0.22
272	COc1c(C)c2c(c(O)c1C/C=C(\C)CCC(=O)O)C(=O)OC2	0.136364
273	Nc1ncnc2c1ncn2[C@@H]1O[C@H](COP(=O)(O)OP(=O)([O-])OP(=O)([O-])O)[C@@H](O)[C@H]1O.[Na+].[Na+]	0.159091
274	CC1(O)CCOC(=O)C1	0.12069
275	CC(=O)NCCc1c[nH]c2ccc(O)cc12	0.192771
276	O=c1[nH]cnc2[nH]cnc12	0.133333
277	COC(=O)c1ccc(O)c(O)c1	0.324324
278	N[C@@H](Cc1c[nH]c2ccc(O)cc12)C(=O)O	0.185185
279	COC1=CC(=O)C[C@@H](C)[C@]12Oc1c(Cl)c(OC)cc(OC)c1C2=O	0.172043
280	CC(C)(CO)C(O)C(=O)NCCCO	0.130952
281	Cc1cc(=O)oc2cc(O)ccc12	0.186441
282	OC[C@H]1O[C@H](O[C@]2(CCl)O[C@H](CCl)[C@@H](O)[C@@H]2O)[C@H](O)[C@@H](O)[C@H]1Cl	0.111111
283	CN(C)[C@@H]1C(O)=C(C(N)=O)C(=O)[C@@]2(O)C(O)=C3C(=O)c4c(O)ccc(Cl)c4[C@@H](O)[C@H]3C[C@@H]12.Cl	0.150943
284	CC(C)[C@@H]1CC[C@@H](C)C[C@H]1O	0.131579
285	CC[C@H]1OC(=O)[C@H](C)[C@@H](O[C@H]2C[C@@](C)(OC)[C@@H](O)[C@H](C)O2)[C@H](C)[C@@H](O[C@@H]2O[C@H](C)C[C@H](N(C)C)[C@H]2O)[C@](C)(O)C[C@@H](C)CN(C)[C@H](C)[C@@H](O)[C@]1(C)O.O.O	0.135714
286	C#C[C@]1(O)CC[C@H]2[C@@H]3CCc4cc(O)ccc4[C@H]3CC[C@@]21C	0.147059
287	CC(=O)[C@@]1(O)CC[C@H]2[C@@H]3CCC4=CC(=O)CC[C@]4(C)[C@H]3CC[C@@]21C	0.157895
288	COc1c2occc2c(OC)c2c(=O)cc(C)oc12	0.15625
289	CC(C)(CO)[C@@H](O)C(=O)NCCCO	0.130952
290	CC1NC(=O)C(N)CNC(=O)C(C2CCN=C(N)N2)NC(=O)C(=CNC(N)=O)NC(=O)C(CNC(=O)CC(N)CCCN)NC1=O.O=S(=O)(O)O	0.142857
291	C/C(=C\C(=O)OCCCCCCCCC(=O)O)C[C@@H]1OC[C@H](C[C@@H]2OC2[C@@H](C)[C@H](C)O)[C@@H](O)[C@H]1O	0.16129
292	Nc1ncnc2c1ncn2[C@@H]1O[C@H](CO)[C@@H](O)[C@@H]1O	0.2
293	CN(N=O)C(=O)N[C@H]1[C@@H](O)O[C@H](CO)[C@@H](O)[C@@H]1O	0.127907
294	Nc1ncn([C@H]2C[C@H](O)[C@@H](CO)O2)c(=O)n1	0.151163
295	COc1cccc2c1C(=O)c1c(O)c3c(c(O)c1C2=O)C[C@@](O)(C(C)=O)C[C@@H]3O[C@H]1C[C@H](N)[C@H](O)[C@H](C)O1.Cl	0.17094
296	COc1cc(/C=C/C(=O)CC(=O)/C=C/c2ccc(O)c(OC)c2)ccc1O	0.275862
297	CCC1(O)C(=O)OCc2c1cc1n(c2=O)Cc2cc3cc(O)ccc3nc2-1	0.172043
298	CO[C@H]1C[C@@H]2CC[C@@H](C)[C@@](O)(O2)C(=O)C(=O)N2CCCC[C@H]2C(=O)OC([C@H](C)C[C@@H]2CC[C@@H](O)[C@H](OC)C2)CC(=O)[C@H](C)/C=C(\C)[C@@H](O)[C@@H](OC)C(=O)[C@H](C)C[C@H](C)/C=C/C=C/C=C\1C	0.144828
299	COc1c2occc2cc2ccc(=O)oc12	0.139535
300	Oc1ccc(/C=C/c2cc(O)cc(O)c2)cc1	0.291667
301	C[C@]12CC[C@@H]3c4ccc(O)cc4CC[C@H]3[C@@H]1C[C@@H](O)[C@@H]2O	0.152778
302	N[C@@H]1CONC1=O	0.137931
303	Cl.N=c1ccn2c(n1)O[C@H]1[C@H](O)[C@@H](CO)O[C@H]12	0.148936
304	Nc1ccn([C@@H]2O[C@H](CO)[C@@H](O)[C@H]2O)c(=O)n1	0.150538
305	NC(=O)c1ccc[n+]([C@@H]2O[C@H](COP(=O)([O-])OP(=O)(O)OC[C@H]3O[C@@H](n4cnc5c(N)ncnc54)[C@H](O)[C@@H]3O)[C@@H](O)[C@H]2O)c1	0.173913
306	CC1=C(/C=C/C(C)=C/C=C/C(C)=C\C(=O)O)C(C)(C)CCC1	0.138889
307	C[C@]12C[C@H](O)C3[C@@H](CCC4=CC(=O)CC[C@@]43C)[C@@H]1CC[C@]2(O)C(=O)CO	0.17
308	CC1=C(/C=C/C(C)=C/C=C/C(C)=C/C=C/C=C(C)/C=C/C=C(C)/C=C/C2=C(C)CCCC2(C)C)C(C)(C)CCC1	0.117647
309	CC(=O)N[C@H]1C([C@H](O)[C@H](O)CO)O[C@](O)(C(=O)O)C[C@@H]1O	0.144444
310	Cl.NCCc1ccc(O)c(O)c1	0.275
311	Cc1c(C)c2c(c(C)c1O)CC[C@@](C)(CCC[C@H](C)CCC[C@H](C)CCCC(C)C)O2	0.105769
312	N[C@@H](Cc1cc(I)c(Oc2ccc(O)c(I)c2)c(I)c1)C(=O)O	0.236364
313	C[Se]CCC(N)C(=O)O	0.111111
314	COc1ccc2[nH]cc(CCNC(C)=O)c2c1	0.218391
315	COc1cc([C@H]2Oc3cc([C@H]4Oc5cc(O)cc(O)c5C(=O)[C@@H]4O)ccc3O[C@@H]2CO)ccc1O	0.182927
316	Cl.NCC(=O)CCC(=O)O	0.121951
317	CC[C@]1(O)C[C@@H]2CN(CCc3c([nH]c4ccccc34)[C@@](C(=O)OC)(c3cc4c(cc3OC)N(C)[C@H]3[C@@](O)(C(=O)OC)[C@H](OC(C)=O)[C@]5(CC)C=CCN6CC[C@]43[C@@H]65)C2)C1.O=S(=O)(O)O	0.185714
318	C[C@@H]1OC(=O)C[C@@H](O)C[C@@H](O)C[C@@H](O)CC[C@@H](O)[C@@H](O)C[C@]2(O)C[C@H](O)[C@@H](C(=O)O)[C@H](C[C@@H](O[C@@H]3O[C@H](C)[C@@H](O)[C@H](N)[C@@H]3O)/C=C\C=C/C=CC=CCCC=CC=C[C@H](C)[C@@H](O)[C@@H]1C)O2	0.137615
319	Cn1c(=O)c2[nH]cnc2n(C)c1=O.Cn1c(=O)c2[nH]cnc2n(C)c1=O.NCCN	0.151515
320	Oc1cc2c(cc1O)[C@@H]1c3ccc(O)c(O)c3OC[C@]1(O)C2	0.150685
321	CCO.C[C@H]1c2cccc(O)c2C(=O)C2=C(O)[C@]3(O)C(=O)C(C(N)=O)=C(O)[C@@H](N(C)C)C3[C@@H](O)[C@@H]21.C[C@H]1c2cccc(O)c2C(=O)C2=C(O)[C@]3(O)C(=O)C(C(N)=O)=C(O)[C@@H](N(C)C)C3[C@@H](O)[C@@H]21.Cl.Cl.O	0.133858
322	C[C@H](O)C1CC[C@H]2[C@@H]3CC[C@@H]4C[C@H](O)CC[C@]4(C)[C@H]3CC[C@]12C	0.147727
323	O=c1ccc2ccc(O)cc2o1	0.178571
324	NC(Cc1ccccc1O)C(=O)O	0.27907
325	CCc1c2c(nc3ccc(O)cc13)-c1cc3c(c(=O)n1C2)COC(=O)[C@]3(O)CC	0.175
326	COc1ccc(-c2cc(=O)c3c(O)cc(O)cc3o2)cc1O	0.179775
327	OC[C@H]1O[C@@H](n2cnc3c(O)ncnc32)C[C@@H]1O	0.149425
328	COc1ccc2c(c1)[nH]c1c(C)nccc12	0.181818
329	N[C@H]1[C@H](O[C@@H]2[C@@H](CO)O[C@@H](O)[C@H](N)[C@H]2O)O[C@H](CO)[C@@H](O)[C@@H]1O	0.0930233
330	C[C@@H]1O[C@@H](O[C@@H]2[C@@H](O)[C@H](OCCc3ccc(O)c(O)c3)O[C@H](CO[C@@H]3O[C@H](CO)[C@@H](O)[C@H](O)[C@H]3O)[C@H]2OC(=O)/C=C/c2ccc(O)c(O)c2)[C@H](O)[C@H](O)[C@H]1O	0.2
331	COc1c(O)cc2oc3cc(O)c(CC=C(C)C)c(O)c3c(=O)c2c1CC=C(C)C	0.151515
332	C[C@]12CC[C@H](O)C[C@H]1CC[C@@H]1[C@@H]2CC[C@]2(C)[C@@H](c3ccc(=O)oc3)CC[C@]12O	0.177083
333	O=c1ccn([C@H]2C[C@H](O)[C@@H](CO)O2)c(=O)[nH]1	0.139785
334	Nc1ncnc2c1ncn2[C@@H]1O[C@H](COP(=O)(O)OP(=O)(O)O)[C@@H](O)[C@H]1O	0.170732
335	O=c1c(-c2ccc(O)cc2)coc2cc(O)cc(O)c12	0.190476
336	O=C1c2c(O)cc(O)cc2O[C@H](c2ccc(O)c(O)c2)[C@H]1O	0.179104
337	Cn1cnc(N)c2ncnc1-2	0.210526
338	COC(=O)C1=CC[C@]23CC[C@H]([C@@]2(C(=O)OC)CC1)[C@@](C)(/C=C/C=C(\C)C(=O)O)OC3=O	0.209524
339	Nc1ncnc2c1ncn2[C@@H]1O[C@H](COP(=O)(O)O)[C@@H](O)[C@H]1O	0.179487
340	O=C(O)C1=CO[C@@H](O[C@@H]2O[C@H](CO)[C@@H](O)[C@H](O)[C@H]2O)[C@@H]2C(CO)=CC[C@H]12	0.157895
341	C=C1C(=O)O[C@H]2[C@H]1CC/C(C)=C\CC[C@@]1(C)O[C@@H]21	0.148649
342	COC(=O)[C@H]1[C@@H](O)CC[C@H]2CN3CCc4c([nH]c5ccccc45)[C@@H]3C[C@@H]21.Cl	0.184783
343	COc1c2ccoc2cc2oc(=O)ccc12	0.141176
344	C=CC[C@@H]1/C=C(/C)C[C@H](C)C[C@H](OC)[C@H]2O[C@@](O)(C(=O)C(=O)N3CCCC[C@H]3C(=O)O[C@H](/C(C)=C/[C@@H]3CC[C@@H](O)[C@H](OC)C3)[C@H](C)[C@@H](O)CC1=O)[C@H](C)C[C@@H]2OC	0.138686
345	COc1cc(CNC(=O)CCCCCCC(C)C)ccc1O	0.224138
346	O=c1c(O)c(-c2ccc(O)c(O)c2)oc2cc(O)cc(O)c12	0.176471
347	O=c1cc(-c2ccc(O)cc2)oc2cc(O)cc(O)c12	0.193548
348	O=c1c(O)c(-c2ccc(O)cc2)oc2cc(O)cc(O)c12	0.190476
349	CC(C)[C@]12O[C@H]1[C@@H]1O[C@@]13[C@@]1(C)CCC4=C(COC4=O)[C@@H]1C[C@@H]1O[C@@]13[C@@H]2O	0.137931
350	Br.C[N+]1([O-])[C@H]2C[C@H](OC(=O)[C@H](CO)c3ccccc3)C[C@@H]1[C@H]1O[C@@H]21	0.210526
351	Br.CN1[C@H]2C[C@H](OC(=O)[C@H](CO)c3ccccc3)C[C@@H]1[C@H]1O[C@@H]21.O.O.O	0.216216
352	CCCC[N+]1(C)[C@H]2C[C@@H](OC(=O)[C@H](CO)c3ccccc3)C[C@@H]1[C@H]1O[C@@H]21.[Br-]	0.197531
353	O=C1OC([C@@H](O)CO)C([O-])=C1OP(=O)([O-])[O-].[Na+].[Na+].[Na+]	0.134328
354	C[C@]12CC[C@H]3[C@@H](CC[C@H]4C[C@@H](O)CC[C@@]43C)[C@@H]1CCC2=O	0.151163
355	CC(=O)O[C@@]12CO[C@@H]1C[C@H](O)[C@@]1(C)C(=O)[C@H](O)C3=C(C)[C@@H](O)C[C@@](O)([C@@H](OC(=O)c4ccccc4)C12)C3(C)C	0.186441
356	Br.COC(=O)C1=CCCN(C)C1	0.179487
357	C[C@H](CCC(=O)O)[C@H]1CC[C@H]2[C@@H]3CC[C@@H]4C[C@H](O)CC[C@]4(C)[C@H]3CC[C@@]21C	0.163043
358	Cn1c(=O)c2c(ncn2CC(=O)O)n(C)c1=O	0.197674
359	C[C@]12CC(=O)[C@H]3[C@@H](CCC4=CC(=O)CC[C@@]43C)[C@@H]1CCC2=O	0.10989
360	Cl.NCCc1c[nH]c2ccc(O)cc12	0.156863
361	COC(=O)C1=CO[C@@H](O)[C@@H]2C(CO)=CC[C@H]12	0.153846
362	COC(=O)C1=CO[C@@H](O[C@@H]2O[C@H](CO)[C@@H](O)[C@H](O)[C@H]2O)[C@@H]2C(CO)=CC[C@H]12	0.164948
363	COc1cc(/C=C/C(=O)O)ccc1O	0.280702
364	C/C=C(\C)C(=O)N[C@@H](c1ccccc1)[C@@H](O)C(=O)O[C@H]1C[C@@]2(O)[C@@H](OC(=O)c3ccccc3)C3[C@](C)(C(=O)[C@H](OC(C)=O)C(=C1C)C2(C)C)[C@@H](O)C[C@H]1OC[C@@]31OC(C)=O	0.17094
365	COc1ccc(C[C@H](N)C(=O)N[C@@H]2[C@@H](CO)O[C@@H](n3cnc4c(N(C)C)ncnc43)[C@@H]2O)cc1.Cl.Cl	0.181818
366	COc1cc2c(cc1O)CC[C@@H]1[C@@H]2CC[C@]2(C)[C@@H](O)CC[C@@H]12	0.168421
367	O=c1ccn([C@@H]2O[C@H](CO)[C@@H](O)[C@H]2O)c(=O)[nH]1	0.138889
368	c1coc(CNc2ncnc3nc[nH]c23)c1	0.183099
369	C[C@@]12C[C@@]3(O)O[C@@H](O1)[C@]1(COC(=O)c4ccccc4)[C@H]3C[C@]21O[C@@H]1O[C@H](CO)[C@@H](O)[C@H](O)[C@H]1O	0.214286
370	C[C@@H]1O[C@@H](O[C@H]2[C@H](O)[C@@H](O[C@@H]3O[C@@H](C)[C@H](O)[C@@H](O)[C@H]3O)[C@H](O[C@H]3CC[C@@]4(C)C(=CC[C@H]5[C@@H]6C[C@@H]7O[C@](O)(CC[C@@H](C)CO[C@@H]8O[C@H](CO)[C@@H](O)[C@H](O)[C@H]8O)[C@@H](C)C7[C@@]6(C)CC[C@@H]54)C3)O[C@@H]2CO)[C@H](O)[C@H](O)[C@H]1O	0.155556
371	CC(C)=CCC/C(C)=C/CC/C(C)=C/CC/C(C)=C/CC1=C(C)C(=O)c2ccccc2C1=O	0.169014
372	CC[C@@H]1/C=C(\C)C[C@H](C)C[C@H](OC)[C@H]2O[C@@](O)(C(=O)C(=O)N3CCCC[C@H]3C(=O)O[C@H](/C(C)=C/[C@@H]3CC[C@@H](O)[C@H](OC)C3)[C@H](C)[C@@H](O)CC1=O)[C@H](C)C[C@@H]2OC	0.13986
373	C[C@H](CCC(=O)NCCS(=O)(=O)O)[C@H]1CC[C@H]2C3[C@@H](O)C[C@@H]4C[C@H](O)CC[C@]4(C)[C@H]3CC[C@@]21C	0.154545
374	CO[C@H]1C[C@H]2OC[C@@]2(OC(C)=O)C2[C@H](OC(=O)c3ccccc3)[C@]3(O)C[C@H](OC(=O)[C@H](O)[C@@H](NC(=O)OC(C)(C)C)c4ccccc4)C(C)=C([C@@H](OC)C(=O)[C@@]21C)C3(C)C	0.169014
375	CC(=O)O[C@H](CC(=O)O)C[N+](C)(C)C.[Cl-]	0.121951
376	COc1ccc([C@@H]2CC(=O)c3c(O)cc(O)cc3O2)cc1O	0.328571
377	CC(=O)Oc1cc(C)c(OC(C)=O)c2ccccc12	0.209677
378	CC(C)[C@H](NC(=O)[C@H](CC(=O)O)NC(=O)[C@H](CCCCN)NC(=O)[C@@H](N)CCCNC(=N)N)C(=O)N[C@@H](Cc1ccc(O)cc1)C(=O)O	0.146341
379	CC1(C)CC[C@]2(C(=O)O[C@@H]3O[C@H](CO[C@@H]4O[C@H](CO)[C@@H](O)[C@H](O)[C@H]4O)[C@@H](O)[C@H](O)[C@H]3O)CC[C@]3(C)C(=CC[C@@H]4[C@@]5(C)CC[C@H](O[C@@H]6OC[C@H](O)[C@H](O)[C@H]6O)[C@@](C)(CO)[C@@H]5CC[C@]43C)[C@@H]2C1	0.494949
380	O.O.O.O.OC[C@H]1O[C@@](CO)(O[C@H]2O[C@H](CO[C@H]3O[C@H](CO[C@H]4O[C@H](CO)[C@H](O)[C@H](O)[C@H]4O)[C@H](O)[C@H](O)[C@H]3O)[C@@H](O)[C@H](O)[C@H]2O)[C@@H](O)[C@@H]1O	0.104167
381	COc1cc2c(cc1OC)C1Cc3ccc(OC)c(OC)c3CN1CC2	0.197531
382	C[C@@H]1O[C@H]2O[C@H]3[C@@H](OC[C@H](O)[C@@H]3O)OC(=O)[C@]34CCC(C)(C)C[C@H]3C3=CC[C@@H]5[C@@]6(C)C[C@H](O)[C@H](O[C@@H]7O[C@H](CO)[C@@H](O)[C@H](O)[C@H]7O[C@@H]7OC[C@H](OC(=O)C[C@](C)(O)CC(=O)O[C@@H]1[C@@H](O[C@@H]1OC[C@@H](O)[C@H](O)[C@H]1O)[C@H]2O)[C@H](O)[C@H]7O)[C@@](C)(CO)[C@@H]6CC[C@@]5(C)[C@]3(C)CC4	0.315385
383	OC[C@H]1O[C@@H](OCCc2ccc(O)cc2)[C@H](O)[C@@H](O)[C@@H]1O	0.130435
384	COc1cc2c(cc1OC)-c1cc3ccc(OC)c(OC)c3c[n+]1CC2.[Cl-]	0.180723
385	O=C(O)CCC(=O)O	0.151515
386	Cc1nc(C)c(C)nc1C	0.128205
387	CC1=CC(=O)CC(C)(C)C1=O	0.12069
388	C=C1CC[C@H]2O[C@]2(C)CC[C@@H]2[C@@H]1CC2(C)C	0.13253
389	Br.CN1[C@H]2C[C@H](OC(=O)[C@H](CO)c3ccccc3)C[C@@H]1[C@H]1O[C@@H]21	0.219178
390	COC1=C[C@@H]2[C@@H]3Cc4ccc(OC)c(O)c4[C@]2(CCN3C)CC1=O	0.205607
391	O=C(/C=C/c1ccc(O)c2c1[C@H](C(=O)O[C@H](Cc1ccc(O)c(O)c1)C(=O)O)[C@@H](c1ccc(O)c(O)c1)O2)O[C@H](Cc1ccc(O)c(O)c1)C(=O)O	0.191781
392	CC1(C)O[C@H]2CC(=O)OC[C@@]23[C@H]1CC(=O)[C@]1(C)[C@@H]3CC[C@@]2(C)[C@H](c3ccoc3)OC(=O)[C@H]3O[C@]321	0.141509
393	COc1cc2ccc(=O)oc2cc1OC	0.175
394	CC(=O)O.Cc1cc2c(C(C)C)c(O)c(O)c(C=O)c2c(O)c1-c1c(C)cc2c(C(C)C)c(O)c(O)c(C=O)c2c1O	0.166667
395	CC(=O)c1c(O)c(C)c(O)c2c1OC1=CC(=O)C(C(C)=O)C(=O)C12C	0.133333
396	O=C(O[C@@H]1Cc2c(O)cc(O)cc2O[C@@H]1c1ccc(O)c(O)c1)c1cc(O)c(O)c(O)c1	0.258621
397	C[C@H]1CC[C@@]2(OC1)O[C@H]1C[C@H]3[C@@H]4CC[C@@H]5C[C@@H](O)CC[C@]5(C)[C@H]4CC[C@]3(C)C1[C@@H]2C	0.11828
399	CC(=O)c1ccc(O)c(C(=O)O)c1	0.282051
400	O=C([O-])C1C(C(=O)[O-])[C@H]2CC[C@@H]1O2.[Na+].[Na+]	0.121212
401	COc1ccc([C@@H]2CC(=O)c3c(O)cc(O[C@@H]4O[C@H](CO)[C@@H](O)[C@H](O)[C@H]4O[C@@H]4O[C@@H](C)[C@H](O)[C@@H](O)[C@H]4O)cc3O2)cc1O	0.247423
402	C=C1CC[C@H]2[C@@](C)(CC[C@@H](O)[C@@]2(C)CO)[C@@H]1C/C=C1\C(=O)OC=C1O	0.276596
403	O=C(O)C1=C[C@@H](O)[C@@H](O)[C@H](O)C1	0.139535
404	O=C(O)/C=C/c1ccccc1	0.25
405	CC1(C)[C@@H](O[C@H]2O[C@H](C(=O)O)[C@@H](O)[C@H](O)[C@H]2OC2O[C@H](C(=O)O)[C@@H](O)[C@H](O)[C@H]2O)CC[C@@]2(C)[C@H]1CC[C@]1(C)[C@@H]2C(=O)C=C2[C@@H]3C[C@@](C)(C(=O)O)CC[C@]3(C)CC[C@]21C	0.297297
406	COC(=O)CC[C@@H](C)[C@H]1CC[C@H]2C3[C@H](C[C@H](O)[C@@]21C)[C@@]1(C)CC[C@@H](O)C[C@H]1C[C@H]3O	0.163462
407	CC1(C)[C@@H](O)CC[C@@]2(C)[C@H]1CC[C@]1(C)[C@@H]2C(=O)C=C2[C@H]3C[C@@](C)(C(=O)O)CC[C@]3(C)CC[C@]21C	0.373494
408	C[C@]12CC[C@H]3[C@@H](CCC4=CC(=O)CC[C@@]43C)[C@@H]1CC[C@]2(O)C(=O)CO	0.166667
409	C[C@@H]1C(=O)O[C@H]2C[C@@]34[C@H]5C[C@@H](C(C)(C)C)C36[C@@H](OC(=O)[C@@H]6O)O[C@@]4(C(=O)O5)[C@]21O	0.12
410	C[C@@H]1C(=O)O[C@H]2[C@H](O)C34[C@@H]5OC(=O)[C@]3(O[C@@H]3OC(=O)[C@H](O)C34[C@H](C(C)(C)C)[C@H]5O)[C@@]12O	0.0891089
411	C[C@@H]1C(=O)O[C@H]2[C@@H](O)C34[C@H]5C[C@@H](C(C)(C)C)C36[C@@H](OC(=O)[C@@H]6O)O[C@@]4(C(=O)O5)[C@@]12O	0.113043
412	Nc1ncnc2c1ncn2[C@H]1C[C@H](O)[C@@H](CO)O1.O	0.2
413	O=C1CCC[C@@H]2[C@H]3CCC[N+]4([O-])CCC[C@@H](CN12)[C@@H]34	0.0990099
414	C[C@@H]1O[C@@H](O[C@H]2[C@H](Oc3cc(O)c4c(=O)cc(-c5ccc(O)cc5)oc4c3)O[C@H](CO)[C@@H](O)[C@@H]2O)[C@H](O)[C@H](O)[C@H]1O	0.145299
415	C=C[C@H]1[C@@H](O[C@@H]2O[C@H](CO)[C@@H](O)[C@H](O)[C@H]2O)OC=C2C(=O)OCC[C@]21O	0.14
416	C[C@@H]1O[C@@H](Oc2c(-c3cc(O)c(O)c(O)c3)oc3cc(O)cc(O)c3c2=O)[C@H](O)[C@H](O)[C@H]1O	0.15942
417	C[C@@H]1[C@H]2C3=CC[C@@H]4[C@@]5(C)C[C@@H](O)[C@H](O)[C@@](C)(CO)C5[C@H](O)C[C@@]4(C)[C@]3(C)CC[C@@]2(C(=O)O)CC[C@H]1C	0.373626
418	COC(=O)C1=CO[C@@H](O[C@@H]2O[C@H](CO)[C@@H](O)[C@H](O)[C@H]2O)C2[C@@H]1C[C@H](O)[C@@H]2C	0.144231
419	N[C@@H](Cc1cc(I)c(O)c(I)c1)C(=O)O.O.O	0.23913
420	C[C@@H]1O[C@@H](O[C@H]2[C@H](Oc3cc(O)c(C(=O)CCc4ccc(O)cc4)c(O)c3)O[C@H](CO)[C@@H](O)[C@@H]2O)[C@H](O)[C@H](O)[C@H]1O	0.16092
421	C[C@H]1O[C@H](O[C@@H]2[C@@H](O)[C@@H](O)[C@H](O)[C@H](O)[C@H]2O)[C@@H](N)C[C@@H]1NC(=N)C(=O)O.Cl	0.107527
422	CC1(C)CCC[C@](C)(C2CC[C@]3(C)C2[C@H](O)C[C@@H]2[C@@]4(C)CC[C@H](O)C(C)(C)[C@@H]4CC[C@]23C)O1	0.277108
423	CC[C@@]1(O)C(=O)OCc2c1cc1n(c2=O)Cc2cc3cc(O)ccc3nc2-1	0.172043
424	O=C(/C=C/c1ccc(O)c(O)c1)O[C@H](Cc1ccc(O)c(O)c1)C(=O)O	0.242424
425	COc1ccc(C[C@H]2COC(=O)[C@@H]2Cc2ccc(O[C@@H]3O[C@H](CO)[C@@H](O)[C@H](O)[C@H]3O)c(OC)c2)cc1OC	0.182692
426	COc1ccc(CCC(=O)c2c(O)cc(O[C@@H]3O[C@H](CO)[C@@H](O)[C@H](O)[C@H]3O[C@@H]3O[C@@H](C)[C@H](O)[C@@H](O)[C@H]3O)cc2O)cc1O	0.176991
427	C[C@H]1O[C@@H](O[C@H]2CC[C@@]3(C)[C@@H](CC[C@]4(C)[C@@H]3C=C[C@]35OC[C@@]6(CCC(C)(C)C[C@H]63)[C@@H](O)C[C@]54C)[C@]2(C)CO)[C@H](O)[C@@H](O[C@@H]2O[C@H](CO)[C@@H](O)[C@H](O)[C@H]2O)[C@H]1O	0.27193
428	C=C[C@@H]1C2=CCOC(=O)C2=CO[C@H]1O[C@@H]1O[C@H](CO)[C@@H](O)[C@H](O)[C@H]1O	0.134021
429	Cc1cc(O)cc(O[C@@H]2O[C@H](CO)[C@@H](O)[C@H](O)[C@H]2O)c1	0.12
430	C=CCSC[C@H](N)C(=O)O	0.107143
431	CC[C@]12C=CCN3CC[C@@]4(c5ccc(OC)cc5N(C)[C@H]4[C@@](O)(C(=O)OC)[C@@H]1OC(C)=O)[C@@H]32	0.181034
432	Cl.O[C@H]1C=C2CCN3Cc4cc5c(cc4[C@H]([C@@H]1O)[C@@H]23)OCO5	0.12963
433	O=C(O)[C@H]1O[C@@H](Oc2cc3oc(-c4ccccc4)cc(=O)c3c(O)c2O)[C@H](O)[C@@H](O)[C@@H]1O	0.19697
434	CC(C)=CCC[C@](C)(O[C@@H]1O[C@H](CO)[C@@H](O)[C@H](O)[C@H]1O)C1CC[C@]2(C)C1[C@H](O)C[C@@H]1[C@@]3(C)CC[C@H](O)C(C)(C)[C@@H]3[C@@H](O[C@@H]3O[C@H](CO)[C@@H](O)[C@H](O)[C@H]3O)C[C@]12C	0.231481
435	O.Oc1cc(O)c2c(c1)O[C@H](c1ccc(O)c(O)c1)[C@@H](O)C2	0.185714
436	OC[C@H]1O[C@@H](O[C@@H]2OC=C[C@@H]3C2[C@@]2(CO)O[C@H]2[C@H]3O)[C@H](O)[C@@H](O)[C@@H]1O	0.1
437	C[n+]1cc2c3c(ccc2c2ccc4cc5c(cc4c21)OCO5)OCO3	0.181818
438	CCCCC[C@H]1C(=O)CC[C@@H]1CC(=O)OC	0.152174
439	CCOC(=O)c1c(C)cc(O)cc1O	0.217391
440	COc1ccc2c(C)cc(=O)oc2c1	0.2
441	O=C1C=CC[C@@H]2[C@H]3CCC[N@@+]4([O-])CCC[C@@H](CN12)[C@@H]34	0.11236
442	O=C(/C=C/c1ccccc1)O[C@@H]1[C@@H]2O[C@]2(CO)C2[C@H](O[C@@H]3O[C@H](CO)[C@@H](O)[C@H](O)[C@H]3O)OC=C[C@H]21	0.173228
443	CC(=O)O[C@H]1C(=O)[C@@]2(C)C([C@H](OC(=O)c3ccccc3)[C@]3(O)C[C@H](O)C(C)=C1C3(C)C)[C@]1(OC(C)=O)CO[C@@H]1C[C@@H]2O	0.183333
444	O=C(O)[C@H]1O[C@@H](Oc2cc3oc(-c4ccc(O)cc4)cc(=O)c3c(O)c2O)[C@H](O)[C@@H](O)[C@@H]1O	0.160494
445	C=C1C(=O)[C@@]23[C@@H](CC[C@@H]1[C@H]2O)[C@@]12CO[C@]3(O)[C@@H](O)[C@@H]1C(C)(C)CC[C@@H]2O	0.148936
446	COc1ccc(-c2cc(=O)c3c(O)c(OC)c(O[C@@H]4O[C@H](CO[C@@H]5O[C@@H](C)[C@H](O)[C@@H](O)[C@H]5O)[C@@H](O)[C@H](O)[C@H]4O)cc3o2)cc1	0.161017
447	N[C@@H](C=O)[C@@H](O)[C@H](O)[C@H](O)CO.O=S(=O)(O)O	0.0795455
449	C[C@@H]1O[C@@H](O[C@H]2C(=O)c3c(O)cc(O)cc3O[C@@H]2c2ccc(O)c(O)c2)[C@H](O)[C@H](O)[C@H]1O	0.160494
450	N#C[C@H](O[C@@H]1O[C@H](CO[C@@H]2O[C@H](CO)[C@@H](O)[C@H](O)[C@H]2O)[C@@H](O)[C@H](O)[C@H]1O)c1ccccc1	0.166667
451	COC1=C(OC)C(=O)C(C/C=C(\C)CC/C=C(\C)CC/C=C(\C)CC/C=C(\C)CC/C=C(\C)CC/C=C(\C)CC/C=C(\C)CC/C=C(\C)CC/C=C(\C)CCC=C(C)C)=C(C)C1=O	0.142857
452	O=c1ccc2cc(O)c(O)cc2o1	0.195122
453	CC(C)=CCC[C@](C)(O)C1CC[C@]2(C)C1[C@H](O)C[C@@H]1[C@@]3(C)CC[C@H](O)C(C)(C)[C@@H]3CC[C@]12C	0.290698
454	CCNC(=O)CC[C@H](N)C(=O)O	0.148936
455	COc1cccc2c1cc([N+](=O)[O-])c1c(C(=O)O)cc3c(c12)OCO3	0.231707
456	C[C@H]1C(=O)O[C@@H]2CCN3CC=C(COC(=O)[C@](C)(O)[C@]1(C)O)[C@H]23	0.126582
457	CC1(C)CCC[C@](C)([C@H]2CC[C@]3(C)C2[C@H](O)C[C@@H]2[C@@]4(C)CC[C@H](O)C(C)(C)[C@@H]4[C@H](O)C[C@]23C)O1	0.224719
458	O=C(/C=C/c1ccc(O)c(O)c1)O[C@@H]1C[C@](O)(C(=O)O)C[C@@H](O)[C@H]1O	0.224299
459	CCN1C[C@]2(OC(=O)c3ccccc3NC(C)=O)CC[C@H](OC)C34[C@@H]2C[C@@H]([C@@H]13)[C@@]1(O)C[C@H](OC)[C@H]2C[C@@H]4[C@]1(O)[C@H]2OC	0.176
460	O=C(O)/C=C/c1ccc(O)c(O)c1	0.288462
461	CC(C)(C)[C@]1(O)C[C@@H]2OC(=O)C[C@@]23C(=O)O[C@@H]2OC(=O)[C@H](O)C231	0.107527
462	COc1ccc2cc1Oc1ccc(cc1)C[C@H]1c3cc(c(OC)cc3CCN1C)Oc1c(O)c(OC)cc3c1[C@H](C2)N(C)CC3	0.198113
463	CC(C)=CCC[C@](C)(O)C1CC[C@]2(C)C1[C@H](O)C[C@@H]1[C@@]3(C)CC[C@H](O)C(C)(C)[C@@H]3[C@@H](O)C[C@]12C	0.23913
464	COc1ccc2c(c1)[nH]c1c(C)nccc12.Cl	0.179104
465	Nc1ncnc2c1ncn2C1O[C@H](COP(=O)(O)OP(=O)([O-])OP(=O)([O-])O)[C@@H](O)[C@H]1O.O.[Na+].[Na+]	0.157303
466	C[C@@H]1[C@H]2C3=CC[C@@H]4[C@@]5(C)C[C@@H](O)[C@H](O)[C@@](C)(CO)C5[C@H](O)C[C@@]4(C)[C@@]3(C)CC[C@@]2(C(=O)O[C@@H]2O[C@H](CO[C@@H]3O[C@H](CO)[C@@H](O[C@@H]4O[C@@H](C)[C@H](O)[C@@H](O)[C@H]4O)[C@H](O)[C@H]3O)[C@@H](O)[C@H](O)[C@H]2O)CC[C@H]1C	0.324786
467	C[C@H]1COC2=C1C(=O)C(=O)c1c2ccc2c1CCCC2(C)C	0.141509
468	O=c1c(-c2ccc(O)cc2)coc2c([C@@H]3O[C@H](CO)[C@@H](O)[C@H](O)[C@H]3O)c(O)ccc12	0.1625
469	O=c1cc(-c2ccccc2)oc2c(O)c(O)ccc12	0.26087
470	COc1cc(C(=O)O[C@@H]2[C@@H]3O[C@]3(CO)C3[C@H](O[C@@H]4O[C@H](CO)[C@@H](O)[C@H](O)[C@H]4O)OC=C[C@H]32)ccc1O	0.166667
471	COC(=O)c1ccc(O)c(OC)c1	0.268293
472	COc1cc2c(=O)c(-c3ccc(O)cc3)coc2cc1O[C@@H]1O[C@H](CO)[C@@H](O)[C@H](O)[C@H]1O	0.191919
473	CCOC(=O)/C=C/c1ccc(O)c(OC)c1	0.278689
474	CC(C)=CCC[C@](C)(O[C@@H]1O[C@H](CO[C@@H]2O[C@H](CO)[C@@H](O)[C@H](O)[C@H]2O)[C@@H](O)[C@H](O)[C@H]1O)C1CC[C@]2(C)C1[C@H](O)C[C@@H]1[C@@]3(C)CC[C@H](O[C@@H]4O[C@H](CO)[C@@H](O)[C@H](O)[C@H]4O[C@@H]4O[C@H](CO)[C@@H](O)[C@H](O)[C@H]4O)C(C)(C)[C@@H]3CC[C@]12C	0.242424
475	CC(/C=C/C=C(\C)C(=O)O[C@@H]1O[C@H](CO[C@@H]2O[C@H](CO)[C@@H](O)[C@H](O)[C@H]2O)[C@@H](O)[C@H](O)[C@H]1O)=C\C=C\C=C(C)\C=C\C=C(/C)C(=O)O[C@@H]1O[C@H](CO[C@@H]2O[C@H](CO)[C@@H](O)[C@H](O)[C@H]2O)[C@@H](O)[C@H](O)[C@H]1O	0.104762
476	CC1=C2C[C@H]3[C@@H](CC=C4C[C@@H](O)CC[C@@]43C)[C@@H]2CC[C@]12O[C@@H]1C[C@H](C)CN[C@H]1[C@H]2C	0.12037
477	COc1cc(OC)c(OC)cc1C=O	0.164384
478	C[C@@H]1[C@H]2C3=CC[C@@H]4[C@@]5(C)C[C@@H](O)[C@H](O)[C@@](C)(CO)[C@@H]5CC[C@@]4(C)[C@]3(C)CC[C@@]2(C(=O)O)CC[C@H]1C	0.430233
479	CCCCCCCCCCC(C(=O)O)C1(C(=O)O)CCC(=O)O1	0.139785
480	C=C1C(=O)O[C@@H]2C[C@@]3(C)CCCC(=C)[C@@H]3C[C@H]12	0.128205
481	C=C(C)[C@@H]1CC[C@]2(C(=O)O)CC[C@]3(C)[C@H](CC[C@@H]4[C@@]5(C)CC[C@H](O)C(C)(C)[C@@H]5CC[C@]43C)C12	0.305882
482	C[C@H](CCC(=O)NCC(=O)O)[C@H]1CC[C@H]2C3[C@H](C[C@H](O)[C@@]21C)[C@@]1(C)CC[C@@H](O)C[C@H]1C[C@H]3O	0.155963
483	C=C1C(=O)O[C@H]2[C@H]1CCC(=C)[C@@H]1CCC(=C)[C@H]21	0.145161
484	COc1ccc(-c2cc(=O)c3c(OC)c(OC)c(OC)c(OC)c3o2)cc1OC	0.16092
485	O=c1c(O)c(-c2ccc(O)cc2O)oc2cc(O)cc(O)c12	0.1875
486	COc1cc(-c2oc3cc(O)cc(O)c3c(=O)c2O)ccc1O	0.191011
487	O=c1cc(-c2ccccc2)oc2cc(O)cc(O)c12	0.244898
488	O=C1C[C@@H](c2ccc(O)cc2)Oc2cc(O)cc(O)c21	0.322034
489	Cc1cc(O)cc(O)c1C(=O)O	0.263158
490	CC(=O)c1c(O)cc(O)cc1O	0.222222
491	CC1=CC(=O)c2c(O)cccc2C1=O	0.177778
492	COc1ccc(-c2cc(=O)c3c(OC)c(OC)c(OC)c(OC)c3o2)cc1	0.152778
493	O=C1c2cccc(O)c2C(=O)c2c(O)cc(CO)cc21	0.25
494	O=c1c(O[C@@H]2O[C@H](CO)[C@H](O)[C@H](O)[C@H]2O)c(-c2ccc(O)c(O)c2)oc2cc(O)cc(O)c12	0.12963
495	CC(C)=CCOc1c2occc2cc2ccc(=O)oc12	0.152778
496	CC(C)=CCOc1c2ccoc2cc2oc(=O)ccc12	0.15625
497	O=C1/C(=C2\Nc3ccccc3C2=O)Nc2ccccc21	0.311111
498	COc1ccc2ccc(=O)oc2c1CC=C(C)C	0.179775
499	Oc1cc(O)c2c(c1)OC(c1ccc(O)c(O)c1)C(OC1(c3ccc(O)c(O)c3)Oc3cc(O)cc(O)c3C(O)C1O)C2	0.180723
500	CN1CCc2cc3c(cc2C1[C@@H]1OC(=O)c2c1ccc1c2OCO1)OCO3	0.223301
501	O=c1ccc2ccc(O)c(O)c2o1	0.195122
502	COc1cc(OC)c2ccc(=O)oc2c1	0.158537
503	C=C1C[C@@]2(O)O[C@@]3(C[C@H]2C(C)C)[C@@H](C)CC[C@@H]13	0.123711
504	COc1ccc([C@@H]2OC[C@@H]3[C@@H](c4ccc(O[C@@H]5O[C@H](CO)[C@@H](O)[C@H](O)[C@H]5O)c(OC)c4)OC[C@H]23)cc1OC	0.19
505	COc1ccc(-c2oc3c(CC=C(C)C)c(O[C@@H]4O[C@H](CO)[C@@H](O)[C@H](O)[C@H]4O)cc(O)c3c(=O)c2O[C@@H]2O[C@@H](C)[C@H](O)[C@@H](O)[C@H]2O)cc1	0.169492
506	Oc1cc(O)c2c(c1)O[C@H](c1ccc(O)c(O)c1)[C@H](O)C2	0.188406
507	O=C(O)c1cc(O)ccc1O	0.277778
508	O=c1cc(-c2ccccc2)oc2cc(O)c(O)c(O)c12	0.326087
509	COc1ccc(-c2coc3cc(O)cc(O)c3c2=O)cc1	0.183099
510	COc1cc(CO)ccc1O	0.204545
511	OCCc1ccc(O)cc1	0.220339
512	O=C(O)CCc1ccc(O)cc1	0.25
513	O=C(O)/C=C/c1ccc(O)cc1	0.361702
514	CC1(C)CC[C@]2(C(=O)O)CC[C@]3(C)C(=CC[C@@H]4[C@@]5(C)CC[C@H](O)C(C)(C)[C@@H]5CC[C@]43C)[C@@H]2C1	0.681818
515	CC1(C)CC[C@@]2(C(=O)O)[C@@H](C1)C1=CC[C@@H]3[C@@]4(C)CC[C@H](O)C(C)(C)[C@@H]4CC[C@@]3(C)[C@]1(C)C[C@H]2O	0.56338
516	C[C@H]1CC[C@]2(OC1)O[C@H]1C[C@H]3[C@@H]4CC=C5C[C@@H](O)CC[C@]5(C)[C@H]4CC[C@]3(C)C1[C@@H]2C	0.147059
517	CN1c2ccccc2C(=O)N2CCc3c([nH]c4ccccc34)[C@H]21	0.24359
518	Cc1cc(O)c2c(c1)C(=O)c1cc(O)cc(O)c1C2=O	0.169492
519	O=C1CCC[C@@H]2[C@H]3CCCN4CCC[C@@H](CN12)[C@@H]34	0.137931
520	C[C@@H]1O[C@@H](Oc2c(-c3ccc(O)c(O)c3)oc3cc(O)cc(O)c3c2=O)[C@H](O)[C@H](O)[C@H]1O	0.146341
521	CC(C)=CCC[C@](C)(O[C@@H]1O[C@H](CO)[C@@H](O)[C@H](O)[C@H]1O)C1CC[C@]2(C)C1[C@H](O)C[C@@H]1[C@@]3(C)CC[C@H](O)C(C)(C)[C@@H]3[C@@H](O[C@@H]3O[C@H](CO)[C@@H](O)[C@H](O)[C@H]3O[C@@H]3O[C@@H](C)[C@H](O)[C@@H](O)[C@H]3O)C[C@]12C	0.222222
522	CC(C)=CCC[C@](C)(O)C1CC[C@]2(C)C1[C@H](O)C[C@@H]1[C@@]3(C)CC[C@H](O)C(C)(C)[C@@H]3[C@@H](O[C@@H]3O[C@H](CO)[C@@H](O)[C@H](O)[C@H]3O[C@@H]3O[C@@H](C)[C@H](O)[C@@H](O)[C@H]3O)C[C@]12C	0.224138
523	COc1ccc2c(c1OC)CN1CCc3cc4c(cc3C1C2)OCO4	0.211538
524	O=c1ccc2ccc3occc3c2o1	0.112903
525	O=c1cc(-c2ccccc2)oc2ccccc12	0.234043
526	O=C(O)[C@@H](O)[C@H](O)[C@H](O)[C@@H](O)C(=O)O	0.117647
527	CC(C)=CCC[C@](C)(O[C@@H]1O[C@H](CO)[C@@H](O)[C@H](O)[C@H]1O)C1CC[C@]2(C)C1[C@H](O)C[C@@H]1[C@@]3(C)CC[C@H](O[C@@H]4O[C@H](CO)[C@@H](O)[C@H](O)[C@H]4O[C@@H]4O[C@H](CO)[C@@H](O)[C@H](O)[C@H]4O)C(C)(C)[C@@H]3CC[C@]12C	0.253968
528	O=c1c(O)c(-c2ccc(O)c(O)c2)oc2cc(O)ccc12	0.176471
529	OC[C@H]1O[C@@H](O[C@@H]2[C@@H](CO)OC(O)[C@H](O)[C@H]2O)[C@H](O)[C@@H](O)[C@@H]1O	0.097561
530	CC(C)(O)CC[C@@H](O)[C@](C)(O)C1CC[C@@]2(O)C3=CC(=O)[C@@H]4C[C@@H](O)[C@@H](O)C[C@]4(C)[C@H]3CC[C@]12C	0.191919
531	O=c1c(-c2ccc(O)cc2)coc2cc(O[C@@H]3O[C@H](CO)[C@@H](O)[C@H](O)[C@H]3O)cc(O)c12	0.156627
532	COc1cc(C(=O)O)cc(OC)c1O	0.263158
533	C[C@]12CC(=O)[C@H]3[C@@H](CCC4=CC(=O)CC[C@@]43C)[C@@H]1CC[C@]2(O)C(=O)CO	0.148515
534	O=c1ccc2cc(O[C@@H]3O[C@H](CO)[C@@H](O)[C@H](O)[C@H]3O)c(O)cc2o1	0.164835
535	O=C(O)CCCCCCC[C@@H](O)[C@@H](O)CCCCCCO	0.115942
536	C[n+]1cccc(C(=O)[O-])c1	0.190476
537	COc1cc(/C=C/c2ccc(O)cc2)cc(OC)c1	0.283019
538	COc1ccc(/C=C/C(=O)O)cc1O	0.280702
539	CN(C)CCc1ccc(O)cc1	0.163636
540	CC1CCCCCCCCCCCCC(=O)C1	0.1375
541	O=C1OC(=O)C2C3CCC(O3)C12	0.12963
542	C=C(C)[C@@H]1CC[C@]2(C)CC[C@]3(C)[C@H](CC[C@@H]4[C@@]5(C)CC[C@H](O)C(C)(C)[C@@H]5CC[C@]43C)C12	0.261905
543	C=C1C(=O)O[C@@H]2C[C@@]3(C)CCC[C@H](C)C3=C[C@H]12	0.146667
545	C=C1CC[C@H]2[C@@](C)(CC[C@@H](O)[C@@]2(C)CO)[C@@H]1C/C=C1/C(=O)OC[C@H]1O	0.255319
546	O=C1C[C@@H](c2ccc(O[C@@H]3O[C@H](CO)[C@@H](O)[C@H](O)[C@H]3O)cc2)Oc2cc(O)ccc21	0.356164
547	COc1ccc(C(C)=O)c(O)c1	0.243902
548	O=c1c(-c2ccc(O)cc2)coc2cc(O[C@@H]3O[C@H](CO)[C@@H](O)[C@H](O)[C@H]3O)ccc12	0.185185
549	C=C1C(=O)O[C@@H]2/C=C(\C)CC/C=C(\C)CC[C@@H]12	0.134831
550	CC1(C)CCC[C@@]2(C)[C@H]1CC[C@@]1(C)OC(=O)C[C@H]21	0.175
551	CC(C)CCC[C@@H](C)[C@H]1CC[C@H]2[C@@H]3CC[C@H]4CC(=O)CC[C@]4(C)[C@H]3CC[C@@]21C	0.141414
552	Cc1coc2c1C(=O)C(=O)c1c-2ccc2c1CCCC2(C)C	0.131579
553	Cc1coc2c1C(=O)C(=O)c1c-2ccc2c(C)cccc12	0.147059
554	CCCCCCCCCCCCCCCC(=O)O	0.121951
555	COc1cc2ccc(=O)oc2c(O)c1O	0.191489
556	O=c1c(O)c(-c2ccccc2)oc2ccccc12	0.227273
557	C=C1C[C@@]23CC[C@H]4[C@@](C)(CCC[C@@]4(C)C(=O)O[C@@H]4O[C@H](CO)[C@@H](O)[C@H](O)[C@H]4O)[C@@H]2CC[C@]1(O[C@@H]1O[C@H](CO)[C@@H](O)[C@H](O)[C@H]1O[C@@H]1O[C@H](CO)[C@@H](O)[C@H](O)[C@H]1O)C3	0.219048
558	CC(C)[C@@H](C)/C=C/[C@@H](C)[C@H]1CC[C@H]2C3=CC=C4C[C@@H](O)CC[C@]4(C)[C@H]3CC[C@@]21C	0.150943
559	COc1cc2c(c(OC)c1OC)-c1c(cc3c(c1OC)OCO3)C[C@H](C)[C@](C)(O)[C@H]2OC(=O)c1ccccc1	0.201835
560	OC[C@H]1O[C@H](OC[C@H]2OC(O)[C@H](O)[C@@H](O)[C@@H]2O)[C@H](O)[C@@H](O)[C@H]1O	0.0853659
561	CC1(C)CC[C@]2(C(=O)O)CC[C@]3(C)[C@H](C(=O)C=C4[C@@]3(C)CC[C@H]3C(C)(C)C(=O)C(C#N)=C[C@]43C)[C@@H]2C1	0.226804
562	C[C@H]1CC[C@@]2(O)C(C)(C)[C@@H]3CC[C@@]2(C)[C@H]1C3	0.126582
563	COc1cc2c(cc1OC)C1Cc3ccc(OC)c(OC)c3CN1CC2.Cl	0.195122
564	CC(=O)O[C@H]1CC[C@@]2(C)C(=CC[C@@H]3[C@@H]2CC[C@@]2(C)[C@H]3CC[C@@H]2[C@H](C)CCCC(C)C)C1	0.24
565	c1cc2c(cc1[C@H]1OC[C@@H]3[C@@H](c4ccc5c(c4)OCO5)OC[C@H]13)OCO2	0.206897
566	COc1cc2c3cc1Oc1c(OC)c(OC)cc4c1[C@@H](Cc1ccc(O)c(c1)Oc1ccc(cc1)C[C@@H]3N(C)CC2)N(C)CC4.Cl.Cl	0.190909
567	COC1=C[C@@H]2[C@@H]3Cc4ccc(OC)c(O)c4[C@]2(CCN3C)CC1=O.Cl	0.203704
568	O=C(CCc1ccc(O)cc1)c1c(O)cc(O)cc1O[C@@H]1O[C@H](CO)[C@@H](O)[C@H](O)[C@H]1O	0.166667
569	O=C(CCc1ccc(O)cc1)c1c(O)cc(O)cc1O	0.244444
570	COc1cc2c(c(OC)c1OC)-c1c(cc3c(c1OC)OCO3)C[C@@H](C)[C@@H](C)C2	0.204082
571	COc1cc2c(c(OC)c1OC)-c1c(cc(OC)c(OC)c1OC)C[C@@H](C)[C@@H](C)C2	0.169014
572	C[n+]1cccc(C(=O)O)c1.[Cl-]	0.219512
573	C[C@@H]1O[C@@H](O)[C@H](O)[C@H](O)[C@H]1O.O	0.0795455
574	CCOC(=O)c1ccc(O)c(OC)c1	0.217391
575	NC(=O)NCCCC(N)C(=O)O	0.12766
576	CC(C)=CCC[C@](C)(O)C1CC[C@]2(C)C1[C@H](O)C[C@@H]1[C@@]3(C)CC[C@H](O)C(C)(C)[C@@H]3[C@@H](O[C@@H]3O[C@H](CO)[C@@H](O)[C@H](O)[C@H]3O)C[C@]12C	0.233645
577	COc1c(O)cc(O)c2c(=O)cc(-c3ccccc3)oc12	0.211538
578	C=CC1=C(C)/C(=C/c2[nH]c(Cc3[nH]c(/C=C4/NC(=O)C(C)=C4C=C)c(C)c3CCC(=O)O)c(CCC(=O)O)c2C)NC1=O	0.144231
579	NCCc1ccccc1	0.25
580	COc1cc(O)cc(OC)c1OC	0.142857
581	COc1cc([C@@H]2c3cc4c(cc3[C@@H](O)[C@H]3COC(=O)[C@H]23)OCO4)cc(OC)c1O	0.166667
582	OC[C@H]1O[C@@H](Oc2cc(O)cc(/C=C/c3ccc(O)cc3)c2)[C@H](O)[C@@H](O)[C@@H]1O	0.217391
583	C=C[C@@]1(C)CC(=O)[C@@]2(O)[C@](C)(O1)[C@@H](OC(C)=O)[C@@H](O)[C@H]1C(C)(C)CC[C@H](O)[C@@]12C	0.18
584	O=c1cc(-c2ccccc2)oc2ccc(O)cc12	0.212766
585	Cl.N[C@H]1C(O)O[C@H](CO)[C@@H](O)[C@@H]1O	0.0769231
586	O=c1ccc2cc3ccoc3cc2o1	0.130435
587	O=Cc1ccc(CO)o1	0.140351
588	O=C([O-])C(O)Cc1ccc(O)c(O)c1.[Na+]	0.266667
589	CC(C)=C1C/C=C(\C)CC/C=C(\C)CC1=O	0.117021
590	Cc1c(S(=O)(=O)[O-])oc2c1C(=O)C(=O)c1c-2ccc2c1CCCC2(C)C.[Na+]	0.134146
591	OCc1c[nH]c2ccccc12	0.1875
592	CCOc1cc(C=O)ccc1OC(C)=O	0.190476
593	O=C1c2ccccc2C(=O)c2c1ccc(O)c2O	0.25
594	COc1cc2c(c(OC)c1OC)-c1c(cc(OC)c(OC)c1OC)C[C@](C)(O)[C@@H](C)C2	0.152174
595	OC[C@H]1O[C@@H]2O[C@@H]3[C@@H](CO)O[C@H](O[C@@H]4[C@@H](CO)O[C@H](O[C@@H]5[C@@H](CO)O[C@H](O[C@@H]6[C@@H](CO)O[C@H](O[C@@H]7[C@@H](CO)O[C@H](O[C@@H]8[C@@H](CO)O[C@H](O[C@H]1[C@H](O)[C@H]2O)[C@H](O)[C@H]8O)[C@H](O)[C@H]7O)[C@H](O)[C@H]6O)[C@H](O)[C@H]5O)[C@H](O)[C@H]4O)[C@H](O)[C@H]3O	0.0789474
596	CC12CCC(CC1=O)C2(C)C	0.139241
597	Cc1nc(C)c(C)nc1C.Cl	0.125
598	C=C1C[C@]23C[C@@]1(O)CC[C@H]2[C@@]12C=C[C@H](O)[C@@](C)(C(=O)O1)C2[C@@H]3C(=O)O	0.164948
599	CC(=O)O[C@]1(C)CC[C@@]23C[C@@H]1C(C)(C)[C@@H]2CC[C@H]3C	0.202381
600	COc1cc(C[C@H]2C(=O)OC[C@@H]2Cc2ccc(OC)c(OC)c2)ccc1O	0.195652
601	O=C(O)[C@]1(O)C[C@@H](O)[C@@H](O)[C@H](O)C1	0.125
602	CC(C)=CCC[C@](C)(O)C1CC[C@]2(C)C1[C@H](O)C[C@@H]1[C@@]3(C)CC[C@H](O[C@@H]4O[C@H](CO)[C@@H](O)[C@H](O)[C@H]4O)C(C)(C)[C@@H]3CC[C@]12C	0.252336
603	CC(=O)O[C@@]12CO[C@@H]1C[C@H](O)[C@@]1(C)C(=O)[C@H](O)C3=C(C)[C@@H](OC(=O)[C@H](O)[C@@H](NC(=O)c4ccccc4)c4ccccc4)C[C@@](O)([C@@H](OC(=O)c4ccccc4)C12)C3(C)C	0.18018
604	CC(C)=CCC[C@](C)(O[C@@H]1O[C@H](CO)[C@@H](O)[C@H](O)[C@H]1O)[C@H]1CC[C@]2(C)[C@@H]1[C@H](O)C[C@@H]1[C@@]3(C)CC[C@H](O)C(C)(C)[C@@H]3[C@@H](O[C@@H]3O[C@H](CO)[C@@H](O)[C@H](O)[C@H]3O[C@@H]3OC[C@@H](O)[C@H](O)[C@H]3O)C[C@]12C	0.232759
605	CC(C)CCC[C@@H](C)C1CC[C@H]2[C@@H]3CC[C@H]4C[C@@H](O)CC[C@]4(C)[C@H]3CC[C@]12C	0.145833
606	C[C@H](CCC(=O)O)[C@H]1CC[C@H]2C3[C@H](C[C@H](O)[C@@]21C)[C@@]1(C)CC[C@@H](O)C[C@H]1C[C@H]3O	0.15534
607	OC[C@H]1O[C@@H](Oc2c(O)cc(O)cc2/C=C/c2ccc(O)cc2)[C@H](O)[C@@H](O)[C@@H]1O	0.239437
608	C[C@H](CCC(=O)O)C1CC[C@H]2[C@@H]3CC[C@@H]4C[C@H](O)CC[C@]4(C)[C@H]3C[C@H](O)[C@]12C	0.158416
609	CC[C@H](CC[C@@H](C)C1CC[C@H]2[C@@H]3CC=C4C[C@@H](O)CC[C@]4(C)[C@H]3CC[C@]12C)C(C)C	0.175258
610	CC[C@@H](/C=C/[C@H](C)C1CC[C@H]2[C@@H]3CC=C4C[C@@H](O)CC[C@]4(C)[C@H]3CC[C@]12C)C(C)C	0.161616
611	C[C@H](CCC(=O)O)[C@H]1CC[C@H]2[C@@H]3C[C@H](O)[C@@H]4C[C@H](O)CC[C@]4(C)[C@H]3CC[C@@]21C	0.177778
612	O=C1C=C(O)C(=O)c2ccccc21	0.218182
613	C=C(C)[C@H]1Cc2c(ccc3c2O[C@@H]2COc4cc(OC)c(OC)cc4[C@@H]2C3=O)O1	0.202381
614	O=P(O)(O)OC1C(OP(=O)(O)O)C(OP(=O)(O)O)C(OP(=O)(O)O)C(OP(=O)(O)O)C1OP(=O)(O)O	0.0933333
615	O=c1c2ccccc2nc2n1CCc1c-2[nH]c2ccccc12	0.254545
616	CC(C)(O)[C@@H]1CC[C@](C)(C2[C@@H](O)C[C@@]3(C)[C@@H]4C[C@H](O[C@@H]5O[C@H](CO)[C@@H](O)[C@H](O)[C@H]5O)[C@H]5C(C)(C)[C@@H](O[C@@H]6OC[C@H](O)[C@@H](O)[C@@H]6O)CC[C@@]56C[C@@]46CC[C@]23C)O1	0.185484
617	CN[C@@H](C)[C@H]1[C@H](O)C[C@@]2(C)[C@@H]3CC[C@H]4C(C)(C)[C@@H](NC)CC[C@@]45C[C@@]35CC[C@]12C	0.139785
618	COc1cccc(C=O)c1OC	0.177215
619	OC[C@]1(O)OC[C@H](O)[C@H](O)C1O	0.139241
620	COc1cc(C=O)ccc1OC(C)=O	0.189873
621	CC1CCC(C(C)C)C(O)C1	0.131579
622	COc1cc(O)c(C(C)=O)c(OC)c1	0.181818
623	O=c1c2ccccc2oc2ccccc12	0.162791
624	COc1cc(/C=C/C(=O)O)cc(OC)c1OC	0.206897
625	COc1cc2ccc(=O)oc2cc1O	0.178571
626	COc1cc2c(cc1O)CC[n+]1cc3c(OC)c(OC)ccc3cc1-2.[Cl-]	0.17
627	Oc1cc(O)c2c(c1)O[C@H](c1cc(O)c(O)c(O)c1)[C@H](O)C2	0.204082
628	O=C(O[C@@H]1Cc2c(O)cc(O)cc2O[C@@H]1c1cc(O)c(O)c(O)c1)c1cc(O)c(O)c(O)c1	0.259259
629	O=C(O)c1ccc(O)cc1	0.272727
630	c1ccc2c(Cc3c[nH]c4ccccc34)c[nH]c2c1	0.171875
631	O=C1C[C@@H](c2ccccc2)Oc2cc(O)cc(O)c21	0.410714
632	Nc1ncnc2c1ncn2[C@@H]1O[C@H](CO)C[C@H]1O	0.211268
633	COc1cc(O)cc(O)c1C(=O)/C=C/c1ccccc1	0.316667
634	Cc1cc(O)c2c(c1)C(=O)c1cccc(O)c1C2=O	0.195652
635	COc1ccc2cc1Oc1ccc(cc1)C[C@H]1c3cc(c(OC)cc3CCN1C)Oc1c(OC)c(OC)cc3c1[C@H](C2)N(C)CC3	0.2
636	O=C(O)c1cc(O)c2c(c1)C(=O)c1cccc(O)c1C2=O	0.295455
637	O=C1c2c(O)cc(O)cc2O[C@H](c2cc(O)c(O)c(O)c2)[C@H]1O	0.22449
638	OCc1ccc(O[C@@H]2O[C@H](CO)[C@@H](O)[C@H](O)[C@H]2O)cc1	0.164179
639	C=CCc1ccc(O)c(-c2cc(CC=C)ccc2O)c1	0.209302
640	C=CCc1ccc(O)c(-c2ccc(O)c(CC=C)c2)c1	0.176471
641	O=C(/C=C/C=C/c1ccc2c(c1)OCO2)N1CCCCC1	0.237624
642	NC(Cc1c[nH]c2ccc(O)cc12)C(=O)O	0.185185
643	CCCCCCCCCCCCCCCCCCOCC(O)CO	0.109756
644	O=C(/C=C/c1ccc(O)cc1)c1ccccc1	0.38
645	O=C(O)/C=C/C=C/c1ccccc1	0.230769
646	NCCCNCCCCNCCCN	0.0769231
647	COC1=CC(=O)c2ccccc2C1=O	0.175
648	O=C(O)CC[N+](=O)[O-]	0.121951
649	O=C(O)c1cc(=O)c2cccc(O)c2[nH]1	0.244444
650	Nc1ccccc1C(=O)CC(N)C(=O)O	0.212766
651	O=c1c2cc(O)c(O)cc2oc2cc(O)c([C@@H]3O[C@H](CO)[C@@H](O)[C@H](O)[C@H]3O)c(O)c12	0.15873
652	CCC1=C[C@H]2CN3CCc4c([nH]c5ccccc45)[C@@](C(=O)OC)(C2)[C@@H]13.O=C(O)C(O)C(O)C(=O)O	0.193878
653	CC1=CC(=O)CC(C)(C)[C@@]1(O)/C=C/C(C)=C\C(=O)O	0.142857
654	O.OC[C@H]1O[C@H](O[C@H]2[C@H](O)[C@@H](CO)O[C@@]2(CO)O[C@H]2O[C@H](CO)[C@@H](O)[C@H](O)[C@H]2O)[C@H](O)[C@@H](O)[C@@H]1O	0.0957447
655	O=Cc1ccc(O)c(O)c1	0.216216
656	COc1cc(O)c2c(c1)C(=O)c1cc(C)cc(O)c1C2=O	0.15873
657	C=C[C@](C)(O)CC[C@@H]1[C@@]2(C)CCCC(C)(C)[C@@H]2CC[C@@]1(C)O	0.154639
658	CCC1=C[C@@H]2CN3CCc4c([nH]c5ccccc45)[C@@](C(=O)OC)(C2)[C@@H]13.O=S(=O)(O)O	0.1875
659	C[C@@H]1[C@H]2C3=CC[C@@H]4[C@@]5(C)C[C@@H](O)[C@@H](O)[C@@](C)(CO)[C@@H]5CC[C@@]4(C)[C@]3(C)CC[C@@]2(C(=O)O[C@@H]2O[C@H](CO[C@@H]3O[C@H](CO)[C@@H](O[C@@H]4O[C@@H](C)[C@H](O)[C@@H](O)[C@H]4O)[C@H](O)[C@H]3O)[C@@H](O)[C@H](O)[C@H]2O)CC[C@H]1C	0.366071
660	C/C=C1\[C@H]2C=C(C)C[C@]1(N)c1ccc(=O)[nH]c1C2	0.122449
661	CC(=O)OC(C)C(C)C(=O)OC[C@]12[C@H]3CC(C)(C)[C@H](O[C@@H]1C[C@]1(C)C3=CC[C@@H]3[C@@]4(C)CC[C@H](O[C@@H]5O[C@H](C(=O)[O-])[C@@H](O[C@H]6O[C@H](CO)[C@@H](O)[C@H](O)[C@H]6O)[C@H](O)[C@H]5O[C@@H]5OC[C@@H](O)[C@H](O)[C@H]5O)[C@](C)(CO)[C@@H]4CC[C@]31C)[C@@H]2O.[Na+]	0.338462
662	CC1=C(O)C(=O)C=C2C1=CC=C1[C@@]3(C)CC[C@@]4(C)CC[C@@](C)(C(=O)O)C[C@H]4[C@]3(C)CC[C@@]21C	0.176471
663	O=C1CCC[C@@H]2[C@H]3CCCN4CCC[C@H](CN12)[C@@H]34	0.137931
664	CC(=O)OCC(=O)[C@H]1CC[C@H]2[C@@H]3CCC4=CC(=O)CC[C@]4(C)[C@H]3CC[C@]12C	0.19802
665	CC1(C)CC[C@]2(C(=O)O)CC[C@]3(C)C(=CC[C@@H]4[C@@]5(C)CC[C@H](O)[C@@](C)(CO)[C@@H]5CC[C@]43C)[C@@H]2C1	0.690141
666	COc1cc2c(cc1O)[C@@H](Cc1ccc(O)c(Oc3ccc(C[C@@H]4c5cc(OC)c(OC)cc5CCN4C)cc3)c1)N(C)CC2	0.214286
667	COc1cc2c(cc1CC=C(C)C)C(=O)C[C@@H](c1ccc(O)cc1)O2	0.328571
668	CC(C)C1=CC2=CC[C@H]3[C@](C)(C(=O)O)CCC[C@]3(C)[C@H]2CC1	0.208791
669	NCCc1ccc(O)cc1	0.205128
670	C=C(C)[C@@H]1CC[C@]2(CO)CC[C@]3(C)[C@H](CC[C@@H]4[C@@]5(C)CC[C@H](O)C(C)(C)[C@@H]5CC[C@]43C)C12	0.264368
672	C/C1=C2/N=C(/C=C3\N=C(/C(C)=C4\[N-][C@H]([C@H](CC(N)=O)[C@@]4(C)CCC(=O)NC[C@H](C)OP(=O)([O-])O[C@@H]4[C@@H](CO)O[C@H](n5cnc6cc(C)c(C)cc65)[C@@H]4O)[C@]4(C)N=C1[C@@H](CCC(N)=O)[C@]4(C)CC(N)=O)[C@@H](CCC(N)=O)C3(C)C)[C@@H](CCC(N)=O)[C@]2(C)CC(N)=O.[CH3-].[Co+3]	0.123529
673	CC1=C(/C=C/C(C)=C/C=C/C(C)=C/C=C/C=C(C)/C=C/C=C(C)/C=C/C2=C(C)C(=O)[C@@H](O)CC2(C)C)C(C)(C)C[C@H](O)C1=O	0.126761
674	O.O.OC[C@H]1O[C@H](O[C@H]2O[C@H](CO)[C@@H](O)[C@H](O)[C@H]2O)[C@H](O)[C@@H](O)[C@@H]1O	0.0909091
675	O=C(/C=C/c1ccc(O)c2oc(-c3ccc(O)c(O)c3)cc12)O[C@H](Cc1ccc(O)c(O)c1)C(=O)O	0.2
676	CC(C)[C@@H](C)[C@H](O)[C@@H](O)[C@@H](C)C1CC[C@H]2[C@@H]3COC(=O)[C@H]4C[C@H](O)[C@H](O)C[C@]4(C)[C@H]3CC[C@]12C	0.151515
677	Cc1nccc2c1[nH]c1cc(O)ccc12	0.238806
678	CC(C)=CCCC(C)=CC=O	0.0853659
679	Cc1nccc2c1[nH]c1ccccc12	0.220339
680	Cc1ccc(C(C)C)cc2c(C)ccc1-2	0.169811
681	CC(=O)O[C@H]1C2[C@@H](OC(=O)Cc3ccccc3)[C@@H](C)C[C@]2(OC(C)=O)C(=O)/C(C)=C\[C@@H]2[C@H](CC[C@@]13CO3)C2(C)C	0.213675
682	O=C(O)[C@H](O)Cc1ccc(O)c(O)c1	0.309524
683	Cl.Oc1ccc(CC2NCCc3cc(O)c(O)cc32)cc1	0.164179
684	O=c1c(-c2ccc(O[C@@H]3O[C@H](CO)[C@@H](O)[C@H](O)[C@H]3O)cc2)coc2cc(O)cc(O)c12	0.168675
685	CC1(C)CCC[C@@]2(C)OC(=O)C=C12	0.131148
686	C=C1C[C@@]23CC[C@H]4[C@@](C)(CCC[C@@]4(C)C(=O)O[C@@H]4O[C@H](CO)[C@@H](O)[C@H](O)[C@H]4O)[C@@H]2CC[C@]1(O[C@@H]1O[C@H](CO)[C@@H](O)[C@H](O[C@@H]2O[C@H](CO)[C@@H](O)[C@H](O)[C@H]2O)[C@H]1O[C@@H]1O[C@H](CO)[C@@H](O)[C@H](O)[C@H]1O)C3	0.216981
687	CC(C)=CCC/C(C)=C/CC/C(C)=C/CC/C(C)=C/CC/C(C)=C/CC/C(C)=C/CC/C(C)=C/CC/C(C)=C/CC/C(C)=C/CO	0.0779221
688	CCCCC/C=C/C/C=C/CCCCCCCC(=O)O[C@H](COC(=O)CCCCCCCCCCCCCCC)COP(=O)([O-])OCC[N+](C)(C)C	0.138889
689	CCCCCCCCCCCCCCCCCCOC(=O)CCCCCCCCCCCCCCC	0.141026
690	C/C=C(\C)C(=O)OC/C=C(\C)CCC=C(C)C	0.114943
691	CC(C)=CCCC(C)CCO	0.0853659
693	C[N+](C)(C)CC(=O)[O-]	0.1
694	O=S(=O)([O-])N[C@H]1C(O)O[C@H](CO)[C@@H](O)[C@@H]1O.[Na+]	0.1
695	C=C(C)[C@H]1CC=C(C)C(=O)C1	0.136364
696	CC[C@@]12C=CCN3CC[C@@]4(C(=C(C(=O)OC)C1)Nc1ccccc14)[C@H]32	0.174757
697	CC1(C)CC[C@]2(C)CC[C@]3(C)C(=CC[C@@H]4[C@@]5(C)CC[C@@H](O)[C@](C)(C(=O)O)[C@@H]5CC[C@]43C)[C@@H]2C1	0.520548
698	O=C([O-])[O-].[Ca+2]	0.1
699	O=C(O)/C=C/CCCCCCCO	0.123457
700	C[N+]1(C)CCC[C@H]1C(=O)O.[Cl-]	0.132353
701	CCCCCCCCCCCCCCCCCCCCCCCCCCCCCCO	0.125
702	CCCCCCC(O)CCCCCCCCCCC(=O)OCC(COC(=O)CCCCCCCCCCC(O)CCCCCC)OC(=O)CCCCCCCCCCC(O)CCCCCC	0.108696
703	C/C(=C\CO)CCCC(C)CCCC(C)CCCC(C)C	0.0804598
704	CN(CC(=O)O)C(=N)NP(=O)([O-])[O-].[Na+].[Na+]	0.125
705	O=C([O-])c1cc(=O)[nH]c(=O)[nH]1.O=C([O-])c1cc(=O)[nH]c(=O)[nH]1.[Zn+2]	0.139535
706	O=C(O)[C@H]1CSC(c2nc3ccc(O)cc3s2)=N1	0.157895
707	C=C(C)C1CC=C(CO)CC1	0.146341
708	COc1c(O[C@@H]2O[C@H](C(=O)O)[C@@H](O)[C@H](O)[C@H]2O)cc(O)c2c(=O)cc(-c3ccccc3)oc12	0.193548
709	O=c1cc(-c2ccc(O)cc2)oc2cc(O)c(O)c(O)c12	0.244898
710	CC1(C)CC[C@]2(C(=O)O)CC[C@]3(C)C(=CC[C@@H]4[C@@]5(C)CCC(=O)C(C)(C)[C@@H]5CC[C@]43C)[C@@H]2C1	0.493333
711	C[C@@H]1[C@H]2C3=CC[C@@H]4[C@@]5(C)CCC(=O)C(C)(C)[C@@H]5CC[C@@]4(C)[C@]3(C)CC[C@@]2(C(=O)O)CC[C@H]1C	0.357143
712	O[C@H]1C=C2CCN3Cc4cc5c(cc4[C@H]([C@@H]1O)[C@@H]23)OCO5	0.130841
713	O=C1C[C@@H](c2ccc(O)cc2)Oc2cc(O)ccc21	0.410714
714	CCO[C@H]1O[C@@H]2O[C@@]3(C)CC[C@H]4[C@H](C)CC[C@@H]([C@H]1C)[C@]42OO3	0.106383
715	C/C=C(/C)C(=O)O	0.114286
716	COc1ccc(-c2coc3cc(OC)ccc3c2=O)cc1	0.19697
717	COc1ccc(/C=C/c2cc(OC)cc(OC)c2)cc1	0.181818
718	C[C@@]12CCC3[C@]4(C)CCC[C@@](C)(C(=O)O)[C@H]4CC[C@]3(CC1=O)C2	0.191011
719	CC(C)(O)[C@H]1CC[C@@](C)(C2[C@H](O)C[C@@]3(C)[C@@H]4C[C@H](O)[C@H]5C(C)(C)[C@@H](O)CC[C@@]56C[C@@]46CC[C@]23C)O1	0.189474
721	C=CCc1cc(OC)c(OC)c(OC)c1	0.175
722	COc1cc(O)c(CC=C(C)C)c(O)c1C(=O)/C=C/c1ccc(O)cc1	0.333333
723	COc1cccc2oc(-c3ccccc3)cc(=O)c12	0.2
724	COc1ccc(-c2cc(=O)c3c(O)c(OC)c(O)cc3o2)cc1OC	0.164835
725	CC1=C2C(=O)[C@H]3[C@@H](CC=C4C[C@@H](O)CC[C@@]43C)[C@@H]2CC[C@]12O[C@@H]1C[C@H](C)CN[C@H]1[C@H]2C	0.127273
726	Cc1c([C@H](C)C2NC[C@@H](C)C[C@H]2O)ccc2c1C[C@H]1[C@H]2CC=C2C[C@@H](O)CC[C@@]21C	0.168224
727	C=C1C[C@]23CC[C@H]4[C@@](C)(CCC[C@@]4(C)C(=O)O[C@@H]4O[C@H](CO)[C@@H](O)[C@H](O)[C@H]4O)[C@@H]2CC[C@@]1(O[C@@H]1O[C@H](CO)[C@@H](O)[C@H](O[C@@H]2O[C@H](CO)[C@@H](O)[C@H](O)[C@H]2O[C@@H]2O[C@@H](C)[C@H](O)[C@@H](O)[C@H]2O)[C@H]1O)C3	0.201754
728	COC1=C[C@]23CCCN2CCc2cc4c(cc2[C@@H]3[C@@H]1O)OCO4	0.165138
729	C[C@@H]1O[C@@H](O[C@H]2[C@H](O[C@H]3CC[C@@]4(C)[C@@H](CC[C@]5(C)[C@@H]4CC=C4[C@@H]6CC(C)(C)CC[C@]6(C(=O)O)CC[C@]45C)[C@]3(C)CO)OC[C@H](O)[C@@H]2O)[C@H](O)[C@H](O)[C@H]1O	0.5
730	COc1cc2c3c(c1OC)-c1ccccc1C[C@H]3N(C)CC2	0.235955
731	CC1(C)CC[C@@]2(C(=O)O)[C@@H](C1)C1=CC[C@@H]3[C@@]4(C)CC[C@H](O)[C@@](C)(C=O)[C@@H]4CC[C@@]3(C)[C@]1(C)C[C@H]2O	0.474359
732	C/C=C(\C)C(=O)OC(C)(C)[C@@H]1Cc2c(ccc3ccc(=O)oc23)O1	0.171053
733	Cc1cccc2c3c(ccc12)C1=C(C(=O)C3=O)[C@@H](C)CO1	0.180556
734	C[C@@H]1O[C@@H](O[C@@H]2[C@@H](O)[C@H](OCCc3ccc(O)c(O)c3)O[C@H](CO)[C@H]2OC(=O)/C=C/c2ccc(O)c(O)c2)[C@H](O)[C@H](O)[C@H]1O	0.208
735	O=c1cc(-c2ccc(O)c(O)c2)oc2cc(O[C@@H]3O[C@H](CO)[C@@H](O)[C@H](O)[C@H]3O)cc(O)c12	0.148148
736	N[C@@H](Cc1ccccc1)C(=O)O	0.275
737	C[C@]12CC[C@@H]3c4ccc(O)cc4CC[C@H]3[C@@H]1CC[C@H]2O	0.164948
738	CCCCCCCCCC(=O)O	0.121951
739	COC(=O)C[C@](O)(CCCC(C)(C)O)C(=O)O[C@@H]1C(OC)=CC23CCCN2CCc2cc4c(cc2[C@H]13)OCO4	0.19084
740	COc1ccc(-c2cc(=O)c3c(O)c(OC)c(O)c(OC)c3o2)cc1	0.16
741	CC1(C)[C@@H](O)CC[C@@]2(C)[C@H]1CC[C@]1(C)[C@@H]2CC=C2[C@@H]3C[C@@]4(C)C[C@H](OC4=O)[C@]3(C)CC[C@]21C	0.493506
742	COc1c2c(cc3oc(CO)cc(=O)c13)O[C@H](C(C)(C)O)C2	0.157895
743	COc1cc(O)c2c(c1)oc(=O)c1c3cc(O)c(O)cc3oc21	0.145455
744	CC(C)=CCC[C@](C)(O[C@@H]1O[C@H](CO[C@@H]2O[C@H](CO)[C@@H](O)[C@H](O)[C@H]2O)[C@@H](O)[C@H](O)[C@H]1O)C1CC[C@]2(C)C1[C@H](O)C[C@@H]1[C@@]3(C)CC[C@H](O[C@@H]4O[C@H](CO)[C@@H](O)[C@H](O)[C@H]4O)C(C)(C)[C@@H]3CC[C@]12C	0.242188
745	C[C@@H]1O[C@@H](Oc2cc(O)c3c(=O)c(O[C@@H]4O[C@@H](C)[C@H](O)[C@@H](O)[C@H]4O)c(-c4ccc(O)cc4)oc3c2)[C@H](O)[C@H](O)[C@H]1O	0.177215
746	COc1ccc(-c2coc3cc(O[C@@H]4O[C@H](CO)[C@@H](O)[C@H](O)[C@H]4O)ccc3c2=O)cc1O	0.175926
747	CC1(C)OC(=O)C=C[C@@]2(C)[C@H]1CC(=O)[C@]1(C)[C@@H]2CC[C@@]2(C)[C@H](c3ccoc3)OC(=O)[C@H]3O[C@]321	0.156863
748	C[C@@H]1[C@H]2C3=CC[C@@H]4[C@@]5(C)C[C@@H](O)[C@H](O)C(C)(C)[C@@H]5CC[C@@]4(C)[C@]3(C)CC[C@@]2(C(=O)O)CC[C@H]1C	0.407407
749	COc1cc(/C=C/C(=O)OCC[N+](C)(C)C)c(OC)cc1O.N#C[S-]	0.157895
750	CC(C)c1ccc2c(c1O)CC[C@H]1C3=C(CC[C@]21C)C(=O)OC3	0.165049
751	C[C@@H](CCC1(O)O[C@H]2C[C@H]3[C@@H]4CC[C@@H]5C[C@@H](O[C@@H]6O[C@H](CO)[C@H](O)[C@H](O)[C@H]6O[C@@H]6O[C@H](CO)[C@@H](O)[C@H](O)[C@H]6O)CC[C@]5(C)[C@H]4CC[C@]3(C)C2[C@@H]1C)CO[C@@H]1O[C@H](CO)[C@@H](O)[C@H](O)[C@H]1O	0.133858
752	C[C@H]1C2[C@H](C[C@H]3[C@@H]4CC[C@@H]5C[C@@H](O[C@@H]6O[C@H](CO)[C@H](O)[C@H](O)[C@H]6O[C@@H]6O[C@H](CO)[C@@H](O)[C@H](O)[C@H]6O)CC[C@]5(C)[C@H]4CC[C@]23C)O[C@]12CC[C@@H](C)CO2	0.136752
753	COc1ccc(-c2oc3c(CC=C(C)C)c(O)cc(O)c3c(=O)c2O[C@@H]2O[C@@H](C)[C@H](O)[C@@H](O)[C@H]2O)cc1	0.163793
754	COc1ccc(-c2oc3c(CC=C(C)C)c(O[C@@H]4O[C@H](CO)[C@@H](O)[C@H](O)[C@H]4O)cc(O)c3c(=O)c2O[C@@H]2O[C@@H](C)[C@H](O)[C@@H](O)[C@H]2O[C@@H]2O[C@@H](C)[C@H](O)[C@@H](O)[C@H]2O)cc1	0.16
755	COc1ccc(-c2oc3c(CC=C(C)C)c(O)cc(O)c3c(=O)c2O)cc1	0.157025
756	CC(C)=CCc1cc2c(cc1O)oc(=O)c1c3ccc(O)cc3oc21	0.175676
757	CC(C)=CCC[C@](C)(O[C@@H]1O[C@H](CO)[C@@H](O)[C@H](O)[C@H]1O)C1CC[C@]2(C)C1[C@H](O)C[C@@H]1[C@@]3(C)CC[C@H](O)C(C)(C)[C@@H]3[C@@H](O)C[C@]12C	0.240385
758	CC(C)=CCC[C@](C)(O)C1CC[C@]2(C)C1[C@H](O)C[C@@H]1[C@@]3(C)CC[C@H](O[C@@H]4O[C@H](CO)[C@@H](O)[C@H](O)[C@H]4O[C@@H]4O[C@H](CO)[C@@H](O)[C@H](O)[C@H]4O)C(C)(C)[C@@H]3CC[C@]12C	0.252252
759	CC1(C)C=Cc2c(ccc3c2OC[C@@H](c2ccc(O)cc2O)C3)O1	0.304348
760	CC(=O)OC(C)(C)/C=C/C(=O)[C@](C)(O)[C@H]1[C@H](O)C[C@@]2(C)[C@@H]3CC=C4[C@@H](C[C@H](O)C(=O)C4(C)C)[C@]3(C)C(=O)C[C@]12C	0.209524
761	CCCCC[C@H](O)CC(=O)CCc1ccc(O)c(OC)c1	0.182796
762	OC[C@H]1OC(Oc2cc3c(O)cc(O)cc3[o+]c2-c2ccc(O)c(O)c2)[C@H](O)[C@@H](O)[C@@H]1O.[Cl-]	0.150943
763	COc1cc(/C=C/CO)cc(OC)c1O[C@@H]1O[C@H](CO)[C@@H](O)[C@H](O)[C@H]1O	0.177083
764	O=C(/C=C/c1ccc(O)c(O)c1)O[C@@H]1[C@@H](CO)O[C@@H](OCCc2ccc(O)c(O)c2)[C@H](O)[C@H]1O[C@@H]1O[C@H](CO)[C@@H](O)[C@H](O)[C@H]1O	0.204918
765	CC1(C)CC[C@]2(C(=O)O)CC[C@]3(C)C(=CC[C@@H]4[C@@]5(C)CC[C@H](O[C@@H]6O[C@@H](C(=O)O)[C@H](O)[C@@H](O[C@H]7OC[C@H](O)[C@@H](O)[C@@H]7O)[C@@H]6O)C(C)(C)[C@@H]5CC[C@]43C)[C@@H]2C1	0.484211
766	C/C1=C\CC[C@H](C)C(=O)C[C@H](C(C)C)C(=O)C1	0.144737
767	OCCc1ccc(O)c(O)c1	0.25641
768	COc1c2c(cc3oc(C)cc(=O)c13)O[C@H](C(C)(C)O[C@H]1O[C@H](CO)[C@@H](O)[C@H](O)[C@H]1O)C2	0.146789
769	COC(=O)C1=CO[C@@H](O[C@@H]2O[C@H](CO)[C@@H](O)[C@H](O)[C@H]2O)C2[C@H](C)OC(O)C[C@H]12	0.142857
770	COc1cc(C[C@H](CO[C@H]2O[C@H](CO)[C@@H](O)[C@H](O)[C@H]2O)[C@H](CO[C@H]2O[C@H](CO)[C@@H](O)[C@H](O)[C@H]2O)Cc2ccc(O)c(OC)c2)ccc1O	0.161616
771	OCC1=C[C@@H](O)[C@@H]2C=CO[C@@H](O[C@@H]3O[C@H](CO)[C@@H](O)[C@H](O)[C@H]3O)[C@H]12	0.10101
772	O=c1cc(-c2ccc(O)c(-c3c(O)cc(O)c4c(=O)cc(-c5ccc(O)cc5)oc34)c2)oc2cc(O)cc(O)c12	0.173333
773	C[C@@]12CC[C@]3(C)C4=CC(=O)c5c(cc(O)c(O)c5C=O)[C@]4(C)CC[C@@]3(C)[C@@H]1C[C@](C)(C(=O)O)CC2	0.166667
774	COc1ccc2c(c[n+](C)c3c4cc5c(cc4ccc23)OCO5)c1OC.[Cl-]	0.182692
776	O=Cc1ccc(O[C@@H]2O[C@H](CO)[C@@H](O)[C@@H](O)[C@H]2O)cc1	0.140845
777	CN1CCc2cc3c(cc2C(=O)Cc2ccc4c(c2C1)OCO4)OCO3	0.192308
778	CC(=O)O[C@@H]1[C@H](c2ccc(=O)oc2)[C@@]2(C)CC[C@H]3[C@@H](CC[C@@H]4C[C@@H](O)CC[C@]34C)[C@]23O[C@H]13	0.222222
779	COc1c(O)cc2occ(-c3ccc(O)cc3)c(=O)c2c1O	0.188406
780	CC[C@H](C)CCCCC(=O)N[C@@H](CCNCS(=O)(=O)O)C(=O)N[C@H](C(=O)N[C@@H](CCNCS(=O)(=O)O)C(=O)N[C@H]1CCNC(=O)C([C@@H](C)O)NC(=O)[C@H](CCNCS(=O)(=O)O)NC(=O)[C@H](CCN)NC(=O)[C@H](CC(C)C)NC(=O)[C@@H](CC(C)C)NC(=O)[C@H](CCNCS(=O)(=O)O)NC1=O)[C@@H](C)O	0.136054
781	CC(C)(CO)[C@@H](O)C(=O)NCCC(=O)[O-].CC(C)(CO)[C@@H](O)C(=O)NCCC(=O)[O-].[Ca+2]	0.108696
782	C=CC(C)(C)c1cc(/C=C/C(=O)c2ccc(O)cc2)c(OC)cc1O	0.26087
783	CCCCCCCCCCCCOC(=O)CS(=O)(=O)O[Na]	0.130435
784	COc1cc(/C=C/C(=O)O[C@H]2CC[C@]34C[C@]35CC[C@]3(C)C([C@H](C)CCC=C(C)C)CC[C@@]3(C)[C@@H]5CC[C@H]4C2(C)C)ccc1O	0.295082
785	CO[C@@H]1[C@@H](O[C@@H]2O[C@H](C)[C@@H](O[C@H]3C[C@@](C)(O)[C@@H](O)[C@H](C)O3)[C@H](N(C)C)[C@H]2O)[C@@H](CC=O)C[C@@H](C)[C@@H](O)/C=C/C=C/C[C@@H](C)OC(=O)C[C@H]1O	0.136691
786	CCCN1C[C@H](C)[C@@H](O)[C@](C)(O)[C@@H](CC)OC(=O)[C@H](C)[C@@H](O[C@H]2C[C@@](C)(OC)[C@@H](O)[C@H](C)O2)[C@H](C)[C@@H](O[C@@H]2O[C@H](C)C[C@H](N(C)C)[C@H]2O)[C@](C)(O)C[C@H]1C	0.125874
787	COc1cc([C@@H]2OC[C@@H]3[C@@H](c4cc(OC)c(O[C@H]5O[C@@H](CO)[C@H](O)[C@@H](O)[C@@H]5O)c(OC)c4)OC[C@H]23)cc(OC)c1O[C@@H]1O[C@H](CO)[C@@H](O)[C@H](O)[C@H]1O	0.17
788	COc1c(O[C@@H]2O[C@H](CO)[C@@H](O)[C@H](O)[C@H]2O)cc2occ(-c3ccc(O)cc3)c(=O)c2c1O	0.158879
789	C/C=C/C#CC#C/C=C/c1ccco1	0.126984
790	C=C1CC[C@@H]2[C@](C)(COC(=O)CCC(=O)[O-])C(OC(=O)CCC(=O)O)CC[C@@]2(C)[C@@H]1/C=C/C1=CCOC1=O.[K+]	0.256637
791	O=c1c(O)c(-c2ccccc2)oc2cc(O)cc(O)c12	0.255319
792	CC1=C[C@@]2(O)O[C@@]3(CC2=C(C)C)[C@@H](C)CC[C@@H]13	0.108911
793	C[C@@H]1O[C@@H](OC[C@H]2O[C@@H](OCCc3ccc(O)c(O)c3)[C@H](O)[C@@H](O)[C@@H]2OC(=O)/C=C/c2ccc(O)c(O)c2)[C@H](O)[C@H](O)[C@H]1O	0.214876
794	C[C@H]1O[C@@H](O[C@H]2[C@H](c3c(O)cc(O)c4c(=O)cc(-c5ccc(O)cc5)oc34)O[C@H](CO)[C@@H](O)[C@@H]2O)[C@@H](O)[C@@H](O)[C@@H]1O	0.155172
795	COC(=O)c1c2c(c3ccccc3c1O)OC(C)(C)C=C2	0.261538
796	O=C(/C=C/c1ccc(O)cc1)C1=C(O)C(O)([C@@H]2O[C@H](CO)[C@@H](O)[C@H](O)[C@H]2O)C(O)=C([C@@H]2O[C@H](CO)[C@@H](O)[C@H](O)[C@H]2O)C1=O	0.289474
797	OC[C@H]1NC[C@H](O)[C@@H](O)[C@@H]1O	0.0875
798	Oc1ccc2c(c1)OCO2	0.188679
799	O=C(/C=C/c1ccc(O)c2c1[C@H](C(=O)O)[C@@H](c1ccc(O)c(O)c1)O2)O[C@H](Cc1ccc(O)c(O)c1)C(=O)O	0.194444
800	COc1cc2c(=O)c3c(O)c([C@@H]4O[C@H](CO[C@@H]5OC[C@](O)(CO)[C@H]5O)[C@@H](O)[C@H](O)[C@H]4O)c(O)cc3oc2cc1O	0.184211
801	COc1cc(/C=C/C(=O)C(O)[C@H]2OC(OC3(CO)O[C@H](CO)[C@@H](O)[C@@H]3O)[C@H](O)[C@](O)(C(=O)/C=C/c3cc(OC)c(O)c(OC)c3)[C@@H]2O)cc(OC)c1O	0.162393
802	C/C=C/c1cc(OC)c(OC)cc1OC	0.147059
803	CC(C)c1cccc(O)c(=O)c1	0.219512
804	CC1=C2[C@H]3OC(=O)[C@@H](C)[C@@H]3CC[C@@]2(C)C=CC1=O	0.142857
805	COC(=O)c1cc(OC)c(O)c(OC)c1	0.25641
806	COC(=O)c1ccc(O)cc1	0.243243
807	CCOC(=O)c1cc(O)c(O)c(O)c1	0.351351
808	COC(=O)c1cc(O)c(O)c(O)c1	0.424242
809	O=C(O)CCCCCCCCC(=O)O	0.138889
810	COC(=O)/C=C/c1ccc(O)cc1	0.36
811	COc1cc(CCC(=O)CC(=O)CCc2ccc(O)c(OC)c2)ccc1O	0.25
812	CCCCCc1cc(O)cc(O)c1	0.162791
813	O=C(O)CCc1ccc(O)cc1O	0.255814
814	COc1ccc(C=O)cc1O	0.214286
815	O=C(O)Cc1ccc(O)cc1	0.297297
816	COc1ccc(C(=O)O)cc1OC	0.225
817	COC(=O)c1ccccc1C(=O)OC	0.257143
818	COc1cc(C=O)cc(OC)c1O	0.170732
819	Cc1cc(O)cc(O)c1	0.147059
820	Oc1cccc(O)c1O	0.310345
821	CC(=O)c1ccc(O)cc1O	0.28
822	OCc1ccc(O)cc1	0.189189
823	COc1cc(/C=C/C(=O)O)cc(OC)c1O	0.22807
824	COc1cc(O)cc(/C=C/c2ccc(O)cc2)c1	0.277778
825	OC[C@H](O)[C@H](O)[C@H](O)[C@H](O)CO	0.0555556
826	COc1cccc(OC)c1C(=O)O	0.205128
827	COc1ccc(/C=C/C(=O)O)cc1OC	0.245614
828	COc1ccc(O)c(C(C)=O)c1	0.243902
829	CCCCCCCCCCCCCCCCCCCCCCCCCCCCO	0.125
830	COc1cc(-c2coc3cc(O[C@@H]4O[C@H](CO)[C@@H](O)[C@H](O)[C@H]4O)c(OC)c(O)c3c2=O)cc(O)c1OC	0.154545
831	O=C(O)/C=C/C(=O)O	0.129032
833	CC1(C)CC[C@]2(C(=O)O)CC[C@]3(CO)C(=CC[C@@H]4[C@@]5(C)C[C@H](O)[C@H](O[C@@H]6O[C@H](CO)[C@@H](O)[C@H](O)[C@H]6O)[C@@](C)(C(=O)O)[C@@H]5CC[C@]43C)[C@@H]2C1	0.364583
834	CO[C@]1(CC[C@@H](C)CO[C@@H]2O[C@H](CO)[C@@H](O)[C@H](O)[C@H]2O)O[C@H]2C[C@H]3[C@@H]4CC=C5C[C@@H](O[C@@H]6O[C@H](CO)[C@H](O[C@@H]7O[C@@H](C)[C@H](O)[C@@H](O)[C@H]7O)[C@H](O)[C@H]6O[C@@H]6O[C@@H](C)[C@H](O)[C@@H](O)[C@H]6O)CC[C@]5(C)[C@H]4CC[C@]3(C)C2[C@@H]1C	0.154412
835	CC1(C)CC[C@]2(C(=O)O)CC[C@]3(C)C(=CC[C@@H]4[C@@]5(C)C[C@@H](O)[C@H](O)C(C)(C)[C@@H]5CC[C@]43C)[C@@H]2C1	0.541667
836	C[C@@]12C[C@@]3(O)O[C@@H](O1)[C@]1(COC(=O)c4ccc(O)cc4)[C@H]3C[C@]21O[C@@H]1O[C@H](CO)[C@@H](O)[C@H](O)[C@H]1O	0.179487
837	C[C@@H]1O[C@@H](O[C@@H]2[C@@H](O[C@@H]3O[C@H](CO)[C@@H](O)[C@H](O)[C@H]3O)[C@H](O)[C@@H](CO)O[C@H]2O[C@H]2CC[C@@]3(C)C(=CC[C@H]4[C@@H]5C[C@@H]6O[C@]7(CC[C@@H](C)CO7)[C@@H](C)C6[C@@]5(C)CC[C@@H]43)C2)[C@H](O)[C@H](O)[C@H]1O	0.16129
838	COc1ccc(/C=C/c2cc(O)cc(O)c2)cc1O	0.22807
839	C/C=C(/C)C(=O)O[C@H]1[C@@H](OC(C)=O)c2c(ccc3ccc(=O)oc23)OC1(C)C	0.184211
840	O=c1c(-c2ccc(O)c(O)c2)coc2c([C@@H]3O[C@H](CO)[C@@H](O)[C@H](O)[C@H]3O)c(O)ccc12	0.17284
841	CC(/C=C/C=C(\C)C(=O)O[C@@H]1O[C@H](CO)[C@@H](O)[C@H](O)[C@H]1O)=C\C=C\C=C(C)\C=C\C=C(/C)C(=O)O[C@@H]1O[C@H](CO[C@@H]2O[C@H](CO)[C@@H](O)[C@H](O)[C@H]2O)[C@@H](O)[C@@H](O)[C@H]1O	0.104762
842	O=c1cc(-c2ccccc2)oc2cc(O[C@@H]3O[C@H](CO[C@@H]4O[C@H](CO)[C@@H](O)[C@H](O)[C@H]4O)[C@@H](O)[C@H](O)[C@H]3O)c(O)c(O)c12	0.180556
843	COc1cc2ccc(=O)oc2c(O[C@@H]2O[C@H](CO)[C@@H](O)[C@@H](O)[C@H]2O)c1O	0.193878
844	N#C/C=C1/C=C[C@@H](O)[C@H](O)[C@H]1O[C@@H]1O[C@H](CO)[C@@H](O)[C@H](O)[C@H]1O	0.118812
845	COc1ccc([C@@H]2CC(=O)c3c(O)cc(O[C@@H]4O[C@H](CO[C@@H]5O[C@@H](C)[C@H](O)[C@@H](O)[C@H]5O)[C@@H](O)[C@H](O)[C@H]4O)cc3O2)cc1	0.258824
846	C[C@]1(O)C[C@@H](O)[C@@H]2C=CO[C@@H](O[C@@H]3O[C@H](CO)[C@@H](O)[C@H](O)[C@H]3O)C21	0.141304
847	CC(C)=CCC[C@@](C)(O)C1CC[C@]2(C)C1[C@H](O)C[C@@H]1[C@@]3(C)CC[C@H](O)C(C)(C)[C@@H]3[C@@H](O[C@@H]3O[C@H](CO)[C@@H](O)[C@H](O)[C@H]3O)C[C@]12C	0.233645
848	O=C(OC[C@H]1O[C@@H](OC(=O)c2cc(O)c(O)c(O)c2)[C@H](OC(=O)c2cc(O)c(O)c(O)c2)[C@@H](OC(=O)c2cc(O)c(O)c(O)c2)[C@@H]1OC(=O)c1cc(O)c(O)c(O)c1)c1cc(O)c(O)c(O)c1	0.254902
849	O=C(O[C@H]1O[C@H]2COC(=O)c3cc(O)c(O)c(O)c3-c3c(cc(O)c(O)c3O)C(=O)O[C@H]([C@H]2O)[C@@H]1O)c1cc(O)c(O)c(O)c1	0.225806
850	C=C(C)[C@@H]1CC[C@]2(C=O)CC[C@]3(C)[C@H](CC[C@@H]4[C@@]5(C)CC[C@H](O)C(C)(C)[C@@H]5CC[C@]43C)C12	0.264368
851	COc1cc(C2Oc3ccc(C4Oc5cc(O)cc(O)c5C(=O)C4O)cc3OC2CO)ccc1O	0.182927
852	C[C@@H]1CC[C@]2(C(=O)O[C@@H]3O[C@H](CO)[C@@H](O)[C@H](O)[C@H]3O)CC[C@]3(C)C(=CC[C@@H]4[C@@]5(C)CC[C@H](O[C@@H]6OC[C@H](O)[C@H](O)[C@H]6O)C(C)(C)[C@@H]5CC[C@]43C)[C@@H]2[C@]1(C)O	0.411765
853	COc1cc(-c2oc3cc(O)cc(O)c3c(=O)c2O[C@@H]2O[C@H](CO)[C@@H](O)[C@H](O)[C@H]2O[C@@H]2O[C@@H](C)[C@H](O)[C@@H](O)[C@H]2O)ccc1O	0.151261
854	COc1cc(-c2oc3cc(O)cc(O)c3c(=O)c2O[C@@H]2O[C@H](CO[C@@H]3O[C@@H](C)[C@H](O)[C@@H](O)[C@H]3O)[C@@H](O)[C@H](O)[C@H]2O[C@H]2O[C@H](C)[C@H](O)[C@@H](O)[C@H]2O)ccc1O	0.142857
855	C/C=C1\C(CC(=O)OC[C@H]2O[C@@H](OCCc3ccc(O)cc3)[C@H](O)[C@@H](O)[C@@H]2O)C(C(=O)OC)=CO[C@H]1O[C@@H]1O[C@H](CO)[C@@H](O)[C@H](O)[C@H]1O	0.128713
856	O=c1c2cc(O[C@@H]3O[C@H](CO)[C@@H](O)[C@H](O)[C@H]3O)c(O)cc2oc2cc(O)c([C@@H]3O[C@H](CO)[C@@H](O)[C@H](O)[C@H]3O)c(O)c12	0.163265
857	COc1c2c(cc3oc(CO[C@@H]4O[C@H](CO)[C@@H](O)[C@H](O)[C@H]4O)cc(=O)c13)O[C@H](C(C)(C)O)C2	0.136752
858	COc1ccc(-c2oc3cc(O)cc(O)c3c(=O)c2O)cc1	0.168539
859	O=C(O[C@@H]1Cc2c(O)cc(O)cc2O[C@H]1c1cc(O)c(O)c(O)c1)c1cc(O)c(O)c(O)c1	0.259259
860	C[C@H]1CC[C@@]2(OC1)O[C@H]1C[C@H]3[C@@H]4CC=C5C[C@@H](O[C@@H]6O[C@H](CO)[C@@H](O)[C@H](O[C@@H]7OC[C@@H](O)[C@H](O)[C@H]7O)[C@H]6O[C@@H]6O[C@@H](C)[C@H](O)[C@@H](O)[C@H]6O)CC[C@]5(C)[C@H]4CC[C@]3(C)C1[C@@H]2C	0.164062
861	C[C@H]1O[C@@H](O[C@H]2CC[C@@]3(C)[C@@H](CC[C@]4(C)[C@@H]3C=CC3=C5CC(C)(C)CC[C@]5(CO)[C@H](O)C[C@]34C)[C@]2(C)CO)[C@H](O)[C@@H](O[C@@H]2O[C@H](CO)[C@@H](O)[C@H](O)[C@H]2O)[C@H]1O	0.27193
862	CC(C)=CCC[C@](C)(O[C@@H]1O[C@H](CO)[C@@H](O)[C@H](O)[C@H]1O)[C@H]1CC[C@]2(C)C1[C@H](O)C[C@@H]1[C@@]3(C)CC[C@H](O)C(C)(C)[C@@H]3CC[C@]12C	0.27551
863	CC(C)=CCC[C@@](C)(O)C1CC[C@]2(C)C1[C@H](O)C[C@@H]1[C@@]3(C)CC[C@H](O[C@@H]4O[C@H](CO)[C@@H](O)[C@H](O)[C@H]4O[C@@H]4O[C@H](CO)[C@@H](O)[C@H](O)[C@H]4O)C(C)(C)[C@@H]3CC[C@]12C	0.252252
864	CC(C)=CCC[C@@](C)(O)[C@H]1CC[C@]2(C)C1[C@H](O)C[C@@H]1[C@@]3(C)CC[C@H](O[C@@H]4O[C@H](CO)[C@@H](O)[C@H](O)[C@H]4O)C(C)(C)[C@@H]3CC[C@]12C	0.252336
865	COc1cc(/C=C/c2cc(O)cc(O)c2)ccc1O	0.22807
866	COc1cc2oc(=O)ccc2cc1O	0.180723
867	CC(=O)O[C@H]1CC[C@@]2(C)[C@@H](CC[C@]3(C)[C@@H]2CC=C2[C@@H]4[C@@H](C)[C@H](C)CC[C@]4(C(=O)O)CC[C@]23C)C1(C)C	0.530864
868	CO[C@@H]1[C@@H](O)[C@@H](O)[C@H](O)[C@H](O)[C@H]1O	0.102941
869	Oc1cc(O)c2c(c1)O[C@@H](c1cc(O)c(O)c(O)c1)[C@H](O)C2	0.204082
870	CC(C)=CCc1cc2c(cc1O)O[C@H](c1ccc(O)cc1)CC2=O	0.328358
871	CC(=O)OCC1=C[C@@H]2OC(=O)C3=CO[C@@H](O[C@@H]4O[C@H](CO)[C@@H](O)[C@H](O)[C@H]4O)[C@H]1[C@@H]32	0.137255
872	COc1ccc(C[C@H]2COC(=O)[C@]2(O)Cc2ccc(O[C@@H]3O[C@H](CO)[C@@H](O)[C@H](O)[C@H]3O)c(OC)c2)cc1OC	0.17757
873	COc1ccc([C@H]2OC[C@@H]3[C@@H](c4cc(OC)c(OC)c(OC)c4)OC[C@H]23)cc1OC	0.184211
874	CC(C)=CCc1c(O)ccc(C(=O)/C=C/c2ccc(O)cc2)c1O	0.389831
875	CC1(C)CC[C@]2(C(=O)O[C@@H]3O[C@H](CO)[C@@H](O)[C@H](O)[C@H]3O)CC[C@]3(C)C(=CC[C@@H]4[C@@]5(C)CC[C@H](O[C@@H]6O[C@H](C(=O)O)[C@@H](O)[C@H](O)[C@H]6O)C(C)(C)[C@@H]5CC[C@]43C)[C@@H]2C1	0.522222
876	COc1ccc(CCc2cc(OC)c(OC)c(OC)c2)cc1O	0.208333
877	COc1cc(C[C@H](C)[C@H](C)Cc2ccc3c(c2)OCO3)ccc1O	0.191919
878	COc1cc(O)cc2c1C(=O)C[C@@H](c1ccccc1)O2	0.421875
879	O=c1ccc2ccc(O[C@@H]3O[C@H](CO)[C@@H](O)[C@H](O)[C@H]3O)cc2o1	0.16
880	C[C@@H]1C(=O)O[C@H](C)[C@H]1C[C@@H](O)[C@](C)(O)[C@H]1CC[C@@]2(O)C3=CC(=O)[C@@H]4C[C@@H](O)[C@@H](O)C[C@]4(C)[C@H]3CC[C@]12C	0.188679
881	CC[C@H](CC[C@@H](C)[C@H]1CC[C@H]2[C@@H]3CC=C4C[C@@H](O[C@@H]5O[C@H](CO)[C@@H](O)[C@H](O)[C@H]5O)CC[C@]4(C)[C@H]3CC[C@@]21C)C(C)C	0.18018
882	CC(C)(O[C@@H]1O[C@H](CO)[C@@H](O)[C@H](O)[C@H]1O)[C@H]1Cc2cc3ccc(=O)oc3cc2O1	0.152941
883	O=C1C=C2C=C[C@@H](O)[C@H](O)[C@H]2O1	0.131148
884	C[C@H]1C2[C@H](C[C@H]3[C@@H]4CC=C5C[C@@H](O[C@@H]6O[C@H](CO)[C@@H](O)[C@H](O)[C@H]6O)CC[C@]5(C)[C@H]4CC[C@]23C)O[C@]12CC[C@@H](C)CO2	0.165217
885	COc1cc(OC)c(CCC(=O)c2ccc(O)cc2)c(OC)c1	0.188406
886	COC(=O)[C@@]1(C)CC[C@]2(C(=O)O)CC[C@]3(C)C(=CC[C@@H]4[C@@]5(C)C[C@H](O)[C@H](O[C@@H]6OC[C@@H](O[C@@H]7O[C@H](CO)[C@@H](O)[C@H](O)[C@H]7O)[C@H](O)[C@H]6O)[C@@](C)(CO)[C@@H]5CC[C@]43C)[C@@H]2C1	0.394495
887	O=c1cc(-c2ccc(O[C@@H]3O[C@H](CO)[C@@H](O)[C@H](O)[C@H]3O)cc2)oc2cc(O)c([C@@H]3O[C@H](CO)[C@@H](O)[C@H](O)[C@H]3O[C@@H]3OC[C@H](O)[C@H](O)[C@H]3O)c(O)c12	0.141176
888	O=c1cc(-c2ccc(O)cc2)oc2c(C3O[C@H](CO)[C@@H](O[C@@H]4O[C@H](CO)[C@@H](O)[C@H](O)[C@H]4O)[C@H](O)[C@H]3O)c(O)cc(O)c12	0.144737
889	C=C(C)[C@@H]1CC[C@]2(C)[C@H](CC=C3[C@@H]4[C@@H](C)[C@H](C)CC[C@]4(C)CC[C@]32C)[C@@]1(C)CCC(=O)O	0.285714
890	C=C1CC[C@H]2[C@@](C)(CCC[C@@]2(C)CO[C@@H]2O[C@H](CO)[C@@H](O)[C@H](O)[C@H]2O)[C@@H]1CCC1=CCOC1=O	0.185185
891	O[C@H]1CO[C@@H](OC[C@H]2O[C@@H](OC/C=C/c3ccccc3)[C@H](O)[C@@H](O)[C@@H]2O)[C@H](O)[C@H]1O	0.144231
892	COc1cc2ccc(=O)oc2cc1O[C@@H]1O[C@H](CO)[C@@H](O)[C@H](O)[C@H]1O	0.202128
893	COC(=O)C1=CO[C@@H](O[C@@H]2O[C@H](CO)[C@@H](O)[C@H](O)[C@H]2O)C2[C@@H](C)CC(=O)[C@H]12	0.141414
894	C[C@@H]1O[C@@H](O[C@H]2[C@H](O)[C@@H](COC(=O)/C=C/c3ccc(O)c(O)c3)O[C@@H](OCCc3ccc(O)c(O)c3)[C@@H]2O)[C@H](O)[C@H](O)[C@H]1O	0.2
895	C[C@@H]1O[C@@H](O[C@@H]2[C@@H](O)[C@H](OCCc3ccc(O)c(O)c3)O[C@H](CO[C@@H]3OC[C@](O)(CO)[C@H]3O)[C@H]2OC(=O)/C=C/c2ccc(O)c(O)c2)[C@H](O)[C@H](O)[C@H]1O	0.20438
896	C[C@@H]1O[C@@H](O[C@@H]2[C@@H](O)[C@H](O[C@@H]3O[C@@H](CO)[C@H](O)[C@H]3O)[C@@H](CO)O[C@H]2O[C@H]2CC[C@@]3(C)C(=CC[C@H]4[C@@H]5C[C@@H]6O[C@]7(CC[C@@H](C)CO7)[C@@H](C)C6[C@@]5(C)CC[C@@H]43)C2)[C@H](O)[C@H](O)[C@H]1O	0.16
897	COC(=O)C1=CO[C@@H](O[C@@H]2O[C@H](CO)[C@@H](O)[C@H](O)[C@H]2O)C2[C@@H]1[C@H](O)C[C@]2(C)O	0.175258
898	Cc1cc(O)c2c(c1)C(=O)c1cc(O)cc(O[C@@H]3O[C@H](CO)[C@@H](O)[C@H](O)[C@H]3O)c1C2=O	0.17
899	C[C@@H]1O[C@@H](O[C@@H]2[C@@H](O[C@@H]3O[C@H](CO)[C@@H](O)[C@H](O)[C@H]3O)[C@@H](O)[C@@H](CO)O[C@H]2O[C@H]2CC[C@@]3(C)C(=CC[C@H]4[C@@H]5C[C@@H]6O[C@]7(CC[C@@H](C)CN7)[C@@H](C)C6[C@@]5(C)CC[C@@H]43)C2)[C@H](O)[C@H](O)[C@H]1O	0.16129
900	C=C1CCC[C@]2(C)C[C@]3(O)OC(=O)C(C)=C3C[C@@H]12	0.12987
901	COc1ccc(CCO[C@@H]2O[C@H](CO[C@@H]3OC[C@H](O)[C@H](O)[C@H]3O)[C@@H](OC(=O)/C=C/c3ccc(O)c(OC)c3)[C@H](O[C@@H]3O[C@@H](C)[C@H](O)[C@@H](O)[C@H]3O)[C@H]2O)cc1O	0.211679
902	COc1ccc(-c2oc3c(CC=C(C)C)c(O[C@@H]4O[C@H](CO)[C@@H](O)[C@H](O)[C@H]4O)cc(O)c3c(=O)c2O[C@@H]2O[C@@H](C)[C@H](O)[C@@H](O)[C@H]2O[C@@H]2O[C@H](CO)[C@@H](O)[C@H](O)[C@H]2O)cc1	0.16
903	CC1(C)CC[C@]2(C(=O)O)CCC3=C([C@@H](CCl)C[C@H]4[C@@]3(C)CC[C@H]3[C@](C)(C(=O)O)[C@@H](O)[C@@H](O)C[C@@]34C)[C@@H]2C1	0.258065
904	CCCCCCCCC[C@H](O)CC(=O)CCc1ccc(O)c(OC)c1	0.180851
906	C[C@@H]1O[C@@H](O[C@@H]2[C@@H](CO[C@@H]3O[C@H](CO)[C@@H](O)[C@H](O)[C@H]3O)O[C@@H](O[C@H]3CC[C@@]4(C)[C@@H](CC[C@]5(C)[C@@H]4C=C[C@]46OC[C@@]7(CCC(C)(C)C[C@H]74)[C@@H](O)C[C@]65C)C3(C)C)[C@H](O)[C@H]2O)[C@H](O)[C@H](O)[C@H]1O	0.252174
907	CC1(C)CC[C@]2(C(=O)O[C@@H]3O[C@H](CO)[C@@H](O)[C@H](O)[C@H]3O)CC[C@]3(C)C(=CC[C@@H]4[C@@]5(C)CC[C@H](O[C@@H]6O[C@H](C(=O)O)[C@@H](O)[C@H](O)[C@H]6O[C@@H]6O[C@H](CO)[C@@H](O)[C@H](O)[C@H]6O)C(C)(C)[C@@H]5CC[C@]43C)[C@@H]2C1	0.5
908	CC(C)=CCC[C@](C)(O[C@@H]1O[C@H](CO)[C@@H](O)[C@H](O)[C@H]1O)C1CC[C@]2(C)C1[C@H](O)C[C@@H]1[C@@]3(C)CC[C@H](O[C@@H]4O[C@H](CO)[C@@H](O)[C@H](O)[C@H]4O)C(C)(C)[C@@H]3CC[C@]12C	0.254098
909	C[C@@H]1O[C@@H](O[C@@H]2[C@@H](O)[C@H](O)[C@@H](CO)O[C@H]2O[C@H]2C[C@]3(C)[C@H](C[C@@H](O)C4C([C@]5(C)CC[C@H](C(C)(C)O)O5)CC[C@]43C)[C@@]3(C)CC[C@H](O)C(C)(C)[C@H]23)[C@H](O)[C@H](O)[C@H]1O	0.22807
910	CC(=O)O[C@H]1[C@H](O[C@H]2CC[C@]34CC35CC[C@]3(C)C([C@@]6(C)CC[C@@H](C(C)(C)O)O6)[C@@H](O)C[C@@]3(C)[C@@H]5C[C@H](O[C@@H]3O[C@H](CO)[C@@H](O)[C@H](O)[C@H]3O)[C@H]4C2(C)C)OC[C@@H](O)[C@@H]1O	0.224
911	CC(=O)O[C@H]1[C@H](O)CO[C@@H](O[C@H]2CC[C@]34C[C@]35CC[C@]3(C)C([C@@]6(C)CC[C@@H](C(C)(C)O)O6)[C@@H](O)C[C@@]3(C)[C@@H]5C[C@H](O[C@@H]3O[C@H](CO)[C@@H](O)[C@H](O)[C@H]3O)[C@H]4C2(C)C)[C@@H]1OC(C)=O	0.233871
912	CC(C)=CCc1c(O)ccc2c1O[C@H](c1ccc(O)cc1)CC2=O	0.257143
913	COc1cc2c(cc1O)CC[n+]1cc3c(OC)c(OC)ccc3cc1-2	0.171717
914	CCCCCCCCCCCCCC(=O)O	0.121951
915	COc1ccc(-c2cc(=O)c3c(O)cc(O)cc3o2)cc1	0.162162
916	C[C@@H]1O[C@@H](O[C@@H]2[C@@H](CO)O[C@@H](O[C@H]3CC[C@@]4(C)C(=CC[C@H]5[C@@H]6C[C@@H]7O[C@@]8(CC[C@@H](C)CN8)[C@@H](C)C7[C@@]6(C)CC[C@@H]54)C3)[C@H](O)[C@H]2O)[C@H](O)[C@H](O)[C@H]1O	0.165289
917	C[C@H]1C2[C@H](C[C@H]3[C@@H]4CC=C5C[C@@H](O)CC[C@]5(C)[C@H]4CC[C@]23C)O[C@]12CC[C@@H](C)CN2	0.156863
918	CC1=C[C@H]2[C@]3(O)[C@@H](C=C(CO)C[C@]2(O)C1=O)[C@@H]1C(C)(C)[C@]1(O)[C@H](O)[C@H]3C	0.122642
919	CC1=N[C@H](C(=O)O)CCN1	0.15942
920	COc1cc(C(=O)OCCCCNC(=N)N)cc(OC)c1O.Cl	0.182796
921	CC1=CC(=O)C(C(C)C)=CC1=O	0.1
922	COc1cc(C)c(C(=O)Oc2cc(C)c(C(=O)O)c(O)c2C)c(OC)c1C	0.194444
923	CC(C)=CCC/C(C)=C/COc1ccc2ccc(=O)oc2c1	0.15625
924	COc1cc(O)c2c(=O)c(O[C@@H]3O[C@H](CO)[C@@H](O)[C@H](O)[C@H]3O)c(-c3ccc(O[C@@H]4O[C@H](CO)[C@@H](O)[C@H](O)[C@H]4O)cc3)oc2c1	0.146067
925	CC(C)=CCC1=C(O)C(=O)c2ccccc2C1=O	0.185714
926	O=c1cc(O)c2ccc(O)cc2o1	0.192982
927	C=CC1CN2CCC1CC2C(O)c1ccnc2ccc(OC)cc12.Cl.Cl	0.222222
928	COC(=O)C=Cc1ccc(OC)c(O)c1	0.275862
929	CC1=CC(=O)C=C(C)C1=O	0.0869565
930	COC(=O)[C@@H]1[C@@H](O)CC[C@@H]2CN3CCc4c([nH]c5ccccc45)[C@@H]3C[C@@H]21.Cl	0.184783
931	COc1ccc(CC2NCCc3cc(OC)c(OC)cc32)cc1OC.Cl	0.189873
932	C[C@H]1CCC/C=C/[C@@H]2C[C@H](O)C[C@H]2[C@H](O)/C=C/C(=O)O1	0.135135
933	CC(C)=CCCC1(C)C=Cc2c(O)c3c(c(CC=C(C)C)c2O1)O[C@]12C(=C[C@@H]4CC1C(C)(C)OC2(C/C=C(\C)C(=O)O)C4=O)C3=O	0.144231
934	COc1ccc(/C=C\c2cc(OC)c(OC)c(OC)c2)cc1O	0.2
935	CCC1=C[C@@H]2CN(C1)Cc1c([nH]c3ccccc13)[C@@](C(=O)OC)(c1cc3c(cc1OC)N(C)[C@H]1[C@@](O)(C(=O)OC)[C@H](OC(C)=O)[C@]4(CC)C=CCN5CC[C@]31[C@@H]54)C2.O=C(O)[C@H](O)[C@@H](O)C(=O)O.O=C(O)[C@H](O)[C@@H](O)C(=O)O	0.18239
936	CCc1c2c(nc3ccc(OC(=O)N4CCC(N5CCCCC5)CC4)cc13)-c1cc3c(c(=O)n1C2)COC(=O)[C@]3(O)CC	0.213115
937	COc1ccc(/C=C\c2cc(OC)c(OC)c(OC)c2)cc1OP(=O)([O-])[O-].[Na+].[Na+]	0.166667
938	C=C1/C(=C\C=C2/CCC[C@@]3(C)[C@H]2CC[C@@H]3[C@H](C)CCCC(C)(C)O)C[C@@H](O)C[C@@H]1O	0.162162
939	COC1=C2C[C@@H](C)C[C@H](OC)[C@H](O)[C@@H](C)/C=C(\C)[C@H](OC(N)=O)[C@@H](OC)/C=C/C=C(/C)C(=O)NC(=CC1=O)C2=O	0.121951
940	CC(=O)C1=C(O)[C@]2(C)C(=CC1=O)Oc1c(C(C)=O)c(O)c(C)c(O)c12	0.136986
941	O=C(O)CCCc1c[nH]c2ccccc12	0.22449
942	C1=C2CCCN[C@H]2[C@@H]2C[C@H]1[C@H]1CCCCN1C2	0.136364
943	CC1(C)[C@@H](O[C@H]2O[C@H](C(=O)O)[C@@H](O)[C@H](O)[C@H]2O[C@H]2O[C@H](C(=O)O)[C@@H](O)[C@H](O)[C@H]2O)CC[C@@]2(C)[C@H]1CC[C@]1(C)[C@@H]2C(=O)C=C2[C@@H]3C[C@@](C)(C(=O)O)CC[C@]3(C)CC[C@]21C.N	0.294643
944	CCCCCCCCCCCCCCCc1cccc(O)c1C(=O)O	0.22449
945	COc1cc(C(C)=O)ccc1O	0.243902
946	CC(C)(O)[C@H]1CC[C@@](C)(C2[C@H](O)C[C@]3(C)[C@H]4C[C@@H](O[C@H]5O[C@@H](CO)[C@H](O)[C@@H](O)[C@@H]5O)[C@@H]5C(C)(C)[C@H](O[C@H]6OC[C@H](O)[C@@H](O)[C@@H]6O)CC[C@]56C[C@]46CC[C@@]23C)O1	0.185484
947	O=C(/C=C/c1ccc(O)c(O)c1)c1ccc(O)cc1O	0.423077
948	O=C(/C=C/c1ccc(O)c(O)c1)OCCc1ccccc1	0.269231
949	Nc1nc(=O)c2c([nH]1)NC[C@H](CNc1ccc(C(=O)N[C@@H](CCC(=O)[O-])C(=O)[O-])cc1)N2C=O.[Ca+2]	0.204918
950	CCC[C@@H]1C[C@@H](C(=O)N[C@H]([C@H](C)Cl)[C@H]2O[C@H](SC)[C@H](O)[C@@H](O)[C@H]2O)N(C)C1	0.140187
951	Oc1ccc(OC2CCCCO2)cc1	0.145161
952	NC(=O)CC[C@@H](N)C(=O)O	0.116279
953	C[C@H]1CC[C@]2(OC1)O[C@H]1C[C@H]3[C@@H]4CC=C5C[C@@H](O[C@@H]6O[C@H](CO)[C@@H](O[C@@H]7O[C@@H](C)[C@H](O)[C@@H](O)[C@H]7O)[C@H](O)[C@H]6O[C@@H]6O[C@@H](C)[C@H](O)[C@@H](O)[C@H]6O)CC[C@]5(C)[C@H]4CC[C@]3(C)C1[C@@H]2C	0.162602
954	CCCCCCCCCCCC1=C(O)C(=O)C=C(O)C1=O	0.126437
955	Oc1ccc([C@H]2COc3cc(O)ccc3C2)cc1	0.184615
956	CNC1[C@H](O)[C@@H](OC2[C@H](N)CC(N)[C@@H](O[C@H]3OC(C(C)O)[C@@H](O)[C@@H](O)C3N)[C@H]2O)OC[C@]1(C)O.O=S(=O)(O)O.O=S(=O)(O)O	0.127273
957	Cc1cc2c(C(C)C)c(O)c(O)c(C=O)c2c(O)c1-c1c(C)cc2c(C(C)C)c(O)c(O)c(C=O)c2c1O	0.138889
958	CN(C)Cc1c[nH]c2ccccc12	0.166667
959	Cc1cc(O)c([C@@H]2c3c(O)cc(O)cc3O[C@H](c3ccc(O)c(O)c3)[C@H]2O)c2c1C[C@@](C)(O)[C@@H](c1ccc(O)c(O)c1)O2	0.151163
960	Nc1nc2c(ncn2[C@@H]2O[C@H](CO)[C@@H](O)[C@H]2O)c(=O)[nH]1	0.141414
961	CC(C)=CCC[C@](C)(O[C@@H]1O[C@H](CO[C@@H]2OC[C@@H](O)[C@H](O)[C@H]2O)[C@@H](O)[C@H](O)[C@H]1O)C1CC[C@]2(C)[C@@H]1[C@H](O)C[C@@H]1[C@@]3(C)CC[C@H](O[C@@H]4O[C@H](CO)[C@@H](O)[C@H](O)[C@H]4O)C(C)(C)[C@@H]3CC[C@]12C	0.242424
962	Br.CCN1C[C@]2(OC(=O)c3ccccc3NC(C)=O)CC[C@H](OC)[C@]34C1[C@H](C[C@H]23)[C@@]1(O)C[C@H](OC)[C@H]2C[C@@H]4[C@]1(O)[C@H]2OC	0.174603
963	N[C@@H](Cn1ccc(=O)c(O)c1)C(=O)O	0.2
964	CNc1ncnc2c1ncn2[C@@H]1O[C@H](CO)[C@@H](O)[C@H]1O	0.174419
965	CO[C@H]1CC[C@@H](O[C@H]2CC([C@]3(C)CC[C@]4(C[C@H](O)[C@@H](C)C([C@@H](C)/C=C(\C)C(=O)[C@H](C)C[C@H](C)C(=O)O)O4)O3)O[C@]3(O[C@@H](C4O[C@@](O)(CO)[C@H](C)C[C@@H]4C)C[C@@H]3C)[C@@H]2C)O[C@@H]1C	0.117241
966	O.O.O=c1c(O)c(-c2ccc(O)c(O)c2)oc2cc(O)cc(O)c12	0.173077
968	O=C1O[C@H]([C@@H](O)CO)C(O)C1O.[Na]	0.123077
969	CNCC(O)c1ccc(O)cc1.Cl	0.175439
970	COc1cc(C=O)ccc1O	0.214286
971	COc1cc(CCC(C)=O)ccc1O	0.229167
972	OCC(CO)N[C@H]1C[C@](O)(CO)[C@@H](O)[C@H](O)[C@H]1O	0.129412
973	COc1ccc(C[C@H]2NC[C@H](O)[C@H]2OC(C)=O)cc1	0.188889
974	O=c1c(Cc2ccc(O)cc2)nc2c(Cc3ccccc3)[nH]c(-c3ccc(O)cc3)cn1-2	0.219512
975	COc1cc2c(cc1OC)[C@@H]1C(=O)c3ccc4c(c3O[C@@H]1CO2)C=CC(C)(C)O4	0.217949
976	O=C1Nc2ccccc2C1=O	0.311111
977	O=C(O)c1cc(=O)c2ccccc2[nH]1	0.246154
978	CCCCCCCCCCCC(=O)O	0.121951
979	C/C=C1/[C@H](O[C@@H]2O[C@H](CO)[C@@H](O)[C@H](O)[C@H]2O)OC=C(C(=O)OC)[C@H]1CC(=O)OCCc1ccc(O)c(O)c1	0.154762
980	CCCCCCCCCCCCCCCC(=O)NCCO	0.15
981	COc1cc([C@@H]2c3cc4c(cc3[C@H](O)[C@H]3COC(=O)[C@@H]23)OCO4)cc(OC)c1OC	0.166667
982	COc1cc(/C=C/C(=O)N2CCC=CC2=O)cc(OC)c1OC	0.191011
983	Nc1ncnc2c1ccn2[C@@H]1O[C@H](CO)[C@@H](O)[C@H]1O	0.231884
984	O=C(O)c1ccc2c(c1)C(=O)c1ccccc1C2=O	0.282051
985	O=C(c1ccc(O)cc1)c1ccccc1O	0.289474
986	C=C1CCC=C(C)CCC2C1CC2(C)C	0.135802
987	COC(=O)/C=C/c1ccc(O)c(OC)c1	0.275862
988	CC1=C(/C=C/C(C)=C/C=C/C(C)=C/CO)C(C)(C)CCC1	0.108108
989	O=C1C=CC[C@@H]2[C@H]3CCCN4CCC[C@@H](CN12)[C@@H]34	0.144444
990	O[C@H]1[C@H](O)C[C@@H](O)[C@@H](O)[C@@H]1O	0.078125
991	C[C@H]1[C@@H](O)CC[C@H]2[C@]1(C)CC[C@@]1(C)[C@@]2(C)CC[C@@]2(C)[C@@H]3CC(C)(C)CC[C@]3(C)CC[C@@]21C	0.2125
992	O=C(O)[C@H]1O[C@@H](Oc2cc(O)c3c(=O)cc(-c4ccc(O)c(O)c4)oc3c2)[C@H](O)[C@@H](O)[C@@H]1O	0.15942
993	C[C@@H]1O[C@@H](Oc2cc(O)c3c(=O)c(O)c(-c4ccc(O)cc4)oc3c2O)[C@H](O)[C@H](O[C@@H]2O[C@H](CO)[C@@H](O)[C@H](O)[C@H]2O)[C@H]1O	0.152542
994	COc1cc(/C=C/C(=O)OC[C@H]2O[C@H](O[C@@]3(CO)O[C@@H](CO)[C@H](O)[C@H]3OC(=O)c3ccc(O)cc3)[C@H](O)[C@@H](O)[C@@H]2O)cc(OC)c1OC	0.210526
995	O=C(/C=C/c1ccc(O)c(O)c1)OC[C@H]1O[C@@H](OCCc2ccc(O)c(O)c2)[C@H](O)[C@@H](O)[C@@H]1O	0.202532
996	C[C@@H]1O[C@@H](O[C@H]2[C@H](O[C@H]3CC[C@@]4(C)[C@@H](CC[C@]5(C)[C@@H]4CC=C4[C@@H]6CC(C)(C)CC[C@]6(C(=O)O)CC[C@]45C)[C@]3(C)CO)OC[C@H](O[C@@H]3O[C@H](CO)[C@@H](O)[C@H](O)[C@H]3O)[C@@H]2O)[C@H](O)[C@H](O)[C@H]1O	0.451923
997	COc1ccc(-c2coc3cc(O)ccc3c2=O)cc1O	0.169014
998	COc1cc(C(=O)O)ccc1O	0.275
999	COc1ccc(C(=O)O)c(O)c1	0.243902
1000	O=C(O)C1CC(O)CN1	0.102941
1001	NC(CCC(=O)O)C(=O)O	0.119048
1002	NCCCCC(N)C(=O)O	0.139535
1003	CCCCCCCCCCCCN1CCCCCC1=O	0.182927
1004	COc1ccc(C=O)c(O)c1	0.213115
1005	NC(Cc1cnc[nH]1)C(=O)O	0.14
1006	Nc1nc(=O)c2[nH]cnc2[nH]1	0.138462
1007	CCCCCCCCCCCCCCCCCC(=O)OC	0.155844
1008	CCCCCCCCC=CCCCCCCCC(=O)OC	0.17284
1009	CCCCCCCCC=CCCCCCCCC(=O)O	0.135802
1010	O=C(O)C(=O)O	0.142857
1011	O=C(O)C1CCCN1	0.112676
1012	Cl.NCCCC(N)C(=O)O	0.139535
1013	CC(O)C(O)C(O)C(O)C=O	0.0886076
1014	NC(CS)C(=O)O	0.125
1015	NCC(=O)O	0.147059
1016	NC(CO)C(=O)O	0.128205
1017	NC(CC(=O)O)C(=O)O	0.125
1018	NC(CSSCC(N)C(=O)O)C(=O)O	0.121951
1019	O=c1cc(-c2ccccc2)oc2c1ccc1ccccc12	0.235294
1020	O=c1cc(CCc2ccccc2)oc2c1C(O)C(O)C(O)C2O	0.229508
1021	NC(=O)CC(N)C(=O)O	0.121951
1022	CC(C)C(N)C(=O)O	0.108108
1023	CC(O)C(N)C(=O)O	0.109375
1024	O=C(O)Cc1c[nH]c2ccccc12	0.272727
1025	OCC1OC(OC2OC(CO)C(O)C(O)C2O)C(O)C(O)C1O	0.0921053
1026	CCCCCC=CCC=CCCCCCCCC(=O)OC	0.180723
1027	CC=CC(=O)C1=C(C)C=CCC1(C)C	0.196721
1028	COc1ccc(-c2cc(=O)c3c(O)cc(OC4OC(CO)C(O)C(O)C4OC4OC(C)C(O)C(O)C4O)cc3o2)cc1O	0.166667
1029	CC(O)C(C)C(N)C(=O)O	0.101266
1030	CCCCCCCCCCCCCCCCCC(=O)O	0.121951
1031	CCCCCCCCCCCCCCCCCCCCCCCCCCCCC	0.084507
1032	COc1cc(C)c2c(=O)c(-c3ccccc3)coc2c1	0.212121
1033	COc1cc(C=CC(=O)[O-])ccc1O.[Na+]	0.271186
1034	COc1cc(C2c3cc4c(cc3C(O)C3COC(=O)C23)OCO4)cc(OC)c1O	0.166667
1035	O=C(O)C(O)c1ccccc1	0.257143
1036	CCCCCCCCCCCCCCCC(=O)OC	0.155844
1037	CCCCCCCCCCCCCCCC(=O)OCC	0.129032
1039	O=c1ccc2cc(O)ccc2o1	0.175439
1040	O=CC(O)C(O)C(O)CO	0.0681818
1041	C=CCc1ccc(OC(C)=O)c(OC)c1	0.211765
1042	CC=Cc1ccc(OC(C)=O)c(OC)c1	0.193548
1043	CC=Cc1ccc(O)c(OC)c1	0.210526
1044	C[C@@H]1CC[C@]2(C(=O)O[C@@H]3O[C@H](CO)[C@@H](O)[C@H](O)[C@H]3O)CC[C@]3(C)C(=CC[C@@H]4[C@@]5(C)CC[C@H](O)[C@](C)(C(=O)O)C5CC[C@]43C)[C@@H]2[C@]1(C)O	0.425532
1045	CC(C)=CCCC(C(=O)O)C1CCC2(C)C3=C(CCC12C)C1(C)CCC(=O)C(C)(C)C1CC3	0.158416
1046	CC(=O)CCc1ccc(O)cc1	0.214286
1047	CCC1=NC2CC3(C(=O)N(OC)c4ccccc43)C3CC1C2CO3	0.163636
1048	C=CCC(=NOS(=O)(=O)[O-])SC1OC(CO)C(O)C(O)C1O.[K+]	0.117647
1049	O=C(O)CC(O)C(=O)O	0.128205
1050	COc1ccccc1C=CC(=O)O	0.204545
1051	O=C(C=Cc1ccc(O)c(O)c1)OC1CC(O)(C(=O)O)CC(O)C1OC(=O)C=Cc1ccc(O)c(O)c1	0.222222
1052	O=c1ccc2c(O)c3ccoc3cc2o1	0.173913
1053	COc1c(OC2OC(CO)C(O)C(O)C2O)cc2c(c1OC)-c1ccc(SC)c(=O)cc1C(NC(C)=O)CC2	0.180451
1054	CCOC(=O)C=Cc1ccc(OC)cc1	0.258621
1055	O=C(CCc1ccccc1)CC(O)C=Cc1ccccc1	0.22
1056	C=CC1CNC(=S)O1	0.0963855
1057	Oc1cc2c3c(c1)c1cc4c(cc1c[n+]3CC2)OCO4	0.140625
1058	O=Cc1ccc(O)cc1	0.255319
1059	C=C1CC23CCC4C(C)(C(=O)O)CCCC4(C)C2CCC1(O)C3	0.188889
1060	CCCCCCCCOC(=O)c1cc(O)c(O)c(O)c1	0.302326
1061	COc1cc(C=CC=O)ccc1O	0.220339
1062	C=C(C)C1CC=C(C=NO)CC1	0.133333
1063	O.O.O=C(CCc1ccc(O)cc1)c1c(O)cc(O)cc1OC1OC(CO)C(O)C(O)C1O	0.164557
1064	C=C1C(O)CC2C(C=C(C)C(=O)C3(O)CC(C)C(O)C3C1O)C2(C)C	0.16129
1065	COc1ccc2[nH]c(=O)oc2c1	0.163934
1066	C=CC(C)(O)CCC=C(C)CCC=C(C)C	0.0930233
1067	O=C(C=Cc1ccc(O)cc1)c1c(O)cc(O)cc1O	0.428571
1068	C=CC(C)(O)CCC=C(C)C	0.0952381
1069	CN1C2=C3N=c4ccccc4=C3CCN2C(=O)c2ccccc21	0.190476
1070	O=C[C@H](O)[C@@H](O)[C@H](O)[C@H](O)CO[C@H]1O[C@H](CO[C@H]2O[C@H](CO)[C@H](O)[C@H](O)[C@H]2O)[C@H](O)[C@H](O)[C@H]1O	0.0980392
1071	CC(C)CC(N)C(=O)O	0.119048
1073	C=C1CCC2CC1C2(C)C	0.12
1074	CCC=CCC=CCC=CCCCCCCCC(=O)O	0.126437
1075	CCOC(=O)C=Cc1ccc(O)c(O)c1	0.298246
1076	COc1cc(C2c3cc4c(cc3C(O)C3COC(=O)C23)OCO4)cc(OC)c1OC	0.166667
1077	CC(C=CC=C(C)C(=O)OC1OC(COC2OC(CO)C(O)C(O)C2O)C(O)C(O)C1O)=CC=CC=C(C)C=CC=C(C)C(=O)OC1OC(COC2OC(CO)C(O)C(O)C2O)C(O)C(O)C1O	0.104762
1078	O.O.O.O.O.OCC1OC(OCC2OC(OC3(CO)OC(CO)C(O)C3O)C(O)C(O)C2O)C(O)C(O)C1O	0.104167
1079	NC(N)=NCCCC(N)C(=O)O	0.104167
1080	CN1C2CC(OC(=O)C(CO)c3ccccc3)CC1C1OC12	0.222222
1081	COc1cc(CC(=O)O)ccc1O	0.295455
1082	CC1OC(OC2CCC3(C)C(CCC4(C)C3C=CC3=C5CC(C)(C)CCC5(CO)C(O)CC34C)C2(C)CO)C(OC2OC(CO)C(O)C(O)C2O)C(OC2OC(CO)C(O)C(O)C2O)C1O	0.269565
1083	CCCCCCCCC=CCCCCCCCC(=O)OCC(COC(=O)CCCCCCCC=CCCCCCCCC)OC(=O)CCCCCCCC=CCCCCCCCC	0.133333
1084	COc1cc(C=CC(=O)NCCc2ccc(O)cc2)ccc1O	0.283582
1086	COc1ccc(C=CC(=O)c2c(O)cc(OC)cc2OC)cc1	0.338983
1087	COc1ccc(C=Cc2cc(OC)cc(=O)o2)cc1	0.196721
1088	COc1cc2c3cc1Oc1c(OC)c(OC)cc4c1C(Cc1ccc(O)c(c1)Oc1ccc(cc1)CC3N(C)CC2)N(C)CC4	0.192661
1089	CC1CCC2(OC1)OC1CC3C4CCC5CC(O)C(O)CC5(C)C4CCC3(C)C1C2C	0.125
1090	CC1CCC2(OC1)OC1CC3C4CCC5CC(O)CCC5(C)C4CCC3(C)C1C2C	0.11828
1091	Oc1cc(O)cc(C=Cc2ccc(O)cc2O)c1	0.218182
1092	COc1cc(C2OCC3C(c4ccc(OC)c(OC)c4)OCC23)ccc1O	0.186047
1093	CC(C)=CC(=O)OC1Cc2cc3ccc(=O)oc3cc2OC1(C)C	0.194805
1094	CC(=O)OC(C)(C)CCC(=O)C(C)(O)C1C(O)CC2(C)C3CC=C4C(CC(O)C(O)C4(C)C)C3(C)C(=O)CC12C	0.22549
1095	O=CC=Cc1ccccc1	0.189189
1096	CC(C)=CCCC(C)(OC1OC(COC2OC(CO)C(O)C(O)C2O)C(O)C(O)C1O)C1CCC2(C)C1C(O)CC1C3(C)CCC(OC4OC(CO)C(O)C(O)C4OC4OC(CO)C(O)C(O)C4OC4OCC(O)C(O)C4O)C(C)(C)C3CCC12C	0.242647
1097	CC(C)=CCC[C@](C)(O[C@@H]1O[C@H](CO[C@@H]2OC[C@@H](O)[C@H](O)[C@H]2O)[C@@H](O)[C@H](O)[C@H]1O)[C@H]1CC[C@]2(C)C1[C@H](O)C[C@@H]1[C@@]3(C)CC[C@H](O[C@@H]4O[C@H](CO)[C@@H](O)[C@H](O)[C@H]4O[C@@H]4O[C@H](CO)[C@@H](O)[C@H](O)[C@H]4O[C@@H]4OC[C@@H](O)[C@H](O)[C@H]4O)C(C)(C)[C@@H]3CC[C@]12C	0.242647
1098	OC1CC2CCN3Cc4cc5c(cc4C(C1O)C23)OCO5	0.148515
1099	O=C(O)CC(O)(CC(=O)OCc1ccc(OC2OC(CO)C(O)C(O)C2O)cc1)C(=O)OCc1ccc(OC2OC(CO)C(O)C(O)C2O)cc1	0.182927
1100	CC(C=CC=C(C)C=CC1=C(C)CC(O)CC1(C)C)=CC=CC=C(C)C=CC=C(C)C=CC1C(C)=CC(O)CC1(C)C	0.120482
1101	CCCOC(=O)c1cc(O)c(O)c(O)c1	0.333333
1102	CCN1CC2(COC)CCC(OC)C34C5CC6(O)C(OC)CC(OC(C)=O)(C5C6OC(=O)c5ccc(OC)cc5)C(C(OC)C23)C14	0.2
1103	C=C1C2CC2C2(C)Cc3occ(C)c3C(O)C12	0.122222
1104	CCc1c2c(nc3ccccc13)-c1cc3c(c(=O)n1C2)COC(=O)C3(O)CC	0.222222
1105	CCC(=O)c1cc2c(cc1O)OCO2	0.267857
1106	Cn1cc(CC(N)C(=O)O)c2ccccc21	0.25641
1107	CC1CCC2(C(=O)O)CCC3(C)C(=CCC4C5(C)CCC(=O)C(C)(C)C5CCC43C)C2C1C	0.357143
1108	C=C1CCC2C(C=C(C)C(=O)C3(O)CC(C)C(O)C3C1O)C2(C)C	0.16129
1109	C=C1CC23CCC4C(C)(C(=O)OC5OC(CO)C(O)C(O)C5O)CCCC4(C)C2CCC1(OC1OC(CO)C(O)C(O)C1O)C3	0.22
1110	CCCC=C1OC(=O)c2ccccc21	0.178571
1111	CCCCCCCCCCCCCCCC(=O)NCc1ccccc1	0.282609
1112	CC1(C)CCC2(C(=O)O)CCC3=C(CCC4C3(C)CCC3C4(C)CC(O)C(O)C3(C)C(=O)O)C2C1	0.252874
1113	C=CCc1ccc(OC)c(OC)c1	0.1875
1114	COC(=O)C1=COC(OC2OC(CO)C(O)C(O)C2O)C2C1C=CC2(O)CO	0.163462
1115	CC(C)=CCC(OC(=O)C=C(C)C)C1=CC(=O)c2c(O)ccc(O)c2C1=O	0.142857
1116	CC(=O)OC1C(=O)C2(C)C(O)CC3OCC3(OC(C)=O)C2C(OC(=O)c2ccccc2)C2(O)CC(OC(=O)C(O)C(NC(=O)c3ccccc3)c3ccccc3)C(C)=C1C2(C)C	0.176991
1117	CC12CCC(O)CC1CCC1C2CCC2(C)C(c3ccc(=O)oc3)CC3OC312	0.19
1118	CCCCCC=CCC=CCCCCCCCC(=O)O	0.144578
1119	CC(C)=CCCC(C)=CCc1cc(-c2coc3cc(O)ccc3c2=O)ccc1O	0.158537
1120	CC(C=CC=C(C)C(=O)O)=CC=CC=C(C)C=CC=C(C)C(=O)O	0.103448
1121	O=C(C=CC=Cc1ccccc1)CCc1ccccc1	0.282609
1122	CC1(C)CCC2(C(=O)OC3OC(CO)C(O)C(O)C3O)CCC3(C)C(=CCC4C5(C)CCC(OC6OC(C(=O)O)C(OC7OC(CO)C(O)C7O)C(O)C6O)C(C)(C)C5CCC43C)C2C1	0.51087
1123	O=c1cc(-c2ccc(O)cc2)oc2cc(OC3OC(CO)C(O)C(O)C3O)cc(O)c12	0.15
1124	COc1c(C=CC(=O)c2ccc(O)cc2)ccc(O)c1O	0.278689
1125	CC12CC(c3ccoc3)OC(=O)C1CCC1(C)C2C2C=CC1(O)C(=O)O2	0.163265
1126	COc1cc2oc(=O)ccc2c(OC)c1CC(O)C(C)(C)O	0.165138
1127	COc1ccc(-c2cc(=O)c3c(O)cc(OC4OC(CO)C(O)C(O)C4O)cc3o2)cc1O	0.172727
1128	CC12CC(c3ccoc3)OC13CC(OC3=O)C1C3CC(CC12)OC3=O	0.146341
1129	COc1cc2c(cc1O)CCN1Cc3c(ccc(OC)c3OC)CC21	0.177083
1130	COc1ccc2cc3[n+](cc2c1OC)CCc1cc2c(cc1-3)OCO2	0.17757
1131	Cc1cc(O)c(C(=O)CCC(C)C)c(=O)o1	0.18
1132	COc1cc(O)c2c(=O)c(-c3ccc(O)cc3)coc2c1	0.19403
1133	CC(=O)OC12CCC(C)=CCC13CCC2C(C)(C=CC=C(C)C(=O)O)OC3=O	0.192308
1134	COc1cc(O)c(CC=C(C)C)c2c1C(=O)CC(c1ccc(O)cc1)O2	0.246914
1135	CC(C)C1=CC(=O)C(C)(C2C(O)CC3(C)C4CC=C5C(CCC(OC6OC(CO)C(O)C(O)C6OC6OC(C)C(O)C(O)C6O)C5(C)C)C4(C)C(=O)CC23C)O1	0.218487
1136	COC(=O)C1(C)CCC2(C)CCC3(C)C4=CC=C5C(=CC(=O)C(O)=C5C)C4(C)CCC3(C)C2C1	0.205882
1137	COc1cc2c(cc1OC)C(Cc1ccc(O)c(Oc3cc4c(cc3OC)CCN(C)C4Cc3ccc(O)cc3)c1)N(C)CC2.[O-][Cl+3]([O-])([O-])O.[O-][Cl+3]([O-])([O-])O	0.201923
1138	COc1ccc2c(c1O)-c1c(O)c(OC)cc3c1C(C2)[N+](C)(C)CC3.[Cl-]	0.178571
1139	COc1cc2cc(Oc3ccc4ccc(=O)oc4c3)c(=O)oc2cc1O	0.179487
1140	CC=C(C)C(=O)OC1C(OC(C)=O)c2c(ccc3ccc(=O)oc23)OC1(C)C	0.184211
1141	CC=C(C)C(=O)OC1C(OC(=O)CC(C)C)c2c(ccc3ccc(=O)oc23)OC1(C)C	0.166667
1142	C=C(C(=O)O)C1CCC(C)C2CCC(C)=CC12	0.144578
1143	CC(C)(O)C1CCC(C)(C2CCC3(C)C2C(O)CC2C4(C)CCC(O)C(C)(C)C4C(OC4OC(CO)C(O)C(O)C4O)CC23C)O1	0.238095
1145	CC(C)=CCC12Oc3cc(O)c(C4C=C(C)CC(c5ccc(O)cc5O)C4C(=O)c4ccc(O)cc4O)c(O)c3C(=O)C1(O)Oc1cc(O)ccc12	0.20202
1146	CN1C2CCC1CC(OC(=O)C(CO)c1ccccc1)C2.CN1C2CCC1CC(OC(=O)C(CO)c1ccccc1)C2.O=S(=O)(O)O	0.219178
1147	CC(C)=CCc1c(O)cc2oc3cc(O)c(O)c(CC=C(C)C)c3c(=O)c2c1O	0.183333
1148	O=c1ccc2cc3ccoc3c(O)c2o1	0.2
1149	C=C1C2CC3(C1O)C1CC4C5(C)CCC(O)C4(C1N(CC)C5)C3CC2O	0.164948
1150	CC1(C(O)CO)C=C2CCC3C(C)(CO)CC(O)CC3(C)C2CC1	0.191489
1151	Cc1ccc(C(C)C)cc1O	0.175
1152	COc1ccc(-c2cc(=O)c3c(O)cc(O)c(-c4cc(-c5cc(=O)c6c(O)cc(O)cc6o5)ccc4OC)c3o2)cc1	0.15534
1153	CC1OC(OCC2OC(Oc3cc(O)c4c(c3)OC(c3ccc(O)cc3)CC4=O)C(O)C(O)C2O)C(O)C(O)C1O	0.253012
1154	C=C(C)C1CCC2(C(=O)O)CCC3(C)C(CCC4C5(C)CCC(=O)C(C)(C)C5CCC43C)C12	0.204082
1155	COc1cc2ccc(=O)oc2c(OC)c1O	0.183673
1156	c1c2c(cc3c1OCO3)-c1cc3ccc4c(c3c[n+]1CC2)OCO4	0.165049
1157	CN1Cc2c(ccc3c2OCO3)C2C(O)Cc3cc4c(cc3C21)OCO4	0.201923
1158	[Cl-].c1c2c(cc3c1OCO3)-c1cc3ccc4c(c3c[n+]1CC2)OCO4	0.163462
1160	C=C1CCCC2(C)C=C3OC(=O)C(C)=C3CC12	0.153846
1161	C=C1CCCC2(C)CC3OC(=O)C(C)=C3CC12	0.155844
1162	CC1=C(CCC(C)COC2OC(CO)C(O)C(O)C2O)OC2CC3C4CC=C5CC(OC6OC(CO)C(OC7OC(C)C(O)C(O)C7O)C(O)C6OC6OC(C)C(O)C(O)C6O)CCC5(C)C4CCC3(C)C12	0.161538
1163	COc1ccc(CCO[C@@H]2O[C@H](CO[C@@H]3O[C@H](CO)[C@@H](O)[C@H](O)[C@H]3O)[C@@H](OC(=O)/C=C/c3ccc(O)c(O)c3)[C@H](O[C@@H]3O[C@@H](C)[C@H](O)[C@@H](O)[C@H]3O)[C@H]2O)cc1O	0.198529
1164	O=C(C=Cc1ccc(OC2OC(CO)C(O)C(O)C2O)cc1)c1ccc(O)cc1O	0.347826
1165	COc1ccc(C=Cc2cc(O)cc(OC3OC(CO)C(O)C(O)C3O)c2)cc1O	0.179487
1166	COc1cc(C2OCC3C(c4cc(OC)c(OC5OC(CO)C(O)C(OC6OCC(O)(CO)C6O)C5O)c(OC)c4)OCC23)cc(OC)c1O	0.160714
1167	O=C(O)CC(O)(CC(=O)O)C(=O)O	0.128205
1168	CC(C)=CCCC(C)=CCOc1c2ccoc2cc2oc(=O)ccc12	0.145631
1169	CC(C)=CCCC1(C)CCC2(C)C3CCC4(C)C(C)C(=O)CCC4C3(C)CCC2(C)C1	0.191489
1170	O=c1c(OC2OC(CO)C(O)C(O)C2O)c(-c2ccc(O)c(O)c2)oc2cc(O)cc(O)c12	0.12963
1171	COc1cc2c[n+](C)c3c4cc5c(cc4ccc3c2cc1OC)OCO5.[Cl-]	0.195122
1172	COc1cc2c(cc1OC)-c1cc3ccc(OC)c(OC)c3c[n+]1CC2	0.182927
1173	COc1ccc2cc3[n+](cc2c1OC)CCc1cc2c(cc1-3)OCO2.O=S(=O)([O-])O	0.179245
1174	CC(=O)OC1C(O)COC(OC2CCC34CC35CCC3(C)C(C6(C)CCC(C(C)(C)O)O6)C(O)CC3(C)C5CC(OC3OC(CO)C(O)C(O)C3O)C4C2(C)C)C1O	0.224
1175	CC(C)C1=CC(=O)C(C)(C2C(O)CC3(C)C4CC=C5C(CCC(OC6OCC(O)C(O)C6OC6OC(C)C(O)C(O)C6O)C5(C)C)C4(C)C(=O)CC23C)O1	0.213675
1176	COc1ccc(CC2c3cc(Oc4cc(CC5c6cc(OC)c(OC)cc6CCN5C)ccc4O)c(OC)cc3CCN2C)cc1	0.216495
1177	COc1cc2c(cc1OC)C(Cc1ccc(O)c(Oc3cc4c(cc3OC)CCN(C)C4Cc3ccc(O)cc3)c1)N(C)CC2	0.206897
1178	COc1ccc(CC2c3cc(Oc4cc(CC5c6cc(O)c(OC)cc6CCN5C)ccc4O)c(OC)cc3CCN2C)cc1	0.21
1179	O=C1c2c(O)cccc2C(C2OC(CO)C(O)C(O)C2O)c2cc(CO)cc(O)c21	0.190476
1180	CC(C)(O)C1Cc2cc3ccc(=O)oc3cc2O1	0.176471
1181	O=C(/C=C/c1ccc(O)c(O)c1)O[C@H]1[C@H](O)C[C@](O)(C(=O)O)C[C@H]1OC(=O)/C=C/c1ccc(O)c(O)c1	0.222222
1182	OCC=Cc1ccccc1	0.2
1183	CC(=O)OC1CCC2(C)C(CCC3(C)C2C(=O)C=C2C4C(C)C(C)CCC4(C)CCC23C)C1(C)C(=O)O	0.322917
1184	O=c1ccoc2cc(O)cc(O)c12	0.195652
1185	C=C1C2CC3(C1O)C1CC4C5(C)CCC(O)C4(C1N(CC)C5)C3CC2=O	0.183673
1186	CCN1CC2(COC)C(OC(C)=O)CC(OC)C34C5CC6(O)C(OC)C(O)C(OC(C)=O)(C5C6OC(=O)c5ccccc5)C(C(OC)C23)C14	0.208
1187	COc1cc2c(cc1O)CC1NCCc3cc(OC)c(O)c-2c31	0.153061
1188	CC1=CCCC2=CC(OC2=O)c2c(C)coc2C1	0.123288
1189	c1cc2c(cc1C1OCC3C(c4ccc5c(c4)OCO5)OCC13)OCO2	0.206897
1190	C=C(C)C1CCC2(C)CCC(=O)C(C)=C2C1	0.146067
1191	COC1CC(OC2CCC3(C)C4CCC5(C)C(C6=CC(=O)OC6)CCC5(O)C4CCC3(O)C2)OC(C)C1OC1OC(CO)C(O)C(O)C1O	0.168067
1192	CC1=CC23C(=O)C(C=C(CO)C(O)C2(O)C1O)C1C(CC3C)C1(C)C	0.135417
1193	CCCCC1OC(=O)C2=C1CCC=C2	0.149254
1194	CCCC=C1OC(=O)C2=C1CCC(O)C2O	0.132653
1195	COc1ccc(C2OCC3C(c4ccc5c(c4)OCO5)OCC23)cc1OC	0.19403
1196	CC(=O)OC(CC=C(C)C)C1=CC(=O)c2c(O)ccc(O)c2C1=O	0.152542
1197	CC(C)=CCCC1=CC(=O)c2c(O)ccc(O)c2C1=O	0.169811
1198	CC(=O)OC1Cc2cc3c(cc2C2N(C)Cc4c(ccc5c4OCO5)C12C)OCO3	0.229358
1199	COc1cc2c(cc1OC)C1C(C)c3ccc(OC)c(OC)c3CN1CC2	0.192771
1200	COc1cc2c(cc1OC)-c1cc3ccc4c(c3c[n+]1CC2)OCO4	0.223301
1201	Nc1[nH]c(=O)nc2c1ncn2C1OC(CO)C(O)C1O	0.141414
1202	COc1ccc2c(c[n+](C)c3c4cc5c(cc4ccc23)OCO5)c1OC	0.184466
1203	CC1=C2C(=O)OC(c3ccoc3)C2(C)CCC1	0.169014
1204	CC(C)(O)C(O)COc1c2ccoc2cc2oc(=O)ccc12	0.154545
1205	CCC1C2CCCCN3C(C4CC(C)C(=O)O4)CC(C4C(C)C(=O)OC14)C23	0.125
1206	COc1cc(O)c2c(=O)cc(-c3ccc(O)cc3)oc2c1	0.2
1207	CC1CCC2N(C1)CC1C3CC4C(CC(=O)C5CC(O)CCC54C)C3CCC1C2(C)O	0.138614
1208	CC1CCC2N(C1)CC1C3CC4C(CC(O)C5CC(O)CCC54C)C3CCC1C2(C)O	0.12
1210	COc1cc2c(cc1OC)C(Cc1ccc(Oc3cc(CC4c5cc(OC)c(OC)cc5CCN4C)ccc3O)cc1)N(C)CC2	0.221053
1211	CC(C)=CCc1cc(-c2coc3cc(O)ccc3c2=O)ccc1O	0.173333
1212	CC1OC(OCC2OC(Oc3cc(O)c4c(c3)OC(c3ccc(O)c(O)c3)CC4=O)C(O)C(O)C2O)C(O)C(O)C1O	0.255556
1213	O=C1CC(c2ccc(O)c(O)c2)Oc2cc(O)cc(O)c21	0.318182
1214	CC(=O)OC1CC(O)C23COC(O)C1(C)C2CC(O)C1(C)C3C(=O)C(OC(C)=O)C2(C)C(c3ccoc3)CC3OC321	0.184211
1215	COc1ccc(-c2coc3cc(OC4OC(CO)C(O)C(O)C4O)ccc3c2=O)cc1	0.182927
1216	COc1cc2c(=O)c(-c3ccc(O)cc3)coc2cc1O	0.191176
1217	Cc1c(O)c(C)c2c(c1O)C(=O)CC(c1ccc(O)cc1)O2	0.25
1218	COc1cc(C2OCC3C(c4ccc(OC5OC(CO)C(O)C(O)C5O)c(OC)c4)OCC23)ccc1OC1OC(CO)C(O)C(O)C1O	0.191919
1219	COCC12CN(C)C3C4C(OC)C1C3(C(OC)CC2O)C1CC2(O)C(OC)C(O)C4(OC(C)=O)C1C2OC(=O)c1ccccc1	0.211382
1220	COc1ccc(-c2cc(=O)c3c(O)cc(OC4OC(COC5OC(C)C(O)C(O)C5O)C(O)C(O)C4O)cc3o2)cc1	0.156522
1221	C=CC1CN2CCC3(C(=O)Nc4ccccc43)C2CC1C(=COC)C(=O)OC	0.186275
1222	CCC1CN2CCC3(C(=O)Nc4ccccc43)C2CC1C(=COC)C(=O)OC	0.180952
1224	O=c1cc(-c2ccc(O)c(O)c2)oc2c(C3OC(CO)C(O)C(O)C3O)c(O)cc(O)c12	0.149254
1225	O=c1cc(-c2ccc(O)c(O)c2)oc2cc(O)c(C3OC(CO)C(O)C(O)C3O)c(O)c12	0.161765
1226	COc1cc(O)c(C(=O)C=Cc2ccccc2)c(OC)c1	0.311475
1227	COc1cc2c(cc1O)CC1c3cc(O)c(OC)cc3CC[N+]1(C)C2	0.145833
1228	CC1OC(OC2C(=O)c3c(O)cc(O)cc3OC2c2ccc(O)cc2)C(O)C(O)C1O	0.179487
1229	C=C1C(OC(=O)C=C(C)CC)CC(C(C)C)C2C1CC(=O)C2C(C)OC(C)=O	0.132075
1230	O=c1c(OC2OC(CO)C(O)C(O)C2O)c(-c2ccc(O)cc2)oc2cc(O)cc(O)c12	0.160494
1231	CC(CC(=O)CC(C)C1CC(O)C2(C)C3=C(C(=O)CC12C)C1(C)CCC(=O)C(C)(C)C1CC3O)C(=O)O	0.152381
1232	CC1CCC2(OC1)OC1CC3C4CC=C5CC(O)CC(O)C5(C)C4CCC3(C)C1C2C	0.166667
1233	CC(C)c1cc2c(c(O)c1O)C13CCCC(C)(C)C1CC2OC3=O	0.166667
1234	COc1c(O)cc2oc(-c3ccccc3)cc(=O)c2c1O	0.230769
1235	O=c1cc(-c2ccc(O)cc2)oc2c(C3OC(CO)C(O)C(O)C3O)c(O)cc(O)c12	0.153846
1236	O=c1cc(-c2ccc(O)cc2)oc2cc(O)c(C3OC(CO)C(O)C(O)C3O)c(O)c12	0.164179
1237	COc1ccc(-c2oc3cc(OC)c(OC)c(O)c3c(=O)c2OC)cc1O	0.164835
1238	CC=C(C)C(=O)OC1c2c(ccc3ccc(=O)oc23)OC(C)(C)C1OC(=O)C(C)=CC	0.186667
1239	CC(C)=CC(O)CC(C)=CCOc1c2ccoc2cc2oc(=O)ccc12	0.145299
1240	CC1C(O)CC2C(C(=O)O)=COC(OC3OC(CO)C(O)C(O)C3O)C21	0.145833
1242	O=C(C=Cc1ccc(O)c(O)c1)OC1C(O)CC(O)(C(=O)O)CC1O	0.231884
1243	O=C(C=Cc1ccc(O)c(O)c1)OC1CC(O)(C(=O)O)CC(O)C1O	0.224299
1244	CC=Cc1cc(OC)c2c(c1)C(C)C(c1ccc(O)c(OC)c1)O2	0.16
1245	COc1c(O)cc2c(c1O)C(=O)c1c(cc(C)c(O)c1OC)C2=O	0.156863
1246	O=C(O)C1=COC(OC2OC(CO)C(O)C(O)C2O)C2C1C=CC2(O)CO	0.14433
1247	OCC1OC(Oc2cc(O)cc(C=Cc3ccc(OC4OC(CO)C(O)C(O)C4O)cc3O)c2)C(O)C(O)C1O	0.157895
1248	CC12CC(O)C3CC1(OC1OC(CO)C(O)C(O)C1O)C3(COC(=O)c1ccccc1)C(=O)O2	0.209091
1249	COc1cc(-c2coc3cc4c(c(OC)c3c2=O)OCO4)cc(OC)c1OC	0.194175
1250	COc1cc(C=CC(=O)CC(=O)C=Cc2ccc(O)cc2)ccc1O	0.344828
1251	CCCCCCCC(O)CC(=O)CCc1ccc(O)c(OC)c1	0.180851
1252	CCCCCC=CC(=O)CCc1ccc(O)c(OC)c1	0.206897
1253	CC1CCC=C2C(=O)CC3OOC(C)(C)C3C21C	0.140845
1254	OCC1(O)COc2cc(O)ccc2-c2cc(O)c(O)cc2C1	0.173913
1255	Oc1ccc2c(c1)OCC1(O)Cc3cc(O)c(O)cc3C21	0.176471
1256	CC=C(C)C(=O)OC1C2C3(C)CCC(OC4CC(OC)C(OC5OC(C)C(O)C(OC)C5O)C(C)O4)CC3CCC23OC32CCC(C(C)=O)C2(C)C1OC(C)=O	0.170543
1257	CCC(C)C(=O)OC1C2C3(C)CCC(OC4CC(OC)C(OC5OC(C)C(O)C(OC)C5O)C(C)O4)CC3CCC23OC32CCC(C(C)=O)C2(C)C1OC(C)=O	0.183206
1258	CC1=CCCC23OC2C(OC3=O)c2c(C)coc2C1	0.141026
1259	COc1cc2c(c(OC)c1OC)-c1c(cc3c(c1OC)OCO3)CC(C)C(C)(O)C2	0.186916
1260	CC=C(C)C(=O)OC1c2cc(OC)c(OC)c(OC)c2-c2c(cc3c(c2OC)OCO3)CC(C)C1(C)O	0.186441
1261	COc1cc2c(c(O)c1OC)-c1c(cc(OC)c(OC)c1OC)CC(C)C(C)C2	0.157303
1262	COc1cccc(OC)c1C(=O)OCc1cc(O)ccc1OC1OC(CO)C(O)C(O)C1O	0.204082
1263	CC1(OC(=O)C=Cc2ccccc2)CC(O)C2(O)C=COC(OC3OC(CO)C(O)C(O)C3O)C12	0.193548
1264	CC1(O)CC(O)C2(O)C=COC(OC3OC(CO)C(O)C(O)C3O)C12	0.15625
1265	CC(=O)OC1(C)CC(O)C2(O)C=COC(OC3OC(CO)C(O)C(O)C3O)C12	0.189474
1266	CC1CCC2(C(=O)O)CCC3(C)C(=CCC4C5(C)CCC(OC6OCC(O)C(O)C6O)C(C)(C)C5CCC43C)C2C1(C)O	0.430108
1267	O=C1OC2C3COC(=O)c4cc(O)c(O)c(O)c4-c4c(cc(O)c(O)c4O)C(=O)OC2C(OC(=O)c2cc(O)c(O)c4c2C2C1=CC(=O)C(O)(O4)C2(O)O)C(OC(=O)c1cc(O)c(O)c(O)c1)O3	0.168675
1268	CCCCCCC=CCCCCCCCc1cccc(O)c1C(=O)O	0.2
1269	COc1ccc(-c2oc3c4c(cc(O)c3c(=O)c2O)OC(C)(C)CC4)cc1	0.192308
1270	COc1ccc(-c2oc3c(CC=C(C)C)c(OC4OC(CO)C(O)C(O)C4O)cc(O)c3c(=O)c2OC2OC(C)C(O)C(O)C2OC2OCC(O)C(O)C2O)cc1	0.151515
1271	COc1cc2oc(-c3ccc(O)cc3)cc(=O)c2c(O)c1C1OC(CO)C(O)C(O)C1OC1OC(CO)C(O)C(O)C1O	0.163793
1272	CC(=O)OC(CC(C)C1=C2CC(O)C3C4(C)CCC(=O)C(C)(C)C4CCC3(C)C2(C)CC1)C1OC1(C)C	0.192661
1273	CC(C)C1=CC2C(CCC2(C)O)C(C)(O)CC1	0.155556
1274	C=CC1C(OC2OC(CO)C(O)C(O)C2O)OC=C2C(=O)OCCC21	0.142857
1275	CC1CCC2(OC1)OC1CC3C4CC=C5CC(OC6OC(CO)C(O)C(O)C6OC6OC(C)C(O)C(O)C6O)CCC5(C)C4CCC3(C)C1(O)C2C	0.16129
1276	CN1Cc2c(ccc3c2OCO3)C2(C)C(O)Cc3cc4c(cc3C12)OCO4	0.196262
1277	O=C(C=Cc1ccc(O)c(O)c1)OC(C(=O)O)C(OC(=O)C=Cc1ccc(O)c(O)c1)C(=O)O	0.25
1278	Nc1ncnc2c1ncn2C1OC2COP(=O)(O)OC2C1O	0.197802
1279	CC(=O)OCC=C(C)CCC=C(C)C	0.129412
1280	Cc1ccc(C=O)o1	0.127273
1281	CC(C)=C1CCC(C)CC1=O	0.137931
1282	CCCCCc1ccco1	0.139241
1283	COc1ccc(C(=O)O)cc1	0.232143
1284	Oc1ccccc1	0.275862
1285	CC(=O)C=Cc1ccccc1	0.254902
1286	COc1ccc(-c2oc3cc(OC)c(OC)c(O)c3c(=O)c2OC)cc1OC	0.166667
1287	CC(=O)CCc1ccccc1	0.282051
1288	CC(=O)c1ccccc1O	0.323529
1289	O=CCc1ccccc1	0.25
1290	O=C(O)Cc1cc(O)ccc1O	0.3
1291	CC(=O)c1cc(O)ccc1O	0.27027
1292	CC1=CC2C(CC1)C(C)CCC2C(C)C(=O)O	0.139241
1294	CC(N)C(=O)O	0.117647
1295	CSCCC(N)C(=O)O	0.134146
1296	O=CC(O)C(O)C(O)C(O)C(=O)O	0.1
1297	O.O=C(O)C1OC(O)C(O)C(O)C1O	0.0983607
1298	CC(=O)OCC1=COC(OC(=O)CC(C)C)C2C1=CC(OC(=O)CC(C)(C)OC(C)=O)C21CO1	0.160714
1299	OCC1OC(OC2C(CO)OC(OC3C(CO)OC(OC4C(CO)OC(OC5C(CO)OC(O)C(O)C5O)C(O)C4O)C(O)C3O)C(O)C2O)C(O)C(O)C1O	0.097561
1300	CCOC(=O)c1cc2ccccc2oc1=O	0.19403
1301	Cc1cc(=O)oc2c([N+](=O)[O-])c(O)ccc12	0.181818
1302	Cc1cc(=O)oc2cc(O)cc(O)c12	0.183673
1303	Cc1cc(=O)oc2c(O)c(O)ccc12	0.2
1304	Cc1cc(=O)oc2ccc(O)cc12	0.186441
1305	O=c1cc(-c2ccccc2)c2cc(O)c(O)cc2o1	0.265306
1306	Cc1cc(=O)oc2cc(O)c(O)cc12	0.166667
1307	O=C(O)c1cc2ccccc2oc1=O	0.232558
1308	Nc1ccc2c(C(F)(F)F)cc(=O)oc2c1	0.196721
1309	O=C1c2ccccc2C(=O)c2c1cc(O)c(CO)c2O	0.255319
1310	C1CNCCNCCNCCN1	0.0909091
1311	CC(Cc1ccc(O)c(O)c1)C(C)Cc1ccc(O)c(O)c1	0.243902
1312	Cc1c(C)c2c(c(C)c1O)CCC(C)(CCCC(C)CCCC(C)CCCC(C)C)O2	0.105769
1313	O=c1ccn(C2OC(COP(=O)([O-])[O-])C(O)C2O)c(=O)[nH]1.[Na+].[Na+]	0.142857
1314	C=C1CC23CC1CCC2C12C=CC(O)C(C)(C(=O)O1)C2C3C(=O)O	0.153061
1315	O=c1[nH]c(=O)c2ncn(C3OC(CO)C(O)C3O)c2[nH]1	0.145833
1316	O=C(O)CCCCCCCCCO	0.129032
1317	O=c1nc[nH]c2ccccc12	0.241935
1318	Nc1ccn(C2OC(COP(=O)(O)O)C(O)C2O)c(=O)n1	0.141509
1319	O=C1c2ccccc2C(=O)c2ccccc21	0.214286
1320	O=C(O)Cc1cccc2ccccc12	0.261905
1321	CC(C)C[C@H]1C(=O)N2CCC[C@H]2[C@]2(O)O[C@](NC(=O)[C@@H]3C[C@@H]4c5cccc6[nH]cc(c56)C[C@H]4N(C)C3)(C(C)C)C(=O)N12.CS(=O)(=O)O	0.174242
1322	COC1C(O)C(O)C(O)C(O)C1O	0.102941
1323	O=c1[nH]cnc2c1ncn2[C@@H]1O[C@H](COP(=O)(O[Na])O[Na])[C@H](O)C1O	0.12766
1324	C=C1C2CCC(C2)C1(C)C	0.0945946
1325	CC(=CCNc1ncnc2nc[nH]c12)CO	0.150685
1326	CC(C=CC=C(C)C=CC1=C(C)CC(O)CC1(C)C)=CC=CC=C(C)C=CC=C(C)C=CC1=C(C)CC(O)CC1(C)C	0.130435
1328	CC(=CCNc1ncnc2c1ncn2C1OC(CO)C(O)C1O)CO	0.144444
1330	CC(CCC(=O)NCCS(=O)(=O)[O-])C1CCC2C3C(O)CC4CC(O)CCC4(C)C3CC(O)C12C.[Na+]	0.156522
1331	O=Cc1ccccc1	0.212121
1332	Nc1ccc(N(CCO)CCO)cc1.O=S(=O)(O)O	0.15
1333	CCCCCCCCCCCCCCCC(=O)OCC(COC(=O)CCCCCCCCCCCCCCC)OC(=O)CCCCCCCCCCCCCCC	0.116279
1334	Cc1c[nH]c(=O)[nH]c1=O	0.1
1335	Cc1cn(C2CC(O)C(CO)O2)c(=O)[nH]c1=O	0.136842
1336	CC1CCCC2=CC(=O)C3C(C3(C)C)C21C	0.134831
1337	CC1=CCC2(C(C)C)CCC(C)(O2)C(O)CCC(C)=CCC1	0.162791
1339	CC(=O)OC1CC(=O)OC(C)(C)[C@@H]2CC(=O)[C@]3(C)[C@H](CC[C@@]4(C)[C@H](c5ccoc5)OC(=O)[C@H]5O[C@]543)[C@@]12C	0.211009
1340	C=C1CCC[C@]2(C)CC[C@@H](C(C)(C)O)C[C@@H]12	0.117647
1341	COc1cc(O)ccc1/C=C/C(=O)c1ccc(O)cc1	0.288136
1342	COc1c2ccoc2c(OCC=C(C)C)c2oc(=O)ccc12	0.166667
1343	C=C1C[C@@]23CC[C@H]4[C@@](C)(CCC[C@@]4(C)C(=O)O)[C@@H]2CC[C@@H]1C3	0.197674
1344	O=C(O)c1cccnc1C(=O)O	0.2
1345	Cc1c(O)cc2c(c1O)C(=O)c1ccccc1C2=O	0.255814
1346	C[N+](C)(C)CCOP(=O)([O-])OC[C@H](O)CO	0.0990099
1347	O=C(O)/C=C/CCCCCCCCC(=O)O	0.108696
1348	CC[C@H]1[C@@H]2C[C@H]3[C@@H]4N(C)c5ccccc5[C@]45C[C@@H](C2[C@H]5O)N3[C@@H]1O	0.158879
1349	O=C(/C=C/c1ccc(O)cc1)C1=C(O)[C@@](O)(C2O[C@H](CO)[C@@H](O)[C@H](O)[C@H]2O)C(=O)/C(=C\C2=C(O)[C@@](O)([C@@H]3O[C@H](CO)[C@@H](O)[C@H](O)[C@H]3O)C(O)=C(C(=O)/C=C/c3ccc(O)cc3)C2=O)C1=O	0.259259
1350	CCCCO	0.113208
1351	COC(=O)C1=CC[C@]23CC[C@H]([C@@]2(O)CC1)[C@@](C)(/C=C/C=C(\C)C(=O)O)OC3=O	0.18018
1352	NC[C@H](O)c1ccc(O)c(O)c1	0.181818
1353	CCCCCCCCCCCCCCCC(=O)OCC(O)COC(=O)CCCCCCCCCCCCCCC	0.119048
1354	COc1ccc2ccc(=O)oc2c1	0.169492
1355	CC1=C(C)C(=O)C(CC[C@](C)(O)CCC[C@H](C)CCC[C@H](C)CCCC(C)C)=C(C)C1=O	0.115789
1356	COc1cc2oc(-c3ccccc3)cc(=O)c2c(OC)c1OC	0.166667
1357	Oc1cc(O)cc(/C=C/c2c(O)cccc2O)c1	0.2
1359	CCCCc1oc2ccc(NS(C)(=O)=O)cc2c1C(=O)c1ccc(OCCCN(CCCC)CCCC)cc1	0.190909
1360	CCCC(CCC)C(=O)O	0.125
1361	COc1cc(/C=C/C(=O)O[C@@H]2[C@@H](CO[C@@H]3O[C@H](CO)[C@@H](O)[C@H](O)[C@H]3O)O[C@@H](OCCc3ccc(O)c(O)c3)[C@H](O)[C@H]2O[C@@H]2O[C@@H](C)[C@H](O)[C@@H](O)[C@H]2O)ccc1O	0.2
1362	N[C@@H](CNC(=O)C(=O)O)C(=O)O	0.136364
1363	O=C1C[C@@H](c2ccc(O[C@@H]3O[C@H](CO)[C@@H](O)[C@H](O)[C@H]3O[C@@H]3OC[C@](O)(CO)[C@H]3O)cc2)Oc2cc(O)ccc21	0.298851
1364	CC1=CCC2CC1C2(C)C	0.150685
1365	O=C(/C=C/c1ccc(O)c(O)c1)O[C@@H]1CC(O)(C(=O)O)C[C@@H](OC(=O)/C=C/c2ccc(O)c(O)c2)C1O	0.231884
1366	O=C(/C=C/c1ccc(O)c(O)c1)O[C@@H](C(=O)O)[C@@H](OC(=O)/C=C/c1ccc(O)c(O)c1)C(=O)O	0.25
1367	O=C(/C=C/c1ccc(O)cc1)CC(=O)/C=C/c1ccc(O)cc1	0.354167
1368	COc1cc(O)cc(CCc2ccc(OC)c(O)c2)c1	0.196078
1369	COc1cc(/C=C/CO)ccc1O[C@@H]1O[C@H](CO)[C@@H](O)[C@H](O)[C@H]1O	0.175258
1370	COc1cc(/C=C/CO)ccc1O	0.2
1371	O=c1c(-c2ccc(O)cc2)coc2c([C@@H]3O[C@H](CO[C@@H]4OC[C@](O)(CO)[C@H]4O)[C@@H](O)[C@H](O)[C@H]3O)c(O)ccc12	0.157895
1372	COC(=O)[C@@H](Cc1ccc(O)c(O)c1)OC(=O)/C=C/c1ccc(O)c2c1[C@H](C(=O)O[C@H](Cc1ccc(O)c(O)c1)C(=O)O)[C@@H](c1ccc(O)c(O)c1)O2	0.189873
1373	COc1c(C)c(O)cc2[o+]c(-c3ccccc3)ccc12.[O-][Cl+3]([O-])([O-])O	0.196429
1374	C/C=C(/C)C(=O)O[C@@H]1c2c(ccc3ccc(=O)oc23)OC(C)(C)[C@@H]1OC(C)=O	0.184211
1375	C[C@@H](CO)[C@@H]1CC[C@@]2(CC[C@]3(C)[C@H](CC[C@@H]4[C@@]5(C)CC[C@H](O[C@@H]6O[C@H](CO)[C@@H](O)[C@H](O)[C@H]6O[C@@H]6O[C@H](CO)[C@@H](O)[C@H](O)[C@H]6O)[C@@](C)(CO[C@@H]6O[C@H](CO)[C@@H](O)[C@H](O)[C@H]6O)[C@@H]5CC[C@]43C)[C@H]2O)CO1	0.230769
1376	C[C@@H](CO[C@@H]1O[C@H](CO)[C@@H](O)[C@H](O)[C@H]1O)[C@@H]1CC[C@@]2(CC[C@]3(C)[C@H](CC[C@@H]4[C@@]5(C)CC[C@H](O[C@@H]6O[C@H](CO)[C@@H](O)[C@H](O)[C@H]6O[C@@H]6O[C@H](CO)[C@@H](O)[C@H](O)[C@H]6O)[C@@](C)(CO[C@@H]6O[C@H](CO)[C@@H](O)[C@H](O)[C@H]6O)[C@@H]5CC[C@]43C)[C@H]2O)CO1	0.228814
1377	C[C@@H]1O[C@@H](O[C@H]2[C@H](OC(=O)[C@]34CCC(C)(C)C[C@H]3C3=CC[C@@H]5[C@@]6(C)C[C@H](O)[C@H](O[C@@H]7O[C@H](CO)[C@@H](O)[C@H](O)[C@H]7O)[C@@](C)(CO)[C@@H]6CC[C@@]5(C)[C@]3(C)CC4)O[C@H](CO)[C@@H](O)[C@@H]2O)[C@H](O)[C@H](O[C@@H]2OC[C@](O)(CO)[C@H]2O)[C@H]1O[C@@H]1OC[C@@H](O)[C@H](O)[C@H]1O	0.396552
1378	CO[C@@H]1C[C@@H](O[C@H]2CC[C@]3(C)C4[C@H](OC(=O)c5ccccc5)[C@@H](OC(C)=O)[C@]5(C)[C@H](C(C)=O)CC[C@@]56O[C@@]46CC[C@H]3C2)O[C@H](C)[C@H]1O[C@@H]1O[C@H](C)[C@@H](O)[C@@H](OC)[C@H]1O	0.223077
1379	C[C@@H]1CC[C@]2(C(=O)O)CC[C@]3(C)C(=CC[C@@H]4[C@@]5(C)CC[C@H](O)[C@@](C)(CO)[C@@H]5CC[C@]43C)[C@@H]2[C@]1(C)O	0.518519
1380	CC(=O)O[C@H](C[C@@H](C)[C@H]1C(=O)[C@H](O)[C@@]2(C)[C@@H]3CC[C@H]4C(C)(C)[C@@H](O[C@@H]5OC[C@H](O)[C@H](O)[C@H]5O)CC[C@@]45C[C@@]35CC[C@]12C)C1OC1(C)C	0.206897
1381	COc1c2ccoc2c(OC)c2oc(=O)ccc12	0.139785
1382	COC1=CC(=O)O[C@@H](/C=C/c2ccccc2)C1	0.234375
1384	O=C(O[C@H]1[C@H](Oc2c(-c3ccc(O)c(O)c3)oc3cc(O)cc(O)c3c2=O)O[C@H](CO)[C@H](O)[C@@H]1O)c1cc(O)c(O)c(O)c1	0.181818
1385	O=c1cc(-c2ccccc2)oc2cc(O[C@@H]3O[C@H](CO)[C@@H](O)[C@H](O)[C@H]3O)c(O)c(O)c12	0.19697
1386	COC1=CC(=O)O[C@@H](CCc2ccccc2)C1	0.21875
1387	C[C@H]1CC[C@]2(NC1)O[C@H]1C[C@H]3[C@@H]4CC[C@H]5C[C@@H](O)CC[C@]5(C)[C@H]4CC[C@]3(C)C1[C@@H]2C.Cl	0.118812
1388	COc1cc(/C=C/C(=O)O[C@@H]2[C@@H]3O[C@]3(CO)C3[C@H](O[C@@H]4O[C@H](CO)[C@@H](O)[C@H](O)[C@H]4O)OC=C[C@H]32)ccc1O	0.206107
1389	C=C1CCC[C@]2(C)Cc3occ(C)c3C[C@@H]12	0.107527
1390	COc1ccc2c3ccnc4ccc(=O)n(c2c1)c43	0.204301
1391	CC(=O)O[C@@H]1C2[C@@H](OC(=O)Cc3ccccc3)[C@@H](C)C[C@]2(OC(C)=O)C(=O)C(C)=C[C@@H]2[C@H](CC[C@]13CO3)C2(C)C	0.213675
1392	C=C1C(=O)O[C@@H]2/C=C(\C)[C@@H](OC(C)=O)C/C=C(\COC(C)=O)C[C@@H](OC(=O)/C(C)=C/CO)[C@@H]12	0.157895
1393	CC(C)=CCC[C@](C)(O[C@@H]1O[C@H](CO[C@@H]2O[C@@H](CO)[C@H](O)[C@H]2O)[C@@H](O)[C@H](O)[C@H]1O)C1CC[C@]2(C)C1[C@H](O)C[C@@H]1[C@@]3(C)CC[C@H](O[C@@H]4O[C@H](CO)[C@@H](O)[C@H](O)[C@H]4O)C(C)(C)[C@@H]3CC[C@]12C	0.242188
1394	C=C1[C@@H](O)[C@]2(O)OC[C@]34C2[C@@]2(C)[C@H](O)C(=O)C=C(C)[C@@H]2C[C@H]3OC(=O)[C@H](O)[C@@]14O	0.13
1395	CC(=O)O[C@@H]1[C@@H](O[C@@H]2O[C@@H](C)[C@H](O)[C@@H](O)[C@H]2O)[C@H](OC(=O)/C=C/c2ccc(O)c(O)c2)[C@@H](CO[C@@H]2O[C@H](CO)[C@@H](O)[C@H](O)[C@H]2O)O[C@H]1OCCc1ccc(O)c(O)c1	0.201493
1396	COC(=O)C1=CO[C@@H](O[C@@H]2O[C@H](CO)[C@@H](O)[C@H](O)[C@H]2O)C2[C@@]3(C)O[C@H]3[C@@H](O)[C@]12O	0.153061
1397	O=c1cc(-c2ccc(O)cc2)oc2c([C@@H]3O[C@H](CO)[C@@H](O[C@@H]4O[C@H](CO)[C@@H](O)[C@H](O)[C@H]4O)[C@H](O)[C@H]3O)c(O)cc(O)c12	0.144737
1398	CC(=O)OCC1=CO[C@@H](OC(=O)CC(C)C)[C@H]2C1=C[C@H](OC(=O)CC(C)C)[C@]21CO1	0.176471
1399	COc1ccc(-c2cc(=O)c3c(OC)c(OC)c(OC)cc3o2)cc1OC	0.172043
1400	COc1ccc2cc3[n+](cc2c1OC)CCc1cc(O)c(O)cc1-3	0.173469
1401	COC(=O)C1=CO[C@@H](O[C@@H]2O[C@H](CO)[C@@H](O)[C@H](O)[C@H]2O)C2[C@@H]1[C@H](O)C[C@]2(C)OC(C)=O	0.168317
1402	COc1c2c(cc3c1-c1c(cc4c(c1OC)OCO4)C[C@@H](C)[C@@H](C)C3)OCO2	0.191489
1403	COC(=O)[C@@]1(C)CC[C@]2(C(=O)O[C@@H]3O[C@H](CO)[C@@H](O)[C@H](O)[C@H]3O)CC[C@]3(C)C(=CC[C@@H]4[C@@]5(C)C[C@H](O)[C@H](O[C@@H]6OC[C@@H](O[C@@H]7O[C@H](CO)[C@@H](O)[C@H](O)[C@H]7O)[C@H](O)[C@H]6O)[C@@](C)(CO)[C@@H]5CC[C@]43C)[C@@H]2C1	0.411215
1404	OC[C@H]1O[C@@H](Oc2ccc3c(c2)OC[C@H]2c4cc5c(cc4O[C@@H]32)OCO5)[C@H](O)[C@@H](O)[C@@H]1O	0.176471
1405	COc1cc(/C=C/C(=O)OC[C@H]2O[C@@H](O[C@H]3[C@H](c4c(OC)cc5oc(-c6ccc(O)cc6)cc(=O)c5c4O)O[C@H](CO)[C@@H](O)[C@@H]3O)[C@H](O)[C@@H](O)[C@@H]2O)ccc1O	0.188679
1406	C=C1CC[C@@H]2[C@](C)(COC(=O)CCC(=O)O)[C@H](OC(=O)CCC(=O)O)CC[C@@]2(C)[C@@H]1/C=C/C1=CCOC1=O	0.259259
1407	CC(C)=CCC[C@](C)(O)[C@H]1CC[C@]2(C)C1[C@H](O)C[C@@H]1[C@@]3(C)CC[C@H](O)C(C)(C)[C@@H]3[C@@H](O[C@@H]3O[C@H](CO)[C@@H](O)[C@H](O)[C@H]3O[C@@H]3OC[C@@H](O)[C@H](O)[C@H]3O)C[C@]12C	0.236842
1408	COc1cc2c(cc1O)C[C@H]1c3cc(O)c(OC)cc3CC[N+]1(C)C2.[Cl-]	0.14433
1409	CCC/C=C1\OC(=O)C2=C1CCC=C2	0.132353
1410	COc1ccc(-c2cc(=O)c3c(O)cc(O)c(-c4cc(-c5cc(=O)c6c(O)cc(OC)cc6o5)ccc4OC)c3o2)cc1	0.148515
1411	C[C@H](CCC(=O)NCCS(=O)(=O)O)[C@H]1CC[C@H]2[C@H]3[C@H](CC[C@@]21C)[C@@]1(C)CC[C@@H](O)C[C@H]1C[C@H]3O	0.154545
1412	C=C[C@H]1[C@H](O[C@@H]2O[C@H](CO)[C@@H](O)[C@H](O)[C@H]2O)OC=C(C(=O)OC)[C@H]1CC(=O)O	0.161905
1413	COc1cc([C@H]2OC[C@@H]3[C@@H](c4ccc(O[C@@H]5O[C@H](CO)[C@@H](O)[C@H](O)[C@H]5O)c(OC)c4)OC[C@H]23)ccc1O	0.184466
1414	C[C@@H]1O[C@@H](O[C@@H]2[C@@H](O)[C@H](OCCc3ccc(O)c(O)c3)O[C@H](CO[C@@H]3O[C@@H](C)[C@H](O)[C@@H](O)[C@H]3O)[C@H]2OC(=O)/C=C/c2ccc(O)c(O)c2)[C@H](O)[C@H](O)[C@H]1O	0.208
1415	COc1cc2c(cc1OC)[C@@]13CCN4CC5=CCO[C@H]6CC(=O)N2[C@H]1C6[C@H]5C[C@H]43	0.179487
1416	O=C1C[C@@H]2OCC=C3CN4CC[C@]56c7ccccc7N1[C@H]5C2[C@H]3C[C@H]46	0.157895
1417	Oc1ccc(O)cc1	0.186047
1418	CNC[C@H](O)c1ccc(O)c(O)c1.O=C(O)[C@@H](O)[C@@H](O)C(=O)O	0.24
1419	CNC[C@H](O)c1ccc(O)c(O)c1	0.195652
1420	C[C@H]1O[C@@H](O[C@H]2[C@@H](O)C[C@H](O[C@H]3[C@@H](O)C[C@H](O[C@H]4CC[C@]5(C)[C@H]6C[C@@H](O)[C@]7(C)[C@@H](C8=CC(=O)OC8)CC[C@]7(O)[C@@H]6CC[C@@H]5C4)O[C@@H]3C)O[C@@H]2C)C[C@H](O)[C@@H]1O	0.160714
1421	C[C@@H]1CC([C@H](O)CC2CC(=O)NC(=O)C2)C(=O)[C@@H](C)C1	0.130435
1422	C[C@@H]1O[C@@H](O[C@H]2C[C@@H](O)[C@]3(CO)C4[C@H](O)C[C@]5(C)[C@@H](C6=CC(=O)OC6)CC[C@]5(O)[C@@H]4CC[C@]3(O)C2)[C@H](O)[C@H](O)[C@H]1O.O.O.O.O.O.O.O.O	0.186441
1423	C=C(C)C1CC=C(C)CC1	0.135802
1424	CCCCCC[C@H]1C(=O)O[C@H](C)[C@H](NC(=O)c2cccc(NC=O)c2O)C(=O)O[C@@H](C)[C@@H]1OC(=O)CC(C)C	0.172414
1425	CC12CCC(CC1)C(C)(C)O2	0.0958904
1426	CCN1C[C@@]2(COC)C3[C@@H](OC)[C@H]4C1[C@]3([C@@H](OC)C[C@H]2O)[C@@H]1C[C@@]2(O)[C@@H](OC)[C@H](O)[C@@]4(OC(C)=O)C1[C@H]2OC(=O)c1ccccc1	0.209677
1427	CN1CCC[C@H]1c1cccnc1	0.217949
1428	C[C@]12C(=O)OC(=O)[C@@]1(C)[C@@H]1CC[C@H]2O1	0.12069
1429	CC1(C)C2CCC1(C)C(O)C2	0.169014
1430	C=C(C)[C@H]1CC=C(C)CC1	0.135802
1431	COc1ccc2c(c1OC)CN(C)CCc1cc3c(cc1C(=O)C2)OCO3	0.201835
1432	CC1(C)C=Cc2cc(-c3coc4cc(O)ccc4c3=O)ccc2O1	0.369231
1433	Cn1cncc1C[C@H](NC(=O)CCN)C(=O)O.O=[N+]([O-])O	0.193548
1434	O=C(O)Cc1ccc(O)c(O)c1	0.378378
1435	Nc1ccn([C@H]2C[C@H](O)[C@@H](COP(=O)(O)O)O2)c(=O)n1	0.149533
1436	COC(=O)CC(C)=O	0.128205
1437	O=C(O)/C=C/c1c[nH]cn1	0.142857
1438	NCCOP(=O)(O)O	0.102564
1439	CCOC(=O)CC(=O)O	0.146341
1440	O=C(O)/C=C\C(=O)O	0.129032
1441	O=C(O)CCCCCC(=O)O	0.138889
1442	NC(=O)c1ccc[n+]([C@@H]2O[C@H](COP(=O)([O-])O)[C@@H](O)[C@H]2O)c1	0.152381
1443	CC(C)=CCC/C(C)=C\CC/C(C)=C/CC/C=C(\C)CC/C=C(\C)CCC=C(C)C	0.0779221
1444	CCCCCCCCC(=O)O	0.121951
1445	CSCCC(NC(C)=O)C(=O)O	0.146341
1446	O=C(O)CCCC(=O)O	0.142857
1447	CCCCCCC(=O)O	0.121951
1448	CCCCC(CC)COC(=O)c1ccccc1C(=O)OCC(CC)CCCC	0.174419
1449	CC(=O)N[C@@H](CC(C)C)C(=O)O	0.133333
1450	c1ccc2[nH]ccc2c1	0.166667
1451	c1ncc2[nH]cnc2n1	0.122807
1452	Cc1cnc(C)cn1	0.146341
1453	CCCCCCCC(=O)O	0.121951
1454	CC(=O)C(=O)O	0.129032
1455	NCCO	0.0882353
1456	Oc1ccccn1	0.2
1457	CCCCCC(=O)O	0.125
1458	C[C@H](O)c1ccccc1	0.208333
1459	O=C(O)[C@@H](O)[C@H](O)C(=O)O	0.125
1460	COc1cc(CCN)ccc1O.Cl	0.217391
1461	O=C[C@@H](O)[C@H](O)[C@H](O)CO	0.0681818
1462	COC(=O)CCCC(=O)O	0.142857
1463	N[C@H](Cc1c[nH]c2ccccc12)C(=O)O	0.22
1464	N[C@H](CC(=O)O)C(=O)O	0.125
1465	CC(=O)N[C@H]1[C@@H](O)O[C@H](CO)[C@H](O)[C@@H]1O	0.111111
1466	COC(=O)Cc1c[nH]c2ccccc12	0.25
1467	NCCP(=O)(O)O	0.111111
1468	CC(=O)N[C@@H](Cc1ccccc1)C(=O)O	0.272727
1469	CNC(=N)N.Cl	0.0806452
1470	C[C@H](CCCC(C)(C)O)C1CCC2[C@@H]3CC=C4C[C@@H](O)CC[C@]4(C)C3CC[C@@]21C	0.178218
1471	NC1(C(=O)O)CC1	0.142857
1472	O=C(O)c1cnc(O)nc1O	0.177778
1473	OC1COC(O)CO1	0.0943396
1474	NCCCCN=C(N)N.O=S(=O)(O)O	0.0851064
1475	C/C=C/C=C/C(=O)[O-].[K+]	0.109091
1476	C[C@@H](O)[C@@H](C)O	0.0746269
1477	O=C(O)[C@H]1C[C@@H](O)CN1	0.102941
1478	O.O=c1ccn([C@@H]2O[C@H](COP(=O)([O-])OP(=O)([O-])O)[C@@H](O)[C@H]2O)c(=O)[nH]1.[Na+].[Na+]	0.133333
1479	O.O=c1ccn([C@@H]2O[C@H](COP(=O)([O-])OP(=O)([O-])O[C@H]3O[C@H](CO)[C@@H](O)[C@H](O)[C@H]3O)[C@@H](O)[C@H]2O)c(=O)[nH]1.[Na+].[Na+]	0.122807
1480	c1cncnc1	0.106383
1481	O=C(O)c1cccc(O)c1O	0.314286
1482	O=C(O)[C@@H]1CCCCN1	0.119403
1483	NCCC(=O)N[C@@H](Cc1cnc[nH]1)C(=O)O	0.222222
1484	Nc1nc(=O)c2ncn([C@H]3C[C@H](O)[C@@H](CO)O3)c2[nH]1.O	0.16
1485	Cl.O=C(O)Cc1cnc[nH]1	0.177778
1486	CCCC[C@H](N)C(=O)O	0.126582
1488	C[C@@H](N)C(=O)O	0.117647
1489	Cc1cn([C@H]2C[C@H](O)[C@@H](COP(=O)([O-])[O-])O2)c(=O)[nH]c1=O.O.[Na+].[Na+]	0.134831
1491	NC(=O)NCCC[C@H](N)C(=O)O	0.12766
1492	CCC=CCC1C(=O)CCC1CC(=O)OC	0.139785
1493	O=C1CCC(C(=O)O)N1	0.133333
1494	CSCC[C@@H](NC=O)C(=O)O	0.158537
1495	O=c1ccn([C@H]2C[C@H](O)[C@@H](COP(=O)([O-])[O-])O2)c(=O)[nH]1.[Na+].[Na+]	0.142857
1496	CC(=O)C(C)=O	0.1
1497	Cc1ccc(O)c(O)c1	0.2
1498	O=C(O)CNC(=O)c1ccccc1	0.333333
1500	O=C(O)CCCCCCC(=O)O	0.138889
1501	CCCCCCCCCCCCCCCCC(=O)O	0.121951
1502	O=C(O)c1ccc(O)nc1	0.236842
1503	O=C(O)CCCCCCCCCCCO	0.129032
1504	O=C[C@H](O)[C@H](O)[C@H](O)CO	0.0681818
1505	CCCCCCCCCCCCCCCCCCCC(=O)O	0.121951
1506	CC(C(=O)O)C(=O)O	0.121212
1507	Cc1ncc(CO)c(CN)c1O.Cl.Cl	0.148148
1508	OCCc1c[nH]c2ccccc12	0.226667
1509	O=C(O)C1CCCCN1	0.119403
1510	OC[C@@H]1O[C@H](O)C[C@H]1O	0.0819672
1511	NC(CCCC(=O)O)C(=O)O	0.113636
1512	O=C[C@H](O)[C@@H](O)[C@H](O)[C@H](O)COP(=O)([O-])O.[Na+]	0.0860215
1513	O=C(O)Cc1c[nH]c2ccc(O)cc12	0.229167
1514	CC(=O)NCC(=O)O	0.153846
1515	Nc1c(O)cccc1C(=O)O	0.263158
1516	Nc1nc2c(ncn2[C@@H]2O[C@H](COP(=O)([O-])[O-])[C@@H](O)[C@H]2O)c(=O)[nH]1.O.[Na+].[Na+]	0.12963
1517	CC(C)=CCO	0.0779221
1518	OCC(O)CO	0.0588235
1519	O.O=CC(=O)O	0.125
1520	O=C(CO)[C@@H](O)[C@H](O)[C@H](O)CO	0.0909091
1521	OC[C@H]1O[C@H](O[C@]2(CO)O[C@H](CO)[C@@H](O)[C@@H]2O)[C@H](O)[C@@H](O)[C@@H]1O	0.11236
1522	CN(CC(=O)O)C(=N)N	0.113636
1523	Cc1cc2nc[nH]c2cc1C	0.163265
1524	OC1OC[C@@H](O)[C@H](O)[C@H]1O	0.0877193
1525	O=c1ccn([C@@H]2O[C@H](COP(=O)(O)O)[C@@H](O)[C@H]2O)c(=O)[nH]1	0.132653
1526	Cl.N[C@@H](Cc1cnc[nH]1)C(=O)O.O	0.134615
1527	O=C1C[C@@H](C(=O)O)NC(=O)N1	0.129032
1528	C[C@H]1C(=O)OCC1(C)C	0.122807
1529	CN(C)C.Cl	0.0491803
1530	CC(C)(O)C(=O)O	0.121212
1531	OCc1cccc(O)c1	0.230769
1532	CC(C)(N)C(=O)O	0.117647
1533	CC(CC(=O)O)CC(=O)O	0.131579
1534	O=C(O)Cc1cccc(O)c1	0.333333
1535	O=C1O[C@@H]([C@H](O)CO)[C@@H](O)[C@H]1O	0.125
1536	CSCC[C@H](N)C(=O)O	0.134146
1537	O=C(O)c1ccc[nH]1	0.25
1538	Nc1ncnc2c1ncn2[C@H]1C[C@H](O)[C@@H](COP(=O)(O)O)O1	0.2
1539	Cc1ncc(CO)c(C=O)c1O.Cl	0.166667
1540	CCC[C@H](N)C(=O)O	0.119048
1541	CC(=O)OC[C@H](N)C(=O)O.Cl	0.120482
1542	N[C@@H](CCO)C(=O)O	0.121951
1543	NCCCCC(=O)O	0.153846
1544	Nc1ccnc(=O)[nH]1	0.175439
1545	C[N+](C)(C)CCOP(=O)([O-])[O-].O.O.O.O.[Ca+2].[Cl-]	0.0842105
1546	CCOC(=O)C(=O)C(C)C(=O)OCC	0.111111
1547	NC=O	0.0606061
1548	CC(=O)N[C@@H]1[C@H](O)O[C@H](CO)[C@@H](O)[C@@H]1O	0.111111
1549	CCC(=O)O	0.147059
1550	C[C@H](O)C(=O)O	0.121212
1551	CC(=O)NC(Cc1c[nH]c2ccccc12)C(=O)O	0.222222
1552	O=C(CO)[C@@H](O)[C@@H](O)[C@H](O)CO	0.0909091
1553	NC(=O)Cc1c[nH]c2ccccc12	0.23913
1554	O=C(O)[C@@H](O)c1ccccc1	0.257143
1555	O=C(O)c1ccc2ccccc2n1	0.232143
1556	Nc1ccn([C@H]2C[C@H](O)[C@@H](CO)O2)c(=O)n1	0.151163
1557	CCC(C)C=O	0.0804598
1558	C=C(CC(=O)O)C(=O)O	0.157895
1559	O=C(O)C[C@H](O)C(=O)O	0.128205
1560	CC(=O)N[C@@H](C)C(=O)O	0.131579
1562	O=C(O)c1cccc(O)c1	0.314286
1563	C[N+](C)(C)CCCC[C@H](N)C(=O)O.[Cl-]	0.102041
1564	CCCCCCCCCCCCCCCC(=O)O[C@H]1CC[C@@]2(C)C(=CC[C@@H]3[C@@H]2CC[C@]2(C)C([C@H](C)CCCC(C)C)CC[C@@H]32)C1	0.190909
1565	O=P([O-])([O-])O[C@@H]1[C@@H](OP(=O)(O)O)[C@H](OP(=O)(O)O)[C@@H](OP(=O)(O)O)[C@H](OP(=O)(O)O)[C@@H]1OP(=O)(O)O.[K+].[K+]	0.0941176
1566	Nc1nc2c(ncn2[C@@H]2O[C@@H]3COP(=O)([O-])O[C@H]3[C@H]2O)c(=O)[nH]1.[Na+]	0.138614
1567	CC(C)CC(=O)C(=O)O	0.125
1568	CCC(=O)C(=O)O	0.135135
1569	NC(COP(=O)(O)O)C(=O)O	0.116279
1570	Nc1ccccc1C(=O)O	0.25
1571	Cc1cc2nc3c(=O)[nH]c(=O)nc-3n(C[C@H](O)[C@H](O)[C@H](O)COP(=O)([O-])OP(=O)([O-])OC[C@H]3O[C@@H](n4cnc5c(N)ncnc54)[C@H](O)[C@@H]3O)c2cc1C.[Na+].[Na+]	0.145038
1572	O.O=C([O-])[C@H]1OC(O)[C@H](O)[C@@H](O)[C@@H]1O.[Na+]	0.0909091
1573	Cc1ncc(COP(=O)(O)O)c(C=O)c1O	0.157895
1574	N[C@@H](CS(=O)(=O)O)C(=O)O.O	0.113636
1575	O.O.O=C(O)C(=O)O	0.137931
1576	O.O.O=c1[nH]c(=O)c2ncn([C@@H]3O[C@H](CO)[C@@H](O)[C@H]3O)c2[nH]1	0.14433
1577	O.OC[C@H]1O[C@H](O)[C@H](O)[C@@H](O)[C@@H]1O[C@@H]1O[C@H](CO)[C@H](O)[C@H](O)[C@H]1O	0.0963855
1578	O=C(O)[C@H](O)[C@@H](O)C(=O)O	0.125
1579	OCCNCCO	0.0943396
1580	O=CC(O)CO	0.075
1581	Oc1ccccc1O	0.285714
1582	OC[C@H](O)C(O)[C@@H](O)CO	0.0555556
1583	O=C(O)CP(=O)(O)O	0.142857
1584	O=C(O)CCCC(=O)C(=O)O	0.125
1585	O=C(O)CCc1ccccc1O	0.3
1586	O=C(O)Cc1ccccc1	0.352941
1587	O=C(O)CC(=O)C(=O)O	0.166667
1588	C=CC(=O)O	0.129032
1589	O=C(O)/C=C(\CC(=O)O)C(=O)O	0.146341
1590	O=C(O)C(=O)Cc1ccc(O)cc1	0.282051
1591	O=C1CCNC(=O)N1	0.109375
1592	O=C1CCCC1	0.0816327
1593	O=c1[nH]cnc2c1ncn2[C@@H]1O[C@H](COP(=O)(O)O)[C@@H](O)[C@H]1O	0.131868
1594	Cc1ncc(C[n+]2csc(CCOP(=O)(O)O)c2C)c(N)n1.O.O.[Cl-]	0.157303
1595	O.O=P(O)(O)OC(C[O-])C[O-].[Na+].[Na+]	0.0952381
1596	O.O=P([O-])([O-])O[C@H]1O[C@H](CO)[C@@H](O)[C@H](O)[C@H]1O.[Na+].[Na+]	0.109756
1597	O.O=C([O-])[C@H](CO)OP(=O)([O-])O.[Na+].[Na+]	0.102273
1598	CN(CC(=O)[O-])C(=N)NP(=O)([O-])O.O.[Na+].[Na+]	0.11828
1599	NCCCNCCCN	0.0789474
1600	NCCCN	0.0588235
1601	NCCCCNCCCN	0.075
1602	NCCCCN	0.0588235
1603	NCc1ccccc1	0.254545
1604	NCC(O)c1ccccc1	0.203704
1605	Nc1ccccc1	0.227273
1606	NC(N)=S	0.0410959
1607	NC(N)=NCCCC(=O)O	0.113636
1608	NC(CO)(CO)CO.O=c1ccn([C@@H]2O[C@H](COP(=O)(O)OP(=O)(O)OP(=O)(O)O)[C@@H](O)[C@H]2O)c(=O)[nH]1	0.116667
1609	NC(CCSSCC[C@H](N)C(=O)O)C(=O)O	0.116279
1610	NC(CCS)C(=O)O	0.119048
1611	NC(=O)NCCC(=O)O	0.146341
1612	N[C@@H](CCC[C@H](N)C(=O)O)C(=O)O	0.125
1613	CO[C@@H]1O[C@H](CO)[C@H](O)[C@H](O)[C@H]1O	0.121951
1614	Cn1c(=O)[nH]c2ncn(C)c2c1=O	0.236111
1615	Cn1cnc(C[C@H](N)C(=O)O)c1	0.175824
1616	Cl.NCC(O)CCC(N)C(=O)O	0.133333
1617	Cl.NCC(N)C(=O)O	0.125
1618	Cl.NC(=O)[C@@H](N)Cc1c[nH]c2ccccc12	0.192308
1619	Cl.Cl.NCCCCCN	0.0555556
1620	Cl.Cl.N[C@H](CO)Cc1cnc[nH]1	0.119403
1621	Cl.Cl.Cn1cncc1CCN	0.135593
1622	CCCCCCCCCCCCCCCCCCCCCCC(=O)O	0.121951
1623	CCCCCCCCCCCC=CCCCCC(=O)O	0.135802
1624	CCCCCCCC/C=C/CCCCCCCC(=O)O	0.135802
1625	CCCCCCCC/C=C\CCCCCCCCCCCCCC(=O)O	0.135802
1626	CCCCCCCC/C=C\CCCCCCCCCCCC(=O)O	0.135802
1627	CCCCCC/C=C\CCCCCCCC(=O)O	0.135802
1628	CCCCC/C=C\C/C=C\C/C=C\CCCCC(=O)O	0.146341
1629	CCCCC(=O)O	0.128205
1630	CCCC(=O)O	0.135135
1631	Cc1c(=O)c(=O)c2c3c[nH]c4c(C)c(=O)c(=O)c(c5c[nH]c1c52)c43	0.125
1632	Cc1ncc(C[n+]2csc(CCO[P@@](=O)(O)OP(=O)(O)O)c2C)c(N)n1	0.153846
1633	CC(O)CC(=O)O	0.128205
1634	CC(CN)C(=O)O	0.128205
1635	CC(C)C(=O)O	0.125
1636	CC(=O)NCCCC(=O)O	0.15
1637	CC(=O)NC(CCCCN)C(=O)O	0.145833
1638	CC(=O)N[C@@H](CC(N)=O)C(=O)O	0.130435
1639	c1ccc2ncccc2c1	0.225
1640	C[C@H]1O[C@@H](n2cnc3c(N)ncnc32)[C@H](O)[C@@H]1O	0.223881
1641	CCC(O)C(=O)[O-].[Na+]	0.0952381
1642	O=P([O-])(O)OP(=O)([O-])OP(=O)([O-])OC[C@H]1O[C@@H](n2cnc3c(O)ncnc32)[C@H](O)[C@@H]1O.[Na+].[Na+].[Na+]	0.135593
1643	Nc1ccn([C@H]2C[C@H](O)[C@@H](COP(=O)([O-])OP(=O)([O-])[O-])O2)c(=O)n1.[Na+].[Na+].[Na+]	0.141593
1644	C=C(OP(=O)([O-])O)C(=O)O.[K+]	0.121951
1645	O=C([O-])[C@@H](O)[C@@H](O)[C@H](O)[C@@H](O)C(=O)O.[K+]	0.103448
1646	O=S(=O)([O-])Oc1c[nH]c2ccccc12.[K+]	0.156627
1647	CCCCCCCCCCCCCC(=O)OCC(COC(=O)CCCCCCCCCCCCC)OC(=O)CCCCCCCCCCCCC	0.116279
1648	O=C1O[C@H]([C@H](O)CO)C(=O)C1=O	0.163934
1649	OC[C@@H]1OC(O)[C@@H](O)[C@@H](O)[C@H]1O	0.0821918
1650	CC(C)=CCC[C@@H](C)[C@H]1CC[C@@]2(C)C3=C(CC[C@]12C)[C@@]1(C)CC[C@H](O)C(C)(C)[C@@H]1CC3	0.206522
1651	CC(C)CCC[C@@H](C)[C@H]1CC[C@H]2C3=CC=C4C[C@@H](O)CC[C@]4(C)[C@H]3CC[C@@]21C	0.185567
1652	C[n+]1cccc(C(N)=O)c1.[Cl-]	0.186047
1653	COC(=O)[C@@H](Cc1ccc(O)c(O)c1)OC(=O)[C@@H]1c2c(/C=C/C(=O)O[C@H](Cc3ccc(O)c(O)c3)C(=O)O)ccc(O)c2O[C@H]1c1ccc(O)c(O)c1	0.189873
1654	O=C(/C=C/c1ccc(O)c(O)c1)O[C@H]1[C@H](O)C[C@](OC(=O)/C=C/c2ccc(O)c(O)c2)(C(=O)O)C[C@H]1O	0.226415
1655	COc1ccc(CCC(=O)c2ccc(O)cc2)c(OC)c1	0.2
1656	OC[C@H]1O[C@H](O[C@]2(CO[C@]3(CO[C@]4(CO)O[C@H](CO)[C@@H](O)[C@@H]4O)O[C@H](CO)[C@@H](O)[C@@H]3O)O[C@H](CO)[C@@H](O)[C@@H]2O)[C@H](O)[C@@H](O)[C@@H]1O	0.108911
1657	CC1(C)CCC[C@]2(C)[C@@H]1CC[C@@]13C[C@@H](CC[C@H]12)[C@@](O)(CO)C3	0.179775
1658	O=c1c(O[C@@H]2O[C@H](CO)[C@@H](O)[C@H](O)[C@H]2O)c(-c2ccc(O)c(O)c2)oc2cc(O)cc(O)c12	0.12963
1659	CC(=O)OC(C)(C)[C@@H]1Cc2c(ccc3ccc(=O)oc23)O1	0.185714
1660	O=C(/C=C/c1ccc(O)c(O)c1)O[C@@H]1C[C@](O)(C(=O)O)C[C@@H](OC(=O)/C=C/c2ccc(O)c(O)c2)[C@H]1O	0.231884
1661	C=C1C[C@@]23CC[C@H]4[C@@](C)(CCC[C@@]4(C)C(=O)O)[C@@H]2CC[C@]1(O[C@@H]1O[C@H](CO)[C@@H](O)[C@H](O)[C@H]1O[C@@H]1O[C@H](CO)[C@@H](O)[C@H](O)[C@H]1O)C3	0.212963
1662	O=C(CCc1ccc(O)cc1)c1c(O)cc(O[C@@H]2O[C@H](CO)[C@@H](O)[C@H](O)[C@H]2O)cc1O	0.171875
1663	CC(=O)O[C@H]1CC[C@@]2(C)[C@@H](CC[C@@H]3[C@@H]2CC[C@@]2(C)[C@H]3C[C@@H]3O[C@]4(CC[C@@H](C)CO4)[C@@H](C)[C@@H]32)C1	0.166667
1664	CC(C)=CC[C@H](O)C1=CC(=O)c2c(O)ccc(O)c2C1=O	0.142857
1666	Oc1ccc(CC2NCCc3cc(O)c(O)cc32)cc1	0.166667
1667	O[C@H]1CCN2Cc3ccccc3N=C12	0.26
1669	O=C1C[C@@H](c2cc(O)c(O)c(O[C@@H]3O[C@H](CO)[C@@H](O)[C@H](O)[C@H]3O)c2)Oc2cc(O)cc(O)c21	0.253012
1670	CC1(C)CC[C@]2(C(=O)O)CC[C@]3(C)C(=CC[C@@H]4[C@@]5(C)CC[C@H](O[C@@H]6O[C@H](C(=O)O)[C@@H](O)[C@H](O)[C@H]6O[C@@H]6O[C@H](CO)[C@@H](O)[C@H](O)[C@H]6O)C(C)(C)[C@@H]5CC[C@]43C)[C@@H]2C1	0.483871
1671	OC[C@H]1O[C@H](Oc2ccc(O)cc2)[C@H](O)[C@@H](O)[C@@H]1O	0.138462
1673	CC(CC(=O)C[C@@H](C)C1CC(=O)[C@@]2(C)C3=C(C(=O)[C@@H](O)[C@]12C)[C@@]1(C)CC[C@H](O)C(C)(C)[C@@H]1C[C@@H]3O)C(=O)O	0.19802
1674	C=C[C@@](C)(/C=C/c1ccc(O)cc1)CCC=C(C)C	0.241935
1675	COC(=O)[C@@]1(C)CC[C@]2(C(=O)O)CC[C@]3(C)C(=CC[C@@H]4[C@@]5(C)C[C@H](O)[C@H](O)[C@@](C)(CO)[C@@H]5CC[C@]43C)[C@@H]2C1	0.494118
1676	OC[C@H](O)[C@H](O)[C@H](O)CO	0.0555556
1677	C[C@@H]1C[C@H]2[C@@H]3CCC4=CC(=O)C=C[C@]4(C)[C@@]3(F)[C@@H](O)C[C@]2(C)[C@@]1(O)C(=O)CO	0.163462
1678	CC(=O)OCC(=O)[C@@]1(O)CC[C@H]2[C@@H]3CCC4=CC(=O)CC[C@]4(C)C3[C@@H](O)C[C@@]21C	0.188679
1680	CO[C@@]12[C@H](COC(N)=O)C3=C(C(=O)C(C)=C(N)C3=O)N1C[C@@H]1N[C@@H]12	0.148148
1681	CCCCOCCOCCOCc1cc2c(cc1CCC)OCO2	0.166667
1682	CCN(CC)CCOC(=O)c1ccc(N)cc1.Cl	0.191176
1683	O=C(CCNNC(=O)c1ccncc1)NCc1ccccc1	0.240741
1684	CC(=O)S[C@@H]1CC2=CC(=O)CC[C@]2(C)[C@H]2CC[C@@]3(C)[C@@H](CC[C@@]34CCC(=O)O4)C21	0.153846
1685	CC(S)C(=O)NCC(=O)O	0.136364
1686	C[C@]12CC(=O)[C@H]3[C@@H](CCC4=CC(=O)C=C[C@@]43C)[C@@H]1CC[C@]2(O)C(=O)CO	0.158416
1690	N[C@@H](Cc1cc(I)c(Oc2ccc(O)c(I)c2)c(I)c1)C(=O)[O-].[Na+]	0.206897
1691	Cc1cc(=O)[nH]c(=S)[nH]1	0.113208
1693	CC(=O)NCCCCCC(=O)O	0.133333
1697	CN(Cc1cnc2nc(N)nc(N)c2n1)c1ccc(C(=O)N[C@@H](CCC(=O)O)C(=O)O)cc1	0.181818
1698	CCOc1cc(NC(C)=O)ccc1C(=O)OC	0.263158
1702	CCN(CC)CCCC(C)Nc1c2ccc(Cl)cc2nc2ccc(OC)cc12.Cl.Cl	0.243902
1704	O=C1OC(c2ccc(O)cc2)(c2ccc(O)cc2)c2ccccc21	0.20339
1706	Cc1c(N)c(=O)n(-c2ccccc2)n1C	0.180556
1707	O=C1c2ccccc2C(=O)C1c1ccccc1	0.265306
1708	CN1CCN(CCCN2c3ccccc3Sc3ccc(Cl)cc32)CC1.O=C(O)/C=C\C(=O)O.O=C(O)/C=C\C(=O)O	0.246377
1712	CCOC(=O)c1ccc(N)cc1	0.237288
1713	C[C@]12CC[C@H]3[C@@H](C=CC4=CC(=O)CC[C@@]43C)[C@@H]1CC[C@@]2(O)CCC(=O)[O-].[K+]	0.166667
1715	Cc1cc(C(C)(C)C)c(O)c(C)c1CC1=NCCN1.Cl	0.140625
1716	O=C1OC2(c3ccc(O)cc3Oc3cc(O)ccc32)c2ccccc21	0.225806
1717	C[C@H]1C[C@@H]2C([C@@H](O)C[C@@]3(C)[C@H]2CC[C@]3(O)C(=O)COC(=O)CCC(=O)[O-])[C@@]2(C)C=CC(=O)C=C12.[Na+]	0.198113
1718	CC(C)(O)[C@H]1CC[C@@](C)(O)CC1.O	0.113924
1719	COc1cc(-c2ccc(/N=N/c3ccc4c(S(=O)(=O)[O-])cc(S(=O)(=O)[O-])c(N)c4c3O)c(OC)c2)ccc1/N=N/c1ccc2c(S(=O)(=O)[O-])cc(S(=O)(=O)[O-])c(N)c2c1O.[Na+].[Na+].[Na+].[Na+]	0.15534
1720	CC(=O)Nc1cccc(Cc2cccc(NC(C)=O)c2)c1	0.341463
1721	C[C@H]1O[C@@H](n2cc(F)c(=O)[nH]c2=O)[C@H](O)[C@@H]1O	0.146341
1722	CC(O)c1ccc(S(=O)(=O)NC(=O)NC2CCCCC2)cc1	0.177215
1723	CCN(CC)CCOC(=O)[C@H](Cc1cccc2ccccc12)C[C@H]1CCCO1.O=C(O)C(=O)O	0.193878
1724	CCn1cc(C(=O)[O-])c(=O)c2ccc(C)nc21.[Na+]	0.175676
1725	c1cnc(N2CCN(Cc3ccc4c(c3)OCO4)CC2)nc1	0.232558
1726	O=c1ncccn1[C@@H]1O[C@H](CO)[C@H](O)C1O	0.155844
1727	CC(C)N(CCC(C(N)=O)(c1ccccc1)c1ccccn1)C(C)C	0.202703
1728	CN(C)N=Nc1[nH]cnc1C(N)=O	0.134831
1731	Cl.O=C1NCC2(CCN(CCc3ccccc3)CC2)O1	0.245902
1732	O=c1[nH]ccc2c(O)cccc12	0.190476
1733	CN1CCC(=C2c3ccccc3CCc3sccc32)CC1.O=C(O)CC(O)C(=O)O	0.266667
1734	Cc1cccc(C)c1OCC(C)[NH3+].[Cl-]	0.150685
1737	CCC(=O)OCC(=O)[C@@]1(OC(=O)CC)[C@@H](C)C[C@H]2[C@@H]3CCC4=CC(=O)C=C[C@]4(C)[C@@]3(Cl)[C@@H](O)C[C@@]21C	0.168224
1738	O=C1CCc2c(ccc3ccccc23)O1	0.183333
1739	CN(C)c1ccc(/C=C2\C(=O)Nc3ccccc32)cc1	0.237288
1740	CCCOc1ccc(C(=O)OCCN(CC)CC)cc1N.Cl	0.170213
1741	C#CCCC(=O)O	0.125
1747	O=C(O[C@H]1[C@H](OC(=O)c2cccnc2)[C@@H](OC(=O)c2cccnc2)[C@H](OC(=O)c2cccnc2)[C@@H](OC(=O)c2cccnc2)[C@H]1OC(=O)c1cccnc1)c1cccnc1	0.25
1748	COC(=O)N/N=C/c1c[n+]([O-])c2ccccc2[n+]1[O-]	0.163636
1753	CCCC(C)NC(=O)c1ccc(Cl)c(Cl)c1	0.204082
1756	O=C(O)CNC(=O)c1ncc(-c2cccc(Cl)c2)cc1O	0.240741
1757	Cc1cc(OCCCS(C)(=O)=O)cc(C)c1-c1cccc(COc2ccc3c(c2)OC[C@H]3CC(=O)O)c1	0.236364
1758	O=C(c1ccc(/C=C/c2n[nH]c3ccccc23)cc1)N1CCNCC1	0.181818
1759	N[C@@H](CCCCNC(=O)C(F)(F)F)C(=O)O	0.115385
1760	CC(C)NC[C@@H](C(=O)N1CCN(c2ncnc3c2[C@H](C)C[C@H]3O)CC1)c1ccc(Cl)cc1	0.223214
1761	C[C@@]1(C(=O)Nc2ccc(F)nc2)CCCN1c1nc(Nc2cc(C3CC3)[nH]n2)c2cccn2n1	0.311927
1762	Cl.O=C(Nc1ccccc1-c1cn2c(CN3CCNCC3)csc2n1)c1cnc2ccccc2n1	0.227273
1763	C[N+](C)(C)C[C@@H](O)CC(=O)O.[Cl-]	0.113636
1764	Cc1cc(C)c(-c2csc(NC(=O)c3ccccc3)n2)c(C)c1	0.3
1765	COc1ccc2c(OCc3nnc4ccc(-c5ccccc5)nn34)ccnc2c1	0.227848
1766	Cc1cccn2c(=O)c(-c3nnn[n-]3)cnc12.[K+]	0.168317
1768	O=S(=O)([O-])Oc1ccc(C(c2ccc(OS(=O)(=O)[O-])cc2)c2ccccn2)cc1.[Na+].[Na+]	0.176471
1769	COC(=O)C1=C(C)NC(C)=C(C(=O)OC(C)(C)CN(C)CCC(c2ccccc2)c2ccccc2)C1c1cccc([N+](=O)[O-])c1	0.233333
1770	CC(C)c1nc(CN(C)C(=O)N[C@@H](CCN2CCOCC2)C(=O)N[C@H](CC[C@H](Cc2ccccc2)NC(=O)OCc2cncs2)Cc2ccccc2)cs1	0.216216
1771	CCn1c(=O)[nH]c2ccccc21	0.203704
1773	Cc1ccc(NS(=O)(=O)c2ccc3c(c2)C2C=CCC2C(c2ccc(C(=O)O)cc2)N3)cc1C	0.162393
1774	CN[C@@H](C)C(=O)N[C@H](C(=O)N1CCC[C@H]1c1nc(C(=O)c2ccc(F)cc2)cs1)C1CCCCC1	0.219048
1775	C#Cc1cnc2[nH]c(=O)n(C(CC)CC)c2n1	0.16129
1776	OCc1cccnc1	0.180328
1777	Nc1nc(N)c2c(OCC3CCN(Cc4c(Cl)cccc4Cl)CC3)cccc2n1	0.232558
1778	Clc1ccc2c(c1)CCc1cccnc1C2=C1CCNCC1	0.229508
1779	CS(=O)(=O)N1CCc2c(-c3cnc(N)nc3)nc(N3CCOCC3)nc21	0.211765
1781	COc1ccc(/C=C/C=C2C(=O)NC(=O)NC2=O)cc1	0.171875
1782	COC(=O)N[C@H](C(=O)N1CCC[C@H]1c1ncc(-c2ccc(-c3ccc(-c4cnc([C@@H]5CCCN5C(=O)[C@@H](NC(=O)OC)C(C)C)[nH]4)cc3)cc2)[nH]1)C(C)C.Cl.Cl	0.213483
1783	COc1ccc(-c2ccc3c(N4CCOC[C@@H]4C)nc(N4CCOC[C@@H]4C)nc3n2)cc1CO	0.215686
1784	CNC(=O)c1cccc(-c2ccc3c(N4CCOC[C@@H]4C)nc(N4CCOC[C@@H]4C)nc3n2)c1	0.233333
1786	C1N2CN3CN1CN(C2)C3	0.0857143
1787	CC(C)(C)Oc1cccc2nc(N)nc(N)c12	0.213115
1789	C=CC(=O)N1C/C(=C\c2ccc([N+](=O)[O-])cc2)C(=O)/C(=C/c2ccc([N+](=O)[O-])cc2)C1	0.223881
1790	O=C(O)c1ccc2c(c1)nc(Nc1cccc(Cl)c1)c1ccncc12	0.245098
1791	O=C(O)[C@]1(Cc2cccc(Nc3nccs3)n2)CC[C@@H](Oc2cccc(Cl)c2F)CC1	0.26
1792	O=C1C=C(Cl)C(=O)c2ccccc21	0.214286
1793	Nc1ccc(NC(=O)c2ccc(C(F)(F)F)cc2)nc1	0.269841
1794	CC(C)(C)c1ccc(C(=O)NC(=S)Nc2ccc(N)cc2)cc1	0.244898
1795	CCN(CC)C(=O)[C@]1(c2ccccc2)C[C@@H]1CN.Cl	0.181818
1796	CN(C)CCCCC(=O)Nc1ccc(NC(=S)NC(=O)c2ccc(C(C)(C)C)cc2)cc1	0.213115
1797	O=C(Nc1ccc(Cl)cc1)Nc1ccc(Cl)c(Cl)c1	0.268293
1798	C#Cc1cccc(Nc2ncnc3cc(OC)c(OCCCCCCC(=O)NO)cc23)c1	0.671875
1799	CN(C)C(=O)Oc1ccc[n+](C)c1.[Br-]	0.151515
1800	COc1ccc(-c2cc3c(C)nc(N)nc3n([C@H]3CC[C@H](OCCO)CC3)c2=O)cn1	0.271028
1802	COC(=O)c1sccc1S(=O)(=O)Nc1ccc(Nc2ccccc2)cc1OC	0.274725
1803	COc1ccc(CN2CCN(C(c3ccc(F)cc3)c3ccc(F)cc3)CC2)c(OC)c1OC.Cl.Cl	0.217391
1804	CCN(CC)CCNC(=O)c1ccc(NS(C)(=O)=O)cc1.Cl	0.188679
1805	Cc1nc2cccc(N)c2c(=O)n1C1CCC(=O)NC1=O	0.177083
1806	CC(=O)O[C@H]1CC[C@H]2[C@@H]3CCC4=CC(=O)CCC4=C3C=C[C@]12C	0.185567
1807	O=P([O-])([O-])F.[Na+].[Na+]	0.0606061
1808	CN(Cc1ccc(C(C)(C)C)cc1)Cc1cccc2ccccc12.Cl	0.181818
1809	N#CC(c1ccc(Cl)cc1)c1c(Cl)cc(-n2ncc(=O)[nH]c2=O)cc1Cl	0.164384
1810	CCOc1ccc(Cc2cc([C@@H]3O[C@H](SC)[C@@H](O)[C@H](O)[C@H]3O)ccc2Cl)cc1	0.180723
1812	Cc1ccc(CN(Cc2ccc(-c3ccccc3S(=O)(=O)NC#N)cc2)C(=O)c2ccccc2Cl)cc1	0.195122
1813	CC(=O)SCC(CC(=O)c1ccc(C)cc1)C(=O)O	0.188406
1814	Cc1cc(Nc2ccc(NC(=O)c3ccc(Nc4ccnc5ccccc45)cc3)cc2)nc(N)n1	0.278689
1815	CNC(=O)c1cc(Oc2ccc(NC(=O)Nc3cc(C(C)(C)C)nn3-c3ccc4ncccc4c3)c(F)c2)ccn1	0.213675
1816	O=C(Nc1cccnn1)N1CCC(=Cc2cccc(Oc3ccc(C(F)(F)F)cn3)c2)CC1	0.222222
1819	O=C(Nc1ccccc1)Nc1ccccc1	0.482759
1820	OCCCc1ccc(O)cc1	0.222222
1822	Cn1cc(-c2ccc3nnc(Sc4ccc5ncccc5c4)n3n2)cn1	0.211111
1823	OC(Cc1ncc(CC2(C(F)(F)F)CC2)[nH]1)(c1ccc(-n2cccn2)cc1)C(F)(F)F	0.179775
1824	COc1c(Nc2ncc(Cl)c(NC3C4C=CC(C4)C3C(N)=O)n2)ccc2c1CCC(N1CCOCC1)CC2	0.392157
1827	COc1ccc(Cl)cc1C(=O)NCCc1ccc(S(=O)(=O)NC(=O)NC2CCCCC2)cc1	0.238095
1828	ClC1=C(Cl)[C@]2(Cl)C3C([C@@H]4O[C@@H]4[C@@H]3Cl)[C@@]1(Cl)C2(Cl)Cl	0.0757576
1829	O=C(O)c1cc2ccccc2c(Cc2c(O)c(C(=O)O)cc3ccccc23)c1O.OCCOCCN1CCN(C(c2ccccc2)c2ccc(Cl)cc2)CC1	0.320513
1830	C(#Cc1nc2ncccc2nc1OCCN1CCCC1)c1ccccc1	0.188235
1831	CN1CCC(CNc2ccc3ncc(-c4cccc(OC(F)(F)F)c4)n3n2)CC1	0.23913
1832	O=C(O)c1cn(C2CC2)c2cc(N3CCC(O)(COc4ccc(N5C[C@H](CO)OC5=O)cc4F)CC3)c(F)cc2c1=O	0.20339
1834	COc1cc(Nc2ncc(F)c(Nc3ccc4c(n3)N(COP(=O)([O-])[O-])C(=O)C(C)(C)O4)n2)cc(OC)c1OC.[Na+].[Na+]	0.287037
1835	CCOc1ccn(-c2ccc(F)cc2)c(=O)c1C(=O)Nc1ccc(Oc2ccnc(N)c2Cl)c(F)c1	0.262136
1836	CS(=O)(=O)c1cccc(C[C@H](NC(=O)c2c(Cl)cc3c(c2Cl)CCN(C(=O)c2ccc4ccoc4c2)C3)C(=O)O)c1	0.213115
1837	CC(C)(C)C#Cc1cc(N(C(=O)[C@H]2CC[C@H](C)CC2)[C@H]2CC[C@@H](O)CC2)c(C(=O)O)s1	0.153846
1838	CC(=O)OCC(COC(C)=O)OC(C)=O	0.125
1839	CC[C@@H](C(N)=O)N1CCCC1=O	0.141414
1840	CN1CCN(c2cc(-c3ccccc3)nc(N)n2)CC1	0.346939
1842	COc1cc(Nc2ncc3c(n2)-c2ccc(Cl)cc2C(c2c(F)cccc2OC)=NC3)ccc1C(=O)O	0.299065
1843	FC(F)(F)c1ccc(CNc2ccc(Cc3c[nH]c4ncc(Cl)cc34)cn2)cn1	0.196078
1844	CN[C@@H]1C(=O)N[C@@H]2Cc3ccc(cc3)Oc3cc4cc(c3O[C@@H]3O[C@H](C(=O)O)[C@@H](O)[C@H](O)[C@H]3NC(=O)CCCCCCCCC(C)C)Oc3ccc(cc3Cl)[C@@H](O)[C@@H]3NC(=O)[C@H](NC(=O)[C@@H]4NC(=O)[C@@H](NC2=O)c2cc(cc(O)c2Cl)Oc2cc1ccc2O)c1ccc(O)c(c1)-c1c(O[C@H]2O[C@H](CO)[C@@H](O)[C@H](O)[C@@H]2O)cc(O)cc1[C@@H](C(=O)O)NC3=O	0.129213
1845	CNC(=O)c1ccc(-c2cnc3ncc(Cc4ccc5ncccc5c4)n3n2)cc1F	0.23913
1846	Cn1c(=O)cc(N2CCC[C@@H](N)C2)n(Cc2cc(F)ccc2C#N)c1=O.O=C(O)CCC(=O)O	0.216495
1847	CCCCCCCCCC(=O)N[C@@H](Cc1c[nH]c2ccccc12)C(=O)N[C@@H](CC(N)=O)C(=O)N[C@@H](CC(=O)O)C(=O)NC1C(=O)NCC(=O)N[C@@H](CCCN)C(=O)N[C@@H](CC(=O)O)C(=O)N[C@H](C)C(=O)N[C@@H](CC(=O)O)C(=O)NCC(=O)N[C@H](CO)C(=O)NC([C@H](C)CC(=O)O)C(=O)N[C@@H](CC(=O)c2ccccc2N)C(=O)OC1C	0.166667
1848	O=C(O)Cn1nnc(-c2cc(N3CCC(Oc4cc(F)ccc4Br)CC3)no2)n1	0.217822
1850	O=C(Nc1cccc2c(=O)cc(-c3nn[nH]n3)oc12)c1ccc(OCCCCc2ccccc2)cc1	0.227273
1851	Cl.Cl.NC1(c2ccc(-c3nc4ccn5c(=O)[nH]nc5c4cc3-c3ccccc3)cc2)CCC1	0.246377
1852	COc1c(OCCCN2CCOCC2)ccc2c1N=C(NC(=O)c1cnc(N)nc1)N1CCN=C21	0.3125
1854	Cc1c(CN2CCN(S(C)(=O)=O)CC2)sc2c(N3CCOCC3)nc(-c3cnc(N)nc3)nc12	0.204301
1855	Cc1c(CN2CCN(C(=O)[C@H](C)O)CC2)sc2c(N3CCOCC3)nc(-c3cnc(N)nc3)nc12	0.211009
1856	CC(C)c1noc(N2CCC(COc3ccc(-c4ccc(S(C)(=O)=O)cc4)nc3)CC2)n1	0.230769
1857	Cc1cc(Nc2ncc(Cl)c(Nc3ccccc3S(=O)(=O)C(C)C)n2)c(OC(C)C)cc1C1CCNCC1	0.346939
1858	c1ccc(CNc2ccccc2)cc1	0.305556
1859	c1ccc(/N=N/c2ccccc2)cc1	0.1875
1860	Cc1ccc(NC(=O)Nc2cc(C(F)(F)F)ccc2F)cc1Nc1ccc2c(c1)NC(=O)/C2=C\c1ccc[nH]1	0.217742
1861	O=C(NC1CCN(CC(F)(F)F)CC1)c1ccc(-c2cccc(F)c2)nc1	0.240385
1864	CN1CCN(c2ccc(OC(F)(F)F)c(Nc3ncc4c(n3)-c3c(c(C(N)=O)nn3CCO)CC4)c2)CC1	0.317757
1865	CC(=O)N[C@@H](CC(C)C)C(=O)N[C@@H](CC(C)C)C(=O)N[C@H](C=O)CCCNC(=N)N.CC(=O)N[C@@H](CC(C)C)C(=O)N[C@@H](CC(C)C)C(=O)N[C@H](C=O)CCCNC(=N)N.O=S(=O)(O)O	0.115385
1866	CNCCCC12CCC(c3ccccc31)c1ccccc12.Cl	0.142857
1867	COc1cc(CCc2cc(NC(=O)c3ccc(N4C[C@H](C)N[C@H](C)C4)cc3)n[nH]2)cc(OC)c1	0.22549
1868	Cn1c(=O)c(F)c(Nc2ccc(I)cc2F)c2c(=O)n(C[C@@H](O)CO)cnc21	0.25
1869	Cc1c(OCC(F)(F)F)ccnc1CS(=O)c1nc2ccccc2[nH]1	0.202532
1870	Cl.Oc1cccc(O)n1	0.176471
1871	CC(C)(C)CC(C)(C)c1cc(Cc2cc(C(C)(C)CC(C)(C)C)cc(-n3nc4ccccc4n3)c2O)c(O)c(-n2nc3ccccc3n2)c1	0.172414
1872	CNS(=O)(=O)Cc1ccc2[nH]cc(CCN(C)C)c2c1.O=C(O)CCC(=O)O	0.181818
1873	Cc1nccn1CC1CCc2c(c3ccccc3n2C)C1=O.Cl.O.O	0.20202
1875	COc1ccc(C(=O)CC2(O)C(=O)Nc3c(Cl)ccc(Cl)c32)cc1	0.202703
1876	Nc1nc(Nc2ccc3c(c2)CC[C@@H](N2CCCC2)CC3)nn1-c1cc2c(nn1)-c1ccccc1CCC2	0.268041
1877	O=c1cc(O)c(Cl)c[nH]1	0.175
1878	CCc1cnc(N2CCC(c3nc(COc4ccc(-n5cnnn5)cc4)cs3)CC2)nc1	0.185185
1880	CC(=O)Nc1ccccc1	0.451613
1881	CCOC(=O)C1=C(C)NC(C)=C(C(=O)OCC)C1c1ccccc1/C=C/C(=O)OC(C)(C)C	0.166667
1882	NC(=O)c1cccc2cn(-c3ccc([C@@H]4CCCNC4)cc3)nc12	0.2
1883	Cc1ccc(S(=O)(=O)O)cc1.NC(=O)c1cccc2cn(-c3ccc([C@@H]4CCCNC4)cc3)nc12	0.203704
1885	S=C(NN=C1CCCc2cccnc21)N1CCN(c2ccccn2)CC1	0.189873
1886	CO/N=C(/C(=O)N[C@@H]1C(=O)N2C(C(=O)O)=C(CSC(=O)c3ccco3)CS[C@H]12)c1csc(N)n1.Cl	0.165049
1887	CO/N=C(/C(=O)N[C@@H]1C(=O)N2C(C(=O)[O-])=C(CSC(=O)c3ccco3)CS[C@H]12)c1csc(N)n1.[Na+]	0.161765
1888	CCOC(CN1CCN(CC(C)C(=O)c2ccccc2)CC1)c1ccccc1.Cl.Cl	0.2
1889	O=C(OC1CC2CCC(C1)[N+]21CCCC1)C(O)(c1ccccc1)c1ccccc1	0.178082
1890	N[C@@H](Cc1cc(I)c(Oc2ccc(O)cc2)c(I)c1)C(=O)O	0.245283
1892	CCC(CC)[C@H](NC(C)=O)C1[C@H](O)[C@@H](C(=O)O)C[C@H]1NC(=N)N.O.O.O	0.11236
1893	O=C1CCCC(=O)C1C(=O)c1ccc(C(F)(F)F)cc1[N+](=O)[O-]	0.197183
1894	c1cc(NC2CCNCC2)nc(-c2cnc3ccccn23)c1	0.177778
1895	CC(=O)OCC(CCn1cnc2cnc(N)nc21)COC(C)=O	0.195652
1896	OCC(O)COc1ccc(Cl)cc1	0.213115
1897	CC(C)NCC(O)COc1ccc(COCCOC(C)C)cc1.CC(C)NCC(O)COc1ccc(COCCOC(C)C)cc1.O=C(O)/C=C/C(=O)O	0.2125
1898	CO/N=C(\C(=O)N[C@@H]1C(=O)N2C(C(=O)[O-])=C(CSc3nc(=O)c([O-])nn3C)CS[C@H]12)c1csc(N)n1.CO/N=C(\C(=O)N[C@@H]1C(=O)N2C(C(=O)[O-])=C(CSc3nc(=O)c([O-])nn3C)CS[C@H]12)c1csc(N)n1.O.O.O.O.O.O.O.[Na+].[Na+].[Na+].[Na+]	0.160584
1901	COc1cc(OC)c2c(=O)nc(-c3cc(C)c(OCCO)c(C)c3)[nH]c2c1	0.210526
1904	O=C(O)Cc1ccc(O)c([N+](=O)[O-])c1	0.288889
1905	CCCN[C@H]1CCc2nc(N)sc2C1	0.180851
1906	Cn1ncc(Cl)c1-c1cc(C(=O)N[C@H](CN)Cc2ccc(F)c(F)c2)oc1Cl	0.2
1907	Cn1ncc(Cl)c1-c1cc(C(=O)N[C@H](CN)Cc2cccc(F)c2)sc1Cl	0.212963
1908	COCCOc1nc(-c2ccc(Cl)c(Cl)c2)n(-c2ccc(NC(=O)CCl)cc2)n1	0.322222
1909	O=C(COc1cccc2c(=O)[nH]ccc12)c1ccccc1	0.214286
1913	C=CC(=O)Nc1ccc2ncnc(Nc3ccc(OCc4cccc(F)c4)c(Cl)c3)c2c1.Cc1ccc(S(=O)(=O)O)cc1	0.520833
1914	C[C@H]1CO[C@@H]2Cn3cc(C(=O)NCc4ccc(F)cc4F)c(=O)c(O)c3C(=O)N12	0.1875
1915	C[C@@H]1CCO[C@H]2Cn3cc(C(=O)NCc4ccc(F)cc4F)c(=O)c(O)c3C(=O)N21	0.183673
1916	C[C@@H]1CCO[C@H]2Cn3cc(C(=O)NCc4ccc(F)cc4F)c(=O)c([O-])c3C(=O)N21.[Na+]	0.186047
1917	O=C1Nc2ccc(S(=O)(=O)NCc3ccc(F)cc3)cc2/C1=N/Nc1cccc(C(=O)O)c1	0.25641
1918	COc1ccc(CCNCc2ccc(OCc3ccc(Cl)nc3)c(OC)c2)cc1OC.Cl	0.231579
1919	CC(C)(C)c1cc(C=C(C#N)C#N)cc(C(C)(C)C)c1O	0.137255
1920	COc1ccc(-c2nc(-c3cc(C(F)(F)F)cc(C(F)(F)F)c3)n(Cc3ccc(C(N)=O)cc3)c2-c2ccc(OC)cc2)cc1	0.320513
1921	O=P(O)(O)C(O)(Cc1cccnc1)P(=O)(O)O	0.170455
1923	Cc1cc(C)c(/C=C2\C(=O)Nc3ccc(Cl)cc32)[nH]1	0.213115
1924	Cl.O=S(=O)(c1cccc2cnccc12)N1CCCNCC1	0.197183
1925	CN(C)CCC=C1c2ccccc2C(C)(C)c2ccccc21.Cl	0.168831
1926	N#CCNC(=O)c1ccc(-c2ccnc(Nc3ccc(N4CCOCC4)cc3)n2)cc1	0.305263
1927	NC[C@@](O)(c1ccc(Cl)cc1)c1ccc(-c2cn[nH]c2)cc1	0.231884
1928	COc1cc2c(Oc3ccc4[nH]c(C)cc4c3F)ccnc2cc1OCC1(N)CC1	0.255556
1929	CC(C)[C@H]1CC[C@H](C(=O)N[C@H](Cc2ccccc2)C(=O)O)CC1	0.218182
1930	CN1[C@H]2CC[C@@H]1C[C@H](OC(=O)c1c[nH]c3ccccc13)C2.Cl	0.193182
1931	NC1CCN(c2c(F)cc3c(=O)c(C(=O)O)cn(C4CC4)c3c2Cl)C1	0.185841
1932	CNCc1ccc(C)c(NC(=O)c2ccc(Nc3nc(-c4ccccc4)c4ccccc4n3)cc2)c1	0.291139
1934	COC(=O)Nc1nc2ccccc2[nH]1	0.212766
1935	CNC(=O)c1ccccc1Nc1cc(Nc2ccc(N3CCOCC3)cc2OC)ncc1C(F)(F)F	0.423913
1936	COC(=O)Nc1ccc(-c2nc(N3CCOCC3)c3cnn(C4CCN(C(=O)OC)CC4)c3n2)cc1	0.291667
1937	COc1cc(C(=O)NC2CCN(C)CC2)ccc1Nc1ncc2c(n1)N(C1CCCC1)CC(F)(F)C(=O)N2C	0.348214
1938	c1ccc2c(-c3cnn4cc(-c5ccc(N6CCNCC6)cc5)cnc34)ccnc2c1	0.3
1939	COc1ccc(-c2cnc3c(-c4cccc5ncccc45)cnn3c2)cc1	0.220779
1940	Cc1nc2n(c(=O)c1CCN1CCC(c3noc4cc(F)ccc34)CC1)CCCC2	0.190083
1941	NC(=O)c1cn(Cc2c(F)cccc2F)nn1	0.170213
1943	CC(C)c1cc(/C=C(\C#N)C(N)=O)cc(C(C)C)c1O	0.156863
1944	CCOc1ccccc1OCCN[C@H](C)Cc1ccc(OC)c(S(N)(=O)=O)c1.Cl	0.18
1945	COc1ccc(-c2ccc3cc(C(=O)O)ccc3c2)cc1C12CC3CC(CC(C3)C1)C2	0.243243
1946	Cc1[nH]c(=O)c(C#N)cc1-c1ccc2nccn2c1	0.173333
1947	CCCC(CCC)C(=O)[O-].[Na+]	0.107143
1948	CN1[C@H]2CCC[C@@H]1C[C@H](NC(=O)c1nn(C)c3ccccc13)C2.Cl	0.270588
1949	COc1ccc2[nH]cc(C3=CCNCC3)c2c1.COc1ccc2[nH]cc(C3=CCNCC3)c2c1.O=C(O)CCC(=O)O	0.1875
1950	CC[C@@H](CO)NCCN[C@@H](CC)CO.Cl.Cl	0.0886076
1951	CCCCCN(CCCOC)C(=O)C(CCC(=O)O)NC(=O)c1ccc(Cl)c(Cl)c1	0.1875
1953	CC(C)(C)N.CCC[C@H](N[C@@H](C)C(=O)N1[C@H](C(=O)O)C[C@@H]2CCCC[C@@H]21)C(=O)OCC	0.166667
1955	CN[C@@H](C)C(=O)N[C@H]1CN(C(=O)CC(C)C)CC[C@H]2CC[C@@H](C(=O)NC(c3ccccc3)c3ccccc3)N2C1=O	0.255814
1956	CC(C)C[C@H](NC(=O)CNC(=O)c1cc(Cl)ccc1Cl)B(O)O	0.219178
1958	CNC(=O)c1ccc(Nc2ncc(C(F)(F)F)c(NCc3nccnc3N(C)S(C)(=O)=O)n2)cc1	0.27451
1960	COc1ccccc1-c1cc(Nc2cccc(CS(N)(=O)=O)c2)ncn1	0.263158
1962	O=C(O)c1ccc(/C=C2\SC(=S)N(Cc3cccc(C(F)(F)F)c3)C2=O)cc1	0.2375
1965	NCCC(=O)N1[Zn]OC(=O)[C@@H]1Cc1cnc[nH]1	0.147368
1966	CCN1C[C@]2(COC)CC[C@H](OC)[C@]34C1[C@@H]([C@H](OC)C23)[C@@]1(OC(C)=O)C[C@H](OC)[C@]2(O)C[C@@H]4C1[C@H]2C(=O)c1ccc(OC)cc1	0.169355
1967	COC(=O)[C@@H]1CC2=CC(=O)CC[C@]2(C)[C@@]23O[C@@H]2C[C@@]2(C)[C@@H](CC[C@@]24CCC(=O)O4)C13	0.157407
1969	COc1cc(C(=O)NS(=O)(=O)c2ccccc2C)ccc1Cc1cn(C)c2ccc(NC(=O)OC3CCCC3)cc12	0.27193
1970	COc1ccc2cc(OCC3(C(=O)O)CN(C(=O)c4ccc(F)cc4)C3)ccc2c1	0.268817
1971	Cl.NCC(CC(=O)O)c1ccccc1	0.227273
1972	C=C1C[C@@H]2[C@H](CC[C@]3(C)C(=O)CC[C@@H]23)[C@@]2(C)C=CC(=O)C=C12	0.135417
1975	CC[C@H]1OC(=O)C[C@@H](O)[C@H](C)[C@@H](O[C@@H]2O[C@H](C)[C@@H](O)[C@H](N(C)C)[C@H]2O)[C@@H](CCN2C[C@@H](C)C[C@@H](C)C2)C[C@@H](C)C(=O)/C=C/C(C)=C/[C@@H]1CO[C@@H]1O[C@H](C)[C@@H](O)[C@@H](OC)[C@H]1OC	0.136986
1976	COc1cc2ncnc(-n3nc(-c4ccccn4)nc3N)c2cc1OC	0.303371
1977	CC(CN1CC(=O)N(CN2CCOCC2)C(=O)C1)N1CC(=O)N(CN2CCOCC2)C(=O)C1	0.191781
1978	Cc1ccc(S(=O)(=O)O)cc1.Cn1cc(-c2ccc(F)c(C(F)(F)F)c2)nc1C1CCN(c2ncnc3[nH]ncc23)CC1	0.219298
1979	O=S(=O)(NC1CCCCC1)c1ccc2c(c1)C(=NO)c1cc(S(=O)(=O)NC3CCCCC3)ccc1-2	0.168539
1981	NC[C@H](O)c1ccc(O)c(O)c1.O.O=C(O)[C@H](O)[C@@H](O)C(=O)O	0.22449
1982	CCOc1ccc(NC(=O)CC(C)O)cc1	0.270833
1983	Cc1cc([N+](=O)[O-])ccc1NS(=O)(=O)c1cc(Cl)ccc1Cl	0.206349
1984	Oc1cccc(O)c1	0.225806
1985	Cc1cc2c(cc1S(N)(=O)=O)S(=O)(=O)CCC2	0.134021
1986	NCCOc1cc(C(=O)Nc2cc(OCCN)c3ccccc3n2)nc(C(=O)Nc2cc(OCCN)c3ccccc3n2)c1	0.28169
1987	CC(O)=C(C#N)C(=O)Nc1ccc(C(F)(F)F)cc1	0.235294
1988	COc1ncc(-c2ccc3nccc(-c4ccnnc4)c3c2)cc1NS(=O)(=O)c1ccc(F)cc1F	0.240385
1989	CN(c1nccc(=O)[nH]1)C1CCN(c2nc3ccccc3n2Cc2ccc(F)cc2)CC1	0.260417
1990	CC(C)Oc1ccc(C(=O)N[C@H](CNC(=O)CN(C)C)Cc2ccc(-c3cn4cccc([C@H](C)O)c4n3)cc2)cc1Cl	0.239669
1991	CCc1cc(Nc2nccc(-c3c(-c4ccc(OC)c(C(=O)Nc5c(F)cccc5F)c4)nc4ccccn34)n2)c(OC)cc1N1CCC(N2CCN(S(C)(=O)=O)CC2)CC1	0.376923
1992	CC(C)n1nc(-c2cc3cc(O)ccc3[nH]2)c2c(N)ncnc21	0.258824
1993	C=CC(=O)N1CCC(Oc2cc3c(Nc4ccc(Cl)c(Cl)c4F)ncnc3cc2OC)CC1	1
1994	CC(C)c1cnn2c(NCc3ccccc3)cc(NCCCCCCN)nc12	0.184783
1995	Fc1cc(-c2cccc3ncc(-c4cnn(C5CCNCC5)c4)nc23)cc(F)c1CN1CCOCC1	0.222222
1996	CCn1c(N)c(C(=O)NC)c(=O)c2ccc(C#CC(C)(O)COC)nc21	0.166667
1997	COc1ccccc1N1CCN(CCN(C(=O)C2CCCCC2)c2ccccn2)CC1.O=C(O)/C=C\C(=O)O	0.293578
1998	Nc1ncnc2c1c(-c1cnc3[nH]ccc3c1)nn2C1CCCC1	0.453333
1999	N#CC[C@H](C1CCCC1)n1cc(-c2ncnc3[nH]ccc23)cn1.O=P(O)(O)O	0.217391
2000	Cc1ccc2c(Nc3ccc(Cl)cc3)nccc2c1Nc1ncccc1-c1ncnc2[nH]cnc12	0.223404
2001	Cc1nc(-c2cccnc2)sc1C(=O)Nc1ccccc1-c1cn2c(CN3CCOCC3)csc2n1	0.265306
2002	O=C(Nc1cc(Cl)cc(Cl)c1)[C@H]1CCCC[C@H]1C(=O)O	0.222222
2003	CCOc1ccc(-c2nc(-c3cccc4c3CCC4NCCO)no2)cc1OCC	0.190476
2004	CN(C)Cc1cccc(N/C(=C2\C(=O)Nc3cc(C(N)=O)ccc32)c2ccccc2)c1	0.242424
2005	CN(C)Cc1cccc(N/C(=C2\C(=O)Nc3cc(C(=O)N(C)C)ccc32)c2ccccc2)c1	0.24
2006	CCN(CC)C(=O)C(c1ccccc1)N1CCN(c2ccc(NC(=O)c3ccccc3-c3cccnc3)cc2F)CC1	0.302752
2008	Cc1cc(CN2CCN(c3c(Br)cnc4nc(-c5ccc(N6CCN(C)CC6)cc5)[nH]c34)CC2)no1	0.270833
2009	C=CCNC(N)=S	0.101266
2010	C[C@@H](NC(=O)c1ncnc(N)c1Cl)c1ncc(C(=O)Nc2cc(C(F)(F)F)c(Cl)cn2)s1	0.198113
2012	COc1cc(N2CCC(N3CCN(C)CC3)CC2)ccc1Nc1ncnc(Nc2ccccc2S(=O)(=O)C(C)C)n1	0.573171
2013	CN(C)CCCN1c2ccccc2Sc2ccc(C(F)(F)F)cc21.Cl	0.186813
2015	CCOC(=O)C1=C(C)NC2=C(C(=O)CC(C)(C)C2)C1c1ccc(-c2ccccc2)cc1	0.194175
2016	CC/C(=C(\c1ccc(O)cc1)c1ccc(OCCNC)cc1)c1ccccc1	0.197368
2017	CN1CCC(COc2cnc(-c3cccc(Cn4nc(-c5cccc(C#N)c5)ccc4=O)c3)nc2)CC1	0.264151
2018	C=Cc1c(C)c2cc3nc(c(CC(=O)[O-])c4[n-]c(cc5nc(cc1[n-]2)C(C)=C5CC)c(C)c4C(=O)[O-])C(CCC(=O)[O-])C3C.[Cu+2].[Na+].[Na+].[Na+]	0.155738
2019	c1cc(CN2CCCNCCNCCCNCC2)ccc1CN1CCCNCCNCCCNCC1	0.230769
2020	Cn1cc(C[C@@H](N)C(=O)O)c2ccccc21	0.25641
2025	O=C(Oc1ccc([N+](=O)[O-])cc1)N1CCC(C(O)(c2ccc3c(c2)OCO3)c2ccc3c(c2)OCO3)CC1	0.297297
2027	CCOC(=O)[C@H](CCc1ccccc1)N[C@H]1CS[C@H](c2cccs2)CN(CC(=O)O)C1=O.Cl	0.202247
2028	O=C(OCC1=C[C@@H](O)[C@@H]2C=CO[C@@H](O[C@@H]3O[C@H](CO)[C@@H](O)[C@H](O)[C@H]3O)[C@H]12)c1ccc(O)cc1	0.16092
2030	O=C(COCC(=O)N1CCN(C(c2ccccc2)c2ccccc2)CC1)Nc1ccc(Cl)cc1C(=O)[O-].[Na+]	0.328767
2032	Cc1cccc(CN2CCN(C(c3ccccc3)c3ccc(Cl)cc3)CC2)c1.Cl.Cl	0.423729
2034	Cl.O=S(=O)(c1cccc2c(I)cccc12)N1CCCNCC1	0.179487
2035	CCCCCC(=O)N[C@@H](Cc1ccc(O)cc1)C(=O)OC	0.218182
2036	CC(C(=O)Nc1cccc(/N=C/c2c(O)ccc3ccccc23)c1)c1ccccc1	0.268041
2040	CC1(N2CCC(n3c([C@@H]4CCCNC4)nc4ccccc43)CC2)CCCCCCC1.Cl.Cl.Cl	0.211111
2041	C1CNCCN1	0.0909091
2042	C[C@H]1CN(c2c(F)c(N)c3c(=O)c(C(=O)O)cn(C4CC4)c3c2F)C[C@@H](C)N1	0.168317
2043	CN1CCN(c2ccc(C(=O)Nc3n[nH]c4ccc(Cc5cc(F)cc(F)c5)cc34)c(NC3CCOCC3)c2)CC1	0.280374
2045	CC1=C(C(=O)OCCN(Cc2ccccc2)c2ccccc2)C(c2cccc([N+](=O)[O-])c2)C(P2(=O)OCC(C)(C)CO2)=C(C)N1	0.229167
2047	CCc1ccc(CCOc2ccc(CC3SC(=O)NC3=O)cc2)nc1	0.182796
2048	CCCCCCCC/C=C\CCCCCCCC(=O)OCC(O)CO	0.131868
2049	COc1cc2ncnc(Nc3ccc(F)c(Cl)c3)c2cc1NC(=O)/C=C/CN1CCCCC1	0.602273
2050	CCCn1c(NC(=O)c2cccc(C(N)=O)c2)nc2ccccc21	0.25
2052	CC(c1cc2ccccc2s1)N(O)C(N)=O	0.176471
2053	CCOC(=O)C1=C(COCCN)NC(C)=C(C(=O)OC)C1c1ccccc1Cl.O=S(=O)(O)c1ccccc1	0.176991
2055	CN(C)C(=N)N=C(N)N.Cl	0.0697674
2056	CNC(=O)c1c(F)cccc1Nc1nc(Nc2cc3c(cc2OC)CCN3C(=O)CN(C)C)nc2[nH]ccc12	0.288288
2057	COc1ccc(C(=O)/C=C/c2cc(OC)c(OC)c(OC)c2)cc1OC	0.241935
2058	COc1ccc(C2C(C#N)=C(N)OC3=C2C(=O)CC(c2cccc4ccccc24)C3)cc1	0.2375
2059	CN(C)CC(=O)O	0.131579
2060	COc1ccc(CCC(=O)Nc2nc3ccc(Cl)cc3s2)cc1OC	0.272727
2062	O=C(O)/C=C/C(=O)O.OCCOCCN1CCN(C2=Nc3ccccc3Sc3ccccc32)CC1.OCCOCCN1CCN(C2=Nc3ccccc3Sc3ccccc32)CC1	0.193548
2065	NCC1CCN(c2nccc(-c3ccc4ccccc4c3)n2)CC1	0.276316
2066	COCCNCc1ccc(-c2cc3nccc(Oc4ccc(NC(=O)C5(C(=O)Nc6ccc(F)cc6)CC5)cc4F)c3s2)nc1	0.241071
2068	COc1cc(OC2CCN(C)CC2)ccc1Nc1ncc2c(n1)n(C1CCCC1)c(=O)n2C	0.373626
2070	CC(=O)Nc1ccc(C(=O)Nc2ccccc2N)cc1	0.380952
2071	CCc1ccc(CCOc2ccc(CC3SC(=O)NC3=O)cc2)nc1.Cl	0.180851
2072	C[C@H](N=C(NC#N)Nc1cccc2ncccc12)c1ccccc1	0.225
2073	CNC(=O)c1cc(Oc2ccc(NC(=O)c3cccc(C(F)(F)F)c3)cc2)ccn1	0.324324
2074	COc1ccc2[nH]c(C(=O)N3CCC(CC(C)(C)O)CC3)cc2c1	0.207921
2076	COc1ccc2c(c1)CC[C@@H]1[C@@H]2CC[C@]2(C)[C@@H](NCCCCCCN3C(=O)C=CC3=O)CC[C@@H]12	0.165049
2077	CC1=C(C)C(=O)C(c2cccc(CCCCCCC(=O)O)c2)=C(C)C1=O	0.192982
2078	O=C(Nc1cccc2cccnc12)c1ccc(N2C(=O)[C@@H]3[C@@H]4C=C[C@@H](C4)[C@H]3C2=O)cc1	0.217822
2081	N#Cc1ccc(C(c2ccc(C#N)cc2)n2cncn2)cc1	0.191176
2082	COc1c(N2CCNC(C)C2)c(F)cc2c(=O)c(C(=O)O)cn(C3CC3)c12	0.190476
2084	CCOc1cc(N)c(Cl)cc1C(=O)NCC1CN(Cc2ccc(F)cc2)CCO1.O=C(O)CC(O)(CC(=O)O)C(=O)O	0.210084
2085	Cc1nc2ccc(CN(C)c3ccc(C(=O)N[C@@H](CCC(=O)O)C(=O)O)s3)cc2c(=O)[nH]1	0.195652
2086	CCN(CC)CCNC(=O)c1c(C)[nH]c(/C=C2\C(=O)Nc3ccc(-c4csc(-c5ccccc5)n4)cc32)c1C	0.210084
2087	Cc1[nH]c2ccccc2c1C1=C(NCCc2ccc(F)cc2)C(=O)N(C)C1=O	0.253012
2088	COc1c(-c2ccc3cc(NS(C)(=O)=O)ccc3c2)cc(-n2ccc(=O)[nH]c2=O)cc1C(C)(C)C	0.178571
2089	COc1cccc(C(=O)COc2ccc(CC3SC(=O)NC3=O)cc2)c1	0.20202
2090	CCC(=O)Oc1ccc2c(c1)CC[C@@H]1[C@@H]2CC[C@]2(C)[C@@H](OC(=O)CC)CC[C@@H]12	0.2
2091	NCC(CC(=O)O)c1ccc(Cl)cc1	0.193548
2092	CO/N=C1\C[C@]2(C[C@@H]3C[C@@H](C/C=C(\C)C[C@@H](C)/C=C/C=C4\CO[C@@H]5[C@H](O)C(C)=C[C@@H](C(=O)O3)[C@]45O)O2)O[C@H](/C(C)=C/C(C)C)[C@H]1C	0.11194
2094	CCOC(=O)N1CCC(NCCNC(=O)c2ccccc2C)CC1.Cl	0.22449
2096	COc1ccc(S(=O)(=O)Nc2ccccc2CN(C)C/C=C/c2ccc(Cl)cc2)cc1.O=P(O)(O)O	0.190909
2098	CC(C)[C@H](NC(=O)c1ccc2ccccc2n1)C(=O)N[C@@H](CC(=O)O)C(=O)COc1c(F)cccc1F	0.220183
2099	CN(C)CC/C=C1\c2ccccc2Sc2ccc(Cl)cc21	0.193548
2100	C[C@H]1CN(c2c(F)c(F)c3c(=O)c(C(=O)O)cn(C4CC4)c3c2F)C[C@@H](C)N1	0.175258
2101	COc1ccc2[nH]c(S(=O)Cc3ncc(C)c(OC)c3C)nc2n1	0.166667
2102	CCOC(=O)c1ccc(NC(=O)O[C@H]2[C@H](OC(=O)Nc3ccc4c(c3)OCO4)[C@@H](OC(=O)Nc3ccc4c(c3)OCO4)[C@@H](OC)O[C@@H]2CO)cc1	0.198347
2103	CCOC(=O)[C@@H](N)Cc1ccc(-c2cc(O[C@H](c3ccc(Cl)cc3-n3ccc(C)n3)C(F)(F)F)nc(N)n2)cc1.O=C(O)CNC(=O)c1ccccc1	0.273585
2104	Cc1cccc([C@H](C)c2cnc[nH]2)c1C	0.142857
2105	Nc1ccn(C[C@@H](CO)OCP(=O)(O)O)c(=O)n1	0.142857
2106	Cc1cnc(CNC(=O)c2c(=O)c3ccc(N4CCCN(C)CC4)nc3n3c2sc2ccccc23)cn1	0.27027
2107	CN(C)CCC(c1ccc(Cl)cc1)c1ccccn1.O=C(O)/C=C\C(=O)O	0.223404
2110	COc1cc2nccc(Oc3ccc(NC(=O)C4(C(=O)Nc5ccc(F)cc5)CC4)cc3)c2cc1OC.O=C(O)C[C@H](O)C(=O)O	0.298077
2111	CNC(=O)Oc1ccccc1OC(C)C	0.227273
2112	O=C1c2c(O)cccc2Cc2cccc(O)c21	0.2
2113	NC1(C(=O)N[C@@H](CCO)c2ccc(Cl)cc2)CCN(c2ncnc3[nH]ccc23)CC1	0.22093
2114	O=C(CCN1CCN(C(=O)OCc2cc(Cl)cc(Cl)c2)CC1)c1ccc2[nH]c(=O)oc2c1	0.190476
2115	COc1ccc(CCN(C)CCCOc2ccc(S(=O)(=O)c3c(C(C)C)cn4ccccc34)cc2)cc1OC	0.232143
2118	CS(=O)(=O)O.O=C(Nc1cccc(Cl)c1)Nc1ncc(CCNc2ncnc3ccsc23)s1	0.25
2119	COc1cccc(/C=N/N(C(=O)C(F)(F)F)c2ccc(C)cc2C)c1	0.183673
2120	O=C1c2ccccc2C(=O)C1c1ccc(Br)cc1	0.2
2121	O=C1c2ccccc2C(=O)C1c1ccc(Cl)cc1	0.25
2122	CCCCc1nc(Cl)c(CO)n1Cc1ccc(-c2ccccc2-c2nn[nH]n2)cc1	0.207317
2123	CN(C)C(=O)Oc1cccc([N+](C)(C)C)c1.[Br-]	0.179104
2124	C=C1CC[C@]2(C(=O)O[C@@H]3O[C@H](CO[C@@H]4O[C@H](CO)[C@@H](O[C@@H]5O[C@@H](C)[C@H](O)[C@@H](O)[C@H]5O)[C@H](O)[C@H]4O)[C@@H](O)[C@H](O)[C@H]3O)CC[C@]3(C)C(=CC[C@@H]4[C@@]5(C)CC[C@@H](O[C@@H]6OC[C@H](O)[C@H](O)[C@H]6O[C@@H]6O[C@@H](C)[C@H](O)[C@@H](O)[C@H]6O)C(C)(C)[C@@H]5CC[C@]43C)[C@@H]2C1	0.378151
2125	CC[C@@H](C)Nc1cc(C(=O)NC2CC3CCC(C2)N3c2ccc(C(=O)C3CC3)cn2)c(C)cc1C(N)=O	0.252174
2127	Cc1ccsc1C(=CCCN1CCC[C@@H](C(=O)O)C1)c1sccc1C	0.205882
2128	CN(C)C(=O)CCSC(SCCC(=O)[O-])c1cccc(/C=C/c2ccc3ccc(Cl)cc3n2)c1.[Na+]	0.2
2129	CC(C)(CO)c1cc2cc(NC(=O)C3(c4ccc5c(c4)OC(F)(F)O5)CC3)c(F)cc2n1C[C@@H](O)CO	0.198198
2130	CN(CCOc1ccc(NS(C)(=O)=O)cc1)CCc1ccc(NS(C)(=O)=O)cc1	0.234568
2131	O=c1c(-n2ccnn2)c[nH]n1-c1cc(N2CCOCC2)ncn1	0.197917
2132	O=P([O-])(O)C(O)(Cc1cccnc1)P(=O)(O)O.[Na+]	0.16129
2133	OC(c1ccccc1)(c1ccccc1)C1CCNCC1	0.161765
2134	CN1CCN(c2c(F)cc3c(=O)c(C(=O)O)cn4c3c2OCN4C)CC1	0.202247
2135	Cc1ccc(S(=O)(=O)NC(=O)NN2CCCCCC2)cc1	0.186047
2136	C=CC1C2=CCOC(=O)C2=COC1OC1OC(COC2OC(CO)C(O)C(O)C2O)C(O)C(O)C1O	0.126214
2138	CCn1c2ccccc2c2cc(CNCc3ccccc3OC)ccc21.Cl	0.224719
2141	O=C(O[C@@H]1C[C@@H]2C[C@@H]3C[C@H](C1)N2CC3=O)c1c[nH]c2ccccc12	0.195122
2142	CC(C)(C)NS(=O)(=O)c1cncc(-c2cc(F)c3nc(N)nn3c2)c1	0.213333
2143	O=C(O)CCCCCC(=O)N/N=C/c1ccccc1C(=O)O	0.222222
[truncated: 3,601 more rows]
