# Supplementary material for: Sequence-based virtual screening using transformers
Source: Nat Commun. 2025 Jul 28;16:6925. doi: 10.1038/s41467-025-61833-8 (PMC12304311; doi:10.1038/s41467-025-61833-8)
Supplement: Supplementary file 8 — Source data [file 41467_2025_61833_MOESM8_ESM.zip › raw_data/Figure_S8c.xlsx]

## Sheet: Figure_S8c
	ID	Similarity
0	C11	0.311828
1	C10	0.767123
2	C7	0.376923
3	C5	0.317308
4	C4	0.346939
5	C1	0.231481
