# Supplementary material for: Sequence-based virtual screening using transformers
Source: Nat Commun. 2025 Jul 28;16:6925. doi: 10.1038/s41467-025-61833-8 (PMC12304311; doi:10.1038/s41467-025-61833-8)
Supplement: Supplementary file 8 — Source data [file 41467_2025_61833_MOESM8_ESM.zip › raw_data/Figure_S9a.xlsx]

## Sheet: Figure_S9a
	number of molecules
0	20
1	22
2	34
3	28
4	27
5	49
6	24
7	26
8	26
9	34
