# Supplementary material for: Sequence-based virtual screening using transformers
Source: Nat Commun. 2025 Jul 28;16:6925. doi: 10.1038/s41467-025-61833-8 (PMC12304311; doi:10.1038/s41467-025-61833-8)
Supplement: Supplementary file 8 — Source data [file 41467_2025_61833_MOESM8_ESM.zip › raw_data/Figure_S9b.xlsx]

## Sheet: Figure_S9b
cluster 0	cluster 1	cluster 2	cluster 3	cluster 4	cluster 5	cluster 6	cluster 7	cluster 8	cluster 9
0.516209	0.516209	0.503148	0.43403	0.410637	0.334628	0.489865	0.415601	0.500946	0.4559
0.521554	0.514925	0.500285	0.436418	0.413985	0.338083	0.492958	0.416347	0.50347	0.454816
0.480781	0.503812	0.48206	0.424132	0.401645	0.326029	0.470655	0.402742	0.492903	0.442086
0.516051	0.520073	0.516329	0.449794	0.420448	0.343218	0.514796	0.42207	0.508015	0.470416
0.511097	0.520681	0.516892	0.450382	0.421913	0.344697	0.516201	0.422693	0.508631	0.470141
0.52451	0.511455	0.500569	0.433413	0.410967	0.334407	0.492411	0.413223	0.503778	0.456922
0.50618	0.511264	0.497704	0.430714	0.40796	0.333116	0.486991	0.413771	0.500635	0.451825
0.513465	0.513231	0.505675	0.438129	0.412485	0.335678	0.495803	0.414773	0.50375	0.460674
0.510398	0.516328	0.511959	0.446163	0.411118	0.331847	0.501122	0.41425	0.502183	0.46013
0.524956	0.512361	0.50313	0.435273	0.410319	0.333119	0.494944	0.415238	0.50566	0.457888
0.514354	0.516368	0.501701	0.438316	0.41263	0.332268	0.496076	0.41314	0.506901	0.454867
0.506031	0.512044	0.506271	0.44186	0.414409	0.338055	0.498874	0.416773	0.504397	0.460214
0.518779	0.492105	0.464604	0.402256	0.392763	0.321727	0.440511	0.395507	0.496622	0.423485
0.556265	0.506361	0.490401	0.418689	0.415709	0.342742	0.471225	0.412615	0.511097	0.457721
0.516091	0.501928	0.482718	0.413603	0.411233	0.33537	0.46525	0.409847	0.510582	0.446704
0.53184	0.50941	0.502022	0.430464	0.427215	0.348344	0.484419	0.415265	0.513183	0.471985
0.557415	0.505383	0.493031	0.419843	0.416031	0.341578	0.475513	0.40835	0.506157	0.462339
0.517344	0.504464	0.487762	0.414945	0.412668	0.340296	0.468607	0.410408	0.508175	0.45488
0.513923	0.507926	0.492745	0.420448	0.416667	0.341349	0.476082	0.411765	0.507782	0.462952
0.525464	0.504408	0.497391	0.427966	0.420051	0.344208	0.478137	0.410656	0.509044	0.461632
0.497128	0.521554	0.505444	0.441736	0.483447	0.418423	0.492126	0.391047	0.473969	0.521887
0.528335	0.522135	0.50257	0.443256	0.486579	0.418269	0.492697	0.390933	0.476673	0.52243
0.514925	0.503079	0.485217	0.429437	0.467284	0.402939	0.472127	0.385656	0.473868	0.494279
0.522135	0.528818	0.519459	0.459016	0.504515	0.426133	0.51532	0.392082	0.475378	0.538117
0.47961	0.529412	0.520023	0.459602	0.50423	0.427562	0.516722	0.394501	0.475066	0.536954
0.515719	0.522397	0.501994	0.441943	0.486887	0.417016	0.493827	0.386928	0.476062	0.519231
0.50984	0.516758	0.5	0.437612	0.479656	0.415003	0.487585	0.387161	0.475443	0.513944
0.524159	0.522236	0.507955	0.446608	0.492045	0.420143	0.497207	0.38961	0.472315	0.52338
0.505861	0.521609	0.515982	0.454653	0.491487	0.426435	0.505051	0.390006	0.472667	0.517667
0.511337	0.522343	0.506271	0.443787	0.487763	0.418062	0.496354	0.388128	0.475134	0.519187
0.509188	0.526252	0.50312	0.446809	0.488082	0.417759	0.497482	0.387914	0.477532	0.526286
0.524619	0.520193	0.509423	0.448665	0.487486	0.425481	0.500281	0.386971	0.477793	0.522329
0.513126	0.473883	0.467819	0.408723	0.450268	0.375157	0.442063	0.398135	0.492228	0.466161
0.503909	0.490842	0.49272	0.425725	0.476412	0.400978	0.473534	0.40728	0.486999	0.5
0.516676	0.486436	0.485044	0.419866	0.465184	0.393099	0.466743	0.407252	0.491416	0.489043
0.554977	0.498489	0.504338	0.437388	0.491594	0.410412	0.486701	0.412043	0.484493	0.509681
0.513064	0.493601	0.495349	0.426851	0.47993	0.403905	0.478657	0.408624	0.482903	0.500859
0.529688	0.488984	0.490082	0.422007	0.472886	0.398897	0.470924	0.406897	0.486944	0.496552
0.556131	0.495122	0.495061	0.428313	0.480512	0.402803	0.478385	0.411241	0.482566	0.501431
0.51611	0.493633	0.49971	0.43494	0.482599	0.408648	0.481271	0.408163	0.482998	0.504283
0.513595	0.480781	0.505137	0.427624	0.410539	0.405978	0.496614	0.388641	0.450902	0.438738
0.526032	0.47961	0.501421	0.425737	0.415592	0.408468	0.498026	0.38942	0.453574	0.442105
0.493011	0.471651	0.483276	0.414874	0.398999	0.396815	0.477441	0.377937	0.44811	0.429475
0.527991	0.487179	0.519101	0.440237	0.423678	0.415094	0.518994	0.392303	0.454841	0.454988
0.503812	0.486889	0.519663	0.439976	0.425993	0.416565	0.520402	0.394655	0.455491	0.454711
0.503079	0.476364	0.501703	0.427027	0.411729	0.406328	0.498311	0.383787	0.453031	0.439852
0.471651	0.475811	0.498856	0.42338	0.408755	0.403256	0.492918	0.383974	0.452156	0.436217
0.496624	0.478313	0.508494	0.430108	0.414945	0.40702	0.501682	0.384664	0.451485	0.442945
0.49125	0.484885	0.513913	0.439904	0.408459	0.403929	0.507026	0.391167	0.44898	0.437996
0.504035	0.477314	0.505108	0.427202	0.411084	0.40569	0.500844	0.384081	0.454122	0.441774
0.486216	0.480363	0.502825	0.427718	0.410801	0.408025	0.501965	0.386507	0.454606	0.44226
0.496053	0.481504	0.509101	0.427801	0.411693	0.408922	0.504794	0.38822	0.455755	0.441502
0.495773	0.456242	0.465047	0.401399	0.389214	0.390438	0.446512	0.364068	0.457184	0.410574
0.503563	0.464972	0.491594	0.416359	0.412879	0.410026	0.477169	0.377691	0.458824	0.422907
0.498785	0.464824	0.483946	0.412057	0.403051	0.406372	0.470385	0.375413	0.461647	0.421287
0.49111	0.472103	0.503166	0.427439	0.425172	0.420751	0.488662	0.384417	0.458872	0.427064
0.500892	0.466007	0.495078	0.416667	0.416772	0.410371	0.48146	0.374595	0.456986	0.42409
0.539095	0.465753	0.488966	0.413432	0.409867	0.406954	0.474557	0.375409	0.458652	0.42082
0.499698	0.46935	0.493927	0.419018	0.416509	0.410109	0.481186	0.377922	0.456671	0.423824
0.508636	0.46798	0.498556	0.420538	0.414527	0.414432	0.484073	0.378798	0.456224	0.425359
0.539451	0.516051	0.505143	0.422035	0.431265	0.5015	0.495211	0.406133	0.455656	0.431324
0.500911	0.515719	0.501423	0.42273	0.437195	0.504802	0.496622	0.403367	0.458226	0.434701
0.498155	0.496624	0.483256	0.410068	0.422886	0.482968	0.47774	0.396033	0.446417	0.422759
0.510043	0.523414	0.518269	0.438981	0.449102	0.527035	0.519263	0.414425	0.45659	0.44777
0.481169	0.524007	0.518831	0.439573	0.449701	0.529447	0.52067	0.415902	0.457214	0.447497
0.510473	0.515993	0.501705	0.422316	0.434123	0.507803	0.498593	0.405607	0.455826	0.432466
0.520073	0.510328	0.498855	0.417775	0.430496	0.499397	0.49236	0.402516	0.455016	0.42875
0.528818	0.515878	0.507649	0.427121	0.437198	0.513158	0.502803	0.40805	0.453393	0.434729
0.487179	0.51526	0.513928	0.433453	0.43494	0.498225	0.508999	0.414543	0.451899	0.429798
0.523414	0.515954	0.504259	0.424206	0.433414	0.510498	0.50197	0.406716	0.45501	0.434406
0.516867	0.520771	0.502828	0.427289	0.433052	0.51167	0.502245	0.408189	0.457325	0.434032
0.534535	0.513822	0.508253	0.429087	0.436628	0.504779	0.504225	0.407338	0.457508	0.434137
0.506619	0.465539	0.465006	0.396442	0.410438	0.458229	0.442642	0.366798	0.45197	0.405388
0.519906	0.481774	0.491584	0.410681	0.432416	0.478182	0.469921	0.381646	0.465379	0.417986
0.520396	0.478207	0.483928	0.4072	0.424606	0.47549	0.465636	0.378603	0.462264	0.416292
0.539884	0.490373	0.50317	0.422655	0.444444	0.480574	0.481398	0.389862	0.466274	0.422236
0.522554	0.484536	0.495072	0.412737	0.43625	0.477369	0.475028	0.382965	0.460674	0.419192
0.512684	0.479903	0.488953	0.407749	0.430364	0.476306	0.468146	0.379442	0.462308	0.415873
0.528497	0.486044	0.49392	0.414216	0.435978	0.477081	0.474759	0.383596	0.461335	0.418927
0.569635	0.484611	0.498554	0.420086	0.435674	0.481036	0.477646	0.383553	0.461842	0.42049
0.526008	0.511097	0.51139	0.454812	0.423006	0.50209	0.499159	0.432465	0.446452	0.425612
0.545824	0.50984	0.507657	0.45716	0.428129	0.505376	0.49972	0.427969	0.449968	0.42902
0.570698	0.49125	0.489643	0.441194	0.413401	0.483656	0.479297	0.42063	0.440768	0.419562
0.527273	0.516867	0.52437	0.474233	0.436893	0.527499	0.516325	0.444181	0.452201	0.44143
0.524941	0.51747	0.52493	0.476522	0.4375	0.529899	0.517719	0.445633	0.45283	0.441158
0.537059	0.511057	0.507928	0.458382	0.42329	0.508363	0.5	0.43271	0.44852	0.427677
0.499689	0.505257	0.505137	0.452507	0.420398	0.5	0.493813	0.428224	0.446684	0.423879
0.541497	0.510976	0.513834	0.464641	0.426471	0.51369	0.503341	0.436637	0.447066	0.429994
0.520681	0.507599	0.520113	0.469244	0.425076	0.498822	0.509497	0.437838	0.448342	0.423267
0.529412	0.511029	0.51047	0.461899	0.422604	0.511045	0.500838	0.435464	0.448652	0.429644
0.486889	0.515931	0.509019	0.463158	0.421407	0.513111	0.504464	0.435096	0.450993	0.429283
0.524007	0.506105	0.514464	0.464202	0.424969	0.505351	0.507287	0.434337	0.450225	0.429375
0.51747	0.462276	0.469894	0.416769	0.403152	0.461778	0.446943	0.393038	0.447075	0.404667
0.535135	0.475278	0.496245	0.440072	0.423028	0.481571	0.469859	0.411656	0.455882	0.41656
0.50722	0.47158	0.488656	0.432692	0.416827	0.478925	0.464773	0.409063	0.456581	0.415745
0.522274	0.482274	0.507745	0.450621	0.434426	0.483026	0.481253	0.417576	0.456936	0.41909
0.521866	0.477189	0.499711	0.440285	0.426938	0.479856	0.472441	0.41198	0.450265	0.41507
0.541353	0.473358	0.493634	0.436418	0.420918	0.479709	0.466441	0.410462	0.453753	0.414414
0.524033	0.478717	0.498559	0.441736	0.426667	0.479567	0.473003	0.412592	0.451891	0.415709
0.514168	0.477301	0.503166	0.448276	0.425505	0.483503	0.476698	0.414129	0.453404	0.417303
0.529073	0.52451	0.510517	0.435196	0.372152	0.53479	0.494118	0.330299	0.536684	0.424984
0.570205	0.524159	0.506795	0.435015	0.375554	0.53709	0.495521	0.326861	0.539884	0.427495
0.526593	0.504035	0.4888	0.422774	0.364698	0.513074	0.475057	0.321548	0.521102	0.418006
0.546404	0.534535	0.52349	0.451726	0.383901	0.560753	0.512168	0.332282	0.549432	0.439926
0.571266	0.535135	0.524049	0.453162	0.385378	0.563107	0.513558	0.334596	0.550881	0.439655
0.529654	0.52349	0.507066	0.438836	0.374369	0.53908	0.495808	0.327519	0.540993	0.426158
0.527348	0.518746	0.504274	0.433612	0.370937	0.531178	0.489601	0.32788	0.533952	0.422348
0.538552	0.525167	0.512965	0.443525	0.377903	0.544986	0.499165	0.329699	0.54248	0.428483
0.500311	0.523608	0.520091	0.448992	0.369701	0.534699	0.506145	0.336124	0.544515	0.422649
0.542973	0.524361	0.509605	0.440688	0.37382	0.542529	0.496652	0.32882	0.539125	0.428125
0.511455	0.530165	0.50816	0.438607	0.371947	0.543578	0.500279	0.328838	0.544617	0.427771
0.522397	0.52034	0.514448	0.439573	0.374449	0.53692	0.503081	0.333765	0.542363	0.427858
0.476364	0.479313	0.467334	0.403618	0.359566	0.484005	0.44515	0.308762	0.497301	0.403065
0.515993	0.496296	0.494524	0.425106	0.379672	0.506651	0.468133	0.316944	0.520797	0.41501
0.511057	0.490966	0.486941	0.419217	0.373757	0.502627	0.463026	0.317353	0.513274	0.414174
0.52349	0.50122	0.50601	0.435959	0.390006	0.512014	0.480381	0.319399	0.530506	0.417562
0.499693	0.497231	0.497985	0.426239	0.384666	0.508367	0.470721	0.316799	0.519837	0.413529
0.508918	0.494431	0.491917	0.4231	0.378289	0.504928	0.464709	0.315333	0.516413	0.412862
0.506793	0.498768	0.496837	0.428571	0.384414	0.507205	0.471284	0.31659	0.519534	0.414167
0.524868	0.497244	0.501436	0.430036	0.384365	0.511802	0.474986	0.316897	0.523283	0.415766
0.509804	0.50618	0.508225	0.422637	0.479726	0.41859	0.501674	0.540526	0.487307	0.435214
0.501498	0.505861	0.506222	0.423331	0.48201	0.4202	0.503906	0.540186	0.489783	0.438586
0.515169	0.486216	0.485682	0.411548	0.463499	0.4106	0.481941	0.517394	0.478178	0.427665
0.553376	0.506619	0.526316	0.438721	0.5	0.4257	0.520397	0.568627	0.495457	0.449787
0.511545	0.50722	0.526876	0.44102	0.499718	0.428049	0.521787	0.570027	0.496063	0.450396
0.52993	0.499693	0.508197	0.427196	0.483172	0.417132	0.503341	0.546301	0.489191	0.437229
0.554535	0.50031	0.502844	0.421818	0.475917	0.415935	0.4972	0.53542	0.486908	0.433562
0.514575	0.499696	0.514946	0.430281	0.4875	0.422126	0.507488	0.552761	0.490184	0.440344
0.510229	0.499088	0.516074	0.434913	0.487791	0.415489	0.511951	0.550464	0.491411	0.434517
0.522646	0.499694	0.511588	0.429087	0.484055	0.417337	0.504169	0.550439	0.490136	0.43916
0.496188	0.504587	0.510986	0.427033	0.484384	0.416153	0.510295	0.552271	0.49139	0.439655
0.525543	0.501224	0.511299	0.427115	0.483779	0.42236	0.513136	0.546747	0.493515	0.439778
0.511264	0.461736	0.466784	0.39619	0.443783	0.401062	0.451465	0.474124	0.469468	0.407723
0.516758	0.475746	0.493955	0.41303	0.468332	0.417575	0.475014	0.51044	0.490121	0.420189
0.475811	0.47203	0.485516	0.409571	0.457944	0.414017	0.469989	0.5	0.484556	0.419437
0.510328	0.48278	0.504571	0.424132	0.485235	0.423686	0.486336	0.523783	0.4934	0.42528
0.505257	0.477667	0.495692	0.414216	0.472706	0.419706	0.477578	0.514552	0.486384	0.42049
0.518746	0.473815	0.491349	0.410967	0.465658	0.416345	0.471613	0.506322	0.48628	0.41809
0.50031	0.478288	0.496267	0.415696	0.474143	0.420345	0.478139	0.513439	0.486076	0.421119
0.507803	0.476866	0.5	0.417227	0.475391	0.424649	0.483473	0.517808	0.488328	0.421777
0.504768	0.513465	0.510783	0.446631	0.479726	0.250512	0.517298	0.399103	0.486671	0.427771
0.51854	0.511337	0.509626	0.44729	0.48201	0.248131	0.519495	0.39719	0.489151	0.431153
0.508698	0.496053	0.488252	0.430909	0.463499	0.246121	0.496395	0.388598	0.477517	0.420918
0.500302	0.519906	0.527996	0.463887	0.5	0.255952	0.539717	0.403367	0.493939	0.442543
0.513243	0.522274	0.528555	0.466196	0.499718	0.255783	0.5411	0.405743	0.494545	0.443154
0.55	0.508918	0.510747	0.451132	0.483172	0.248982	0.521405	0.397706	0.488559	0.429814
0.509558	0.507803	0.505407	0.445111	0.475917	0.248281	0.512948	0.396263	0.486267	0.426065
0.524513	0.512426	0.515784	0.45406	0.4875	0.252695	0.52459	0.400253	0.489558	0.432099
0.550289	0.518101	0.518623	0.455246	0.487791	0.249832	0.527352	0.398862	0.489871	0.42629
0.511698	0.511586	0.513284	0.452976	0.484055	0.252203	0.522192	0.397078	0.489506	0.431762
0.508197	0.51454	0.513529	0.450829	0.484384	0.250843	0.527412	0.400381	0.490764	0.431397
0.519832	0.510386	0.51385	0.451843	0.483779	0.252881	0.526923	0.399491	0.492888	0.432382
0.491037	0.480902	0.469412	0.411985	0.443783	0.231905	0.464225	0.366712	0.467806	0.402503
0.522795	0.500304	0.497406	0.431515	0.468332	0.233775	0.489514	0.380208	0.48947	0.415238
0.513231	0.492336	0.488979	0.428309	0.457944	0.231915	0.483871	0.377968	0.483892	0.414414
0.522236	0.506924	0.508872	0.442308	0.485235	0.241237	0.504673	0.384221	0.492763	0.420426
0.478313	0.499394	0.5	0.433495	0.472706	0.236604	0.494481	0.37978	0.485732	0.41556
0.515878	0.497561	0.494804	0.429526	0.465658	0.232656	0.487009	0.379739	0.485623	0.413113
0.510976	0.50182	0.500575	0.434967	0.474143	0.2373	0.494208	0.380428	0.485425	0.416192
0.525167	0.49759	0.504308	0.437274	0.475391	0.23892	0.499449	0.38129	0.487682	0.416877
0.499696	0.510398	0.509391	0.434265	0.428221	0.363208	0.513559	0.402994	0.507402	0.421508
0.512426	0.509188	0.504816	0.436645	0.431553	0.363147	0.514108	0.39851	0.502008	0.425743
0.511176	0.495773	0.485928	0.421818	0.418809	0.359722	0.492009	0.395527	0.504149	0.415453
0.529138	0.520396	0.523249	0.454225	0.441035	0.360677	0.529805	0.411335	0.498052	0.438032
0.513306	0.521866	0.52381	0.456522	0.441637	0.362215	0.531215	0.412805	0.498701	0.438639
0.505069	0.506793	0.506795	0.438763	0.428484	0.36193	0.512662	0.399876	0.507373	0.424429
0.518583	0.504768	0.502281	0.432675	0.425663	0.362772	0.508215	0.398496	0.506098	0.42066
0.557471	0.511176	0.512705	0.444313	0.430741	0.360319	0.515966	0.403206	0.503316	0.427607
0.51592	0.516814	0.515546	0.448071	0.432827	0.368	0.521348	0.407041	0.50664	0.420988
0.534191	0.509445	0.509338	0.442331	0.427788	0.360481	0.515186	0.402726	0.504336	0.42725
0.557714	0.511491	0.507892	0.442798	0.428311	0.363091	0.518831	0.403335	0.505655	0.425153
0.518058	0.508255	0.511615	0.444643	0.431013	0.36388	0.520023	0.404216	0.501997	0.427867
0.513772	0.480697	0.467847	0.405253	0.405195	0.371956	0.459663	0.378968	0.524229	0.398821
0.526097	0.5	0.49509	0.423287	0.423899	0.368973	0.487486	0.388183	0.513213	0.411616
0.496217	0.492984	0.487493	0.419988	0.418679	0.368346	0.479954	0.387887	0.518047	0.410749
0.53072	0.50749	0.506598	0.434155	0.437851	0.368746	0.498024	0.396357	0.511263	0.416822
0.516328	0.5	0.498557	0.425287	0.428661	0.36952	0.489217	0.389487	0.514207	0.41195
0.521609	0.497271	0.492477	0.421277	0.422713	0.368421	0.48321	0.387755	0.515385	0.409494
0.484885	0.503323	0.49827	0.426755	0.42929	0.367361	0.488939	0.391001	0.5149	0.412579
0.51526	0.5	0.50288	0.432547	0.428125	0.371191	0.495179	0.391798	0.514128	0.413275
0.507599	0.524956	0.505438	0.422035	0.5	0.242965	0.510147	0.407936	0.44779	0.491955
0.523608	0.524619	0.50171	0.42273	0.500559	0.240602	0.509848	0.402589	0.450352	0.5
0.499088	0.503563	0.483516	0.410934	0.481859	0.238298	0.486917	0.399746	0.438401	0.467167
0.518101	0.539884	0.517727	0.438981	0.519646	0.247012	0.526404	0.41697	0.449844	0.533416
0.516814	0.541353	0.518289	0.440427	0.519358	0.246848	0.527809	0.418435	0.450467	0.531192
0.530303	0.524868	0.501992	0.426594	0.502515	0.241473	0.508418	0.404806	0.44799	0.50031
0.51898	0.51854	0.499139	0.421212	0.494666	0.240664	0.503955	0.402614	0.447097	0.49066
0.510766	0.529138	0.50709	0.429683	0.507521	0.244414	0.512577	0.408952	0.445638	0.506799
0.52417	0.530303	0.513375	0.436036	0.511161	0.240728	0.517937	0.411043	0.444164	0.482382
0.563112	0.527485	0.504551	0.428486	0.503348	0.243869	0.511785	0.408503	0.447201	0.507769
0.520686	0.530374	0.503116	0.426435	0.505292	0.24339	0.514574	0.409091	0.450445	0.503397
0.534463	0.522727	0.507692	0.426515	0.504746	0.24455	0.516601	0.409119	0.449682	0.494458
0.561534	0.478129	0.466112	0.395556	0.45544	0.223626	0.456283	0.381639	0.441541	0.435783
0.520142	0.499704	0.49186	0.414154	0.484109	0.225105	0.485795	0.393308	0.454305	0.450556
0.51497	0.491061	0.484192	0.410703	0.474044	0.223093	0.477416	0.392194	0.452046	0.448405
0.527284	0.507918	0.503464	0.42439	0.500566	0.232735	0.496334	0.401373	0.456323	0.454268
0.495592	0.501477	0.494486	0.415337	0.488372	0.227972	0.486686	0.394588	0.449704	0.453424
0.533685	0.497034	0.489225	0.412091	0.481524	0.223944	0.480682	0.392902	0.451228	0.451273
0.512361	0.503844	0.4942	0.41682	0.489784	0.228671	0.48641	0.396096	0.450362	0.454938
0.522343	0.502353	0.498841	0.418349	0.492639	0.230341	0.492639	0.396865	0.450916	0.453653
0.477314	0.514354	0.590989	0.421622	0.482051	0.261695	0.494031	0.405253	0.439794	0.464823
0.515954	0.513126	0.598005	0.422316	0.48433	0.259284	0.494605	0.405119	0.443299	0.46988
0.511029	0.498785	0.563015	0.410539	0.465896	0.257703	0.474684	0.398718	0.43395	0.441337
0.524361	0.522554	0.632103	0.437685	0.503099	0.265092	0.513195	0.418761	0.446608	0.490768
0.499694	0.524033	0.635563	0.439976	0.502815	0.264918	0.515458	0.420245	0.447236	0.490476
0.511586	0.509804	0.6	0.42617	0.485487	0.260108	0.495746	0.403858	0.441875	0.467587
0.509445	0.508698	0.587544	0.420798	0.478261	0.259563	0.490297	0.402516	0.439974	0.458987
0.527485	0.513306	0.60867	0.430108	0.490641	0.262876	0.499153	0.407178	0.440484	0.471326
0.51247	0.51898	0.588439	0.43559	0.490085	0.259161	0.503679	0.406675	0.441757	0.455995
0.504192	0.51247	0.606345	0.428058	0.487209	0.26245	0.498299	0.406716	0.442024	0.469424
0.517784	0.51632	0.600701	0.426014	0.486686	0.261889	0.499434	0.408189	0.444373	0.46806
0.55594	0.513064	0.591967	0.426092	0.486087	0.263122	0.502273	0.409969	0.44359	0.466507
0.514201	0.483709	0.500294	0.393422	0.446291	0.243223	0.445161	0.39145	0.43789	0.395577
0.532551	0.503045	0.525862	0.412883	0.470725	0.243599	0.475259	0.400257	0.446072	0.41866
0.557085	0.495092	0.519398	0.407683	0.460373	0.241913	0.468406	0.402868	0.4476	0.413647
0.517241	0.51146	0.535348	0.422236	0.487579	0.251705	0.48516	0.404807	0.448231	0.431967
0.512928	0.503034	0.530155	0.413203	0.475087	0.247238	0.479586	0.400639	0.440555	0.422342
0.525313	0.500305	0.523316	0.410824	0.46806	0.24253	0.472622	0.399871	0.443925	0.415818
0.496198	0.506383	0.528096	0.414679	0.476522	0.247928	0.47931	0.401278	0.442168	0.422939
0.529066	0.502112	0.532646	0.417073	0.477759	0.249485	0.482225	0.402928	0.443713	0.425253
0.516368	0.506031	0.58006	0.421622	0.490051	0.525136	0.48573	0.413097	0.422946	0.490542
0.526252	0.503909	0.589199	0.422316	0.491477	0.536202	0.487136	0.410366	0.425662	0.499683
0.480363	0.49111	0.552984	0.410539	0.473199	0.504486	0.465761	0.406015	0.422269	0.467135
0.520771	0.512684	0.62447	0.437685	0.509264	0.536213	0.507198	0.425315	0.426781	0.533754
0.515931	0.514168	0.628034	0.439976	0.508979	0.535857	0.509424	0.426771	0.4265	0.531486
0.530165	0.501498	0.591267	0.42617	0.492622	0.5271	0.487437	0.411693	0.425186	0.5
0.504587	0.500302	0.578372	0.420798	0.485454	0.528121	0.482022	0.410462	0.423973	0.490159
0.51454	0.505069	0.599274	0.430108	0.496891	0.525856	0.491657	0.415758	0.421969	0.505668
0.511491	0.510766	0.576625	0.43559	0.498869	0.50596	0.498604	0.419551	0.423309	0.482652
0.530374	0.504192	0.597813	0.428058	0.493484	0.527027	0.490787	0.415347	0.424426	0.507605
0.51632	0.507177	0.590115	0.426014	0.49463	0.531398	0.491922	0.415049	0.426936	0.502203
0.507177	0.50299	0.58113	0.426092	0.493205	0.525641	0.494684	0.418548	0.426063	0.492163
0.520676	0.477517	0.493601	0.393422	0.449558	0.474841	0.439884	0.393762	0.431111	0.440733
0.558756	0.49631	0.515746	0.412883	0.474625	0.475643	0.470488	0.408407	0.426966	0.451104
0.517139	0.489151	0.510791	0.407683	0.464348	0.475635	0.464531	0.407502	0.43133	0.44984
0.536342	0.503956	0.523838	0.422236	0.491379	0.474419	0.483634	0.413622	0.426602	0.453076
0.56078	0.496324	0.519288	0.413203	0.478963	0.475741	0.475596	0.40787	0.423291	0.453115
0.52019	0.49353	0.513095	0.410824	0.471982	0.475543	0.467879	0.407174	0.426657	0.452758
0.515916	0.499693	0.51718	0.414679	0.480392	0.473436	0.475326	0.409375	0.422997	0.45466
0.528257	0.494519	0.520993	0.417073	0.481609	0.476861	0.478212	0.409204	0.423717	0.452441
0.501267	0.518779	0.529838	0.41601	0.434599	0.299598	0.487585	0.428396	0.508994	0.436681
0.531067	0.516676	0.525264	0.416717	0.437877	0.297929	0.489002	0.426471	0.503645	0.440075
0.512044	0.500892	0.50534	0.405573	0.424615	0.293306	0.468304	0.416301	0.505818	0.430946
0.520193	0.528497	0.544805	0.43232	0.447929	0.300065	0.508371	0.437763	0.502577	0.450428
0.481504	0.529073	0.545355	0.434627	0.448521	0.300713	0.510615	0.43923	0.503222	0.450153
0.513822	0.515169	0.526345	0.420606	0.434835	0.296937	0.489302	0.428659	0.50996	0.438706
0.506105	0.513243	0.522905	0.41514	0.432121	0.296022	0.483853	0.424954	0.507713	0.435028
0.52034	0.518583	0.531233	0.423749	0.437873	0.300265	0.49355	0.430919	0.506903	0.44094
0.501224	0.52417	0.538291	0.429262	0.439928	0.304175	0.499719	0.435631	0.510204	0.435961
0.510386	0.517784	0.528825	0.422518	0.434991	0.299202	0.49268	0.429707	0.507937	0.439752
0.508255	0.520676	0.529022	0.420482	0.435484	0.299338	0.492981	0.432845	0.50824	0.44114
0.522727	0.515716	0.531927	0.420544	0.438175	0.299003	0.496614	0.430318	0.503626	0.442164
0.513064	0.488029	0.479633	0.390775	0.412365	0.289034	0.440559	0.388175	0.524673	0.411881
0.50299	0.514097	0.509296	0.407936	0.434056	0.302083	0.471396	0.403727	0.516885	0.423395
0.515716	0.503619	0.500283	0.404389	0.428125	0.296765	0.465398	0.401006	0.520673	0.42268
0.557415	0.524093	0.522129	0.417434	0.447724	0.302246	0.482955	0.412415	0.514885	0.425798
0.51569	0.514952	0.512662	0.408277	0.438738	0.300207	0.4757	0.404954	0.517857	0.421885
0.531342	0.510511	0.505922	0.405842	0.432919	0.299443	0.468768	0.401619	0.519058	0.421287
0.559449	0.517365	0.512373	0.409765	0.439356	0.298209	0.475429	0.406444	0.518544	0.422517
0.517836	0.512181	0.517707	0.41133	0.439039	0.297741	0.478335	0.405422	0.51776	0.424071
0.511712	0.556265	0.531844	0.418182	0.438906	0.235823	0.496912	0.426634	0.374394	0.435744
0.525	0.554977	0.527253	0.418886	0.442214	0.232622	0.497476	0.424708	0.37621	0.440719
0.491162	0.539095	0.508169	0.407797	0.428926	0.230879	0.476163	0.414465	0.373124	0.412938
0.529654	0.569635	0.547658	0.435301	0.450536	0.239305	0.513289	0.436068	0.375084	0.461812
0.492105	0.570205	0.548209	0.436754	0.451132	0.239145	0.515521	0.437538	0.374833	0.46327
0.473883	0.553376	0.527485	0.422774	0.438257	0.234364	0.49776	0.426904	0.375862	0.438544
0.456242	0.55	0.524902	0.417328	0.43643	0.233449	0.491554	0.423172	0.375	0.429856
0.465539	0.557471	0.533223	0.425904	0.4413	0.237381	0.501952	0.429182	0.372188	0.444114
0.462276	0.563112	0.542014	0.430556	0.443373	0.232858	0.508959	0.433905	0.372616	0.430842
0.479313	0.55594	0.531667	0.424682	0.438406	0.236788	0.499441	0.427958	0.374313	0.441264
0.461736	0.558756	0.53016	0.422637	0.440627	0.236339	0.502235	0.430233	0.377915	0.439169
0.480902	0.557415	0.53478	0.422705	0.442494	0.236626	0.505051	0.428571	0.377839	0.43672
0.480697	0.513822	0.482461	0.392194	0.411275	0.216642	0.447079	0.385309	0.38135	0.371324
0.478129	0.537874	0.511287	0.409288	0.433998	0.217668	0.473386	0.400996	0.376791	0.395821
0.483709	0.529551	0.50227	0.405761	0.428931	0.216391	0.465792	0.398236	0.3813	0.388922
0.477517	0.545666	0.52413	0.418761	0.447743	0.226323	0.484814	0.409735	0.375439	0.408417
0.488029	0.537741	0.514656	0.409624	0.438706	0.221439	0.475141	0.402235	0.374377	0.398689
0.513822	0.534392	0.50791	0.4072	0.432854	0.216466	0.469122	0.398876	0.37725	0.392943
0.483791	0.538327	0.514366	0.411111	0.439328	0.222144	0.475706	0.403727	0.373134	0.400119
0.481436	0.537566	0.519707	0.412669	0.439009	0.223001	0.479413	0.402718	0.375088	0.400831
0.508929	0.516091	0.515801	0.451651	0.479726	0.328653	0.514505	0.401629	0.520193	0.436905
0.482199	0.513064	0.512085	0.450588	0.48201	0.327817	0.516694	0.397132	0.524442	0.44186
0.482868	0.499698	0.493447	0.437912	0.463499	0.32436	0.494469	0.394095	0.510141	0.414208
0.485964	0.526008	0.528595	0.464389	0.5	0.338107	0.536043	0.410037	0.530142	0.463717
0.463447	0.526593	0.52915	0.464968	0.499718	0.337065	0.537419	0.411513	0.530733	0.465171
0.488643	0.511545	0.513195	0.451821	0.483172	0.327619	0.517769	0.398506	0.524699	0.439691
0.506361	0.509558	0.509615	0.44846	0.475917	0.326268	0.510159	0.397105	0.520024	0.431045
0.490842	0.51592	0.518187	0.454705	0.4875	0.331439	0.521786	0.401858	0.525434	0.445234
0.464972	0.520686	0.524424	0.465294	0.487791	0.336076	0.527034	0.403965	0.52846	0.434527
0.481774	0.514201	0.515713	0.451934	0.484055	0.330584	0.519388	0.401369	0.522809	0.442399
0.475278	0.517139	0.515949	0.453216	0.484384	0.330594	0.523758	0.401985	0.527611	0.441159
0.496296	0.51569	0.518831	0.454225	0.483779	0.332063	0.524096	0.402864	0.522496	0.439573
0.475746	0.483791	0.473992	0.417643	0.443783	0.302989	0.464004	0.376494	0.499046	0.373626
0.500304	0.504854	0.500859	0.439376	0.468332	0.312947	0.491722	0.385842	0.510756	0.39881
0.5	0.496944	0.492512	0.432809	0.457944	0.308097	0.484444	0.385511	0.505583	0.391957
0.499704	0.512312	0.513944	0.45	0.485235	0.322186	0.506044	0.393195	0.519172	0.411348
0.503045	0.504837	0.503429	0.438733	0.472706	0.31538	0.495039	0.387158	0.510716	0.401664
0.49631	0.502128	0.49828	0.435697	0.465658	0.311358	0.488398	0.385403	0.507077	0.395945
0.514097	0.506352	0.504	0.441053	0.474143	0.316883	0.494766	0.388677	0.508557	0.403092
0.537874	0.504813	0.507701	0.442457	0.475391	0.318035	0.5	0.389487	0.513431	0.404621
0.504854	0.53184	0.505438	0.441211	0.486902	0.327687	0.492894	0.423946	0.515758	0.430972
0.504751	0.529688	0.50171	0.44102	0.48918	0.324254	0.49347	0.420316	0.520024	0.435959
0.536443	0.508636	0.483516	0.428917	0.471676	0.319732	0.473533	0.409204	0.506494	0.40887
0.50243	0.545824	0.517727	0.454227	0.502806	0.332278	0.512072	0.436788	0.525847	0.456328
0.502466	0.546404	0.518289	0.45481	0.505056	0.332068	0.514334	0.438249	0.526441	0.457788
0.507898	0.52993	0.501992	0.442274	0.489483	0.328358	0.494611	0.422492	0.520291	0.433793
0.47416	0.524513	0.499139	0.438806	0.483982	0.325246	0.489155	0.418761	0.515558	0.425045
0.512882	0.534191	0.50709	0.444379	0.493771	0.332258	0.498024	0.427361	0.521059	0.438544
0.501928	0.534463	0.513375	0.454976	0.489002	0.33183	0.502547	0.423402	0.524096	0.426123
0.486436	0.532551	0.504551	0.44241	0.490352	0.331388	0.497166	0.427007	0.518407	0.435667
0.464824	0.536342	0.503116	0.443724	0.492351	0.333118	0.498303	0.426667	0.523235	0.433591
0.478207	0.531342	0.507692	0.444707	0.491766	0.331173	0.501136	0.42415	0.518094	0.431981
0.47158	0.481436	0.466112	0.409969	0.449645	0.302293	0.443988	0.38555	0.496159	0.366995
0.490966	0.504751	0.49186	0.429522	0.476522	0.309887	0.474108	0.408075	0.507112	0.390887
0.47203	0.495221	0.484192	0.423687	0.4662	0.307537	0.467246	0.40276	0.501873	0.383918
0.492336	0.512941	0.503464	0.438586	0.489914	0.316754	0.484018	0.415848	0.515615	0.403571
0.492984	0.506517	0.494486	0.428055	0.480881	0.313245	0.478436	0.410161	0.506158	0.393776
0.491061	0.502082	0.489225	0.425803	0.473868	0.309127	0.47147	0.405978	0.503406	0.387988
0.495092	0.507109	0.4942	0.429518	0.48146	0.313907	0.478161	0.410781	0.50492	0.39521
0.489151	0.507375	0.498841	0.431832	0.483536	0.315963	0.481078	0.410604	0.509828	0.395945
0.503619	0.557415	0.514237	0.451804	0.411077	0.291528	0.496614	0.408113	0.47482	0.43625
0.529551	0.556131	0.509637	0.451594	0.41528	0.288181	0.496338	0.40367	0.479371	0.43965
0.496944	0.539451	0.489948	0.432854	0.399497	0.283265	0.476598	0.392991	0.469799	0.429577
0.495221	0.570698	0.528027	0.467986	0.422544	0.295602	0.511395	0.415366	0.478039	0.452703
0.526377	0.571266	0.529445	0.469423	0.424864	0.29541	0.513634	0.416817	0.477735	0.452425
0.495407	0.554535	0.509904	0.453687	0.411404	0.290644	0.497468	0.405009	0.47588	0.438279
0.496269	0.550289	0.507131	0.449465	0.409288	0.288784	0.491228	0.402838	0.476253	0.434591
0.5	0.557714	0.515801	0.458284	0.413772	0.294855	0.50084	0.408262	0.475113	0.441414
0.471242	0.561534	0.516074	0.460317	0.408981	0.292763	0.50618	0.406913	0.478317	0.434649
0.504222	0.557085	0.514156	0.45551	0.411621	0.293767	0.498315	0.407814	0.475943	0.440224
0.50941	0.56078	0.511838	0.453372	0.411335	0.294779	0.501965	0.408399	0.480182	0.44072
0.498489	0.559449	0.51644	0.454385	0.412232	0.293572	0.503946	0.410147	0.476593	0.43995
0.472103	0.508929	0.471108	0.409846	0.386068	0.267525	0.446512	0.373144	0.480878	0.410443
0.490373	0.536443	0.499133	0.437763	0.408976	0.270876	0.468785	0.391006	0.479406	0.422024
0.482274	0.526377	0.489831	0.432039	0.399109	0.267906	0.463652	0.388116	0.479452	0.42129
0.50122	0.545087	0.512349	0.449284	0.421317	0.277592	0.478604	0.398148	0.482048	0.42624
0.48278	0.537209	0.502597	0.440576	0.413771	0.273527	0.471388	0.391413	0.478495	0.42142
0.506924	0.532089	0.496528	0.435805	0.406844	0.269939	0.465341	0.389724	0.479322	0.419911
0.50749	0.536897	0.503174	0.442042	0.41351	0.274204	0.471955	0.393769	0.478173	0.422955
0.507918	0.537927	0.507781	0.445177	0.411543	0.275606	0.475679	0.394541	0.480589	0.42451
0.51146	0.517344	0.495078	0.447664	0.42953	0.266846	0.48786	0.396825	0.479577	0.425612
0.503956	0.51611	0.491349	0.449173	0.43372	0.26443	0.488438	0.393313	0.479269	0.42902
0.524093	0.500911	0.474517	0.434678	0.421085	0.26217	0.468571	0.381603	0.486131	0.41865
0.545666	0.527273	0.507684	0.464764	0.444844	0.272549	0.507812	0.40597	0.469831	0.439655
0.512312	0.529654	0.508253	0.465347	0.445444	0.272371	0.510056	0.407407	0.470508	0.439385
0.512941	0.514575	0.490794	0.447849	0.430657	0.266935	0.490417	0.394657	0.477591	0.427677
0.545087	0.511698	0.488683	0.443587	0.428747	0.264766	0.484127	0.392397	0.483274	0.423879
0.508108	0.518058	0.495986	0.452465	0.43289	0.271333	0.493827	0.398792	0.473684	0.429104
0.508227	0.520142	0.500575	0.460495	0.432367	0.272667	0.5	0.4	0.474048	0.42063
0.513514	0.517241	0.494246	0.449676	0.430825	0.270107	0.492958	0.3983	0.476622	0.42875
0.474889	0.52019	0.491982	0.452675	0.430472	0.271209	0.494098	0.398064	0.477051	0.429283
0.520166	0.517836	0.497406	0.455405	0.434915	0.269076	0.496894	0.40146	0.478352	0.429375
0.505383	0.482199	0.462795	0.412492	0.405806	0.247093	0.442499	0.373868	0.509743	0.401863
0.493601	0.50243	0.486423	0.430972	0.426158	0.248968	0.472509	0.39	0.492308	0.412932
0.466007	0.495407	0.479477	0.425197	0.419192	0.247379	0.465666	0.389734	0.499253	0.41207
0.484536	0.508108	0.498242	0.443385	0.440025	0.256098	0.483229	0.395435	0.488522	0.418193
0.477189	0.502421	0.489098	0.432077	0.430894	0.251715	0.476817	0.389546	0.492341	0.413265
0.497231	0.499696	0.484615	0.427284	0.424984	0.247928	0.46988	0.387845	0.494473	0.410783
0.477667	0.503027	0.489688	0.434392	0.43152	0.252401	0.476545	0.3919	0.491983	0.413903
0.499394	0.500602	0.494408	0.44012	0.430348	0.253925	0.480297	0.391816	0.491304	0.414603
0.5	0.513923	0.507736	0.442652	0.421739	0.234397	0.484952	0.395038	0.488722	0.43075
0.501477	0.513595	0.503995	0.443317	0.425109	0.232044	0.486379	0.394036	0.484354	0.432381
0.503034	0.498155	0.486674	0.426837	0.412063	0.230273	0.46636	0.379132	0.485935	0.424756
0.496324	0.524941	0.520857	0.46	0.433962	0.237106	0.505051	0.396786	0.479895	0.44396
0.514952	0.527348	0.521421	0.462309	0.434571	0.236948	0.507303	0.397404	0.480554	0.443684
0.537741	0.510229	0.503417	0.447164	0.42115	0.233793	0.487528	0.388398	0.487755	0.432826
0.504837	0.508197	0.501436	0.441106	0.419113	0.232867	0.482031	0.390415	0.488292	0.429028
0.506517	0.513772	0.50937	0.450119	0.423479	0.236824	0.490971	0.389237	0.483849	0.435139
0.537209	0.51497	0.517399	0.451306	0.422959	0.23397	0.496321	0.393103	0.4882	0.429198
0.502421	0.512928	0.507692	0.449016	0.421345	0.235375	0.490085	0.388679	0.485772	0.43481
0.501535	0.515916	0.504535	0.446884	0.420147	0.236626	0.491238	0.389342	0.486158	0.433522
0.507869	0.511712	0.510845	0.447024	0.423718	0.236915	0.494037	0.394571	0.483435	0.433628
0.47616	0.482868	0.469327	0.408636	0.398026	0.217784	0.439225	0.37002	0.510878	0.41272
0.512836	0.502466	0.494179	0.427444	0.416295	0.215297	0.46947	0.385166	0.498228	0.421702
0.504464	0.496269	0.486518	0.424187	0.410932	0.213977	0.462565	0.380263	0.503971	0.421885
0.488984	0.508227	0.50578	0.43829	0.429564	0.22486	0.480274	0.392674	0.496523	0.422364
0.465753	0.501535	0.496804	0.429437	0.42112	0.219081	0.473805	0.384715	0.499294	0.419251
0.479903	0.499691	0.491545	0.425441	0.41507	0.214083	0.466821	0.382909	0.500356	0.420469
0.473358	0.503071	0.496516	0.430909	0.421756	0.220651	0.473533	0.38806	0.5	0.419897
0.494431	0.502445	0.50116	0.433233	0.419722	0.219803	0.476464	0.387097	0.498246	0.420579
0.473815	0.525464	0.511775	0.38817	0.478736	0.542267	0.481982	0.417244	0.480385	0.427486
0.497561	0.526032	0.508009	0.388923	0.481034	0.54865	0.482565	0.41442	0.479067	0.430019
0.497271	0.510043	0.490708	0.375236	0.462391	0.517722	0.462678	0.401923	0.484698	0.421429
0.497034	0.537059	0.523138	0.400966	0.496599	0.554054	0.502784	0.420956	0.471798	0.438934
0.500305	0.538552	0.523702	0.40157	0.49547	0.554668	0.505017	0.421569	0.472462	0.439554
0.49353	0.522646	0.50742	0.391144	0.482204	0.545	0.483708	0.411361	0.479452	0.430468
0.510511	0.519832	0.505469	0.387097	0.474899	0.540302	0.478236	0.410985	0.482974	0.426658
0.534392	0.526097	0.511654	0.393643	0.484866	0.544665	0.487969	0.413772	0.47561	0.43189
0.502128	0.527284	0.519703	0.397428	0.48516	0.529773	0.495784	0.41677	0.475965	0.426875
0.502082	0.525313	0.509983	0.392265	0.482245	0.542964	0.487079	0.413342	0.478498	0.431546
0.532089	0.528257	0.508523	0.390348	0.483429	0.546982	0.488229	0.413043	0.478912	0.430276
0.499696	0.525	0.513143	0.390319	0.482818	0.540709	0.490991	0.41573	0.478172	0.432177
0.499691	0.485964	0.46122	0.365359	0.445978	0.481314	0.436554	0.378218	0.513328	0.409305
0.505173	0.507898	0.487833	0.381944	0.467251	0.492844	0.466591	0.395408	0.500359	0.417476
0.473104	0.5	0.480163	0.375398	0.460224	0.491184	0.460564	0.392511	0.506227	0.418528
0.510204	0.513514	0.496841	0.390137	0.478236	0.495092	0.478162	0.401763	0.496479	0.420013
0.507926	0.507869	0.491319	0.384131	0.466511	0.493797	0.47173	0.395807	0.499285	0.417795
0.495122	0.505173	0.4852	0.381496	0.4637	0.492817	0.463959	0.393223	0.501445	0.417154
0.46935	0.508475	0.489313	0.384761	0.467949	0.49349	0.471461	0.39733	0.498928	0.417526
0.486044	0.50874	0.495667	0.38558	0.472643	0.497525	0.474374	0.398987	0.498223	0.418217
0.478717	0.497128	0.520763	0.372314	0.365729	0.369128	0.493785	0.436464	0.488629	0.499369
0.498768	0.493011	0.517897	0.371375	0.368286	0.365397	0.494357	0.436275	0.489332	0.50855
0.478288	0.481169	0.496041	0.359587	0.358924	0.365837	0.474557	0.419214	0.493229	0.476069
0.50182	0.499689	0.538504	0.382335	0.371731	0.367294	0.509465	0.441317	0.483678	0.542587
0.503323	0.500311	0.539058	0.382952	0.373209	0.369721	0.511706	0.44278	0.482369	0.540302
0.503844	0.496188	0.520694	0.374527	0.364504	0.366	0.49549	0.430572	0.487654	0.50885
0.506383	0.491037	0.514623	0.371101	0.363578	0.366892	0.489229	0.4313	0.49234	0.499048
0.499693	0.496217	0.527344	0.377193	0.367257	0.367063	0.498878	0.434545	0.483718	0.514484
0.517365	0.495592	0.526756	0.377583	0.364209	0.371107	0.504221	0.436628	0.491144	0.491326
0.538327	0.496198	0.523197	0.375708	0.363982	0.369087	0.496342	0.431611	0.486671	0.516477
0.506352	0.501267	0.520022	0.373826	0.364728	0.366225	0.5	0.43299	0.487057	0.511013
0.507109	0.491162	0.523756	0.373744	0.371574	0.365206	0.501976	0.438339	0.489391	0.50094
0.536897	0.463447	0.471676	0.350606	0.352538	0.365357	0.446908	0.406593	0.513268	0.449902
0.503027	0.47416	0.501703	0.366407	0.37037	0.373176	0.469248	0.426959	0.502509	0.459937
0.503071	0.471242	0.493432	0.359528	0.366131	0.374558	0.464101	0.419987	0.5084	0.458786
0.508475	0.474889	0.512965	0.373239	0.376386	0.37287	0.479096	0.435484	0.500703	0.461778
0.475853	0.47616	0.50681	0.368693	0.371786	0.372752	0.471859	0.426342	0.502498	0.461926
0.514337	0.473104	0.499147	0.365885	0.368037	0.373603	0.465792	0.423101	0.504686	0.461636
0.504408	0.475853	0.504816	0.36934	0.370639	0.374394	0.472428	0.427858	0.50214	0.463476
0.493633	0.474392	0.511048	0.370251	0.376068	0.371566	0.476163	0.428483	0.503551	0.461202
0.46798	0.528335	0.520763	0.393884	0.472643	0.364865	0.434392	0.393464	0.481066	0.484007
0.484611	0.527991	0.517897	0.394624	0.474971	0.36113	0.433353	0.391531	0.47972	0.49092
0.477301	0.510473	0.496041	0.38375	0.45858	0.362369	0.416667	0.381684	0.482259	0.460647
0.497244	0.541497	0.538504	0.409856	0.489106	0.365838	0.446796	0.392654	0.472297	0.514388
0.476866	0.542973	0.539058	0.412154	0.487973	0.368283	0.448235	0.39417	0.472973	0.514988
0.49759	0.525543	0.520694	0.398533	0.476163	0.363575	0.433771	0.387557	0.478049	0.484065
0.5	0.522795	0.514623	0.392857	0.468732	0.362585	0.430205	0.388707	0.482661	0.479104
0.502353	0.53072	0.527344	0.400972	0.478035	0.365577	0.437648	0.388424	0.474156	0.489515
0.502112	0.533685	0.526756	0.407317	0.480903	0.366	0.440547	0.390605	0.470467	0.475682
0.494519	0.529066	0.523197	0.399634	0.475362	0.366689	0.436494	0.387847	0.477083	0.49126
0.512181	0.531067	0.520022	0.397693	0.477431	0.363818	0.43698	0.387637	0.480583	0.487118
0.537566	0.529654	0.523756	0.398537	0.476798	0.360963	0.440526	0.392093	0.476752	0.482036
0.504813	0.488643	0.471676	0.370706	0.442683	0.363703	0.397243	0.370474	0.510078	0.430798
0.507375	0.512882	0.501703	0.386976	0.462633	0.371669	0.416413	0.383278	0.497076	0.452395
0.537927	0.504222	0.493432	0.383154	0.45634	0.373039	0.41564	0.381017	0.501862	0.445872
0.500602	0.520166	0.512965	0.396776	0.472941	0.370447	0.423933	0.387352	0.492132	0.463899
0.502445	0.512836	0.50681	0.386534	0.461039	0.371249	0.417576	0.380066	0.497089	0.452568
0.50874	0.510204	0.499147	0.384809	0.459893	0.372093	0.41352	0.380952	0.498163	0.448695
0.474392	0.514337	0.504816	0.388889	0.463357	0.371947	0.418182	0.383489	0.494553	0.454051
0.510979	0.510979	0.511048	0.390547	0.467257	0.370062	0.420544	0.382528	0.497106	0.454545
0.503148	0.508159	0.506286	0.376324	0.479429	0.30363	0.424715	0.384414	0.483601	0.494274
0.505444	0.508741	0.503417	0.377958	0.481714	0.302831	0.422847	0.382507	0.483287	0.501209
0.505137	0.511047	0.482699	0.370844	0.463188	0.297554	0.406821	0.373324	0.482734	0.471951
0.505143	0.51018	0.521103	0.390348	0.499718	0.303959	0.436471	0.383883	0.474781	0.519093
0.51139	0.514765	0.521666	0.392661	0.499436	0.304598	0.437905	0.384518	0.475454	0.518784
0.510517	0.515625	0.504551	0.380212	0.482877	0.302692	0.424134	0.378571	0.479556	0.494294
0.508225	0.508923	0.5	0.37602	0.475617	0.301862	0.420482	0.379605	0.485211	0.489413
0.510783	0.508046	0.510493	0.381953	0.487209	0.302537	0.428062	0.378622	0.475668	0.497908
0.509391	0.513607	0.510771	0.390926	0.4875	0.309804	0.430952	0.382581	0.471995	0.491082
0.505438	0.507853	0.507106	0.381366	0.483761	0.303209	0.426866	0.378886	0.478591	0.498798
0.590989	0.533753	0.50481	0.379481	0.484091	0.305029	0.427381	0.37871	0.481048	0.498204
0.58006	0.52395	0.507675	0.380273	0.483485	0.305574	0.43088	0.382219	0.480304	0.493118
0.529838	0.525663	0.465323	0.360612	0.443452	0.298208	0.387077	0.364591	0.512722	0.43255
0.531844	0.525959	0.492745	0.375	0.46717	0.307114	0.405718	0.375839	0.499636	0.453943
0.515801	0.514874	0.484229	0.371836	0.457627	0.302841	0.404806	0.373469	0.504444	0.445725
0.505438	0.507853	0.503456	0.383397	0.484076	0.308932	0.412508	0.38004	0.495726	0.465352
0.514237	0.529172	0.496232	0.373724	0.471545	0.307902	0.406061	0.372667	0.500725	0.455856
0.495078	0.501771	0.490116	0.372751	0.464494	0.305422	0.402803	0.373486	0.500731	0.450271
0.507736	0.508435	0.495944	0.375239	0.472981	0.305914	0.40752	0.376086	0.498192	0.456456
0.511775	0.509895	0.499711	0.377863	0.474233	0.310719	0.408213	0.375166	0.50072	0.456938
0.520763	0.51732	0.584153	0.405009	0.476791	0.352941	0.408701	0.38163	0.411848	0.494889
0.520763	0.51732	0.592915	0.406593	0.479083	0.353795	0.406842	0.379755	0.412676	0.502716
0.506286	0.508711	0.556461	0.391656	0.462165	0.350136	0.393637	0.369709	0.411808	0.474421
0.584153	0.530312	0.621028	0.419916	0.49463	0.355997	0.419316	0.383794	0.405571	0.52327
0.582949	0.532805	0.622543	0.421369	0.49435	0.356639	0.420768	0.384422	0.405295	0.522958
0.583818	0.528775	0.593043	0.407069	0.480252	0.352632	0.406459	0.377649	0.408263	0.497599
0.584873	0.531109	0.58072	0.404059	0.472957	0.353333	0.404308	0.376868	0.413818	0.491843
0.582524	0.534531	0.600694	0.410303	0.484607	0.35467	0.410552	0.379464	0.405125	0.498509
0.543122	0.535793	0.580811	0.414086	0.486594	0.361311	0.408348	0.383387	0.404564	0.490812
0.519144	0.519132	0.599303	0.409008	0.481143	0.354796	0.410116	0.378846	0.407537	0.5003
0.587156	0.536297	0.592849	0.406174	0.481481	0.355599	0.409836	0.379553	0.410167	0.501496
0.519144	0.519132	0.584244	0.407903	0.482561	0.354563	0.414172	0.383923	0.410203	0.496411
0.496483	0.494355	0.499709	0.375402	0.445776	0.355652	0.384565	0.356259	0.435937	0.445828
0.527964	0.522034	0.528571	0.399249	0.469591	0.361951	0.400376	0.371277	0.427099	0.466102
0.500285	0.508215	0.520414	0.394687	0.460859	0.359331	0.401144	0.367962	0.430608	0.460599
0.50257	0.511351	0.539728	0.408922	0.482278	0.363698	0.406559	0.376386	0.423631	0.478365
0.501421	0.507614	0.531963	0.398754	0.470554	0.360656	0.401624	0.368179	0.427419	0.467109
0.501423	0.507623	0.525172	0.397114	0.466901	0.361379	0.39912	0.368945	0.427831	0.462424
0.507657	0.512936	0.530787	0.401998	0.472855	0.361339	0.403125	0.371542	0.425018	0.468599
0.506795	0.514623	0.531818	0.405355	0.477551	0.363265	0.404732	0.374261	0.427843	0.469032
0.506222	0.514896	0.582949	0.45544	0.489607	0.424725	0.544109	0.415793	0.486339	0.484007
0.509626	0.514879	0.591671	0.457755	0.491056	0.425428	0.533448	0.411295	0.48704	0.49092
0.504816	0.511811	0.555362	0.440329	0.47076	0.417032	0.523113	0.401634	0.489767	0.460647
0.50171	0.507919	0.619678	0.471225	0.504832	0.434132	0.535244	0.426329	0.484447	0.514388
0.598005	0.553864	0.621186	0.471795	0.503691	0.436451	0.526438	0.427795	0.483146	0.514988
0.589199	0.540383	0.591801	0.45308	0.492219	0.425869	0.562463	0.413497	0.485384	0.484065
0.525264	0.532819	0.579526	0.450639	0.484936	0.422154	0.526285	0.410526	0.489993	0.479104
0.527253	0.534807	0.599424	0.457569	0.493983	0.431611	0.559078	0.418448	0.484501	0.489515
0.512085	0.51728	0.580535	0.467975	0.493417	0.423309	0.55938	0.414486	0.490872	0.475682
0.50171	0.507919	0.598034	0.454859	0.491379	0.42605	0.571995	0.418048	0.487441	0.49126
0.509637	0.532121	0.592529	0.459459	0.494259	0.425713	0.56351	0.417737	0.484808	0.487118
0.491349	0.499427	0.584862	0.463006	0.492812	0.427527	0.553167	0.415187	0.488119	0.482036
0.503995	0.511048	0.49971	0.416265	0.447573	0.407938	0.575827	0.379288	0.511645	0.430798
0.508009	0.51333	0.526735	0.437537	0.470485	0.428391	0.583056	0.398746	0.502134	0.452395
0.517897	0.523017	0.519473	0.431106	0.462625	0.422293	0.560528	0.39417	0.506879	0.445872
0.517897	0.523017	0.537853	0.450466	0.482298	0.43875	0.573454	0.406696	0.505602	0.463899
0.503417	0.508752	0.530114	0.437756	0.470588	0.428661	0.581408	0.4	0.503189	0.452568
0.592915	0.552013	0.523349	0.43394	0.467799	0.426312	0.557405	0.397484	0.504292	0.448695
0.591671	0.554439	0.528944	0.440023	0.472886	0.43199	0.557301	0.402378	0.507102	0.454051
0.592636	0.550619	0.53171	0.44646	0.478438	0.432602	0.56707	0.401369	0.504231	0.454545
0.593623	0.553631	0.583818	0.428913	0.486782	0.432584	0.518362	0.337662	0.478502	0.505357
0.59117	0.558579	0.592636	0.430448	0.48908	0.433292	0.579098	0.335922	0.478201	0.513142
0.5411	0.553445	0.556858	0.419768	0.468841	0.419478	0.547337	0.326463	0.478541	0.483444
0.516274	0.523969	0.62093	0.443922	0.504535	0.43849	0.535694	0.341956	0.472873	0.533373
0.594937	0.556913	0.622455	0.44451	0.503398	0.439099	0.522754	0.344283	0.473543	0.533058
0.516274	0.523969	0.592765	0.427467	0.490241	0.43462	0.536613	0.333978	0.474518	0.508021
0.493575	0.499131	0.580362	0.424715	0.482977	0.430905	0.528729	0.334422	0.480056	0.502392
0.524234	0.531821	0.600466	0.432208	0.493714	0.436881	0.565651	0.336963	0.47372	0.510638
0.48206	0.496524	0.58046	0.442789	0.492299	0.435454	0.527697	0.337388	0.468071	0.502055
0.485217	0.497103	0.599065	0.429335	0.491117	0.435674	0.560414	0.336124	0.476616	0.510689
0.483276	0.496826	0.592571	0.433234	0.492281	0.437965	0.561605	0.336113	0.476027	0.511848
0.483256	0.496823	0.582996	0.435042	0.492546	0.436296	0.574179	0.341085	0.475275	0.506809
0.489643	0.501438	0.498828	0.403023	0.446567	0.40846	0.564841	0.319415	0.510361	0.450031
0.4888	0.503163	0.525258	0.419512	0.468568	0.42374	0.555427	0.327128	0.498551	0.472521
0.485682	0.501722	0.517919	0.414409	0.461584	0.417526	0.578018	0.3286	0.503321	0.466265
0.488252	0.502582	0.536488	0.429607	0.481203	0.427044	0.586054	0.330281	0.498932	0.484579
0.485928	0.500288	0.52867	0.419806	0.46953	0.423126	0.563647	0.327815	0.499639	0.473496
0.483516	0.497106	0.521839	0.415751	0.465889	0.420716	0.575637	0.326435	0.499636	0.4689
0.563015	0.507606	0.527491	0.420413	0.471819	0.421954	0.583516	0.327598	0.501445	0.47497
0.552984	0.487565	0.528539	0.427964	0.477352	0.426219	0.559633	0.328722	0.499641	0.476247
0.50534	0.512605	0.584873	0.424985	0.47523	0.426329	0.558653	0.542169	0.573253	0.503584
0.508169	0.512045	0.593623	0.425672	0.477535	0.428744	0.568391	0.482213	0.569201	0.511391
0.493447	0.502558	0.55814	0.414024	0.460503	0.41528	0.521661	0.467884	0.549072	0.481571
0.483516	0.497106	0.62262	0.441765	0.492334	0.438129	0.581289	0.473443	0.561165	0.531713
0.489948	0.510393	0.623197	0.444052	0.492054	0.438721	0.547661	0.47712	0.559815	0.531398
0.474517	0.485664	0.59375	0.42951	0.478711	0.429174	0.535123	0.525632	0.564621	0.506261
0.486674	0.497685	0.581449	0.424188	0.471371	0.422074	0.524839	0.478644	0.556735	0.5006
0.490708	0.493941	0.601386	0.432561	0.482245	0.431396	0.53692	0.520401	0.562821	0.508897
0.496041	0.50678	0.581528	0.440597	0.483391	0.435174	0.529036	0.512905	0.551266	0.500295
0.496041	0.50678	0.6	0.431384	0.47876	0.428486	0.564148	0.507405	0.551703	0.508939
0.482699	0.496249	0.59447	0.429335	0.479954	0.434155	0.528897	0.513298	0.557754	0.50921
0.556461	0.506145	0.58496	0.430274	0.480184	0.434258	0.559839	0.514189	0.556274	0.505051
0.555362	0.509487	0.501454	0.394472	0.444846	0.404473	0.562823	0.504516	0.555763	0.447109
0.556858	0.506187	0.527635	0.415497	0.470554	0.424675	0.573613	0.50465	0.551167	0.469742
0.55814	0.512031	0.520367	0.411221	0.460036	0.419537	0.565167	0.512227	0.554499	0.463444
0.556067	0.513034	0.539638	0.425635	0.48159	0.431373	0.555749	0.507079	0.555211	0.481856
0.518417	0.526316	0.531019	0.416667	0.469795	0.424074	0.579247	0.505237	0.550535	0.470729
0.495173	0.505102	0.524244	0.413456	0.467847	0.421739	0.586379	0.513603	0.551046	0.466107
0.558824	0.512209	0.529847	0.418138	0.472108	0.424691	0.563073	0.518945	0.559871	0.472206
0.495173	0.505102	0.531746	0.419648	0.475967	0.429716	0.574179	0.51455	0.55972	0.473496
0.479191	0.485207	0.582524	0.420831	0.441517	0.401559	0.585581	0.488604	0.516476	0.492456
0.505079	0.510674	0.59117	0.421527	0.46183	0.401427	0.559954	0.51101	0.56125	0.500303
0.516329	0.505663	0.556067	0.409705	0.435536	0.390957	0.558977	0.513494	0.497902	0.471883
0.519459	0.509648	0.620788	0.436945	0.459016	0.407595	0.568718	0.44909	0.485255	0.520958
0.519101	0.505922	0.621359	0.439241	0.456536	0.407337	0.521975	0.4375	0.468729	0.520646
0.518269	0.505929	0.591299	0.425391	0.450473	0.405581	0.583429	0.439302	0.477303	0.495181
0.52437	0.511249	0.579128	0.42	0.455016	0.399608	0.546099	0.442149	0.475085	0.489388
0.52349	0.512936	0.598857	0.428486	0.456129	0.407216	0.537143	0.492297	0.485135	0.49611
0.526316	0.51321	0.580135	0.433974	0.456064	0.395913	0.526008	0.442441	0.472565	0.4884
0.527996	0.513195	0.597477	0.427284	0.46383	0.404916	0.538946	0.489712	0.4818	0.497893
0.523249	0.509275	0.59293	0.425239	0.449876	0.401929	0.529309	0.49045	0.469015	0.498199
0.517727	0.506222	0.582624	0.425315	0.446115	0.401935	0.562573	0.482462	0.466624	0.493998
0.632103	0.551297	0.502594	0.395172	0.453939	0.394682	0.529172	0.493819	0.475	0.443125
0.62447	0.537747	0.530243	0.412923	0.472255	0.399064	0.557405	0.492329	0.474282	0.463548
0.544805	0.529477	0.523051	0.409459	0.451017	0.398915	0.556825	0.480425	0.472133	0.458001
0.547658	0.532303	0.541269	0.423171	0.46	0.399212	0.567644	0.474018	0.470805	0.475875
0.528595	0.514763	0.533597	0.41411	0.474736	0.401333	0.56092	0.490798	0.475131	0.464567
0.517727	0.506222	0.526882	0.410857	0.455673	0.399597	0.552403	0.483124	0.472878	0.459854
0.528027	0.532157	0.532431	0.415592	0.454088	0.401066	0.57232	0.462836	0.468007	0.466061
0.507684	0.499427	0.534308	0.417993	0.454938	0.401857	0.586608	0.481985	0.472477	0.466506
0.520857	0.510204	0.543122	0.464684	0.43513	0.327933	0.562428	0.491997	0.477941	0.503584
0.523138	0.509915	0.5411	0.464264	0.462523	0.331388	0.57264	0.484068	0.47644	0.511391
0.538504	0.519668	0.518417	0.466128	0.522592	0.316523	0.584937	0.495489	0.447887	0.481571
0.538504	0.519668	0.562635	0.466867	0.549089	0.338393	0.558419	0.486019	0.479408	0.531713
0.521103	0.505358	0.563175	0.462861	0.527794	0.339026	0.559233	0.518466	0.485038	0.531398
0.621028	0.550336	0.541304	0.473812	0.550972	0.328599	0.568966	0.458141	0.486869	0.506261
0.619678	0.552764	0.536359	0.462346	0.545836	0.327237	0.522262	0.445122	0.472337	0.5006
0.62093	0.548931	0.546883	0.478966	0.540318	0.331623	0.580057	0.456163	0.478873	0.508897
0.62262	0.551955	0.552174	0.481437	0.542067	0.330346	0.55549	0.458418	0.47668	0.500295
0.620788	0.557778	0.543726	0.485899	0.548951	0.330754	0.539205	0.513103	0.473755	0.508939
0.562635	0.550136	0.543043	0.477218	0.548406	0.330764	0.538912	0.458816	0.475172	0.50921
0.534406	0.521448	0.547632	0.474803	0.559497	0.329684	0.54188	0.515254	0.471636	0.505051
0.622782	0.556111	0.487709	0.482353	0.546194	0.301796	0.534104	0.512786	0.459987	0.447109
0.534406	0.521448	0.520638	0.505469	0.538371	0.31457	0.570928	0.507199	0.457831	0.469742
0.505747	0.495662	0.511062	0.478209	0.555238	0.313172	0.533101	0.511141	0.465879	0.463444
0.544702	0.53016	0.533114	0.483001	0.571828	0.320496	0.577367	0.514089	0.465023	0.481856
0.516892	0.498276	0.525592	0.509466	0.542412	0.316172	0.577586	0.507227	0.462324	0.470729
0.520023	0.500575	0.517355	0.471395	0.555619	0.315579	0.587302	0.49593	0.464988	0.466107
0.519663	0.498569	0.524464	0.47544	0.579888	0.317701	0.575461	0.507033	0.467974	0.472206
0.518831	0.498567	0.530511	0.481172	0.5482	0.316273	0.569767	0.501956	0.465902	0.473496
0.52493	0.503137	0.519144	0.449109	0.538912	0.199254	0.590313	0.492862	0.462241	0.470049
0.524049	0.503991	0.516274	0.485563	0.548929	0.202239	0.606904	0.507392	0.464356	0.477008
0.526876	0.505131	0.495173	0.462623	0.488274	0.202808	0.577829	0.517882	0.468667	0.448916
0.528555	0.505125	0.534406	0.466627	0.564767	0.2	0.58607	0.507363	0.468321	0.50365
0.52381	0.502854	0.534961	0.464945	0.454078	0.199857	0.605088	0.5	0.435179	0.50609
0.518289	0.498852	0.516527	0.468339	0.483503	0.198813	0.572905	0.500981	0.470475	0.473748
0.635563	0.541976	0.51298	0.463504	0.467836	0.2	0.573923	0.431627	0.545455	0.46593
0.628034	0.529758	0.522346	0.474351	0.486314	0.19707	0.579885	0.415375	0.570648	0.479319
0.545355	0.518395	0.526021	0.46121	0.483431	0.20649	0.529094	0.421019	0.56149	0.461862
0.548209	0.52038	0.519037	0.4821	0.468354	0.198817	0.599084	0.417029	0.557966	0.478314
0.52915	0.505079	0.515877	0.489857	0.478176	0.197649	0.551948	0.414603	0.557559	0.472408
0.518289	0.498852	0.522154	0.495897	0.499048	0.202222	0.536669	0.439924	0.532215	0.473524
0.529445	0.52337	0.470691	0.483005	0.497792	0.208543	0.534503	0.416507	0.553236	0.400625
0.508253	0.491851	0.500855	0.479783	0.503094	0.200778	0.539339	0.44125	0.525936	0.419648
0.521421	0.501149	0.492546	0.487135	0.494311	0.201908	0.530636	0.440373	0.520494	0.415441
0.523702	0.501724	0.513024	0.513483	0.493906	0.198635	0.568341	0.445798	0.51873	0.43227
0.539058	0.510949	0.505983	0.484848	0.50031	0.198456	0.529617	0.438629	0.524902	0.421658
0.539058	0.510949	0.498288	0.490368	0.493468	0.200313	0.573903	0.43833	0.522924	0.416768
0.521666	0.498855	0.504838	0.516571	0.480374	0.197379	0.574138	0.449142	0.526586	0.422263
0.622543	0.542825	0.511098	0.475429	0.488971	0.198467	0.584799	0.451327	0.51467	0.422892
0.621186	0.543552	0.587156	0.477738	0.495863	0.209735	0.572005	0.438934	0.522786	0.467683
0.622455	0.541358	0.594937	0.485154	0.489001	0.214337	0.566279	0.442892	0.521297	0.473716
0.623197	0.544476	0.558824	0.449905	0.478454	0.209077	0.586895	0.449649	0.516109	0.445679
0.621359	0.546936	0.622782	0.489461	0.482544	0.215917	0.60178	0.435484	0.524183	0.493961
0.563175	0.535265	0.624284	0.455625	0.431012	0.215768	0.574383	0.439949	0.528628	0.493663
0.534961	0.511851	0.59506	0.456364	0.498144	0.212705	0.583569	0.442857	0.528068	0.471376
0.624284	0.54786	0.582854	0.451593	0.477345	0.210564	0.6	0.416278	0.496157	0.462668
0.534961	0.511851	0.603557	0.457195	0.500628	0.210007	0.56946	0.448867	0.528205	0.475152
0.506322	0.487962	0.584703	0.451174	0.501951	0.217422	0.570431	0.457107	0.544499	0.460432
0.545254	0.518187	0.601266	0.468596	0.510127	0.211798	0.576437	0.456034	0.557075	0.473236
0.500569	0.521289	0.595769	0.44879	0.509702	0.213173	0.526411	0.453976	0.546414	0.470944
0.501994	0.52274	0.588135	0.471195	0.494956	0.217702	0.595647	0.457751	0.546567	0.469375
0.501703	0.524986	0.499136	0.479976	0.50454	0.205371	0.553279	0.449938	0.54805	0.401875
0.501705	0.524138	0.529412	0.487179	0.485222	0.208024	0.538939	0.464659	0.529093	0.422587
0.507928	0.528604	0.521343	0.473908	0.484997	0.204683	0.535963	0.451151	0.548003	0.417535
0.507066	0.529445	0.540449	0.473231	0.493076	0.207547	0.541596	0.478951	0.523841	0.434337
0.508197	0.52362	0.532768	0.478287	0.486154	0.203976	0.532989	0.47073	0.512418	0.424591
0.510747	0.522727	0.526048	0.502621	0.481021	0.204918	0.570435	0.475429	0.506997	0.419708
0.506795	0.52746	0.531603	0.474924	0.493051	0.202941	0.531106	0.470018	0.519789	0.425197
0.501992	0.521839	0.532621	0.480712	0.501463	0.203068	0.575029	0.467485	0.517726	0.426675
0.6	0.562215	0.519144	0.504056	0.478976	0.339026	0.577055	0.483274	0.515735	0.496921
0.591267	0.553392	0.516274	0.466265	0.489196	0.341556	0.588501	0.485879	0.513564	0.504944
0.526345	0.541597	0.495173	0.468463	0.505539	0.330739	0.576747	0.467509	0.520683	0.472309
0.527485	0.542761	0.534406	0.474351	0.484663	0.348981	0.568379	0.471665	0.515345	0.538177
0.513195	0.528547	0.534961	0.443372	0.480745	0.349599	0.591501	0.484831	0.510391	0.535956
0.501992	0.521839	0.516527	0.477124	0.487446	0.342172	0.607973	0.466828	0.516087	0.505244
0.509904	0.546505	0.51298	0.454318	0.447403	0.33758	0.578196	0.469939	0.52448	0.495663
0.490794	0.515152	0.522346	0.455981	0.494559	0.344201	0.588169	0.473144	0.520997	0.511685
0.503417	0.523289	0.526021	0.454831	0.465674	0.350535	0.606161	0.433781	0.485273	0.487304
0.50742	0.525619	0.519037	0.458587	0.489484	0.342569	0.572406	0.479452	0.524209	0.512678
0.520694	0.536036	0.515877	0.453474	0.48455	0.345912	0.571594	0.36413	0.562574	0.508297
0.520694	0.536036	0.522154	0.465517	0.493282	0.342354	0.577537	0.364351	0.584019	0.499387
0.504551	0.523536	0.470691	0.451995	0.494434	0.316925	0.527067	0.352465	0.568945	0.44303
0.593043	0.558508	0.500855	0.471733	0.480843	0.333983	0.598407	0.364173	0.575775	0.45841
0.591801	0.560948	0.492546	0.479635	0.491124	0.326772	0.554478	0.358579	0.56829	0.456359
0.592765	0.557135	0.513024	0.484198	0.474079	0.340385	0.554137	0.370518	0.566082	0.462006
0.59375	0.559255	0.505983	0.474453	0.473913	0.338092	0.526375	0.357384	0.56369	0.461255
0.591299	0.563341	0.498288	0.471965	0.482295	0.335075	0.552471	0.368661	0.595657	0.459158
0.541304	0.554645	0.504838	0.47619	0.471357	0.335275	0.544176	0.361183	0.592075	0.462769
0.516527	0.537068	0.511098	0.501458	0.46877	0.339793	0.572075	0.367527	0.598967	0.461444
0.59506	0.566048	0.496483	0.476364	0.476801	0.336902	0.538895	0.363519	0.597418	0.445483
0.516527	0.537068	0.493575	0.479501	0.482311	0.339421	0.580952	0.362919	0.585251	0.448878
0.493878	0.508803	0.479191	0.502029	0.466955	0.329457	0.577629	0.371356	0.60023	0.439974
0.524472	0.538892	0.505747	0.465018	0.477494	0.346036	0.592287	0.374088	0.614045	0.459046
0.497704	0.492804	0.506322	0.469902	0.486486	0.34665	0.581747	0.3651	0.591385	0.458766
0.5	0.49424	0.493878	0.475787	0.475389	0.340038	0.568297	0.36988	0.599541	0.447483
0.498856	0.493119	0.492643	0.44201	0.470366	0.335447	0.592593	0.372135	0.615772	0.443887
0.498855	0.493111	0.497388	0.477665	0.474566	0.342072	0.625341	0.363226	0.584544	0.44966
0.505137	0.497714	0.507297	0.461677	0.436964	0.347527	0.578742	0.366447	0.580153	0.445538
0.504274	0.498572	0.496503	0.473345	0.482843	0.340439	0.592837	0.371687	0.581503	0.448511
0.502844	0.499714	0.495935	0.46924	0.405013	0.34377	0.626087	0.352569	0.514934	0.449876
0.505407	0.499715	0.499708	0.474178	0.425614	0.339386	0.57748	0.373731	0.607287	0.450932
0.502281	0.497427	0.45228	0.466031	0.409151	0.318304	0.574972	0.539956	0.565563	0.421226
0.499139	0.493387	0.4754	0.473156	0.428293	0.335279	0.58338	0.552589	0.579016	0.432381
0.587544	0.533105	0.470096	0.462044	0.426012	0.328965	0.529855	0.528698	0.550953	0.431789
0.578372	0.520612	0.482981	0.49382	0.417639	0.34251	0.599334	0.551799	0.569955	0.434647
0.522905	0.511433	0.477232	0.495311	0.425234	0.340246	0.549883	0.534322	0.567763	0.430828
0.524902	0.512563	0.473559	0.502017	0.417568	0.336375	0.536503	0.558921	0.557272	0.430299
0.509615	0.500566	0.47695	0.486834	0.417722	0.337427	0.529002	0.524123	0.567836	0.431459
0.499139	0.493387	0.480826	0.481963	0.423697	0.341935	0.537415	0.563419	0.554643	0.432977
0.507131	0.516166	0.527964	0.492529	0.414975	0.198085	0.530495	0.566232	0.550125	0.482317
0.488683	0.485431	0.524234	0.517475	0.412484	0.201031	0.563478	0.585761	0.548683	0.488386
0.501436	0.494822	0.505079	0.485166	0.419876	0.196935	0.52948	0.565904	0.553594	0.460494
0.505469	0.49712	0.544702	0.491419	0.425749	0.196328	0.569054	0.553611	0.54812	0.504819
0.514623	0.505624	0.545254	0.522203	0.410063	0.197034	0.572899	0.584324	0.550769	0.504515
0.514623	0.505624	0.524472	0.481956	0.418159	0.195906	0.581736	0.60701	0.564931	0.483283
0.5	0.493402	0.521861	0.479081	0.428486	0.198809	0.574383	0.566468	0.559194	0.477356
0.58072	0.534884	0.530227	0.489796	0.419048	0.195087	0.564162	0.585445	0.557882	0.4843
0.579526	0.535633	0.539019	0.444785	0.415969	0.201742	0.584703	0.606125	0.568873	0.47482
0.580362	0.533371	0.528659	0.495682	0.421153	0.195921	0.616546	0.566921	0.551854	0.485124
0.581449	0.536544	0.527162	0.445255	0.406745	0.196519	0.572244	0.555799	0.558616	0.485472
0.579128	0.539067	0.531773	0.458333	0.4267	0.198395	0.581408	0.561622	0.560453	0.479444
0.536359	0.528446	0.480115	0.451929	0.515134	0.195261	0.613762	0.514077	0.511612	0.42489
0.51298	0.507353	0.50905	0.458284	0.539859	0.194041	0.564672	0.577192	0.564867	0.446822
0.582854	0.539977	0.5	0.448005	0.51938	0.190365	0.564665	0.437374	0.568106	0.438424
0.51298	0.507353	0.521079	0.459784	0.541716	0.192996	0.568907	0.409524	0.579494	0.459345
0.492643	0.483225	0.511575	0.443905	0.534606	0.191812	0.521739	0.402096	0.555482	0.447898
0.521861	0.510353	0.505663	0.473778	0.533804	0.192632	0.590677	0.413002	0.570413	0.443084
0.505675	0.544879	0.51214	0.477124	0.53082	0.19257	0.548974	0.408588	0.569261	0.450275
0.507955	0.544566	0.516638	0.485965	0.544289	0.191874	0.539989	0.444882	0.559716	0.449029
0.508494	0.547646	0.508159	0.469436	0.544664	0.398171	0.530778	0.407723	0.568302	0.45493
0.507649	0.546812	0.508215	0.466066	0.55581	0.398052	0.540034	0.445232	0.555063	0.454812
0.513834	0.551172	0.496524	0.477246	0.544237	0.388162	0.533141	0.442455	0.551508	0.443175
0.512965	0.552	0.505663	0.499429	0.534584	0.412328	0.563478	0.446183	0.550031	0.451348
0.514946	0.548718	0.498276	0.466981	0.552436	0.412081	0.533024	0.440667	0.554011	0.442857
0.515784	0.548662	0.521289	0.475334	0.568233	0.404515	0.568156	0.44133	0.548531	0.46227
0.512705	0.549143	0.492804	0.502558	0.538684	0.396319	0.572	0.44598	0.550216	0.44225
0.50709	0.544515	0.544879	0.465446	0.551941	0.405209	0.580845	0.440505	0.566287	0.479598
0.60867	0.554561	0.541714	0.462321	0.5763	0.412409	0.574383	0.437301	0.559621	0.485529
0.599274	0.539436	0.554489	0.470762	0.543554	0.40304	0.563258	0.440498	0.558297	0.493318
0.531233	0.565363	0.543054	0.430356	0.536028	0.40534	0.582909	0.437165	0.569295	0.480496
0.533223	0.564804	0.53264	0.476107	0.546087	0.403647	0.616546	0.431934	0.552267	0.471114
0.518187	0.55348	0.557321	0.438738	0.496058	0.370013	0.572244	0.440182	0.560051	0.495038
0.50709	0.544515	0.580735	0.448671	0.560161	0.386194	0.581408	0.443167	0.561869	0.510808
0.515801	0.566571	0.544622	0.443684	0.515134	0.378056	0.613762	0.425606	0.513981	0.489349
0.495986	0.538148	0.555932	0.449486	0.539859	0.395077	0.565564	0.440275	0.565299	0.496508
0.50937	0.544202	0.57822	0.442462	0.51938	0.385759	0.565569	0.424613	0.458278	0.514739
0.511654	0.546552	0.540618	0.450945	0.541716	0.382316	0.569801	0.413111	0.480807	0.498507
0.527344	0.554745	0.524383	0.440049	0.534606	0.384663	0.521739	0.419562	0.47252	0.479665
0.527344	0.554745	0.532615	0.468769	0.533804	0.387176	0.590677	0.417391	0.473104	0.484384
0.510493	0.545298	0.478723	0.471299	0.53082	0.344367	0.546269	0.414077	0.468915	0.433251
0.600694	0.552719	0.550847	0.476868	0.544289	0.344346	0.531915	0.433903	0.45396	0.507059
0.599424	0.554264	0.508741	0.464372	0.544664	0.33529	0.517019	0.412365	0.469374	0.546893
0.600466	0.548747	0.511351	0.461774	0.55581	0.356787	0.532834	0.434431	0.454143	0.544989
0.601386	0.550885	0.497103	0.469787	0.544237	0.355721	0.525731	0.438042	0.457755	0.506865
0.598857	0.55837	0.509648	0.489879	0.534584	0.350095	0.561983	0.442623	0.462014	0.542402
0.546883	0.57361	0.500575	0.461031	0.552436	0.342949	0.525573	0.432734	0.45604	0.535529
0.522346	0.556748	0.52274	0.466157	0.568233	0.350379	0.557681	0.429648	0.451344	0.565041
0.603557	0.559294	0.49424	0.491369	0.538684	0.356781	0.561596	0.443293	0.460967	0.531866
0.522346	0.556748	0.544566	0.457708	0.551941	0.348763	0.572489	0.444836	0.487568	0.560753
0.497388	0.531965	0.541405	0.455319	0.5763	0.351266	0.563953	0.427781	0.456262	0.572654
0.530227	0.561835	0.555054	0.46223	0.543554	0.348542	0.55445	0.431928	0.459926	0.590471
0.511959	0.541714	0.542742	0.423395	0.536028	0.328786	0.578161	0.445741	0.483774	0.567831
0.515982	0.541405	0.532333	0.469509	0.546087	0.342951	0.583612	0.424354	0.451857	0.5603
0.513913	0.54447	0.556122	0.457875	0.496058	0.335762	0.560046	0.431262	0.454837	0.589875
0.513928	0.543639	0.580412	0.467223	0.560161	0.350162	0.571266	0.435185	0.461199	0.603774
0.520113	0.549744	0.543429	0.460172	0.462324	0.340939	0.581949	0.41196	0.446343	0.568415
0.520091	0.550568	0.555618	0.46806	0.482132	0.339685	0.556904	0.436022	0.4634	0.586538
0.516074	0.546433	0.577029	0.458788	0.478964	0.341591	0.555881	0.430493	0.533471	0.614444
0.518623	0.549887	0.540309	0.469633	0.48959	0.344379	0.565721	0.419692	0.557666	0.567105
0.515546	0.548607	0.524083	0.454711	0.488717	0.21393	0.521264	0.420013	0.569002	0.561707
0.513375	0.541358	0.534052	0.487133	0.481996	0.218505	0.578736	0.422222	0.566257	0.570451
0.588439	0.559218	0.480189	0.490453	0.485437	0.209867	0.540318	0.418136	0.566038	0.540736
0.576625	0.544253	0.550536	0.495606	0.477104	0.218257	0.534208	0.437814	0.54023	0.580554
0.538291	0.563021	0.511047	0.482718	0.481481	0.218107	0.519488	0.417353	0.561711	0.46885
0.542014	0.562465	0.507614	0.478602	0.490589	0.213428	0.535123	0.442724	0.525658	0.475625
0.524424	0.552928	0.496826	0.489461	0.478046	0.215672	0.526346	0.443623	0.520209	0.456286
0.513375	0.541358	0.505922	0.514925	0.473717	0.212439	0.558601	0.448068	0.519414	0.475594
0.516074	0.563251	0.498569	0.481921	0.486027	0.222379	0.527082	0.438348	0.523622	0.470663
0.500575	0.534991	0.524986	0.486612	0.485965	0.21338	0.555301	0.435353	0.523651	0.475441
0.517399	0.541049	0.493119	0.515411	0.470912	0.213885	0.557396	0.451397	0.526316	0.471117
0.519703	0.543379	0.547646	0.478648	0.483092	0.218375	0.570864	0.453482	0.512538	0.477076
0.526756	0.553322	0.54447	0.47479	0.489225	0.21098	0.560597	0.436887	0.521512	0.476895
0.526756	0.553322	0.557183	0.483106	0.476572	0.21418	0.550289	0.439976	0.521019	0.483364
0.510771	0.54302	0.545819	0.436954	0.473454	0.210961	0.571995	0.452644	0.51399	0.47164
0.580811	0.562535	0.535447	0.490047	0.477566	0.212689	0.583655	0.431721	0.523903	0.47184
0.580535	0.56406	0.560023	0.450489	0.454785	0.210989	0.559429	0.436954	0.528352	0.481504
0.58046	0.557724	0.585095	0.461768	0.48483	0.211111	0.573205	0.440761	0.527796	0.488563
0.581528	0.560665	0.549143	0.456335	0.523947	0.209949	0.58114	0.4125	0.496847	0.469975
0.580135	0.566391	0.560384	0.463473	0.548774	0.210909	0.555429	0.444109	0.525978	0.474159
0.552174	0.572979	0.582551	0.455873	0.526346	0.394755	0.553499	0.435348	0.533845	0.487478
0.526021	0.554433	0.54426	0.462372	0.549714	0.393668	0.563251	0.418012	0.545578	0.474723
0.584703	0.569061	0.528064	0.452657	0.540243	0.398142	0.516477	0.420103	0.553116	0.478043
0.526021	0.554433	0.53624	0.480815	0.541143	0.392929	0.577032	0.422333	0.55411	0.483014
0.507297	0.526163	0.479105	0.483274	0.537478	0.393596	0.540925	0.417303	0.555789	0.461487
0.539019	0.559511	0.555305	0.488563	0.553916	0.393274	0.531232	0.439924	0.536469	0.478524
0.50313	0.554489	0.51018	0.4773	0.555116	0.395543	0.51993	0.419231	0.555791	0.466019
0.506271	0.555054	0.507623	0.472222	0.566723	0.393197	0.532147	0.44035	0.524917	0.461875
0.505108	0.557183	0.496823	0.480679	0.551217	0.398363	0.525058	0.443062	0.513443	0.442246
0.504259	0.55637	0.505929	0.502003	0.54188	0.394521	0.556598	0.443161	0.50894	0.461827
0.51047	0.56236	0.498567	0.473903	0.560826	0.392371	0.525791	0.443125	0.519841	0.456633
0.509605	0.563167	0.524138	0.478742	0.585526	0.392344	0.553314	0.435606	0.519812	0.473651
0.511588	0.55991	0.493111	0.504274	0.548369	0.405753	0.555428	0.45092	0.516753	0.456996
0.513284	0.563341	0.546812	0.46888	0.562048	0.403874	0.566327	0.448763	0.511728	0.472569
0.509338	0.562114	0.543639	0.468431	0.595173	0.408925	0.559538	0.438042	0.520737	0.47424
0.504551	0.554115	0.55637	0.475964	0.553167	0.400983	0.549156	0.438522	0.516357	0.480804
0.606345	0.586399	0.544986	0.433856	0.54504	0.403283	0.571918	0.445417	0.508568	0.468032
0.597813	0.571347	0.534602	0.481265	0.55474	0.405483	0.581899	0.431931	0.517128	0.469105
0.528825	0.579527	0.559207	0.436341	0.502058	0.403997	0.557471	0.43904	0.525572	0.478022
0.531667	0.579846	0.583426	0.448068	0.570146	0.40085	0.568672	0.440174	0.522054	0.482616
0.515713	0.565387	0.547429	0.440373	0.516568	0.390669	0.580254	0.415333	0.487324	0.466379
0.504551	0.554115	0.558691	0.448881	0.542105	0.389583	0.554342	0.44798	0.523286	0.470659
0.514156	0.57847	0.580895	0.440074	0.520809	0.394946	0.553291	0.431002	0.45134	0.481568
0.494246	0.546233	0.542547	0.450335	0.543962	0.390836	0.564014	0.423801	0.464286	0.470223
0.507692	0.554679	0.526346	0.435882	0.53599	0.391509	0.515993	0.430556	0.469578	0.474416
0.509983	0.557877	0.534541	0.46284	0.53517	0.391123	0.576087	0.427179	0.472337	0.47764
0.523197	0.570875	0.47821	0.466265	0.53222	0.391427	0.55595	0.423244	0.472006	0.461435
0.523197	0.570875	0.553612	0.473653	0.546512	0.392022	0.542237	0.440867	0.455923	0.473236
0.507106	0.557497	0.514765	0.460241	0.54598	0.393398	0.535714	0.42339	0.470421	0.461387
0.599303	0.589573	0.512936	0.456707	0.557078	0.392388	0.54405	0.443023	0.44728	0.457359
0.598034	0.591035	0.501438	0.465721	0.54556	0.390227	0.537166	0.443905	0.435762	0.438347
0.599065	0.584864	0.511249	0.486721	0.535944	0.388276	0.572349	0.449137	0.433269	0.456384
0.6	0.587617	0.503137	0.456938	0.553714	0.406754	0.537069	0.443092	0.440587	0.451031
0.597477	0.593183	0.528604	0.463845	0.570312	0.404797	0.576968	0.434889	0.441276	0.469191
0.543726	0.592453	0.497714	0.487371	0.540899	0.409933	0.578098	0.450687	0.438596	0.451362
0.519037	0.570317	0.551172	0.452751	0.5541	0.401849	0.588737	0.460336	0.436839	0.468179
0.601266	0.596801	0.549744	0.452063	0.57748	0.40521	0.576879	0.43901	0.44186	0.468966
0.519037	0.570317	0.56236	0.459007	0.544876	0.406433	0.570262	0.44372	0.439482	0.475692
0.496503	0.538462	0.551114	0.422759	0.537383	0.404917	0.589041	0.464512	0.433416	0.461779
0.528659	0.576944	0.540805	0.463717	0.547399	0.402728	0.60838	0.439128	0.439122	0.463694
0.501701	0.543054	0.566102	0.438542	0.496677	0.405037	0.578341	0.439114	0.443992	0.472873
0.50312	0.542742	0.589246	0.445848	0.561424	0.402985	0.5875	0.447209	0.442231	0.478571
0.502825	0.545819	0.552647	0.445274	0.512295	0.406756	0.604767	0.415155	0.418705	0.46197
0.502828	0.544986	0.5638	0.445783	0.537616	0.402897	0.573402	0.451285	0.444879	0.466381
0.509019	0.551114	0.586681	0.438725	0.520047	0.403555	0.57535	0.449588	0.464168	0.476669
0.50816	0.551941	0.546902	0.449848	0.539443	0.402571	0.582227	0.43465	0.483559	0.463079
0.510986	0.546902	0.530787	0.434542	0.532391	0.404942	0.531325	0.434591	0.474453	0.468112
0.513529	0.55037	0.539763	0.466747	0.531631	0.402414	0.59782	0.435445	0.475915	0.469631
0.507892	0.548203	0.482132	0.470163	0.528647	0.406586	0.552332	0.431677	0.471822	0.456581
0.503116	0.542693	0.558741	0.47574	0.54289	0.403781	0.556358	0.458281	0.460653	0.465359
0.600701	0.553631	0.515625	0.461492	0.5415	0.401612	0.52862	0.434565	0.471325	0.459778
0.590115	0.537622	0.514623	0.458867	0.55342	0.401617	0.555556	0.461067	0.457967	0.455808
0.529022	0.561804	0.503163	0.467809	0.541068	0.415797	0.547297	0.463653	0.461538	0.437702
0.53016	0.561247	0.512936	0.487889	0.531521	0.41844	0.570784	0.468544	0.467485	0.455752
0.515949	0.551666	0.503991	0.459056	0.550963	0.420635	0.543761	0.46022	0.459849	0.450387
0.503116	0.542693	0.529445	0.464202	0.572697	0.414296	0.578771	0.458437	0.455238	0.467607
0.511838	0.564692	0.498572	0.491097	0.539121	0.417784	0.574598	0.472859	0.46556	0.450713
0.491982	0.535424	0.552	0.457485	0.553107	0.420114	0.589237	0.475	0.494572	0.466625
0.504535	0.542383	0.550568	0.453333	0.581576	0.41849	0.579564	0.459525	0.46005	0.467419
0.508523	0.542072	0.563167	0.461999	0.543054	0.415266	0.565266	0.463881	0.465401	0.47417
0.520022	0.549469	0.551941	0.422321	0.534722	0.443884	0.589532	0.47487	0.491627	0.460238
0.520022	0.549469	0.541643	0.467532	0.544674	0.442767	0.62221	0.457927	0.4575	0.462126
0.50481	0.541714	0.566911	0.438542	0.493421	0.431789	0.575707	0.458204	0.46056	0.470443
0.592849	0.556111	0.590909	0.445848	0.559476	0.447789	0.590659	0.462523	0.466792	0.477097
0.592529	0.559378	0.554354	0.445274	0.465582	0.448403	0.623848	0.430429	0.450542	0.460436
0.592571	0.553881	0.565486	0.445783	0.484942	0.445003	0.57532	0.471687	0.468885	0.464875
0.59447	0.558579	0.588332	0.438725	0.48381	0.440431	0.573678	0.446917	0.385491	0.475207
0.59293	0.565193	0.548607	0.449848	0.49227	0.446317	0.582081	0.43031	0.401247	0.461538
0.543043	0.570962	0.531624	0.434542	0.49053	0.447566	0.5304	0.431904	0.396837	0.466539
0.515877	0.552306	0.540586	0.466747	0.48483	0.445141	0.598007	0.431098	0.402083	0.467167
0.595769	0.562673	0.483021	0.470163	0.487326	0.447434	0.545998	0.428127	0.4	0.454915
0.515877	0.552306	0.560427	0.47574	0.48448	0.443957	0.531646	0.454772	0.385892	0.463848
0.495935	0.527453	0.508923	0.461492	0.488767	0.417333	0.516735	0.430991	0.397996	0.471881
0.527162	0.558282	0.514896	0.458867	0.498506	0.430591	0.532565	0.458513	0.386441	0.477687
0.506271	0.53264	0.501722	0.467809	0.487211	0.426251	0.525453	0.46022	0.376589	0.45641
0.509423	0.532333	0.51321	0.487889	0.481231	0.432911	0.561725	0.465186	0.374756	0.47673
0.509101	0.535447	0.505131	0.459056	0.494913	0.430858	0.525294	0.456775	0.380054	0.471795
0.508253	0.534602	0.52362	0.464202	0.498844	0.42756	0.557425	0.454941	0.380658	0.48033
0.514464	0.540805	0.499714	0.491097	0.479204	0.429668	0.56044	0.469486	0.380577	0.471309
0.514448	0.541643	0.548718	0.457485	0.491969	0.432122	0.571347	0.472611	0.378683	0.481898
0.511299	0.536613	0.546433	0.453333	0.50288	0.426966	0.562791	0.456986	0.381623	0.479851
0.51385	0.540092	0.55991	0.461999	0.48483	0.427681	0.553279	0.460526	0.379896	0.488117
0.511615	0.538771	0.546902	0.422321	0.479141	0.413749	0.577011	0.472496	0.375776	0.474566
0.507692	0.532295	0.536613	0.467532	0.484885	0.433009	0.582497	0.455379	0.379704	0.47574
0.591967	0.548787	0.561867	0.433833	0.451737	0.433618	0.558891	0.455618	0.384351	0.483537
0.58113	0.533372	0.584989	0.441337	0.494617	0.429016	0.570125	0.459988	0.383893	0.496744
0.531927	0.551821	0.547565	0.437892	0.468474	0.425251	0.581717	0.42671	0.391629	0.476514
0.53478	0.551261	0.56047	0.442144	0.492547	0.431312	0.556647	0.467431	0.384868	0.482403
0.518831	0.540602	0.581599	0.434944	0.481198	0.429895	0.555621	0.423301	0.489209	0.493834
0.507692	0.532295	0.543601	0.445332	0.495327	0.430081	0.565469	0.41005	0.508255	0.477667
0.51644	0.554398	0.527541	0.431592	0.489848	0.432382	0.520973	0.415484	0.501514	0.482933
0.497406	0.525731	0.534792	0.460647	0.485981	0.430702	0.578493	0.41433	0.505598	0.485093
0.510845	0.531988	0.48159	0.464112	0.485678	0.402512	0.557807	0.410941	0.497905	0.462617
0.513143	0.532565	0.554561	0.468974	0.485609	0.417996	0.538638	0.430838	0.494997	0.480535
0.523756	0.540236	0.508046	0.457143	0.485384	0.411727	0.532902	0.410109	0.493998	0.469055
0.523756	0.540236	0.514879	0.454433	0.495204	0.421384	0.540448	0.433208	0.525414	0.463859
0.507675	0.533103	0.502582	0.461859	0.486536	0.417408	0.533489	0.435053	0.521408	0.442308
0.584244	0.54958	0.513195	0.481395	0.480519	0.414962	0.572438	0.438831	0.526801	0.462893
0.584862	0.551146	0.505125	0.453832	0.494287	0.416244	0.532475	0.430616	0.528994	0.457692
0.582996	0.547297	0.522727	0.458259	0.498258	0.420519	0.578917	0.427491	0.517262	0.478567
0.58496	0.550336	0.499715	0.482938	0.479394	0.442118	0.57913	0.441248	0.533992	0.457124
0.582624	0.555309	0.548662	0.450483	0.490442	0.440147	0.588908	0.442025	0.546946	0.477387
0.547632	0.559563	0.549887	0.448867	0.503185	0.427586	0.57699	0.425663	0.523474	0.477202
0.522154	0.542162	0.563341	0.455918	0.485052	0.442515	0.571261	0.42814	0.530023	0.485574
0.588135	0.556236	0.55037	0.418217	0.481161	0.444844	0.59104	0.442949	0.547244	0.470956
0.522154	0.542162	0.540092	0.461584	0.48782	0.442331	0.606842	0.422222	0.516696	0.473016
0.499708	0.51854	0.565315	0.433375	0.458388	0.437848	0.577546	0.430013	0.510651	0.480049
0.531773	0.54826	0.584895	0.44	0.49399	0.443632	0.585853	0.433086	0.516637	0.490779
0.464604	0.557321	0.547511	0.436523	0.515134	0.442214	0.60412	0.408667	0.463087	0.472931
0.467819	0.556122	0.560403	0.440801	0.539859	0.440709	0.573495	0.433962	0.539942	0.478925
0.465047	0.560023	0.58411	0.433601	0.51938	0.441194	0.574531	0.47365	0.486421	0.487906
0.465006	0.559207	0.546176	0.444853	0.541716	0.44132	0.580533	0.459309	0.506532	0.473159
0.469894	0.566102	0.52751	0.430254	0.534606	0.388145	0.531193	0.455471	0.49878	0.479313
0.467334	0.566911	0.534753	0.460134	0.533804	0.410526	0.597118	0.463777	0.504751	0.4797
0.466784	0.561867	0.481611	0.463592	0.53082	0.402622	0.543995	0.458675	0.497888	0.462576
0.469412	0.565315	0.555369	0.468452	0.544289	0.417381	0.532415	0.482955	0.494069	0.475229
0.467847	0.564088	0.513607	0.45664	0.544664	0.4126	0.514904	0.456274	0.493947	0.462185
0.466112	0.556941	0.511811	0.453931	0.55581	0.408442	0.532453	0.487243	0.524717	0.46
0.500294	0.56827	0.500288	0.461356	0.544237	0.411474	0.524476	0.487005	0.520686	0.43758
0.493601	0.54932	0.509275	0.482578	0.534584	0.416513	0.560588	0.49241	0.526132	0.459037
0.479633	0.578918	0.502854	0.453341	0.552436	0.358625	0.523419	0.490037	0.527414	0.452866
0.482461	0.577496	0.52746	0.457767	0.568233	0.359456	0.556326	0.486759	0.517407	0.471746
0.473992	0.568233	0.497427	0.484113	0.538684	0.347942	0.559332	0.496029	0.533372	0.452274
0.466112	0.556941	0.549143	0.45	0.551941	0.363178	0.571998	0.490334	0.544678	0.471616
0.471108	0.57605	0.548607	0.448381	0.5763	0.363808	0.559861	0.477273	0.522768	0.471464
0.462795	0.547278	0.562114	0.455422	0.543554	0.360931	0.550379	0.481325	0.529378	0.479878
0.469327	0.555744	0.548203	0.41688	0.536028	0.357283	0.573143	0.490973	0.545866	0.46617
0.46122	0.55631	0.538771	0.461081	0.546087	0.362877	0.578714	0.476601	0.516834	0.467213
0.471676	0.568497	0.564088	0.462002	0.496058	0.360666	0.557792	0.485535	0.51074	0.47439
0.471676	0.568497	0.588137	0.471143	0.560161	0.36129	0.570779	0.491326	0.516775	0.486982
0.465323	0.558574	0.551508	0.461631	0.526097	0.362934	0.579702	0.463528	0.462769	0.467244
0.499709	0.568918	0.563555	0.470242	0.547953	0.36018	0.555556	0.487553	0.539365	0.473301
0.49971	0.571272	0.584708	0.459379	0.528571	0.333564	0.552708	0.500999	0.433096	0.484155
0.498828	0.566777	0.545765	0.478831	0.55438	0.346817	0.562536	0.461683	0.455527	0.468362
0.501454	0.573077	0.529647	0.457109	0.545617	0.341382	0.519056	0.45974	0.454306	0.472521
0.502594	0.574387	0.537768	0.485563	0.543746	0.348761	0.57732	0.466246	0.453621	0.473032
0.487709	0.586746	0.481829	0.493223	0.540944	0.346535	0.540347	0.463918	0.450065	0.454545
0.470691	0.567929	0.556742	0.503484	0.556851	0.343522	0.527954	0.506197	0.437698	0.470517
0.499136	0.576188	0.507853	0.487331	0.558072	0.344532	0.512941	0.463383	0.445673	0.47026
0.470691	0.567929	0.507919	0.48597	0.567258	0.345574	0.528868	0.503519	0.469206	0.482132
0.45228	0.540369	0.497106	0.501746	0.554974	0.35283	0.520797	0.501271	0.464443	0.453653
0.480115	0.573716	0.506222	0.519023	0.546307	0.355346	0.557067	0.502797	0.465846	0.48391
0.490401	0.580735	0.498852	0.48739	0.562106	0.340617	0.520612	0.500638	0.475796	0.476543
0.49272	0.580412	0.521839	0.496245	0.582073	0.363245	0.552846	0.502268	0.466581	0.496611
0.491594	0.585095	0.493387	0.518623	0.54755	0.36386	0.554078	0.510345	0.46935	0.466091
0.491584	0.583426	0.544515	0.479813	0.558907	0.354232	0.565962	0.501199	0.475194	0.491546
0.496245	0.589246	0.541358	0.479525	0.588367	0.351488	0.557301	0.496835	0.46294	0.489502
0.494524	0.590909	0.554115	0.485948	0.551564	0.357009	0.547745	0.496906	0.46556	0.508021
0.493955	0.584989	0.542693	0.447678	0.547745	0.355721	0.57069	0.5	0.471564	0.487966
0.497406	0.584895	0.532295	0.500581	0.556779	0.356293	0.575487	0.49335	0.456713	0.487492
0.49509	0.588137	0.556941	0.456707	0.499096	0.357054	0.554335	0.503886	0.452351	0.49645
0.49186	0.581201	0.581201	0.459988	0.565367	0.354375	0.566533	0.504768	0.453242	0.55727
0.525862	0.61989	0.545143	0.457213	0.44644	0.328209	0.574751	0.492424	0.417831	0.512477
0.515746	0.600453	0.556433	0.459075	0.473118	0.345583	0.552083	0.501558	0.478207	0.531363
0.509296	0.604777	0.578686	0.450602	0.456311	0.342913	0.550088	0.496011	0.420799	0.556604
0.511287	0.604235	0.540263	0.470235	0.474952	0.351781	0.559096	0.468099	0.440027	0.506383
0.500859	0.591982	0.524055	0.448276	0.469942	0.347044	0.516129	0.460638	0.429167	0.499079
0.49186	0.581201	0.532276	0.479762	0.459886	0.344984	0.573072	0.471782	0.43607	0.50636
0.499133	0.599109	0.478466	0.4875	0.467532	0.347686	0.542212	0.471466	0.432897	0.473582
0.486423	0.570225	0.551354	0.495316	0.490494	0.346105	0.531573	0.503259	0.414553	0.515878
0.494179	0.580878	0.533753	0.481548	0.492114	0.340127	0.515808	0.472894	0.436111	0.44284
0.487833	0.583194	0.553864	0.480097	0.497525	0.342675	0.531609	0.493953	0.411765	0.463588
0.501703	0.595524	0.507606	0.4953	0.487682	0.328339	0.523615	0.49084	0.411956	0.437237
0.501703	0.595524	0.551297	0.510297	0.487179	0.350965	0.558824	0.493506	0.413706	0.466152
0.492745	0.581899	0.541976	0.481635	0.49473	0.351587	0.52434	0.493011	0.417431	0.456902
0.528571	0.620198	0.562215	0.488061	0.485477	0.341587	0.555491	0.492585	0.412077	0.468582
0.526735	0.621577	0.533105	0.509949	0.472931	0.338679	0.556707	0.500936	0.417891	0.448463
0.525258	0.616529	0.554561	0.473995	0.48164	0.344479	0.568505	0.497605	0.440847	0.459064
0.527635	0.621711	0.559218	0.472738	0.487906	0.344045	0.560834	0.493047	0.417862	0.462391
0.530243	0.628821	0.586399	0.478441	0.480552	0.343691	0.550437	0.494125	0.417939	0.481503
0.520638	0.619606	0.553631	0.440275	0.471818	0.344501	0.572327	0.494656	0.432964	0.460819
0.500855	0.595943	0.548787	0.494131	0.476933	0.341772	0.580556	0.489564	0.408707	0.454814
0.529412	0.627183	0.56827	0.456902	0.439283	0.311697	0.558756	0.498062	0.416611	0.466131
0.500855	0.595943	0.61989	0.458431	0.489809	0.326398	0.570859	0.502861	0.422876	0.511124
0.4754	0.561829	0.562081	0.446043	0.466285	0.325198	0.578918	0.489332	0.418221	0.466978
0.50905	0.600543	0.588728	0.457528	0.488736	0.332051	0.55562	0.499688	0.421255	0.484655
0.482718	0.544622	0.624242	0.450864	0.48771	0.327933	0.553676	0.509104	0.437206	0.521987
0.485044	0.543429	0.55991	0.468527	0.497164	0.327451	0.562608	0.455911	0.459459	0.465457
0.483946	0.549143	0.55543	0.447699	0.494534	0.329442	0.517241	0.444892	0.452381	0.468452
0.483928	0.547429	0.570225	0.481438	0.484906	0.32882	0.575601	0.452055	0.454605	0.482006
0.488656	0.552647	0.527369	0.489098	0.489362	0.364932	0.555821	0.4503	0.450941	0.447714
0.486941	0.554354	0.574917	0.49768	0.479064	0.366563	0.536697	0.504082	0.434357	0.475173
0.485516	0.547565	0.52395	0.478848	0.479779	0.353165	0.53	0.451613	0.452268	0.470291
0.488979	0.547511	0.540383	0.478261	0.487952	0.376592	0.538506	0.52265	0.434894	0.475108
0.487493	0.551508	0.487565	0.488143	0.480911	0.377198	0.530612	0.519115	0.436782	0.446106
0.484192	0.545143	0.537747	0.515048	0.474798	0.366275	0.570501	0.51436	0.440625	0.475077
0.519398	0.562081	0.529758	0.483284	0.487908	0.362843	0.529584	0.517497	0.439589	0.468378
0.510791	0.542742	0.553392	0.490479	0.495611	0.370621	0.576093	0.522634	0.434613	0.494354
0.500283	0.56587	0.520612	0.516384	0.472882	0.367647	0.577236	0.51541	0.443118	0.456875
0.50227	0.564444	0.539436	0.479179	0.483193	0.369981	0.587056	0.5	0.465074	0.491077
0.492512	0.55318	0.544253	0.475371	0.500583	0.369846	0.575087	0.507314	0.438978	0.485366
0.484192	0.545143	0.571347	0.482718	0.478528	0.366379	0.56933	0.503238	0.44125	0.503319
0.489831	0.563501	0.537622	0.437115	0.475451	0.334424	0.589183	0.49691	0.459673	0.485609
0.479477	0.536148	0.533372	0.489583	0.48223	0.352086	0.604155	0.507672	0.430848	0.486016
0.486518	0.54395	0.54932	0.468617	0.456993	0.349552	0.576566	0.516019	0.437215	0.489796
0.480163	0.544521	0.600453	0.474184	0.487613	0.359775	0.584906	0.504642	0.443022	0.554282
0.493432	0.553571	0.542742	0.473652	0.456016	0.352645	0.600557	0.497106	0.433357	0.511469
0.493432	0.553571	0.569222	0.476786	0.47619	0.351523	0.571594	0.507171	0.445563	0.529773
0.484229	0.545921	0.603157	0.47123	0.469895	0.354981	0.572604	0.513329	0.439373	0.553625
0.520414	0.561043	0.544041	0.481081	0.479924	0.354232	0.577726	0.474227	0.459947	0.506196
0.519473	0.562569	0.541958	0.468978	0.478827	0.331836	0.529126	0.465826	0.446809	0.498748
0.517919	0.55884	0.551903	0.487834	0.47224	0.334403	0.595266	0.470399	0.456971	0.506173
0.520367	0.564373	0.522616	0.496437	0.475474	0.323239	0.521964	0.469079	0.453306	0.478548
0.523051	0.568357	0.554292	0.502334	0.468418	0.342947	0.488059	0.508306	0.435473	0.514024
0.511062	0.575774	0.525663	0.491384	0.469197	0.343574	0.486094	0.468564	0.45567	0.46792
0.492546	0.555556	0.532819	0.486486	0.477676	0.333333	0.489871	0.519395	0.432275	0.47385
0.521343	0.568433	0.512605	0.493597	0.467541	0.330317	0.487163	0.511053	0.431423	0.453376
0.492546	0.555556	0.529477	0.523183	0.46397	0.335451	0.527549	0.507605	0.434509	0.472888
0.470096	0.528214	0.518395	0.492308	0.473072	0.338422	0.492415	0.509459	0.43608	0.467866
0.5	0.560623	0.541597	0.497674	0.47785	0.335463	0.523602	0.514286	0.431012	0.474587
0.502022	0.555932	0.511433	0.525356	0.462252	0.335455	0.524104	0.508593	0.437896	0.468305
0.504338	0.555618	0.565363	0.482901	0.472882	0.333546	0.525106	0.51227	0.461967	0.47625
0.503166	0.560384	0.563021	0.483543	0.482048	0.305328	0.528314	0.514323	0.437339	0.47424
0.50317	0.558691	0.579527	0.490845	0.469744	0.318689	0.5236	0.511111	0.437855	0.480804
0.507745	0.5638	0.561804	0.455229	0.466498	0.317365	0.531707	0.512805	0.452991	0.469857
0.50601	0.565486	0.551821	0.496793	0.470771	0.323643	0.530828	0.511734	0.427284	0.470032
0.504571	0.56047	0.578918	0.454712	0.44913	0.320261	0.526283	0.523015	0.434583	0.478022
0.508872	0.560403	0.604777	0.465033	0.477301	0.31971	0.527559	0.517601	0.440492	0.487877
0.506598	0.563555	0.56587	0.458795	0.511628	0.321779	0.525887	0.503887	0.437589	0.46819
0.503464	0.556433	0.580947	0.465868	0.534706	0.321196	0.520074	0.513082	0.440355	0.472441
0.535348	0.588728	0.60302	0.456535	0.518607	0.47254	0.525157	0.54393	0.429919	0.485915
0.523838	0.569222	0.560244	0.466546	0.536557	0.473143	0.525633	0.496222	0.452381	0.47205
0.522129	0.580947	0.544543	0.452439	0.531175	0.454493	0.503311	0.489624	0.470139	0.476281
0.52413	0.580396	0.553168	0.483213	0.525913	0.494624	0.537003	0.494332	0.449438	0.479478
0.513944	0.565072	0.496571	0.48744	0.52736	0.493499	0.507742	0.490687	0.444669	0.459478
0.503464	0.556433	0.575991	0.49266	0.54279	0.482778	0.481868	0.542184	0.428197	0.475929
0.512349	0.57725	0.525959	0.479689	0.541375	0.46954	0.482517	0.49031	0.444973	0.431859
0.498242	0.545921	0.534807	0.475529	0.549053	0.487136	0.483672	0.577252	0.423348	0.465144
0.50578	0.55612	0.512045	0.486502	0.539136	0.484883	0.482694	0.570312	0.425287	0.440171
0.496841	0.557562	0.532303	0.510345	0.531213	0.482818	0.515516	0.565355	0.429375	0.468637
0.512965	0.56969	0.52038	0.478029	0.547441	0.485698	0.486041	0.567885	0.428939	0.459277
0.512965	0.56969	0.542761	0.482799	0.570462	0.476625	0.510863	0.572757	0.423828	0.457831
0.503456	0.55894	0.512563	0.509994	0.538059	0.423509	0.509562	0.571611	0.433606	0.450704
0.539728	0.587486	0.564804	0.473872	0.546964	0.446686	0.513612	0.555759	0.457617	0.447647
0.537853	0.58895	0.562465	0.470836	0.576815	0.43877	0.511787	0.558425	0.429303	0.448478
0.536488	0.58542	0.579846	0.479216	0.542957	0.457666	0.509742	0.554156	0.43179	0.467789
0.539638	0.590808	0.561247	0.433667	0.535377	0.449367	0.51827	0.553204	0.453163	0.450265
0.541269	0.594609	0.551261	0.486217	0.541909	0.443995	0.522353	0.558938	0.422095	0.443256
0.533114	0.593851	0.577496	0.424437	0.491474	0.449942	0.512662	0.559868	0.428292	0.453287
0.513024	0.57	0.604235	0.421739	0.558772	0.452928	0.515133	0.548718	0.434253	0.500287
0.540449	0.595592	0.564444	0.416667	0.410894	0.382514	0.52014	0.504413	0.426769	0.456471
0.513024	0.57	0.580396	0.420758	0.420536	0.386649	0.508338	0.560279	0.436043	0.474359
0.482981	0.539036	0.601617	0.415716	0.405641	0.388583	0.513208	0.537445	0.4157	0.509466
0.521079	0.576626	0.559689	0.427404	0.422295	0.387417	0.519529	0.463876	0.437751	0.454064
0.493031	0.57822	0.543987	0.413113	0.423672	0.388851	0.496676	0.457781	0.429855	0.456886
0.495349	0.577029	0.55433	0.464218	0.418972	0.389446	0.526316	0.462838	0.435743	0.471496
0.495078	0.582551	0.497712	0.445896	0.422869	0.388775	0.509346	0.468381	0.430622	0.435413
0.495072	0.580895	0.575441	0.450335	0.421632	0.387181	0.47133	0.525905	0.411531	0.465698
0.499711	0.586681	0.514874	0.446875	0.421764	0.391134	0.460194	0.469888	0.430833	0.434783
0.497985	0.588332	0.51728	0.440303	0.424166	0.394268	0.475016	0.523644	0.40974	0.467945
0.495692	0.581599	0.502558	0.446614	0.414414	0.387329	0.471917	0.517906	0.408124	0.443092
0.5	0.58411	0.514763	0.455726	0.413725	0.384361	0.51339	0.508011	0.40995	0.470553
0.498557	0.584708	0.505079	0.432882	0.416719	0.386768	0.47526	0.517289	0.412606	0.461257
0.494486	0.578686	0.528547	0.436934	0.432317	0.39485	0.504786	0.523641	0.409091	0.460661
0.530155	0.624242	0.500566	0.46	0.419396	0.387914	0.502535	0.508043	0.419478	0.451829
0.519288	0.603157	0.55348	0.438314	0.423004	0.392244	0.501238	0.497446	0.438738	0.45044
0.512662	0.60302	0.552928	0.431975	0.429867	0.391859	0.508626	0.513032	0.415803	0.451255
0.514656	0.601617	0.565387	0.435882	0.42129	0.389687	0.504528	0.50266	0.416825	0.471338
0.503429	0.591157	0.551666	0.404354	0.42285	0.391622	0.512516	0.493359	0.437961	0.453052
0.494486	0.578686	0.540602	0.441945	0.41704	0.387411	0.504192	0.51134	0.4131	0.44609
0.502597	0.59558	0.568233	0.395942	0.412921	0.385275	0.505711	0.526464	0.420146	0.456847
0.489098	0.566017	0.591982	0.39772	0.429024	0.398077	0.50465	0.512329	0.427267	0.502001
0.496804	0.577496	0.55318	0.39267	0.507562	0.422959	0.498518	0.491828	0.418986	0.458382
0.491319	0.584164	0.565072	0.396705	0.53194	0.42806	0.499366	0.506693	0.422832	0.477048
0.50681	0.596415	0.591157	0.391979	0.515539	0.409506	0.509067	0.53664	0.419443	0.511149
0.50681	0.596415	0.550113	0.398722	0.533812	0.424568	0.507937	0.461591	0.442295	0.456841
0.496232	0.579383	0.532431	0.390117	0.528302	0.412938	0.497934	0.455376	0.435562	0.458831
0.531963	0.625411	0.542155	0.437782	0.521194	0.434441	0.509363	0.460544	0.440294	0.472501
0.530114	0.625887	0.481781	0.41962	0.52442	0.409587	0.580372	0.46606	0.434309	0.436637
0.52867	0.620879	0.560067	0.42291	0.53286	0.446108	0.572952	0.523946	0.416116	0.468406
0.531019	0.625137	0.507853	0.41958	0.534198	0.44352	0.583896	0.468596	0.433562	0.428745
0.533597	0.633987	0.507919	0.413505	0.541183	0.453747	0.583099	0.521709	0.415155	0.457831
0.525592	0.620361	0.497106	0.419095	0.531915	0.446172	0.587213	0.5149	0.412596	0.432681
0.505983	0.596836	0.506222	0.426691	0.523838	0.442494	0.586226	0.504027	0.415201	0.461306
0.532768	0.631464	0.498852	0.404881	0.539535	0.459587	0.582031	0.514266	0.417098	0.451811
0.505983	0.596836	0.521839	0.407838	0.557638	0.492737	0.580178	0.521677	0.41273	0.455758
0.477232	0.560292	0.493387	0.428571	0.529965	0.466506	0.596838	0.505057	0.425667	0.443217
0.511575	0.597949	0.544515	0.411097	0.538194	0.475936	0.581736	0.493582	0.443827	0.445562
0.487762	0.540618	0.541358	0.404337	0.563173	0.488198	0.585433	0.510007	0.419355	0.445556
0.490082	0.540309	0.554115	0.406133	0.533963	0.452638	0.564462	0.498663	0.421185	0.464994
0.488966	0.54426	0.542693	0.37938	0.527132	0.444041	0.602086	0.48951	0.442131	0.446481
0.488953	0.542547	0.532295	0.412708	0.534747	0.450209	0.595407	0.509343	0.417582	0.440263
0.493634	0.546902	0.556941	0.416561	0.487941	0.398496	0.588235	0.52452	0.424703	0.449594
0.491917	0.548607	0.581201	0.424615	0.550029	0.461039	0.581736	0.510345	0.43173	0.495107
0.491349	0.543601	0.545143	0.421488	0.514846	0.438756	0.590909	0.490637	0.424911	0.451861
0.494804	0.546176	0.556433	0.425401	0.540493	0.456508	0.554679	0.503704	0.427209	0.469865
0.492477	0.545765	0.578686	0.42049	0.52	0.430879	0.574313	0.522496	0.380183	0.505184
0.489225	0.540263	0.540263	0.427595	0.542353	0.45368	0.581081	0.451872	0.401651	0.451155
0.523316	0.55991	0.524055	0.417035	0.535245	0.451069	0.601554	0.444444	0.402291	0.453943
0.513095	0.544041	0.532276	0.44143	0.533529	0.446917	0.601554	0.453753	0.400551	0.466905
0.505922	0.560244	0.478466	0.444991	0.531456	0.449511	0.583333	0.458994	0.397463	0.43401
0.50791	0.559689	0.551354	0.450271	0.543124	0.449937	0.586826	0.516901	0.37884	0.461179
0.49828	0.550113	0.529172	0.439729	0.544399	0.449907	0.591726	0.460417	0.396454	0.461837
0.489225	0.540263	0.532121	0.43676	0.555556	0.457824	0.584792	0.513793	0.377674	0.469773
0.496528	0.557714	0.510393	0.442238	0.543972	0.444583	0.590959	0.511294	0.37442	0.450161
0.484615	0.530329	0.532157	0.461584	0.534311	0.440731	0.593835	0.503654	0.375323	0.468809
0.491545	0.539954	0.52337	0.435631	0.552179	0.447016	0.611916	0.507545	0.378758	0.463712
0.4852	0.540525	0.546505	0.440455	0.567114	0.465599	0.594895	0.514706	0.376526	0.468611
0.499147	0.547075	0.516166	0.463244	0.537529	0.445753	0.593074	0.501666	0.383812	0.463178
0.499147	0.547075	0.566571	0.430488	0.550799	0.454878	0.594895	0.495226	0.401012	0.470368
0.490116	0.541049	0.563251	0.430341	0.575182	0.46899	0.56032	0.50545	0.381238	0.468401
0.525172	0.558023	0.57847	0.436852	0.542393	0.451311	0.592552	0.496365	0.381323	0.475061
0.523349	0.560421	0.564692	0.404824	0.534856	0.45057	0.58611	0.491173	0.400502	0.463112
0.521839	0.555804	0.554398	0.441106	0.544928	0.451493	0.578652	0.503754	0.382098	0.464106
0.524244	0.559623	0.57605	0.407912	0.496661	0.431254	0.589628	0.516445	0.386767	0.473171
0.526882	0.565361	0.599109	0.41195	0.55901	0.454712	0.588832	0.504762	0.390897	0.485799
0.517355	0.568564	0.563501	0.410156	0.514916	0.474282	0.592031	0.491475	0.392142	0.463294
0.498288	0.54902	0.57725	0.413619	0.539776	0.482195	0.591036	0.500333	0.386275	0.467635
0.526048	0.565433	0.59558	0.409266	0.517365	0.447911	0.586823	0.472277	0.437794	0.483852
0.498288	0.54902	0.557714	0.415766	0.541642	0.47958	0.584958	0.453242	0.460066	0.465304
0.473559	0.524142	0.544202	0.407503	0.534493	0.472436	0.6026	0.449163	0.471034	0.470328
0.505663	0.55673	0.553977	0.426415	0.531877	0.486439	0.587472	0.457733	0.458086	0.471792
0.492745	0.524383	0.502667	0.424735	0.531607	0.467617	0.589266	0.453384	0.454484	0.454181
0.495061	0.524083	0.56772	0.427873	0.542422	0.485217	0.566629	0.480794	0.436804	0.468408
0.493927	0.528064	0.501771	0.422932	0.543706	0.496223	0.607692	0.451861	0.454854	0.460432
0.49392	0.526346	0.499427	0.420584	0.554023	0.510626	0.600985	0.481435	0.430858	0.457359
0.498559	0.530787	0.485664	0.423242	0.541472	0.488683	0.593004	0.4803	0.433673	0.434643
0.496837	0.531624	0.499427	0.442525	0.532666	0.482132	0.587472	0.484979	0.438476	0.456384
0.496267	0.527541	0.491851	0.417132	0.548851	0.495151	0.596629	0.481458	0.43738	0.451966
0.500575	0.52751	0.515152	0.420669	0.569179	0.522422	0.560384	0.480867	0.431449	0.470135
0.49827	0.529647	0.485431	0.444313	0.539489	0.485303	0.580011	0.489506	0.440955	0.451362
0.4942	0.524055	0.538148	0.413665	0.551032	0.5	0.586809	0.484024	0.463848	0.466331
0.528096	0.55543	0.534991	0.415929	0.575519	0.527964	0.607222	0.472343	0.435865	0.466208
0.51718	0.541958	0.546233	0.419255	0.543491	0.491584	0.607222	0.475639	0.439101	0.474785
0.512373	0.544543	0.535424	0.397453	0.537736	0.489712	0.588169	0.483833	0.45846	0.45995
0.514366	0.543987	0.525731	0.423853	0.544237	0.494206	0.590637	0.46982	0.427753	0.461832
0.504	0.532431	0.547278	0.427129	0.497558	0.454156	0.595536	0.478703	0.43498	0.46925
0.4942	0.524055	0.570225	0.427001	0.559283	0.502579	0.588621	0.481875	0.440819	0.478571
0.503174	0.544202	0.536148	0.415047	0.514899	0.480287	0.594771	0.464912	0.431961	0.461059
0.489688	0.516541	0.545921	0.426039	0.539729	0.488047	0.59762	0.479167	0.442489	0.467278
0.496516	0.523755	0.566017	0.421184	0.525556	0.453851	0.61915	0.381148	0.419661	0.475797
0.489313	0.52695	0.530329	0.434406	0.541593	0.485431	0.601445	0.365472	0.441489	0.462164
0.504816	0.534714	0.516541	0.420426	0.534452	0.47839	0.596861	0.351877	0.437715	0.468112
0.504816	0.534714	0.524957	0.444581	0.530937	0.493223	0.601445	0.36708	0.439495	0.468711
0.495944	0.524871	0.471856	0.44546	0.530649	0.473591	0.566113	0.361574	0.433514	0.45757
0.530787	0.555306	0.539909	0.449821	0.543275	0.492754	0.59726	0.383489	0.415405	0.464461
0.528944	0.555991	0.508435	0.442883	0.543655	0.502904	0.58465	0.362231	0.433743	0.466225
0.527491	0.552171	0.511048	0.442653	0.553069	0.518093	0.577204	0.382257	0.417206	0.454545
0.529847	0.554311	0.497685	0.44964	0.542323	0.49536	0.587275	0.374597	0.413727	0.429773
0.532431	0.560134	0.510204	0.4739	0.533529	0.488876	0.586479	0.376337	0.415414	0.453562
0.524464	0.554951	0.501149	0.444039	0.551466	0.50171	0.589686	0.38241	0.418229	0.448119
0.504838	0.537465	0.523289	0.447823	0.569101	0.529709	0.588696	0.377558	0.413883	0.473069
0.531603	0.559331	0.494822	0.475496	0.541231	0.491935	0.588926	0.387261	0.428571	0.447489
0.504838	0.537465	0.544202	0.438906	0.551862	0.507412	0.587054	0.381763	0.443966	0.470102
0.47695	0.508465	0.541049	0.439778	0.573669	0.536094	0.600226	0.380336	0.41865	0.469027
0.51214	0.540993	0.554679	0.442623	0.54344	0.499129	0.586012	0.381313	0.419598	0.476723
0.497391	0.532615	0.542383	0.41024	0.535882	0.497354	0.589589	0.377256	0.442272	0.463631
0.49971	0.534052	0.531988	0.45024	0.543289	0.500869	0.567825	0.376699	0.417795	0.465595
0.498556	0.53624	0.555744	0.474405	0.495737	0.460317	0.607143	0.38111	0.423963	0.469312
0.498554	0.534541	0.580878	0.477984	0.560116	0.509164	0.600438	0.382524	0.430979	0.477818
0.503166	0.539763	0.54395	0.470553	0.517262	0.573565	0.592449	0.36338	0.420085	0.462893
0.501436	0.540586	0.55612	0.480535	0.542034	0.580023	0.586012	0.386132	0.427394	0.468229
0.5	0.534792	0.577496	0.474306	0.526095	0.521437	0.595171	0.498104	0.4903	0.475907
0.504308	0.534753	0.539954	0.48389	0.543901	0.57551	0.55894	0.492133	0.485647	0.464015
0.50288	0.537768	0.523755	0.472997	0.536804	0.56712	0.578563	0.496543	0.488889	0.471005
0.498841	0.532276	0.533711	0.495642	0.534158	0.583382	0.588036	0.496539	0.489748	0.471555
0.532646	0.570225	0.479929	0.494512	0.533934	0.562537	0.608454	0.494081	0.49359	0.462543
0.520993	0.551903	0.551043	0.501136	0.545561	0.584204	0.608454	0.494088	0.494467	0.466296
0.517707	0.553168	0.509895	0.493048	0.54593	0.593605	0.586712	0.492547	0.489559	0.473404
0.519707	0.55433	0.51333	0.48829	0.556193	0.606897	0.590093	0.493482	0.493031	0.45767
0.507701	0.542155	0.493941	0.50114	0.544606	0.587791	0.594992	0.496565	0.493294	0.428295
0.498841	0.532276	0.509915	0.535172	0.53584	0.581232	0.588074	0.496847	0.490898	0.45391
0.507781	0.553977	0.501724	0.497397	0.553705	0.592571	0.595095	0.456535	0.497436	0.448477
0.494408	0.524957	0.525619	0.503413	0.57215	0.616377	0.59708	0.453481	0.476887	0.477243
0.50116	0.533711	0.49712	0.539843	0.544399	0.58098	0.620355	0.492797	0.505963	0.446906
0.495667	0.536018	0.546552	0.489902	0.555874	0.594641	0.60178	0.487732	0.501983	0.477955
0.511048	0.544346	0.543379	0.490632	0.576708	0.62262	0.597185	0.5	0.497403	0.474952
0.511048	0.544346	0.557877	0.50029	0.54662	0.58885	0.60178	0.496847	0.490898	0.481643
0.499711	0.53307	0.542072	0.455265	0.539095	0.58917	0.563751	0.516088	0.521327	0.469543
0.531818	0.569119	0.532565	0.504283	0.546458	0.591304	0.597588	0.49294	0.484505	0.473514
0.53171	0.569761	0.55631	0.458488	0.5	0.553724	0.583991	0.490898	0.486249	0.476042
0.528539	0.565193	0.583194	0.455635	0.563258	0.598624	0.57479	0.508571	0.488576	0.486145
0.531746	0.568093	0.544521	0.457196	0.508069	0.478836	0.586614	0.503676	0.494863	0.473418
0.534308	0.574668	0.557562	0.458208	0.533963	0.481719	0.585819	0.503676	0.494863	0.477667
0.530511	0.570887	0.584164	0.454044	0.515954	0.466798	0.590807	0.503474	0.491794	0.48416
0.511098	0.547991	0.540525	0.467722	0.53582	0.47318	0.589815	0.458872	0.500283	0.474587
0.532621	0.573879	0.52695	0.453481	0.528563	0.473856	0.588268	0.459871	0.497745	0.481842
0.511098	0.547991	0.536018	0.472957	0.524232	0.475853	0.586399	0.45858	0.494318	0.481246
0.480826	0.513529	0.478774	0.475449	0.524729	0.476285	0.599549	0.45726	0.496898	0.465933
0.516638	0.551381	0.548986	0.480024	0.537559	0.478454	0.585352	0.457126	0.49972	0.476665
0.43403	0.478723	0.51732	0.472989	0.538866	0.480126	0.588944	0.491299	0.514112	0.471698
0.441736	0.480189	0.523017	0.468731	0.548387	0.481184	0.565436	0.505549	0.495697	0.47555
0.427624	0.479105	0.50678	0.47821	0.536614	0.475679	0.608242	0.463869	0.502245	0.444926
0.422035	0.47821	0.519668	0.502307	0.526844	0.473111	0.599781	0.505549	0.495697	0.47552
0.454812	0.482132	0.510949	0.473999	0.543203	0.479283	0.592675	0.504257	0.485818	0.468867
0.435196	0.483021	0.536036	0.478873	0.56458	0.490114	0.585352	0.487981	0.499716	0.496565
0.422637	0.48159	0.505624	0.505457	0.534653	0.473024	0.592717	0.430643	0.434009	0.456522
0.446631	0.481611	0.554745	0.466309	0.545402	0.47543	0.55831	0.424984	0.433742	0.49326
0.434265	0.481829	0.553322	0.470267	0.570062	0.492546	0.576148	0.430364	0.432845	0.48665
0.422035	0.478466	0.570875	0.476077	0.538642	0.476972	0.588268	0.429379	0.433639	0.505409
0.421622	0.527369	0.549469	0.443666	0.531915	0.476618	0.610462	0.429371	0.435337	0.486898
0.421622	0.522616	0.540236	0.481416	0.538506	0.475204	0.610462	0.428571	0.436286	0.487322
0.41601	0.496571	0.568497	0.443692	0.49052	0.461591	0.587838	0.42627	0.43142	0.491039
0.418182	0.497712	0.595524	0.452581	0.555427	0.486335	0.591181	0.427245	0.435835	0.556156
0.451651	0.481781	0.553571	0.445062	0.459281	0.256303	0.596081	0.431691	0.433252	0.51358
0.441211	0.478466	0.56969	0.453397	0.45988	0.266441	0.589168	0.42956	0.434703	0.532722
0.451804	0.502667	0.596415	0.444716	0.461493	0.252801	0.594447	0.422892	0.444973	0.555489
0.447664	0.471856	0.547075	0.457524	0.461447	0.26355	0.599892	0.420126	0.4343	0.508328
0.442652	0.479929	0.534714	0.441447	0.46204	0.254671	0.619688	0.433033	0.441246	0.500935
0.38817	0.478774	0.544346	0.471687	0.46382	0.258503	0.602892	0.428144	0.441505	0.507371
0.372314	0.487062	0.487062	0.475075	0.45551	0.254533	0.597403	0.43059	0.437313	0.478033
0.393884	0.487062	0.559537	0.48229	0.456419	0.256478	0.602892	0.42956	0.434703	0.517011
0.376324	0.479388	0.51732	0.469069	0.459988	0.258427	0.564	0.452366	0.439247	0.46284
0.405009	0.523893	0.523017	0.465653	0.459928	0.261429	0.596933	0.427197	0.434293	0.472845
0.45544	0.525581	0.50678	0.475236	0.462428	0.263509	0.589326	0.42392	0.434436	0.444976
0.428913	0.523167	0.519668	0.498557	0.444908	0.258632	0.581006	0.434426	0.435929	0.472813
0.424985	0.522952	0.510949	0.468339	0.475448	0.267057	0.593715	0.431265	0.436202	0.464586
0.420831	0.525648	0.536036	0.475044	0.47487	0.270186	0.592925	0.431265	0.436202	0.480574
0.436418	0.504174	0.505624	0.49828	0.4628	0.264764	0.597875	0.435139	0.434862	0.457933
0.443256	0.487861	0.554745	0.463284	0.459928	0.266968	0.598658	0.421241	0.4474	0.476833
0.425737	0.528324	0.553322	0.461864	0.473747	0.270654	0.591769	0.424911	0.444183	0.4897
0.42273	0.487861	0.570875	0.468657	0.455596	0.260956	0.591667	0.420673	0.443587	0.506115
0.45716	0.465018	0.549469	0.427669	0.460526	0.258784	0.603933	0.417211	0.443269	0.482069
0.435015	0.49713	0.540236	0.474087	0.458507	0.257746	0.591573	0.420836	0.444962	0.476247
0.423331	0.550847	0.568497	0.437771	0.463146	0.247626	0.604613	0.425274	0.449714	0.486159
0.44729	0.550536	0.595524	0.44686	0.463146	0.261966	0.579596	0.429182	0.436754	0.520774
0.436645	0.555305	0.553571	0.44092	0.464393	0.404812	0.621354	0.425784	0.445741	0.481287
0.42273	0.553612	0.56969	0.447671	0.465517	0.394042	0.613699	0.429182	0.436754	0.497106
0.422316	0.558741	0.596415	0.440615	0.47069	0.404255	0.600554	0.431551	0.437738	0.52988
0.422316	0.560427	0.547075	0.449116	0.463584	0.393898	0.591573	0.428142	0.439858	0.482394
0.416717	0.554561	0.534714	0.437307	0.466437	0.400419	0.593541	0.475016	0.419512	0.481261
0.418886	0.555369	0.544346	0.466061	0.46955	0.402749	0.564607	0.471924	0.417529	0.493813
0.450588	0.556742	0.487062	0.468599	0.487874	0.400422	0.58324	0.474512	0.419296	0.451212
0.44102	0.551354	0.559537	0.474215	0.464682	0.419223	0.592697	0.47448	0.420061	0.491898
0.451594	0.574917	0.508711	0.461678	0.471192	0.41363	0.608504	0.473159	0.421847	0.476709
0.449173	0.554292	0.508752	0.459046	0.464682	0.410761	0.608504	0.472274	0.422799	0.489929
0.443317	0.575991	0.496249	0.469751	0.447642	0.419333	0.59226	0.469857	0.415468	0.45781
0.388923	0.575441	0.505358	0.487283	0.470792	0.418685	0.59631	0.470807	0.41982	0.488152
0.371375	0.560067	0.498855	0.457485	0.534819	0.410408	0.604676	0.47191	0.419783	0.478365
0.394624	0.551354	0.523536	0.462669	0.534521	0.409836	0.594329	0.474747	0.420219	0.496105
0.377958	0.56772	0.493402	0.488787	0.538376	0.412121	0.598698	0.442594	0.433393	0.470836
0.406593	0.539909	0.545298	0.454164	0.538419	0.410492	0.600646	0.441615	0.420601	0.49382
0.457755	0.551043	0.54302	0.453495	0.543539	0.411028	0.631664	0.470871	0.428154	0.505015
0.430448	0.548986	0.557497	0.460432	0.545202	0.415989	0.602762	0.468506	0.426737	0.521308
0.425672	0.559537	0.541714	0.420584	0.551475	0.413627	0.605946	0.472906	0.423123	0.499115
0.421527	0.559537	0.533103	0.465996	0.547976	0.409671	0.602762	0.474747	0.420219	0.495227
0.424132	0.550366	0.558574	0.5172	0.545	0.402511	0.573059	0.493056	0.424864	0.502894
0.429437	0.572057	0.581899	0.515098	0.537047	0.41573	0.610867	0.473278	0.416873	0.544464
0.414874	0.573546	0.545921	0.521018	0.56226	0.252119	0.587739	0.471662	0.418237	0.5
0.410068	0.567329	0.55894	0.521043	0.532105	0.259891	0.579418	0.484444	0.419708	0.515698
0.441194	0.572762	0.579383	0.525664	0.568542	0.245948	0.592135	0.479486	0.42469	0.552752
0.422774	0.57665	0.541049	0.526533	0.56714	0.256987	0.591343	0.479486	0.42469	0.496767
0.411548	0.584723	0.524871	0.517868	0.546703	0.249651	0.596305	0.478535	0.420413	0.494048
0.430909	0.560665	0.53307	0.519625	0.537047	0.254458	0.59709	0.443329	0.435882	0.509155
0.421818	0.580186	0.479388	0.518214	0.54975	0.249473	0.588432	0.44523	0.433587	0.46729
0.410934	0.560665	0.550366	0.518672	0.523034	0.249165	0.588333	0.442925	0.432033	0.509587
0.410539	0.531232	0.530312	0.527954	0.536748	0.252828	0.602362	0.439225	0.431831	0.483636
0.410539	0.572532	0.552013	0.513369	0.545913	0.255995	0.589989	0.440116	0.433623	0.489663
0.405573	0.464684	0.506145	0.527698	0.56505	0.257891	0.602198	0.47011	0.437749	0.464628
0.407797	0.462623	0.550336	0.524515	0.56505	0.252897	0.578002	0.479385	0.424332	0.487891
0.437912	0.455625	0.542825	0.522978	0.54383	0.259961	0.619835	0.448478	0.435212	0.482572
0.428917	0.454318	0.558508	0.518672	0.569787	0.261059	0.612178	0.479385	0.424332	0.499401
0.432854	0.461677	0.534884	0.52054	0.574713	0.257505	0.598115	0.480341	0.418239	0.475933
0.434678	0.445255	0.552719	0.506291	0.565934	0.259909	0.589989	0.46779	0.424225	0.496179
0.426837	0.438738	0.562535	0.516568	0.57221	0.262376	0.591086	0.525714	0.447101	0.507366
0.375236	0.457875	0.589573	0.514471	0.573521	0.254509	0.562992	0.515763	0.444246	0.523615
0.359587	0.450489	0.556111	0.527168	0.591815	0.253914	0.581655	0.524953	0.445039	0.502358
0.38375	0.436341	0.54958	0.527168	0.560155	0.252988	0.590219	0.524984	0.445833	0.495833
0.370844	0.438542	0.568918	0.519527	0.574457	0.2441	0.606965	0.523183	0.449112	0.508691
0.391656	0.438542	0.620198	0.527158	0.560155	0.254876	0.606965	0.523154	0.449173	0.542286
0.440329	0.433833	0.561043	0.526196	0.52473	0.278401	0.591573	0.521549	0.444379	0.501466
0.419768	0.433375	0.587486	0.523837	0.562534	0.28436	0.59392	0.519626	0.446996	0.517121
0.414024	0.462002	0.625411	0.524487	0.474505	0.27044	0.602285	0.537342	0.447929	0.546128
0.409705	0.456707	0.558023	0.527982	0.473337	0.281461	0.591926	0.524383	0.446897	0.497361
0.449794	0.456902	0.555306	0.531077	0.476675	0.27474	0.59631	0.500902	0.448991	0.498214
0.459016	0.468617	0.569119	0.522872	0.476647	0.279973	0.598277	0.495	0.43367	0.512397
0.440237	0.454712	0.523893	0.53235	0.482409	0.274756	0.62931	0.522659	0.459459	0.463445
0.438981	0.424437	0.572057	0.522872	0.485084	0.274054	0.601217	0.513822	0.457209	0.50927
0.474233	0.395942	0.532805	0.498794	0.479216	0.279285	0.603569	0.521309	0.451726	0.46284
0.451726	0.416561	0.554439	0.524027	0.477488	0.281754	0.601217	0.524383	0.446897	0.472845
0.438721	0.407912	0.509487	0.523613	0.475059	0.283712	0.572327	0.495396	0.4642	0.444976
0.463887	0.427129	0.552764	0.521509	0.475135	0.279133	0.609341	0.495878	0.44148	0.472813
0.454225	0.474405	0.543552	0.527401	0.466092	0.286736	0.594958	0.514465	0.444048	0.464586
0.438981	0.458488	0.560948	0.527434	0.447929	0.2866	0.58663	0.516048	0.443783	0.480574
0.437685	0.443692	0.535633	0.532902	0.488439	0.283156	0.599328	0.523897	0.447977	0.457933
0.437685	0.437771	0.554264	0.533764	0.486143	0.284884	0.598544	0.523897	0.447977	0.476833
0.43232	0.464264	0.56406	0.52331	0.479436	0.290123	0.603458	0.528182	0.445303	0.4897
0.435301	0.466627	0.591035	0.525948	0.475135	0.281063	0.604236	0.494062	0.450487	0.506115
0.464389	0.456364	0.559378	0.524561	0.482738	0.279243	0.597338	0.49674	0.449829	0.482069
0.454227	0.455981	0.551146	0.525074	0.463918	0.279392	0.59723	0.494913	0.445977	0.476247
0.467986	0.473345	0.571272	0.527127	0.473968	0.266958	0.609524	0.494076	0.4506	0.486159
0.464764	0.458333	0.621577	0.511765	0.478104	0.279897	0.597199	0.491803	0.450537	0.520774
0.46	0.448671	0.562569	0.538198	0.480489	0.446265	0.607436	0.513074	0.469731	0.481287
0.400966	0.467223	0.58895	0.535003	0.480489	0.465938	0.582589	0.519337	0.451951	0.497106
0.382335	0.461768	0.625887	0.529241	0.476077	0.420645	0.625891	0.49794	0.453772	0.52988
0.409856	0.448068	0.560421	0.525074	0.468304	0.465894	0.618241	0.519337	0.451951	0.482394
0.390348	0.445848	0.555991	0.525978	0.471763	0.469307	0.605191	0.517915	0.437844	0.481261
0.419916	0.445848	0.569761	0.511919	0.464716	0.46	0.597199	0.515097	0.454807	0.493813
0.471225	0.441337	0.525581	0.522968	0.46587	0.471723	0.598224	0.540954	0.436788	0.451212
0.443922	0.44	0.573546	0.521765	0.472285	0.446328	0.570308	0.535932	0.433951	0.491898
0.441765	0.471143	0.528775	0.534254	0.498873	0.450845	0.588858	0.541083	0.435638	0.490724
0.436945	0.459988	0.550619	0.534254	0.482132	0.465102	0.595638	0.540195	0.436418	0.498248
0.450382	0.458431	0.506187	0.524118	0.470588	0.452771	0.613987	0.539251	0.438909	0.471877
0.459602	0.474184	0.548931	0.529813	0.482132	0.448056	0.613987	0.539204	0.438981	0.49737
0.439976	0.465033	0.541358	0.529711	0.468596	0.451474	0.597875	0.538554	0.435913	0.490499
0.439573	0.421739	0.557135	0.526526	0.484655	0.485196	0.599136	0.538508	0.439385	0.507993
0.476522	0.39772	0.533371	0.528014	0.485494	0.445761	0.608342	0.553049	0.437722	0.483948
0.453162	0.424615	0.548747	0.530601	0.484329	0.460308	0.597177	0.539634	0.437463	0.503777
0.44102	0.41195	0.557724	0.541274	0.488482	0.489464	0.601512	0.51011	0.445734	0.514851
0.466196	0.427001	0.584864	0.529988	0.488468	0.446809	0.60429	0.494937	0.428486	0.531719
0.456522	0.477984	0.553881	0.534949	0.494111	0.447837	0.63695	0.543593	0.449568	0.509907
0.440427	0.455635	0.547297	0.529988	0.495878	0.455172	0.609151	0.539405	0.447323	0.502646
0.439976	0.452581	0.566777	0.505402	0.481352	0.457732	0.608719	0.541816	0.442488	0.517775
0.439976	0.44686	0.616529	0.534552	0.482236	0.452981	0.609151	0.539634	0.437463	0.555303
0.434627	0.466128	0.55884	0.507168	0.487676	0.310131	0.577929	0.531175	0.455689	0.508986
0.436754	0.464945	0.58542	0.508667	0.486982	0.305354	0.615427	0.526186	0.432745	0.525258
0.464968	0.451593	0.620879	0.510131	0.492828	0.310297	0.622568	0.534629	0.434627	0.559955
0.45481	0.454831	0.555804	0.511045	0.475487	0.30251	0.612369	0.527811	0.435224	0.506674
0.469423	0.46924	0.552171	0.516647	0.502288	0.298174	0.625971	0.549673	0.439675	0.507656
0.465347	0.451929	0.565193	0.517528	0.5	0.311662	0.625208	0.549673	0.439675	0.521612
0.462309	0.443684	0.523167	0.506187	0.487551	0.297481	0.631783	0.546121	0.437612	0.467358
0.40157	0.460172	0.567329	0.508844	0.486982	0.311884	0.63254	0.509456	0.447262	0.518349
0.382952	0.456335	0.531109	0.508284	0.498821	0.306693	0.625551	0.512879	0.445783	0.488889
0.412154	0.440373	0.553631	0.508657	0.475165	0.309252	0.625413	0.508651	0.441874	0.491238
0.392661	0.445274	0.512031	0.506912	0.485816	0.308698	0.636111	0.512027	0.444062	0.464772
0.421369	0.445274	0.551955	0.49346	0.487286	0.307181	0.623889	0.513053	0.447353	0.490357
0.471795	0.437892	0.544476	0.521614	0.495386	0.316901	0.627229	0.549232	0.458474	0.483373
0.44451	0.436523	0.559255	0.521915	0.495386	0.321867	0.595173	0.543452	0.441915	0.506239
0.444052	0.461631	0.536544	0.513181	0.485259	0.309694	0.654496	0.512209	0.448945	0.476813
0.439241	0.457213	0.550885	0.508657	0.488082	0.312381	0.644095	0.543452	0.441915	0.502041
0.433413	0.446043	0.560665	0.510638	0.49319	0.318735	0.636813	0.522388	0.432532	0.51315
0.441943	0.473652	0.587617	0.497885	0.486301	0.308545	0.623889	0.540762	0.444893	0.530093
0.427027	0.458795	0.558579	0.510155	0.489796	0.311585	0.631841	0.404337	0.55237	0.508187
0.422316	0.416667	0.550336	0.50805	0.491011	0.311849	0.597222	0.404079	0.551211	0.501771
0.458382	0.39267	0.573077	0.517462	0.514813	0.302943	0.613687	0.405079	0.553297	0.51611
0.438836	0.421488	0.621711	0.517462	0.4971	0.323473	0.61513	0.404066	0.55421	0.552018
0.427196	0.410156	0.564373	0.507738	0.494363	0.247504	0.639192	0.401634	0.560066	0.50552
0.451132	0.415047	0.590808	0.511468	0.4971	0.250343	0.639192	0.401758	0.56	0.521864
0.438763	0.470553	0.625137	0.507982	0.474576	0.243937	0.627222	0.399499	0.569697	0.556689
0.426594	0.457196	0.559623	0.507196	0.497709	0.248285	0.628357	0.397876	0.56962	0.504075
0.42617	0.445062	0.554311	0.508852	0.468619	0.242446	0.631438	0.404792	0.558969	0.505021
0.42617	0.44092	0.568093	0.510759	0.466587	0.247408	0.624798	0.403308	0.553719	0.51815
0.420606	0.466867	0.522952	0.52349	0.472554	0.24221	0.628081	0.379207	0.571583	0.467198
0.422774	0.468339	0.572762	0.512238	0.472521	0.243098	0.635005	0.373668	0.537829	0.514943
0.451821	0.457195	0.534531	0.513345	0.477408	0.247651	0.657811	0.40887	0.584549	0.482045
0.442274	0.458587	0.558579	0.512238	0.479191	0.248532	0.631751	0.409119	0.584009	0.481985
0.453687	0.474178	0.513034	0.492083	0.463845	0.251862	0.636898	0.399752	0.564744	0.456835
0.447849	0.458284	0.557778	0.521412	0.465608	0.247593	0.631751	0.403308	0.553719	0.480213
0.447164	0.449486	0.546936	0.502387	0.471844	0.252465	0.593505	0.403894	0.571429	0.47476
0.391144	0.46806	0.563341	0.501192	0.47101	0.254705	0.641346	0.404034	0.542571	0.497895
0.374527	0.463473	0.539067	0.506254	0.471437	0.251513	0.598083	0.403051	0.552559	0.468111
0.398533	0.448881	0.55837	0.506261	0.452494	0.252453	0.589686	0.402795	0.559978	0.494687
0.380212	0.445783	0.566391	0.511876	0.487861	0.256075	0.600675	0.404177	0.572668	0.505917
0.407069	0.445783	0.593183	0.51276	0.484709	0.250169	0.599887	0.404177	0.572668	0.522248
0.45308	0.442144	0.565193	0.502356	0.47107	0.248626	0.604821	0.400887	0.554455	0.500888
0.427467	0.440801	0.555309	0.505009	0.47101	0.246988	0.605602	0.371445	0.58068	0.495215
0.42951	0.470242	0.574387	0.502658	0.476868	0.236431	0.607623	0.374335	0.57957	0.507272
0.425391	0.459075	0.628821	0.503876	0.457126	0.248199	0.606603	0.370525	0.573514	0.538373
0.430714	0.457528	0.568357	0.505767	0.468974	0.350066	0.610923	0.373373	0.580506	0.498235
0.437612	0.476786	0.594609	0.491374	0.476619	0.365571	0.599437	0.370111	0.583422	0.51397
0.42338	0.465868	0.633987	0.515239	0.481633	0.353918	0.619469	0.410211	0.605641	0.542237
0.417775	0.420758	0.565361	0.512924	0.481633	0.363636	0.590986	0.405439	0.572128	0.494997
0.452507	0.396705	0.560134	0.506721	0.473716	0.354563	0.626446	0.378013	0.58691	0.495818
0.433612	0.425401	0.574668	0.503876	0.472779	0.360104	0.617873	0.405439	0.572128	0.509177
0.421818	0.413619	0.525648	0.506793	0.47709	0.353369	0.609227	0.403428	0.539282	0.463551
0.445111	0.426039	0.57665	0.49306	0.470893	0.360229	0.599437	0.409896	0.580314	0.506101
0.432675	0.480535	0.535793	0.50268	0.472842	0.354717	0.604924	0.604865	0.488074	0.488889
0.421212	0.458208	0.553445	0.502381	0.475893	0.365266	0.573281	0.604538	0.486063	0.491238
0.420798	0.453397	0.526316	0.511034	0.500847	0.363868	0.591036	0.609071	0.487551	0.464772
0.420798	0.447671	0.550136	0.511034	0.481547	0.35627	0.594276	0.607451	0.488399	0.490357
0.41514	0.462861	0.535265	0.50208	0.477544	0.363073	0.617175	0.613025	0.49221	0.483373
0.417328	0.463504	0.554645	0.509466	0.481547	0.375075	0.617175	0.614639	0.493941	0.506239
0.44846	0.451174	0.528446	0.50771	0.467077	0.365421	0.60372	0.612245	0.48908	0.476813
0.438806	0.453474	0.57361	0.50692	0.481503	0.373524	0.613574	0.61733	0.493379	0.502041
0.449465	0.466031	0.572979	0.507719	0.421407	0.375595	0.6185	0.617171	0.491917	0.51315
0.443587	0.448005	0.592453	0.509637	0.421149	0.362714	0.612548	0.605292	0.488669	0.530093
0.441106	0.442462	0.570962	0.516453	0.42378	0.357097	0.61509	0.626129	0.50625	0.508187
0.387097	0.458788	0.559563	0.508445	0.423687	0.358087	0.617807	0.589468	0.485131	0.501771
0.371101	0.455873	0.586746	0.513083	0.428919	0.348485	0.634015	0.638004	0.503654	0.51611
0.392857	0.440074	0.619606	0.508445	0.430741	0.370486	0.606965	0.637473	0.502247	0.552018
0.37602	0.438725	0.575774	0.488131	0.417318	0.337793	0.623228	0.620653	0.499427	0.50552
0.404059	0.438725	0.593851	0.512392	0.419122	0.344135	0.606965	0.605292	0.488669	0.521864
0.450639	0.434944	0.620361	0.531977	0.420798	0.338028	0.577384	0.632409	0.506395	0.556689
0.424715	0.433601	0.568564	0.530778	0.422114	0.340453	0.615934	0.590538	0.482311	0.504075
0.424188	0.459379	0.554951	0.537478	0.420929	0.331794	0.593592	0.604965	0.486659	0.505021
0.42	0.450602	0.570887	0.536628	0.409506	0.339414	0.585243	0.602046	0.486377	0.51815
0.438129	0.450864	0.504174	0.542874	0.435882	0.329576	0.596186	0.631748	0.492655	0.467198
0.446608	0.47123	0.584723	0.543717	0.43445	0.34337	0.595398	0.631748	0.492655	0.514943
0.430108	0.456535	0.519132	0.533333	0.423284	0.347382	0.600335	0.606796	0.487833	0.445055
0.427121	0.415716	0.523969	0.53594	0.422114	0.349751	0.601117	0.622959	0.510747	0.448665
0.464641	0.391979	0.505102	0.536374	0.434571	0.353093	0.602235	0.624277	0.51071	0.42719
0.443525	0.42049	0.521448	0.534302	0.41791	0.347032	0.601227	0.616034	0.503968	0.452055
0.430281	0.409266	0.511851	0.541243	0.421856	0.358538	0.607303	0.622701	0.50732	0.44431
0.45406	0.421184	0.537068	0.51764	0.420732	0.356024	0.594944	0.626959	0.512591	0.467595
0.444313	0.474306	0.507353	0.551297	0.421488	0.349521	0.616786	0.659686	0.515934	0.437576
0.429683	0.454044	0.556748	0.548986	0.421488	0.352904	0.588301	0.626203	0.495168	0.463183
0.430108	0.444716	0.554433	0.539121	0.420572	0.360744	0.621087	0.633929	0.513453	0.46222
0.430108	0.440615	0.570317	0.534302	0.41851	0.347631	0.612568	0.626203	0.495168	0.478972
0.423749	0.473812	0.552306	0.535982	0.422093	0.347005	0.604767	0.584245	0.477408	0.462359
0.425904	0.474351	0.542162	0.525015	0.415448	0.349075	0.594944	0.635638	0.5	0.456287
0.454705	0.468596	0.567929	0.533101	0.416232	0.322737	0.600446	0.477273	0.486612	0.468568
0.444379	0.465517	0.595943	0.531014	0.420598	0.353199	0.568859	0.47604	0.484602	0.508934
0.458284	0.473156	0.555556	0.546644	0.442857	0.300891	0.586592	0.476759	0.486095	0.466864
0.452465	0.459784	0.57	0.546644	0.423648	0.30856	0.588038	0.47673	0.486941	0.482153
0.450119	0.450945	0.596836	0.535113	0.422145	0.299245	0.613599	0.474471	0.489902	0.518156
0.393643	0.469633	0.54902	0.546427	0.423648	0.304838	0.613599	0.474502	0.491633	0.468806
0.377193	0.462372	0.537465	0.544538	0.415723	0.296146	0.600112	0.477584	0.486782	0.46924
0.400972	0.450335	0.547991	0.542373	0.432783	0.303536	0.61181	0.477612	0.491077	0.482965
0.381953	0.449848	0.487861	0.544588	0.535495	0.292799	0.617615	0.474143	0.490468	0.444585
0.410303	0.449848	0.560665	0.546162	0.534338	0.304774	0.610775	0.476071	0.487209	0.476023
0.457569	0.445332	0.536297	0.557386	0.539062	0.308996	0.613326	0.459508	0.503977	0.444512
0.432208	0.444853	0.556913	0.540694	0.539106	0.312341	0.616929	0.452901	0.482799	0.456768
0.432561	0.478831	0.512209	0.55053	0.54424	0.314474	0.62963	0.47479	0.50225	0.432727
0.428486	0.470235	0.556111	0.540694	0.54591	0.308667	0.602536	0.47419	0.500843	0.460203
0.446163	0.468527	0.54786	0.511504	0.551339	0.319204	0.62146	0.476923	0.498853	0.452555
0.454653	0.481081	0.566048	0.547713	0.547831	0.315983	0.602536	0.476071	0.487209	0.470588
0.439904	0.466546	0.539977	0.512655	0.545708	0.311155	0.57021	0.474829	0.504945	0.444039
0.433453	0.427404	0.559294	0.515027	0.537731	0.315488	0.609743	0.477477	0.480826	0.460036
0.469244	0.398722	0.569061	0.517343	0.559583	0.319317	0.585421	0.474843	0.4852	0.460813
0.448992	0.427595	0.596801	0.517363	0.530201	0.308295	0.577904	0.475472	0.484919	0.48014
0.434913	0.415766	0.562673	0.524648	0.571037	0.306977	0.587166	0.474453	0.491238	0.461812
0.455246	0.434406	0.556236	0.525513	0.568767	0.308192	0.586364	0.474453	0.491238	0.455742
0.448071	0.48389	0.576188	0.513372	0.548263	0.288762	0.589599	0.471509	0.486377	0.463768
0.436036	0.467722	0.627183	0.515998	0.537731	0.311423	0.5886	0.456651	0.509338	0.508348
0.43559	0.457524	0.568433	0.517241	0.54961	0.280056	0.587937	0.460261	0.509306	0.467179
0.43559	0.449116	0.595592	0.515009	0.523675	0.284182	0.586052	0.45634	0.502552	0.485062
0.429262	0.462346	0.631464	0.517379	0.536572	0.279248	0.600228	0.45503	0.505915	0.518433
0.430556	0.46121	0.565433	0.498244	0.546629	0.281313	0.585893	0.454067	0.510353	0.46564
0.465294	0.44879	0.559331	0.529311	0.565819	0.274658	0.588625	0.476467	0.514568	0.46779
0.454976	0.451995	0.573879	0.530484	0.565819	0.281567	0.567552	0.477036	0.493743	0.481504
0.460317	0.462044	0.528324	0.520231	0.544538	0.273793	0.602762	0.46172	0.512058	0.450445
0.460495	0.443905	0.580186	0.515009	0.568843	0.280713	0.596037	0.477036	0.493743	0.474606
0.451306	0.440049	0.519132	0.5169	0.572917	0.285903	0.592385	0.474951	0.475907	0.473522
0.397428	0.454711	0.523969	0.506261	0.564978	0.287364	0.585893	0.475271	0.498592	0.483464
0.377583	0.452657	0.505102	0.517384	0.570411	0.289509	0.59513	0.50973	0.421115	0.454324
0.407317	0.435882	0.521448	0.515294	0.572594	0.28504	0.558589	0.510358	0.418343	0.485232
0.390926	0.434542	0.511851	0.529683	0.596102	0.294041	0.578381	0.509057	0.420059	0.477941
0.414086	0.434542	0.537068	0.529683	0.560908	0.293572	0.587031	0.509068	0.420804	0.499694
0.467975	0.431592	0.507353	0.516755	0.572673	0.289769	0.606723	0.507435	0.424207	0.467564
0.442789	0.430254	0.556748	0.523566	0.560908	0.292149	0.606723	0.507426	0.42346	0.494598
0.440597	0.457109	0.554433	0.519187	0.525385	0.293865	0.586599	0.509598	0.426307	0.492546
0.433974	0.448276	0.570317	0.518519	0.564145	0.286847	0.588268	0.508653	0.425557	0.510927
0.435273	0.447699	0.552306	0.519209	0.535495	0.284274	0.593202	0.521277	0.421362	0.491029
0.443787	0.468978	0.542162	0.522715	0.534338	0.285996	0.586226	0.508453	0.420959	0.4906
0.427202	0.452439	0.567929	0.536031	0.539062	0.266955	0.59243	0.476359	0.462397	0.500294
0.424206	0.413113	0.595943	0.521889	0.539106	0.289677	0.59358	0.46422	0.446331	0.560803
0.461899	0.390117	0.555556	0.524452	0.54424	0.256854	0.61526	0.51199	0.437643	0.515426
0.440688	0.417035	0.57	0.521889	0.54591	0.254144	0.600897	0.513205	0.434609	0.534173
0.429087	0.407503	0.596836	0.497002	0.551339	0.242489	0.59542	0.511343	0.428738	0.561033
0.452976	0.420426	0.54902	0.529143	0.547831	0.250345	0.600897	0.508453	0.420959	0.509366
0.442331	0.472997	0.537465	0.500298	0.545708	0.247167	0.561636	0.504938	0.418808	0.502135
0.428486	0.453481	0.547991	0.5	0.537731	0.25471	0.593164	0.509591	0.408383	0.509332
0.428058	0.441447	0.487861	0.505057	0.559583	0.246966	0.588136	0.50908	0.418193	0.474121
0.428058	0.437307	0.560665	0.505063	0.530201	0.249321	0.580663	0.497516	0.422143	0.519666
0.422518	0.478966	0.494355	0.511573	0.571037	0.255593	0.589859	0.507571	0.428571	0.475113
0.424682	0.4821	0.499131	0.512456	0.568767	0.256258	0.589064	0.507571	0.428571	0.479899
0.451934	0.471195	0.485207	0.500294	0.548263	0.26078	0.59226	0.508432	0.418632	0.457746
0.44241	0.471733	0.495662	0.503826	0.537731	0.255733	0.591265	0.469936	0.46127	0.478944
0.45551	0.49382	0.487962	0.502361	0.54961	0.260292	0.587054	0.472611	0.45971	0.474055
0.449676	0.473778	0.508803	0.50268	0.523675	0.259002	0.585189	0.46886	0.456725	0.481622
0.449016	0.468769	0.483225	0.502877	0.536572	0.256949	0.602825	0.468296	0.46136	0.473582
0.392265	0.487133	0.531965	0.484902	0.546629	0.257746	0.5886	0.467204	0.46371	0.484092
0.375708	0.480815	0.526163	0.513203	0.565819	0.261142	0.593853	0.509849	0.44358	0.481115
0.399634	0.46284	0.538462	0.511761	0.565819	0.256463	0.571268	0.503034	0.42659	0.488443
0.381366	0.466747	0.527453	0.508187	0.544538	0.255024	0.603505	0.473958	0.459459	0.476751
0.409008	0.466747	0.51854	0.50268	0.568843	0.251517	0.596836	0.503034	0.42659	0.47703
0.454859	0.460647	0.540369	0.504717	0.572917	0.245113	0.595	0.496791	0.413017	0.485679
0.429335	0.460134	0.561829	0.495468	0.564978	0.254293	0.5886	0.515389	0.432169	0.494395
0.431384	0.485563	0.528214	0.502381	0.570411	0.484088	0.596856	0.514036	0.444976	0.475046
0.427284	0.479762	0.539036	0.502976	0.572594	0.507238	0.561512	0.515605	0.442985	0.480048
0.438316	0.481438	0.560292	0.513372	0.596102	0.472915	0.581134	0.513346	0.443783	0.491516
0.446809	0.487834	0.524142	0.513372	0.560908	0.507246	0.586149	0.513362	0.444577	0.478019
0.427718	0.483213	0.508465	0.501781	0.572673	0.503075	0.608333	0.5117	0.447867	0.483281
0.427289	0.464218	0.513529	0.51004	0.560908	0.499094	0.608333	0.511685	0.447929	0.485431
0.463158	0.437782	0.465018	0.50656	0.525385	0.504644	0.590192	0.513846	0.442285	0.464977
0.438607	0.44143	0.531232	0.506628	0.564145	0.498515	0.59346	0.512899	0.444052	0.482675
0.427033	0.426415	0.522034	0.50829	0.4821	0.500888	0.599237	0.525498	0.445826	0.466299
0.450829	0.444581	0.531821	0.509348	0.480048	0.51462	0.591457	0.512757	0.445639	0.471079
0.442798	0.495642	0.510674	0.517011	0.486004	0.502082	0.597601	0.483225	0.44611	0.447273
0.426435	0.472957	0.53016	0.509027	0.485987	0.497294	0.599567	0.467801	0.431548	0.470167
0.426014	0.471687	0.518187	0.511073	0.490801	0.507593	0.616747	0.516995	0.455747	0.464481
0.426014	0.466061	0.538892	0.509027	0.492582	0.546821	0.601667	0.519116	0.454337	0.481549
0.420482	0.481437	0.510353	0.48874	0.47798	0.505638	0.60141	0.514616	0.449649	0.456865
0.422637	0.489857	0.561835	0.510357	0.479742	0.519648	0.601667	0.512757	0.445639	0.477745
0.453216	0.479976	0.559511	0.518824	0.485207	0.551585	0.565466	0.510129	0.463837	0.489881
0.443724	0.479635	0.576944	0.518519	0.484487	0.502375	0.593119	0.513977	0.441069	0.505592
0.453372	0.495311	0.558282	0.523502	0.484447	0.495204	0.584563	0.514321	0.443649	0.485697
0.452675	0.477124	0.54826	0.523529	0.46418	0.51041	0.577075	0.503708	0.441667	0.480723
0.446884	0.471299	0.573716	0.529894	0.5026	0.482256	0.586304	0.515389	0.445922	0.487165
0.390348	0.490453	0.600543	0.530756	0.499423	0.512595	0.585504	0.515389	0.445922	0.523919
0.373826	0.483274	0.560623	0.520349	0.48685	0.373114	0.587838	0.514605	0.443189	0.482249
0.397693	0.466265	0.576626	0.522978	0.484487	0.378486	0.586847	0.476744	0.446796	0.497367
0.379481	0.470163	0.597949	0.526932	0.490231	0.398459	0.58352	0.478538	0.446154	0.532258
0.406174	0.470163	0.55673	0.521176	0.471653	0.376494	0.581655	0.474854	0.442275	0.480735
0.459459	0.464112	0.540993	0.53032	0.48243	0.373895	0.599319	0.474233	0.446092	0.479567
0.433234	0.463592	0.551381	0.507034	0.488344	0.374749	0.585034	0.474771	0.447711	0.495823
0.429335	0.493223	0.49713	0.536141	0.493892	0.367166	0.590408	0.516445	0.466106	0.452771
0.425239	0.4875	0.572532	0.534699	0.493892	0.38731	0.567644	0.509058	0.450729	0.490357
0.44186	0.489098	0.5172	0.525404	0.488067	0.385827	0.60011	0.481546	0.450936	0.525235
0.448665	0.496437	0.523613	0.521176	0.486548	0.38555	0.593425	0.509058	0.450729	0.529412
0.427801	0.48744	0.507168	0.524781	0.490847	0.381078	0.59063	0.501276	0.435662	0.528103
0.429087	0.445896	0.502387	0.513417	0.484744	0.385389	0.585034	0.520408	0.451929	0.526347
0.464202	0.41962	0.531977	0.52087	0.485731	0.389569	0.593345	0.499064	0.434913	0.529104
0.439573	0.444991	0.512655	0.522353	0.490363	0.393321	0.557823	0.497819	0.432934	0.527294
0.427115	0.424735	0.500298	0.535714	0.517807	0.38623	0.577552	0.498448	0.434627	0.524913
0.451843	0.44546	0.518824	0.535714	0.493863	0.384419	0.584371	0.498446	0.435407	0.528422
0.444643	0.494512	0.510889	0.524706	0.491198	0.392879	0.605807	0.496	0.437908	0.538687
0.426515	0.475449	0.497027	0.534738	0.493863	0.377124	0.605807	0.496925	0.437982	0.525791
0.426092	0.475075	0.503576	0.531144	0.480049	0.381588	0.586636	0.5	0.434063	0.520904
0.426092	0.468599	0.503576	0.530589	0.496245	0.382103	0.590038	0.497238	0.436686	0.502031
0.420544	0.485899	0.488942	0.531179	0.548334	0.373477	0.594964	0.510572	0.435867	0.545817
0.422705	0.495897	0.491039	0.532884	0.548035	0.385751	0.587136	0.497822	0.436451	0.550543
0.454225	0.487179	0.521209	0.53927	0.552646	0.368785	0.593322	0.469099	0.442252	0.533449
0.444707	0.484198	0.512295	0.527922	0.551856	0.371581	0.595329	0.459426	0.425749	0.525791
0.454385	0.502017	0.521562	0.537246	0.556824	0.395201	0.612608	0.50358	0.44611	0.528455
0.455405	0.485965	0.531765	0.527922	0.559304	0.36958	0.598214	0.502983	0.4447	0.519929
0.447024	0.476868	0.512353	0.508719	0.566357	0.370548	0.5963	0.5	0.440658	0.529965
0.390319	0.495606	0.482462	0.531624	0.562874	0.370545	0.598214	0.497822	0.436451	0.523392
0.373744	0.488563	0.462602	0.510889	0.559978	0.361892	0.563542	0.496314	0.455582	0.543728
0.398537	0.473653	0.464221	0.510588	0.550519	0.381395	0.589687	0.498729	0.432581	0.543728
0.380273	0.47574	0.442953	0.516471	0.586992	0.380858	0.590755	0.496582	0.43447	0.534706
0.407903	0.47574	0.46452	0.515597	0.556781	0.381596	0.582399	0.489796	0.432497	0.531338
0.463006	0.468974	0.540369	0.521994	0.587951	0.374257	0.59426	0.499096	0.437863	0.531232
0.435042	0.468452	0.515764	0.52286	0.586559	0.37938	0.593468	0.499096	0.437863	0.528077
0.430274	0.503484	0.502959	0.511628	0.564865	0.383819	0.597534	0.498758	0.435744	0.532995
0.425315	0.495316	0.498511	0.515134	0.550519	0.388682	0.598319	0.462791	0.443804	0.53125
0.402256	0.49768	0.515098	0.513719	0.563795	0.380356	0.589644	0.465467	0.442341	0.55902
0.408723	0.502334	0.521509	0.513243	0.53436	0.379576	0.58866	0.461673	0.438404	0.539481
0.401399	0.49266	0.508667	0.519132	0.550218	0.388272	0.605411	0.462029	0.439794	0.535574
0.396442	0.450335	0.501192	0.496487	0.560989	0.371222	0.592113	0.461847	0.444761	0.539481
0.416769	0.42291	0.530778	0.527604	0.584691	0.377435	0.609608	0.500865	0.455107	0.5
0.403618	0.450271	0.515027	0.526166	0.584691	0.378041	0.58277	0.494565	0.440936	0.546598
0.39619	0.427873	0.5	0.51762	0.560614	0.371925	0.618392	0.466014	0.445522	0.554032
0.411985	0.449821	0.518519	0.513243	0.595238	0.380891	0.610746	0.494565	0.440936	0.55458
0.405253	0.501136	0.510588	0.516035	0.599243	0.329444	0.601111	0.486918	0.429716	0.557503
0.395556	0.480024	0.496732	0.50537	0.589799	0.327393	0.592113	0.504197	0.442263	0.556712
0.393422	0.48229	0.503276	0.512941	0.595894	0.348221	0.593192	0.535826	0.389266	0.565955
0.393422	0.474215	0.503276	0.511751	0.598712	0.329801	0.56507	0.534536	0.390741	0.567597
0.390775	0.477218	0.48865	0.523563	0.616613	0.331518	0.583754	0.535028	0.389196	0.563557
0.392194	0.483005	0.490746	0.523563	0.576464	0.33311	0.590551	0.535071	0.389914	0.56434
0.417643	0.473908	0.52179	0.512324	0.599678	0.328317	0.60819	0.53321	0.391092	0.561442
0.409969	0.474453	0.511111	0.526196	0.576464	0.352394	0.60819	0.534112	0.392073	0.555373
0.409846	0.486834	0.521258	0.523513	0.534444	0.352941	0.593697	0.534398	0.387371	0.606809
0.412492	0.469436	0.529654	0.522883	0.582033	0.351768	0.6012	0.533415	0.390881	0.58807
0.408636	0.464372	0.512052	0.52527	0.536789	0.354388	0.607865	0.546245	0.389024	0.58944
0.365359	0.482718	0.479435	0.526168	0.535635	0.352703	0.598356	0.534493	0.390875	0.588901
0.350606	0.4773	0.458647	0.531821	0.540345	0.348582	0.601852	0.488074	0.399165	0.572283
0.370706	0.460241	0.464823	0.519286	0.54039	0.359006	0.603784	0.475646	0.389337	0.555373
0.360612	0.461492	0.443563	0.527919	0.545505	0.346255	0.627894	0.543335	0.395171	0.568692
0.375402	0.461492	0.4625	0.519286	0.54717	0.346351	0.60155	0.542738	0.39705	0.540033
0.416265	0.457143	0.539171	0.496101	0.552588	0.361334	0.609995	0.537759	0.393611	0.555921
0.403023	0.45664	0.513658	0.524815	0.549085	0.341656	0.60155	0.534493	0.390875	0.561606
0.394472	0.487331	0.502661	0.497027	0.546971	0.339119	0.572654	0.531576	0.397554	0.57761
0.395172	0.481548	0.498214	0.496732	0.539019	0.340523	0.607025	0.535193	0.391304	0.57761
0.418689	0.478848	0.521018	0.501781	0.560789	0.321199	0.621187	0.533209	0.39235	0.560373
0.425725	0.491384	0.527401	0.501784	0.531511	0.345758	0.611019	0.529084	0.391251	0.608957
0.416359	0.479689	0.510131	0.509188	0.57221	0.36481	0.623686	0.536468	0.392964	0.610354
0.410681	0.446875	0.506254	0.510071	0.569945	0.365007	0.622924	0.536468	0.392964	0.603505
0.440072	0.41958	0.537478	0.497066	0.549505	0.376374	0.629486	0.534408	0.391144	0.608719
0.425106	0.439729	0.517343	0.500588	0.539019	0.367521	0.630243	0.482461	0.401897	0.614092
0.41303	0.422932	0.505057	0.5	0.550862	0.364738	0.624176	0.484223	0.398939	0.609549
0.431515	0.442883	0.523502	0.499405	0.525014	0.368456	0.62404	0.479769	0.397856	0.574526
0.423287	0.493048	0.516471	0.500575	0.537862	0.358058	0.633795	0.479954	0.397171	0.616848
0.414154	0.472989	0.501781	0.483432	0.547032	0.38189	0.622506	0.480431	0.400935	0.574526
0.412883	0.469069	0.508333	0.511761	0.567016	0.379557	0.625876	0.54015	0.405731	0.540179
0.412883	0.461678	0.508333	0.510321	0.567016	0.378567	0.594743	0.532931	0.394121	0.586933
0.407936	0.474803	0.493731	0.504084	0.54581	0.375734	0.651276	0.488014	0.4	0.511883
0.409288	0.479783	0.495823	0.499405	0.570022	0.377158	0.640929	0.532931	0.394121	0.513415
0.439376	0.473231	0.525827	0.500588	0.574084	0.378103	0.635417	0.52551	0.391443	0.513973
0.429522	0.471965	0.516959	0.49126	0.566172	0.379731	0.622506	0.544144	0.395266	0.51399
0.437763	0.481963	0.526193	0.499109	0.571585	0.376379	0.630447	0.535604	0.430851	0.515097
0.430972	0.466066	0.535526	0.499703	0.573753	0.375712	0.595898	0.52583	0.428066	0.515993
0.427444	0.461774	0.517039	0.511912	0.597192	0.381906	0.612335	0.535758	0.430588	0.510817
0.381944	0.478602	0.481935	0.511912	0.56212	0.369171	0.613774	0.535802	0.431349	0.51444
0.366407	0.472222	0.46125	0.499407	0.573833	0.368005	0.6378	0.534884	0.434681	0.524012
0.386976	0.456707	0.469069	0.509466	0.56212	0.373221	0.6378	0.537661	0.433918	0.513398
0.375	0.458867	0.446135	0.504274	0.525867	0.359011	0.625831	0.535125	0.435927	0.497382
0.399249	0.458867	0.466706	0.504318	0.565336	0.372624	0.627882	0.533211	0.435164	0.487056
0.437537	0.454433	0.544041	0.505137	0.543635	0.488947	0.630959	0.546914	0.431831	0.520187
0.419512	0.453931	0.519596	0.507928	0.54162	0.495256	0.623453	0.535229	0.430678	0.520492
0.415497	0.48597	0.507683	0.516453	0.54717	0.481842	0.627608	0.524289	0.470175	0.514303
0.412923	0.480097	0.503272	0.505814	0.547222	0.48584	0.634523	0.517517	0.453559	0.513398
0.413603	0.478261	0.521043	0.508792	0.552297	0.487758	0.657294	0.538507	0.44863	0.5172
0.419866	0.486486	0.527434	0.505814	0.554817	0.486692	0.629489	0.529758	0.445584	0.510849
0.412057	0.475529	0.511045	0.486322	0.560244	0.488327	0.636412	0.56887	0.438261	0.51493
0.4072	0.440303	0.506261	0.508913	0.556724	0.489083	0.629489	0.535229	0.430678	0.514616
0.432692	0.413505	0.536628	0.503576	0.552909	0.49161	0.592179	0.510216	0.429237	0.524064
0.419217	0.43676	0.517363	0.503276	0.545859	0.494218	0.638183	0.507426	0.418258	0.524064
0.409571	0.420584	0.505063	0.508333	0.570881	0.488169	0.585185	0.525476	0.427899	0.518902
0.428309	0.442653	0.523529	0.508343	0.540947	0.483932	0.577664	0.529846	0.432704	0.495963
0.419988	0.48829	0.515597	0.514846	0.580557	0.49694	0.586932	0.539016	0.438828	0.493402
0.410703	0.468731	0.501784	0.515727	0.577426	0.502661	0.586128	0.539016	0.438828	0.490741
0.407683	0.465653	0.508343	0.504414	0.55708	0.482716	0.588468	0.537037	0.429159	0.491681
0.407683	0.459046	0.508343	0.507067	0.545859	0.487583	0.587472	0.519039	0.469838	0.496296
0.404389	0.482353	0.493724	0.506501	0.556787	0.507665	0.587704	0.521637	0.468245	0.531696
0.405761	0.487135	0.495818	0.505959	0.531092	0.489428	0.585819	0.520071	0.465347	0.518739
0.432809	0.478287	0.525857	0.504313	0.54384	0.483648	0.6	0.518995	0.469907	0.494587
0.423687	0.47619	0.516979	0.486391	0.552147	0.485785	0.585657	0.519977	0.47302	0.518739
0.432039	0.492529	0.526224	0.518114	0.572842	0.465426	0.587521	0.532876	0.45505	0.511613
0.425197	0.477246	0.535567	0.516667	0.572842	0.497552	0.566422	0.534576	0.436888	0.519084
0.424187	0.469787	0.517059	0.510526	0.551782	0.446795	0.601657	0.524419	0.467927	0.507664
0.375398	0.489461	0.482822	0.505959	0.581828	0.443344	0.594937	0.534576	0.436888	0.508277
0.359528	0.480679	0.462116	0.507075	0.584153	0.438059	0.592157	0.528254	0.422168	0.50978
0.383154	0.465721	0.469032	0.498791	0.57629	0.441486	0.585657	0.531083	0.443175	0.509792
0.371836	0.467809	0.446069	0.505658	0.581649	0.437776	0.594901	0.537026	0.342947	0.510936
0.394687	0.467809	0.466667	0.505357	0.58374	0.452889	0.558338	0.527194	0.344417	0.510922
0.431106	0.461859	0.544092	0.517462	0.602799	0.438931	0.578143	0.536223	0.342269	0.506651
0.414409	0.461356	0.51962	0.517462	0.567107	0.486111	0.586796	0.536268	0.342911	0.510291
0.411221	0.501746	0.507692	0.505945	0.583831	0.489616	0.606502	0.535341	0.343653	0.519878
0.409459	0.4953	0.503276	0.509737	0.567107	0.489545	0.606502	0.53813	0.344678	0.509191
0.430464	0.488143	0.525664	0.506264	0.530277	0.493663	0.586364	0.533701	0.341764	0.490654
0.437388	0.493597	0.532902	0.506329	0.572831	0.484655	0.587171	0.531785	0.345275	0.482738
0.427439	0.486502	0.516647	0.507131	0.498818	0.486753	0.592105	0.547427	0.342415	0.513514
0.422655	0.446614	0.511876	0.508197	0.498523	0.489311	0.585124	0.535692	0.34377	0.512926
0.450621	0.419095	0.542874	0.520938	0.502655	0.480625	0.591333	0.521971	0.356189	0.509287
0.435959	0.442238	0.524648	0.511357	0.502658	0.481051	0.592492	0.51603	0.345328	0.509191
0.424132	0.423242	0.511573	0.512486	0.508235	0.487331	0.614177	0.53805	0.348657	0.512136
0.442308	0.44964	0.529894	0.511357	0.51	0.478098	0.600673	0.529273	0.350478	0.50655
0.434155	0.50114	0.521994	0.488457	0.497086	0.469362	0.594329	0.562693	0.346789	0.509804
0.42439	0.47821	0.509188	0.515274	0.499708	0.471757	0.600673	0.535692	0.34377	0.508568
0.422236	0.475236	0.514846	0.503576	0.502639	0.412492	0.562284	0.50965	0.350932	0.518209
0.422236	0.469751	0.514846	0.503276	0.501182	0.495663	0.592062	0.507769	0.344872	0.518209
0.417434	0.505469	0.500298	0.508333	0.496301	0.453408	0.591837	0.525894	0.345238	0.514724
0.418761	0.513483	0.502381	0.508343	0.472303	0.473878	0.583427	0.529339	0.345022	0.487565
0.45	0.502621	0.532137	0.514846	0.521216	0.455744	0.595359	0.538554	0.344203	0.48504
0.438586	0.501458	0.523337	0.515727	0.519771	0.472034	0.594564	0.538554	0.344203	0.482298
0.449284	0.517475	0.53252	0.504414	0.503185	0.467126	0.598647	0.538462	0.343321	0.482461
0.443385	0.499429	0.541886	0.507067	0.501182	0.46642	0.599437	0.516735	0.360893	0.485454
0.43829	0.489879	0.523447	0.506501	0.507629	0.459273	0.593382	0.519343	0.357314	0.519132
0.390137	0.514925	0.485976	0.505959	0.487761	0.46284	0.592385	0.517751	0.35658	0.512851
0.373239	0.502003	0.463642	0.504313	0.500886	0.472474	0.605666	0.516696	0.355516	0.486286
0.396776	0.486721	0.475734	0.486391	0.504142	0.481548	0.593201	0.515942	0.358883	0.512851
0.383397	0.487889	0.451183	0.518114	0.511829	0.463768	0.605423	0.532415	0.358261	0.506313
0.408922	0.487889	0.470693	0.516667	0.511829	0.461162	0.581119	0.534098	0.345079	0.511491
0.450466	0.481395	0.54848	0.510526	0.503839	0.470065	0.619601	0.522145	0.357907	0.502786
0.429607	0.482578	0.522459	0.505959	0.499151	0.496223	0.611907	0.534098	0.345079	0.502475
0.425635	0.519023	0.515044	0.507075	0.503394	0.475469	0.602235	0.528699	0.344379	0.50401
0.423171	0.510297	0.509792	0.498791	0.496587	0.481261	0.593201	0.5306	0.35015	0.504015
0.419843	0.515048	0.526533	0.505658	0.499153	0.494233	0.595171	0.506927	0.519002	0.504289
0.426851	0.523183	0.533764	0.505357	0.502803	0.47123	0.566006	0.507557	0.519569	0.504284
0.416667	0.510345	0.517528	0.517462	0.538505	0.467198	0.584789	0.506266	0.520068	0.502749
0.412737	0.455726	0.51276	0.517462	0.511884	0.46956	0.59253	0.506274	0.520951	0.505501
0.440285	0.426691	0.543717	0.505945	0.504494	0.446671	0.608454	0.504661	0.525366	0.514198
0.426239	0.461584	0.525513	0.509737	0.511884	0.482079	0.608454	0.504655	0.525338	0.504332
0.414216	0.442525	0.512456	0.506264	0.493633	0.409847	0.593891	0.505897	0.535108	0.479742
0.433495	0.4739	0.530756	0.506329	0.516648	0.413015	0.595303	0.504957	0.533333	0.47407
0.425287	0.535172	0.52286	0.507131	0.492899	0.398148	0.602845	0.518519	0.522523	0.507109
0.415337	0.502307	0.510071	0.508197	0.489086	0.40836	0.593304	0.505653	0.520408	0.505625
0.413203	0.498557	0.515727	0.520938	0.496751	0.403808	0.596836	0.471877	0.53433	0.504537
0.413203	0.487283	0.515727	0.511357	0.496747	0.410506	0.597944	0.460454	0.502535	0.504332
0.408277	0.478209	0.50119	0.512486	0.502356	0.400132	0.627366	0.508413	0.542494	0.507353
0.409624	0.484848	0.503272	0.511357	0.504122	0.422336	0.602671	0.509627	0.543646	0.502522
0.438733	0.474924	0.533874	0.488457	0.48951	0.427017	0.605005	0.506757	0.529609	0.50402
0.428055	0.476364	0.525088	0.515274	0.491259	0.431078	0.602671	0.505653	0.520408	0.502779
0.440576	0.485166	0.533372	0.488942	0.495892	0.426093	0.573648	0.501238	0.529047	0.512651
0.432077	0.466981	0.543644	0.48865	0.495266	0.417262	0.609056	0.506735	0.509456	0.512651
0.429437	0.461031	0.524312	0.493731	0.492299	0.420987	0.583995	0.506281	0.520975	0.511787
0.384131	0.481921	0.485088	0.493724	0.47245	0.436364	0.57651	0.495636	0.527604	0.475029
0.368693	0.473903	0.463687	0.500298	0.51637	0.425559	0.585739	0.505775	0.537006	0.474263
0.386534	0.456938	0.476647	0.50119	0.511455	0.428125	0.584938	0.505775	0.537006	0.471412
0.373724	0.459056	0.452121	0.489086	0.5	0.442563	0.588169	0.506583	0.519503	0.471676
0.398754	0.459056	0.471598	0.492617	0.495266	0.443219	0.587177	0.465497	0.544549	0.474771
0.437756	0.453832	0.550201	0.491114	0.501763	0.421702	0.586517	0.468184	0.5427	0.507745
0.419806	0.453341	0.523331	0.491333	0.48	0.425016	0.584641	0.464391	0.538846	0.506329
0.416667	0.48739	0.51592	0.497103	0.491445	0.400138	0.597845	0.463869	0.544451	0.475589
0.41411	0.481635	0.510676	0.479714	0.497336	0.437776	0.584467	0.462824	0.546002	0.506329
0.414945	0.483284	0.517868	0.502304	0.505196	0.334439	0.590734	0.506388	0.565525	0.503193
0.422007	0.492308	0.52331	0.500864	0.505196	0.343428	0.568849	0.500304	0.536313	0.504157
0.413432	0.478029	0.506187	0.496188	0.496161	0.337333	0.602204	0.469565	0.54775	0.50403
0.407749	0.432882	0.502356	0.491333	0.496027	0.34236	0.595499	0.500304	0.536313	0.503717
0.436418	0.404881	0.533333	0.492608	0.499433	0.335526	0.591848	0.495809	0.511021	0.50525
0.4231	0.435631	0.513372	0.48393	0.494292	0.339598	0.584467	0.511797	0.540675	0.505257
0.410967	0.417132	0.500294	0.491039	0.496036	0.328939	0.593679	0.518315	0.511377	0.504598
0.429526	0.444039	0.520349	0.492528	0.500562	0.342675	0.557256	0.518926	0.511945	0.504593
0.421277	0.497397	0.511628	0.502334	0.529478	0.344106	0.576988	0.518541	0.511615	0.503976
0.412091	0.473999	0.497066	0.502334	0.504348	0.350714	0.584703	0.51764	0.512486	0.506732
0.410824	0.468339	0.504414	0.490465	0.502255	0.340317	0.609742	0.517803	0.516949	0.515451
0.410824	0.457485	0.504414	0.503464	0.504348	0.336768	0.609742	0.517782	0.51693	0.505576
0.405842	0.483001	0.489086	0.499139	0.48665	0.35184	0.585173	0.518072	0.527541	0.480024
0.4072	0.490368	0.491156	0.5	0.50659	0.364294	0.589491	0.516226	0.525779	0.474359
0.435697	0.480712	0.520941	0.500863	0.535495	0.346227	0.594417	0.531383	0.514963	0.508304
0.425803	0.479501	0.512139	0.501994	0.534338	0.350496	0.586586	0.517052	0.512791	0.506817
0.435805	0.491419	0.526559	0.505593	0.539062	0.36244	0.592775	0.497388	0.532033	0.505754
0.427284	0.475334	0.53047	0.497079	0.539106	0.339241	0.594785	0.479092	0.5	0.505576
0.425441	0.466157	0.513953	0.504571	0.54424	0.335045	0.616424	0.52459	0.535141	0.508589
0.381496	0.486612	0.491753	0.497079	0.54591	0.333961	0.602126	0.525791	0.536288	0.503788
0.365885	0.478742	0.469489	0.479804	0.551339	0.325758	0.596625	0.518784	0.522129	0.505263
0.384809	0.463845	0.462952	0.499423	0.547831	0.341584	0.602126	0.517052	0.512791	0.50309
0.372751	0.464202	0.44284	0.491039	0.545708	0.203221	0.560276	0.558442	0.521493	0.51296
0.397114	0.464202	0.467571	0.490746	0.537731	0.19927	0.592633	0.513631	0.501724	0.51296
0.43394	0.458259	0.541619	0.495823	0.559583	0.221875	0.582524	0.517661	0.51336	0.512104
0.415751	0.457767	0.517343	0.495818	0.530201	0.202346	0.575	0.506344	0.519977	0.475305
0.413456	0.496245	0.502043	0.502381	0.571037	0.207605	0.584282	0.520402	0.528723	0.474537
0.410857	0.488061	0.499412	0.503272	0.568767	0.20549	0.583476	0.520402	0.528723	0.471687
0.420448	0.490479	0.519625	0.491156	0.548263	0.207055	0.585836	0.520706	0.511905	0.471949
0.428313	0.497674	0.525948	0.494687	0.537731	0.199424	0.584842	0.492537	0.541458	0.475043
0.419018	0.482799	0.508844	0.493191	0.54961	0.197575	0.582393	0.496845	0.539612	0.508903
0.414216	0.436934	0.505009	0.493429	0.523675	0.196687	0.580518	0.491623	0.535714	0.506634
0.441736	0.407838	0.53594	0.496532	0.536572	0.201584	0.597373	0.492554	0.541366	0.475862
0.428571	0.440455	0.515998	0.478287	0.546629	0.199706	0.583001	0.493757	0.542952	0.506634
0.415696	0.420669	0.503826	0.504318	0.565819	0.193772	0.58232	0.525539	0.556645	0.503514
0.434967	0.447823	0.522978	0.502877	0.565819	0.196581	0.561969	0.513306	0.527996	0.505351
0.426755	0.503413	0.515134	0.498242	0.544538	0.199857	0.598229	0.500571	0.544702	0.513166
0.41682	0.478873	0.500588	0.493429	0.568843	0.199032	0.59151	0.513306	0.527996	0.512852
0.414679	0.475044	0.507067	0.494681	0.572917	0.194535	0.588664	0.503113	0.50495	0.515263
0.414679	0.462669	0.507067	0.486061	0.564978	0.200861	0.583001	0.527991	0.533296	0.515281
0.409765	0.509466	0.492617	0.493134	0.570411	0.201761	0.591373	0.510494	0.442849	0.515464
0.411111	0.516571	0.494687	0.494624	0.572594	0.196162	0.555619	0.509248	0.442584	0.516364
0.441053	0.504056	0.523536	0.504373	0.596102	0.196933	0.575482	0.510756	0.442525	0.509343
0.429518	0.502029	0.514748	0.504373	0.560908	0.204466	0.581435	0.50984	0.443317	0.512063
0.442042	0.522203	0.528291	0.492555	0.572673	0.203205	0.602132	0.510067	0.448337	0.525351
0.434392	0.502558	0.533101	0.50288	0.560908	0.20195	0.602132	0.510055	0.448399	0.514688
0.430909	0.491369	0.516579	0.498569	0.525385	0.226359	0.584615	0.507599	0.453032	0.497664
0.384761	0.515411	0.492674	0.499421	0.564145	0.203212	0.582876	0.506675	0.453951	0.487304
0.36934	0.504274	0.472274	0.500287	0.558873	0.204758	0.587816	0.521846	0.442866	0.519671
0.388889	0.487371	0.466469	0.502275	0.55593	0.207067	0.580805	0.509236	0.444378	0.518192
0.375239	0.491097	0.444645	0.507546	0.561551	0.205091	0.58704	0.483645	0.454968	0.515569
0.401998	0.491097	0.46934	0.499124	0.561621	0.204545	0.588235	0.46747	0.431127	0.514688
0.440023	0.482938	0.54245	0.503991	0.568462	0.20273	0.609096	0.515366	0.461272	0.519417
0.420413	0.484113	0.518214	0.499124	0.57191	0.204109	0.596294	0.514775	0.461538	0.511208
0.418138	0.518623	0.505552	0.481957	0.581028	0.204124	0.589198	0.508424	0.450117	0.514373
0.415592	0.509949	0.502945	0.501443	0.57649	0.200699	0.596294	0.509236	0.444378	0.5187
0.427966	0.516384	0.518214	0.521209	0.562081	0.203728	0.561343	0.528035	0.452169	0.527197
0.43494	0.525356	0.524561	0.52179	0.560248	0.214422	0.588625	0.507528	0.434545	0.527197
0.420538	0.509994	0.508284	0.525827	0.571429	0.205742	0.585893	0.507995	0.444112	0.521153
0.420086	0.46	0.502658	0.525857	0.546577	0.207171	0.578381	0.500306	0.451652	0.493642
0.448276	0.428571	0.536374	0.532137	0.590734	0.213789	0.587635	0.512851	0.449739	0.494524
0.430036	0.463244	0.517241	0.533874	0.586681	0.20756	0.586833	0.512851	0.449739	0.490128
0.417227	0.444313	0.502361	0.520941	0.567942	0.203497	0.589165	0.512931	0.444511	0.491935
0.437274	0.475496	0.526932	0.523536	0.560248	0.204638	0.588169	0.478914	0.462341	0.494857
0.432547	0.539843	0.513719	0.524798	0.573034	0.198164	0.584831	0.483256	0.459101	0.52773
0.418349	0.505457	0.5	0.523533	0.546281	0.21328	0.58296	0.477907	0.45613	0.520024
0.417073	0.49828	0.506501	0.520471	0.557303	0.349124	0.600683	0.478963	0.459054	0.494851
0.417073	0.488787	0.506501	0.502594	0.564016	0.362658	0.586364	0.479452	0.458904	0.520024
0.41133	0.471395	0.491114	0.542583	0.582131	0.366271	0.587328	0.514008	0.474873	0.514845
0.412669	0.475429	0.493191	0.542019	0.582131	0.361621	0.566272	0.506579	0.451198	0.515882
0.442457	0.466265	0.524798	0.530286	0.561867	0.354422	0.600551	0.486223	0.462199	0.508934
0.431832	0.465018	0.514219	0.523533	0.57377	0.357279	0.593853	0.506579	0.451198	0.507692
0.445177	0.481956	0.528696	0.5306	0.577826	0.349741	0.591951	0.495904	0.445887	0.511057
0.44012	0.465446	0.531741	0.512338	0.56994	0.366834	0.586364	0.516934	0.45913	0.51107
0.433233	0.457708	0.520492	0.524114	0.574468	0.366417	0.594686	0.515189	0.365396	0.511287
0.38558	0.478648	0.481144	0.522925	0.57832	0.372477	0.559091	0.512995	0.36435	0.511274
0.370251	0.46888	0.461491	0.537849	0.613043	0.360175	0.578858	0.515432	0.364621	0.505155
0.390547	0.452751	0.466627	0.537849	0.580735	0.357821	0.5839	0.514515	0.36528	0.507888
0.377863	0.457485	0.442969	0.523478	0.578405	0.375385	0.606264	0.513778	0.368263	0.521205
0.405355	0.457485	0.468639	0.523996	0.580735	0.382789	0.606264	0.513761	0.367603	0.510468
0.44646	0.450483	0.540263	0.523068	0.536794	0.371089	0.587968	0.510366	0.363907	0.490909
0.427964	0.45	0.515901	0.519037	0.58292	0.376456	0.58698	0.508516	0.365694	0.482968
0.419648	0.479813	0.506753	0.520556	0.477972	0.376761	0.592775	0.526576	0.364614	0.512972
0.417993	0.473995	0.50059	0.526519	0.476793	0.3599	0.584937	0.513915	0.365338	0.510601
0.410637	0.479179	0.518672	0.549753	0.480144	0.360355	0.591133	0.475	0.408029	0.510536
0.483447	0.482901	0.525074	0.531891	0.48012	0.365504	0.593156	0.460384	0.400249	0.510468
0.410539	0.473872	0.508657	0.528239	0.485903	0.33311	0.613931	0.520784	0.379431	0.514338
0.431265	0.438314	0.503876	0.531891	0.488595	0.365079	0.599553	0.519288	0.378049	0.506892
0.423006	0.411097	0.534302	0.506809	0.482676	0.35214	0.594124	0.509343	0.37263	0.509225
0.372152	0.430488	0.515009	0.540724	0.48093	0.369924	0.599553	0.513915	0.365338	0.512631
0.479726	0.413665	0.50268	0.512295	0.478495	0.367521	0.56304	0.531849	0.366348	0.521321
0.479726	0.438906	0.521176	0.511111	0.478602	0.368889	0.59011	0.512287	0.359337	0.521321
0.428221	0.489902	0.513243	0.516959	0.464286	0.360052	0.590006	0.511728	0.364294	0.516965
0.5	0.466309	0.499405	0.516979	0.447743	0.362826	0.581592	0.50399	0.365721	0.485217
0.482051	0.463284	0.505959	0.523337	0.493597	0.351876	0.593537	0.518318	0.370609	0.486127
0.490051	0.454164	0.505959	0.525088	0.491279	0.368883	0.59274	0.518318	0.370609	0.481654
0.434599	0.47544	0.491333	0.512139	0.482861	0.364201	0.596838	0.519505	0.361562	0.482679
0.438906	0.477738	0.493429	0.514748	0.478602	0.371951	0.59763	0.467853	0.407363	0.483982
0.479726	0.468463	0.523533	0.514219	0.486228	0.361371	0.590679	0.47302	0.406028	0.515152
0.486902	0.469902	0.514637	0.514637	0.468254	0.359039	0.589686	0.466782	0.404179	0.514114
0.411077	0.479081	0.523893	0.509306	0.477423	0.377382	0.603859	0.468768	0.405917	0.486517
0.42953	0.462321	0.533216	0.492745	0.484281	0.385528	0.591373	0.470187	0.409624	0.514114
0.421739	0.455319	0.514706	0.53148	0.482153	0.373125	0.60277	0.516628	0.386351	0.50953
0.478736	0.47479	0.482187	0.529178	0.482153	0.380135	0.579275	0.510204	0.370806	0.508264
0.365729	0.468431	0.462359	0.519839	0.479543	0.378664	0.616962	0.47687	0.403745	0.50398
0.472643	0.452063	0.466627	0.514637	0.468195	0.363636	0.609272	0.510204	0.370806	0.504593
0.479429	0.453333	0.445394	0.520046	0.470824	0.364155	0.599553	0.500633	0.354839	0.507025
0.476791	0.453333	0.466905	0.504147	0.464594	0.367537	0.591373	0.520572	0.37704	0.506112
0.489607	0.448867	0.541787	0.51345	0.464917	0.337124	0.592468	0.485769	0.399281	0.506367
0.486782	0.448381	0.517241	0.51315	0.472191	0.367073	0.564132	0.481715	0.397367	0.50636
0.47523	0.479525	0.505325	0.527491	0.504827	0.199245	0.582957	0.485211	0.39833	0.500301
0.413985	0.472738	0.500893	0.527491	0.483814	0.205946	0.589802	0.485192	0.399044	0.503016
0.486579	0.475371	0.527954	0.513719	0.469654	0.20916	0.606685	0.484697	0.402613	0.515263
0.415592	0.483543	0.527127	0.512907	0.483814	0.208151	0.606685	0.482866	0.401897	0.505508
0.437195	0.470836	0.506912	0.512864	0.47486	0.208114	0.592971	0.484112	0.399763	0.486297
0.428129	0.431975	0.505767	0.508732	0.489796	0.202485	0.592674	0.481366	0.400709	0.477341
0.375554	0.404337	0.541243	0.510341	0.488386	0.206662	0.600219	0.483448	0.398104	0.508206
0.48201	0.430341	0.517379	0.515556	0.486326	0.233358	0.590659	0.484543	0.399162	0.50762
0.48201	0.415929	0.502877	0.536424	0.491384	0.229378	0.594211	0.451843	0.438648	0.505685
0.431553	0.439778	0.53032	0.522362	0.491374	0.228291	0.595341	0.444101	0.427781	0.505508
0.500559	0.490632	0.519132	0.517261	0.497038	0.241912	0.623918	0.486438	0.41268	0.510316
0.48433	0.470267	0.500575	0.522362	0.498815	0.23525	0.600892	0.483153	0.410478	0.501868
0.491477	0.461864	0.504313	0.497613	0.484174	0.228008	0.602397	0.485203	0.40658	0.50612
0.437877	0.453495	0.504313	0.527841	0.485062	0.211323	0.600892	0.484543	0.399162	0.506732
0.442214	0.481172	0.497103	0.521562	0.489676	0.221106	0.573572	0.501892	0.395637	0.517324
0.48201	0.485154	0.496532	0.521258	0.489881	0.220445	0.606412	0.479461	0.387038	0.517324
0.48918	0.474351	0.520471	0.526193	0.493948	0.208333	0.546392	0.480503	0.397252	0.511029
0.41528	0.475787	0.509306	0.526224	0.477435	0.217829	0.535822	0.494289	0.400359	0.480692
0.43372	0.489796	0.521666	0.53252	0.507781	0.218222	0.546498	0.489896	0.405814	0.482461
0.425109	0.470762	0.532386	0.533372	0.504603	0.210377	0.545619	0.489896	0.405814	0.477128
0.481034	0.46223	0.525773	0.526559	0.491259	0.194754	0.545564	0.488328	0.395238	0.479035
0.368286	0.483106	0.459743	0.528291	0.489881	0.227848	0.546435	0.455083	0.439412	0.482896
0.474971	0.475964	0.431106	0.528696	0.501779	0.395421	0.544856	0.456958	0.437098	0.513098
0.481714	0.459007	0.474052	0.523893	0.478025	0.41066	0.542039	0.453896	0.434731	0.510155
0.479083	0.461999	0.457024	0.521666	0.487819	0.414205	0.558379	0.452619	0.439554	0.482031
0.491056	0.461999	0.47341	0.507246	0.491071	0.410552	0.54507	0.452533	0.440442	0.510155
0.48908	0.455918	0.554556	0.538635	0.495657	0.406308	0.5304	0.485149	0.419373	0.501575
0.477535	0.455422	0.519563	0.537204	0.495657	0.405718	0.514916	0.489846	0.405374	0.505288
0.401645	0.485948	0.503712	0.528032	0.488138	0.406347	0.54968	0.459285	0.436195	0.502048
0.467284	0.478441	0.502015	0.523893	0.490017	0.416014	0.54015	0.489846	0.405374	0.503513
0.398999	0.482718	0.513369	0.530093	0.494299	0.417866	0.544379	0.492459	0.390529	0.504962
0.422886	0.490845	0.511765	0.514454	0.488239	0.424367	0.54507	0.483384	0.408776	0.504089
0.413401	0.479216	0.49346	0.523588	0.490888	0.414414	0.543011	0.502183	0.382265	0.506094
0.364698	0.435882	0.491374	0.517101	0.492942	0.409478	0.516949	0.496273	0.382036	0.506087
0.463499	0.406133	0.51764	0.539121	0.519415	0.429164	0.534535	0.50062	0.381406	0.507246
0.463499	0.436852	0.498244	0.539121	0.498252	0.441887	0.536058	0.500621	0.38209	0.508986
0.418809	0.419255	0.484902	0.529172	0.49547	0.420768	0.551237	0.50185	0.384935	0.513719
0.481859	0.442623	0.507034	0.525196	0.498252	0.428319	0.551237	0.500923	0.384251	0.503509
0.465896	0.50029	0.496487	0.525112	0.479268	0.446931	0.551515	0.50123	0.380531	0.613099
0.473199	0.476077	0.483432	0.518519	0.502307	0.420831	0.522584	0.497549	0.382301	0.603513
0.424615	0.468657	0.486391	0.519199	0.471119	0.409339	0.52773	0.498768	0.382109	0.521542
0.428926	0.460432	0.486391	0.526024	0.469069	0.420264	0.521864	0.500933	0.382177	0.522701
0.463499	0.449109	0.479714	0.546755	0.475075	0.375396	0.523402	0.484273	0.423488	0.507172
0.471676	0.449905	0.478287	0.534897	0.475045	0.433155	0.524321	0.478717	0.414664	0.503509
0.399497	0.443372	0.502594	0.5269	0.479952	0.353786	0.545506	0.502082	0.400347	0.507246
0.421085	0.44201	0.492745	0.534897	0.481747	0.358634	0.54417	0.496147	0.399769	0.498219
0.412063	0.444785	0.507246	0.500887	0.466272	0.358503	0.530415	0.501217	0.3899	0.504974
0.462391	0.430356	0.517262	0.536765	0.468047	0.358455	0.54417	0.500933	0.382177	0.503799
0.358924	0.423395	0.50323	0.531765	0.474344	0.356448	0.529957	0.509586	0.3879	0.514857
0.45858	0.436954	0.448943	0.529654	0.473526	0.362764	0.53971	0.484925	0.376521	0.514857
0.463188	0.433856	0.426987	0.535526	0.471304	0.354397	0.562346	0.495043	0.381949	0.509666
0.462165	0.422759	0.459362	0.535567	0.453134	0.368852	0.551471	0.50405	0.38172	0.60479
0.47076	0.422321	0.444172	0.541886	0.492137	0.374449	0.562385	0.50211	0.387696	0.605373
0.468841	0.422321	0.462321	0.543644	0.488953	0.377846	0.561501	0.50211	0.387696	0.607488
0.460503	0.418217	0.535797	0.53047	0.474397	0.36988	0.561318	0.500931	0.379167	0.609347
0.420448	0.41688	0.506532	0.533101	0.473526	0.366773	0.561243	0.480329	0.422693	0.606635
0.504515	0.447678	0.485899	0.531741	0.479403	0.375694	0.557716	0.481265	0.421299	0.525069
0.423678	0.440275	0.484005	0.533216	0.460462	0.385578	0.555758	0.480189	0.419622	0.506279
0.449102	0.437115	0.527698	0.532386	0.471471	0.372254	0.573538	0.478642	0.421207	0.601064
0.436893	0.455229	0.538198	0.517262	0.479179	0.376767	0.560961	0.480858	0.425581	0.506279
0.383901	0.433667	0.521614	0.546023	0.481547	0.386848	0.521159	0.500288	0.407407	0.490735
0.5	0.404354	0.515239	0.542825	0.481547	0.37044	0.508079	0.501211	0.387172	0.521343
0.5	0.37938	0.551297	0.538106	0.476248	0.364968	0.566864	0.48688	0.420534	0.501738
0.441035	0.404824	0.529311	0.533216	0.473502	0.370927	0.557059	0.501211	0.387172	0.501448
0.519646	0.397453	0.513203	0.535818	0.476985	0.339623	0.556156	0.502574	0.371393	0.502887
0.503099	0.41024	0.536141	0.52019	0.471611	0.381424	0.560961	0.496429	0.398841	0.503759
0.509264	0.455265	0.527604	0.531103	0.472717	0.216315	0.553939	0.526606	0.390991	0.500573
0.447929	0.443666	0.511761	0.529894	0.476625	0.218728	0.532348	0.522561	0.390756	0.499714
0.450536	0.427669	0.518114	0.543054	0.505119	0.223365	0.550122	0.526797	0.390915	0.507754
0.5	0.420584	0.518114	0.543054	0.48146	0.219188	0.549786	0.526829	0.391617	0.507745
0.502806	0.485563	0.502304	0.531342	0.477441	0.218615	0.56306	0.52877	0.394408	0.513295
0.422544	0.489461	0.504318	0.534161	0.48146	0.218927	0.56306	0.527811	0.394534	0.503185
0.444844	0.477124	0.542583	0.53491	0.470552	0.217297	0.565619	0.535519	0.389941	0.575704
0.433962	0.477665	0.53148	0.530913	0.485731	0.232218	0.513452	0.530834	0.391716	0.563295
0.496599	0.495682	0.538635	0.533221	0.534008	0.230131	0.517735	0.525711	0.391563	0.521056
0.371731	0.476107	0.546023	0.534897	0.533708	0.229893	0.511802	0.526252	0.391722	0.521348
0.489106	0.469509	0.52988	0.549724	0.536736	0.238628	0.513421	0.503484	0.432224	0.50255
0.499718	0.490047	0.489387	0.538815	0.536777	0.232244	0.514431	0.493389	0.421962	0.503185
0.49463	0.481265	0.463473	0.539238	0.540223	0.232951	0.556695	0.529859	0.407172	0.504298
0.504832	0.463717	0.478563	0.538815	0.541899	0.226692	0.556818	0.526593	0.40578	0.493552
0.504535	0.467532	0.453162	0.513756	0.551685	0.228119	0.521343	0.530539	0.39847	0.502894
0.492334	0.467532	0.477886	0.542402	0.547286	0.228094	0.556818	0.526252	0.391722	0.502603
0.421913	0.461584	0.555804	0.512353	0.542553	0.227503	0.547859	0.543956	0.387478	0.520455
0.50423	0.461081	0.527221	0.512052	0.536256	0.224983	0.55759	0.517327	0.378641	0.520455
0.425993	0.500581	0.517419	0.517039	0.55311	0.225511	0.494218	0.522215	0.391487	0.512791
0.449701	0.494131	0.511481	0.517059	0.524397	0.223594	0.491196	0.535912	0.392921	0.571761
0.4375	0.489583	0.524515	0.523447	0.568908	0.210084	0.494545	0.536629	0.398601	0.574246
0.385378	0.496793	0.535003	0.524312	0.567493	0.23613	0.493633	0.536629	0.398601	0.568593
0.499718	0.486217	0.521915	0.513953	0.546866	0.401413	0.493085	0.529915	0.389486	0.569774
0.499718	0.441945	0.512924	0.516579	0.536256	0.405055	0.49399	0.505482	0.432193	0.570281
0.441637	0.412708	0.548986	0.520492	0.545607	0.420977	0.492501	0.508065	0.431591	0.534615
0.519358	0.441106	0.530484	0.514706	0.522109	0.402048	0.489833	0.503772	0.429164	0.511918
0.502815	0.423853	0.511761	0.525773	0.535955	0.403927	0.506375	0.503738	0.433196	0.574885
0.508979	0.45024	0.534699	0.50323	0.546946	0.397533	0.493018	0.505701	0.434985	0.511918
0.448521	0.504283	0.526166	0.52988	0.562778	0.400987	0.480535	0.533258	0.415636	0.487891
0.451132	0.481416	0.510321	0.528441	0.562778	0.403509	0.463473	0.535885	0.398946	0.52
0.499718	0.474087	0.516667	0.519053	0.54223	0.4	0.499708	0.512615	0.42907	0.491124
0.505056	0.465996	0.516667	0.514706	0.55726	0.397528	0.497379	0.535885	0.398946	0.492599
0.424864	0.441517	0.500864	0.518367	0.561336	0.397987	0.493468	0.527743	0.381158	0.493215
0.445444	0.522592	0.502877	0.506857	0.55421	0.40274	0.493018	0.523419	0.404872	0.492326
0.434571	0.454078	0.542019	0.514403	0.55884	0.400786	0.514303	0.467607	0.368739	0.494428
0.49547	0.477345	0.529178	0.516775	0.561957	0.405031	0.490111	0.46262	0.368516	0.494435
0.373209	0.465674	0.537204	0.530259	0.588937	0.403215	0.490006	0.467135	0.367127	0.495606
0.487973	0.405013	0.542825	0.530259	0.556976	0.4	0.486111	0.467093	0.367788	0.497364
0.499436	0.515134	0.528441	0.518235	0.564578	0.400124	0.502367	0.467681	0.370746	0.493255
0.49435	0.515134	0.486168	0.530217	0.556976	0.39759	0.502367	0.465866	0.370083	0.492608
0.503691	0.462324	0.459379	0.526644	0.529073	0.402597	0.500304	0.458831	0.369643	0.606023
0.503398	0.523947	0.477984	0.526045	0.563707	0.399866	0.472477	0.458883	0.369798	0.603195
0.492054	0.516568	0.452576	0.526674	0.41133	0.40727	0.478485	0.466413	0.365476	0.505997
0.410967	0.512295	0.474771	0.528419	0.412816	0.402359	0.472286	0.466411	0.368675	0.507147
0.486887	0.465582	0.553512	0.533186	0.413751	0.395299	0.474227	0.43175	0.408711	0.49392
0.411729	0.468474	0.524027	0.521589	0.413645	0.396291	0.475596	0.432075	0.403607	0.492608
0.434123	0.515134	0.515982	0.532768	0.415497	0.414917	0.501413	0.460231	0.382609	0.498239
0.42329	0.526097	0.51004	0.521589	0.418193	0.393274	0.493499	0.456087	0.382029	0.488876
0.374369	0.44644	0.522978	0.503008	0.408237	0.398868	0.48146	0.462928	0.377515	0.494083
0.483172	0.466285	0.529241	0.525356	0.407497	0.391575	0.493499	0.466411	0.368675	0.492908
0.483172	0.456016	0.513181	0.482462	0.412553	0.393896	0.478585	0.487821	0.371275	0.497412
0.428484	0.511628	0.506721	0.479435	0.412054	0.394844	0.497661	0.463796	0.363581	0.497412
0.502515	0.410894	0.539121	0.481935	0.40791	0.390457	0.527251	0.46144	0.368453	0.492625
0.485487	0.507562	0.520231	0.482822	0.397672	0.389143	0.533608	0.475241	0.370705	0.598664
0.492622	0.514846	0.508187	0.485976	0.422918	0.388402	0.51279	0.472377	0.375439	0.599274
0.434835	0.514916	0.525404	0.485088	0.423168	0.393939	0.517943	0.472377	0.375439	0.602328
0.438257	0.514899	0.51762	0.491753	0.412613	0.391447	0.53557	0.473077	0.363256	0.604255
0.483172	0.517262	0.504084	0.492674	0.412054	0.397849	0.505814	0.432578	0.406379	0.59964
0.489483	0.508069	0.510526	0.481144	0.425506	0.394613	0.503256	0.435378	0.403406	0.509151
0.411404	0.46183	0.510526	0.482187	0.409404	0.392529	0.524312	0.432091	0.40404	0.493948
0.430657	0.549089	0.496188	0.459743	0.413538	0.393863	0.517302	0.429335	0.410757	0.592105
0.42115	0.483503	0.498242	0.448943	0.413284	0.389899	0.4947	0.428655	0.40864	0.493948
0.482204	0.500628	0.530286	0.489387	0.413444	0.396694	0.500295	0.455556	0.394915	0.48393
0.364504	0.489484	0.519839	0.486168	0.413444	0.394082	0.500295	0.470405	0.377281	0.505734
0.476163	0.425614	0.528032	0.483774	0.413137	0.404048	0.491979	0.438721	0.405248	0.511371
0.482877	0.539859	0.538106	0.482187	0.40397	0.395778	0.495838	0.470405	0.377281	0.511985
0.480252	0.539859	0.519053	0.48	0.410047	0.417775	0.515221	0.4747	0.355775	0.512554
0.492219	0.482132	0.483774	0.475359	0.401644	0.415094	0.508111	0.456204	0.381035	0.512569
0.490241	0.548774	0.462623	0.479167	0.40256	0.429279	0.510333	0.464516	0.374699	0.511854
0.478711	0.542105	0.471976	0.476161	0.407857	0.411171	0.54081	0.459512	0.375301	0.513678
0.40796	0.537616	0.451227	0.483929	0.433583	0.413269	0.517868	0.463117	0.373054	0.510303
0.479656	0.484942	0.472206	0.483929	0.412186	0.411525	0.480195	0.46307	0.373725	0.513038
0.408755	0.492547	0.552587	0.480416	0.411014	0.412378	0.459577	0.462763	0.37746	0.523605
0.430496	0.539859	0.522475	0.464576	0.412186	0.421017	0.468301	0.461881	0.376786	0.512899
0.420398	0.547953	0.51075	0.463852	0.40443	0.416446	0.449848	0.455752	0.373887	0.493271
0.370937	0.473118	0.505552	0.46091	0.421458	0.412637	0.464222	0.455808	0.374852	0.484536
0.475917	0.488736	0.518672	0.462963	0.519231	0.415446	0.549223	0.461489	0.372176	0.518868
0.475917	0.47619	0.525074	0.461098	0.518937	0.418589	0.520426	0.46332	0.374624	0.518278
0.425663	0.534706	0.508657	0.489726	0.522009	0.417804	0.504113	0.426071	0.41369	0.514732
0.494666	0.420536	0.503876	0.48474	0.522034	0.421348	0.499704	0.426136	0.407936	0.512899
0.478261	0.53194	0.534302	0.466092	0.525576	0.420598	0.530491	0.456376	0.38831	0.515815
0.485454	0.540493	0.515009	0.48474	0.527263	0.416021	0.538643	0.452222	0.388535	0.511264
0.432121	0.539776	0.50268	0.468259	0.537027	0.417182	0.516954	0.458986	0.383343	0.513514
0.43643	0.539729	0.521176	0.484652	0.532658	0.415007	0.522129	0.46332	0.374624	0.522545
0.475917	0.542034	0.513243	0.462602	0.527887	0.420339	0.539618	0.484848	0.377156	0.526411
0.483982	0.533963	0.499405	0.458647	0.521493	0.417219	0.509006	0.461589	0.370484	0.526411
0.409288	0.435536	0.505959	0.46125	0.536208	0.413994	0.506509	0.458333	0.375225	0.521257
0.428747	0.527794	0.505959	0.462116	0.507892	0.42215	0.526624	0.471235	0.375	0.491014
0.419113	0.467836	0.491333	0.463642	0.553769	0.435309	0.520516	0.466667	0.380397	0.491046
0.474899	0.501951	0.493429	0.463687	0.552355	0.434032	0.49794	0.466667	0.380397	0.487478
0.363578	0.48455	0.523533	0.469489	0.531511	0.423954	0.503538	0.468126	0.369176	0.488453
0.468732	0.409151	0.514637	0.472274	0.521493	0.433951	0.503538	0.425239	0.410483	0.492264
0.475617	0.51938	0.523893	0.461491	0.530968	0.427404	0.495249	0.42806	0.408319	0.527858
0.472957	0.51938	0.533216	0.462359	0.507991	0.443402	0.499109	0.424699	0.408175	0.52012
0.484936	0.478964	0.514706	0.431106	0.521198	0.426675	0.520115	0.422024	0.414016	0.491399
0.482977	0.526346	0.482187	0.426987	0.531286	0.481084	0.513043	0.421424	0.413512	0.52012
0.471371	0.520809	0.462359	0.463473	0.546622	0.481807	0.514351	0.450969	0.400451	0.521684
0.412485	0.520047	0.466627	0.459379	0.546622	0.484644	0.545828	0.4665	0.382267	0.516854
0.492045	0.48381	0.445394	0.462623	0.527479	0.478316	0.520187	0.431454	0.410122	0.473502
0.414945	0.481198	0.466905	0.462359	0.542999	0.472982	0.479053	0.4665	0.382267	0.471535
0.437198	0.51938	0.541787	0.460396	0.547107	0.476395	0.457585	0.470549	0.36106	0.474742
0.426471	0.528571	0.517241	0.456924	0.539867	0.48282	0.471608	0.452323	0.387565	0.475561
0.377903	0.456311	0.505325	0.458412	0.544604	0.470149	0.450576	0.469231	0.329636	0.473504
0.4875	0.48771	0.500893	0.456305	0.54784	0.472594	0.464897	0.462372	0.331073	0.472696
0.4875	0.469895	0.52054	0.462098	0.573297	0.484384	0.553253	0.469687	0.32823	0.478881
0.430741	0.518607	0.525978	0.462098	0.540782	0.470368	0.527284	0.46871	0.328834	0.478905
0.507521	0.405641	0.510638	0.460625	0.547893	0.459748	0.50734	0.469284	0.332927	0.474886
0.490641	0.515539	0.506793	0.436985	0.540782	0.467742	0.504734	0.468394	0.332319	0.474957
0.496891	0.52	0.535982	0.435522	0.513905	0.404669	0.529899	0.460427	0.327879	0.547577
0.437873	0.517365	0.5169	0.433136	0.54853	0.485203	0.534432	0.460477	0.330503	0.538973
0.4413	0.525556	0.504717	0.434604	0.534377	0.443802	0.514557	0.466161	0.32766	0.491913
0.4875	0.526095	0.524781	0.432213	0.533222	0.441341	0.518806	0.468031	0.329643	0.490524
0.493771	0.515954	0.516035	0.461272	0.537946	0.434143	0.53904	0.435018	0.362591	0.475761
0.413772	0.459016	0.500588	0.463697	0.537989	0.439479	0.509302	0.434591	0.36231	0.474957
0.43289	0.550972	0.507075	0.4363	0.543127	0.435719	0.505917	0.461772	0.338235	0.489937
0.423479	0.486314	0.507075	0.463697	0.544797	0.449969	0.526039	0.455865	0.339223	0.463329
0.484866	0.510127	0.492608	0.45045	0.550223	0.436862	0.520821	0.463597	0.33695	0.472989
0.367257	0.493282	0.494681	0.458633	0.546719	0.483238	0.498233	0.468031	0.329643	0.473563
0.478035	0.428293	0.5306	0.464221	0.544593	0.486759	0.503835	0.487524	0.32949	0.485939
0.487209	0.541716	0.520046	0.464823	0.536613	0.486753	0.503835	0.464495	0.326223	0.485939
0.484607	0.541716	0.530093	0.469069	0.559341	0.490794	0.495544	0.461196	0.331077	0.47756
0.493983	0.48959	0.535818	0.469032	0.529938	0.481742	0.499405	0.475915	0.327607	0.543931
0.493714	0.549714	0.518367	0.475734	0.56994	0.483035	0.518667	0.471207	0.33373	0.547344
0.482245	0.543962	0.48	0.476647	0.567671	0.486615	0.510712	0.471207	0.33373	0.541546
0.411118	0.539443	0.460396	0.462952	0.547159	0.477771	0.514647	0.470927	0.325183	0.54472
0.491487	0.49227	0.468174	0.466469	0.536613	0.478261	0.541618	0.434964	0.361511	0.546339
0.408459	0.495327	0.448068	0.466627	0.548495	0.484652	0.519602	0.437761	0.359571	0.506004
0.43494	0.541716	0.472781	0.466627	0.522548	0.475235	0.482045	0.434495	0.358866	0.484199
0.425076	0.55438	0.541619	0.474052	0.535455	0.466456	0.460583	0.43171	0.363473	0.550833
0.369701	0.474952	0.518235	0.459362	0.545506	0.468905	0.47189	0.433529	0.363529	0.484199
0.487791	0.497164	0.507323	0.478563	0.564712	0.409387	0.455265	0.456192	0.351862	0.45919
0.487791	0.479924	0.502948	0.477984	0.564712	0.492862	0.469509	0.472897	0.336129	0.488268
0.432827	0.536557	0.506291	0.471976	0.543417	0.42398	0.55	0.440237	0.359338	0.477861
0.511161	0.422295	0.511919	0.466627	0.568606	0.465188	0.523077	0.472897	0.336129	0.47589
0.490085	0.533812	0.497885	0.468174	0.572682	0.446822	0.507638	0.472462	0.317952	0.479931
0.498869	0.542353	0.49306	0.460599	0.564738	0.462438	0.502364	0.455097	0.338061	0.480758
0.439928	0.541642	0.525015	0.467228	0.570175	0.449158	0.530178	0.50738	0.401442	0.479499
0.443373	0.541593	0.506261	0.469597	0.572361	0.43465	0.532002	0.507068	0.401201	0.479522
0.487791	0.543901	0.495468	0.477419	0.595019	0.444931	0.512152	0.507655	0.401316	0.484036
0.489002	0.53582	0.513417	0.477419	0.559801	0.443776	0.515476	0.50674	0.402037	0.48321
0.408981	0.456536	0.50537	0.464949	0.57244	0.445509	0.539306	0.506991	0.404762	0.480046
0.432367	0.545836	0.49126	0.482257	0.559801	0.455778	0.509587	0.506982	0.40404	0.47931
0.422959	0.483431	0.498791	0.478035	0.524244	0.442112	0.506209	0.507282	0.400237	0.550961
0.48516	0.509702	0.498791	0.478667	0.563048	0.436628	0.526316	0.505448	0.402013	0.541566
0.364209	0.494434	0.48393	0.479722	0.53367	0.453901	0.521102	0.520565	0.401902	0.496936
0.480903	0.426012	0.486061	0.480207	0.533371	0.468391	0.500295	0.506135	0.402161	0.495546
0.4875	0.534606	0.512338	0.481731	0.536394	0.441527	0.505015	0.48685	0.438316	0.480023
0.486594	0.534606	0.504147	0.472108	0.536435	0.453796	0.505015	0.471653	0.428308	0.47931
0.493417	0.488717	0.514454	0.481886	0.539877	0.476738	0.496732	0.513259	0.416426	0.492546
0.492299	0.540243	0.52019	0.472108	0.54155	0.445978	0.500595	0.513561	0.415847	0.466899
0.483391	0.53599	0.506857	0.458025	0.550448	0.447834	0.514596	0.507203	0.408716	0.477338
0.410319	0.532391	0.475359	0.476467	0.546064	0.456627	0.505767	0.506135	0.402161	0.479609
0.487763	0.49053	0.456924	0.442953	0.543928	0.410045	0.516667	0.548628	0.397754	0.491849
0.411084	0.489848	0.460599	0.443563	0.535915	0.459668	0.539181	0.503435	0.390036	0.491849
0.433414	0.534606	0.44072	0.446135	0.552747	0.368596	0.519883	0.505825	0.40192	0.482759
0.422604	0.545617	0.460048	0.446069	0.522371	0.376615	0.481459	0.495435	0.400839	0.546398
0.37382	0.469942	0.528214	0.451183	0.56852	0.369826	0.458204	0.508929	0.407105	0.549799
0.484055	0.494534	0.504808	0.452121	0.567107	0.374677	0.472206	0.508929	0.407105	0.544032
0.484055	0.478827	0.497301	0.44284	0.545656	0.370297	0.458257	0.509816	0.398209	0.547181
0.427788	0.531175	0.493656	0.444645	0.535915	0.373862	0.472436	0.482081	0.438235	0.548774
0.503348	0.423672	0.516568	0.442969	0.546115	0.371011	0.553828	0.485566	0.43761	0.511729
0.487209	0.528302	0.522968	0.445394	0.521788	0.411533	0.523359	0.481094	0.435245	0.49013
0.493484	0.535245	0.510155	0.457024	0.535614	0.411726	0.508813	0.481268	0.439225	0.554155
0.434991	0.534493	0.50268	0.444172	0.543099	0.41169	0.502658	0.482581	0.440116	0.49013
0.438406	0.534452	0.533101	0.453162	0.562396	0.412574	0.539598	0.512835	0.425436	0.463658
0.484055	0.536804	0.517384	0.452576	0.562396	0.407162	0.544066	0.501786	0.409144	0.494137
0.490352	0.528563	0.502381	0.451227	0.543613	0.406866	0.525223	0.489374	0.435035	0.471611
0.411621	0.450473	0.52087	0.445394	0.559452	0.407317	0.525877	0.501786	0.409144	0.468786
0.430825	0.540318	0.512941	0.448068	0.565241	0.399355	0.543153	0.492781	0.390154	0.472864
0.421345	0.468354	0.499109	0.44072	0.556412	0.399874	0.517981	0.515708	0.414974	0.473684
0.482245	0.494956	0.505658	0.446004	0.561884	0.407632	0.506753	0.393711	0.376655	0.471633
0.363982	0.480843	0.505658	0.446614	0.56413	0.400259	0.530268	0.392588	0.377256	0.470824
0.475362	0.417639	0.491039	0.453412	0.592834	0.390451	0.52331	0.39449	0.375	0.477038
0.483761	0.533804	0.493134	0.453412	0.556604	0.394348	0.501756	0.393484	0.375674	0.477064
0.481143	0.533804	0.524114	0.442892	0.565904	0.339905	0.509988	0.391197	0.379392	0.47302
0.491379	0.481996	0.51345	0.461947	0.556604	0.413793	0.509988	0.392193	0.378716	0.473075
0.491117	0.541143	0.523588	0.456942	0.52261	0.356226	0.498229	0.39257	0.376631	0.542472
0.47876	0.53517	0.531103	0.45821	0.563326	0.366021	0.500295	0.390123	0.377593	0.535519
0.41263	0.531631	0.514403	0.458602	0.533632	0.364401	0.531609	0.393412	0.374926	0.488515
0.488082	0.48483	0.479167	0.458454	0.532475	0.364147	0.524638	0.392723	0.376577	0.48629
0.410801	0.485981	0.458412	0.453824	0.536353	0.354511	0.528465	0.384293	0.413056	0.473088
0.433052	0.533804	0.467228	0.44887	0.536394	0.361582	0.550292	0.377264	0.407293	0.473075
0.421407	0.543746	0.446004	0.461808	0.540691	0.349904	0.524752	0.39617	0.390977	0.485566
0.371947	0.459886	0.464881	0.44887	0.542363	0.370118	0.485783	0.395572	0.391204	0.461358
0.484384	0.484906	0.540587	0.436991	0.55213	0.37053	0.457336	0.392049	0.385251	0.470248
0.484384	0.47224	0.515134	0.450969	0.547739	0.376435	0.473872	0.392723	0.376577	0.472527
0.428311	0.525913	0.505027	0.46452	0.543879	0.366049	0.458283	0.397763	0.379085	0.484163
0.505292	0.418972	0.500595	0.4625	0.535874	0.362954	0.480189	0.393201	0.372477	0.484163
0.486686	0.521194	0.514471	0.466706	0.550987	0.38017	0.556701	0.391604	0.377177	0.475694
0.49463	0.533529	0.521765	0.466667	0.521496	0.396338	0.533688	0.393977	0.3753	0.537971
0.435484	0.531877	0.50805	0.470693	0.571035	0.373457	0.511098	0.396478	0.38309	0.541401
0.440627	0.530937	0.502381	0.471598	0.568757	0.377039	0.504108	0.396478	0.38309	0.535548
0.484384	0.534158	0.531014	0.467571	0.54646	0.394259	0.53878	0.39125	0.37194	0.537883
0.492351	0.524232	0.515294	0.46934	0.535874	0.366605	0.542353	0.374852	0.411523	0.537801
0.411335	0.455016	0.502976	0.468639	0.544339	0.35781	0.52347	0.378538	0.409357	0.499453
0.430472	0.542067	0.522353	0.466905	0.520904	0.357927	0.524122	0.374777	0.409225	0.482406
0.420147	0.478176	0.511751	0.47341	0.534714	0.340608	0.537931	0.376769	0.41505	0.544931
0.483429	0.50454	0.499703	0.462321	0.546531	0.377427	0.512746	0.376676	0.414535	0.482406
0.364728	0.491124	0.505357	0.477886	0.561462	0.347684	0.501466	0.402786	0.403044	0.458038
0.477431	0.425234	0.505357	0.474771	0.561462	0.35873	0.525	0.397679	0.384164	0.484848
0.484091	0.53082	0.492528	0.472206	0.542697	0.35325	0.518044	0.380562	0.41115	0.507371
0.481481	0.53082	0.494624	0.466905	0.557682	0.357687	0.496491	0.397679	0.384164	0.507985
0.494259	0.485437	0.522925	0.472781	0.561749	0.349515	0.504695	0.390655	0.361401	0.508568
0.492281	0.537478	0.51315	0.460048	0.55464	0.353316	0.504695	0.396272	0.390244	0.508578
0.479954	0.53222	0.517101	0.464881	0.559257	0.343061	0.492925	0.451962	0.451633	0.508815
0.414409	0.528647	0.529894	0.463734	0.562364	0.359522	0.494991	0.446965	0.45059	0.509721
0.487486	0.487326	0.516775	0.476744	0.590146	0.360851	0.52904	0.448868	0.442332	0.507273
0.411693	0.485678	0.476161	0.476744	0.555679	0.367034	0.522042	0.442466	0.436433	0.510006
0.436628	0.53082	0.456305	0.468731	0.562432	0.357143	0.52677	0.438835	0.463235	0.518677
0.424969	0.540944	0.469597	0.475589	0.555679	0.353016	0.548595	0.428193	0.450062	0.508901
0.374449	0.467532	0.446614	0.473985	0.527826	0.368227	0.519488	0.423649	0.439797	0.491218
0.483779	0.489362	0.463734	0.46947	0.564978	0.381634	0.483051	0.436135	0.450311	0.483303
0.483779	0.475474	0.537622	0.469749	0.534975	0.362101	0.455439	0.431894	0.449094	0.515027
0.431013	0.52736	0.511243	0.476163	0.533818	0.365973	0.468565	0.424899	0.44099	0.514437
0.504746	0.422869	0.506509	0.480223	0.537688	0.380473	0.453776	0.427316	0.441419	0.509004
0.486087	0.52442	0.502085	0.472335	0.537731	0.355181	0.479265	0.427316	0.441419	0.508901
0.493205	0.531456	0.527168	0.475298	0.542014	0.349558	0.555938	0.422998	0.433866	0.513694
0.438175	0.531607	0.534254	0.472335	0.543684	0.349845	0.53286	0.420586	0.432484	0.508135
0.442494	0.530649	0.517462	0.453049	0.552573	0.338742	0.505834	0.43807	0.457283	0.509515
0.483779	0.533934	0.511034	0.474108	0.548189	0.361298	0.498828	0.43395	0.450031	0.509202
0.491766	0.524729	0.546644	0.540369	0.546064	0.365931	0.543849	0.436316	0.452088	0.517943
0.412232	0.456129	0.529683	0.539171	0.537213	0.38552	0.546464	0.449735	0.453144	0.517943
0.434915	0.548951	0.513372	0.544041	0.557386	0.381958	0.523249	0.433599	0.447975	0.515375
0.423718	0.499048	0.535714	0.544092	0.52711	0.386237	0.527499	0.440837	0.423305	0.488116
0.482818	0.485222	0.523563	0.54848	0.572292	0.376181	0.543739	0.43985	0.40826	0.487298
0.371574	0.474079	0.511912	0.550201	0.570016	0.373531	0.515239	0.404861	0.417098	0.484566
0.476798	0.417568	0.517462	0.541619	0.546909	0.371681	0.501453	0.401004	0.409182	0.485566
[truncated: 9,810 more rows]
