# Supplementary material for: Sequence-based virtual screening using transformers
Source: Nat Commun. 2025 Jul 28;16:6925. doi: 10.1038/s41467-025-61833-8 (PMC12304311; doi:10.1038/s41467-025-61833-8)
Supplement: Supplementary file 8 — Source data [file 41467_2025_61833_MOESM8_ESM.zip › raw_data/Figure_S9c.xlsx]

## Sheet: Figure_S9c
t-SNE 1	t-SNE 2	labels
-8.0338	-3.70343	5
-11.5104	12.5757	0
-6.86699	-1.54787	5
7.05126	1.33285	9
-7.18297	-4.33669	5
-7.09544	-4.5189	4
-8.21521	-1.577	5
-8.20417	-1.58417	5
-8.16464	-1.60695	5
-5.77374	2.81372	8
-5.93918	3.06418	8
-6.12327	2.90462	8
-0.629971	-7.26928	1
-2.06737	-6.28782	1
-7.43693	-4.30853	5
-5.64776	2.00151	8
-5.74802	2.28008	8
-6.35468	1.90723	8
-5.38867	2.11123	8
-5.37859	2.10211	8
-11.2662	12.0417	0
-11.259	12.0657	0
-10.8234	12.0338	0
-10.8118	12.0329	0
-11.76	12.162	0
-11.6532	12.5306	0
-11.1374	12.4114	0
-11.3087	12.5838	0
-12.0337	12.217	0
-12.0864	12.2686	0
-11.9638	12.3918	0
-11.2261	11.5023	0
-11.4293	11.2608	0
-11.434	11.2227	0
-11.0813	11.3344	0
-11.753	11.3051	0
-11.8958	11.416	0
-12.0221	11.4426	0
-12.0611	11.5703	0
5.35401	-0.869493	7
5.40448	-0.55258	7
-9.45744	3.3073	8
-16.1378	-2.63119	5
5.66204	-1.09759	7
-10.9661	-1.70387	5
16.8045	6.18248	2
15.6489	4.68687	2
-16.1591	-2.64975	5
-16.0742	-2.71766	5
-9.75208	-1.94848	5
-0.0333392	17.3051	3
-0.00332176	18.107	3
0.692199	18.2657	3
0.285899	18.2454	3
0.182073	18.5359	3
1.40079	18.823	3
1.05098	18.7311	3
0.613856	19.1914	3
0.291951	18.8925	3
1.07237	19.3544	3
1.71065	18.7817	3
1.71065	18.7817	3
1.40995	19.2588	3
1.35435	19.3204	3
1.01073	17.9844	3
1.33228	17.9426	3
1.59372	18.0746	3
-6.62377	-1.44451	9
0.0183568	17.6794	3
-11.061	-3.04258	5
-15.9768	-2.65277	5
-15.9221	-2.53536	5
-16.1136	-2.52006	5
-16.1259	-2.4677	5
-16.0389	-2.47021	5
-15.9396	-2.70458	5
-9.74548	-1.93271	5
-12.0836	-2.55963	5
-12.0431	-2.54791	5
-10.9793	-1.6447	5
-10.9581	-1.61402	5
11.4694	-1.47505	7
10.7487	-1.8201	7
16.224	5.85105	2
16.4902	5.8838	2
16.761	6.22573	2
16.7147	6.22263	2
16.5482	5.71775	2
16.071	5.74568	2
9.3886	-4.0578	7
16.055	5.83758	2
16.9637	5.6317	2
13.9507	5.64655	2
14.2674	5.62526	2
15.3312	5.38805	2
14.8012	4.36995	2
16.1409	5.26969	2
16.9637	5.6317	2
16.5891	5.01736	2
16.1739	4.92802	2
15.7397	4.76102	2
15.7664	6.50605	2
16.0409	6.85858	2
16.0399	6.85804	2
16.2635	6.65328	2
12.8206	5.48769	2
12.8402	5.48396	2
12.8157	5.5208	2
12.8619	5.53062	2
12.7983	5.50518	2
13.7916	4.20255	2
15.5819	6.74679	2
13.0689	5.60329	2
15.5818	6.74672	2
-2.22655	-6.15062	1
-2.04201	-6.37321	1
-1.90662	-6.59456	1
-1.43393	-7.23826	1
-1.87699	-6.59683	1
-5.78027	1.75711	8
-5.93213	1.99491	8
-6.64369	2.36143	8
15.3791	5.85691	2
11.9605	-7.51867	6
11.9818	-7.51371	6
12.2799	-7.54778	6
11.9534	-7.34369	6
11.6199	-6.91827	6
11.4015	-6.43423	6
11.2615	-6.66388	6
11.1406	-7.44035	6
11.0997	-6.99756	6
11.118	-6.78841	6
14.4743	4.20223	2
12.5848	-7.13253	6
12.5851	-6.84834	6
12.6002	-7.08418	6
11.8183	-6.48475	6
11.177	-7.43257	6
7.26895	1.113	7
-7.56538	-4.12545	5
-9.48866	3.18414	8
3.73283	6.95922	9
4.14538	7.04094	9
4.35525	7.11379	9
4.36316	7.10367	9
3.84865	7.11757	9
4.32649	7.19449	9
4.13074	7.29928	9
5.78312	3.17692	9
5.31608	4.0885	9
5.35162	3.01998	9
3.58371	6.66356	9
4.64657	3.81344	9
4.67897	3.79152	9
4.74495	3.81751	9
3.56043	6.6682	9
3.88744	6.6362	9
4.78468	6.68421	9
4.76695	6.68277	9
10.7213	-1.43166	7
6.2559	3.21101	9
7.85051	3.83968	9
7.58723	3.71064	9
7.49041	4.10282	9
7.85054	3.84035	9
7.4618	4.15516	9
7.17808	4.23316	9
7.18025	4.16794	9
7.17808	4.23316	9
6.24112	4.06443	9
6.03237	4.11059	9
-11.3371	0.547112	5
10.7696	-1.93149	7
10.8844	-2.17927	7
11.4658	-2.03539	7
11.1406	-1.52079	7
11.1946	-1.56102	7
11.0624	-1.5734	7
11.3865	-1.63959	7
11.2024	-1.96713	7
6.21065	3.12234	9
4.21695	6.61258	9
0.909538	18.7613	3
0.99192	16.5667	3
0.984916	16.515	3
7.58428	3.71968	9
1.39579	18.4053	3
1.1354	17.3454	3
1.10889	17.1109	3
-0.0731211	17.2785	3
-0.00879337	17.2202	3
-0.333549	-7.71992	1
-1.02364	-8.06166	1
-1.38369	-7.52183	1
-1.03083	-7.97563	1
-0.541841	-8.12514	1
-0.35763	-7.50961	1
-0.31629	-6.99983	1
-0.267162	-7.83074	1
-1.11557	-7.25228	1
-0.344261	-6.92054	1
-0.310657	-7.65393	1
-0.634097	-8.07964	1
-0.783028	-7.68581	1
-1.29355	-6.79533	1
12.7503	-7.11659	6
11.9109	-6.40501	6
12.7328	-6.80954	6
12.5123	-6.30755	6
12.555	-6.41561	6
11.7939	-6.07956	6
11.0295	-2.75711	7
11.4697	-5.21404	6
11.2282	-4.79976	6
11.1231	-4.69696	6
11.0101	-4.39062	7
5.9036	-1.01463	7
5.68369	-1.0042	7
5.66916	-1.18266	7
5.65633	-1.14658	7
5.65536	-1.15039	7
5.73579	-1.13959	7
11.3957	-2.2038	7
-9.95227	-12.3978	4
-8.71553	-11.6223	4
-9.05555	-11.3806	4
-8.8186	-11.5092	4
-9.10559	-11.008	4
-9.72683	-13.0822	4
-9.72683	-13.0822	4
-9.0311	-12.2947	4
-10.0332	-12.1376	4
-9.8792	-12.6905	4
-9.93192	-12.6219	4
-9.36563	-11.8983	4
-9.02911	-12.4262	4
-9.72683	-13.0822	4
-9.91394	-11.9674	4
-8.74598	-12.0061	4
-9.26658	-11.5507	4
-8.84728	-11.8675	4
-11.0817	-12.3871	4
-7.51167	-4.42498	4
-10.6831	-12.8885	4
-9.72683	-13.0822	4
-10.705	-12.1663	4
-10.5545	-12.8417	4
-10.7845	-12.3171	4
-0.937781	-7.98509	1
0.7807	19.29	3
0.576091	19.1486	3
-10.8412	-12.5952	4
9.44739	-4.1272	7
-8.31489	-3.31132	5
-7.03349	2.51232	8
-7.17815	1.77378	8
-7.21872	1.68674	8
-7.14643	1.90818	8
-9.86857	3.63392	8
-10.3969	-1.95189	5
-13.2629	-0.616878	5
-9.74372	3.44561	8
-10.5436	-2.7774	5
-10.4692	-3.02934	5
-11.7646	-1.1729	5
-11.7855	-1.16751	5
-10.5833	-2.80128	5
-9.84524	-0.547697	5
-9.82437	-0.617357	5
-10.4897	-3.05911	5
-12.2089	-2.55337	5
-12.1603	-2.53009	5
-12.1782	-2.52375	5
-11.3527	0.443142	5
-11.3961	0.450276	5
-10.2152	-0.573912	5
-11.3649	0.236655	5
-13.4307	-0.5939	5
-13.4354	-0.568016	5
-13.4095	-0.609983	5
-13.4162	-0.584785	5
-10.2511	-0.590599	5
-9.74533	3.49599	8
-9.98071	3.60442	8
-10.2186	3.43148	8
-10.3063	3.40428	8
-10.4078	2.90404	8
-10.058	3.54782	8
-10.2998	3.40612	8
