# Supplementary material for: Sequence-based virtual screening using transformers
Source: Nat Commun. 2025 Jul 28;16:6925. doi: 10.1038/s41467-025-61833-8 (PMC12304311; doi:10.1038/s41467-025-61833-8)
Supplement: Supplementary file 8 — Source data [file 41467_2025_61833_MOESM8_ESM.zip › raw_data/Figure_S9d.xlsx]

## Sheet: Figure_S9d
PCA 1	PCA 2	labels
-0.74709	-0.647641	5
-0.563105	-0.161834	0
-0.569106	0.353845	5
0.287892	0.112937	9
-0.34814	-0.51238	5
-0.102006	-0.778213	4
-0.627094	0.101186	5
-0.578285	0.0419164	5
-0.542702	0.00646379	5
-0.380293	-0.143781	8
-0.516102	0.0645868	8
-0.827366	0.080745	8
-0.369743	-0.874232	1
-0.633201	-0.77206	1
-0.303637	-0.744016	5
-0.971137	-0.477193	8
-0.924795	-0.448662	8
-0.882473	-0.557571	8
-0.720213	-0.46498	8
-0.715822	-0.459325	8
-0.59756	-0.108079	0
-0.55118	-0.176983	0
-0.319506	-0.121247	0
-0.331912	-0.11633	0
-0.552981	-0.146875	0
-0.502597	-0.208972	0
-0.432629	-0.160794	0
-0.500959	-0.227689	0
-0.560665	-0.257547	0
-0.643274	-0.219822	0
-0.619763	-0.186467	0
-0.564025	-0.250733	0
-0.527015	-0.252665	0
-0.447288	-0.400296	0
-0.350659	-0.23572	0
-0.541668	-0.218736	0
-0.447916	-0.255236	0
-0.506293	-0.312827	0
-0.602715	-0.268624	0
0.312526	-0.376822	7
0.712062	-0.348518	7
-1.47226	-0.107935	8
-1.74268	0.11986	5
0.506806	-0.224745	7
-1.20372	0.0836143	5
2.10781	0.398887	2
1.62992	0.359268	2
-1.83007	0.141002	5
-1.81345	0.167193	5
-1.24701	0.0531411	5
-0.602865	1.44584	3
-0.537459	1.90136	3
-0.53305	2.06458	3
-0.454174	1.86114	3
-0.596439	1.9824	3
-0.596834	2.18401	3
-0.647442	2.01992	3
-0.431833	1.92013	3
-0.516774	2.00915	3
-0.585786	2.15657	3
-0.627727	2.10957	3
-0.627727	2.10957	3
-0.560468	2.12282	3
-0.52398	2.13859	3
-0.74154	1.93378	3
-0.780882	1.86602	3
-0.818388	1.88422	3
-0.441895	0.593219	9
-0.535775	1.64125	3
-1.69877	0.132984	5
-1.74565	0.178462	5
-1.64928	0.123858	5
-1.76523	0.0684271	5
-1.66308	0.021275	5
-1.65708	0.0684535	5
-1.7682	0.276884	5
-1.15047	0.210349	5
-1.2667	-0.066193	5
-1.2627	-0.131252	5
-0.811693	0.140334	5
-0.843194	0.185484	5
2.06918	0.203234	7
1.5958	0.244774	7
1.93082	0.400436	2
1.98214	0.448133	2
1.95388	0.44063	2
1.91769	0.43889	2
1.98029	0.34465	2
1.84666	0.326077	2
0.351455	-0.0305036	7
2.07681	0.340732	2
2.23759	0.371933	2
1.46386	0.282738	2
1.54526	0.254261	2
1.74288	0.316903	2
1.32988	0.287087	2
1.84977	0.341485	2
2.23759	0.371933	2
1.98158	-0.00257636	2
1.85868	0.40907	2
1.7483	0.330539	2
2.02797	0.377882	2
2.12963	0.394577	2
2.12963	0.394577	2
2.15352	0.387699	2
1.19958	0.36874	2
1.19143	0.377073	2
1.29547	0.303776	2
1.24702	0.299278	2
1.20542	0.241288	2
0.912879	0.277466	2
2.05004	0.420837	2
1.42461	0.353685	2
2.05004	0.420837	2
-0.622031	-0.640636	1
-0.551083	-0.741807	1
-0.388405	-0.86167	1
-0.481458	-0.881712	1
-0.352249	-0.816736	1
-0.895676	-0.426834	8
-0.80816	-0.426574	8
-0.915435	-0.0321104	8
1.50229	0.266195	2
0.784664	-0.333994	6
0.864358	-0.362288	6
0.940762	-0.346184	6
0.903671	-0.316471	6
0.894089	-0.3249	6
1.05688	-0.352199	6
0.808902	-0.314223	6
0.582699	-0.293198	6
0.751909	-0.273121	6
0.812851	-0.291489	6
1.0754	0.325305	2
1.00227	-0.37532	6
0.895796	-0.332714	6
0.970677	-0.36812	6
0.913034	-0.346385	6
0.565565	-0.282812	6
0.636662	0.201266	7
-0.482635	-0.654343	5
-1.40383	-0.109886	8
0.0893745	0.726167	9
0.222491	0.708796	9
0.275914	0.797261	9
0.255538	0.791255	9
0.0986678	0.748502	9
0.234586	0.734006	9
0.0351368	0.784851	9
0.465859	0.418454	9
0.388104	0.422715	9
-0.00735283	0.181342	9
-0.0596422	0.689681	9
-0.13517	0.212127	9
-0.0797165	0.145588	9
0.0158266	0.16296	9
-0.0651721	0.679588	9
0.0783266	0.694792	9
0.386543	0.71163	9
0.354708	0.653512	9
1.51191	0.101981	7
0.81887	0.405548	9
0.716864	0.390552	9
0.76082	0.368905	9
0.668209	0.507052	9
0.716864	0.390552	9
0.661008	0.495418	9
0.866632	0.454465	9
0.87318	0.465736	9
0.866632	0.454465	9
0.753366	0.392717	9
0.732425	0.409457	9
-0.775355	0.0519929	5
1.52294	0.163296	7
1.52111	0.165266	7
1.8368	0.0515048	7
1.64957	0.112941	7
1.748	0.198719	7
1.70797	0.219694	7
1.93465	0.138021	7
1.67683	0.000815195	7
0.852693	0.386478	9
0.45803	0.746159	9
-0.517533	1.96533	3
-0.439581	1.16012	3
-0.408478	1.11769	3
0.633699	0.363669	9
-0.521873	2.00926	3
-0.445079	1.59257	3
-0.606679	1.49157	3
-0.722843	1.3505	3
-0.517811	1.29738	3
-0.362301	-0.828256	1
-0.334425	-0.776025	1
-0.524844	-0.809292	1
-0.437332	-0.834091	1
-0.381052	-0.911561	1
-0.303193	-0.849155	1
-0.411745	-0.753218	1
-0.32742	-0.905158	1
-0.522406	-0.931919	1
-0.415169	-0.689642	1
-0.261133	-0.843614	1
-0.335297	-0.851702	1
-0.36214	-0.833168	1
-0.609015	-0.648406	1
1.01516	-0.333489	6
0.971431	-0.30631	6
0.962541	-0.320917	6
1.1915	-0.35296	6
0.972639	-0.349565	6
1.22816	-0.373942	6
1.59745	-0.191747	7
1.26826	-0.32074	6
1.19144	-0.283011	6
1.09364	-0.251864	6
1.07993	-0.202308	7
0.500432	-0.210709	7
0.488385	-0.283092	7
0.537069	-0.412063	7
0.676945	-0.371736	7
0.715957	-0.342858	7
0.610758	-0.253613	7
1.9252	-0.180989	7
0.0802569	-1.74217	4
0.229185	-1.46672	4
0.204087	-1.3948	4
0.168526	-1.39449	4
0.011583	-1.18334	4
0.183655	-1.89242	4
0.183655	-1.89242	4
0.253058	-1.58588	4
0.0433223	-1.66149	4
0.117363	-1.78853	4
0.105093	-1.78319	4
0.211062	-1.57614	4
0.299114	-1.68087	4
0.183655	-1.89242	4
0.106997	-1.61441	4
0.340078	-1.59944	4
0.312647	-1.52292	4
0.277507	-1.52443	4
-0.320228	-1.33768	4
-0.241157	-0.829021	4
-0.224708	-1.77339	4
0.183655	-1.89242	4
-0.109653	-1.64858	4
-0.0400541	-1.71636	4
-0.231088	-1.65634	4
-0.331297	-0.81635	1
-0.539718	1.96757	3
-0.528268	1.86899	3
-0.276494	-1.61732	4
0.353242	-0.0781614	7
-0.859338	-0.283904	5
-1.10667	0.197005	8
-1.09267	-0.194454	8
-0.937112	-0.212472	8
-1.13693	-0.068795	8
-1.6	0.0882872	8
-1.24268	0.0980464	5
-1.25658	-0.0494774	5
-1.63723	0.0496895	8
-1.3747	-0.185059	5
-1.51057	-0.0301259	5
-1.11378	-0.117896	5
-1.23069	-0.142829	5
-1.38438	-0.203583	5
-1.04124	-0.32054	5
-1.05464	-0.424966	5
-1.51249	-0.0862968	5
-1.47416	-0.196242	5
-1.41897	-0.264807	5
-1.47515	-0.184837	5
-1.25288	0.14345	5
-1.23648	0.0839167	5
-1.33456	-0.137848	5
-1.55371	-0.0219728	5
-1.48713	0.0123876	5
-1.38278	0.0120948	5
-1.46049	0.00676972	5
-1.43058	-0.00273839	5
-1.30501	-0.0561474	5
-1.57678	0.0658468	8
-1.60597	0.0450003	8
-1.57528	0.0275578	8
-1.60251	0.0149894	8
-1.69226	0.114176	8
-1.63021	0.0282074	8
-1.60647	0.00928866	8
