# Supplementary material for: Sequence-based virtual screening using transformers
Source: Nat Commun. 2025 Jul 28;16:6925. doi: 10.1038/s41467-025-61833-8 (PMC12304311; doi:10.1038/s41467-025-61833-8)
Supplement: Supplementary file 8 — Source data [file 41467_2025_61833_MOESM8_ESM.zip › raw_data/Figure_S9e.xlsx]

## Sheet: Figure_S9e
UMAP 1	UMAP 2	labels
7.42734	-1.74862	5
3.68295	18.3888	0
7.23809	-2.07506	5
0.616446	10.3043	9
7.50932	-1.68346	5
7.7614	-1.38312	4
7.05351	-2.15527	5
7.15152	-2.20519	5
7.18175	-2.13642	5
3.1448	-10.646	8
3.09855	-10.5727	8
3.01806	-10.4838	8
16.7366	7.94722	1
16.5155	8.55667	1
7.63027	-1.55544	5
3.26957	-10.7463	8
3.24516	-10.7212	8
3.04513	-10.5521	8
3.22187	-10.7014	8
3.25474	-10.7009	8
3.62298	18.5876	0
3.50111	18.6224	0
3.67455	18.593	0
3.64566	18.6999	0
3.61302	18.5101	0
3.74117	18.3885	0
3.64158	18.455	0
3.68983	18.4414	0
3.78656	18.3468	0
3.70256	18.4177	0
3.75303	18.3304	0
3.14947	19.9139	0
3.12878	19.9885	0
3.10023	19.9876	0
3.02958	19.9086	0
3.15806	19.9538	0
3.20993	20.0128	0
3.17921	19.8703	0
3.13447	19.9023	0
4.74911	7.57423	7
4.72945	7.59339	7
-1.58353	3.17897	8
-5.56208	0.625855	5
4.76308	7.56243	7
6.64889	-2.47434	5
19.8851	20.7747	2
19.5288	20.639	2
-5.47446	0.713713	5
-5.58153	0.606617	5
6.75054	-2.24807	5
3.9965	-5.69846	3
3.82937	-5.84316	3
3.63304	-6.25501	3
3.67539	-6.07946	3
3.56936	-6.09387	3
3.45674	-6.55724	3
3.64143	-6.81958	3
3.64004	-6.7799	3
3.54322	-6.36287	3
3.55427	-6.80531	3
3.40328	-6.59821	3
3.35246	-6.67606	3
3.49301	-6.91257	3
3.5418	-6.88278	3
3.72896	-6.27295	3
3.79167	-6.41432	3
3.65428	-6.64025	3
4.34038	-5.49351	9
3.84613	-5.82187	3
6.3173	-2.15777	5
-5.4396	0.748558	5
-5.43658	0.751587	5
-5.49656	0.691916	5
-5.54904	0.639176	5
-5.43111	0.757032	5
-5.55571	0.632484	5
6.79749	-2.17973	5
6.8019	-2.76293	5
6.81736	-2.71037	5
6.7641	-2.30038	5
6.81481	-2.37328	5
-3.17641	12.2404	7
-3.15144	12.1694	7
19.7926	20.726	2
19.8784	20.884	2
20.041	20.8915	2
19.956	20.8064	2
19.88	20.7702	2
19.8274	20.6199	2
-4.48686	12.3305	7
19.7759	20.6106	2
19.926	20.7066	2
18.4228	20.2463	2
18.6229	20.3633	2
19.4518	20.6574	2
19.0921	20.5594	2
19.5688	20.8011	2
19.9853	20.6994	2
19.5846	20.8858	2
19.5302	20.7229	2
19.3833	20.6661	2
19.6673	19.5637	2
19.6404	19.5447	2
19.6617	19.5134	2
19.7069	19.5929	2
18.2403	20.2168	2
18.2937	20.2581	2
18.2056	20.1863	2
18.2126	20.212	2
18.2427	20.2076	2
18.753	20.4742	2
19.6555	19.4904	2
18.3047	20.2742	2
19.7338	19.5298	2
16.5138	8.6132	1
16.5726	8.67375	1
16.4785	8.57993	1
16.5675	8.33474	1
16.5439	8.59955	1
3.15348	-10.5743	8
2.98418	-10.4555	8
3.02515	-10.4976	8
19.5847	20.3943	2
-6.61727	12.704	6
-6.59185	12.6577	6
-6.5808	12.6582	6
-6.48158	12.5866	6
-6.18508	12.5767	6
-6.05049	12.6159	6
-6.09072	12.6005	6
-6.19766	12.7583	6
-6.1159	12.7981	6
-6.21457	12.8191	6
19.006	20.5494	2
-6.72221	12.5384	6
-6.78554	12.521	6
-6.74083	12.4931	6
-6.09788	12.464	6
-6.15754	12.724	6
-2.76725	11.9245	7
7.51999	-1.66829	5
-1.59081	3.16433	8
-6.58681	16.9143	9
-6.68657	17.0139	9
-6.63313	16.961	9
-6.65327	16.9809	9
-6.59524	16.9231	9
-6.67745	17.0052	9
-6.58308	16.9115	9
0.791855	10.7266	9
0.721995	10.7023	9
0.759929	10.7301	9
-6.53419	16.8624	9
0.651293	10.8335	9
0.672771	10.8407	9
0.67031	10.8329	9
-6.52597	16.8542	9
-6.53665	16.8649	9
-6.73479	17.0622	9
-6.70277	17.0303	9
-3.26912	12.1847	7
0.940857	10.6004	9
1.12408	10.2847	9
1.21677	10.1891	9
1.22374	10.1767	9
1.17047	10.2658	9
1.19637	10.2227	9
1.11625	10.1694	9
1.22305	10.1832	9
1.20547	10.1867	9
0.883133	10.5309	9
0.848018	10.6502	9
6.11738	-2.68622	5
-3.16356	12.0885	7
-3.29712	12.0389	7
-3.11036	12.4059	7
-3.11357	12.1933	7
-3.31596	12.3422	7
-3.29355	12.32	7
-3.19749	12.2878	7
-3.19185	12.2676	7
0.897252	10.5754	9
-6.76654	17.094	9
3.74411	-6.72716	3
4.21197	-6.12069	3
4.12943	-6.00115	3
1.11292	10.2662	9
3.66779	-6.748	3
3.96451	-6.28363	3
4.07302	-5.99894	3
3.94933	-5.72018	3
3.97386	-5.73325	3
16.5302	7.73456	1
16.5541	7.85169	1
16.5284	8.10874	1
16.6423	7.79861	1
16.7616	7.9061	1
16.5505	7.87925	1
16.7484	7.61423	1
16.5284	7.70245	1
16.5513	8.25558	1
16.6664	7.78947	1
16.5462	7.72611	1
16.4751	7.83084	1
16.6041	7.73209	1
16.5329	8.41171	1
-6.73889	12.5175	6
-6.14399	12.5254	6
-6.69114	12.4475	6
-6.78383	12.3773	6
-6.82294	12.369	6
-5.97176	12.412	6
-3.13966	12.1724	7
-4.99031	12.3679	6
-4.87337	12.3837	6
-4.91583	12.4136	6
-4.76016	12.3846	7
4.80558	7.51691	7
4.82178	7.50205	7
4.80008	7.52388	7
4.74855	7.57566	7
4.90072	7.42537	7
4.76931	7.55547	7
-3.09721	12.3046	7
8.7463	2.09169	4
8.62188	0.345442	4
8.52224	0.495276	4
8.65967	0.385059	4
8.5886	0.290128	4
8.76988	2.11932	4
8.87189	2.07661	4
8.67402	0.57086	4
8.83442	1.96595	4
8.84525	1.97542	4
8.92295	1.9552	4
8.62267	0.61066	4
8.63992	0.601069	4
8.80444	2.09776	4
8.83165	1.89204	4
8.61727	0.411041	4
8.58408	0.392233	4
8.71286	0.344281	4
8.38968	2.3925	4
7.66474	-1.49916	4
8.39771	2.37745	4
8.77424	2.11464	4
8.38326	2.39216	4
8.35059	2.43314	4
8.31268	2.43962	4
16.5922	7.69577	1
3.58794	-6.7275	3
3.76129	-6.88007	3
8.23908	2.53428	4
-4.60756	12.3873	7
7.20946	-1.94013	5
2.95655	-10.3963	8
2.9437	-10.4211	8
2.85991	-10.3368	8
2.78055	-10.2545	8
-1.63943	3.12448	8
6.64354	-2.30393	5
5.79694	-1.86486	5
-1.68782	3.07556	8
6.39154	-2.29088	5
6.2565	-2.07663	5
6.37981	-2.46253	5
6.22	-2.34132	5
6.35671	-2.15635	5
6.28854	-2.36166	5
6.3062	-2.38028	5
6.34979	-2.04252	5
6.84025	-2.75767	5
6.80267	-2.69825	5
6.84261	-2.62504	5
6.11234	-2.6703	5
6.08064	-2.66836	5
6.47411	-2.58215	5
6.12152	-2.58484	5
5.76504	-1.81933	5
5.75441	-1.85201	5
5.77898	-1.84769	5
5.70169	-1.77346	5
6.2941	-2.62009	5
-1.57684	3.18528	8
-1.66517	3.0984	8
-1.63825	3.12509	8
-1.57686	3.18633	8
-1.43183	3.33011	8
-1.70852	3.05345	8
-1.49986	3.26342	8
