# Supplementary material for: Sequence-based virtual screening using transformers
Source: Nat Commun. 2025 Jul 28;16:6925. doi: 10.1038/s41467-025-61833-8 (PMC12304311; doi:10.1038/s41467-025-61833-8)
Supplement: Supplementary file 8 — Source data [file 41467_2025_61833_MOESM8_ESM.zip › raw_data/Table_S1.xlsx]

## Sheet: Table_S1
Dataset	Model	Metircs
		RMSE↓	MAE↓	Pearson↑	Spearman↑
Validation	MONN	1.08477		0.820369	0.818041
	TankBind	1.246		0.769
	HAC-Net	1.24	0.978	0.756	0.746
	Ligand-Transformer	1.07585	0.816823	0.825303	0.831854
Test	MONN	1.23432		0.77536	0.776024
	TankBind	1.269		0.775
	HAC-Net	1.265	0.995	0.761	0.752
	Ligand-Transfomer	1.17753	0.860798	0.799885	0.802997
