# Supplementary material for: Sequence-based virtual screening using transformers
Source: Nat Commun. 2025 Jul 28;16:6925. doi: 10.1038/s41467-025-61833-8 (PMC12304311; doi:10.1038/s41467-025-61833-8)
Supplement: Supplementary file 8 — Source data [file 41467_2025_61833_MOESM8_ESM.zip › raw_data/Table_S4.xlsx]

## Sheet: Table_S4
Compound ID	IC50(nM)	Hillslope	Top	Bottom
Afatinib	22.39	0.8699	100.7	-19.89
C1	5.525	0.8013	100.9	0.5484
C2	>10000
C3	>10000
C4	73.56	0.8699	99.08	-7.579
C5	2744	0.7398	100	-8.953
C6	>10000
C7	3577	0.655	100	-19.18
C8	>10000
C9	>10000
C10	1.185	0.8873	100	-24.84
C11	106.4	1.162	97.49	-0.6824
